# Supplementary material for: Sex-specific transcriptional and proteomic signatures in schizophrenia
Source: Nat Commun. 2019 Sep 2;10:3933. doi: 10.1038/s41467-019-11797-3 (PMC6718673; doi:10.1038/s41467-019-11797-3)
Supplement: Supplementary file 5 — Supplementary Data 1 [file 41467_2019_11797_MOESM5_ESM.xlsx]

## Sheet: data.frame(res21.sex.sig)
	GeneSymbol	GeneDescription	GeneBiotype	baseMean	log2FoldChange	lfcSE	stat	pvalue	padj
ENSG00000180229	HERC2P3	hect domain and RLD 2 pseudogene 3 [Source:HGNC Symbol;Acc:HGNC:4871]	transcribed_unprocessed_pseudogene	83.3817	-2.91538	0.336926	-8.65288	5.02175e-18	1.11523e-13
ENSG00000138669	PRKG2	protein kinase cGMP-dependent 2 [Source:HGNC Symbol;Acc:HGNC:9416]	protein_coding	22.1822	-2.7285	0.447955	-6.09102	1.12196e-09	1.24582e-05
ENSG00000175874	CREG2	cellular repressor of E1A stimulated genes 2 [Source:HGNC Symbol;Acc:HGNC:14272]	protein_coding	59.2799	-2.42366	0.403331	-6.00911	1.86543e-09	1.38092e-05
ENSG00000100300	TSPO	translocator protein [Source:HGNC Symbol;Acc:HGNC:1158]	protein_coding	34.7234	2.47073	0.418597	5.90239	3.58267e-09	1.9891e-05
ENSG00000106852	LHX6	LIM homeobox 6 [Source:HGNC Symbol;Acc:HGNC:21735]	protein_coding	85.2991	8.85143	1.56364	5.66077	1.50696e-08	6.6933e-05
ENSG00000204624	DISP3	dispatched RND transporter family member 3 [Source:HGNC Symbol;Acc:HGNC:29251]	protein_coding	299.347	-1.31942	0.239727	-5.50385	3.71581e-08	0.000137535
ENSG00000177133	LINC00982	long intergenic non-protein coding RNA 982 [Source:HGNC Symbol;Acc:HGNC:48664]	antisense	176.848	2.05042	0.37943	5.40396	6.5187e-08	0.00020681
ENSG00000113248	PCDHB15	protocadherin beta 15 [Source:HGNC Symbol;Acc:HGNC:8686]	protein_coding	229.452	-1.00313	0.192218	-5.21867	1.8021e-07	0.000444677
ENSG00000168952	STXBP6	syntaxin binding protein 6 [Source:HGNC Symbol;Acc:HGNC:19666]	protein_coding	68.0188	-1.51032	0.298247	-5.06399	4.10566e-07	0.000911786
ENSG00000269821	KCNQ1OT1	KCNQ1 opposite strand/antisense transcript 1 [Source:HGNC Symbol;Acc:HGNC:6295]	antisense	383.039	2.55822	0.510821	5.00806	5.49821e-07	0.00111004
ENSG00000176485	PLA2G16	phospholipase A2 group XVI [Source:HGNC Symbol;Acc:HGNC:17825]	protein_coding	47.6064	2.58304	0.518647	4.98035	6.34695e-07	0.00117461
ENSG00000198892	SHISA4	shisa family member 4 [Source:HGNC Symbol;Acc:HGNC:27139]	protein_coding	55.4119	1.60695	0.327035	4.9137	8.9373e-07	0.00146227
ENSG00000109944	JHY	junctional cadherin complex regulator [Source:HGNC Symbol;Acc:HGNC:26288]	protein_coding	58.5605	1.57708	0.33179	4.75324	2.00184e-06	0.00296379
ENSG00000184515	BEX5	brain expressed X-linked 5 [Source:HGNC Symbol;Acc:HGNC:27990]	protein_coding	61.675	2.0215	0.429979	4.70138	2.58409e-06	0.00340204
ENSG00000150551	LYPD1	LY6/PLAUR domain containing 1 [Source:HGNC Symbol;Acc:HGNC:28431]	protein_coding	89.9509	1.39908	0.297689	4.6998	2.60422e-06	0.00340204
ENSG00000251562	MALAT1	metastasis associated lung adenocarcinoma transcript 1 [Source:HGNC Symbol;Acc:HGNC:29665]	lincRNA	16059.4	1.8395	0.393963	4.66922	3.02348e-06	0.0037303
ENSG00000131759	RARA	retinoic acid receptor alpha [Source:HGNC Symbol;Acc:HGNC:9864]	protein_coding	152.134	1.11976	0.241445	4.63774	3.52239e-06	0.00393361
ENSG00000168743	NPNT	nephronectin [Source:HGNC Symbol;Acc:HGNC:27405]	protein_coding	58.4294	2.23386	0.483476	4.62041	3.82978e-06	0.00393361
ENSG00000269994		novel transcript	lincRNA	50.5167	-3.43605	0.745983	-4.60606	4.10369e-06	0.00393361
ENSG00000136352	NKX2-1	NK2 homeobox 1 [Source:HGNC Symbol;Acc:HGNC:11825]	protein_coding	155.713	7.76648	1.69261	4.58848	4.46494e-06	0.00393361
ENSG00000152760	TCTEX1D1	Tctex1 domain containing 1 [Source:HGNC Symbol;Acc:HGNC:26882]	protein_coding	13.7485	5.26932	1.14933	4.5847	4.54638e-06	0.00393361
ENSG00000076344	RGS11	regulator of G protein signaling 11 [Source:HGNC Symbol;Acc:HGNC:9993]	protein_coding	64.1971	1.58426	0.345756	4.58201	4.60528e-06	0.00393361
ENSG00000233098	CCDC144NL-AS1	CCDC144NL antisense RNA 1 [Source:HGNC Symbol;Acc:HGNC:51340]	antisense	90.2886	3.25865	0.713154	4.56934	4.89253e-06	0.00402419
ENSG00000257800	FNBP1P1	formin binding protein 1 pseudogene 1 [Source:HGNC Symbol;Acc:HGNC:44528]	processed_pseudogene	40.4071	1.41187	0.312734	4.51459	6.3438e-06	0.00485804
ENSG00000198695	MT-ND6	mitochondrially encoded NADH:ubiquinone oxidoreductase core subunit 6 [Source:HGNC Symbol;Acc:HGNC:7462]	protein_coding	6434.79	1.21885	0.272673	4.47	7.82179e-06	0.00573728
ENSG00000128573	FOXP2	forkhead box P2 [Source:HGNC Symbol;Acc:HGNC:13875]	protein_coding	409.818	-2.59652	0.582303	-4.45905	8.23244e-06	0.00573728
ENSG00000237806	FAUP2	FAU, ubiquitin like and ribosomal protein S30 fusion pseudogene 2 [Source:HGNC Symbol;Acc:HGNC:36535]	processed_pseudogene	8.13904	5.25411	1.17854	4.45815	8.26697e-06	0.00573728
ENSG00000166922	SCG5	secretogranin V [Source:HGNC Symbol;Acc:HGNC:10816]	protein_coding	108.779	-1.75653	0.398815	-4.40437	1.0609e-05	0.00683512
ENSG00000238086	PPP1R26P1	protein phosphatase 1 regulatory subunit 26 pseudogene 1 [Source:HGNC Symbol;Acc:HGNC:42015]	processed_pseudogene	16.1544	5.50798	1.25104	4.40273	1.06897e-05	0.00683512
ENSG00000214076	CPSF1P1	cleavage and polyadenylation specific factor 1 pseudogene 1 [Source:HGNC Symbol;Acc:HGNC:19251]	transcribed_processed_pseudogene	15.0534	4.5355	1.03055	4.40106	1.07722e-05	0.00683512
ENSG00000060709	RIMBP2	RIMS binding protein 2 [Source:HGNC Symbol;Acc:HGNC:30339]	protein_coding	95.4018	-2.58962	0.593447	-4.36369	1.27888e-05	0.00728237
ENSG00000065320	NTN1	netrin 1 [Source:HGNC Symbol;Acc:HGNC:8029]	protein_coding	551.519	1.6436	0.37878	4.33919	1.43009e-05	0.00793983
ENSG00000144290	SLC4A10	solute carrier family 4 member 10 [Source:HGNC Symbol;Acc:HGNC:13811]	protein_coding	174.723	-1.22861	0.283579	-4.33252	1.47412e-05	0.00798468
ENSG00000273079	GRIN2B	glutamate ionotropic receptor NMDA type subunit 2B [Source:HGNC Symbol;Acc:HGNC:4586]	protein_coding	837.077	1.48434	0.343836	4.31702	1.58153e-05	0.00836253
ENSG00000140287	HDC	histidine decarboxylase [Source:HGNC Symbol;Acc:HGNC:4855]	protein_coding	59.2553	2.59697	0.602655	4.30922	1.63828e-05	0.00843181
ENSG00000142611	PRDM16	PR/SET domain 16 [Source:HGNC Symbol;Acc:HGNC:14000]	protein_coding	512.676	1.79354	0.418579	4.28484	1.82872e-05	0.00891823
ENSG00000160838	LRRC71	leucine rich repeat containing 71 [Source:HGNC Symbol;Acc:HGNC:26556]	protein_coding	16.2824	3.60663	0.843509	4.27575	1.90498e-05	0.00891823
ENSG00000177182	CLVS1	clavesin 1 [Source:HGNC Symbol;Acc:HGNC:23139]	protein_coding	76.5189	-1.37173	0.321002	-4.27328	1.92617e-05	0.00891823
ENSG00000103528	SYT17	synaptotagmin 17 [Source:HGNC Symbol;Acc:HGNC:24119]	protein_coding	92.9507	1.41088	0.330307	4.27142	1.9423e-05	0.00891823
ENSG00000225746	MEG8	maternally expressed 8, small nucleolar RNA host gene [Source:HGNC Symbol;Acc:HGNC:14574]	lincRNA	11.9658	4.72323	1.10703	4.26657	1.98497e-05	0.00891823
ENSG00000261529		novel transcript, sense intronic to UBE3A	sense_intronic	15.0207	4.05785	0.951651	4.26401	2.00789e-05	0.00891823
ENSG00000067066	SP100	SP100 nuclear antigen [Source:HGNC Symbol;Acc:HGNC:11206]	protein_coding	50.7152	2.68323	0.632067	4.24517	2.18428e-05	0.00925579
ENSG00000276805		general transcription factor IIi (GTF2I) pseudogene	transcribed_unprocessed_pseudogene	17.3754	2.24479	0.52882	4.2449	2.18694e-05	0.00925579
ENSG00000184208	C22orf46	chromosome 22 open reading frame 46 [Source:HGNC Symbol;Acc:HGNC:26294]	protein_coding	140.585	1.12188	0.264428	4.24265	2.20892e-05	0.00925579
ENSG00000080031	PTPRH	protein tyrosine phosphatase, receptor type H [Source:HGNC Symbol;Acc:HGNC:9672]	protein_coding	34.0641	4.06981	0.964945	4.21766	2.46853e-05	0.010152
ENSG00000181143	MUC16	mucin 16, cell surface associated [Source:HGNC Symbol;Acc:HGNC:15582]	protein_coding	34.9172	3.89833	0.927419	4.20342	2.62917e-05	0.0106161
ENSG00000213064	SFT2D2	SFT2 domain containing 2 [Source:HGNC Symbol;Acc:HGNC:25140]	protein_coding	341.935	1.39675	0.333197	4.19196	2.76549e-05	0.010733
ENSG00000169871	TRIM56	tripartite motif containing 56 [Source:HGNC Symbol;Acc:HGNC:19028]	protein_coding	222.888	1.35691	0.324455	4.18211	2.88811e-05	0.010871
ENSG00000026297	RNASET2	ribonuclease T2 [Source:HGNC Symbol;Acc:HGNC:21686]	protein_coding	59.2299	1.21956	0.292496	4.16948	3.05293e-05	0.0112999
ENSG00000213047	DENND1B	DENN domain containing 1B [Source:HGNC Symbol;Acc:HGNC:28404]	protein_coding	121.613	-1.02364	0.247435	-4.137	3.51874e-05	0.0128105
ENSG00000206113	CFAP99	cilia and flagella associated protein 99 [Source:HGNC Symbol;Acc:HGNC:51180]	protein_coding	13.1145	3.31107	0.803397	4.12134	3.76682e-05	0.0128664
ENSG00000224114		ribosomal protein S14 (RPS14) pseudogene	processed_pseudogene	91.9805	-3.69422	0.896945	-4.11867	3.81073e-05	0.0128664
ENSG00000138083	SIX3	SIX homeobox 3 [Source:HGNC Symbol;Acc:HGNC:10889]	protein_coding	378.241	2.17681	0.528739	4.11698	3.8387e-05	0.0128664
ENSG00000172575	RASGRP1	RAS guanyl releasing protein 1 [Source:HGNC Symbol;Acc:HGNC:9878]	protein_coding	162.764	-1.8046	0.438379	-4.11653	3.84618e-05	0.0128664
ENSG00000198496	NBR2	neighbor of BRCA1 lncRNA 2 [Source:HGNC Symbol;Acc:HGNC:20691]	bidirectional_promoter_lncRNA	37.2235	1.2607	0.306814	4.10902	3.9735e-05	0.0128664
ENSG00000186994	KANK3	KN motif and ankyrin repeat domains 3 [Source:HGNC Symbol;Acc:HGNC:24796]	protein_coding	19.1988	2.32877	0.566757	4.10895	3.97464e-05	0.0128664
ENSG00000262902	MTCO1P40	MT-CO1 pseudogene 40 [Source:HGNC Symbol;Acc:HGNC:52105]	processed_pseudogene	43.7449	1.74099	0.424233	4.10385	4.06337e-05	0.0128664
ENSG00000104941	RSPH6A	radial spoke head 6 homolog A [Source:HGNC Symbol;Acc:HGNC:14241]	protein_coding	24.7826	4.3999	1.07243	4.10274	4.08286e-05	0.0128664
ENSG00000223760	MED15P9	mediator complex subunit 15 pseudogene 9 [Source:HGNC Symbol;Acc:HGNC:44130]	transcribed_unprocessed_pseudogene	10.0906	5.94437	1.45058	4.09793	4.1686e-05	0.0128664
ENSG00000100354	TNRC6B	trinucleotide repeat containing 6B [Source:HGNC Symbol;Acc:HGNC:29190]	protein_coding	936.866	1.09182	0.266441	4.09778	4.17137e-05	0.0128664
ENSG00000267934		novel transcript, antisense to ZNF91	antisense	29.9597	2.42106	0.591409	4.09371	4.24522e-05	0.0129148
ENSG00000231806	PCAT7	prostate cancer associated transcript 7 [Source:HGNC Symbol;Acc:HGNC:48824]	antisense	7.00793	4.70948	1.15509	4.07715	4.55905e-05	0.0132859
ENSG00000105122	RASAL3	RAS protein activator like 3 [Source:HGNC Symbol;Acc:HGNC:26129]	protein_coding	17.2194	4.49704	1.10445	4.07176	4.66595e-05	0.0132859
ENSG00000142408	CACNG8	calcium voltage-gated channel auxiliary subunit gamma 8 [Source:HGNC Symbol;Acc:HGNC:13628]	protein_coding	548.4	1.13371	0.279008	4.06337	4.83683e-05	0.0132859
ENSG00000171540	OTP	orthopedia homeobox [Source:HGNC Symbol;Acc:HGNC:8518]	protein_coding	13.7557	3.2399	0.797509	4.06252	4.85452e-05	0.0132859
ENSG00000206503	HLA-A	major histocompatibility complex, class I, A [Source:HGNC Symbol;Acc:HGNC:4931]	protein_coding	238.324	1.33424	0.328537	4.06116	4.8829e-05	0.0132859
ENSG00000160188	RSPH1	radial spoke head component 1 [Source:HGNC Symbol;Acc:HGNC:12371]	protein_coding	26.5143	2.0366	0.502314	4.05445	5.02528e-05	0.0132859
ENSG00000152583	SPARCL1	SPARC like 1 [Source:HGNC Symbol;Acc:HGNC:11220]	protein_coding	440.995	2.01369	0.497421	4.04826	5.15992e-05	0.0134814
ENSG00000225630	MTND2P28	MT-ND2 pseudogene 28 [Source:HGNC Symbol;Acc:HGNC:42129]	unprocessed_pseudogene	451.915	3.85251	0.953489	4.04044	5.33513e-05	0.013777
ENSG00000177464	GPR4	G protein-coupled receptor 4 [Source:HGNC Symbol;Acc:HGNC:4497]	protein_coding	18.1696	4.58627	1.14819	3.99433	6.48763e-05	0.0163724
ENSG00000250130		glyceraldehyde-3-phosphate dehydrogenase (GAPDH) pseudogene	processed_pseudogene	9.07189	3.98693	1.00192	3.9793	6.91199e-05	0.0168683
ENSG00000167996	FTH1	ferritin heavy chain 1 [Source:HGNC Symbol;Acc:HGNC:3976]	protein_coding	881.641	1.77625	0.44697	3.97398	7.06805e-05	0.0170617
ENSG00000232992	AHCYP4	adenosylhomocysteinase pseudogene 4 [Source:HGNC Symbol;Acc:HGNC:44996]	processed_pseudogene	9.4845	6.03515	1.52403	3.96001	7.49476e-05	0.0176197
ENSG00000127415	IDUA	iduronidase, alpha-L- [Source:HGNC Symbol;Acc:HGNC:5391]	protein_coding	63.5207	1.53844	0.388627	3.95866	7.53725e-05	0.0176197
ENSG00000081320	STK17B	serine/threonine kinase 17b [Source:HGNC Symbol;Acc:HGNC:11396]	protein_coding	69.9049	-1.40906	0.356364	-3.95399	7.68573e-05	0.0177797
ENSG00000280156				30.8839	3.68259	0.936634	3.93172	8.43389e-05	0.0193093
ENSG00000047634	SCML1	Scm polycomb group protein like 1 [Source:HGNC Symbol;Acc:HGNC:10580]	protein_coding	83.6009	-1.44005	0.368412	-3.9088	9.27567e-05	0.0210198
ENSG00000249505		jumonji domain containing 4 (JMJD4) pseudogene	processed_pseudogene	11.5064	4.9788	1.27619	3.90128	9.56838e-05	0.0214641
ENSG00000037757	MRI1	methylthioribose-1-phosphate isomerase 1 [Source:HGNC Symbol;Acc:HGNC:28469]	protein_coding	46.5468	1.34373	0.344997	3.89491	9.82361e-05	0.0216039
ENSG00000141965	FEM1A	fem-1 homolog A [Source:HGNC Symbol;Acc:HGNC:16934]	protein_coding	97.5417	1.53284	0.393554	3.89487	9.82527e-05	0.0216039
ENSG00000184156	KCNQ3	potassium voltage-gated channel subfamily Q member 3 [Source:HGNC Symbol;Acc:HGNC:6297]	protein_coding	510.37	-1.90085	0.488482	-3.89135	9.96886e-05	0.0216128
ENSG00000116016	EPAS1	endothelial PAS domain protein 1 [Source:HGNC Symbol;Acc:HGNC:3374]	protein_coding	22.085	2.81558	0.724074	3.88853	0.000100852	0.0216128
ENSG00000121310	ECHDC2	enoyl-CoA hydratase domain containing 2 [Source:HGNC Symbol;Acc:HGNC:23408]	protein_coding	41.5585	2.66081	0.684424	3.88767	0.000101213	0.0216128
ENSG00000171811	CFAP46	cilia and flagella associated protein 46 [Source:HGNC Symbol;Acc:HGNC:25247]	protein_coding	45.3638	1.48606	0.382697	3.88311	0.000103128	0.0218121
ENSG00000127666		toll like receptor adaptor molecule 1 [Source:NCBI gene;Acc:148022]	protein_coding	12.0441	3.628	0.934912	3.88058	0.000104207	0.0218322
ENSG00000138741	TRPC3	transient receptor potential cation channel subfamily C member 3 [Source:HGNC Symbol;Acc:HGNC:12335]	protein_coding	34.2654	-1.2181	0.314291	-3.8757	0.000106319	0.0219058
ENSG00000142552	RCN3	reticulocalbin 3 [Source:HGNC Symbol;Acc:HGNC:21145]	protein_coding	36.4067	2.23653	0.577701	3.87143	0.000108199	0.0219058
ENSG00000052802	MSMO1	methylsterol monooxygenase 1 [Source:HGNC Symbol;Acc:HGNC:10545]	protein_coding	1123.71	-1.11602	0.28832	-3.87075	0.000108503	0.0219058
ENSG00000148123	PLPPR1	phospholipid phosphatase related 1 [Source:HGNC Symbol;Acc:HGNC:25993]	protein_coding	400.687	-1.46514	0.379198	-3.86378	0.000111645	0.022337
ENSG00000184481	FOXO4	forkhead box O4 [Source:HGNC Symbol;Acc:HGNC:7139]	protein_coding	47.0577	1.10564	0.286448	3.85982	0.00011347	0.0223736
ENSG00000258986	TMEM179	transmembrane protein 179 [Source:HGNC Symbol;Acc:HGNC:20137]	protein_coding	62.2336	2.28038	0.590921	3.85902	0.000113843	0.0223736
ENSG00000170920	OR7G3	olfactory receptor family 7 subfamily G member 3 [Source:HGNC Symbol;Acc:HGNC:8467]	protein_coding	5.05331	5.31078	1.37721	3.8562	0.000115163	0.0224345
ENSG00000185518	SV2B	synaptic vesicle glycoprotein 2B [Source:HGNC Symbol;Acc:HGNC:16874]	protein_coding	25.2659	-1.4545	0.378	-3.84788	0.000119144	0.0227583
ENSG00000180730	SHISA2	shisa family member 2 [Source:HGNC Symbol;Acc:HGNC:20366]	protein_coding	145.469	-1.55392	0.404188	-3.84454	0.000120777	0.0227583
ENSG00000131094	C1QL1	complement C1q like 1 [Source:HGNC Symbol;Acc:HGNC:24182]	protein_coding	67.6559	2.78102	0.723424	3.84425	0.000120924	0.0227583
ENSG00000231240	KLF2P1	Kruppel like factor 2 pseudogene 1 [Source:HGNC Symbol;Acc:HGNC:49280]	processed_pseudogene	9.18322	4.52854	1.18197	3.83136	0.000127435	0.0234764
ENSG00000184905	TCEAL2	transcription elongation factor A like 2 [Source:HGNC Symbol;Acc:HGNC:29818]	protein_coding	205.672	1.21248	0.316618	3.82946	0.000128424	0.0234764
ENSG00000280587	LINC01348	long intergenic non-protein coding RNA 1348 [Source:HGNC Symbol;Acc:HGNC:50567]	lincRNA	11.1312	5.00636	1.30768	3.82842	0.000128968	0.0234764
ENSG00000244019	RPS2P24	ribosomal protein S2 pseudogene 24 [Source:HGNC Symbol;Acc:HGNC:35887]	processed_pseudogene	5.8399	4.98855	1.30504	3.82252	0.000132097	0.0236582
ENSG00000088002	SULT2B1	sulfotransferase family 2B member 1 [Source:HGNC Symbol;Acc:HGNC:11459]	protein_coding	15.7917	4.57591	1.2	3.81327	0.000137141	0.0239482
ENSG00000197753	LHFPL5	LHFPL tetraspan subfamily member 5 [Source:HGNC Symbol;Acc:HGNC:21253]	protein_coding	12.3128	4.10772	1.07862	3.8083	0.000139924	0.0239482
ENSG00000176840	MIR7-3HG	MIR7-3 host gene [Source:HGNC Symbol;Acc:HGNC:30049]	lincRNA	42.5948	2.54942	0.669465	3.80815	0.000140011	0.0239482
ENSG00000187720	THSD4	thrombospondin type 1 domain containing 4 [Source:HGNC Symbol;Acc:HGNC:25835]	protein_coding	118.34	1.83546	0.482023	3.80784	0.000140187	0.0239482
ENSG00000122674	CCZ1	CCZ1 homolog, vacuolar protein trafficking and biogenesis associated [Source:HGNC Symbol;Acc:HGNC:21691]	protein_coding	30.1174	-1.17541	0.309053	-3.80326	0.000142803	0.0242088
ENSG00000249803		novel transcript	lincRNA	5.64994	3.30457	0.870081	3.79801	0.000145864	0.0245405
ENSG00000215912	TTC34	tetratricopeptide repeat domain 34 [Source:HGNC Symbol;Acc:HGNC:34297]	protein_coding	9.23714	2.37272	0.62531	3.79447	0.000147957	0.0247055
ENSG00000141968	VAV1	vav guanine nucleotide exchange factor 1 [Source:HGNC Symbol;Acc:HGNC:12657]	protein_coding	23.0488	4.24841	1.12104	3.78971	0.00015082	0.0249956
ENSG00000179342		guanine nucleotide binding protein (G protein), alpha 11 (Gq class) (GNA11) pseudogene	processed_pseudogene	8.78346	4.66116	1.23126	3.78569	0.000153284	0.0251059
ENSG00000205794		acyl-CoA thioesterase 7 (ACOT7) pseudogene	transcribed_processed_pseudogene	7.0524	5.21523	1.37789	3.78494	0.000153746	0.0251059
ENSG00000132470	ITGB4	integrin subunit beta 4 [Source:HGNC Symbol;Acc:HGNC:6158]	protein_coding	29.1564	2.67199	0.706769	3.78056	0.000156473	0.0253646
ENSG00000151131	C12orf45	chromosome 12 open reading frame 45 [Source:HGNC Symbol;Acc:HGNC:28628]	protein_coding	248.643	1.16007	0.307424	3.77351	0.000160968	0.0254153
ENSG00000167077	MEI1	meiotic double-stranded break formation protein 1 [Source:HGNC Symbol;Acc:HGNC:28613]	protein_coding	22.515	3.45796	0.916507	3.77297	0.000161313	0.0254153
ENSG00000182109				43.7763	1.21744	0.322681	3.7729	0.000161363	0.0254153
ENSG00000169896	ITGAM	integrin subunit alpha M [Source:HGNC Symbol;Acc:HGNC:6149]	protein_coding	20.8598	3.59685	0.954287	3.76915	0.000163806	0.0254533
ENSG00000205929	C21orf62	chromosome 21 open reading frame 62 [Source:HGNC Symbol;Acc:HGNC:1305]	protein_coding	37.4584	1.50681	0.399789	3.76901	0.000163897	0.0254533
ENSG00000125726		CD70 molecule [Source:NCBI gene;Acc:970]	protein_coding	18.2082	3.7957	1.00851	3.76366	0.000167445	0.0257555
ENSG00000182968	SOX1	SRY-box 1 [Source:HGNC Symbol;Acc:HGNC:11189]	protein_coding	759.626	1.02231	0.271703	3.76259	0.000168163	0.0257555
ENSG00000113303	BTNL8	butyrophilin like 8 [Source:HGNC Symbol;Acc:HGNC:26131]	protein_coding	4.69356	5.75476	1.53237	3.75545	0.000173028	0.0263032
ENSG00000183760	ACP7	acid phosphatase 7, tartrate resistant (putative) [Source:HGNC Symbol;Acc:HGNC:33781]	protein_coding	10.2738	4.16714	1.11111	3.75044	0.000176526	0.0263107
ENSG00000242574	HLA-DMB	major histocompatibility complex, class II, DM beta [Source:HGNC Symbol;Acc:HGNC:4935]	protein_coding	7.02919	4.27945	1.14261	3.74532	0.000180162	0.026497
ENSG00000041982	TNC	tenascin C [Source:HGNC Symbol;Acc:HGNC:5318]	protein_coding	1959.13	1.67297	0.447025	3.74245	0.000182233	0.0265713
ENSG00000169840	GSX1	GS homeobox 1 [Source:HGNC Symbol;Acc:HGNC:20374]	protein_coding	9.73198	3.70037	0.989062	3.74129	0.000183081	0.0265713
ENSG00000103375	AQP8	aquaporin 8 [Source:HGNC Symbol;Acc:HGNC:642]	protein_coding	7.2626	4.47564	1.19792	3.73617	0.000186842	0.0265713
ENSG00000187144	SPATA21	spermatogenesis associated 21 [Source:HGNC Symbol;Acc:HGNC:28026]	protein_coding	13.7191	3.79822	1.01781	3.73175	0.000190157	0.0265713
ENSG00000101435	CST9L	cystatin 9 like [Source:HGNC Symbol;Acc:HGNC:16233]	protein_coding	5.51845	5.00836	1.34212	3.73167	0.000190217	0.0265713
ENSG00000122986	HVCN1	hydrogen voltage gated channel 1 [Source:HGNC Symbol;Acc:HGNC:28240]	protein_coding	17.7496	2.47011	0.662268	3.72978	0.000191648	0.0265713
ENSG00000060566	CREB3L3	cAMP responsive element binding protein 3 like 3 [Source:HGNC Symbol;Acc:HGNC:18855]	protein_coding	10.5624	4.64606	1.24589	3.72911	0.000192154	0.0265713
ENSG00000196218	RYR1	ryanodine receptor 1 [Source:HGNC Symbol;Acc:HGNC:10483]	protein_coding	102.025	3.33407	0.894368	3.72785	0.000193124	0.0265713
ENSG00000237301		novel transcript	antisense	14.9577	3.08278	0.827448	3.72565	0.000194816	0.0265713
ENSG00000167600	CYP2S1	cytochrome P450 family 2 subfamily S member 1 [Source:HGNC Symbol;Acc:HGNC:15654]	protein_coding	15.9063	3.54244	0.951447	3.72321	0.000196703	0.0265713
ENSG00000238168		interferon induced transmembrane protein 3 (IFITM3) pseudogene	processed_pseudogene	10.1838	4.6046	1.23757	3.72067	0.000198695	0.0265713
ENSG00000157703	SVOPL	SVOP like [Source:HGNC Symbol;Acc:HGNC:27034]	protein_coding	14.122	4.44941	1.19604	3.72013	0.000199123	0.0265713
ENSG00000221818	EBF2	EBF transcription factor 2 [Source:HGNC Symbol;Acc:HGNC:19090]	protein_coding	153.634	-2.2439	0.603312	-3.71929	0.000199781	0.0265713
ENSG00000213058		ribosomal protein S14 (RPS14) pseudogene	processed_pseudogene	96.7041	-4.56936	1.22879	-3.71859	0.000200339	0.0265713
ENSG00000111331	OAS3	2'-5'-oligoadenylate synthetase 3 [Source:HGNC Symbol;Acc:HGNC:8088]	protein_coding	10.5429	3.12778	0.841312	3.71775	0.000201008	0.0265713
ENSG00000170703	TTLL6	tubulin tyrosine ligase like 6 [Source:HGNC Symbol;Acc:HGNC:26664]	protein_coding	18.3728	4.17641	1.12437	3.71444	0.000203657	0.0267622
ENSG00000160097	FNDC5	fibronectin type III domain containing 5 [Source:HGNC Symbol;Acc:HGNC:20240]	protein_coding	117.047	-1.18746	0.320175	-3.70878	0.000208257	0.0268894
ENSG00000164690	SHH	sonic hedgehog signaling molecule [Source:HGNC Symbol;Acc:HGNC:10848]	protein_coding	42.4573	3.52208	0.950533	3.70537	0.000211079	0.0270962
ENSG00000121207	LRAT	lecithin retinol acyltransferase [Source:HGNC Symbol;Acc:HGNC:6685]	protein_coding	30.4597	2.06862	0.55851	3.70381	0.000212382	0.0271068
ENSG00000178951	ZBTB7A	zinc finger and BTB domain containing 7A [Source:HGNC Symbol;Acc:HGNC:18078]	protein_coding	191.439	1.06398	0.287543	3.70026	0.000215383	0.0271791
ENSG00000080511		retinol dehydrogenase 8 [Source:NCBI gene;Acc:50700]	protein_coding	8.37462	4.12493	1.11521	3.6988	0.00021662	0.0271791
ENSG00000172461	FUT9	fucosyltransferase 9 [Source:HGNC Symbol;Acc:HGNC:4020]	protein_coding	854.108	-1.04153	0.28212	-3.6918	0.000222676	0.0277515
ENSG00000179913	B3GNT3	UDP-GlcNAc:betaGal beta-1,3-N-acetylglucosaminyltransferase 3 [Source:HGNC Symbol;Acc:HGNC:13528]	protein_coding	8.90309	4.88002	1.32226	3.69065	0.000223681	0.0277515
ENSG00000130812	ANGPTL6	angiopoietin like 6 [Source:HGNC Symbol;Acc:HGNC:23140]	protein_coding	10.9117	4.03766	1.09572	3.68494	0.000228757	0.0280676
ENSG00000161609	CCDC155	coiled-coil domain containing 155 [Source:HGNC Symbol;Acc:HGNC:26520]	protein_coding	15.2475	4.42264	1.20069	3.68342	0.00023013	0.0280809
ENSG00000163792	TCF23	transcription factor 23 [Source:HGNC Symbol;Acc:HGNC:18602]	protein_coding	24.515	4.29637	1.16701	3.68154	0.000231831	0.028134
ENSG00000196684	HSH2D	hematopoietic SH2 domain containing [Source:HGNC Symbol;Acc:HGNC:24920]	protein_coding	17.6502	3.64275	0.989878	3.68	0.000233235	0.0281505
ENSG00000167858	TEKT1	tektin 1 [Source:HGNC Symbol;Acc:HGNC:15534]	protein_coding	14.992	3.58225	0.97412	3.67742	0.000235606	0.028283
ENSG00000280255		tec	TEC	15.1835	2.33999	0.636844	3.67436	0.000238448	0.0284525
ENSG00000205832	C16orf96	chromosome 16 open reading frame 96 [Source:HGNC Symbol;Acc:HGNC:40031]	protein_coding	37.7479	2.95757	0.805376	3.67228	0.000240391	0.0284525
ENSG00000131620	ANO1	anoctamin 1 [Source:HGNC Symbol;Acc:HGNC:21625]	protein_coding	33.0695	2.60194	0.708631	3.67178	0.000240863	0.0284525
ENSG00000184454	NCMAP	non-compact myelin associated protein [Source:HGNC Symbol;Acc:HGNC:29332]	protein_coding	8.77676	4.26673	1.1629	3.66903	0.000243469	0.028494
ENSG00000104870	FCGRT	Fc fragment of IgG receptor and transporter [Source:HGNC Symbol;Acc:HGNC:3621]	protein_coding	97.0033	1.36462	0.371981	3.66852	0.000243954	0.028494
ENSG00000256612	CYP2B7P	cytochrome P450 family 2 subfamily B member 7, pseudogene [Source:HGNC Symbol;Acc:HGNC:2616]	transcribed_unprocessed_pseudogene	13.1303	2.92999	0.799468	3.66493	0.000247405	0.0286165
ENSG00000188039	NWD1	NACHT and WD repeat domain containing 1 [Source:HGNC Symbol;Acc:HGNC:27619]	protein_coding	43.8254	2.91336	0.795958	3.6602	0.000252021	0.0289622
ENSG00000186452	TMPRSS12	transmembrane serine protease 12 [Source:HGNC Symbol;Acc:HGNC:28779]	protein_coding	5.17817	4.44442	1.21502	3.65789	0.0002543	0.0289622
ENSG00000262777		novel transcript, antisense to CRK	antisense	6.15348	3.7035	1.01247	3.65788	0.000254306	0.0289622
ENSG00000211454	AKR7L	aldo-keto reductase family 7 like (gene/pseudogene) [Source:HGNC Symbol;Acc:HGNC:24056]	polymorphic_pseudogene	18.2787	2.08185	0.571005	3.64594	0.000266419	0.0297543
ENSG00000242244	ATP5MC1P3	ATP synthase membrane subunit c locus 1 pseudogene 3 [Source:HGNC Symbol;Acc:HGNC:39506]	processed_pseudogene	5.8562	4.52994	1.24255	3.64567	0.000266697	0.0297543
ENSG00000158816	VWA5B1	von Willebrand factor A domain containing 5B1 [Source:HGNC Symbol;Acc:HGNC:26538]	protein_coding	22.9903	2.70753	0.742932	3.64438	0.000268035	0.0297543
ENSG00000272933		novel transcript	lincRNA	65.385	1.51784	0.416676	3.64274	0.000269749	0.0297543
ENSG00000101440	ASIP	agouti signaling protein [Source:HGNC Symbol;Acc:HGNC:745]	protein_coding	8.01351	3.32637	0.913361	3.64189	0.00027064	0.0297543
ENSG00000237999	ACTG1P19	actin gamma 1 pseudogene 19 [Source:HGNC Symbol;Acc:HGNC:51499]	processed_pseudogene	8.9291	4.00443	1.10072	3.63799	0.000274771	0.0300597
ENSG00000132702	HAPLN2	hyaluronan and proteoglycan link protein 2 [Source:HGNC Symbol;Acc:HGNC:17410]	protein_coding	30.3571	2.36775	0.651394	3.63489	0.0002781	0.0302674
ENSG00000102109	PCSK1N	proprotein convertase subtilisin/kexin type 1 inhibitor [Source:HGNC Symbol;Acc:HGNC:17301]	protein_coding	380.389	1.40932	0.387946	3.63278	0.000280387	0.0302674
ENSG00000246528		novel transcript, antisense to SLCO5A1	antisense	23.2979	-1.17163	0.32273	-3.63036	0.000283029	0.0302674
ENSG00000105479	CCDC114	coiled-coil domain containing 114 [Source:HGNC Symbol;Acc:HGNC:26560]	protein_coding	15.308	3.17552	0.876366	3.62351	0.000290632	0.0305894
ENSG00000233217	MROH3P	maestro heat like repeat family member 3, pseudogene [Source:HGNC Symbol;Acc:HGNC:33122]	transcribed_unitary_pseudogene	8.35555	4.57097	1.26263	3.6202	0.000294381	0.0307043
ENSG00000228834		ATP synthase, H+ transporting, mitochondrial F0 complex, subunit f, isoform 2 (ATP5J2) pseudogene	processed_pseudogene	5.5335	3.30467	0.912867	3.6201	0.000294489	0.0307043
ENSG00000117152	RGS4	regulator of G protein signaling 4 [Source:HGNC Symbol;Acc:HGNC:10000]	protein_coding	128.351	-3.12257	0.863095	-3.61787	0.000297034	0.0308108
ENSG00000233579	KRT8P15	keratin 8 pseudogene 15 [Source:HGNC Symbol;Acc:HGNC:33367]	processed_pseudogene	8.84401	4.30893	1.19137	3.61678	0.000298286	0.0308108
ENSG00000185198	PRSS57	serine protease 57 [Source:HGNC Symbol;Acc:HGNC:31397]	protein_coding	12.9273	5.16887	1.43024	3.61398	0.00030153	0.0310018
ENSG00000158683	PKD1L1	polycystin 1 like 1, transient receptor potential channel interacting [Source:HGNC Symbol;Acc:HGNC:18053]	protein_coding	14.8757	3.06834	0.850043	3.60964	0.000306626	0.0311599
ENSG00000280011		novel transcript, antisense to PARVG	antisense	23.7361	2.87825	0.797441	3.60935	0.000306961	0.0311599
ENSG00000183571	PGPEP1L	pyroglutamyl-peptidase I like [Source:HGNC Symbol;Acc:HGNC:27080]	protein_coding	4.38073	5.06926	1.40458	3.60909	0.000307277	0.0311599
ENSG00000271605	MILR1	mast cell immunoglobulin like receptor 1 [Source:HGNC Symbol;Acc:HGNC:27570]	protein_coding	6.1497	5.39246	1.49717	3.60176	0.000316069	0.0319058
ENSG00000152214	RIT2	Ras like without CAAX 2 [Source:HGNC Symbol;Acc:HGNC:10017]	protein_coding	5.4995	2.68338	0.745506	3.5994	0.000318948	0.0320507
ENSG00000235387	SPAAR	small regulatory polypeptide of amino acid response [Source:HGNC Symbol;Acc:HGNC:27244]	protein_coding	4.59957	4.34882	1.2093	3.59614	0.000322974	0.0321888
ENSG00000178031	ADAMTSL1	ADAMTS like 1 [Source:HGNC Symbol;Acc:HGNC:14632]	protein_coding	37.4179	1.52087	0.423125	3.59438	0.000325166	0.0322379
ENSG00000236138	DUX4L26	double homeobox 4 like 26 (pseudogene) [Source:HGNC Symbol;Acc:HGNC:50807]	processed_pseudogene	8.31566	3.81234	1.06118	3.59253	0.000327478	0.0323228
ENSG00000188738	FSIP2	fibrous sheath interacting protein 2 [Source:HGNC Symbol;Acc:HGNC:21675]	protein_coding	315.158	-1.47889	0.412245	-3.5874	0.000333988	0.0328195
ENSG00000151882	CCL28	C-C motif chemokine ligand 28 [Source:HGNC Symbol;Acc:HGNC:17700]	protein_coding	8.5063	4.98416	1.39007	3.58555	0.000336363	0.0329073
ENSG00000183549	ACSM5	acyl-CoA synthetase medium chain family member 5 [Source:HGNC Symbol;Acc:HGNC:26060]	protein_coding	4.29832	5.72778	1.59933	3.58135	0.000341821	0.0329724
ENSG00000120992	LYPLA1	lysophospholipase 1 [Source:HGNC Symbol;Acc:HGNC:6737]	protein_coding	249.375	-1.0956	0.305943	-3.58105	0.00034222	0.0329724
ENSG00000132821	VSTM2L	V-set and transmembrane domain containing 2 like [Source:HGNC Symbol;Acc:HGNC:16096]	protein_coding	141.212	1.19251	0.333131	3.57971	0.000343976	0.0329724
ENSG00000109794	FAM149A	family with sequence similarity 149 member A [Source:HGNC Symbol;Acc:HGNC:24527]	protein_coding	64.4102	-1.16359	0.32522	-3.57787	0.000346412	0.0329724
ENSG00000231365	WARS2-AS1	WARS2 antisense RNA 1 [Source:HGNC Symbol;Acc:HGNC:40612]	antisense	31.1765	1.43017	0.399732	3.57782	0.000346476	0.0329724
ENSG00000125735	TNFSF14	TNF superfamily member 14 [Source:HGNC Symbol;Acc:HGNC:11930]	protein_coding	8.38562	5.1203	1.43192	3.57583	0.000349115	0.0329724
ENSG00000167261	DPEP2	dipeptidase 2 [Source:HGNC Symbol;Acc:HGNC:23028]	protein_coding	14.7847	4.5904	1.28379	3.57566	0.000349348	0.0329724
ENSG00000204532	ZSCAN5C	zinc finger and SCAN domain containing 5C [Source:HGNC Symbol;Acc:HGNC:34294]	protein_coding	5.28293	5.05857	1.41537	3.57404	0.000351519	0.0329724
ENSG00000205786	LINC01531	long intergenic non-protein coding RNA 1531 [Source:HGNC Symbol;Acc:HGNC:51270]	lincRNA	15.7807	3.53274	0.989972	3.56853	0.000358993	0.0329724
ENSG00000106341	PPP1R17	protein phosphatase 1 regulatory subunit 17 [Source:HGNC Symbol;Acc:HGNC:16973]	protein_coding	36.4306	-1.71816	0.481617	-3.56748	0.000360429	0.0329724
ENSG00000281566		novel transcript	lincRNA	17.9837	-2.35279	0.659559	-3.56722	0.00036079	0.0329724
ENSG00000167754	KLK5	kallikrein related peptidase 5 [Source:HGNC Symbol;Acc:HGNC:6366]	protein_coding	6.63026	5.58423	1.56596	3.56602	0.000362448	0.0329724
ENSG00000135409	AMHR2	anti-Mullerian hormone receptor type 2 [Source:HGNC Symbol;Acc:HGNC:465]	protein_coding	20.8291	3.99276	1.12017	3.56441	0.000364678	0.0329724
ENSG00000277476		novel transcript	lincRNA	34.7201	1.86047	0.522017	3.56401	0.000365238	0.0329724
ENSG00000100448	CTSG	cathepsin G [Source:HGNC Symbol;Acc:HGNC:2532]	protein_coding	4.23879	4.92438	1.38278	3.56121	0.000369155	0.0330129
ENSG00000261371	PECAM1	platelet and endothelial cell adhesion molecule 1 [Source:HGNC Symbol;Acc:HGNC:8823]	protein_coding	12.9728	3.68779	1.03572	3.56061	0.000369993	0.0330129
ENSG00000067064	IDI1	isopentenyl-diphosphate delta isomerase 1 [Source:HGNC Symbol;Acc:HGNC:5387]	protein_coding	936.581	-1.04114	0.292528	-3.55913	0.000372083	0.0330129
ENSG00000210049	MT-TF	mitochondrially encoded tRNA-Phe (UUU/C) [Source:HGNC Symbol;Acc:HGNC:7481]	Mt_tRNA	6.29892	2.8716	0.807053	3.55813	0.000373507	0.0330129
ENSG00000185974	GRK1	G protein-coupled receptor kinase 1 [Source:HGNC Symbol;Acc:HGNC:10013]	protein_coding	4.58668	3.98919	1.12192	3.55568	0.000376997	0.0330129
ENSG00000226627	SHANK2-AS1	SHANK2 antisense RNA 1 [Source:HGNC Symbol;Acc:HGNC:40014]	antisense	5.43538	3.74555	1.05377	3.55444	0.000378792	0.0330129
ENSG00000267372		novel transcript	lincRNA	10.7862	4.07924	1.14777	3.55407	0.000379324	0.0330129
ENSG00000186628	FSD2	fibronectin type III and SPRY domain containing 2 [Source:HGNC Symbol;Acc:HGNC:18024]	protein_coding	8.77756	3.28344	0.924076	3.55322	0.000380553	0.0330129
ENSG00000167798	C3P1	complement component 3 precursor pseudogene [Source:HGNC Symbol;Acc:HGNC:34414]	transcribed_unprocessed_pseudogene	31.26	3.64858	1.02714	3.55217	0.000382072	0.0330158
ENSG00000182698	RESP18	regulated endocrine specific protein 18 [Source:HGNC Symbol;Acc:HGNC:33762]	protein_coding	5.30368	4.90778	1.38285	3.54904	0.000386643	0.0332255
ENSG00000104970	KIR3DX1	killer cell immunoglobulin like receptor, three Ig domains X1 [Source:HGNC Symbol;Acc:HGNC:25043]	transcribed_unprocessed_pseudogene	7.15545	4.62663	1.30384	3.54846	0.000387491	0.0332255
ENSG00000101745	ANKRD12	ankyrin repeat domain 12 [Source:HGNC Symbol;Acc:HGNC:29135]	protein_coding	1661.61	1.0834	0.305752	3.54341	0.00039499	0.0337382
ENSG00000226824		novel transcript	sense_intronic	14.8061	2.76035	0.779267	3.54223	0.000396755	0.0337591
ENSG00000253563	NKX2-1-AS1	NKX2-1 antisense RNA 1 [Source:HGNC Symbol;Acc:HGNC:40585]	antisense	4.5568	5.4492	1.53919	3.5403	0.000399675	0.0338778
ENSG00000279425		TEC	TEC	17.7206	1.74099	0.492281	3.53658	0.000405339	0.0340976
ENSG00000239649	MYADML	myeloid associated differentiation marker like (pseudogene) [Source:HGNC Symbol;Acc:HGNC:31019]	transcribed_processed_pseudogene	10.9646	3.65168	1.03481	3.52883	0.000417395	0.0348478
ENSG00000275139		novel transcript, antisense to PCBP3	antisense	12.367	4.14794	1.17578	3.52781	0.000419021	0.0348525
ENSG00000018280	SLC11A1	solute carrier family 11 member 1 [Source:HGNC Symbol;Acc:HGNC:10907]	protein_coding	17.9746	3.25889	0.924734	3.52414	0.000424862	0.0350966
ENSG00000028277	POU2F2	POU class 2 homeobox 2 [Source:HGNC Symbol;Acc:HGNC:9213]	protein_coding	515.109	1.89521	0.538033	3.52249	0.000427513	0.0351638
ENSG00000027644	INSRR	insulin receptor related receptor [Source:HGNC Symbol;Acc:HGNC:6093]	protein_coding	37.7281	3.4702	0.985793	3.52021	0.000431201	0.0351788
ENSG00000176160	HSF5	heat shock transcription factor 5 [Source:HGNC Symbol;Acc:HGNC:26862]	protein_coding	6.87168	3.81045	1.08281	3.51904	0.000433107	0.0351788
ENSG00000279485		TEC	TEC	5.62688	5.58751	1.58824	3.51806	0.000434708	0.0351788
ENSG00000181885	CLDN7	claudin 7 [Source:HGNC Symbol;Acc:HGNC:2049]	protein_coding	6.43613	4.82987	1.37383	3.51563	0.000438712	0.0351788
ENSG00000157330	C1orf158	chromosome 1 open reading frame 158 [Source:HGNC Symbol;Acc:HGNC:28567]	protein_coding	8.17811	2.69785	0.767482	3.51519	0.000439437	0.0351788
ENSG00000087237	CETP	cholesteryl ester transfer protein [Source:HGNC Symbol;Acc:HGNC:1869]	protein_coding	7.23607	4.79715	1.36489	3.51468	0.000440291	0.0351788
ENSG00000127084	FGD3	FYVE, RhoGEF and PH domain containing 3 [Source:HGNC Symbol;Acc:HGNC:16027]	protein_coding	60.581	3.98057	1.13257	3.51463	0.000440369	0.0351788
ENSG00000277152		novel transcript	lincRNA	12	3.54551	1.00945	3.51232	0.000444219	0.0353592
ENSG00000283020	DUX4L37	double homeobox 4 like 37 (pseudogene) [Source:HGNC Symbol;Acc:HGNC:51775]	unprocessed_pseudogene	6.63286	4.25083	1.21307	3.5042	0.000457976	0.0362657
ENSG00000183346	CABCOCO1	ciliary associated calcium binding coiled-coil 1 [Source:HGNC Symbol;Acc:HGNC:28678]	protein_coding	6.73168	3.24748	0.926876	3.50368	0.000458873	0.0362657
ENSG00000176438	SYNE3	spectrin repeat containing nuclear envelope family member 3 [Source:HGNC Symbol;Acc:HGNC:19861]	protein_coding	20.4705	1.99	0.568288	3.50175	0.000462216	0.0363417
ENSG00000237972	TUBG1P	tubulin gamma 1 pseudogene [Source:HGNC Symbol;Acc:HGNC:12418]	processed_pseudogene	8.09088	3.60802	1.0305	3.50123	0.000463108	0.0363417
ENSG00000164729	SLC35G3	solute carrier family 35 member G3 [Source:HGNC Symbol;Acc:HGNC:26848]	protein_coding	15.0393	3.36567	0.961747	3.49953	0.000466071	0.0364455
ENSG00000271398		novel transcript	lincRNA	5.51469	3.91031	1.11843	3.49624	0.000471865	0.0366427
ENSG00000236155		novel pseudogene	transcribed_unprocessed_pseudogene	10.1271	3.93415	1.12592	3.49418	0.000475522	0.0367123
ENSG00000172456	FGGY	FGGY carbohydrate kinase domain containing [Source:HGNC Symbol;Acc:HGNC:25610]	protein_coding	23.0337	1.40658	0.403339	3.48733	0.000487876	0.037208
ENSG00000142789	CELA3A	chymotrypsin like elastase family member 3A [Source:HGNC Symbol;Acc:HGNC:15944]	protein_coding	14.6098	4.00911	1.14987	3.48659	0.000489226	0.037208
ENSG00000197251	LINC00336	long intergenic non-protein coding RNA 336 [Source:HGNC Symbol;Acc:HGNC:33813]	lincRNA	10.4054	4.48704	1.28861	3.48209	0.000497525	0.0373592
ENSG00000143412	ANXA9	annexin A9 [Source:HGNC Symbol;Acc:HGNC:547]	protein_coding	39.4039	1.66995	0.479612	3.48188	0.000497902	0.0373592
ENSG00000254198		Family with sequence similarity 9, member C (FAM9C) pseudogene	processed_pseudogene	25.8778	1.728	0.496286	3.48186	0.000497943	0.0373592
ENSG00000205744	DENND1C	DENN domain containing 1C [Source:HGNC Symbol;Acc:HGNC:26225]	protein_coding	32.024	3.43278	0.98632	3.48039	0.000500676	0.0374378
ENSG00000197408	CYP2B6	cytochrome P450 family 2 subfamily B member 6 [Source:HGNC Symbol;Acc:HGNC:2615]	protein_coding	9.30427	3.63606	1.04671	3.47381	0.00051312	0.0381821
ENSG00000235012		KIAA1462 pseudogene	processed_pseudogene	7.66925	4.994	1.43782	3.47332	0.000514069	0.0381821
ENSG00000277151		novel transcript	lincRNA	11.5768	2.52837	0.728153	3.47231	0.000516	0.0381978
ENSG00000250493		novel transcript, antisense to GRIK4	antisense	11.1124	3.28941	0.948416	3.46832	0.000523716	0.0385015
ENSG00000096996	IL12RB1	interleukin 12 receptor subunit beta 1 [Source:HGNC Symbol;Acc:HGNC:5971]	protein_coding	18.8613	3.9005	1.12522	3.46644	0.000527404	0.0385015
ENSG00000236532	LINC01695	long intergenic non-protein coding RNA 1695 [Source:HGNC Symbol;Acc:HGNC:52483]	lincRNA	3.5111	5.10419	1.47256	3.4662	0.000527876	0.0385015
ENSG00000281937				5.12629	3.1395	0.905875	3.46571	0.000528831	0.0385015
ENSG00000232229	LINC00865	long intergenic non-protein coding RNA 865 [Source:HGNC Symbol;Acc:HGNC:45170]	lincRNA	5.19821	4.81382	1.38933	3.46486	0.000530505	0.0385015
ENSG00000226683	PWWP2AP1	PWWP domain containing 2A pseudogene 1 [Source:HGNC Symbol;Acc:HGNC:39709]	processed_pseudogene	7.05851	4.92457	1.42298	3.46074	0.0005387	0.0389681
ENSG00000279319		TEC	TEC	9.13178	3.45517	0.998972	3.45873	0.000542728	0.0389681
ENSG00000261079		novel transcript	lincRNA	6.72274	4.59856	1.32968	3.45839	0.000543422	0.0389681
ENSG00000253846	PCDHGA10	protocadherin gamma subfamily A, 10 [Source:HGNC Symbol;Acc:HGNC:8697]	protein_coding	153.404	-1.24258	0.359322	-3.45812	0.000543953	0.0389681
ENSG00000169499	PLEKHA2	pleckstrin homology domain containing A2 [Source:HGNC Symbol;Acc:HGNC:14336]	protein_coding	60.6361	1.13291	0.327753	3.45659	0.00054706	0.0390402
ENSG00000254528		novel transcript, antisense to FXYD6	antisense	23.1562	-1.17097	0.338833	-3.45589	0.000548476	0.0390402
ENSG00000236830	CBR3-AS1	CBR3 antisense RNA 1 [Source:HGNC Symbol;Acc:HGNC:43664]	processed_transcript	19.0084	3.28646	0.951413	3.4543	0.000551729	0.0391463
ENSG00000140506	LMAN1L	lectin, mannose binding 1 like [Source:HGNC Symbol;Acc:HGNC:6632]	protein_coding	6.60413	4.95432	1.43494	3.45263	0.000555146	0.0392409
ENSG00000142347	MYO1F	myosin IF [Source:HGNC Symbol;Acc:HGNC:7600]	protein_coding	75.7343	3.23091	0.936418	3.45029	0.000559985	0.039326
ENSG00000166473	PKD1L2	polycystin 1 like 2 (gene/pseudogene) [Source:HGNC Symbol;Acc:HGNC:21715]	polymorphic_pseudogene	46.6518	2.79062	0.808962	3.44964	0.000561344	0.039326
ENSG00000182866	LCK	LCK proto-oncogene, Src family tyrosine kinase [Source:HGNC Symbol;Acc:HGNC:6524]	protein_coding	14.704	4.5202	1.31153	3.44651	0.000567869	0.0395336
ENSG00000242565	RN7SL372P	RNA, 7SL, cytoplasmic 372, pseudogene [Source:HGNC Symbol;Acc:HGNC:46388]	misc_RNA	7.76145	4.70564	1.36772	3.4405	0.000580633	0.0402959
ENSG00000251441	RTEL1P1	regulator of telomere elongation helicase 1 pseudogene 1 [Source:HGNC Symbol;Acc:HGNC:44213]	transcribed_processed_pseudogene	6.66047	5.04436	1.46661	3.43947	0.000582849	0.0403237
ENSG00000203666	EFCAB2	EF-hand calcium binding domain 2 [Source:HGNC Symbol;Acc:HGNC:28166]	protein_coding	104.705	1.01405	0.294981	3.43768	0.00058672	0.0404655
ENSG00000253942		myeloid leukemia factor 2 (MLF2) pseudogene	processed_pseudogene	5.35006	5.90073	1.71729	3.43608	0.000590206	0.0405798
ENSG00000277449	CEBPB-AS1	CEBPB antisense RNA 1 [Source:HGNC Symbol;Acc:HGNC:51226]	antisense	7.31502	3.37224	0.982044	3.4339	0.000594969	0.0407811
ENSG00000131355	ADGRE3	adhesion G protein-coupled receptor E3 [Source:HGNC Symbol;Acc:HGNC:23647]	protein_coding	5.55679	4.42021	1.28826	3.43114	0.000601055	0.0410715
ENSG00000260136		novel transcript	lincRNA	6.77956	2.35828	0.68835	3.42598	0.000612577	0.0417304
ENSG00000224593		ribosomal protein L21 (RPL21) pseudogene	transcribed_processed_pseudogene	3.67153	4.56504	1.33305	3.42451	0.000615912	0.0418293
ENSG00000231093		novel pseudogene	processed_pseudogene	10.3404	3.95977	1.15703	3.42235	0.000620813	0.0420336
ENSG00000134398	ERN2	endoplasmic reticulum to nucleus signaling 2 [Source:HGNC Symbol;Acc:HGNC:16942]	protein_coding	12.7651	4.32653	1.2648	3.42071	0.000624575	0.0421503
ENSG00000132518	GUCY2D	guanylate cyclase 2D, retinal [Source:HGNC Symbol;Acc:HGNC:4689]	protein_coding	9.68051	4.37364	1.27952	3.41818	0.000630408	0.0421503
ENSG00000147689	FAM83A	family with sequence similarity 83 member A [Source:HGNC Symbol;Acc:HGNC:28210]	protein_coding	13.0744	3.66727	1.07304	3.41764	0.000631674	0.0421503
ENSG00000248874	C5orf17	chromosome 5 open reading frame 17 (putative) [Source:HGNC Symbol;Acc:HGNC:26630]	lincRNA	6.78099	4.36536	1.27741	3.41735	0.000632349	0.0421503
ENSG00000235726		novel transcript	processed_transcript	3.19781	4.8207	1.41081	3.41697	0.000633228	0.0421503
ENSG00000143458	GABPB2	GA binding protein transcription factor subunit beta 2 [Source:HGNC Symbol;Acc:HGNC:28441]	protein_coding	85.5896	1.18364	0.346493	3.41605	0.000635358	0.0421503
ENSG00000138670	RASGEF1B	RasGEF domain family member 1B [Source:HGNC Symbol;Acc:HGNC:24881]	protein_coding	149.815	-1.07946	0.316014	-3.41585	0.000635823	0.0421503
ENSG00000118971	CCND2	cyclin D2 [Source:HGNC Symbol;Acc:HGNC:1583]	protein_coding	1346.21	1.02644	0.301139	3.40854	0.000653123	0.0423571
ENSG00000279133		TEC	TEC	20.0261	2.07023	0.607522	3.40766	0.000655237	0.0423571
ENSG00000260196		antisense to KCNJ11 and overlapping to a novel gene	antisense	36.8692	-1.25974	0.369758	-3.40694	0.000656967	0.0423571
ENSG00000091664	SLC17A6	solute carrier family 17 member 6 [Source:HGNC Symbol;Acc:HGNC:16703]	protein_coding	170.377	-1.68294	0.494084	-3.40618	0.000658798	0.0423571
ENSG00000214832	UPF3AP2	UPF3A pseudogene 2 [Source:HGNC Symbol;Acc:HGNC:30567]	transcribed_processed_pseudogene	6.21313	4.12143	1.21026	3.4054	0.000660677	0.0423571
ENSG00000130307	USHBP1	USH1 protein network component harmonin binding protein 1 [Source:HGNC Symbol;Acc:HGNC:24058]	protein_coding	32.8658	3.48202	1.02255	3.40524	0.000661051	0.0423571
ENSG00000171804	WDR87	WD repeat domain 87 [Source:HGNC Symbol;Acc:HGNC:29934]	protein_coding	12.2375	3.7325	1.09622	3.40487	0.000661948	0.0423571
ENSG00000166596	CFAP52	cilia and flagella associated protein 52 [Source:HGNC Symbol;Acc:HGNC:16053]	protein_coding	21.4333	2.0587	0.604764	3.40414	0.000663737	0.0423571
ENSG00000168505	GBX2	gastrulation brain homeobox 2 [Source:HGNC Symbol;Acc:HGNC:4186]	protein_coding	66.7251	1.6608	0.488427	3.40029	0.000673132	0.0426107
ENSG00000267091	CTBP2P7	C-terminal binding protein 2 pseudogene 7 [Source:HGNC Symbol;Acc:HGNC:45199]	processed_pseudogene	4.3997	4.48567	1.31995	3.39837	0.000677888	0.0426389
ENSG00000105707	HPN	hepsin [Source:HGNC Symbol;Acc:HGNC:5155]	protein_coding	18.4081	3.5263	1.0377	3.39819	0.000678333	0.0426389
ENSG00000152128	TMEM163	transmembrane protein 163 [Source:HGNC Symbol;Acc:HGNC:25380]	protein_coding	103.492	-1.81666	0.534682	-3.39765	0.000679673	0.0426389
ENSG00000165023	DIRAS2	DIRAS family GTPase 2 [Source:HGNC Symbol;Acc:HGNC:19323]	protein_coding	146.076	-1.15168	0.339238	-3.3949	0.000686537	0.0429482
ENSG00000268592		novel transcript, antisense to LRP11, RAET1E and RAET1G	antisense	4.43665	3.91438	1.15408	3.39179	0.000694378	0.0431452
ENSG00000184344	GDF3	growth differentiation factor 3 [Source:HGNC Symbol;Acc:HGNC:4218]	protein_coding	6.19521	5.46183	1.61037	3.39166	0.000694695	0.0431452
ENSG00000164900	GBX1	gastrulation brain homeobox 1 [Source:HGNC Symbol;Acc:HGNC:4185]	protein_coding	16.4869	4.27456	1.26065	3.39075	0.000697022	0.0431452
ENSG00000267627		novel transcript	lincRNA	3.95323	4.8121	1.41974	3.38943	0.000700388	0.0431452
ENSG00000156222	SLC28A1	solute carrier family 28 member 1 [Source:HGNC Symbol;Acc:HGNC:11001]	protein_coding	11.6633	4.27861	1.26255	3.38887	0.000701811	0.0431452
ENSG00000248099	INSL3	insulin like 3 [Source:HGNC Symbol;Acc:HGNC:6086]	protein_coding	5.18055	4.02666	1.18847	3.3881	0.00070379	0.0431452
ENSG00000224149		novel transcript, antisense to LHX8	antisense	20.2568	4.21788	1.24512	3.38754	0.000705228	0.0431452
ENSG00000105668	UPK1A	uroplakin 1A [Source:HGNC Symbol;Acc:HGNC:12577]	protein_coding	6.7707	3.90599	1.15418	3.3842	0.000713851	0.0435528
ENSG00000122224	LY9	lymphocyte antigen 9 [Source:HGNC Symbol;Acc:HGNC:6730]	protein_coding	15.7947	3.75839	1.11164	3.38095	0.00072236	0.0438311
ENSG00000166535	A2ML1	alpha-2-macroglobulin like 1 [Source:HGNC Symbol;Acc:HGNC:23336]	protein_coding	15.6291	2.98191	0.882501	3.37893	0.000727686	0.0439591
ENSG00000135899	SP110	SP110 nuclear body protein [Source:HGNC Symbol;Acc:HGNC:5401]	protein_coding	16.1088	2.13318	0.63137	3.37865	0.00072843	0.0439591
ENSG00000165917	RAPSN	receptor associated protein of the synapse [Source:HGNC Symbol;Acc:HGNC:9863]	protein_coding	6.84888	3.99811	1.18362	3.37786	0.000730532	0.0439666
ENSG00000166948	TGM6	transglutaminase 6 [Source:HGNC Symbol;Acc:HGNC:16255]	protein_coding	4.31412	5.1196	1.51655	3.37582	0.000735957	0.0440872
ENSG00000259495		novel transcript	lincRNA	42.4434	1.1409	0.338129	3.37417	0.000740398	0.0440872
ENSG00000005844	ITGAL	integrin subunit alpha L [Source:HGNC Symbol;Acc:HGNC:6148]	protein_coding	35.5833	2.94965	0.874403	3.37333	0.000742658	0.0440872
ENSG00000254503		high-mobility group box 3 (HMGB3) pseudogene	processed_pseudogene	6.12591	4.20129	1.24555	3.37304	0.000743428	0.0440872
ENSG00000169876	MUC17	mucin 17, cell surface associated [Source:HGNC Symbol;Acc:HGNC:16800]	protein_coding	10.6058	3.65511	1.08365	3.37295	0.000743669	0.0440872
ENSG00000233623	PGAM1P11	phosphoglycerate mutase 1 pseudogene 11 [Source:HGNC Symbol;Acc:HGNC:42464]	processed_pseudogene	7.14113	4.88661	1.44889	3.37266	0.000744469	0.0440872
ENSG00000153956	CACNA2D1	calcium voltage-gated channel auxiliary subunit alpha2delta 1 [Source:HGNC Symbol;Acc:HGNC:1399]	protein_coding	412.828	-1.31847	0.391323	-3.36926	0.000753714	0.0440872
ENSG00000215529	EFCAB8	EF-hand calcium binding domain 8 [Source:HGNC Symbol;Acc:HGNC:34532]	protein_coding	12.8417	3.53728	1.0503	3.36787	0.000757507	0.0440872
ENSG00000135929	CYP27A1	cytochrome P450 family 27 subfamily A member 1 [Source:HGNC Symbol;Acc:HGNC:2605]	protein_coding	30.7647	1.42795	0.423996	3.36782	0.000757638	0.0440872
ENSG00000278570	NR2E3	nuclear receptor subfamily 2 group E member 3 [Source:HGNC Symbol;Acc:HGNC:7974]	protein_coding	4.92829	3.17777	0.9436	3.36771	0.000757956	0.0440872
ENSG00000141905	NFIC	nuclear factor I C [Source:HGNC Symbol;Acc:HGNC:7786]	protein_coding	344.561	1.59439	0.473557	3.36684	0.000760337	0.0440872
ENSG00000148357	HMCN2	hemicentin 2 [Source:HGNC Symbol;Acc:HGNC:21293]	protein_coding	22.7502	3.35338	0.996155	3.36632	0.00076177	0.0440872
ENSG00000118432	CNR1	cannabinoid receptor 1 [Source:HGNC Symbol;Acc:HGNC:2159]	protein_coding	1054.11	-1.26702	0.376417	-3.36601	0.000762644	0.0440872
ENSG00000169752	NRG4	neuregulin 4 [Source:HGNC Symbol;Acc:HGNC:29862]	protein_coding	10.8246	1.58885	0.472053	3.36584	0.000763118	0.0440872
ENSG00000133392	MYH11	myosin heavy chain 11 [Source:HGNC Symbol;Acc:HGNC:7569]	protein_coding	33.434	2.35434	0.699892	3.36386	0.000768603	0.0441764
ENSG00000142606	MMEL1	membrane metalloendopeptidase like 1 [Source:HGNC Symbol;Acc:HGNC:14668]	protein_coding	6.47598	3.47412	1.03291	3.36342	0.000769824	0.0441764
ENSG00000283632	EXOC3L2	exocyst complex component 3 like 2 [Source:HGNC Symbol;Acc:HGNC:30162]	protein_coding	18.3318	3.24759	0.966369	3.36061	0.000777695	0.0442496
ENSG00000232203	SLC25A6P2	solute carrier family 25 member 6 pseudogene 2 [Source:HGNC Symbol;Acc:HGNC:43850]	processed_pseudogene	5.86857	4.28475	1.27515	3.36018	0.000778906	0.0442496
ENSG00000183036	PCP4	Purkinje cell protein 4 [Source:HGNC Symbol;Acc:HGNC:8742]	protein_coding	99.8297	1.00299	0.298498	3.36013	0.00077907	0.0442496
ENSG00000039987	BEST2	bestrophin 2 [Source:HGNC Symbol;Acc:HGNC:17107]	protein_coding	12.2946	4.21036	1.25346	3.35899	0.000782286	0.0443189
ENSG00000104938	CLEC4M	C-type lectin domain family 4 member M [Source:HGNC Symbol;Acc:HGNC:13523]	protein_coding	7.25164	4.70002	1.40013	3.35684	0.000788386	0.0445302
ENSG00000260860		calponin 2 (CNN2) pseudogene	processed_pseudogene	10.9649	3.95489	1.17836	3.35627	0.000790026	0.0445302
ENSG00000274422		novel transcript	lincRNA	96.0504	1.73889	0.518367	3.35454	0.000794958	0.0446948
ENSG00000278589	ZACNP1	zinc activated ion channel pseudogene 1 [Source:HGNC Symbol;Acc:HGNC:51915]	unprocessed_pseudogene	6.41042	4.70155	1.40186	3.3538	0.000797111	0.0447026
ENSG00000060558	GNA15	G protein subunit alpha 15 [Source:HGNC Symbol;Acc:HGNC:4383]	protein_coding	9.44624	4.59656	1.37173	3.35091	0.000805454	0.0450568
ENSG00000223722		interferon induced transmembrane protein 3 (1-8U) (IFITM3) pseudogene	processed_pseudogene	4.90281	4.68447	1.39939	3.34752	0.000815394	0.0452211
ENSG00000168447	SCNN1B	sodium channel epithelial 1 beta subunit [Source:HGNC Symbol;Acc:HGNC:10600]	protein_coding	15.6336	3.69532	1.10433	3.34622	0.000819217	0.0452211
ENSG00000284618		novel transcript	lincRNA	3.63674	5.09596	1.52323	3.34549	0.000821377	0.0452211
ENSG00000159248	GJD2	gap junction protein delta 2 [Source:HGNC Symbol;Acc:HGNC:19154]	protein_coding	83.5777	-2.04724	0.612018	-3.34506	0.000822646	0.0452211
ENSG00000132514	CLEC10A	C-type lectin domain containing 10A [Source:HGNC Symbol;Acc:HGNC:16916]	protein_coding	9.41457	3.35862	1.00498	3.34198	0.000831844	0.0455015
ENSG00000220248	ZNF402P	zinc finger protein 402, pseudogene [Source:HGNC Symbol;Acc:HGNC:19292]	processed_pseudogene	5.85075	4.57688	1.36999	3.34082	0.00083531	0.0455402
ENSG00000248415	GAPDHP61	glyceraldehyde 3 phosphate dehydrogenase pseudogene 61 [Source:HGNC Symbol;Acc:HGNC:4155]	processed_pseudogene	11.0953	4.2298	1.26682	3.3389	0.000841104	0.0456705
ENSG00000175877	TMEM270	transmembrane protein 270 [Source:HGNC Symbol;Acc:HGNC:23018]	protein_coding	6.4496	4.2495	1.27302	3.33812	0.000843478	0.0456877
ENSG00000275489	C17orf98	chromosome 17 open reading frame 98 [Source:HGNC Symbol;Acc:HGNC:34492]	protein_coding	7.93683	3.87698	1.16252	3.33498	0.000853064	0.045911
ENSG00000105641	SLC5A5	solute carrier family 5 member 5 [Source:HGNC Symbol;Acc:HGNC:11040]	protein_coding	31.7076	4.47469	1.34184	3.33474	0.000853802	0.045911
ENSG00000185958	FAM186A	family with sequence similarity 186 member A [Source:HGNC Symbol;Acc:HGNC:26980]	protein_coding	12.8391	3.52362	1.0573	3.33266	0.000860205	0.0461435
ENSG00000204661	C5orf60	chromosome 5 open reading frame 60 [Source:HGNC Symbol;Acc:HGNC:27753]	protein_coding	10.3201	4.42953	1.33018	3.33002	0.000868383	0.0464023
ENSG00000142661	MYOM3	myomesin 3 [Source:HGNC Symbol;Acc:HGNC:26679]	protein_coding	18.1238	4.06702	1.22159	3.32928	0.00087071	0.0464023
ENSG00000188523	CFAP77	cilia and flagella associated protein 77 [Source:HGNC Symbol;Acc:HGNC:33776]	protein_coding	23.0119	2.30391	0.692089	3.32892	0.000871841	0.0464023
ENSG00000188897		vitellogenin [Source:NCBI gene;Acc:400499]	protein_coding	50.5658	2.64666	0.795168	3.32842	0.000873387	0.0464023
ENSG00000204993		CREB regulated transcription coactivator 1 (CRTC1) pseudogene	processed_pseudogene	7.57635	4.51712	1.35834	3.32547	0.000882696	0.046785
ENSG00000233139		ornithine aminotransferase (gyrate atrophy) (OAT) pseudogene	processed_pseudogene	6.15125	4.52318	1.36045	3.32476	0.000884955	0.0467931
ENSG00000266537	SPDYE22P	speedy/RINGO cell cycle regulator family member E22, pseudogene [Source:HGNC Symbol;Acc:HGNC:51518]	unprocessed_pseudogene	3.64105	5.0112	1.50783	3.32346	0.000889096	0.0469003
ENSG00000167210	LOXHD1	lipoxygenase homology domains 1 [Source:HGNC Symbol;Acc:HGNC:26521]	protein_coding	7.01204	3.81632	1.14876	3.32211	0.000893385	0.0469317
ENSG00000105929	ATP6V0A4	ATPase H+ transporting V0 subunit a4 [Source:HGNC Symbol;Acc:HGNC:866]	protein_coding	10.8924	3.6412	1.09624	3.32155	0.000895188	0.0469317
ENSG00000178199	ZC3H12D	zinc finger CCCH-type containing 12D [Source:HGNC Symbol;Acc:HGNC:21175]	protein_coding	15.4149	3.19706	0.964128	3.31601	0.000913121	0.0477143
ENSG00000161640	SIGLEC11	sialic acid binding Ig like lectin 11 [Source:HGNC Symbol;Acc:HGNC:15622]	protein_coding	8.29159	4.417	1.33247	3.3149	0.000916763	0.0477922
ENSG00000229492		Telomeric repeat-binding factor 2-interacting protein 1 (TERF2IP) pseudogene	processed_pseudogene	6.71778	3.27512	0.989786	3.30891	0.000936588	0.0487114
ENSG00000275395	FCGBP	Fc fragment of IgG binding protein [Source:HGNC Symbol;Acc:HGNC:13572]	protein_coding	33.5692	2.53024	0.765196	3.30666	0.000944165	0.0489156
ENSG00000148826	NKX6-2	NK6 homeobox 2 [Source:HGNC Symbol;Acc:HGNC:19321]	protein_coding	3.52249	4.97641	1.50678	3.30267	0.000957674	0.0491578
ENSG00000146839	ZAN	zonadhesin (gene/pseudogene) [Source:HGNC Symbol;Acc:HGNC:12857]	protein_coding	77.3614	3.60469	1.09151	3.30247	0.000958362	0.0491578
ENSG00000213028		novel pseudogene	processed_pseudogene	3.35164	4.46593	1.35231	3.30245	0.000958454	0.0491578
ENSG00000179284	DAND5	DAN domain BMP antagonist family member 5 [Source:HGNC Symbol;Acc:HGNC:26780]	protein_coding	14.7556	3.26293	0.988579	3.30062	0.000964699	0.0493338
ENSG00000170684	ZNF296	zinc finger protein 296 [Source:HGNC Symbol;Acc:HGNC:15981]	protein_coding	15.7318	1.38989	0.421176	3.30003	0.000966753	0.0493338
ENSG00000174844	DNAH12	dynein axonemal heavy chain 12 [Source:HGNC Symbol;Acc:HGNC:2943]	protein_coding	20.0948	2.30182	0.697624	3.29951	0.000968548	0.0493338
ENSG00000135549	PKIB	cAMP-dependent protein kinase inhibitor beta [Source:HGNC Symbol;Acc:HGNC:9018]	protein_coding	141.895	-1.24693	0.378081	-3.29806	0.000973568	0.0493716
ENSG00000113161	HMGCR	3-hydroxy-3-methylglutaryl-CoA reductase [Source:HGNC Symbol;Acc:HGNC:5006]	protein_coding	2874.65	-1.01655	0.308233	-3.29801	0.000973738	0.0493716
ENSG00000131737	KRT34	keratin 34 [Source:HGNC Symbol;Acc:HGNC:6452]	protein_coding	4.21983	4.05516	1.22992	3.29708	0.000976946	0.0494214
ENSG00000273145		novel transcript	lincRNA	5.94786	3.51648	1.0668	3.29628	0.000979733	0.0494498
