# Supplementary material for: Sex-specific transcriptional and proteomic signatures in schizophrenia
Source: Nat Commun. 2019 Sep 2;10:3933. doi: 10.1038/s41467-019-11797-3 (PMC6718673; doi:10.1038/s41467-019-11797-3)
Supplement: Supplementary file 6 — Supplementary Data 2 [file 41467_2019_11797_MOESM6_ESM.xlsx]

## Sheet: res22_withExpr_sig
Ensembl ID	HGNC symbol	Gene description	Gene biotype	Average expression	Log2 foldchange	P-value	Adjusted p-value	Pair_1_non_schizophrenic_twin_S19	Pair_4_non_schizophrenic_twin_S26	Pair_5_non_schizophrenic_twin_S27	Control2_S30	Control3_S31	Control4_S32	Control6_S38
ENSG00000225630	MTND2P28	MT-ND2 pseudogene 28 [Source:HGNC Symbol;Acc:HGNC:42129]	unprocessed_pseudogene	425.818	7.93587	5.77518e-46	1.1335e-41	577.953	345.836	553.059	0.928005	2.12473	3.5234	1.82057
ENSG00000180229	HERC2P3	hect domain and RLD 2 pseudogene 3 [Source:HGNC Symbol;Acc:HGNC:4871]	transcribed_unprocessed_pseudogene	96.5071	-2.92192	1.38341e-13	1.35761e-09	52.9957	33.2535	23.9716	288.61	293.92	251.336	282.795
ENSG00000166689	PLEKHA7	pleckstrin homology domain containing A7 [Source:HGNC Symbol;Acc:HGNC:27049]	protein_coding	251.811	1.4962	6.6894e-13	4.12829e-09	333.973	401.259	302.213	122.497	136.691	103.353	123.192
ENSG00000154760	SLFN13	schlafen family member 13 [Source:HGNC Symbol;Acc:HGNC:26481]	protein_coding	39.4475	4.46199	8.4135e-13	4.12829e-09	73.994	82.0252	133.556	3.71202	3.54121	2.34894	7.28228
ENSG00000142611	PRDM16	PR/SET domain 16 [Source:HGNC Symbol;Acc:HGNC:14000]	protein_coding	488.195	2.77696	1.97951e-12	7.77039e-09	416.966	1174.96	536.792	77.9525	121.818	70.4681	140.791
ENSG00000237515	SHISA9	shisa family member 9 [Source:HGNC Symbol;Acc:HGNC:37231]	protein_coding	104.985	2.64064	8.66269e-12	2.83371e-08	273.978	101.977	304.782	36.1922	30.4544	32.8851	46.7279
ENSG00000175874	CREG2	cellular repressor of E1A stimulated genes 2 [Source:HGNC Symbol;Acc:HGNC:14272]	protein_coding	65.5579	-2.36729	8.42589e-11	2.3625e-07	38.9968	31.0366	36.8135	155.905	143.773	310.059	136.543
ENSG00000109846	CRYAB	crystallin alpha B [Source:HGNC Symbol;Acc:HGNC:2389]	protein_coding	53.9659	5.52753	1.01114e-10	2.48071e-07	63.9948	13.3014	119.002	0.928005	2.12473	2.34894	0.606856
ENSG00000139178	C1RL	complement C1r subcomponent like [Source:HGNC Symbol;Acc:HGNC:21265]	protein_coding	62.9125	3.32339	1.49396e-10	3.25798e-07	65.9946	99.7604	120.714	8.35205	10.6236	7.04681	11.5303
ENSG00000188859	FAM78B	family with sequence similarity 78 member B [Source:HGNC Symbol;Acc:HGNC:13495]	protein_coding	118.574	-1.72157	1.70192e-10	3.34035e-07	61.995	101.977	59.929	246.849	191.225	295.966	223.323
ENSG00000049239	H6PD	hexose-6-phosphate dehydrogenase/glucose 1-dehydrogenase [Source:HGNC Symbol;Acc:HGNC:4795]	protein_coding	265.116	1.38674	3.60961e-10	5.50499e-07	424.965	301.498	499.123	140.129	142.357	202.008	147.466
ENSG00000049089	COL9A2	collagen type IX alpha 2 chain [Source:HGNC Symbol;Acc:HGNC:2218]	protein_coding	97.8249	3.52583	3.76684e-10	5.50499e-07	250.98	108.628	235.435	13.9201	16.2896	27.0128	12.744
ENSG00000187134	AKR1C1	aldo-keto reductase family 1 member C1 [Source:HGNC Symbol;Acc:HGNC:384]	protein_coding	100.295	-1.90166	3.93565e-10	5.50499e-07	37.9969	68.7238	35.1013	178.177	186.268	136.238	172.954
ENSG00000145536	ADAMTS16	ADAM metallopeptidase with thrombospondin type 1 motif 16 [Source:HGNC Symbol;Acc:HGNC:17108]	protein_coding	41.5714	3.27795	4.17554e-10	5.50499e-07	122.99	68.7238	53.9361	10.2081	7.08242	5.87234	10.3166
ENSG00000114770	ABCC5	ATP binding cassette subfamily C member 5 [Source:HGNC Symbol;Acc:HGNC:56]	protein_coding	666.67	-1.03377	4.51115e-10	5.50499e-07	448.963	432.295	453.748	1082.05	920.714	737.566	906.036
ENSG00000213064	SFT2D2	SFT2 domain containing 2 [Source:HGNC Symbol;Acc:HGNC:25140]	protein_coding	333.396	1.89187	4.60105e-10	5.50499e-07	588.952	649.551	533.368	178.177	179.185	159.728	119.551
ENSG00000221818	EBF2	early B cell factor 2 [Source:HGNC Symbol;Acc:HGNC:19090]	protein_coding	174.859	-2.79307	4.76817e-10	5.50499e-07	74.9939	64.29	84.7567	483.491	388.825	812.732	396.884
ENSG00000120675	DNAJC15	DnaJ heat shock protein family (Hsp40) member C15 [Source:HGNC Symbol;Acc:HGNC:20325]	protein_coding	52.6706	4.34309	6.22431e-10	6.78692e-07	232.981	62.0731	31.6767	3.71202	2.83297	9.39574	6.06856
ENSG00000177133	LINC00982	long intergenic non-protein coding RNA 982 [Source:HGNC Symbol;Acc:HGNC:48664]	antisense	168.922	2.47548	7.4911e-10	7.4314e-07	125.99	308.149	168.657	35.2642	27.6214	39.9319	40.6594
ENSG00000169871	TRIM56	tripartite motif containing 56 [Source:HGNC Symbol;Acc:HGNC:19028]	protein_coding	215.805	1.96885	7.57263e-10	7.4314e-07	303.975	414.56	426.352	91.8725	97.7374	118.621	82.5325
ENSG00000187889	FYB2	FYN binding protein 2 [Source:HGNC Symbol;Acc:HGNC:27295]	protein_coding	38.6598	5.1779	8.24093e-10	7.57067e-07	105.991	11.0845	220.025	2.78402	3.54121	2.34894	3.64114
ENSG00000144596	GRIP2	glutamate receptor interacting protein 2 [Source:HGNC Symbol;Acc:HGNC:23841]	protein_coding	331.469	-2.12247	8.486e-10	7.57067e-07	106.991	241.642	95.8863	654.244	491.52	797.463	592.899
ENSG00000006468	ETV1	ETS variant 1 [Source:HGNC Symbol;Acc:HGNC:3490]	protein_coding	1429.17	-2.53429	1.70338e-09	1.45358e-06	457.963	587.478	329.609	2643.89	2626.16	2877.45	2453.52
ENSG00000128833	MYO5C	myosin VC [Source:HGNC Symbol;Acc:HGNC:7604]	protein_coding	113.628	2.31208	2.35387e-09	1.87615e-06	212.983	106.411	249.133	23.2001	44.6192	39.9319	45.5142
ENSG00000198739	LRRTM3	leucine rich repeat transmembrane neuronal 3 [Source:HGNC Symbol;Acc:HGNC:19410]	protein_coding	123.733	-2.7104	2.38976e-09	1.87615e-06	29.9976	50.9887	47.9432	328.514	242.219	292.442	253.059
ENSG00000171811	CFAP46	cilia and flagella associated protein 46 [Source:HGNC Symbol;Acc:HGNC:25247]	protein_coding	43.6745	2.26677	2.56926e-09	1.9395e-06	59.9951	62.0731	83.9006	14.8481	14.1648	8.22127	18.8125
ENSG00000138107	ACTR1A	ARP1 actin related protein 1 homolog A [Source:HGNC Symbol;Acc:HGNC:167]	protein_coding	1365.55	-1.14248	3.36056e-09	2.44288e-06	870.929	933.314	995.677	1892.2	1969.62	2256.15	2125.21
ENSG00000174498	IGDCC3	immunoglobulin superfamily DCC subclass member 3 [Source:HGNC Symbol;Acc:HGNC:9700]	protein_coding	352.022	-1.3571	4.23533e-09	2.96881e-06	226.982	243.859	249.133	607.844	497.894	828	528.572
ENSG00000125430	HS3ST3B1	heparan sulfate-glucosamine 3-sulfotransferase 3B1 [Source:HGNC Symbol;Acc:HGNC:5198]	protein_coding	95.3818	-3.15601	4.70033e-09	3.18115e-06	40.9967	11.0845	17.9787	199.521	193.35	263.081	201.476
ENSG00000107105	ELAVL2	ELAV like RNA binding protein 2 [Source:HGNC Symbol;Acc:HGNC:3313]	protein_coding	791.896	-1.12262	5.60409e-09	3.66638e-06	753.939	543.14	724.284	1587.82	1590.71	1269.6	1441.28
ENSG00000124782	RREB1	ras responsive element binding protein 1 [Source:HGNC Symbol;Acc:HGNC:10449]	protein_coding	104.453	2.07367	5.97372e-09	3.78214e-06	200.984	113.062	182.355	32.4802	42.4945	43.4553	40.0525
ENSG00000140044	JDP2	Jun dimerization protein 2 [Source:HGNC Symbol;Acc:HGNC:17546]	protein_coding	44.0513	2.01898	6.96353e-09	4.18119e-06	92.9924	62.0731	86.4689	20.4161	18.4143	23.4894	18.8125
ENSG00000136997	MYC	MYC proto-oncogene, bHLH transcription factor [Source:HGNC Symbol;Acc:HGNC:7553]	protein_coding	175.379	-1.44383	7.03007e-09	4.18119e-06	80.9934	75.3745	110.441	265.41	260.633	198.485	254.88
ENSG00000106153	CHCHD2	coiled-coil-helix-coiled-coil-helix domain containing 2 [Source:HGNC Symbol;Acc:HGNC:21645]	protein_coding	314.701	-1.22414	7.70945e-09	4.45039e-06	258.979	128.58	188.348	378.626	474.522	492.102	477.596
ENSG00000152518	ZFP36L2	ZFP36 ring finger protein like 2 [Source:HGNC Symbol;Acc:HGNC:1108]	protein_coding	434.452	3.11929	9.48177e-09	5.26063e-06	835.932	128.58	1952.83	88.1605	114.027	140.936	105.593
ENSG00000164199	ADGRV1	adhesion G protein-coupled receptor V1 [Source:HGNC Symbol;Acc:HGNC:17416]	protein_coding	1407.81	2.29063	9.64909e-09	5.26063e-06	3096.75	995.387	3446.77	510.403	533.306	374.655	636.592
ENSG00000178764	ZHX2	zinc fingers and homeoboxes 2 [Source:HGNC Symbol;Acc:HGNC:18513]	protein_coding	138.446	1.29476	1.03581e-08	5.49455e-06	213.983	146.315	242.284	71.4564	85.6973	85.7361	88.601
ENSG00000134245	WNT2B	Wnt family member 2B [Source:HGNC Symbol;Acc:HGNC:12781]	protein_coding	278.314	2.7864	1.2651e-08	6.53423e-06	858.93	161.834	1236.25	163.329	97.0291	61.0723	115.303
ENSG00000168675	LDLRAD4	low density lipoprotein receptor class A domain containing 4 [Source:HGNC Symbol;Acc:HGNC:1224]	protein_coding	258.53	2.04855	1.3e-08	6.53779e-06	500.959	119.713	428.92	78.8805	80.0313	78.6893	102.559
ENSG00000023171	GRAMD1B	GRAM domain containing 1B [Source:HGNC Symbol;Acc:HGNC:29214]	protein_coding	160.658	1.42379	1.33241e-08	6.53779e-06	212.983	195.087	325.329	112.289	84.989	86.9106	83.7462
ENSG00000169083	AR	androgen receptor [Source:HGNC Symbol;Acc:HGNC:644]	protein_coding	103.709	1.40045	1.3977e-08	6.61426e-06	188.985	141.881	178.075	52.8963	65.8665	81.0383	60.6856
ENSG00000141905	NFIC	nuclear factor I C [Source:HGNC Symbol;Acc:HGNC:7786]	protein_coding	329.712	2.63939	1.41539e-08	6.61426e-06	700.943	450.03	878.387	80.7365	87.822	159.728	107.414
ENSG00000172575	RASGRP1	RAS guanyl releasing protein 1 [Source:HGNC Symbol;Acc:HGNC:9878]	protein_coding	175.547	-2.07886	2.37891e-08	1.0844e-05	115.991	44.338	115.577	357.282	412.905	367.608	445.433
ENSG00000049540	ELN	elastin [Source:HGNC Symbol;Acc:HGNC:3327]	protein_coding	151.888	2.80164	2.43101e-08	1.0844e-05	194.984	301.498	278.242	34.3362	43.911	37.583	32.1634
ENSG00000183778	B3GALT5	beta-1,3-galactosyltransferase 5 [Source:HGNC Symbol;Acc:HGNC:920]	protein_coding	95.286	1.77264	2.50523e-08	1.09267e-05	169.986	95.3266	200.334	51.0403	44.6192	35.234	52.1896
ENSG00000198774	RASSF9	Ras association domain family member 9 [Source:HGNC Symbol;Acc:HGNC:15739]	protein_coding	41.8741	4.41138	2.65648e-08	1.13345e-05	134.989	13.3014	194.341	2.78402	6.37418	7.04681	5.46171
ENSG00000166923	GREM1	gremlin 1, DAN family BMP antagonist [Source:HGNC Symbol;Acc:HGNC:2001]	protein_coding	49.7727	4.23839	2.72617e-08	1.13844e-05	290.976	48.7718	100.167	6.49604	7.08242	10.5702	7.28228
ENSG00000184113	CLDN5	claudin 5 [Source:HGNC Symbol;Acc:HGNC:2047]	protein_coding	21.5206	4.99815	2.94812e-08	1.20547e-05	69.9943	28.8197	60.7851	0	4.24945	0	1.82057
ENSG00000109944	JHY	junctional cadherin complex regulator [Source:HGNC Symbol;Acc:HGNC:26288]	protein_coding	56.532	2.09873	3.62588e-08	1.39777e-05	79.9935	126.363	89.8935	21.3441	18.4143	27.0128	24.8811
ENSG00000168702	LRP1B	LDL receptor related protein 1B [Source:HGNC Symbol;Acc:HGNC:6693]	protein_coding	188.04	2.47183	3.98176e-08	1.50288e-05	501.959	133.014	577.886	55.6803	49.5769	128.017	61.2925
ENSG00000110455	ACCS	1-aminocyclopropane-1-carboxylate synthase homolog (inactive) [Source:HGNC Symbol;Acc:HGNC:23989]	protein_coding	18.5617	4.16708	5.20977e-08	1.91753e-05	18.9985	84.2421	34.2451	2.78402	2.83297	3.5234	1.21371
ENSG00000128335	APOL2	apolipoprotein L2 [Source:HGNC Symbol;Acc:HGNC:619]	protein_coding	53.4384	1.62101	5.27573e-08	1.91753e-05	85.993	68.7238	67.6341	16.7041	21.9555	32.8851	26.0948
ENSG00000075275	CELSR1	cadherin EGF LAG seven-pass G-type receptor 1 [Source:HGNC Symbol;Acc:HGNC:1850]	protein_coding	565.944	1.89094	5.4447e-08	1.94296e-05	953.922	368.005	1145.5	168.897	194.766	299.489	227.571
ENSG00000213853	EMP2	epithelial membrane protein 2 [Source:HGNC Symbol;Acc:HGNC:3334]	protein_coding	130.296	1.83791	6.11447e-08	2.14301e-05	204.983	117.496	260.263	41.7602	55.9511	62.2468	59.4719
ENSG00000120594	PLXDC2	plexin domain containing 2 [Source:HGNC Symbol;Acc:HGNC:21013]	protein_coding	283.738	2.43517	6.99082e-08	2.40717e-05	667.946	199.521	797.911	97.4406	114.735	78.6893	120.158
ENSG00000168743	NPNT	nephronectin [Source:HGNC Symbol;Acc:HGNC:27405]	protein_coding	55.28	2.93774	7.66353e-08	2.56532e-05	34.9972	42.1211	41.0941	3.71202	3.54121	11.7447	3.03428
ENSG00000034239	EFCAB1	EF-hand calcium binding domain 1 [Source:HGNC Symbol;Acc:HGNC:25678]	protein_coding	31.8378	2.74609	7.79315e-08	2.56532e-05	49.9959	73.1576	70.2025	8.35205	12.0401	4.69787	12.1371
ENSG00000104368	PLAT	plasminogen activator, tissue type [Source:HGNC Symbol;Acc:HGNC:9051]	protein_coding	116.572	-2.25526	7.84222e-08	2.56532e-05	41.9966	84.2421	34.2451	211.585	254.259	258.383	267.017
ENSG00000166833	NAV2	neuron navigator 2 [Source:HGNC Symbol;Acc:HGNC:15997]	protein_coding	298.231	1.83561	9.91896e-08	3.19147e-05	627.949	305.932	794.487	173.537	150.855	157.379	166.279
ENSG00000206190	ATP10A	ATPase phospholipid transporting 10A (putative) [Source:HGNC Symbol;Acc:HGNC:13542]	protein_coding	37.7692	2.36866	1.01107e-07	3.20069e-05	33.9972	66.5069	68.4902	8.35205	10.6236	12.9191	11.5303
ENSG00000138669	PRKG2	protein kinase cGMP-dependent 2 [Source:HGNC Symbol;Acc:HGNC:9416]	protein_coding	26.4994	-2.59149	1.09153e-07	3.40054e-05	9.99919	8.86759	17.1226	90.0165	80.7396	49.3276	79.4982
ENSG00000203867	RBM20	RNA binding motif protein 20 [Source:HGNC Symbol;Acc:HGNC:27424]	protein_coding	37.6424	3.19555	1.14952e-07	3.52527e-05	65.9946	42.1211	145.542	7.42404	13.4566	4.69787	10.9234
ENSG00000132821	VSTM2L	V-set and transmembrane domain containing 2 like [Source:HGNC Symbol;Acc:HGNC:16096]	protein_coding	136.601	1.77817	1.26017e-07	3.80514e-05	157.987	144.098	228.586	56.6083	53.1181	45.8042	51.5828
ENSG00000188042	ARL4C	ADP ribosylation factor like GTPase 4C [Source:HGNC Symbol;Acc:HGNC:698]	protein_coding	778.734	1.72161	1.32345e-07	3.93567e-05	1363.89	594.129	1515.35	342.434	437.693	211.404	413.269
ENSG00000142621	FHAD1	forkhead associated phosphopeptide binding domain 1 [Source:HGNC Symbol;Acc:HGNC:29408]	protein_coding	37.844	2.77206	1.48602e-07	4.35315e-05	115.991	110.845	68.4902	12.0641	13.4566	17.617	14.5646
ENSG00000198734	F5	coagulation factor V [Source:HGNC Symbol;Acc:HGNC:3542]	protein_coding	16.6604	4.41652	1.54995e-07	4.47365e-05	23.998	31.0366	70.2025	1.85601	2.83297	1.17447	1.82057
ENSG00000129654	FOXJ1	forkhead box J1 [Source:HGNC Symbol;Acc:HGNC:3816]	protein_coding	154.216	3.01913	2.04933e-07	5.82931e-05	497.959	46.5549	506.828	28.7682	41.078	45.8042	57.6513
ENSG00000145920	CPLX2	complexin 2 [Source:HGNC Symbol;Acc:HGNC:2310]	protein_coding	1175.91	-1.572	2.08468e-07	5.84514e-05	539.956	1248.11	815.034	3014.16	2330.12	2366.55	2580.35
ENSG00000157423	HYDIN	HYDIN, axonemal central pair apparatus protein [Source:HGNC Symbol;Acc:HGNC:19368]	protein_coding	78.4532	2.04113	2.42369e-07	6.69998e-05	136.989	130.797	174.65	33.4082	46.744	23.4894	38.8388
ENSG00000168824	NSG1	neuronal vesicle trafficking associated 1 [Source:HGNC Symbol;Acc:HGNC:18790]	protein_coding	1536.34	-1.02102	2.53917e-07	6.92171e-05	1143.91	1201.56	1029.92	2609.55	2235.92	1994.25	2284.81
ENSG00000233639	PANTR1	POU3F3 adjacent non-coding transcript 1 [Source:HGNC Symbol;Acc:HGNC:49513]	processed_transcript	221.837	-1.7056	2.5764e-07	6.92699e-05	105.991	115.279	65.9219	283.042	321.542	344.119	287.65
ENSG00000180155	LYNX1	Ly6/neurotoxin 1 [Source:HGNC Symbol;Acc:HGNC:29604]	protein_coding	54.2843	2.31107	2.95858e-07	7.84703e-05	39.9967	68.7238	114.721	12.9921	16.2896	18.7915	12.744
ENSG00000132481	TRIM47	tripartite motif containing 47 [Source:HGNC Symbol;Acc:HGNC:19020]	protein_coding	24.3304	4.28843	3.04191e-07	7.9596e-05	27.9977	42.1211	41.0941	0	2.83297	1.17447	3.03428
ENSG00000115461	IGFBP5	insulin like growth factor binding protein 5 [Source:HGNC Symbol;Acc:HGNC:5474]	protein_coding	942.492	2.61681	3.08213e-07	7.9596e-05	2765.77	418.994	2145.46	180.033	337.123	278.349	363.507
ENSG00000148737	TCF7L2	transcription factor 7 like 2 [Source:HGNC Symbol;Acc:HGNC:11641]	protein_coding	223.324	1.15498	3.47795e-07	8.75151e-05	342.972	288.197	238.86	122.497	156.521	113.923	126.226
ENSG00000182667	NTM	neurotrimin [Source:HGNC Symbol;Acc:HGNC:17941]	protein_coding	337.263	-1.58774	3.57999e-07	8.84241e-05	244.98	266.028	129.275	821.285	662.206	357.038	706.381
ENSG00000106853	PTGR1	prostaglandin reductase 1 [Source:HGNC Symbol;Acc:HGNC:18429]	protein_coding	106.709	1.58359	3.63838e-07	8.84241e-05	189.985	99.7604	194.341	45.4723	53.1181	55.2	63.7199
ENSG00000242498	ARPIN	actin related protein 2/3 complex inhibitor [Source:HGNC Symbol;Acc:HGNC:28782]	protein_coding	192.888	1.01378	3.64924e-07	8.84241e-05	220.982	228.341	252.558	101.153	117.568	140.936	106.807
ENSG00000148123	PLPPR1	phospholipid phosphatase related 1 [Source:HGNC Symbol;Acc:HGNC:25993]	protein_coding	435.421	-2.01105	4.25904e-07	0.000101942	180.985	177.352	272.249	931.717	890.26	711.727	864.163
ENSG00000164946	FREM1	FRAS1 related extracellular matrix 1 [Source:HGNC Symbol;Acc:HGNC:23399]	protein_coding	54.4704	2.84155	4.60757e-07	0.000108955	173.986	26.6028	226.018	21.3441	16.9978	24.6638	17.5988
ENSG00000168140	VASN	vasorin [Source:HGNC Symbol;Acc:HGNC:18517]	protein_coding	97.4916	3.52565	4.69039e-07	0.000109593	260.979	26.6028	235.435	5.56803	17.706	19.9659	17.5988
ENSG00000112539	C6orf118	chromosome 6 open reading frame 118 [Source:HGNC Symbol;Acc:HGNC:21233]	protein_coding	81.9521	2.04883	4.91163e-07	0.000113413	149.988	66.5069	176.362	35.2642	28.3297	30.5362	33.984
ENSG00000106069	CHN2	chimerin 2 [Source:HGNC Symbol;Acc:HGNC:1944]	protein_coding	418.656	-1.66151	5.11705e-07	0.000113755	237.981	359.138	189.204	1002.25	817.311	574.315	899.361
ENSG00000130363	RSPH3	radial spoke head 3 homolog [Source:HGNC Symbol;Acc:HGNC:21054]	protein_coding	121.074	1.07268	5.13184e-07	0.000113755	184.985	170.701	196.909	100.225	85.6973	64.5957	98.9176
ENSG00000133640	LRRIQ1	leucine rich repeats and IQ motif containing 1 [Source:HGNC Symbol;Acc:HGNC:25708]	protein_coding	172.094	2.00231	5.16076e-07	0.000113755	397.968	188.436	368.135	73.3124	85.6973	73.9915	85.5667
ENSG00000173193	PARP14	poly(ADP-ribose) polymerase family member 14 [Source:HGNC Symbol;Acc:HGNC:29232]	protein_coding	132.495	2.10838	5.18264e-07	0.000113755	248.98	144.098	232.011	25.0561	48.8687	76.3404	44.9074
ENSG00000178718	RPP25	ribonuclease P and MRP subunit p25 [Source:HGNC Symbol;Acc:HGNC:30361]	protein_coding	72.3599	-1.90054	6.75615e-07	0.000144134	26.9978	57.6394	27.3961	186.529	108.361	89.2595	148.073
ENSG00000168056	LTBP3	latent transforming growth factor beta binding protein 3 [Source:HGNC Symbol;Acc:HGNC:6716]	protein_coding	455.399	1.64596	7.28541e-07	0.000153754	676.945	308.149	1035.92	206.945	183.435	268.953	206.331
ENSG00000176720	BOK	BOK, BCL2 family apoptosis regulator [Source:HGNC Symbol;Acc:HGNC:1087]	protein_coding	113.174	2.23713	8.80387e-07	0.000183823	111.991	217.256	125.851	25.0561	39.6615	21.1404	40.6594
ENSG00000253230	LINC00599	long intergenic non-protein coding RNA 599 [Source:HGNC Symbol;Acc:HGNC:27231]	lincRNA	645.214	-1.41923	1.00126e-06	0.00020686	241.98	317.016	297.933	724.772	674.954	983.029	668.756
ENSG00000143195	ILDR2	immunoglobulin like domain containing receptor 2 [Source:HGNC Symbol;Acc:HGNC:18131]	protein_coding	546.742	2.2314	1.03875e-06	0.000212371	1646.87	243.859	1188.31	214.369	216.014	244.289	201.476
ENSG00000213085	CFAP45	cilia and flagella associated protein 45 [Source:HGNC Symbol;Acc:HGNC:17229]	protein_coding	19.0697	3.97574	1.06029e-06	0.00021454	76.9937	13.3014	64.2096	2.78402	4.24945	2.34894	3.64114
ENSG00000091972	CD200	CD200 molecule [Source:HGNC Symbol;Acc:HGNC:7203]	protein_coding	726.547	-1.24964	1.15822e-06	0.00022962	466.962	487.718	434.913	1251.88	1207.55	855.012	1085.67
ENSG00000105329	TGFB1	transforming growth factor beta 1 [Source:HGNC Symbol;Acc:HGNC:11766]	protein_coding	45.6012	2.02195	1.35024e-06	0.000265011	57.9953	79.8083	50.5116	13.9201	14.8731	16.4425	15.7783
ENSG00000150873	C2orf50	chromosome 2 open reading frame 50 [Source:HGNC Symbol;Acc:HGNC:26324]	protein_coding	12.2404	4.03525	1.47832e-06	0.000287277	32.9973	31.0366	35.1013	0	0	4.69787	3.64114
ENSG00000144290	SLC4A10	solute carrier family 4 member 10 [Source:HGNC Symbol;Acc:HGNC:13811]	protein_coding	200.354	-1.55879	1.52882e-06	0.000294178	135.989	106.411	200.334	573.507	387.408	395.796	399.311
ENSG00000197093	GAL3ST4	galactose-3-O-sulfotransferase 4 [Source:HGNC Symbol;Acc:HGNC:24145]	protein_coding	413.028	-1.1691	1.57128e-06	0.00029813	276.977	310.366	284.235	770.244	639.542	549.651	648.122
ENSG00000165023	DIRAS2	DIRAS family GTPase 2 [Source:HGNC Symbol;Acc:HGNC:19323]	protein_coding	167.386	-1.76164	1.57974e-06	0.00029813	131.989	68.7238	115.577	477.923	405.114	186.74	375.037
ENSG00000137831	UACA	uveal autoantigen with coiled-coil domains and ankyrin repeats [Source:HGNC Symbol;Acc:HGNC:15947]	protein_coding	177.583	2.04437	1.7178e-06	0.000321098	339.972	117.496	261.119	29.6962	77.1984	59.8978	66.1473
ENSG00000204335	SP5	Sp5 transcription factor [Source:HGNC Symbol;Acc:HGNC:14529]	protein_coding	29.0698	6.82596	1.75526e-06	0.000325004	45.9963	4.4338	81.3322	0	0	0	1.21371
ENSG00000078900	TP73	tumor protein p73 [Source:HGNC Symbol;Acc:HGNC:12003]	protein_coding	45.2252	3.04125	1.91013e-06	0.000348241	149.988	19.9521	197.766	9.28005	21.2473	9.39574	19.4194
ENSG00000179841	AKAP5	A-kinase anchoring protein 5 [Source:HGNC Symbol;Acc:HGNC:375]	protein_coding	117.753	-1.52181	1.91624e-06	0.000348241	74.9939	70.9407	83.9006	253.345	206.807	241.94	183.271
ENSG00000196562	SULF2	sulfatase 2 [Source:HGNC Symbol;Acc:HGNC:20392]	protein_coding	618.516	1.73412	2.03541e-06	0.000366505	1385.89	365.788	1178.03	249.633	300.295	294.791	331.95
ENSG00000117410	ATP6V0B	ATPase H+ transporting V0 subunit b [Source:HGNC Symbol;Acc:HGNC:861]	protein_coding	428.773	-1.36085	2.09448e-06	0.000373712	317.974	141.881	236.291	618.052	590.674	564.919	632.344
ENSG00000104870	FCGRT	Fc fragment of IgG receptor and transporter [Source:HGNC Symbol;Acc:HGNC:3621]	protein_coding	93.3347	1.99849	2.20385e-06	0.000389684	112.991	201.738	140.405	30.6242	36.1203	46.9787	37.6251
ENSG00000106070	GRB10	growth factor receptor bound protein 10 [Source:HGNC Symbol;Acc:HGNC:4564]	protein_coding	1111.91	-1.15001	2.24071e-06	0.000392664	682.944	966.568	617.268	1830.03	1720.32	1401.14	1732.57
ENSG00000066382	MPPED2	metallophosphoesterase domain containing 2 [Source:HGNC Symbol;Acc:HGNC:1180]	protein_coding	932.025	-2.21114	2.2933e-06	0.000398325	198.984	532.056	303.069	1969.23	1670.03	1091.08	1630.62
ENSG00000173714	WFIKKN2	WAP, follistatin/kazal, immunoglobulin, kunitz and netrin domain containing 2 [Source:HGNC Symbol;Acc:HGNC:30916]	protein_coding	7.04229	4.459	2.3495e-06	0.000404506	22.9981	24.3859	19.6909	0.928005	1.41648	1.17447	0.606856
ENSG00000181085	MAPK15	mitogen-activated protein kinase 15 [Source:HGNC Symbol;Acc:HGNC:24667]	protein_coding	103.076	3.24287	2.37177e-06	0.000404789	225.982	37.6873	261.119	5.56803	23.372	12.9191	31.5565
ENSG00000166450	PRTG	protogenin [Source:HGNC Symbol;Acc:HGNC:26373]	protein_coding	246.506	2.88102	2.39734e-06	0.000405626	455.963	135.231	1061.6	54.7523	97.7374	37.583	108.627
ENSG00000130021	PUDP	pseudouridine 5'-phosphatase [Source:HGNC Symbol;Acc:HGNC:16818]	protein_coding	127.767	-1.30833	2.57698e-06	0.000432295	99.9919	75.3745	70.2025	212.513	231.595	155.03	213.007
ENSG00000163817	SLC6A20	solute carrier family 6 member 20 [Source:HGNC Symbol;Acc:HGNC:30927]	protein_coding	15.3726	3.46771	2.6683e-06	0.000443819	28.9976	33.2535	41.9503	3.71202	4.95769	1.17447	2.42743
ENSG00000136261	BZW2	basic leucine zipper and W2 domains 2 [Source:HGNC Symbol;Acc:HGNC:18808]	protein_coding	513.724	-1.05937	2.82502e-06	0.000465938	318.974	283.763	467.446	764.676	795.356	660.051	770.707
ENSG00000197168	NEK5	NIMA related kinase 5 [Source:HGNC Symbol;Acc:HGNC:7748]	protein_coding	36.101	2.29149	2.86688e-06	0.000468902	63.9948	48.7718	76.1954	8.35205	14.1648	17.617	12.1371
ENSG00000184743	ATL3	atlastin GTPase 3 [Source:HGNC Symbol;Acc:HGNC:24526]	protein_coding	105.7	1.35866	2.9138e-06	0.000469427	175.986	101.977	143.83	40.8322	76.4901	62.2468	42.4799
ENSG00000069020	MAST4	microtubule associated serine/threonine kinase family member 4 [Source:HGNC Symbol;Acc:HGNC:19037]	protein_coding	128.137	1.28506	2.91792e-06	0.000469427	179.985	161.834	238.004	65.8884	76.4901	109.225	69.7885
ENSG00000188523	CFAP77	cilia and flagella associated protein 77 [Source:HGNC Symbol;Acc:HGNC:33776]	protein_coding	21.7999	3.51802	3.04369e-06	0.000481762	74.9939	22.169	65.0657	1.85601	7.79066	3.5234	5.46171
ENSG00000148204	CRB2	crumbs 2, cell polarity complex component [Source:HGNC Symbol;Acc:HGNC:18688]	protein_coding	431.868	1.74655	3.23152e-06	0.000502411	709.942	516.537	916.913	211.585	213.181	187.915	239.708
ENSG00000181418	DDN	dendrin [Source:HGNC Symbol;Acc:HGNC:24458]	protein_coding	26.7764	2.87852	3.25094e-06	0.000502411	59.9951	19.9521	142.973	12.9921	7.79066	12.9191	7.88913
ENSG00000168952	STXBP6	syntaxin binding protein 6 [Source:HGNC Symbol;Acc:HGNC:19666]	protein_coding	70.2033	-1.72198	3.40071e-06	0.00051529	39.9967	28.8197	31.6767	98.3686	86.4055	155.03	108.627
ENSG00000143772	ITPKB	inositol-trisphosphate 3-kinase B [Source:HGNC Symbol;Acc:HGNC:6179]	protein_coding	207.957	2.03775	3.40428e-06	0.00051529	420.966	146.315	345.02	58.4643	71.5324	85.7361	81.9256
ENSG00000185561	TLCD2	TLC domain containing 2 [Source:HGNC Symbol;Acc:HGNC:33522]	protein_coding	35.4186	2.90003	3.43667e-06	0.00051529	55.9954	137.448	58.2167	11.1361	11.3319	15.2681	7.28228
ENSG00000166578	IQCD	IQ motif containing D [Source:HGNC Symbol;Acc:HGNC:25168]	protein_coding	22.2528	2.39117	3.57738e-06	0.000531919	40.9967	48.7718	33.389	10.2081	8.4989	7.04681	5.46171
ENSG00000172602	RND1	Rho family GTPase 1 [Source:HGNC Symbol;Acc:HGNC:18314]	protein_coding	51.2128	2.00127	3.67348e-06	0.000542101	59.9951	101.977	80.476	22.2721	9.91538	30.5362	18.8125
ENSG00000047634	SCML1	Scm polycomb group protein like 1 [Source:HGNC Symbol;Acc:HGNC:10580]	protein_coding	88.9878	-1.9576	3.79776e-06	0.000556259	44.9963	26.6028	39.3819	164.257	131.025	157.379	132.902
ENSG00000008441	NFIX	nuclear factor I X [Source:HGNC Symbol;Acc:HGNC:7788]	protein_coding	519.863	4.38905	4.03498e-06	0.000586626	1270.9	84.2421	1713.97	25.0561	39.6615	90.434	40.6594
ENSG00000184678	HIST2H2BE	histone cluster 2 H2B family member e [Source:HGNC Symbol;Acc:HGNC:4760]	protein_coding	229.775	-1.65721	4.13034e-06	0.000596074	131.989	130.797	102.735	494.627	353.413	305.362	379.285
ENSG00000018625	ATP1A2	ATPase Na+/K+ transporting subunit alpha 2 [Source:HGNC Symbol;Acc:HGNC:800]	protein_coding	1414.3	3.05853	4.22222e-06	0.000600977	4301.65	421.211	3867.99	247.777	311.626	519.115	297.36
ENSG00000134215	VAV3	vav guanine nucleotide exchange factor 3 [Source:HGNC Symbol;Acc:HGNC:12659]	protein_coding	62.9176	-2.01588	4.22555e-06	0.000600977	25.9979	31.0366	35.9574	163.329	126.067	99.8297	112.875
ENSG00000142408	CACNG8	calcium voltage-gated channel auxiliary subunit gamma 8 [Source:HGNC Symbol;Acc:HGNC:13628]	protein_coding	542.411	1.39825	4.29273e-06	0.00060614	851.931	1254.76	791.918	408.322	321.542	423.983	311.317
ENSG00000132640	BTBD3	BTB domain containing 3 [Source:HGNC Symbol;Acc:HGNC:15854]	protein_coding	553.742	-1.269	4.58137e-06	0.000642276	393.968	383.523	339.883	1044.93	1058.11	503.847	978.252
ENSG00000132688	NES	nestin [Source:HGNC Symbol;Acc:HGNC:7756]	protein_coding	4701.23	1.87349	4.75044e-06	0.000661255	8536.31	5324.99	8198.28	1755.79	2303.91	1590.23	2377.06
ENSG00000047457	CP	ceruloplasmin [Source:HGNC Symbol;Acc:HGNC:2295]	protein_coding	23.7751	3.27701	4.89571e-06	0.000676677	101.992	17.7352	35.1013	5.56803	6.37418	4.69787	4.85485
ENSG00000044524	EPHA3	EPH receptor A3 [Source:HGNC Symbol;Acc:HGNC:3387]	protein_coding	345.584	-2.43156	5.07496e-06	0.000696547	234.981	59.8563	166.089	955.846	921.423	614.247	845.958
ENSG00000170396	ZNF804A	zinc finger protein 804A [Source:HGNC Symbol;Acc:HGNC:21711]	protein_coding	167.667	-1.30707	5.20389e-06	0.000704391	125.99	126.363	104.448	390.69	305.252	197.311	278.547
ENSG00000110195	FOLR1	folate receptor 1 [Source:HGNC Symbol;Acc:HGNC:3791]	protein_coding	11.7327	4.30062	5.32294e-06	0.000715571	11.999	35.4704	35.1013	0.928005	2.12473	1.17447	1.21371
ENSG00000112319	EYA4	EYA transcriptional coactivator and phosphatase 4 [Source:HGNC Symbol;Acc:HGNC:3522]	protein_coding	93.0559	1.88295	5.51424e-06	0.000736245	79.9935	77.5914	100.167	14.8481	29.7462	16.4425	30.9497
ENSG00000157227	MMP14	matrix metallopeptidase 14 [Source:HGNC Symbol;Acc:HGNC:7160]	protein_coding	317.423	2.23666	5.63278e-06	0.000736591	774.937	141.881	419.503	67.7444	90.6549	120.97	100.131
ENSG00000105559	PLEKHA4	pleckstrin homology domain containing A4 [Source:HGNC Symbol;Acc:HGNC:14339]	protein_coding	77.0969	2.79051	5.65263e-06	0.000736591	110.991	190.653	81.3322	8.35205	19.8308	19.9659	24.8811
ENSG00000128805	ARHGAP22	Rho GTPase activating protein 22 [Source:HGNC Symbol;Acc:HGNC:30320]	protein_coding	30.0852	3.46341	5.67336e-06	0.000736591	26.9978	110.845	57.3606	5.56803	4.95769	4.69787	7.88913
ENSG00000198300	PEG3	paternally expressed 3 [Source:HGNC Symbol;Acc:HGNC:8826]	protein_coding	985.456	8.48693	5.77954e-06	0.000736591	2.99976	5959.02	8.56128	5.56803	1.41648	11.7447	3.64114
ENSG00000152503	TRIM36	tripartite motif containing 36 [Source:HGNC Symbol;Acc:HGNC:16280]	protein_coding	539.142	-1.07056	6.0659e-06	0.000763175	291.976	467.766	337.314	854.693	802.438	644.783	748.861
ENSG00000186648	CARMIL3	capping protein regulator and myosin 1 linker 3 [Source:HGNC Symbol;Acc:HGNC:20272]	protein_coding	359.535	-1.06576	6.26146e-06	0.000782762	223.982	285.98	326.185	738.692	519.141	469.787	605.036
ENSG00000197496	SLC2A10	solute carrier family 2 member 10 [Source:HGNC Symbol;Acc:HGNC:13444]	protein_coding	59.646	1.68854	6.37555e-06	0.000786999	93.9924	77.5914	68.4902	14.8481	25.4967	34.0596	25.488
ENSG00000143416	SELENBP1	selenium binding protein 1 [Source:HGNC Symbol;Acc:HGNC:10719]	protein_coding	58.0873	2.18094	6.52121e-06	0.000795062	44.9963	150.749	81.3322	14.8481	19.8308	25.8383	20.0263
ENSG00000108231	LGI1	leucine rich glioma inactivated 1 [Source:HGNC Symbol;Acc:HGNC:6572]	protein_coding	122.056	2.53389	6.52188e-06	0.000795062	215.982	53.2056	428.92	44.5443	48.8687	32.8851	35.1977
ENSG00000152760	TCTEX1D1	Tctex1 domain containing 1 [Source:HGNC Symbol;Acc:HGNC:26882]	protein_coding	12.9469	6.22449	6.62097e-06	0.000802159	34.9972	6.65069	13.698	0	0	1.17447	0
ENSG00000132846	ZBED3	zinc finger BED-type containing 3 [Source:HGNC Symbol;Acc:HGNC:20711]	protein_coding	161.083	1.22275	6.81946e-06	0.00081704	245.98	155.183	256.838	90.0165	102.695	91.6085	94.6696
ENSG00000204624	DISP3	dispatched RND transporter family member 3 [Source:HGNC Symbol;Acc:HGNC:29251]	protein_coding	310.184	-1.32188	6.83517e-06	0.00081704	178.985	159.617	256.838	451.939	398.74	724.646	424.799
ENSG00000144152	FBLN7	fibulin 7 [Source:HGNC Symbol;Acc:HGNC:26740]	protein_coding	57.9509	2.08777	6.88928e-06	0.00081704	63.9948	117.496	96.7425	17.6321	20.539	27.0128	21.8468
ENSG00000219438	FAM19A5	family with sequence similarity 19 member A5, C-C motif chemokine like [Source:HGNC Symbol;Acc:HGNC:21592]	protein_coding	325.354	1.18425	6.91031e-06	0.00081704	597.951	274.895	593.297	211.585	191.934	229.021	233.64
ENSG00000131759	RARA	retinoic acid receptor alpha [Source:HGNC Symbol;Acc:HGNC:9864]	protein_coding	147.449	1.32697	7.19233e-06	0.000845292	176.986	190.653	172.938	65.8884	64.45	90.434	67.361
ENSG00000081320	STK17B	serine/threonine kinase 17b [Source:HGNC Symbol;Acc:HGNC:11396]	protein_coding	73.3197	-1.70125	7.39403e-06	0.000856086	42.9965	33.2535	42.8064	119.713	119.693	211.404	74.6433
ENSG00000198722	UNC13B	unc-13 homolog B [Source:HGNC Symbol;Acc:HGNC:12566]	protein_coding	565.864	-1.01265	7.41683e-06	0.000856086	283.977	487.718	388.682	760.036	659.373	941.923	743.399
ENSG00000183579	ZNRF3	zinc and ring finger 3 [Source:HGNC Symbol;Acc:HGNC:18126]	protein_coding	283.683	2.06934	7.45864e-06	0.000856086	806.934	117.496	708.018	115.073	129.608	149.157	126.833
ENSG00000136999	NOV	nephroblastoma overexpressed [Source:HGNC Symbol;Acc:HGNC:7885]	protein_coding	22.6783	2.62343	7.62306e-06	0.000869871	52.9957	15.5183	83.0444	12.0641	9.91538	4.69787	6.67542
ENSG00000160097	FNDC5	fibronectin type III domain containing 5 [Source:HGNC Symbol;Acc:HGNC:20240]	protein_coding	125.637	-1.60036	7.70978e-06	0.000874681	71.9941	46.5549	104.448	246.849	185.559	295.966	192.373
ENSG00000206503	HLA-A	major histocompatibility complex, class I, A [Source:HGNC Symbol;Acc:HGNC:4931]	protein_coding	226.669	1.85823	7.98005e-06	0.000899331	315.974	161.834	184.924	33.4082	55.2429	77.5149	78.2845
ENSG00000197324	LRP10	LDL receptor related protein 10 [Source:HGNC Symbol;Acc:HGNC:14553]	protein_coding	274.21	1.44645	8.01869e-06	0.000899331	514.958	212.822	399.812	121.569	132.441	144.46	155.962
ENSG00000167306	MYO5B	myosin VB [Source:HGNC Symbol;Acc:HGNC:7603]	protein_coding	161.312	2.91681	8.69846e-06	0.000956889	348.972	124.146	732.846	20.4161	26.2049	144.46	24.2743
ENSG00000265972	TXNIP	thioredoxin interacting protein [Source:HGNC Symbol;Acc:HGNC:16952]	protein_coding	690.655	-1.49421	8.71211e-06	0.000956889	287.977	356.921	419.503	929.861	877.512	1328.32	864.77
ENSG00000157483	MYO1E	myosin IE [Source:HGNC Symbol;Acc:HGNC:7599]	protein_coding	133.269	1.14976	8.72692e-06	0.000956889	153.987	146.315	129.275	44.5443	67.283	70.4681	74.6433
ENSG00000162520	SYNC	syncoilin, intermediate filament protein [Source:HGNC Symbol;Acc:HGNC:28897]	protein_coding	15.3984	3.32832	8.94927e-06	0.000973894	24.998	35.4704	18.8348	2.78402	2.12473	2.34894	3.03428
ENSG00000213983	AP1G2	adaptor related protein complex 1 subunit gamma 2 [Source:HGNC Symbol;Acc:HGNC:556]	protein_coding	129.4	-1.34085	8.98124e-06	0.000973894	77.9937	84.2421	81.3322	267.266	198.308	113.923	239.101
ENSG00000100300	TSPO	translocator protein [Source:HGNC Symbol;Acc:HGNC:1158]	protein_coding	32.9569	2.5617	9.10343e-06	0.000979281	29.9976	42.1211	19.6909	3.71202	2.83297	10.5702	4.24799
ENSG00000169330	KIAA1024	KIAA1024 [Source:HGNC Symbol;Acc:HGNC:29172]	protein_coding	70.7555	-1.6075	9.1307e-06	0.000979281	41.9966	64.29	35.9574	192.097	148.731	81.0383	139.577
ENSG00000102879	CORO1A	coronin 1A [Source:HGNC Symbol;Acc:HGNC:2252]	protein_coding	135.008	-1.25481	9.35594e-06	0.000992459	71.9941	106.411	75.3393	212.513	189.809	198.485	192.98
ENSG00000168077	SCARA3	scavenger receptor class A member 3 [Source:HGNC Symbol;Acc:HGNC:19000]	protein_coding	152.043	1.63569	9.40528e-06	0.000992459	180.985	82.0252	287.659	43.6163	55.2429	91.6085	50.3691
ENSG00000165309	ARMC3	armadillo repeat containing 3 [Source:HGNC Symbol;Acc:HGNC:30964]	protein_coding	28.6451	3.38774	1.00402e-05	0.00105379	100.992	24.3859	76.1954	1.85601	11.3319	3.5234	8.49599
ENSG00000151632	AKR1C2	aldo-keto reductase family 1 member C2 [Source:HGNC Symbol;Acc:HGNC:385]	protein_coding	62.8988	-1.67329	1.02798e-05	0.0010732	24.998	44.338	32.5329	125.281	119.693	63.4212	112.268
ENSG00000162599	NFIA	nuclear factor I A [Source:HGNC Symbol;Acc:HGNC:7784]	protein_coding	1300.13	3.58175	1.03885e-05	0.00107881	3685.7	412.343	6206.93	153.121	174.936	680.017	140.791
ENSG00000075643	MOCOS	molybdenum cofactor sulfurase [Source:HGNC Symbol;Acc:HGNC:18234]	protein_coding	13.9857	3.40425	1.07144e-05	0.0011068	15.9987	42.1211	47.087	4.64003	2.83297	3.5234	2.42743
ENSG00000228971		uncharacterized LOC100996635 [Source:NCBI gene;Acc:100996635]	lincRNA	7.56377	5.46455	1.19124e-05	0.00121269	12.9989	11.0845	28.2522	0	0.708242	0	0.606856
ENSG00000087903	RFX2	regulatory factor X2 [Source:HGNC Symbol;Acc:HGNC:9983]	protein_coding	141.158	1.27886	1.19147e-05	0.00121269	161.987	230.557	224.306	77.9525	83.5725	85.7361	90.4216
ENSG00000267041	ZNF850	zinc finger protein 850 [Source:HGNC Symbol;Acc:HGNC:27994]	protein_coding	72.2563	1.7916	1.21665e-05	0.00122363	98.9919	157.4	113.865	37.1202	38.9533	38.7574	27.3085
ENSG00000116016	EPAS1	endothelial PAS domain protein 1 [Source:HGNC Symbol;Acc:HGNC:3374]	protein_coding	20.9805	3.65311	1.21759e-05	0.00122363	35.9971	17.7352	60.7851	2.78402	1.41648	4.69787	3.64114
ENSG00000114388	NPRL2	NPR2 like, GATOR1 complex subunit [Source:HGNC Symbol;Acc:HGNC:24969]	protein_coding	125.703	-1.18028	1.22194e-05	0.00122363	93.9924	66.5069	62.4974	180.033	162.187	170.298	165.672
ENSG00000163346	PBXIP1	PBX homeobox interacting protein 1 [Source:HGNC Symbol;Acc:HGNC:21199]	protein_coding	295.525	1.74255	1.2705e-05	0.0012594	698.943	146.315	561.62	113.217	126.067	192.613	132.295
ENSG00000111058	ACSS3	acyl-CoA synthetase short chain family member 3 [Source:HGNC Symbol;Acc:HGNC:24723]	protein_coding	77.6478	1.87331	1.29508e-05	0.00127732	133.989	64.29	163.52	26.9122	30.4544	42.2808	33.984
ENSG00000153291	SLC25A27	solute carrier family 25 member 27 [Source:HGNC Symbol;Acc:HGNC:21065]	protein_coding	141.189	-1.32533	1.31015e-05	0.00128328	103.992	75.3745	107.016	288.61	254.967	183.217	239.708
ENSG00000119630	PGF	placental growth factor [Source:HGNC Symbol;Acc:HGNC:8893]	protein_coding	14.2106	4.04124	1.31421e-05	0.00128328	12.9989	68.7238	23.9716	2.78402	0	3.5234	2.42743
ENSG00000106852	LHX6	LIM homeobox 6 [Source:HGNC Symbol;Acc:HGNC:21735]	protein_coding	80.384	8.1886	1.37917e-05	0.0013392	0.999919	217.256	2.56838	0	0.708242	0	0
ENSG00000101198	NKAIN4	sodium/potassium transporting ATPase interacting 4 [Source:HGNC Symbol;Acc:HGNC:16191]	protein_coding	227.951	-1.41114	1.38512e-05	0.0013392	140.989	97.5435	113.009	269.122	228.054	492.102	267.624
ENSG00000128283	CDC42EP1	CDC42 effector protein 1 [Source:HGNC Symbol;Acc:HGNC:17014]	protein_coding	83.1209	2.3979	1.46651e-05	0.00139724	178.985	19.9521	159.24	8.35205	25.4967	25.8383	31.5565
ENSG00000164483	SAMD3	sterile alpha motif domain containing 3 [Source:HGNC Symbol;Acc:HGNC:21574]	protein_coding	55.411	-2.11809	1.48115e-05	0.00139856	50.9958	19.9521	41.0941	194.881	182.726	90.434	194.194
ENSG00000100583	SAMD15	sterile alpha motif domain containing 15 [Source:HGNC Symbol;Acc:HGNC:18631]	protein_coding	55.5445	1.79363	1.51502e-05	0.00141597	97.992	101.977	150.679	41.7602	29.7462	25.8383	37.6251
ENSG00000205929	C21orf62	chromosome 21 open reading frame 62 [Source:HGNC Symbol;Acc:HGNC:1305]	protein_coding	36.0518	2.06226	1.54029e-05	0.00143276	53.9956	42.1211	62.4974	12.0641	13.4566	10.5702	14.5646
ENSG00000154274	C4orf19	chromosome 4 open reading frame 19 [Source:HGNC Symbol;Acc:HGNC:25618]	protein_coding	15.5463	2.8973	1.58546e-05	0.00146782	29.9976	11.0845	35.1013	4.64003	2.12473	4.69787	3.03428
ENSG00000176485	PLA2G16	phospholipase A2 group XVI [Source:HGNC Symbol;Acc:HGNC:17825]	protein_coding	45.382	2.76912	1.62162e-05	0.00149335	58.9952	101.977	26.54	8.35205	9.91538	9.39574	8.49599
ENSG00000092421	SEMA6A	semaphorin 6A [Source:HGNC Symbol;Acc:HGNC:10738]	protein_coding	1177.34	1.31913	1.63841e-05	0.00149335	2663.78	1281.37	2170.28	758.18	807.396	933.702	772.528
ENSG00000105612	DNASE2	deoxyribonuclease 2, lysosomal [Source:HGNC Symbol;Acc:HGNC:2960]	protein_coding	56.9818	1.58815	1.64347e-05	0.00149335	58.9952	64.29	91.6057	19.4881	19.1225	30.5362	27.3085
ENSG00000167619	TMEM145	transmembrane protein 145 [Source:HGNC Symbol;Acc:HGNC:26912]	protein_coding	191.075	-1.03251	1.71123e-05	0.00153789	107.991	135.231	144.686	310.882	273.381	192.613	277.333
ENSG00000278962		TEC	TEC	19.9001	2.20679	1.71889e-05	0.00153789	34.9972	24.3859	37.6696	6.49604	4.95769	15.2681	3.64114
ENSG00000180537	RNF182	ring finger protein 182 [Source:HGNC Symbol;Acc:HGNC:28522]	protein_coding	183.454	2.13421	1.72383e-05	0.00153789	372.97	62.0731	461.453	55.6803	88.5302	58.7234	70.3953
ENSG00000163376	KBTBD8	kelch repeat and BTB domain containing 8 [Source:HGNC Symbol;Acc:HGNC:30691]	protein_coding	38.3343	-1.38033	1.73647e-05	0.00154216	19.9984	31.0366	21.4032	58.4643	65.1582	57.5489	59.4719
ENSG00000140479	PCSK6	proprotein convertase subtilisin/kexin type 6 [Source:HGNC Symbol;Acc:HGNC:8569]	protein_coding	56.0464	1.97996	1.75719e-05	0.00155353	92.9924	35.4704	119.002	18.5601	21.9555	19.9659	24.2743
ENSG00000166922	SCG5	secretogranin V [Source:HGNC Symbol;Acc:HGNC:10816]	protein_coding	120.949	-1.86474	1.79309e-05	0.00157816	70.9942	95.3266	19.6909	296.034	228.054	174.996	182.057
ENSG00000109686	SH3D19	SH3 domain containing 19 [Source:HGNC Symbol;Acc:HGNC:30418]	protein_coding	149.735	1.95753	1.90289e-05	0.00165471	282.977	75.3745	213.176	23.2001	65.1582	51.6766	57.0445
ENSG00000151623	NR3C2	nuclear receptor subfamily 3 group C member 2 [Source:HGNC Symbol;Acc:HGNC:7979]	protein_coding	17.4487	2.90438	1.90536e-05	0.00165471	29.9976	26.6028	20.5471	0	4.95769	5.87234	3.03428
ENSG00000131094	C1QL1	complement C1q like 1 [Source:HGNC Symbol;Acc:HGNC:24182]	protein_coding	63.9152	3.78927	1.92134e-05	0.00166124	58.9952	8.86759	35.1013	2.78402	2.83297	1.17447	3.03428
ENSG00000137571	SLCO5A1	solute carrier organic anion transporter family member 5A1 [Source:HGNC Symbol;Acc:HGNC:19046]	protein_coding	475.159	-1.20076	1.95162e-05	0.00168002	347.972	416.777	330.465	903.877	731.614	1021.79	693.03
ENSG00000176046	NUPR1	nuclear protein 1, transcriptional regulator [Source:HGNC Symbol;Acc:HGNC:29990]	protein_coding	27.3978	3.58041	1.99386e-05	0.0017043	51.9958	113.062	14.5542	6.49604	4.24945	7.04681	2.42743
ENSG00000183779	ZNF703	zinc finger protein 703 [Source:HGNC Symbol;Acc:HGNC:25883]	protein_coding	110.142	1.68981	1.99719e-05	0.0017043	161.987	113.062	150.679	47.3283	36.8286	38.7574	53.4034
ENSG00000135736	CCDC102A	coiled-coil domain containing 102A [Source:HGNC Symbol;Acc:HGNC:28097]	protein_coding	41.6713	2.0578	2.10276e-05	0.00178662	87.9928	44.338	83.9006	12.0641	17.706	18.7915	21.24
ENSG00000205038	PKHD1L1	PKHD1 like 1 [Source:HGNC Symbol;Acc:HGNC:20313]	protein_coding	11.2953	2.92625	2.11213e-05	0.00178685	32.9973	17.7352	39.3819	1.85601	3.54121	3.5234	6.67542
ENSG00000021826	CPS1	carbamoyl-phosphate synthase 1 [Source:HGNC Symbol;Acc:HGNC:2323]	protein_coding	78.2851	1.88819	2.15029e-05	0.00181132	78.9936	115.279	157.528	21.3441	39.6615	19.9659	44.3005
ENSG00000224383	PRR29	proline rich 29 [Source:HGNC Symbol;Acc:HGNC:25673]	protein_coding	17.8161	3.13118	2.16413e-05	0.00181193	38.9968	35.4704	41.9503	2.78402	2.12473	4.69787	7.88913
ENSG00000177551	NHLH2	nescient helix-loop-helix 2 [Source:HGNC Symbol;Acc:HGNC:7818]	protein_coding	70.3308	2.67816	2.16948e-05	0.00181193	186.985	42.1211	246.565	14.8481	19.8308	44.6298	21.24
ENSG00000104805	NUCB1	nucleobindin 1 [Source:HGNC Symbol;Acc:HGNC:8043]	protein_coding	477.749	1.09812	2.20348e-05	0.00183253	644.948	629.599	652.37	263.554	265.591	361.736	310.71
ENSG00000145358	DDIT4L	DNA damage inducible transcript 4 like [Source:HGNC Symbol;Acc:HGNC:30555]	protein_coding	78.8979	3.47954	2.2587e-05	0.00187053	119.99	17.7352	306.494	4.64003	19.1225	7.04681	21.8468
ENSG00000159248	GJD2	gap junction protein delta 2 [Source:HGNC Symbol;Acc:HGNC:19154]	protein_coding	100.122	-2.46113	2.29401e-05	0.00189178	50.9958	35.4704	71.0586	343.362	288.254	268.953	267.017
ENSG00000155093	PTPRN2	protein tyrosine phosphatase, receptor type N2 [Source:HGNC Symbol;Acc:HGNC:9677]	protein_coding	364.053	1.91959	2.37196e-05	0.00193172	201.984	1008.69	195.197	121.569	138.107	99.8297	132.295
ENSG00000092068	SLC7A8	solute carrier family 7 member 8 [Source:HGNC Symbol;Acc:HGNC:11066]	protein_coding	138.513	2.28164	2.46406e-05	0.00197885	346.972	199.521	283.378	49.1843	55.9511	63.4212	59.4719
ENSG00000178031	ADAMTSL1	ADAMTS like 1 [Source:HGNC Symbol;Acc:HGNC:14632]	protein_coding	36.5507	2.0444	2.48313e-05	0.00197885	56.9954	88.6759	57.3606	20.4161	14.8731	15.2681	14.5646
ENSG00000166979	EVA1C	eva-1 homolog C [Source:HGNC Symbol;Acc:HGNC:13239]	protein_coding	16.9709	3.7687	2.49033e-05	0.00197885	9.99919	73.1576	22.2593	2.78402	2.83297	3.5234	1.21371
ENSG00000011105	TSPAN9	tetraspanin 9 [Source:HGNC Symbol;Acc:HGNC:21640]	protein_coding	299.442	1.70569	2.56429e-05	0.00202941	521.958	157.4	511.108	117.857	134.566	126.842	109.841
ENSG00000280660		novel transcript, sense intronic to LGI1	sense_intronic	17.3074	3.2559	2.59075e-05	0.00204211	21.9982	22.169	65.0657	4.64003	1.41648	4.69787	4.85485
ENSG00000137628	DDX60	DExD/H-box helicase 60 [Source:HGNC Symbol;Acc:HGNC:25942]	protein_coding	31.543	1.77019	2.63057e-05	0.00206521	54.9955	28.8197	53.0799	8.35205	13.4566	16.4425	16.3851
ENSG00000176406	RIMS2	regulating synaptic membrane exocytosis 2 [Source:HGNC Symbol;Acc:HGNC:17283]	protein_coding	221.535	-1.39651	2.69564e-05	0.0020995	145.988	219.473	129.275	514.115	487.27	224.323	492.767
ENSG00000165164	CFAP47	cilia and flagella associated protein 47 [Source:HGNC Symbol;Acc:HGNC:26708]	protein_coding	22.7318	2.35969	2.80383e-05	0.00215839	44.9963	50.9887	57.3606	5.56803	8.4989	9.39574	15.7783
ENSG00000110723	EXPH5	exophilin 5 [Source:HGNC Symbol;Acc:HGNC:30578]	protein_coding	12.023	2.83026	2.81525e-05	0.00215839	13.9989	31.0366	25.6838	5.56803	2.83297	2.34894	2.42743
ENSG00000183323	CCDC125	coiled-coil domain containing 125 [Source:HGNC Symbol;Acc:HGNC:28924]	protein_coding	34.6353	1.91617	2.87932e-05	0.00219893	50.9958	70.9407	49.6554	15.7761	11.3319	21.1404	12.744
ENSG00000254377	MIR124-2HG	MIR124-2 host gene [Source:HGNC Symbol;Acc:HGNC:48723]	lincRNA	466.856	-1.9741	2.95154e-05	0.0022342	151.988	317.016	71.0586	810.149	786.857	497.974	705.167
ENSG00000179241	LDLRAD3	low density lipoprotein receptor class A domain containing 3 [Source:HGNC Symbol;Acc:HGNC:27046]	protein_coding	343.169	1.30328	2.9784e-05	0.0022342	560.954	206.172	609.563	162.401	189.101	189.089	207.545
ENSG00000128573	FOXP2	forkhead box P2 [Source:HGNC Symbol;Acc:HGNC:13875]	protein_coding	504.265	-3.14435	2.98243e-05	0.0022342	203.983	70.9407	226.018	1900.56	1872.59	385.225	1765.34
ENSG00000129993	CBFA2T3	CBFA2/RUNX1 translocation partner 3 [Source:HGNC Symbol;Acc:HGNC:1537]	protein_coding	268.613	-1.04833	3.05975e-05	0.00228341	221.982	228.341	249.989	601.347	443.359	433.379	455.142
ENSG00000147119	CHST7	carbohydrate sulfotransferase 7 [Source:HGNC Symbol;Acc:HGNC:13817]	protein_coding	95.5745	2.09601	3.10024e-05	0.00230486	212.983	62.0731	196.909	25.0561	47.4522	22.3149	52.1896
ENSG00000260807		lipase maturation factor 1 [Source:NCBI gene;Acc:64788]	lincRNA	188.658	-1.64913	3.19632e-05	0.00236732	34.9972	73.1576	44.5187	167.969	114.735	216.102	125.619
ENSG00000214491	SEC14L6	SEC14 like lipid binding 6 [Source:HGNC Symbol;Acc:HGNC:40047]	protein_coding	22.2819	3.8385	3.23568e-05	0.00238747	20.9983	115.279	17.9787	4.64003	3.54121	5.87234	0.606856
ENSG00000185361	TNFAIP8L1	TNF alpha induced protein 8 like 1 [Source:HGNC Symbol;Acc:HGNC:28279]	protein_coding	61.4042	1.74543	3.36386e-05	0.00246732	79.9935	130.797	96.7425	32.4802	17.706	48.1532	24.8811
ENSG00000091490	SEL1L3	SEL1L family member 3 [Source:HGNC Symbol;Acc:HGNC:29108]	protein_coding	548.831	2.11462	3.36904e-05	0.00246732	1462.88	133.014	1196.87	144.769	174.936	341.77	200.869
ENSG00000196459	TRAPPC2	trafficking protein particle complex 2 [Source:HGNC Symbol;Acc:HGNC:23068]	protein_coding	167.69	-1.05265	3.39542e-05	0.00247739	126.99	99.7604	127.563	265.41	249.301	261.906	213.613
ENSG00000130517	PGPEP1	pyroglutamyl-peptidase I [Source:HGNC Symbol;Acc:HGNC:13568]	protein_coding	221.461	1.59526	3.4697e-05	0.00252221	338.972	414.56	351.013	127.137	122.526	132.715	104.986
ENSG00000180730	SHISA2	shisa family member 2 [Source:HGNC Symbol;Acc:HGNC:20366]	protein_coding	169.12	-1.66792	3.48869e-05	0.00252666	157.987	68.7238	166.945	515.043	451.858	301.838	416.91
ENSG00000145147	SLIT2	slit guidance ligand 2 [Source:HGNC Symbol;Acc:HGNC:11086]	protein_coding	984.931	1.92354	3.54831e-05	0.0025429	1540.87	959.917	2043.58	262.626	592.09	140.936	600.181
ENSG00000185340	GAS2L1	growth arrest specific 2 like 1 [Source:HGNC Symbol;Acc:HGNC:16955]	protein_coding	70.1136	1.81711	3.56803e-05	0.0025429	103.992	31.0366	158.384	24.1281	22.6637	35.234	31.5565
ENSG00000160188	RSPH1	radial spoke head component 1 [Source:HGNC Symbol;Acc:HGNC:12371]	protein_coding	25.327	2.46177	3.57085e-05	0.0025429	52.9957	11.0845	53.9361	5.56803	9.91538	7.04681	6.67542
ENSG00000248445	SEMA6A-AS1	SEMA6A antisense RNA 1 [Source:HGNC Symbol;Acc:HGNC:51110]	antisense	26.0475	1.93056	3.57589e-05	0.0025429	64.9947	39.9042	58.2167	12.0641	10.6236	23.4894	12.744
ENSG00000198797	BRINP2	BMP/retinoic acid inducible neural specific 2 [Source:HGNC Symbol;Acc:HGNC:13746]	protein_coding	194.016	-1.40676	3.6222e-05	0.00256054	114.991	108.628	94.1741	316.45	271.257	256.034	277.94
ENSG00000166033	HTRA1	HtrA serine peptidase 1 [Source:HGNC Symbol;Acc:HGNC:9476]	protein_coding	284.067	2.49162	3.62679e-05	0.00256054	768.937	33.2535	543.641	57.5363	77.1984	99.8297	85.5667
ENSG00000159674	SPON2	spondin 2 [Source:HGNC Symbol;Acc:HGNC:11253]	protein_coding	20.3219	2.7965	3.66783e-05	0.00258023	16.9986	48.7718	16.2664	3.71202	3.54121	3.5234	4.24799
ENSG00000107249	GLIS3	GLIS family zinc finger 3 [Source:HGNC Symbol;Acc:HGNC:28510]	protein_coding	332.415	3.24365	3.76134e-05	0.00262586	1006.92	88.6759	905.784	31.5522	111.194	32.8851	105.593
ENSG00000103528	SYT17	synaptotagmin 17 [Source:HGNC Symbol;Acc:HGNC:24119]	protein_coding	89.5462	1.68359	3.77282e-05	0.00262586	86.9929	124.146	107.872	31.5522	24.0802	29.3617	46.1211
ENSG00000144730	IL17RD	interleukin 17 receptor D [Source:HGNC Symbol;Acc:HGNC:17616]	protein_coding	2188.37	1.54985	3.93039e-05	0.00271626	4170.66	1755.78	5126.5	1128.45	1526.97	1044.1	1335.69
ENSG00000182256	GABRG3	gamma-aminobutyric acid type A receptor gamma3 subunit [Source:HGNC Symbol;Acc:HGNC:4088]	protein_coding	102.918	2.24248	3.99967e-05	0.00275394	54.9955	392.391	61.6412	45.4723	28.3297	36.4085	31.5565
ENSG00000204060	FOXO6	forkhead box O6 [Source:HGNC Symbol;Acc:HGNC:24814]	protein_coding	67.4107	1.61326	4.03711e-05	0.00276085	99.9919	66.5069	178.075	56.6083	31.8709	25.8383	37.6251
ENSG00000180530	NRIP1	nuclear receptor interacting protein 1 [Source:HGNC Symbol;Acc:HGNC:8001]	protein_coding	752.582	-1.23335	4.09533e-05	0.00278768	471.962	678.371	464.021	1692.68	1336.45	649.481	1366.03
ENSG00000122756	CNTFR	ciliary neurotrophic factor receptor [Source:HGNC Symbol;Acc:HGNC:2170]	protein_coding	649.938	-1.04191	4.10476e-05	0.00278768	594.952	317.016	439.194	967.91	849.182	964.238	946.089
ENSG00000140470	ADAMTS17	ADAM metallopeptidase with thrombospondin type 1 motif 17 [Source:HGNC Symbol;Acc:HGNC:17109]	protein_coding	38.4841	2.96616	4.1514e-05	0.00280964	96.9921	33.2535	159.24	4.64003	13.4566	21.1404	10.9234
ENSG00000197147	LRRC8B	leucine rich repeat containing 8 VRAC subunit B [Source:HGNC Symbol;Acc:HGNC:30692]	protein_coding	185.686	-1.10072	4.2762e-05	0.00288416	115.991	155.183	96.7425	253.345	277.631	238.417	266.41
ENSG00000122674	CCZ1	CCZ1 homolog, vacuolar protein trafficking and biogenesis associated [Source:HGNC Symbol;Acc:HGNC:21691]	protein_coding	31.0301	-1.55056	4.30765e-05	0.00289542	12.9989	22.169	17.1226	42.6882	59.4923	44.6298	49.1554
ENSG00000269821	KCNQ1OT1	KCNQ1 opposite strand/antisense transcript 1 [Source:HGNC Symbol;Acc:HGNC:6295]	antisense	371.697	2.39728	4.45211e-05	0.00298231	356.971	1545.18	315.055	169.825	141.648	133.889	114.696
ENSG00000181350	LRRC75A	leucine rich repeat containing 75A [Source:HGNC Symbol;Acc:HGNC:32403]	protein_coding	74.0881	1.69705	4.60166e-05	0.00305448	128.99	50.9887	151.535	24.1281	21.2473	54.0255	40.0525
ENSG00000100884	CPNE6	copine 6 [Source:HGNC Symbol;Acc:HGNC:2319]	protein_coding	74.3309	-2.62153	4.60654e-05	0.00305448	6.99943	15.5183	23.9716	136.417	53.8264	140.936	53.4034
ENSG00000131771	PPP1R1B	protein phosphatase 1 regulatory inhibitor subunit 1B [Source:HGNC Symbol;Acc:HGNC:9287]	protein_coding	59.5741	3.08864	4.64467e-05	0.00306939	146.988	13.3014	264.544	12.0641	8.4989	35.234	12.1371
ENSG00000170430	MGMT	O-6-methylguanine-DNA methyltransferase [Source:HGNC Symbol;Acc:HGNC:7059]	protein_coding	24.3844	2.13923	4.66394e-05	0.00307178	36.997	19.9521	41.0941	4.64003	5.66593	12.9191	7.88913
ENSG00000122873	CISD1	CDGSH iron sulfur domain 1 [Source:HGNC Symbol;Acc:HGNC:30880]	protein_coding	128.432	-1.07759	4.78468e-05	0.0031303	91.9925	79.8083	73.627	188.385	177.06	165.6	160.21
ENSG00000182463	TSHZ2	teashirt zinc finger homeobox 2 [Source:HGNC Symbol;Acc:HGNC:13010]	protein_coding	197.427	1.39566	4.907e-05	0.00319965	249.98	509.887	346.732	155.905	157.23	85.7361	157.783
ENSG00000236333	TRHDE-AS1	TRHDE antisense RNA 1 [Source:HGNC Symbol;Acc:HGNC:27471]	processed_transcript	22.7545	-2.91975	4.98747e-05	0.00323066	8.99927	11.0845	0	69.6004	45.3275	24.6638	44.3005
ENSG00000124406	ATP8A1	ATPase phospholipid transporting 8A1 [Source:HGNC Symbol;Acc:HGNC:13531]	protein_coding	376.329	-1.08987	5.04491e-05	0.00323599	296.976	294.847	285.091	786.949	622.545	473.31	604.429
ENSG00000147065	MSN	moesin [Source:HGNC Symbol;Acc:HGNC:7373]	protein_coding	1211.86	1.25601	5.04515e-05	0.00323599	1019.92	747.095	1325.29	270.978	478.771	479.183	499.443
ENSG00000166596	CFAP52	cilia and flagella associated protein 52 [Source:HGNC Symbol;Acc:HGNC:16053]	protein_coding	20.4272	2.81169	5.17083e-05	0.00330579	56.9954	33.2535	38.5258	3.71202	7.08242	7.04681	6.67542
ENSG00000215218	UBE2QL1	ubiquitin conjugating enzyme E2 Q family like 1 [Source:HGNC Symbol;Acc:HGNC:37269]	protein_coding	249.271	-1.5025	5.24886e-05	0.00334479	140.989	108.628	123.282	362.85	336.415	399.319	315.565
ENSG00000091664	SLC17A6	solute carrier family 17 member 6 [Source:HGNC Symbol;Acc:HGNC:16703]	protein_coding	196.457	-2.04726	5.37929e-05	0.00341681	185.985	37.6873	153.247	577.219	514.184	528.51	479.416
ENSG00000169181	GSG1L	GSG1 like [Source:HGNC Symbol;Acc:HGNC:28283]	protein_coding	17.8419	2.3829	5.49385e-05	0.00347831	29.9976	55.4225	28.2522	9.28005	5.66593	7.04681	6.67542
ENSG00000164761	TNFRSF11B	TNF receptor superfamily member 11b [Source:HGNC Symbol;Acc:HGNC:11909]	protein_coding	26.7641	3.54461	5.54568e-05	0.00349358	84.9931	2.2169	68.4902	3.71202	6.37418	3.5234	4.24799
ENSG00000162004	CCDC78	coiled-coil domain containing 78 [Source:HGNC Symbol;Acc:HGNC:14153]	protein_coding	60.6521	-1.72715	5.56113e-05	0.00349358	38.9968	39.9042	23.9716	164.257	96.3209	73.9915	112.875
ENSG00000100097	LGALS1	galectin 1 [Source:HGNC Symbol;Acc:HGNC:6561]	protein_coding	94.6969	2.65852	5.57136e-05	0.00349358	383.969	24.3859	41.9503	20.4161	22.6637	25.8383	26.7017
ENSG00000141338	ABCA8	ATP binding cassette subfamily A member 8 [Source:HGNC Symbol;Acc:HGNC:38]	protein_coding	26.7715	3.24726	5.619e-05	0.00350108	90.9926	33.2535	76.1954	6.49604	4.24945	14.0936	4.24799
ENSG00000100918	REC8	REC8 meiotic recombination protein [Source:HGNC Symbol;Acc:HGNC:16879]	protein_coding	145.528	-1.78514	5.69867e-05	0.00353949	50.9958	144.098	45.3748	261.698	274.09	261.906	279.154
ENSG00000178951	ZBTB7A	zinc finger and BTB domain containing 7A [Source:HGNC Symbol;Acc:HGNC:18078]	protein_coding	187.82	1.32487	5.77184e-05	0.00357362	241.98	339.185	276.529	118.785	98.4456	146.808	92.849
ENSG00000178573	MAF	MAF bZIP transcription factor [Source:HGNC Symbol;Acc:HGNC:6776]	protein_coding	550.842	2.06744	5.80713e-05	0.00357682	1371.89	219.473	1556.44	154.049	290.379	261.906	296.146
ENSG00000144834	TAGLN3	transgelin 3 [Source:HGNC Symbol;Acc:HGNC:29868]	protein_coding	1140.43	-1.08428	5.81345e-05	0.00357682	1003.92	401.259	804.76	1507.08	1437.73	1684.19	1645.19
ENSG00000158062	UBXN11	UBX domain protein 11 [Source:HGNC Symbol;Acc:HGNC:30600]	protein_coding	196.337	1.18543	5.84221e-05	0.00358329	280.977	148.532	345.02	100.225	104.112	125.668	128.654
ENSG00000109881	CCDC34	coiled-coil domain containing 34 [Source:HGNC Symbol;Acc:HGNC:25079]	protein_coding	205.672	1.18797	5.87134e-05	0.00358611	356.971	172.918	293.652	114.145	134.566	109.225	126.833
ENSG00000181381	DDX60L	DExD/H-box 60 like [Source:HGNC Symbol;Acc:HGNC:26429]	protein_coding	36.8475	2.01389	5.88337e-05	0.00358611	57.9953	75.3745	46.2309	4.64003	15.5813	18.7915	19.4194
ENSG00000119138	KLF9	Kruppel like factor 9 [Source:HGNC Symbol;Acc:HGNC:1123]	protein_coding	22.3604	2.91315	6.0368e-05	0.0036541	41.9966	15.5183	21.4032	3.71202	4.24945	2.34894	3.64114
ENSG00000151131	C12orf45	chromosome 12 open reading frame 45 [Source:HGNC Symbol;Acc:HGNC:28628]	protein_coding	244.676	1.39099	6.04858e-05	0.0036541	296.976	567.526	291.94	165.185	128.9	166.774	125.012
ENSG00000077327	SPAG6	sperm associated antigen 6 [Source:HGNC Symbol;Acc:HGNC:11215]	protein_coding	17.0343	3.04876	6.12683e-05	0.00367861	49.9959	13.3014	31.6767	1.85601	5.66593	3.5234	4.24799
ENSG00000181234	TMEM132C	transmembrane protein 132C [Source:HGNC Symbol;Acc:HGNC:25436]	protein_coding	124.925	4.25828	6.12883e-05	0.00367861	759.938	26.6028	54.7922	12.0641	20.539	8.22127	17.5988
ENSG00000165655	ZNF503	zinc finger protein 503 [Source:HGNC Symbol;Acc:HGNC:23589]	protein_coding	337.663	2.88393	6.3149e-05	0.0037598	767.937	560.875	708.874	102.081	112.61	38.7574	114.089
ENSG00000122254	HS3ST2	heparan sulfate-glucosamine 3-sulfotransferase 2 [Source:HGNC Symbol;Acc:HGNC:5195]	protein_coding	36.6454	3.1084	6.32157e-05	0.0037598	18.9985	188.436	17.1226	3.71202	8.4989	4.69787	16.3851
ENSG00000133789	SWAP70	switching B cell complex subunit SWAP70 [Source:HGNC Symbol;Acc:HGNC:17070]	protein_coding	182.64	1.25366	6.3834e-05	0.0037851	260.979	144.098	307.35	64.9604	111.902	110.4	114.089
ENSG00000066468	FGFR2	fibroblast growth factor receptor 2 [Source:HGNC Symbol;Acc:HGNC:3689]	protein_coding	275.323	1.85596	6.45362e-05	0.00381521	388.968	106.411	597.577	120.641	94.9044	105.702	83.7462
ENSG00000148411	NACC2	NACC family member 2 [Source:HGNC Symbol;Acc:HGNC:23846]	protein_coding	341.858	1.42001	6.48359e-05	0.00382142	517.958	141.881	573.606	150.337	155.813	151.506	160.817
ENSG00000109062	SLC9A3R1	SLC9A3 regulator 1 [Source:HGNC Symbol;Acc:HGNC:11075]	protein_coding	131.722	1.85901	6.71608e-05	0.00391194	233.981	59.8563	292.796	38.0482	60.9088	43.4553	74.0365
ENSG00000151136	BTBD11	BTB domain containing 11 [Source:HGNC Symbol;Acc:HGNC:23844]	protein_coding	58.7542	1.98487	6.71689e-05	0.00391194	165.986	53.2056	85.6128	14.8481	41.7863	19.9659	26.0948
ENSG00000187244	BCAM	basal cell adhesion molecule (Lutheran blood group) [Source:HGNC Symbol;Acc:HGNC:6722]	protein_coding	87.3086	2.06324	6.88008e-05	0.00397459	114.991	144.098	155.815	25.0561	36.8286	36.4085	33.984
ENSG00000231925	TAPBP	TAP binding protein [Source:HGNC Symbol;Acc:HGNC:11566]	protein_coding	318.063	1.11179	6.9079e-05	0.00397459	515.958	343.619	521.382	203.233	203.974	252.511	196.621
ENSG00000108479	GALK1	galactokinase 1 [Source:HGNC Symbol;Acc:HGNC:4118]	protein_coding	46.6454	1.41903	6.9246e-05	0.00397459	61.995	75.3745	55.6483	17.6321	25.4967	29.3617	23.0605
ENSG00000136826	KLF4	Kruppel like factor 4 [Source:HGNC Symbol;Acc:HGNC:6348]	protein_coding	18.9022	3.04101	6.92741e-05	0.00397459	53.9956	39.9042	41.9503	2.78402	5.66593	4.69787	8.49599
ENSG00000215386	MIR99AHG	mir-99a-let-7c cluster host gene [Source:HGNC Symbol;Acc:HGNC:1274]	lincRNA	145.349	1.34543	6.95888e-05	0.00397459	225.982	155.183	206.327	51.0403	80.0313	112.749	67.361
ENSG00000152939	MARVELD2	MARVEL domain containing 2 [Source:HGNC Symbol;Acc:HGNC:26401]	protein_coding	21.8375	2.98781	6.98647e-05	0.00397459	26.9978	75.3745	44.5187	6.49604	5.66593	10.5702	2.42743
ENSG00000136153	LMO7	LIM domain 7 [Source:HGNC Symbol;Acc:HGNC:6646]	protein_coding	104.584	1.30153	7.06782e-05	0.00400925	209.983	104.194	250.846	74.2404	80.0313	91.6085	64.3268
ENSG00000163694	RBM47	RNA binding motif protein 47 [Source:HGNC Symbol;Acc:HGNC:30358]	protein_coding	161.346	3.40663	7.19678e-05	0.00405894	448.963	226.124	637.815	20.4161	53.1181	30.5362	60.6856
ENSG00000257800	FNBP1P1	formin binding protein 1 pseudogene 1 [Source:HGNC Symbol;Acc:HGNC:44528]	processed_pseudogene	39.0119	1.60958	7.24362e-05	0.00407366	31.9974	79.8083	45.3748	14.8481	15.5813	24.6638	12.744
ENSG00000114251	WNT5A	Wnt family member 5A [Source:HGNC Symbol;Acc:HGNC:12784]	protein_coding	214.153	2.26504	7.53339e-05	0.00416501	441.964	55.4225	711.442	65.8884	104.112	55.2	110.448
ENSG00000103319	EEF2K	eukaryotic elongation factor 2 kinase [Source:HGNC Symbol;Acc:HGNC:24615]	protein_coding	184.524	1.12688	7.56269e-05	0.00416638	252.979	277.112	291.94	124.353	94.9044	182.042	103.772
ENSG00000155761	SPAG17	sperm associated antigen 17 [Source:HGNC Symbol;Acc:HGNC:26620]	protein_coding	17.584	2.36336	7.57832e-05	0.00416638	35.9971	24.3859	49.6554	7.42404	8.4989	4.69787	7.88913
ENSG00000119508	NR4A3	nuclear receptor subfamily 4 group A member 3 [Source:HGNC Symbol;Acc:HGNC:7982]	protein_coding	85.2443	2.36922	7.60885e-05	0.00417148	120.99	50.9887	282.522	24.1281	30.4544	42.2808	21.8468
ENSG00000158352	SHROOM4	shroom family member 4 [Source:HGNC Symbol;Acc:HGNC:29215]	protein_coding	61.8664	1.89611	7.72302e-05	0.00422228	77.9937	179.569	68.4902	31.5522	29.7462	21.1404	32.1634
ENSG00000127415	IDUA	iduronidase, alpha-L- [Source:HGNC Symbol;Acc:HGNC:5391]	protein_coding	61.4792	1.75746	7.83553e-05	0.00426964	35.9971	53.2056	118.146	25.9842	15.5813	29.3617	13.3508
ENSG00000100336	APOL4	apolipoprotein L4 [Source:HGNC Symbol;Acc:HGNC:14867]	protein_coding	12.6872	3.97453	7.85582e-05	0.00426964	19.9984	6.65069	35.9574	0	2.83297	1.17447	1.21371
ENSG00000262902	MTCO1P40	MT-CO1 pseudogene 40 [Source:HGNC Symbol;Acc:HGNC:52105]	processed_pseudogene	42.3104	2.03845	7.87491e-05	0.00426964	78.9936	35.4704	77.9077	17.6321	14.8731	16.4425	14.5646
ENSG00000044459	CNTLN	centlein [Source:HGNC Symbol;Acc:HGNC:23432]	protein_coding	172.496	1.18109	7.94756e-05	0.00428535	320.974	130.797	315.055	99.2966	122.526	125.668	108.627
ENSG00000136542	GALNT5	polypeptide N-acetylgalactosaminyltransferase 5 [Source:HGNC Symbol;Acc:HGNC:4127]	protein_coding	16.7053	3.83751	8.02822e-05	0.00428624	35.9971	6.65069	52.2238	4.64003	1.41648	1.17447	1.82057
ENSG00000183346	CABCOCO1	ciliary associated calcium binding coiled-coil 1 [Source:HGNC Symbol;Acc:HGNC:28678]	protein_coding	6.34079	5.35516	8.03743e-05	0.00428624	9.99919	4.4338	15.4103	0	0	0	0.606856
ENSG00000151176	PLBD2	phospholipase B domain containing 2 [Source:HGNC Symbol;Acc:HGNC:27283]	protein_coding	318.364	1.20333	8.0584e-05	0.00428624	462.962	332.535	597.577	166.113	194.058	217.276	231.819
ENSG00000183671	GPR1	G protein-coupled receptor 1 [Source:HGNC Symbol;Acc:HGNC:4463]	protein_coding	21.8253	2.07546	8.20288e-05	0.0043513	33.9972	15.5183	47.087	3.71202	8.4989	7.04681	11.5303
ENSG00000198680	TUSC1	tumor suppressor candidate 1 [Source:HGNC Symbol;Acc:HGNC:31010]	protein_coding	31.8074	1.97422	8.28684e-05	0.00438399	113.991	33.2535	42.8064	15.7761	14.8731	19.9659	15.1714
ENSG00000188803	SHISA6	shisa family member 6 [Source:HGNC Symbol;Acc:HGNC:34491]	protein_coding	218.856	1.72719	8.65492e-05	0.00455416	757.938	137.448	596.721	139.201	133.149	192.613	138.97
ENSG00000206113	CFAP99	cilia and flagella associated protein 99 [Source:HGNC Symbol;Acc:HGNC:51180]	protein_coding	12.4234	4.006	8.72749e-05	0.0045557	19.9984	50.9887	13.698	0.928005	2.12473	1.17447	2.42743
ENSG00000118997	DNAH7	dynein axonemal heavy chain 7 [Source:HGNC Symbol;Acc:HGNC:18661]	protein_coding	83.8255	1.87062	8.81844e-05	0.00458658	182.985	101.977	177.219	45.4723	49.5769	29.3617	44.3005
ENSG00000103316	CRYM	crystallin mu [Source:HGNC Symbol;Acc:HGNC:2418]	protein_coding	27.6442	2.32435	8.84926e-05	0.00458658	46.9962	37.6873	79.6199	7.42404	14.1648	12.9191	9.7097
ENSG00000094916	CBX5	chromobox 5 [Source:HGNC Symbol;Acc:HGNC:1555]	protein_coding	3870.2	1.03815	8.91939e-05	0.00460687	5096.59	6309.29	5575.96	3140.37	2807.47	2475.78	2600.38
ENSG00000112667	DNPH1	2'-deoxynucleoside 5'-phosphate N-hydrolase 1 [Source:HGNC Symbol;Acc:HGNC:21218]	protein_coding	60.8748	1.7153	9.14823e-05	0.00471266	107.991	22.169	81.3322	16.7041	23.372	23.4894	24.2743
ENSG00000155324	GRAMD2B	GRAM domain containing 2B [Source:HGNC Symbol;Acc:HGNC:24911]	protein_coding	25.8849	2.32717	9.27719e-05	0.00473889	55.9954	22.169	36.8135	1.85601	8.4989	9.39574	10.9234
ENSG00000237945	LINC00649	long intergenic non-protein coding RNA 649 [Source:HGNC Symbol;Acc:HGNC:44305]	antisense	25.6918	2.43249	9.27886e-05	0.00473889	59.9951	75.3745	37.6696	10.2081	5.66593	17.617	9.7097
ENSG00000167815	PRDX2	peroxiredoxin 2 [Source:HGNC Symbol;Acc:HGNC:9353]	protein_coding	993.986	-1.00521	9.35719e-05	0.00474557	600.951	496.585	669.492	1041.22	1139.56	1331.85	1227.06
ENSG00000244586	WNT5A-AS1	WNT5A antisense RNA 1 [Source:HGNC Symbol;Acc:HGNC:40616]	antisense	9.70767	3.53147	9.41032e-05	0.00476022	20.9983	22.169	34.2451	2.78402	2.12473	2.34894	1.82057
ENSG00000076555	ACACB	acetyl-CoA carboxylase beta [Source:HGNC Symbol;Acc:HGNC:85]	protein_coding	99.0354	1.64464	9.47875e-05	0.0047821	66.9945	230.557	142.117	26.9122	42.4945	72.817	44.3005
ENSG00000103021	CCDC113	coiled-coil domain containing 113 [Source:HGNC Symbol;Acc:HGNC:25002]	protein_coding	98.9744	1.12735	9.50232e-05	0.0047821	160.987	101.977	198.622	53.8243	74.3654	90.434	67.9679
ENSG00000221955	SLC12A8	solute carrier family 12 member 8 [Source:HGNC Symbol;Acc:HGNC:15595]	protein_coding	23.2175	2.09787	9.67303e-05	0.00484318	15.9987	46.5549	25.6838	5.56803	4.24945	8.22127	8.49599
ENSG00000197077	KIAA1671	KIAA1671 [Source:HGNC Symbol;Acc:HGNC:29345]	protein_coding	203.26	1.05761	9.72407e-05	0.00485635	262.979	317.016	310.775	126.209	167.853	118.621	155.355
ENSG00000155511	GRIA1	glutamate ionotropic receptor AMPA type subunit 1 [Source:HGNC Symbol;Acc:HGNC:4571]	protein_coding	1179.38	-1.50288	9.77573e-05	0.00486975	539.956	609.647	713.155	2023.98	1550.34	1949.62	1517.14
ENSG00000129295	LRRC6	leucine rich repeat containing 6 [Source:HGNC Symbol;Acc:HGNC:16725]	protein_coding	49.9131	1.62685	9.85801e-05	0.00489831	112.991	57.6394	93.318	30.6242	42.4945	14.0936	26.7017
ENSG00000196187	TMEM63A	transmembrane protein 63A [Source:HGNC Symbol;Acc:HGNC:29118]	protein_coding	56.2756	1.26293	9.90596e-05	0.00490971	77.9937	79.8083	92.4618	38.9762	36.8286	42.2808	23.0605
ENSG00000114315	HES1	hes family bHLH transcription factor 1 [Source:HGNC Symbol;Acc:HGNC:5192]	protein_coding	252.183	1.63642	9.9421e-05	0.00491521	514.958	93.1097	590.728	101.153	139.524	130.366	145.646
ENSG00000165886	UBTD1	ubiquitin domain containing 1 [Source:HGNC Symbol;Acc:HGNC:25683]	protein_coding	44.0147	2.04217	0.000101645	0.00497896	86.9929	26.6028	77.9077	8.35205	18.4143	16.4425	19.4194
ENSG00000079931	MOXD1	monooxygenase DBH like 1 [Source:HGNC Symbol;Acc:HGNC:21063]	protein_coding	572.867	-3.6234	0.00010175	0.00497896	34.9972	272.678	10.2735	1138.66	1044.66	1996.59	998.279
ENSG00000254198		Family with sequence similarity 9, member C (FAM9C) pseudogene	processed_pseudogene	25.3223	2.09873	0.000101979	0.00497896	63.9948	70.9407	42.8064	14.8481	16.2896	9.39574	13.9577
ENSG00000237172	B3GNT9	UDP-GlcNAc:betaGal beta-1,3-N-acetylglucosaminyltransferase 9 [Source:HGNC Symbol;Acc:HGNC:28714]	protein_coding	16.5436	2.47128	0.000103925	0.00504886	30.9975	11.0845	42.8064	4.64003	6.37418	3.5234	6.06856
ENSG00000163568	AIM2	absent in melanoma 2 [Source:HGNC Symbol;Acc:HGNC:357]	protein_coding	33.0046	1.32234	0.000109376	0.00527448	54.9955	42.1211	58.2167	22.2721	24.0802	14.0936	22.4537
ENSG00000267751		uncharacterized LOC105372233 [Source:NCBI gene;Acc:105372233]	antisense	7.31175	3.20019	0.000110511	0.0052989	8.99927	19.9521	26.54	0.928005	0.708242	3.5234	3.03428
ENSG00000166444	ST5	suppression of tumorigenicity 5 [Source:HGNC Symbol;Acc:HGNC:11350]	protein_coding	224.204	1.22358	0.000110692	0.0052989	318.974	215.039	346.732	99.2966	129.608	118.621	156.569
ENSG00000123405	NFE2	nuclear factor, erythroid 2 [Source:HGNC Symbol;Acc:HGNC:7780]	protein_coding	10.3318	3.59447	0.000111203	0.00531041	13.9989	33.2535	12.8419	2.78402	0.708242	1.17447	1.82057
ENSG00000164237	CMBL	carboxymethylenebutenolidase homolog [Source:HGNC Symbol;Acc:HGNC:25090]	protein_coding	188.194	1.10635	0.000112046	0.00533769	282.977	232.774	244.853	92.8005	107.653	172.647	101.345
ENSG00000132470	ITGB4	integrin subunit beta 4 [Source:HGNC Symbol;Acc:HGNC:6158]	protein_coding	27.6646	3.4299	0.000113051	0.00535953	47.9961	66.5069	39.3819	2.78402	0.708242	10.5702	5.46171
ENSG00000143842	SOX13	SRY-box 13 [Source:HGNC Symbol;Acc:HGNC:11192]	protein_coding	56.8654	1.73772	0.000113516	0.00536287	127.99	37.6873	104.448	27.8402	21.2473	30.5362	30.3428
ENSG00000172985	SH3RF3	SH3 domain containing ring finger 3 [Source:HGNC Symbol;Acc:HGNC:24699]	protein_coding	158.822	1.3397	0.000113668	0.00536287	271.978	139.665	300.501	100.225	74.3654	125.668	79.4982
ENSG00000205885	C1RL-AS1	C1RL antisense RNA 1 [Source:HGNC Symbol;Acc:HGNC:27461]	antisense	13.3474	3.5283	0.000114414	0.00538514	7.99935	39.9042	18.8348	2.78402	1.41648	2.34894	1.21371
ENSG00000040731	CDH10	cadherin 10 [Source:HGNC Symbol;Acc:HGNC:1749]	protein_coding	235.632	-1.38394	0.000121239	0.00565954	112.991	226.124	85.6128	369.346	410.78	304.187	368.362
ENSG00000198496	NBR2	neighbor of BRCA1 lncRNA 2 [Source:HGNC Symbol;Acc:HGNC:20691]	bidirectional_promoter_lncRNA	36.2974	1.47589	0.000121917	0.00565954	50.9958	73.1576	40.238	19.4881	15.5813	24.6638	18.2057
ENSG00000189060	H1F0	H1 histone family member 0 [Source:HGNC Symbol;Acc:HGNC:4714]	protein_coding	485.226	1.1015	0.000121974	0.00565954	460.962	518.754	649.801	225.505	264.174	271.302	252.452
ENSG00000196911	KPNA5	karyopherin subunit alpha 5 [Source:HGNC Symbol;Acc:HGNC:6398]	protein_coding	289.527	-1.06629	0.000122338	0.00566302	208.983	201.738	232.867	546.595	483.021	347.642	422.372
ENSG00000140287	HDC	histidine decarboxylase [Source:HGNC Symbol;Acc:HGNC:4855]	protein_coding	56.3908	2.62104	0.00012279	0.00566376	33.9972	99.7604	48.7993	8.35205	9.91538	3.5234	16.3851
ENSG00000261210	CLEC19A	C-type lectin domain containing 19A [Source:HGNC Symbol;Acc:HGNC:34522]	protein_coding	11.7588	3.2185	0.00012618	0.00578631	21.9982	33.2535	29.1084	2.78402	2.12473	5.87234	1.82057
ENSG00000003987	MTMR7	myotubularin related protein 7 [Source:HGNC Symbol;Acc:HGNC:7454]	protein_coding	147.06	-1.04749	0.000126951	0.0057946	84.9931	172.918	93.318	247.777	230.887	206.706	256.7
ENSG00000184985	SORCS2	sortilin related VPS10 domain containing receptor 2 [Source:HGNC Symbol;Acc:HGNC:16698]	protein_coding	420.06	1.6364	0.000127998	0.00582881	923.925	390.174	1015.37	238.497	250.009	225.498	286.436
ENSG00000269044		novel transcript, sense intronic C19orf42	sense_intronic	54.4894	1.37635	0.000128592	0.00584233	78.9936	90.8928	78.7638	26.9122	31.8709	36.4085	32.1634
ENSG00000118707	TGIF2	TGFB induced factor homeobox 2 [Source:HGNC Symbol;Acc:HGNC:15764]	protein_coding	173.874	1.07733	0.000130185	0.00590104	250.98	181.786	228.586	85.3765	116.86	113.923	103.772
ENSG00000135116	HRK	harakiri, BCL2 interacting protein [Source:HGNC Symbol;Acc:HGNC:5185]	protein_coding	51.1179	2.18888	0.000130582	0.00590537	134.989	75.3745	121.57	26.9122	16.2896	46.9787	9.10284
ENSG00000184110	EIF3C	eukaryotic translation initiation factor 3 subunit C [Source:HGNC Symbol;Acc:HGNC:3279]	protein_coding	39.2991	2.81965	0.000132266	0.00596779	74.9939	70.9407	82.1883	8.35205	11.3319	15.2681	8.49599
ENSG00000174453	VWC2L	von Willebrand factor C domain containing protein 2 like [Source:HGNC Symbol;Acc:HGNC:37203]	protein_coding	16.6648	-2.97166	0.000132757	0.00597622	0.999919	15.5183	1.71226	52.8963	33.9956	34.0596	33.3771
ENSG00000166006	KCNC2	potassium voltage-gated channel subfamily C member 2 [Source:HGNC Symbol;Acc:HGNC:6234]	protein_coding	47.0967	-2.11603	0.000136675	0.00612449	25.9979	19.9521	32.5329	179.105	144.481	29.3617	106.2
ENSG00000184481	FOXO4	forkhead box O4 [Source:HGNC Symbol;Acc:HGNC:7139]	protein_coding	45.8431	1.33522	0.000138596	0.00619642	73.994	57.6394	77.9077	24.1281	25.4967	32.8851	29.736
ENSG00000205730	ITPRIPL2	ITPRIP like 2 [Source:HGNC Symbol;Acc:HGNC:27257]	protein_coding	40.7454	1.97223	0.000140228	0.00625514	53.9956	88.6759	23.9716	12.9921	16.2896	11.7447	13.9577
ENSG00000157856	DRC1	dynein regulatory complex subunit 1 [Source:HGNC Symbol;Acc:HGNC:24245]	protein_coding	38.4821	2.45798	0.000143018	0.00633638	85.993	28.8197	112.153	12.0641	19.8308	14.0936	9.7097
ENSG00000276805		general transcription factor IIi (GTF2I) pseudogene	transcribed_unprocessed_pseudogene	16.7281	2.48712	0.000143509	0.00634381	21.9982	50.9887	41.9503	5.56803	7.08242	7.04681	7.28228
ENSG00000165124	SVEP1	sushi, von Willebrand factor type A, EGF and pentraxin domain containing 1 [Source:HGNC Symbol;Acc:HGNC:15985]	protein_coding	57.7851	1.80345	0.000146175	0.00644103	226.982	57.6394	113.865	33.4082	40.3698	42.2808	37.6251
ENSG00000106537	TSPAN13	tetraspanin 13 [Source:HGNC Symbol;Acc:HGNC:21643]	protein_coding	698.068	-1.10594	0.000146365	0.00644103	515.958	430.078	505.116	1160.01	1160.81	835.046	1013.45
ENSG00000177464	GPR4	G protein-coupled receptor 4 [Source:HGNC Symbol;Acc:HGNC:4497]	protein_coding	17.2615	4.74667	0.000148085	0.00650217	2.99976	106.411	11.9858	1.85601	0.708242	2.34894	1.21371
ENSG00000167996	FTH1	ferritin heavy chain 1 [Source:HGNC Symbol;Acc:HGNC:3976]	protein_coding	854.026	1.97226	0.000149747	0.00653583	1742.86	837.988	1471.68	371.202	281.172	353.515	372.003
ENSG00000087301	TXNDC16	thioredoxin domain containing 16 [Source:HGNC Symbol;Acc:HGNC:19965]	protein_coding	308.077	-1.10393	0.000150434	0.00653583	239.98	188.436	188.348	504.835	459.649	332.374	472.741
ENSG00000180881	CAPS2	calcyphosine 2 [Source:HGNC Symbol;Acc:HGNC:16471]	protein_coding	39.6477	1.4808	0.000150497	0.00653583	51.9958	99.7604	54.7922	24.1281	23.372	21.1404	27.3085
ENSG00000113645	WWC1	WW and C2 domain containing 1 [Source:HGNC Symbol;Acc:HGNC:29435]	protein_coding	347.535	1.69516	0.000150756	0.00653583	601.951	130.797	670.348	88.1605	151.564	170.298	169.92
ENSG00000067064	IDI1	isopentenyl-diphosphate delta isomerase 1 [Source:HGNC Symbol;Acc:HGNC:5387]	protein_coding	964.93	-1.19043	0.00015085	0.00653583	591.952	438.946	606.995	1325.19	1525.55	871.455	1269.54
ENSG00000168765	GSTM4	glutathione S-transferase mu 4 [Source:HGNC Symbol;Acc:HGNC:4636]	protein_coding	48.4306	1.23931	0.000154193	0.00663674	58.9952	35.4704	75.3393	20.4161	23.372	31.7106	24.2743
ENSG00000243244	STON1	stonin 1 [Source:HGNC Symbol;Acc:HGNC:17003]	protein_coding	88.0835	1.37006	0.000155798	0.00667106	155.987	57.6394	182.355	58.4643	62.3253	42.2808	44.3005
ENSG00000226824		uncharacterized LOC100996437 [Source:NCBI gene;Acc:100996437]	sense_intronic	14.0817	3.59284	0.00015601	0.00667106	12.9989	82.0252	5.9929	1.85601	2.12473	4.69787	2.42743
ENSG00000134330	IAH1	isoamyl acetate hydrolyzing esterase 1 (putative) [Source:HGNC Symbol;Acc:HGNC:27696]	protein_coding	75.3597	-1.07919	0.000156621	0.00667183	58.9952	35.4704	45.3748	80.7365	96.3209	120.97	105.593
ENSG00000236496	GPS2P1	G protein pathway suppressor 2 pseudogene 1 [Source:HGNC Symbol;Acc:HGNC:49622]	processed_pseudogene	5.2783	5.20298	0.000156708	0.00667183	6.99943	4.4338	5.13677	0	0	0	0
ENSG00000223756	TSSC2	tumor suppressing subtransferable candidate 2 pseudogene [Source:HGNC Symbol;Acc:HGNC:12384]	transcribed_unprocessed_pseudogene	49.7332	1.8583	0.000158169	0.00671945	88.9928	84.2421	103.592	24.1281	20.539	31.7106	26.0948
ENSG00000100376	FAM118A	family with sequence similarity 118 member A [Source:HGNC Symbol;Acc:HGNC:1313]	protein_coding	144.533	1.17552	0.000159138	0.00673787	157.987	155.183	391.251	106.721	105.528	108.051	99.5244
ENSG00000238086	PPP1R26P1	protein phosphatase 1 regulatory subunit 26 pseudogene 1 [Source:HGNC Symbol;Acc:HGNC:42015]	processed_pseudogene	15.3563	5.14167	0.000160118	0.00673787	1.99984	113.062	9.41741	1.85601	1.41648	0	1.21371
ENSG00000280780	JAKMIP2-AS1	JAKMIP2 antisense RNA 1 [Source:HGNC Symbol;Acc:HGNC:27203]	antisense	22.0674	2.84261	0.000160124	0.00673787	39.9967	11.0845	41.0941	0.928005	4.24945	2.34894	9.10284
ENSG00000167434	CA4	carbonic anhydrase 4 [Source:HGNC Symbol;Acc:HGNC:1375]	protein_coding	7.79113	3.84772	0.000161137	0.00675778	22.9981	13.3014	28.2522	0	2.12473	1.17447	2.42743
ENSG00000134294	SLC38A2	solute carrier family 38 member 2 [Source:HGNC Symbol;Acc:HGNC:13448]	protein_coding	1380.46	-1.00356	0.000162543	0.00680221	1126.91	837.988	839.862	2187.31	2157.3	1193.26	1962.57
ENSG00000149313	AASDHPPT	aminoadipate-semialdehyde dehydrogenase-phosphopantetheinyl transferase [Source:HGNC Symbol;Acc:HGNC:14235]	protein_coding	687.586	-1.07448	0.000166867	0.00696826	534.956	392.391	490.561	1134.02	1138.14	721.123	995.244
ENSG00000261754		novel transcript	lincRNA	79.8577	-1.49006	0.000167758	0.00696826	22.9981	68.7238	39.3819	132.705	118.276	96.3063	125.012
ENSG00000244486	SCARF2	scavenger receptor class F member 2 [Source:HGNC Symbol;Acc:HGNC:19869]	protein_coding	63.1414	1.6294	0.00016794	0.00696826	111.991	59.8563	125.851	39.9042	29.7462	25.8383	33.984
ENSG00000183833	MAATS1	MYCBP associated and testis expressed 1 [Source:HGNC Symbol;Acc:HGNC:24010]	protein_coding	133.96	1.21943	0.000168226	0.00696826	259.979	130.797	246.565	116.001	99.8621	51.6766	98.9176
ENSG00000158164	TMSB15A	thymosin beta 15a [Source:HGNC Symbol;Acc:HGNC:30744]	protein_coding	564.026	-1.12474	0.000171904	0.00710309	425.965	157.4	385.258	701.572	809.52	621.293	707.594
ENSG00000068366	ACSL4	acyl-CoA synthetase long chain family member 4 [Source:HGNC Symbol;Acc:HGNC:3571]	protein_coding	568.709	-1.16802	0.000175897	0.00725281	452.963	394.608	435.769	1059.78	1068.03	661.225	1057.75
ENSG00000076067	RBMS2	RNA binding motif single stranded interacting protein 2 [Source:HGNC Symbol;Acc:HGNC:9909]	protein_coding	154.051	1.00334	0.000176924	0.00727986	245.98	181.786	203.758	91.8725	111.902	130.366	89.2079
ENSG00000254528		novel transcript, antisense to FXYD6	antisense	24.5313	-1.58825	0.000177963	0.00729336	9.99919	17.7352	14.5542	43.6163	40.3698	39.9319	40.0525
ENSG00000169515	CCDC8	coiled-coil domain containing 8 [Source:HGNC Symbol;Acc:HGNC:25367]	protein_coding	140.057	1.43486	0.000177996	0.00729336	249.98	170.701	199.478	63.1044	70.8242	96.3063	77.0707
ENSG00000261801	LOXL1-AS1	LOXL1 antisense RNA 1 [Source:HGNC Symbol;Acc:HGNC:44169]	antisense	25.9611	2.34181	0.000181435	0.00741878	19.9984	86.459	20.5471	6.49604	8.4989	9.39574	7.88913
ENSG00000132386	SERPINF1	serpin family F member 1 [Source:HGNC Symbol;Acc:HGNC:8824]	protein_coding	56.9775	2.16189	0.000182697	0.00745488	163.987	75.3745	71.0586	17.6321	24.0802	17.617	32.7702
ENSG00000087077	TRIP6	thyroid hormone receptor interactor 6 [Source:HGNC Symbol;Acc:HGNC:12311]	protein_coding	139.831	1.45843	0.000183521	0.00747027	143.988	113.062	179.787	53.8243	53.1181	48.1532	57.6513
ENSG00000226683	PWWP2AP1	PWWP domain containing 2A pseudogene 1 [Source:HGNC Symbol;Acc:HGNC:39709]	processed_pseudogene	6.71656	6.25538	0.000184568	0.00748456	0.999919	46.5549	11.1297	0.928005	0	0	0
ENSG00000184809	B3GALT5-AS1	B3GALT5 antisense RNA 1 [Source:HGNC Symbol;Acc:HGNC:16424]	antisense	16.7381	2.89488	0.000187699	0.00758018	30.9975	19.9521	41.0941	6.49604	3.54121	0	6.06856
ENSG00000176974	SHMT1	serine hydroxymethyltransferase 1 [Source:HGNC Symbol;Acc:HGNC:10850]	protein_coding	118.249	1.23094	0.000188653	0.00758747	94.9923	186.219	151.535	51.0403	69.4077	52.851	69.1816
ENSG00000156381	ANKRD9	ankyrin repeat domain 9 [Source:HGNC Symbol;Acc:HGNC:20096]	protein_coding	122.026	1.28384	0.000189602	0.00759455	215.982	79.8083	161.808	59.3923	60.9088	68.1191	65.5405
ENSG00000133019	CHRM3	cholinergic receptor muscarinic 3 [Source:HGNC Symbol;Acc:HGNC:1952]	protein_coding	74.7444	1.88977	0.000191584	0.0076118	233.981	62.0731	321.904	87.2325	42.4945	44.6298	49.7622
ENSG00000229852		novel transcript, antisense to KHDC1	antisense	42.8528	1.85649	0.000192582	0.00762801	32.9973	106.411	40.238	19.4881	18.4143	12.9191	13.3508
ENSG00000150995	ITPR1	inositol 1,4,5-trisphosphate receptor type 1 [Source:HGNC Symbol;Acc:HGNC:6180]	protein_coding	34.7294	1.5307	0.00019277	0.00762801	56.9954	64.29	59.0728	21.3441	21.9555	18.7915	20.6331
ENSG00000146242	TPBG	trophoblast glycoprotein [Source:HGNC Symbol;Acc:HGNC:12004]	protein_coding	910.09	3.76029	0.000193278	0.00763275	2481.8	97.5435	5099.1	152.193	281.172	65.7702	256.093
ENSG00000185008	ROBO2	roundabout guidance receptor 2 [Source:HGNC Symbol;Acc:HGNC:10250]	protein_coding	1210.28	-1.77683	0.000194522	0.00766641	443.964	888.976	368.135	2304.24	1769.9	1828.65	1851.52
ENSG00000004838	ZMYND10	zinc finger MYND-type containing 10 [Source:HGNC Symbol;Acc:HGNC:19412]	protein_coding	46.5731	1.76658	0.000195529	0.00769069	71.9941	53.2056	111.297	20.4161	30.4544	16.4425	25.488
ENSG00000183036	PCP4	Purkinje cell protein 4 [Source:HGNC Symbol;Acc:HGNC:8742]	protein_coding	94.5163	1.50149	0.000196395	0.00770929	61.995	53.2056	43.6625	7.42404	23.372	19.9659	23.0605
ENSG00000124613	ZNF391	zinc finger protein 391 [Source:HGNC Symbol;Acc:HGNC:18779]	protein_coding	55.8071	1.16007	0.000198578	0.00776394	62.9949	70.9407	68.4902	21.3441	38.2451	25.8383	33.3771
ENSG00000181744	C3orf58	chromosome 3 open reading frame 58 [Source:HGNC Symbol;Acc:HGNC:28490]	protein_coding	345.369	1.12189	0.000199934	0.00779515	590.952	268.245	582.167	173.537	274.09	200.834	237.888
ENSG00000151651	ADAM8	ADAM metallopeptidase domain 8 [Source:HGNC Symbol;Acc:HGNC:215]	protein_coding	41.5126	-1.21508	0.000200171	0.00779515	35.9971	37.6873	21.4032	89.0885	63.7418	64.5957	69.1816
ENSG00000120549	KIAA1217	KIAA1217 [Source:HGNC Symbol;Acc:HGNC:25428]	protein_coding	156.564	1.79304	0.000202853	0.00782346	262.979	133.014	298.789	38.9762	83.5725	57.5489	87.3873
ENSG00000196104	SPOCK3	SPARC (osteonectin), cwcv and kazal like domains proteoglycan 3 [Source:HGNC Symbol;Acc:HGNC:13565]	protein_coding	45.1853	-2.07498	0.000202891	0.00782346	44.9963	19.9521	6.84902	144.769	92.0714	66.9446	100.738
ENSG00000026559	KCNG1	potassium voltage-gated channel modifier subfamily G member 1 [Source:HGNC Symbol;Acc:HGNC:6248]	protein_coding	123.851	1.82619	0.000203988	0.00783498	216.982	46.5549	420.359	45.4723	55.9511	83.3872	74.6433
ENSG00000267594	CYP4F24P	cytochrome P450 family 4 subfamily F member 24, pseudogene [Source:HGNC Symbol;Acc:HGNC:39945]	unprocessed_pseudogene	7.16793	5.80177	0.000204444	0.00783715	15.9987	17.7352	8.56128	0.928005	0	0	0
ENSG00000116819	TFAP2E	transcription factor AP-2 epsilon [Source:HGNC Symbol;Acc:HGNC:30774]	protein_coding	39.5644	-1.71023	0.000209146	0.00798618	30.9975	22.169	26.54	93.7285	80.0313	117.447	61.8993
ENSG00000104219	ZDHHC2	zinc finger DHHC-type containing 2 [Source:HGNC Symbol;Acc:HGNC:18469]	protein_coding	323.477	-1.18053	0.000211549	0.00804665	252.979	144.098	284.235	644.036	529.765	374.655	526.144
ENSG00000184347	SLIT3	slit guidance ligand 3 [Source:HGNC Symbol;Acc:HGNC:11087]	protein_coding	171.959	3.49878	0.000213463	0.0080881	434.965	24.3859	668.636	19.4881	36.8286	18.7915	57.6513
ENSG00000039139	DNAH5	dynein axonemal heavy chain 5 [Source:HGNC Symbol;Acc:HGNC:2950]	protein_coding	48.4294	1.60917	0.000215142	0.00811354	37.9969	115.279	49.6554	23.2001	27.6214	15.2681	19.4194
ENSG00000013441	CLK1	CDC like kinase 1 [Source:HGNC Symbol;Acc:HGNC:2068]	protein_coding	1025.25	-1.23903	0.000215364	0.00811354	654.947	436.729	547.922	1417.06	1362.66	1120.44	1267.72
ENSG00000272325	NUDT3	nudix hydrolase 3 [Source:HGNC Symbol;Acc:HGNC:8050]	protein_coding	49.5413	2.23045	0.000217997	0.0081966	77.9937	130.797	96.7425	25.9842	16.2896	25.8383	18.8125
ENSG00000248550	OTX2-AS1	OTX2 antisense RNA 1 (head to head) [Source:HGNC Symbol;Acc:HGNC:43906]	lincRNA	33.5661	2.89573	0.00021864	0.00819747	73.994	17.7352	76.1954	2.78402	14.8731	7.04681	5.46171
ENSG00000168938	PPIC	peptidylprolyl isomerase C [Source:HGNC Symbol;Acc:HGNC:9256]	protein_coding	21.3715	2.37616	0.000218855	0.00819747	65.9946	8.86759	35.9574	4.64003	7.08242	8.22127	9.10284
ENSG00000140807	NKD1	naked cuticle homolog 1 [Source:HGNC Symbol;Acc:HGNC:17045]	protein_coding	258.957	2.12175	0.000221157	0.00826791	565.954	64.29	525.663	68.6724	77.1984	93.9574	115.303
ENSG00000105227	PRX	periaxin [Source:HGNC Symbol;Acc:HGNC:13797]	protein_coding	59.0036	2.27825	0.000222532	0.00830349	83.9932	150.749	100.167	22.2721	24.0802	23.4894	21.8468
ENSG00000164300	SERINC5	serine incorporator 5 [Source:HGNC Symbol;Acc:HGNC:18825]	protein_coding	375.452	1.18733	0.000225469	0.00838524	498.959	285.98	583.023	191.169	187.684	259.557	167.492
ENSG00000114654	EFCC1	EF-hand and coiled-coil domain containing 1 [Source:HGNC Symbol;Acc:HGNC:25692]	protein_coding	68.1238	1.85339	0.000225577	0.00838524	211.983	64.29	101.879	29.6962	33.9956	39.9319	37.0182
ENSG00000142102	PGGHG	protein-glucosylgalactosylhydroxylysine glucosidase [Source:HGNC Symbol;Acc:HGNC:26210]	protein_coding	113.347	2.26667	0.000227965	0.00842611	121.99	24.3859	241.428	22.2721	21.2473	32.8851	32.1634
ENSG00000126005	MMP24OS	MMP24 opposite strand [Source:HGNC Symbol;Acc:HGNC:44421]	protein_coding	99.7921	1.27433	0.000229733	0.00845336	166.986	121.929	130.131	39.9042	57.3676	76.3404	58.8651
ENSG00000135525	MAP7	microtubule associated protein 7 [Source:HGNC Symbol;Acc:HGNC:6869]	protein_coding	28.5505	1.4739	0.000230681	0.00845336	59.9951	33.2535	71.0586	22.2721	23.372	18.7915	16.3851
ENSG00000142552	RCN3	reticulocalbin 3 [Source:HGNC Symbol;Acc:HGNC:21145]	protein_coding	34.9028	2.53408	0.000230856	0.00845336	65.9946	110.845	32.5329	9.28005	10.6236	19.9659	8.49599
ENSG00000150893	FREM2	FRAS1 related extracellular matrix protein 2 [Source:HGNC Symbol;Acc:HGNC:25396]	protein_coding	148.472	1.02989	0.000231867	0.0084652	151.988	223.907	120.714	59.3923	72.2407	98.6553	89.8147
ENSG00000102057	KCND1	potassium voltage-gated channel subfamily D member 1 [Source:HGNC Symbol;Acc:HGNC:6237]	protein_coding	56.2588	-1.7997	0.000234604	0.008527	23.998	57.6394	24.8277	186.529	121.109	44.6298	123.799
ENSG00000120738	EGR1	early growth response 1 [Source:HGNC Symbol;Acc:HGNC:3238]	protein_coding	115.555	1.69321	0.000235888	0.00855782	279.977	50.9887	182.355	38.0482	77.1984	35.234	61.8993
ENSG00000144061	NPHP1	nephrocystin 1 [Source:HGNC Symbol;Acc:HGNC:7905]	protein_coding	80.6647	1.21168	0.000237727	0.00859952	117.99	104.194	111.297	44.5443	53.1181	37.583	55.8308
ENSG00000010278	CD9	CD9 molecule [Source:HGNC Symbol;Acc:HGNC:1709]	protein_coding	94.7847	2.6535	0.000238888	0.00860411	213.983	11.0845	170.369	4.64003	36.8286	12.9191	29.1291
ENSG00000101146	RAE1	ribonucleic acid export 1 [Source:HGNC Symbol;Acc:HGNC:9828]	protein_coding	297.687	-1.01145	0.000240614	0.00864931	213.983	141.881	184.068	352.642	393.782	339.421	375.037
ENSG00000118432	CNR1	cannabinoid receptor 1 [Source:HGNC Symbol;Acc:HGNC:2159]	protein_coding	1173.9	-1.60579	0.000242462	0.00868982	955.922	412.343	993.965	2904.66	2456.18	1969.58	2271.46
ENSG00000251562	MALAT1	metastasis associated lung adenocarcinoma transcript 1 [Source:HGNC Symbol;Acc:HGNC:29665]	lincRNA	15648.6	1.62457	0.00024301	0.00868982	15754.7	38146.2	19194.4	8275.02	8655.42	8800.28	5874.98
ENSG00000256463	SALL3	spalt like transcription factor 3 [Source:HGNC Symbol;Acc:HGNC:10527]	protein_coding	459.086	1.62387	0.000248541	0.00885045	609.95	217.256	871.538	197.665	184.851	152.681	201.476
ENSG00000198695	MT-ND6	mitochondrially encoded NADH:ubiquinone oxidoreductase core subunit 6 [Source:HGNC Symbol;Acc:HGNC:7462]	protein_coding	6333.94	1.12968	0.000249556	0.00885721	7646.38	11217.5	7708.58	4335.64	3976.78	3955.61	3921.51
ENSG00000115468	EFHD1	EF-hand domain family member D1 [Source:HGNC Symbol;Acc:HGNC:29556]	protein_coding	100.171	1.84306	0.000253514	0.00896527	160.987	77.5914	307.35	48.2563	55.2429	37.583	62.5062
ENSG00000102098	SCML2	Scm polycomb group protein like 2 [Source:HGNC Symbol;Acc:HGNC:10581]	protein_coding	79.9057	-1.00492	0.000255065	0.00900388	47.9961	55.4225	50.5116	109.505	98.4456	98.6553	101.952
ENSG00000163110	PDLIM5	PDZ and LIM domain 5 [Source:HGNC Symbol;Acc:HGNC:17468]	protein_coding	560.444	1.4255	0.00025602	0.00901529	769.937	268.245	709.73	164.257	279.756	173.821	251.238
ENSG00000172037	LAMB2	laminin subunit beta 2 [Source:HGNC Symbol;Acc:HGNC:6487]	protein_coding	640.743	1.45346	0.000256307	0.00901529	1125.91	458.898	1064.17	254.273	324.375	344.119	368.969
ENSG00000188596	CFAP54	cilia and flagella associated protein 54 [Source:HGNC Symbol;Acc:HGNC:26456]	protein_coding	54.5085	1.86913	0.000256968	0.00902237	95.9922	79.8083	112.153	24.1281	30.4544	15.2681	34.5908
ENSG00000139970	RTN1	reticulon 1 [Source:HGNC Symbol;Acc:HGNC:10467]	protein_coding	2031.71	-1.03252	0.000258076	0.00904512	1589.87	1050.81	1656.61	3145.94	3046.86	2604.97	2936.58
ENSG00000158201	ABHD3	abhydrolase domain containing 3 [Source:HGNC Symbol;Acc:HGNC:18718]	protein_coding	67.8627	-1.6439	0.000262557	0.00918574	24.998	42.1211	24.8277	90.0165	86.4055	115.098	81.9256
ENSG00000172461	FUT9	fucosyltransferase 9 [Source:HGNC Symbol;Acc:HGNC:4020]	protein_coding	901.893	-1.20461	0.000263151	0.00919016	676.945	560.875	602.714	1560.91	1275.54	1477.48	1346.01
ENSG00000058453	CROCC	ciliary rootlet coiled-coil, rootletin [Source:HGNC Symbol;Acc:HGNC:21299]	protein_coding	332.928	1.44401	0.000265686	0.00924369	446.964	516.537	572.75	219.009	160.063	190.264	183.877
ENSG00000091428	RAPGEF4	Rap guanine nucleotide exchange factor 4 [Source:HGNC Symbol;Acc:HGNC:16626]	protein_coding	57.7873	-1.87203	0.000266097	0.00924369	20.9983	46.5549	19.6909	129.921	124.651	55.2	99.5244
ENSG00000167858	TEKT1	tektin 1 [Source:HGNC Symbol;Acc:HGNC:15534]	protein_coding	14.3583	4.19775	0.000266626	0.00924569	25.9979	35.4704	21.4032	3.71202	0.708242	1.17447	0.606856
ENSG00000206530	CFAP44	cilia and flagella associated protein 44 [Source:HGNC Symbol;Acc:HGNC:25631]	protein_coding	125.308	1.27216	0.000268097	0.00926397	195.984	84.2421	270.536	79.8085	89.9467	50.5021	86.1736
ENSG00000142609	CFAP74	cilia and flagella associated protein 74 [Source:HGNC Symbol;Acc:HGNC:29368]	protein_coding	28.2031	2.92786	0.000269805	0.0093066	39.9967	106.411	34.2451	10.2081	10.6236	3.5234	6.67542
ENSG00000184905	TCEAL2	transcription elongation factor A like 2 [Source:HGNC Symbol;Acc:HGNC:29818]	protein_coding	200.066	1.36589	0.000272576	0.00938572	165.986	135.231	368.135	100.225	74.3654	105.702	69.7885
ENSG00000082438	COBLL1	cordon-bleu WH2 repeat protein like 1 [Source:HGNC Symbol;Acc:HGNC:23571]	protein_coding	40.2166	1.29871	0.000276357	0.00945746	53.9956	39.9042	59.0728	15.7761	17.706	24.6638	26.0948
ENSG00000105738	SIPA1L3	signal induced proliferation associated 1 like 3 [Source:HGNC Symbol;Acc:HGNC:23801]	protein_coding	261.121	1.17516	0.000276445	0.00945746	386.969	514.32	396.387	215.297	171.395	184.391	193.587
ENSG00000196872	KIAA1211L	KIAA1211 like [Source:HGNC Symbol;Acc:HGNC:33454]	protein_coding	10.4946	3.11602	0.000276588	0.00945746	7.99935	28.8197	7.70515	1.85601	2.12473	1.17447	1.21371
ENSG00000162643	WDR63	WD repeat domain 63 [Source:HGNC Symbol;Acc:HGNC:30711]	protein_coding	20.7631	2.0087	0.000277178	0.00946118	53.9956	13.3014	52.2238	12.0641	8.4989	12.9191	7.88913
ENSG00000185453	ZSWIM9	zinc finger SWIM-type containing 9 [Source:HGNC Symbol;Acc:HGNC:34495]	protein_coding	82.2135	2.0778	0.000278016	0.00947329	168.986	139.665	106.16	38.0482	30.4544	32.8851	29.736
ENSG00000226137	BAIAP2-DT	BAIAP2 divergent transcript [Source:HGNC Symbol;Acc:HGNC:44342]	lincRNA	382.45	1.24693	0.00027894	0.009478	645.947	321.45	980.267	263.554	220.263	342.945	272.478
ENSG00000224717		novel transcript	lincRNA	60.2252	1.10528	0.00027912	0.009478	89.9927	124.146	96.7425	51.9683	42.4945	49.3276	47.3348
ENSG00000050344	NFE2L3	nuclear factor, erythroid 2 like 3 [Source:HGNC Symbol;Acc:HGNC:7783]	protein_coding	74.1447	-1.00016	0.000280853	0.00952039	38.9968	59.8563	35.1013	100.225	91.3632	73.9915	76.4639
ENSG00000184454	NCMAP	non-compact myelin associated protein [Source:HGNC Symbol;Acc:HGNC:29332]	protein_coding	8.2844	5.10847	0.000282821	0.00956005	0.999919	77.5914	5.9929	0	1.41648	1.17447	0.606856
ENSG00000173451	THAP2	THAP domain containing 2 [Source:HGNC Symbol;Acc:HGNC:20854]	protein_coding	136.477	-1.48244	0.000283468	0.00956005	94.9923	57.6394	62.4974	240.353	218.138	179.694	168.706
ENSG00000160712	IL6R	interleukin 6 receptor [Source:HGNC Symbol;Acc:HGNC:6019]	protein_coding	16.2169	2.79179	0.00028469	0.00956005	30.9975	46.5549	15.4103	0.928005	4.24945	7.04681	5.46171
ENSG00000203499	IQANK1	IQ motif and ankyrin repeat containing 1 [Source:HGNC Symbol;Acc:HGNC:49576]	protein_coding	27.4416	2.59573	0.000285831	0.0095734	45.9963	70.9407	59.929	11.1361	15.5813	5.87234	6.06856
ENSG00000196581	AJAP1	adherens junctions associated protein 1 [Source:HGNC Symbol;Acc:HGNC:30801]	protein_coding	175.813	1.32361	0.000287788	0.00960614	327.973	383.523	230.298	140.129	134.566	82.2127	142.004
ENSG00000101665	SMAD7	SMAD family member 7 [Source:HGNC Symbol;Acc:HGNC:6773]	protein_coding	66.7298	1.52585	0.000288901	0.00962692	152.988	73.1576	95.8863	34.3362	36.1203	41.1064	38.8388
ENSG00000181143	MUC16	mucin 16, cell surface associated [Source:HGNC Symbol;Acc:HGNC:15582]	protein_coding	33.4666	3.92353	0.000290632	0.00966818	6.99943	230.557	28.2522	8.35205	4.95769	7.04681	3.03428
ENSG00000249307	LINC01088	long intergenic non-protein coding RNA 1088 [Source:HGNC Symbol;Acc:HGNC:49148]	antisense	9.25946	3.38009	0.000293814	0.0097575	29.9976	19.9521	24.8277	1.85601	0.708242	5.87234	1.82057
ENSG00000171864	PRND	prion like protein doppel [Source:HGNC Symbol;Acc:HGNC:15748]	protein_coding	16.3805	3.77036	0.000296163	0.00980235	52.9957	19.9521	33.389	0.928005	2.12473	8.22127	0
ENSG00000150977	RILPL2	Rab interacting lysosomal protein like 2 [Source:HGNC Symbol;Acc:HGNC:28787]	protein_coding	56.4497	1.74624	0.000297469	0.00982428	69.9943	133.014	85.6128	24.1281	28.3297	37.583	24.2743
ENSG00000084093	REST	RE1 silencing transcription factor [Source:HGNC Symbol;Acc:HGNC:9966]	protein_coding	252.641	1.17991	0.000297827	0.00982428	416.966	206.172	405.805	141.985	153.688	174.996	138.97
ENSG00000156510	HKDC1	hexokinase domain containing 1 [Source:HGNC Symbol;Acc:HGNC:23302]	protein_coding	22.3729	2.36669	0.000299343	0.0098412	23.998	33.2535	35.9574	5.56803	3.54121	9.39574	6.06856
ENSG00000245532	NEAT1	nuclear paraspeckle assembly transcript 1 [Source:HGNC Symbol;Acc:HGNC:30815]	lincRNA	48.0085	1.5848	0.000300121	0.00985029	70.9942	62.0731	53.9361	12.9921	26.9132	29.3617	14.5646
ENSG00000128016	ZFP36	ZFP36 ring finger protein [Source:HGNC Symbol;Acc:HGNC:12862]	protein_coding	23.1617	2.42234	0.000302659	0.00991702	40.9967	13.3014	25.6838	8.35205	7.79066	0	3.64114
ENSG00000150551	LYPD1	LY6/PLAUR domain containing 1 [Source:HGNC Symbol;Acc:HGNC:28431]	protein_coding	88.2188	1.35988	0.000306944	0.0100407	114.991	62.0731	152.391	55.6803	39.6615	31.7106	46.1211
ENSG00000173947	PIFO	primary cilia formation [Source:HGNC Symbol;Acc:HGNC:27009]	protein_coding	64.6307	2.35723	0.000308672	0.0100626	155.987	26.6028	140.405	12.9921	31.8709	23.4894	16.3851
ENSG00000152284	TCF7L1	transcription factor 7 like 1 [Source:HGNC Symbol;Acc:HGNC:11640]	protein_coding	246.412	1.23686	0.000308866	0.0100626	450.963	155.183	456.316	132.705	151.564	163.251	157.783
ENSG00000037757	MRI1	methylthioribose-1-phosphate isomerase 1 [Source:HGNC Symbol;Acc:HGNC:28469]	protein_coding	44.6791	1.63598	0.000309155	0.0100626	55.9954	50.9887	14.5542	12.9921	9.20714	15.2681	13.9577
ENSG00000117152	RGS4	regulator of G protein signaling 4 [Source:HGNC Symbol;Acc:HGNC:10000]	protein_coding	148.317	-3.67588	0.000314314	0.0101641	57.9953	4.4338	37.6696	440.803	487.27	294.791	503.084
ENSG00000171551	ECEL1	endothelin converting enzyme like 1 [Source:HGNC Symbol;Acc:HGNC:3147]	protein_coding	235.272	1.82218	0.000314343	0.0101641	256.979	305.932	500.835	85.3765	100.57	76.3404	138.363
ENSG00000162188	GNG3	G protein subunit gamma 3 [Source:HGNC Symbol;Acc:HGNC:4405]	protein_coding	70.6051	-1.373	0.000314886	0.0101649	40.9967	64.29	22.2593	105.793	84.989	137.413	95.8833
ENSG00000106804	C5	complement C5 [Source:HGNC Symbol;Acc:HGNC:1331]	protein_coding	62.0091	1.18706	0.000316692	0.0102064	79.9935	66.5069	112.153	27.8402	36.1203	55.2	35.8045
ENSG00000184208	C22orf46	chromosome 22 open reading frame 46 [Source:HGNC Symbol;Acc:HGNC:26294]	protein_coding	138.526	1.17125	0.00032146	0.0103408	151.988	272.678	197.766	96.5126	76.4901	116.272	78.2845
ENSG00000063127	SLC6A16	solute carrier family 6 member 16 [Source:HGNC Symbol;Acc:HGNC:13622]	protein_coding	58.5175	1.44446	0.0003221	0.0103408	69.9943	128.58	85.6128	30.6242	36.1203	37.583	33.3771
ENSG00000168505	GBX2	gastrulation brain homeobox 2 [Source:HGNC Symbol;Acc:HGNC:4186]	protein_coding	63.7637	2.15595	0.000322441	0.0103408	88.9928	157.4	36.8135	13.9201	19.1225	30.5362	20.6331
ENSG00000141753	IGFBP4	insulin like growth factor binding protein 4 [Source:HGNC Symbol;Acc:HGNC:5473]	protein_coding	142.199	2.10261	0.000325058	0.0104077	461.962	57.6394	346.732	46.4003	72.2407	70.4681	80.7119
ENSG00000105122	RASAL3	RAS protein activator like 3 [Source:HGNC Symbol;Acc:HGNC:26129]	protein_coding	16.4234	4.32524	0.000330671	0.0105435	0.999919	115.279	6.84902	2.78402	2.83297	1.17447	1.21371
ENSG00000102290	PCDH11X	protocadherin 11 X-linked [Source:HGNC Symbol;Acc:HGNC:8656]	protein_coding	103.26	-2.2744	0.000330759	0.0105435	63.9948	37.6873	25.6838	286.754	175.644	162.077	198.442
ENSG00000071242	RPS6KA2	ribosomal protein S6 kinase A2 [Source:HGNC Symbol;Acc:HGNC:10431]	protein_coding	672.54	-1.00937	0.000330912	0.0105435	429.965	753.745	327.041	1088.55	1097.07	791.591	1049.86
ENSG00000144369	FAM171B	family with sequence similarity 171 member B [Source:HGNC Symbol;Acc:HGNC:29412]	protein_coding	866.175	-1.22128	0.000332571	0.0105621	593.952	507.67	537.648	1403.14	1116.9	1453.99	1125.72
ENSG00000118971	CCND2	cyclin D2 [Source:HGNC Symbol;Acc:HGNC:1583]	protein_coding	1303.39	1.25443	0.000338836	0.0107297	1874.85	1250.33	1506.79	560.515	511.351	1034.71	486.092
ENSG00000130055	GDPD2	glycerophosphodiester phosphodiesterase domain containing 2 [Source:HGNC Symbol;Acc:HGNC:25974]	protein_coding	154.641	2.22394	0.000338941	0.0107297	311.975	28.8197	399.812	42.6882	51.7016	79.8638	38.8388
ENSG00000154240	CEP112	centrosomal protein 112 [Source:HGNC Symbol;Acc:HGNC:28514]	protein_coding	75.561	1.27273	0.000343885	0.0108654	135.989	75.3745	97.5986	47.3283	46.0357	39.9319	38.8388
ENSG00000106868	SUSD1	sushi domain containing 1 [Source:HGNC Symbol;Acc:HGNC:25413]	protein_coding	66.2856	1.3785	0.000344336	0.0108654	63.9948	79.8083	68.4902	32.4802	14.8731	30.5362	30.9497
ENSG00000272398	CD24	CD24 molecule [Source:HGNC Symbol;Acc:HGNC:1645]	protein_coding	2749	-1.01618	0.000345497	0.0108671	1867.85	2081.67	1603.53	4065.59	4117.72	2918.55	3865.07
ENSG00000180011	ZADH2	zinc binding alcohol dehydrogenase domain containing 2 [Source:HGNC Symbol;Acc:HGNC:28697]	protein_coding	342.615	-1.23908	0.000347007	0.0108914	224.982	121.929	273.961	521.539	444.068	513.242	492.16
ENSG00000175806	MSRA	methionine sulfoxide reductase A [Source:HGNC Symbol;Acc:HGNC:7377]	protein_coding	83.2832	1.6378	0.000348302	0.0108914	113.991	48.7718	146.398	30.6242	29.0379	46.9787	28.5222
ENSG00000151151	IPMK	inositol polyphosphate multikinase [Source:HGNC Symbol;Acc:HGNC:20739]	protein_coding	149.764	-1.15224	0.000348411	0.0108914	96.9921	86.459	96.7425	219.937	225.929	194.962	192.373
ENSG00000067182	TNFRSF1A	TNF receptor superfamily member 1A [Source:HGNC Symbol;Acc:HGNC:11916]	protein_coding	220.179	1.47071	0.000352355	0.0109947	373.97	121.929	247.421	61.2484	99.8621	104.528	94.0627
ENSG00000133863	TEX15	testis expressed 15, meiosis and synapsis associated [Source:HGNC Symbol;Acc:HGNC:11738]	protein_coding	73.8195	2.32367	0.00035439	0.0110232	75.9938	31.0366	255.126	25.0561	28.3297	12.9191	30.3428
ENSG00000111837	MAK	male germ cell associated kinase [Source:HGNC Symbol;Acc:HGNC:6816]	protein_coding	23.5728	2.1491	0.000358907	0.0111108	33.9972	42.1211	41.9503	11.1361	9.91538	7.04681	7.28228
ENSG00000149575	SCN2B	sodium voltage-gated channel beta subunit 2 [Source:HGNC Symbol;Acc:HGNC:10589]	protein_coding	25.0146	1.75613	0.000359877	0.0111128	32.9973	64.29	41.9503	17.6321	9.91538	14.0936	12.744
ENSG00000168306	ACOX2	acyl-CoA oxidase 2 [Source:HGNC Symbol;Acc:HGNC:120]	protein_coding	15.5563	2.84633	0.000360102	0.0111128	16.9986	44.338	23.1155	1.85601	3.54121	5.87234	4.24799
ENSG00000173674	EIF1AX	eukaryotic translation initiation factor 1A X-linked [Source:HGNC Symbol;Acc:HGNC:3250]	protein_coding	446.303	-1.0814	0.0003627	0.0111559	348.972	232.774	362.998	680.228	740.821	615.421	640.84
ENSG00000100234	TIMP3	TIMP metallopeptidase inhibitor 3 [Source:HGNC Symbol;Acc:HGNC:11822]	protein_coding	217.739	2.05377	0.000363203	0.0111559	356.971	53.2056	371.56	24.1281	105.528	37.583	83.7462
ENSG00000104450	SPAG1	sperm associated antigen 1 [Source:HGNC Symbol;Acc:HGNC:11212]	protein_coding	64.2646	1.58679	0.000370426	0.0113392	132.989	53.2056	119.002	16.7041	46.744	34.0596	38.8388
ENSG00000159403	C1R	complement C1r [Source:HGNC Symbol;Acc:HGNC:1246]	protein_coding	23.0235	2.50501	0.000370905	0.0113392	24.998	33.2535	38.5258	0.928005	3.54121	12.9191	6.06856
ENSG00000115353	TACR1	tachykinin receptor 1 [Source:HGNC Symbol;Acc:HGNC:11526]	protein_coding	14.2149	-2.30058	0.000374741	0.0114386	6.99943	13.3014	3.42451	51.9683	38.9533	15.2681	35.1977
ENSG00000171291	ZNF439	zinc finger protein 439 [Source:HGNC Symbol;Acc:HGNC:20873]	protein_coding	128.745	-1.22329	0.000379985	0.0115627	122.99	66.5069	41.0941	185.601	191.225	170.298	172.954
ENSG00000156469	MTERF3	mitochondrial transcription termination factor 3 [Source:HGNC Symbol;Acc:HGNC:24258]	protein_coding	101.763	-1.1696	0.000380683	0.011566	52.9957	31.0366	59.0728	92.8005	126.067	112.749	109.841
ENSG00000105792	CFAP69	cilia and flagella associated protein 69 [Source:HGNC Symbol;Acc:HGNC:26107]	protein_coding	52.3273	1.51765	0.000384424	0.0116616	99.9919	57.6394	119.002	26.9122	36.1203	27.0128	39.4457
ENSG00000152785	BMP3	bone morphogenetic protein 3 [Source:HGNC Symbol;Acc:HGNC:1070]	protein_coding	21.117	-2.62575	0.000395226	0.0119708	3.99967	26.6028	3.42451	82.5925	69.4077	30.5362	67.9679
ENSG00000142279	WTIP	WT1 interacting protein [Source:HGNC Symbol;Acc:HGNC:20964]	protein_coding	129.716	1.45951	0.000397697	0.0120271	158.987	279.329	166.089	92.8005	79.3231	48.1532	70.3953
ENSG00000124813	RUNX2	runt related transcription factor 2 [Source:HGNC Symbol;Acc:HGNC:10472]	protein_coding	32.8218	2.8467	0.000400241	0.0120854	70.9942	42.1211	40.238	0	10.6236	10.5702	7.28228
ENSG00000129038	LOXL1	lysyl oxidase like 1 [Source:HGNC Symbol;Acc:HGNC:6665]	protein_coding	88.797	2.06856	0.000403889	0.0121396	114.991	88.6759	116.433	11.1361	40.3698	25.8383	24.2743
ENSG00000231365		uncharacterized LOC101929147 [Source:NCBI gene;Acc:101929147]	antisense	30.2555	1.75925	0.000405323	0.012164	31.9974	70.9407	47.9432	13.9201	12.0401	17.617	15.1714
ENSG00000204410	MSH5	mutS homolog 5 [Source:HGNC Symbol;Acc:HGNC:7328]	protein_coding	30.7333	2.14916	0.000410918	0.0122943	37.9969	101.977	45.3748	8.35205	14.1648	19.9659	12.744
ENSG00000134438	RAX	retina and anterior neural fold homeobox [Source:HGNC Symbol;Acc:HGNC:18662]	protein_coding	11.4709	4.43626	0.000411626	0.0122968	6.99943	8.86759	55.6483	0.928005	1.41648	0	1.82057
ENSG00000267934		novel transcript, antisense to ZNF91	antisense	28.8719	2.58656	0.000412996	0.0123189	27.9977	110.845	28.2522	10.2081	5.66593	11.7447	9.10284
ENSG00000161714	PLCD3	phospholipase C delta 3 [Source:HGNC Symbol;Acc:HGNC:9061]	protein_coding	112.917	1.26	0.000418582	0.0124666	159.987	108.628	119.858	38.0482	54.5346	73.9915	51.5828
ENSG00000165215	CLDN3	claudin 3 [Source:HGNC Symbol;Acc:HGNC:2045]	protein_coding	8.35338	4.25078	0.000419223	0.0124668	9.99919	39.9042	14.5542	0	2.83297	0	1.21371
ENSG00000024422	EHD2	EH domain containing 2 [Source:HGNC Symbol;Acc:HGNC:3243]	protein_coding	51.9266	2.57855	0.000421259	0.0125084	81.9933	137.448	12.8419	11.1361	6.37418	17.617	16.3851
ENSG00000119698	PPP4R4	protein phosphatase 4 regulatory subunit 4 [Source:HGNC Symbol;Acc:HGNC:23788]	protein_coding	34.9644	-1.5806	0.000422111	0.0125148	19.9984	24.3859	20.5471	90.9445	58.7841	32.8851	72.2159
ENSG00000134207	SYT6	synaptotagmin 6 [Source:HGNC Symbol;Acc:HGNC:18638]	protein_coding	119.334	-1.59613	0.000425357	0.012592	56.9954	42.1211	64.2096	209.729	162.896	115.098	176.595
ENSG00000261455	LINC01003	long intergenic non-protein coding RNA 1003 [Source:HGNC Symbol;Acc:HGNC:48957]	lincRNA	48.6109	-1.43064	0.000427067	0.0126011	20.9983	24.3859	38.5258	90.0165	76.4901	73.9915	66.1473
ENSG00000060709	RIMBP2	RIMS binding protein 2 [Source:HGNC Symbol;Acc:HGNC:30339]	protein_coding	110.363	-1.81224	0.000427591	0.0126011	117.99	84.2421	11.9858	328.514	240.094	211.404	216.041
ENSG00000173517	PEAK1	pseudopodium enriched atypical kinase 1 [Source:HGNC Symbol;Acc:HGNC:29431]	protein_coding	519.438	1.04282	0.000432683	0.0127059	870.929	387.957	1124.1	432.451	398.74	320.63	395.67
ENSG00000107872	FBXL15	F-box and leucine rich repeat protein 15 [Source:HGNC Symbol;Acc:HGNC:28155]	protein_coding	60.6534	-1.08071	0.000433738	0.0127059	41.9966	37.6873	35.9574	102.081	76.4901	58.7234	87.9942
ENSG00000140057	AK7	adenylate kinase 7 [Source:HGNC Symbol;Acc:HGNC:20091]	protein_coding	32.5128	2.44697	0.000439594	0.0128583	19.9984	104.194	41.9503	6.49604	13.4566	9.39574	10.3166
ENSG00000197405	C5AR1	complement C5a receptor 1 [Source:HGNC Symbol;Acc:HGNC:1338]	protein_coding	14.5914	2.54871	0.000443369	0.0129393	13.9989	66.5069	26.54	9.28005	5.66593	4.69787	4.24799
ENSG00000158104	HPD	4-hydroxyphenylpyruvate dioxygenase [Source:HGNC Symbol;Acc:HGNC:5147]	protein_coding	22.5438	4.49946	0.000444461	0.0129428	0.999919	164.05	16.2664	1.85601	2.83297	3.5234	2.42743
ENSG00000253457	SMIM18	small integral membrane protein 18 [Source:HGNC Symbol;Acc:HGNC:42973]	protein_coding	42.7631	-1.28591	0.000447532	0.0130129	26.9978	39.9042	19.6909	81.6645	72.2407	51.6766	63.1131
ENSG00000232956	SNHG15	small nucleolar RNA host gene 15 [Source:HGNC Symbol;Acc:HGNC:27797]	lincRNA	67.3537	-1.17679	0.000450466	0.0130788	38.9968	26.6028	29.9645	65.8884	77.1984	73.9915	75.2502
ENSG00000172771	EFCAB12	EF-hand calcium binding domain 12 [Source:HGNC Symbol;Acc:HGNC:28061]	protein_coding	41.2777	1.31995	0.000451166	0.0130798	58.9952	75.3745	67.6341	26.9122	25.4967	21.1404	32.7702
ENSG00000188039	NWD1	NACHT and WD repeat domain containing 1 [Source:HGNC Symbol;Acc:HGNC:27619]	protein_coding	42.2096	3.13648	0.000457304	0.0132382	14.9988	230.557	48.7993	13.9201	5.66593	15.2681	9.7097
ENSG00000150760	DOCK1	dedicator of cytokinesis 1 [Source:HGNC Symbol;Acc:HGNC:2987]	protein_coding	335.718	1.13287	0.000464605	0.0133696	481.961	181.786	601.858	174.465	184.143	205.532	210.579
ENSG00000131196	NFATC1	nuclear factor of activated T cells 1 [Source:HGNC Symbol;Acc:HGNC:7775]	protein_coding	56.6732	1.80745	0.000465158	0.0133696	123.99	31.0366	163.52	27.8402	31.1626	25.8383	37.6251
ENSG00000186310	NAP1L3	nucleosome assembly protein 1 like 3 [Source:HGNC Symbol;Acc:HGNC:7639]	protein_coding	899.813	-1.45991	0.000465373	0.0133696	817.933	501.019	406.661	1971.08	1692.7	1104	1563.87
ENSG00000101222	SPEF1	sperm flagellar 1 [Source:HGNC Symbol;Acc:HGNC:15874]	protein_coding	22.6639	2.2693	0.000465929	0.0133696	43.9964	17.7352	42.8064	8.35205	7.79066	5.87234	7.28228
ENSG00000153347	FAM81B	family with sequence similarity 81 member B [Source:HGNC Symbol;Acc:HGNC:26335]	protein_coding	16.9836	3.05728	0.000468931	0.0134361	63.9948	24.3859	33.389	2.78402	5.66593	3.5234	7.28228
ENSG00000091844	RGS17	regulator of G protein signaling 17 [Source:HGNC Symbol;Acc:HGNC:14088]	protein_coding	268.651	-1.1663	0.000470051	0.0134485	182.985	181.786	221.737	519.683	440.526	368.783	429.047
ENSG00000261079		novel transcript	lincRNA	6.34283	5.90113	0.000475979	0.0135516	2.99976	39.9042	3.42451	0	0	1.17447	0
ENSG00000143545	RAB13	RAB13, member RAS oncogene family [Source:HGNC Symbol;Acc:HGNC:9762]	protein_coding	205.456	1.31579	0.000476415	0.0135516	338.972	148.532	268.824	68.6724	101.987	145.634	92.2422
ENSG00000120899	PTK2B	protein tyrosine kinase 2 beta [Source:HGNC Symbol;Acc:HGNC:9612]	protein_coding	99.0569	1.25989	0.000477923	0.0135748	113.991	77.5914	176.362	51.9683	41.078	65.7702	49.7622
ENSG00000165985	C1QL3	complement C1q like 3 [Source:HGNC Symbol;Acc:HGNC:19359]	protein_coding	42.9007	3.01565	0.000480887	0.0136301	132.989	33.2535	258.551	11.1361	4.95769	48.1532	7.28228
ENSG00000173040	EVC2	EvC ciliary complex subunit 2 [Source:HGNC Symbol;Acc:HGNC:19747]	protein_coding	13.7535	2.1582	0.000481259	0.0136301	15.9987	46.5549	17.1226	7.42404	7.08242	2.34894	5.46171
ENSG00000180628	PCGF5	polycomb group ring finger 5 [Source:HGNC Symbol;Acc:HGNC:28264]	protein_coding	181.44	1.55791	0.000482698	0.0136512	224.982	64.29	275.673	60.3203	69.4077	63.4212	64.9336
ENSG00000176438	SYNE3	spectrin repeat containing nuclear envelope family member 3 [Source:HGNC Symbol;Acc:HGNC:19861]	protein_coding	19.7645	2.41769	0.000487645	0.0137514	37.9969	77.5914	9.41741	7.42404	5.66593	8.22127	9.10284
ENSG00000189067	LITAF	lipopolysaccharide induced TNF factor [Source:HGNC Symbol;Acc:HGNC:16841]	protein_coding	217.752	1.21918	0.000492129	0.0138255	257.979	121.929	334.746	72.3844	97.7374	144.46	99.5244
ENSG00000102195	GPR50	G protein-coupled receptor 50 [Source:HGNC Symbol;Acc:HGNC:4506]	protein_coding	67.9487	2.37924	0.000492385	0.0138255	299.976	48.7718	75.3393	22.2721	24.0802	36.4085	26.7017
ENSG00000267904		novel transcript, sense intronic C19orf42	sense_intronic	27.1924	1.61233	0.000499291	0.0139124	25.9979	62.0731	40.238	18.5601	9.20714	17.617	10.3166
ENSG00000143847	PPFIA4	PTPRF interacting protein alpha 4 [Source:HGNC Symbol;Acc:HGNC:9248]	protein_coding	98.8206	1.14495	0.000503858	0.0140074	164.987	97.5435	241.428	64.9604	79.3231	101.004	63.7199
ENSG00000154856	APCDD1	APC down-regulated 1 [Source:HGNC Symbol;Acc:HGNC:15718]	protein_coding	240.342	2.08856	0.000516052	0.0143261	638.948	37.6873	680.622	104.865	99.1538	120.97	101.952
ENSG00000011201	ANOS1	anosmin 1 [Source:HGNC Symbol;Acc:HGNC:6211]	protein_coding	501.306	-1.60423	0.000518612	0.0143632	511.958	137.448	362.998	761.892	1090.69	1240.24	1028.01
ENSG00000188917	TRMT2B	tRNA methyltransferase 2 homolog B [Source:HGNC Symbol;Acc:HGNC:25748]	protein_coding	57.2179	1.32142	0.000522591	0.0144463	47.9961	115.279	91.6057	38.0482	30.4544	43.4553	23.6674
ENSG00000100354	TNRC6B	trinucleotide repeat containing 6B [Source:HGNC Symbol;Acc:HGNC:29190]	protein_coding	939.699	1.06825	0.000523327	0.0144463	1163.91	2052.85	1254.23	909.445	655.832	657.702	616.566
ENSG00000169218	RSPO1	R-spondin 1 [Source:HGNC Symbol;Acc:HGNC:21679]	protein_coding	188.716	3.6597	0.000526115	0.0145029	594.952	26.6028	846.711	27.8402	54.5346	16.4425	55.8308
ENSG00000110057	UNC93B1	unc-93 homolog B1, TLR signaling regulator [Source:HGNC Symbol;Acc:HGNC:13481]	protein_coding	29.2268	2.60372	0.000529744	0.0145541	25.9979	57.6394	62.4974	1.85601	14.1648	3.5234	11.5303
ENSG00000238105	GOLGA2P5	GOLGA2 pseudogene 5 [Source:HGNC Symbol;Acc:HGNC:25315]	transcribed_unprocessed_pseudogene	53.5567	1.92256	0.000530196	0.0145541	49.9959	121.929	108.728	17.6321	36.8286	12.9191	29.736
ENSG00000232284	GNG12-AS1	GNG12 antisense RNA 1 [Source:HGNC Symbol;Acc:HGNC:43938]	antisense	23.6601	1.77811	0.000533772	0.0146283	46.9962	22.169	61.6412	15.7761	12.0401	12.9191	11.5303
ENSG00000140022	STON2	stonin 2 [Source:HGNC Symbol;Acc:HGNC:30652]	protein_coding	135.936	1.42153	0.000534497	0.0146283	218.982	64.29	329.609	77.9525	78.6148	66.9446	84.353
ENSG00000089250	NOS1	nitric oxide synthase 1 [Source:HGNC Symbol;Acc:HGNC:7872]	protein_coding	40.7565	2.374	0.000535136	0.0146283	38.9968	170.701	70.2025	26.9122	12.7484	19.9659	12.1371
ENSG00000124508	BTN2A2	butyrophilin subfamily 2 member A2 [Source:HGNC Symbol;Acc:HGNC:1137]	protein_coding	88.653	1.04064	0.000547832	0.0148924	129.989	77.5914	141.261	40.8322	51.7016	81.0383	57.6513
ENSG00000273145		novel transcript	lincRNA	5.66979	4.55926	0.00055098	0.0149366	0.999919	50.9887	5.13677	0.928005	1.41648	0	0.606856
ENSG00000163521	GLB1L	galactosidase beta 1 like [Source:HGNC Symbol;Acc:HGNC:28129]	protein_coding	41.0411	1.20342	0.000553586	0.0149719	56.9954	44.338	59.0728	17.6321	26.2049	25.8383	24.2743
ENSG00000203780	FANK1	fibronectin type III and ankyrin repeat domains 1 [Source:HGNC Symbol;Acc:HGNC:23527]	protein_coding	27.2824	1.55717	0.000555937	0.0149719	59.9951	31.0366	45.3748	10.2081	19.8308	15.2681	16.992
ENSG00000189398	OR7E12P	olfactory receptor family 7 subfamily E member 12 pseudogene [Source:HGNC Symbol;Acc:HGNC:8383]	unprocessed_pseudogene	8.57743	3.32924	0.000556782	0.0149719	20.9983	19.9521	16.2664	0.928005	2.83297	3.5234	0.606856
ENSG00000213025	COX20P1	COX20, cytochrome c oxidase assembly factor pseudogene 1 [Source:HGNC Symbol;Acc:HGNC:31435]	processed_pseudogene	4.17555	5.48761	0.000556917	0.0149719	14.9988	4.4338	0.856128	0	0	0	0
ENSG00000064666	CNN2	calponin 2 [Source:HGNC Symbol;Acc:HGNC:2156]	protein_coding	672.873	1.70074	0.000567769	0.015182	978.92	450.03	845.855	113.217	296.045	185.566	338.019
ENSG00000147403	RPL10	ribosomal protein L10 [Source:HGNC Symbol;Acc:HGNC:10298]	protein_coding	2253.33	-1.01949	0.000575984	0.015339	1642.87	678.371	1338.13	2414.67	2583.67	2453.46	2459.59
ENSG00000153162	BMP6	bone morphogenetic protein 6 [Source:HGNC Symbol;Acc:HGNC:1073]	protein_coding	69.0136	4.20059	0.000578053	0.0153732	107.991	6.65069	268.824	1.85601	12.7484	0	12.744
ENSG00000131095	GFAP	glial fibrillary acidic protein [Source:HGNC Symbol;Acc:HGNC:4235]	protein_coding	126.952	4.24528	0.000579037	0.0153782	153.987	19.9521	34.2451	3.71202	4.24945	2.34894	4.24799
ENSG00000158023	WDR66	WD repeat domain 66 [Source:HGNC Symbol;Acc:HGNC:28506]	protein_coding	76.9325	1.76201	0.000584541	0.0154625	93.9924	248.293	126.707	41.7602	55.2429	37.583	47.9416
ENSG00000186019		uncharacterized LOC100379224 [Source:NCBI gene;Acc:100379224]	antisense	19.4021	-1.60893	0.000585409	0.0154625	8.99927	11.0845	11.1297	42.6882	25.4967	30.5362	27.9154
ENSG00000114853	ZBTB47	zinc finger and BTB domain containing 47 [Source:HGNC Symbol;Acc:HGNC:26955]	protein_coding	97.9354	1.07482	0.000586136	0.0154625	161.987	95.3266	148.11	42.6882	53.8264	103.353	61.8993
ENSG00000139874	SSTR1	somatostatin receptor 1 [Source:HGNC Symbol;Acc:HGNC:11330]	protein_coding	20.9777	-2.61279	0.000590703	0.0155292	9.99919	13.3014	1.71226	72.3844	63.0335	9.39574	46.1211
ENSG00000119686	FLVCR2	feline leukemia virus subgroup C cellular receptor family member 2 [Source:HGNC Symbol;Acc:HGNC:20105]	protein_coding	12.1708	2.64065	0.00059104	0.0155292	24.998	6.65069	25.6838	3.71202	3.54121	4.69787	1.21371
ENSG00000185518	SV2B	synaptic vesicle glycoprotein 2B [Source:HGNC Symbol;Acc:HGNC:16874]	protein_coding	28.257	-1.55104	0.000592957	0.0155429	25.9979	31.0366	13.698	71.4564	63.0335	59.8978	72.8228
ENSG00000110002	VWA5A	von Willebrand factor A domain containing 5A [Source:HGNC Symbol;Acc:HGNC:6658]	protein_coding	202.099	-1.03907	0.000593143	0.0155429	140.989	170.701	107.872	356.354	310.21	198.485	273.085
ENSG00000128590	DNAJB9	DnaJ heat shock protein family (Hsp40) member B9 [Source:HGNC Symbol;Acc:HGNC:6968]	protein_coding	173.22	-1.03128	0.000603841	0.0157811	149.988	95.3266	123.282	261.698	275.506	213.753	261.555
ENSG00000112514	CUTA	cutA divalent cation tolerance homolog [Source:HGNC Symbol;Acc:HGNC:21101]	protein_coding	604.316	-1.02197	0.000615081	0.0159967	525.957	186.219	433.201	709.924	823.685	749.31	840.496
ENSG00000182240	BACE2	beta-secretase 2 [Source:HGNC Symbol;Acc:HGNC:934]	protein_coding	86.0498	1.73555	0.000615353	0.0159967	157.987	68.7238	145.542	28.7682	56.6593	22.3149	41.2662
ENSG00000070159	PTPN3	protein tyrosine phosphatase, non-receptor type 3 [Source:HGNC Symbol;Acc:HGNC:9655]	protein_coding	32.5596	1.74735	0.000618864	0.0160667	69.9943	68.7238	60.7851	12.9921	23.372	28.1872	15.1714
ENSG00000214832	UPF3AP2	UPF3A pseudogene 2 [Source:HGNC Symbol;Acc:HGNC:30567]	transcribed_processed_pseudogene	5.86182	5.39656	0.000620551	0.016068	1.99984	50.9887	1.71226	0	0.708242	1.17447	0
ENSG00000112695	COX7A2	cytochrome c oxidase subunit 7A2 [Source:HGNC Symbol;Acc:HGNC:2288]	protein_coding	517.353	-1.08257	0.000625568	0.0161766	386.969	121.929	365.567	579.075	588.549	694.11	632.344
ENSG00000108846	ABCC3	ATP binding cassette subfamily C member 3 [Source:HGNC Symbol;Acc:HGNC:54]	protein_coding	23.1167	3.66075	0.000637235	0.0164566	4.99959	155.183	10.2735	9.28005	1.41648	3.5234	3.64114
ENSG00000164430	CGAS	cyclic GMP-AMP synthase [Source:HGNC Symbol;Acc:HGNC:21367]	protein_coding	13.9456	4.01066	0.000642375	0.0165458	4.99959	99.7604	3.42451	0.928005	0.708242	3.5234	3.64114
ENSG00000153956	CACNA2D1	calcium voltage-gated channel auxiliary subunit alpha2delta 1 [Source:HGNC Symbol;Acc:HGNC:1399]	protein_coding	443.861	-1.34365	0.00064561	0.0166013	366.97	128.58	490.561	881.605	651.582	1138.06	688.175
ENSG00000083444	PLOD1	procollagen-lysine,2-oxoglutarate 5-dioxygenase 1 [Source:HGNC Symbol;Acc:HGNC:9081]	protein_coding	219.231	1.32704	0.000646223	0.0166013	280.977	259.377	242.284	86.3045	114.027	92.7829	121.978
ENSG00000155307	SAMSN1	SAM domain, SH3 domain and nuclear localization signals 1 [Source:HGNC Symbol;Acc:HGNC:10528]	protein_coding	7.76733	-3.21064	0.000657693	0.0168502	1.99984	4.4338	0.856128	33.4082	21.2473	9.39574	12.744
ENSG00000169291	SHE	Src homology 2 domain containing E [Source:HGNC Symbol;Acc:HGNC:27004]	protein_coding	11.8511	4.23427	0.000660588	0.0168672	4.99959	82.0252	9.41741	3.71202	0.708242	1.17447	1.21371
ENSG00000183571	PGPEP1L	pyroglutamyl-peptidase I like [Source:HGNC Symbol;Acc:HGNC:27080]	protein_coding	4.19129	5.807	0.000660869	0.0168672	0.999919	35.4704	6.84902	0.928005	0	0	0
ENSG00000158457	TSPAN33	tetraspanin 33 [Source:HGNC Symbol;Acc:HGNC:28743]	protein_coding	56.2611	1.34569	0.000663124	0.0169028	113.991	35.4704	114.721	29.6962	38.9533	28.1872	43.6937
ENSG00000122986	HVCN1	hydrogen voltage gated channel 1 [Source:HGNC Symbol;Acc:HGNC:28240]	protein_coding	17.0242	2.80644	0.000668411	0.0170003	3.99967	79.8083	18.8348	4.64003	4.95769	5.87234	3.64114
ENSG00000113240	CLK4	CDC like kinase 4 [Source:HGNC Symbol;Acc:HGNC:13659]	protein_coding	296.854	-1.02233	0.000670451	0.0170147	205.983	161.834	190.06	407.394	381.034	357.038	370.789
ENSG00000134594	RAB33A	RAB33A, member RAS oncogene family [Source:HGNC Symbol;Acc:HGNC:9773]	protein_coding	88.9388	-1.05365	0.000671397	0.0170147	72.9941	53.2056	53.0799	140.129	134.566	84.5617	138.363
ENSG00000159625	DRC7	dynein regulatory complex subunit 7 [Source:HGNC Symbol;Acc:HGNC:25289]	protein_coding	17.6887	2.4276	0.000671851	0.0170147	18.9985	62.0731	35.9574	6.49604	5.66593	12.9191	4.24799
ENSG00000259153		novel transcript	lincRNA	37.6109	-1.42264	0.000674373	0.0170371	19.9984	28.8197	18.8348	65.8884	70.8242	39.9319	57.0445
ENSG00000137693	YAP1	Yes associated protein 1 [Source:HGNC Symbol;Acc:HGNC:16262]	protein_coding	476.783	1.38881	0.000676034	0.0170371	986.92	248.293	826.164	215.297	322.25	229.021	285.222
ENSG00000074317	SNCB	synuclein beta [Source:HGNC Symbol;Acc:HGNC:11140]	protein_coding	88.5982	2.01334	0.000676207	0.0170371	167.986	31.0366	359.574	43.6163	24.0802	89.2595	30.3428
ENSG00000121064	SCPEP1	serine carboxypeptidase 1 [Source:HGNC Symbol;Acc:HGNC:29507]	protein_coding	54.8688	1.45006	0.000691346	0.0173418	89.9927	57.6394	77.9077	13.9201	24.0802	43.4553	30.3428
ENSG00000210144	MT-TY	mitochondrially encoded tRNA tyrosine [Source:HGNC Symbol;Acc:HGNC:7502]	Mt_tRNA	9.58901	2.43438	0.000692557	0.0173418	17.9985	15.5183	19.6909	1.85601	2.12473	3.5234	5.46171
ENSG00000189108	IL1RAPL2	interleukin 1 receptor accessory protein like 2 [Source:HGNC Symbol;Acc:HGNC:5997]	protein_coding	17.6558	-2.31567	0.000692719	0.0173418	7.99935	8.86759	5.9929	49.1843	33.2874	25.8383	40.0525
ENSG00000186340	THBS2	thrombospondin 2 [Source:HGNC Symbol;Acc:HGNC:11786]	protein_coding	80.2635	2.77147	0.000696364	0.0173446	560.954	13.3014	41.0941	16.7041	37.5368	43.4553	23.0605
ENSG00000118898	PPL	periplakin [Source:HGNC Symbol;Acc:HGNC:9273]	protein_coding	49.5425	2.21018	0.000703673	0.0175044	58.9952	95.3266	86.4689	14.8481	19.1225	12.9191	21.8468
ENSG00000116151	MORN1	MORN repeat containing 1 [Source:HGNC Symbol;Acc:HGNC:25852]	protein_coding	71.7981	1.20465	0.000710794	0.0176074	97.992	144.098	95.0302	53.8243	41.7863	50.5021	47.3348
ENSG00000205078	SYCE1L	synaptonemal complex central element protein 1 like [Source:HGNC Symbol;Acc:HGNC:37236]	protein_coding	29.9431	2.01808	0.000711792	0.0176074	35.9971	57.6394	49.6554	8.35205	7.79066	16.4425	14.5646
ENSG00000134758	RNF138	ring finger protein 138 [Source:HGNC Symbol;Acc:HGNC:17765]	protein_coding	230.568	-1.30229	0.00072305	0.0178283	116.99	86.459	137.837	286.754	309.502	259.557	274.299
ENSG00000157330	C1orf158	chromosome 1 open reading frame 158 [Source:HGNC Symbol;Acc:HGNC:28567]	protein_coding	7.88295	3.08712	0.00072516	0.0178579	27.9977	22.169	13.698	2.78402	2.12473	3.5234	1.82057
ENSG00000041982	TNC	tenascin C [Source:HGNC Symbol;Acc:HGNC:5318]	protein_coding	1853.54	2.30836	0.000729859	0.0179511	2520.79	560.875	1617.23	127.137	208.223	682.366	248.811
ENSG00000152583	SPARCL1	SPARC like 1 [Source:HGNC Symbol;Acc:HGNC:11220]	protein_coding	418.476	1.96269	0.00073194	0.0179743	542.956	161.834	185.78	51.0403	76.4901	112.749	65.5405
ENSG00000183454	GRIN2A	glutamate ionotropic receptor NMDA type subunit 2A [Source:HGNC Symbol;Acc:HGNC:4585]	protein_coding	109.821	1.10915	0.000732635	0.0179743	179.985	121.929	248.277	79.8085	77.9066	116.272	71.0022
ENSG00000163738	MTHFD2L	methylenetetrahydrofolate dehydrogenase (NADP+ dependent) 2 like [Source:HGNC Symbol;Acc:HGNC:31865]	protein_coding	87.6091	-1.11432	0.00073742	0.0180691	49.9959	53.2056	52.2238	117.857	108.361	120.97	101.345
ENSG00000139537	CCDC65	coiled-coil domain containing 65 [Source:HGNC Symbol;Acc:HGNC:29937]	protein_coding	70.1985	1.30254	0.000746571	0.0182271	60.995	184.003	92.4618	56.6083	44.6192	32.8851	44.3005
ENSG00000257647		novel transcript	lincRNA	65.8402	1.84139	0.000746875	0.0182271	83.9932	195.087	89.8935	48.2563	23.372	35.234	29.736
ENSG00000245067	IGFBP7-AS1	IGFBP7 antisense RNA 1 [Source:HGNC Symbol;Acc:HGNC:40296]	antisense	5.61077	3.0707	0.000750624	0.0182559	14.9988	13.3014	8.56128	1.85601	0.708242	2.34894	1.21371
ENSG00000156265	MAP3K7CL	MAP3K7 C-terminal like [Source:HGNC Symbol;Acc:HGNC:16457]	protein_coding	7.37824	3.56499	0.000752094	0.018269	7.99935	31.0366	4.28064	0	1.41648	1.17447	1.82057
ENSG00000172123	SLFN12	schlafen family member 12 [Source:HGNC Symbol;Acc:HGNC:25500]	protein_coding	12.4625	3.28834	0.000767434	0.0185956	9.99919	33.2535	8.56128	0	2.83297	1.17447	2.42743
ENSG00000107611	CUBN	cubilin [Source:HGNC Symbol;Acc:HGNC:2548]	protein_coding	60.9988	1.03649	0.000772649	0.0186758	80.9934	101.977	84.7567	60.3203	46.0357	25.8383	39.4457
ENSG00000115183	TANC1	tetratricopeptide repeat, ankyrin repeat and coiled-coil containing 1 [Source:HGNC Symbol;Acc:HGNC:29364]	protein_coding	275.293	1.48673	0.00077839	0.0187915	453.963	119.713	406.661	78.8805	137.399	130.366	121.978
ENSG00000104415	WISP1	WNT1 inducible signaling pathway protein 1 [Source:HGNC Symbol;Acc:HGNC:12769]	protein_coding	6.88201	3.2077	0.000796506	0.0191347	41.9966	8.86759	13.698	3.71202	1.41648	3.5234	1.21371
ENSG00000168646	AXIN2	axin 2 [Source:HGNC Symbol;Acc:HGNC:904]	protein_coding	282.993	1.68317	0.000799112	0.0191496	624.949	117.496	674.629	155.905	162.896	126.842	144.432
ENSG00000143341	HMCN1	hemicentin 1 [Source:HGNC Symbol;Acc:HGNC:19194]	protein_coding	53.874	2.12776	0.000800054	0.0191496	279.977	48.7718	50.5116	23.2001	31.1626	39.9319	22.4537
ENSG00000104774	MAN2B1	mannosidase alpha class 2B member 1 [Source:HGNC Symbol;Acc:HGNC:6826]	protein_coding	182.711	1.02658	0.000825122	0.0196537	189.985	356.921	211.464	113.217	109.777	135.064	134.115
ENSG00000234062		transmembrane 9 superfamily member 2 (TM9SF2) pseudogene	transcribed_unprocessed_pseudogene	31.335	1.76063	0.000829994	0.0196981	28.9976	110.845	35.9574	10.2081	19.1225	18.7915	18.8125
ENSG00000120992	LYPLA1	lysophospholipase I [Source:HGNC Symbol;Acc:HGNC:6737]	protein_coding	253.534	-1.22395	0.000857976	0.0200844	145.988	121.929	159.24	298.818	368.994	331.2	336.198
ENSG00000179299	NSUN7	NOP2/Sun RNA methyltransferase family member 7 [Source:HGNC Symbol;Acc:HGNC:25857]	protein_coding	73.9151	1.10663	0.000858554	0.0200844	98.9919	93.1097	135.268	52.8963	59.4923	36.4085	54.0102
ENSG00000119711	ALDH6A1	aldehyde dehydrogenase 6 family member A1 [Source:HGNC Symbol;Acc:HGNC:7179]	protein_coding	213.547	1.00233	0.000860043	0.0200953	257.979	239.425	316.767	122.497	131.733	176.17	114.696
ENSG00000183067	IGSF5	immunoglobulin superfamily member 5 [Source:HGNC Symbol;Acc:HGNC:5952]	protein_coding	15.6064	2.10448	0.000865596	0.020201	31.9974	22.169	12.8419	4.64003	9.20714	1.17447	4.85485
ENSG00000137672	TRPC6	transient receptor potential cation channel subfamily C member 6 [Source:HGNC Symbol;Acc:HGNC:12338]	protein_coding	11.1957	2.16212	0.000870573	0.020245	26.9978	15.5183	35.1013	4.64003	4.95769	8.22127	6.06856
ENSG00000001036	FUCA2	alpha-L-fucosidase 2 [Source:HGNC Symbol;Acc:HGNC:4008]	protein_coding	94.8269	1.35554	0.000876247	0.0203528	129.989	82.0252	136.98	19.4881	62.3253	35.234	64.3268
ENSG00000069696	DRD4	dopamine receptor D4 [Source:HGNC Symbol;Acc:HGNC:3025]	protein_coding	33.3727	2.2093	0.000887916	0.0205754	44.9963	42.1211	87.3251	16.7041	11.3319	7.04681	15.1714
ENSG00000145217	SLC26A1	solute carrier family 26 member 1 [Source:HGNC Symbol;Acc:HGNC:10993]	protein_coding	16.3295	2.35666	0.00089762	0.020751	3.99967	44.338	26.54	3.71202	3.54121	7.04681	4.85485
ENSG00000168283	BMI1	BMI1 proto-oncogene, polycomb ring finger [Source:HGNC Symbol;Acc:HGNC:1066]	protein_coding	241.066	-1.1315	0.00090464	0.0208887	164.987	141.881	110.441	299.746	353.413	261.906	301.608
ENSG00000076344	RGS11	regulator of G protein signaling 11 [Source:HGNC Symbol;Acc:HGNC:9993]	protein_coding	62.7663	1.31242	0.000919714	0.0211125	51.9958	95.3266	60.7851	36.1922	20.539	28.1872	25.488
ENSG00000169896	ITGAM	integrin subunit alpha M [Source:HGNC Symbol;Acc:HGNC:6149]	protein_coding	20.0908	3.54668	0.000926478	0.0212219	6.99943	144.098	14.5542	6.49604	4.24945	7.04681	1.21371
ENSG00000134802	SLC43A3	solute carrier family 43 member 3 [Source:HGNC Symbol;Acc:HGNC:17466]	protein_coding	17.2402	2.22651	0.000935883	0.0214086	5.99951	55.4225	20.5471	4.64003	8.4989	4.69787	4.24799
ENSG00000248708	LINC02144	long intergenic non-protein coding RNA 2144 [Source:HGNC Symbol;Acc:HGNC:53004]	lincRNA	4.93967	-4.20392	0.000938989	0.0214547	0.999919	0	0.856128	12.9921	10.6236	18.7915	13.9577
ENSG00000163673	DCLK3	doublecortin like kinase 3 [Source:HGNC Symbol;Acc:HGNC:19005]	protein_coding	12.1377	-2.41064	0.000940325	0.0214602	0.999919	8.86759	5.9929	31.5522	26.2049	21.1404	24.2743
ENSG00000067066	SP100	SP100 nuclear antigen [Source:HGNC Symbol;Acc:HGNC:11206]	protein_coding	49.2559	2.49674	0.000950395	0.0216397	42.9965	172.918	58.2167	23.2001	12.0401	22.3149	7.28228
ENSG00000205835	GMNC	geminin coiled-coil domain containing [Source:HGNC Symbol;Acc:HGNC:40049]	protein_coding	17.2703	4.30841	0.000954377	0.0217052	33.9972	0	119.002	0	2.12473	1.17447	6.67542
ENSG00000261451		novel transcript, overlapping to MSRA	sense_overlapping	14.5247	2.97475	0.000958765	0.0217624	20.9983	13.3014	27.3961	2.78402	1.41648	3.5234	3.03428
ENSG00000148180	GSN	gelsolin [Source:HGNC Symbol;Acc:HGNC:4620]	protein_coding	203.409	1.54517	0.000962255	0.0218074	350.971	73.1576	382.689	67.7444	87.822	126.842	89.2079
ENSG00000177182	CLVS1	clavesin 1 [Source:HGNC Symbol;Acc:HGNC:23139]	protein_coding	85.162	-1.29759	0.000964043	0.0218074	58.9952	73.1576	74.4831	209.729	157.23	146.808	162.031
ENSG00000163075	CFAP221	cilia and flagella associated protein 221 [Source:HGNC Symbol;Acc:HGNC:33720]	protein_coding	45.7821	1.55605	0.000964428	0.0218074	77.9937	82.0252	78.7638	16.7041	27.6214	32.8851	30.9497
ENSG00000095777	MYO3A	myosin IIIA [Source:HGNC Symbol;Acc:HGNC:7601]	protein_coding	52.4846	1.67374	0.000970979	0.0219303	43.9964	121.929	53.9361	17.6321	28.3297	23.4894	20.6331
ENSG00000146374	RSPO3	R-spondin 3 [Source:HGNC Symbol;Acc:HGNC:20866]	protein_coding	535.632	4.19206	0.000975858	0.0220151	1814.85	17.7352	3303.8	68.6724	145.19	25.8383	134.722
ENSG00000279302		TEC	TEC	7.12543	4.69944	0.00097846	0.0220321	0.999919	59.8563	4.28064	0.928005	0	1.17447	1.21371
ENSG00000177432	NAP1L5	nucleosome assembly protein 1 like 5 [Source:HGNC Symbol;Acc:HGNC:19968]	protein_coding	254.48	-1.11154	0.000981463	0.0220655	167.986	177.352	180.643	424.098	402.281	347.642	341.053
ENSG00000235423		novel transcript	antisense	22.0268	1.60523	0.000993252	0.0222795	27.9977	59.8563	31.6767	12.0641	14.8731	9.39574	13.9577
ENSG00000166897	ELFN2	extracellular leucine rich repeat and fibronectin type III domain containing 2 [Source:HGNC Symbol;Acc:HGNC:29396]	protein_coding	239.634	1.08515	0.000995037	0.0222941	340.972	317.016	561.62	221.793	160.063	213.753	174.168
ENSG00000130413	STK33	serine/threonine kinase 33 [Source:HGNC Symbol;Acc:HGNC:14568]	protein_coding	172.133	1.0457	0.000996795	0.022308	273.978	126.363	234.579	85.3765	107.653	124.494	97.097
ENSG00000120262	CCDC170	coiled-coil domain containing 170 [Source:HGNC Symbol;Acc:HGNC:21177]	protein_coding	18.6118	2.40826	0.00100254	0.0223854	36.997	19.9521	41.9503	6.49604	5.66593	7.04681	6.06856
ENSG00000135929	CYP27A1	cytochrome P450 family 27 subfamily A member 1 [Source:HGNC Symbol;Acc:HGNC:2605]	protein_coding	29.1637	1.97343	0.00100982	0.0224713	37.9969	50.9887	21.4032	2.78402	12.7484	7.04681	13.3508
ENSG00000142606	MMEL1	membrane metalloendopeptidase like 1 [Source:HGNC Symbol;Acc:HGNC:14668]	protein_coding	6.1668	4.12611	0.00102043	0.0226306	6.99943	33.2535	2.56838	0.928005	1.41648	0	0.606856
ENSG00000113638	TTC33	tetratricopeptide repeat domain 33 [Source:HGNC Symbol;Acc:HGNC:29959]	protein_coding	150.602	-1.31018	0.00102226	0.0226455	112.991	84.2421	67.6341	243.137	225.221	167.949	239.101
ENSG00000271231	KRT18P9	keratin 18 pseudogene 9 [Source:HGNC Symbol;Acc:HGNC:17767]	processed_pseudogene	6.17552	5.17679	0.00103534	0.0228578	2.99976	33.2535	10.2735	0	0.708242	1.17447	0
ENSG00000246695	RASSF8-AS1	RASSF8 antisense RNA 1 [Source:HGNC Symbol;Acc:HGNC:48637]	antisense	49.6795	1.03692	0.00103688	0.0228662	70.9942	59.8563	86.4689	33.4082	39.6615	44.6298	26.7017
ENSG00000177337	DLGAP1-AS1	DLGAP1 antisense RNA 1 [Source:HGNC Symbol;Acc:HGNC:31676]	antisense	34.0612	1.44939	0.00103882	0.0228832	46.9962	66.5069	48.7993	16.7041	21.9555	22.3149	17.5988
ENSG00000178789	CD300LB	CD300 molecule like family member b [Source:HGNC Symbol;Acc:HGNC:30811]	protein_coding	8.9024	4.96135	0.00104327	0.0229555	0.999919	77.5914	6.84902	0.928005	0	2.34894	0.606856
ENSG00000186529	CYP4F3	cytochrome P450 family 4 subfamily F member 3 [Source:HGNC Symbol;Acc:HGNC:2646]	protein_coding	10.0202	3.84404	0.00104738	0.0230175	0.999919	73.1576	13.698	2.78402	1.41648	3.5234	0.606856
ENSG00000254087	LYN	LYN proto-oncogene, Src family tyrosine kinase [Source:HGNC Symbol;Acc:HGNC:6735]	protein_coding	67.0927	1.57025	0.0010595	0.0231205	120.99	82.0252	119.858	19.4881	29.0379	65.7702	32.7702
ENSG00000271605	MILR1	mast cell immunoglobulin like receptor 1 [Source:HGNC Symbol;Acc:HGNC:27570]	protein_coding	5.8051	6.12501	0.00106027	0.0231205	0.999919	50.9887	1.71226	0	0	0	0.606856
ENSG00000135917	SLC19A3	solute carrier family 19 member 3 [Source:HGNC Symbol;Acc:HGNC:16266]	protein_coding	13.1578	3.28799	0.00106103	0.0231205	1.99984	64.29	9.41741	2.78402	1.41648	3.5234	2.42743
ENSG00000119125	GDA	guanine deaminase [Source:HGNC Symbol;Acc:HGNC:4212]	protein_coding	7.82628	3.29334	0.00106316	0.0231205	0.999919	33.2535	9.41741	1.85601	0.708242	1.17447	1.82057
ENSG00000153406	NMRAL1	NmrA like redox sensor 1 [Source:HGNC Symbol;Acc:HGNC:24987]	protein_coding	44.8858	1.83969	0.00106327	0.0231205	42.9965	133.014	33.389	10.2081	19.1225	25.8383	21.24
ENSG00000167772	ANGPTL4	angiopoietin like 4 [Source:HGNC Symbol;Acc:HGNC:16039]	protein_coding	71.4894	2.64362	0.00106457	0.0231205	180.985	119.713	67.6341	8.35205	9.20714	56.3744	6.06856
ENSG00000197442	MAP3K5	mitogen-activated protein kinase kinase kinase 5 [Source:HGNC Symbol;Acc:HGNC:6857]	protein_coding	11.7813	2.23056	0.00106655	0.0231205	17.9985	35.4704	17.1226	2.78402	5.66593	9.39574	2.42743
ENSG00000261529		novel transcript, sense intronic to UBE3A	sense_intronic	14.2779	3.58123	0.00106795	0.0231205	9.99919	68.7238	6.84902	1.85601	4.24945	1.17447	1.82057
ENSG00000223760	MED15P9	mediator complex subunit 15 pseudogene 9 [Source:HGNC Symbol;Acc:HGNC:44130]	transcribed_unprocessed_pseudogene	9.51504	5.92203	0.00106844	0.0231205	0	44.338	2.56838	0	0.708242	0	0
ENSG00000170703	TTLL6	tubulin tyrosine ligase like 6 [Source:HGNC Symbol;Acc:HGNC:26664]	protein_coding	17.5679	4.12952	0.00107526	0.0232169	0.999919	133.014	13.698	3.71202	2.83297	3.5234	1.21371
ENSG00000175471	MCTP1	multiple C2 and transmembrane domain containing 1 [Source:HGNC Symbol;Acc:HGNC:26183]	protein_coding	92.0031	1.28371	0.00107928	0.023278	149.988	57.6394	158.384	33.4082	63.7418	46.9787	58.2582
ENSG00000107719	PALD1	phosphatase domain containing, paladin 1 [Source:HGNC Symbol;Acc:HGNC:23530]	protein_coding	75.468	1.45746	0.00108149	0.0232846	138.989	46.5549	181.499	34.3362	35.4121	72.817	39.4457
ENSG00000130224	LRCH2	leucine rich repeats and calponin homology domain containing 2 [Source:HGNC Symbol;Acc:HGNC:29292]	protein_coding	457.723	-1.31892	0.00108433	0.0232846	329.973	319.233	267.968	843.557	829.351	617.77	757.963
ENSG00000127666	TICAM1	toll like receptor adaptor molecule 1 [Source:HGNC Symbol;Acc:HGNC:18348]	protein_coding	11.4768	3.59795	0.00108706	0.0233177	0.999919	59.8563	7.70515	1.85601	0.708242	2.34894	2.42743
ENSG00000175267	VWA3A	von Willebrand factor A domain containing 3A [Source:HGNC Symbol;Acc:HGNC:27088]	protein_coding	56.3143	2.27809	0.00109747	0.0234896	85.993	119.713	89.8935	14.8481	17.706	22.3149	26.0948
ENSG00000118298	CA14	carbonic anhydrase 14 [Source:HGNC Symbol;Acc:HGNC:1372]	protein_coding	68.6568	1.5609	0.00109897	0.0234962	125.99	57.6394	116.433	35.2642	34.7038	32.8851	33.984
ENSG00000186471	AKAP14	A-kinase anchoring protein 14 [Source:HGNC Symbol;Acc:HGNC:24061]	protein_coding	10.5543	2.48035	0.00112079	0.0237814	29.9976	8.86759	38.5258	3.71202	4.24945	7.04681	4.24799
ENSG00000155886	SLC24A2	solute carrier family 24 member 2 [Source:HGNC Symbol;Acc:HGNC:10976]	protein_coding	49.3875	1.66989	0.0011327	0.0240029	65.9946	73.1576	114.721	19.4881	20.539	52.851	15.7783
ENSG00000122863	CHST3	carbohydrate sulfotransferase 3 [Source:HGNC Symbol;Acc:HGNC:1971]	protein_coding	320.951	1.0924	0.00113523	0.0240029	581.953	239.425	455.46	144.769	159.354	300.664	199.049
ENSG00000014257	ACPP	acid phosphatase, prostate [Source:HGNC Symbol;Acc:HGNC:125]	protein_coding	4.41854	4.84417	0.00113956	0.0240448	5.99951	11.0845	5.13677	0	0	1.17447	0
ENSG00000166492	FAM86GP	family with sequence similarity 86 member G, pseudogene [Source:HGNC Symbol;Acc:HGNC:42358]	unprocessed_pseudogene	6.78026	2.87318	0.00114056	0.0240448	17.9985	17.7352	11.9858	1.85601	3.54121	1.17447	1.82057
ENSG00000156140	ADAMTS3	ADAM metallopeptidase with thrombospondin type 1 motif 3 [Source:HGNC Symbol;Acc:HGNC:219]	protein_coding	227.913	1.8416	0.00114958	0.0241866	384.969	73.1576	535.08	89.0885	77.9066	146.808	58.2582
ENSG00000120251	GRIA2	glutamate ionotropic receptor AMPA type subunit 2 [Source:HGNC Symbol;Acc:HGNC:4572]	protein_coding	1972.9	-1.14118	0.00114975	0.0241866	1046.91	1432.12	1540.17	3788.12	2921.5	2149.28	2958.42
ENSG00000273270		novel transcript	lincRNA	142.632	1.04283	0.00115372	0.0241935	150.988	305.932	217.457	100.225	122.526	125.668	85.5667
ENSG00000107099	DOCK8	dedicator of cytokinesis 8 [Source:HGNC Symbol;Acc:HGNC:19191]	protein_coding	15.2012	2.60817	0.00115378	0.0241935	10.9991	70.9407	24.8277	5.56803	4.24945	7.04681	6.06856
ENSG00000274627				71.4803	1.91117	0.00115761	0.024248	40.9967	259.377	90.7496	38.9762	41.078	32.8851	24.2743
ENSG00000103381	CPPED1	calcineurin like phosphoesterase domain containing 1 [Source:HGNC Symbol;Acc:HGNC:25632]	protein_coding	57.9052	1.00046	0.00116185	0.0242685	72.9941	79.8083	87.3251	29.6962	44.6192	51.6766	35.1977
ENSG00000147202	DIAPH2	diaphanous related formin 2 [Source:HGNC Symbol;Acc:HGNC:2877]	protein_coding	45.375	1.1119	0.00116306	0.0242685	85.993	46.5549	69.3464	25.9842	27.6214	34.0596	38.8388
ENSG00000198756	COLGALT2	collagen beta(1-O)galactosyltransferase 2 [Source:HGNC Symbol;Acc:HGNC:16790]	protein_coding	174.414	1.38952	0.0011663	0.0242746	392.968	75.3745	428.064	80.7365	126.775	137.413	114.696
ENSG00000242086	MUC20-OT1	MUC20 overlapping transcript [Source:HGNC Symbol;Acc:HGNC:53807]	lincRNA	182.642	1.02922	0.00117219	0.0243714	180.985	412.343	202.902	135.489	121.818	147.983	110.448
ENSG00000145012	LPP	LIM domain containing preferred translocation partner in lipoma [Source:HGNC Symbol;Acc:HGNC:6679]	protein_coding	349.723	1.35935	0.00117743	0.0244285	504.959	516.537	380.977	130.849	236.553	137.413	222.109
ENSG00000137101	CD72	CD72 molecule [Source:HGNC Symbol;Acc:HGNC:1696]	protein_coding	6.19165	2.72393	0.00117895	0.0244342	6.99943	11.0845	13.698	1.85601	2.12473	1.17447	1.21371
ENSG00000255690	TRIL	TLR4 interactor with leucine rich repeats [Source:HGNC Symbol;Acc:HGNC:22200]	protein_coding	183.647	2.05296	0.00118707	0.0245315	511.958	37.6873	517.101	61.2484	84.989	109.225	88.601
ENSG00000076706	MCAM	melanoma cell adhesion molecule [Source:HGNC Symbol;Acc:HGNC:6934]	protein_coding	292.732	1.48586	0.00118792	0.0245315	268.978	130.797	493.986	70.5284	135.982	83.3872	136.543
ENSG00000177917	ARL6IP6	ADP ribosylation factor like GTPase 6 interacting protein 6 [Source:HGNC Symbol;Acc:HGNC:24048]	protein_coding	218.117	-1.12453	0.00118864	0.0245315	150.988	66.5069	134.412	221.793	282.588	264.255	268.837
ENSG00000155099	PIP4P2	phosphatidylinositol-4,5-bisphosphate 4-phosphatase 2 [Source:HGNC Symbol;Acc:HGNC:25452]	protein_coding	90.2747	-1.38815	0.0012005	0.0247071	56.9954	48.7718	44.5187	141.057	157.23	103.353	122.585
ENSG00000167600	CYP2S1	cytochrome P450 family 2 subfamily S member 1 [Source:HGNC Symbol;Acc:HGNC:15654]	protein_coding	15.2389	3.55969	0.00120092	0.0247071	2.99976	106.411	9.41741	3.71202	2.12473	5.87234	1.82057
ENSG00000100448	CTSG	cathepsin G [Source:HGNC Symbol;Acc:HGNC:2532]	protein_coding	3.99898	5.77205	0.00120357	0.0247135	1.99984	33.2535	6.84902	0	0.708242	0	0
ENSG00000185070	FLRT2	fibronectin leucine rich transmembrane protein 2 [Source:HGNC Symbol;Acc:HGNC:3761]	protein_coding	339.145	1.33368	0.00120825	0.0247541	609.95	339.185	652.37	291.394	218.847	126.842	211.186
ENSG00000141968	VAV1	vav guanine nucleotide exchange factor 1 [Source:HGNC Symbol;Acc:HGNC:12657]	protein_coding	21.9203	4.06642	0.00120981	0.02476	0	168.484	14.5542	2.78402	5.66593	3.5234	2.42743
ENSG00000280248		TEC	TEC	6.40069	3.17243	0.00121203	0.0247798	5.99951	42.1211	8.56128	1.85601	1.41648	2.34894	2.42743
ENSG00000184588	PDE4B	phosphodiesterase 4B [Source:HGNC Symbol;Acc:HGNC:8781]	protein_coding	388.36	-1.27059	0.00122926	0.0250683	153.987	317.016	138.693	541.955	472.397	414.587	514.007
ENSG00000172986	GXYLT2	glucoside xylosyltransferase 2 [Source:HGNC Symbol;Acc:HGNC:33383]	protein_coding	40.3486	1.9039	0.00122998	0.0250683	108.991	26.6028	97.5986	25.0561	20.539	21.1404	17.5988
ENSG00000164287	CDC20B	cell division cycle 20B [Source:HGNC Symbol;Acc:HGNC:24222]	protein_coding	13.3034	2.94945	0.00123501	0.0250928	24.998	44.338	40.238	0.928005	7.08242	2.34894	7.88913
ENSG00000152128	TMEM163	transmembrane protein 163 [Source:HGNC Symbol;Acc:HGNC:25380]	protein_coding	109.628	-1.81689	0.00123804	0.0251282	50.9958	26.6028	114.721	194.881	187.684	361.736	174.168
ENSG00000036530	CYP46A1	cytochrome P450 family 46 subfamily A member 1 [Source:HGNC Symbol;Acc:HGNC:2641]	protein_coding	89.3108	1.03893	0.00124344	0.0252117	98.9919	212.822	130.988	90.0165	69.4077	58.7234	64.9336
ENSG00000007062	PROM1	prominin 1 [Source:HGNC Symbol;Acc:HGNC:9454]	protein_coding	338.932	1.65007	0.00126499	0.0256011	797.935	159.617	676.341	144.769	221.68	108.051	220.289
ENSG00000153113	CAST	calpastatin [Source:HGNC Symbol;Acc:HGNC:1515]	protein_coding	267.507	1.08264	0.0012665	0.0256011	350.971	221.69	333.034	108.577	145.898	163.251	154.748
ENSG00000075290	WNT8B	Wnt family member 8B [Source:HGNC Symbol;Acc:HGNC:12789]	protein_coding	621.203	5.51263	0.00126655	0.0256011	1978.84	17.7352	3721.59	19.4881	66.5747	1.17447	79.4982
ENSG00000277013		novel transcript	lincRNA	6.9201	3.98558	0.00127079	0.0256604	5.99951	46.5549	3.42451	0.928005	0	3.5234	0.606856
ENSG00000072952	MRVI1	murine retrovirus integration site 1 homolog [Source:HGNC Symbol;Acc:HGNC:7237]	protein_coding	25.4644	1.47967	0.00128955	0.0259857	38.9968	44.338	41.0941	11.1361	13.4566	19.9659	15.1714
ENSG00000261168		novel transcript, sense overlapping SEMA6C	sense_overlapping	32.3832	-1.55458	0.00129417	0.0259995	9.99919	15.5183	23.1155	64.9604	58.0758	27.0128	41.8731
ENSG00000176907	TCIM	transcriptional and immune response regulator [Source:HGNC Symbol;Acc:HGNC:1357]	protein_coding	15.9485	-2.51145	0.00129519	0.0259995	3.99967	4.4338	3.42451	20.4161	21.9555	34.0596	12.744
ENSG00000125726	CD70	CD70 molecule [Source:HGNC Symbol;Acc:HGNC:11937]	protein_coding	17.4089	3.65507	0.00129781	0.0259995	2.99976	113.062	14.5542	3.71202	5.66593	2.34894	1.82057
ENSG00000162733	DDR2	discoidin domain receptor tyrosine kinase 2 [Source:HGNC Symbol;Acc:HGNC:2731]	protein_coding	84.7076	1.84807	0.00129951	0.0259995	274.978	35.4704	136.98	26.9122	50.9934	30.5362	57.6513
ENSG00000125731	SH2D3A	SH2 domain containing 3A [Source:HGNC Symbol;Acc:HGNC:16885]	protein_coding	29.4351	3.28141	0.00130613	0.0260787	4.99959	186.219	12.8419	3.71202	7.08242	12.9191	4.24799
ENSG00000113303	BTNL8	butyrophilin like 8 [Source:HGNC Symbol;Acc:HGNC:26131]	protein_coding	4.48761	5.7966	0.00130904	0.0261103	0.999919	37.6873	4.28064	0.928005	0	0	0
ENSG00000133138	TBC1D8B	TBC1 domain family member 8B [Source:HGNC Symbol;Acc:HGNC:24715]	protein_coding	7.92267	2.64113	0.00132477	0.0263438	19.9984	13.3014	10.2735	1.85601	3.54121	1.17447	2.42743
ENSG00000099337	KCNK6	potassium two pore domain channel subfamily K member 6 [Source:HGNC Symbol;Acc:HGNC:6281]	protein_coding	18.6976	3.13517	0.00132751	0.0263715	15.9987	113.062	7.70515	2.78402	6.37418	7.04681	4.24799
ENSG00000099204	ABLIM1	actin binding LIM protein 1 [Source:HGNC Symbol;Acc:HGNC:78]	protein_coding	764.145	1.45354	0.00133231	0.0264136	1695.86	547.574	1611.23	439.875	532.598	333.549	571.659
ENSG00000278535	DHRS11	dehydrogenase/reductase 11 [Source:HGNC Symbol;Acc:HGNC:28639]	protein_coding	62.552	1.07355	0.00135168	0.0266895	71.9941	62.0731	103.592	29.6962	38.2451	50.5021	35.1977
ENSG00000114670	NEK11	NIMA related kinase 11 [Source:HGNC Symbol;Acc:HGNC:18593]	protein_coding	31.753	1.95667	0.00135418	0.026712	39.9967	15.5183	106.16	17.6321	15.5813	10.5702	12.744
ENSG00000154099	DNAAF1	dynein axonemal assembly factor 1 [Source:HGNC Symbol;Acc:HGNC:30539]	protein_coding	31.9864	1.80925	0.00136935	0.0268603	48.996	88.6759	68.4902	28.7682	19.1225	12.9191	16.992
ENSG00000104427	ZC2HC1A	zinc finger C2HC-type containing 1A [Source:HGNC Symbol;Acc:HGNC:24277]	protein_coding	350.5	-1.33315	0.00136991	0.0268603	163.987	274.895	167.801	610.628	522.682	431.03	463.031
ENSG00000197177	ADGRA1	adhesion G protein-coupled receptor A1 [Source:HGNC Symbol;Acc:HGNC:13838]	protein_coding	102.238	-1.23234	0.00138308	0.0270409	59.9951	126.363	35.9574	216.225	155.105	138.587	163.851
ENSG00000145685	LHFPL2	LHFPL tetraspan subfamily member 2 [Source:HGNC Symbol;Acc:HGNC:6588]	protein_coding	204.483	1.64279	0.00138463	0.0270409	516.958	50.9887	603.57	121.569	141.648	112.749	126.226
ENSG00000131188	PRR7	proline rich 7, synaptic [Source:HGNC Symbol;Acc:HGNC:28130]	protein_coding	103.747	1.14309	0.00139062	0.0271309	156.987	130.797	214.032	86.3045	67.9912	61.0723	88.601
ENSG00000250903	GMDS-DT	GMDS divergent transcript [Source:HGNC Symbol;Acc:HGNC:48993]	lincRNA	22.8576	1.77569	0.00141089	0.0274591	14.9988	62.0731	45.3748	9.28005	13.4566	15.2681	9.10284
ENSG00000128594	LRRC4	leucine rich repeat containing 4 [Source:HGNC Symbol;Acc:HGNC:15586]	protein_coding	431.677	1.02552	0.00141164	0.0274591	741.94	270.462	933.18	326.658	300.295	307.71	345.301
ENSG00000008226	DLEC1	DLEC1, cilia and flagella associated protein [Source:HGNC Symbol;Acc:HGNC:2899]	protein_coding	16.9567	1.96423	0.00141419	0.0274803	26.9978	31.0366	41.0941	4.64003	7.79066	10.5702	10.9234
ENSG00000114279	FGF12	fibroblast growth factor 12 [Source:HGNC Symbol;Acc:HGNC:3668]	protein_coding	94.3704	1.56792	0.00141553	0.0274803	232.981	66.5069	268.824	84.4485	53.8264	66.9446	52.7965
ENSG00000132199	ENOSF1	enolase superfamily member 1 [Source:HGNC Symbol;Acc:HGNC:30365]	protein_coding	92.7057	1.1084	0.00143108	0.0277548	84.9931	128.58	144.686	37.1202	54.5346	79.8638	50.9759
ENSG00000162545	CAMK2N1	calcium/calmodulin dependent protein kinase II inhibitor 1 [Source:HGNC Symbol;Acc:HGNC:24190]	protein_coding	624.429	-1.22323	0.00143964	0.0278121	512.958	485.501	261.119	1147.01	962.501	940.748	864.77
ENSG00000169255	B3GALNT1	beta-1,3-N-acetylgalactosaminyltransferase 1 (globoside blood group) [Source:HGNC Symbol;Acc:HGNC:918]	protein_coding	56.1403	1.13027	0.00144045	0.0278121	125.99	53.2056	73.627	40.8322	37.5368	28.1872	48.5485
ENSG00000160838	LRRC71	leucine rich repeat containing 71 [Source:HGNC Symbol;Acc:HGNC:26556]	protein_coding	15.6472	3.03947	0.00144357	0.0278121	9.99919	79.8083	12.8419	4.64003	5.66593	3.5234	2.42743
ENSG00000165588	OTX2	orthodenticle homeobox 2 [Source:HGNC Symbol;Acc:HGNC:8522]	protein_coding	591.534	1.59326	0.00144399	0.0278121	846.931	443.38	1473.4	204.161	425.653	184.391	407.201
ENSG00000128655	PDE11A	phosphodiesterase 11A [Source:HGNC Symbol;Acc:HGNC:8773]	protein_coding	9.80388	3.02955	0.00144537	0.0278121	6.99943	66.5069	8.56128	3.71202	2.12473	3.5234	3.64114
ENSG00000165832	TRUB1	TruB pseudouridine synthase family member 1 [Source:HGNC Symbol;Acc:HGNC:16060]	protein_coding	190.375	-1.01468	0.00145178	0.0279079	145.988	97.5435	130.988	261.698	263.466	237.242	254.273
ENSG00000069667	RORA	RAR related orphan receptor A [Source:HGNC Symbol;Acc:HGNC:10258]	protein_coding	86.0617	1.27713	0.00146849	0.0281002	136.989	115.279	166.089	41.7602	51.7016	76.3404	61.8993
ENSG00000131620	ANO1	anoctamin 1 [Source:HGNC Symbol;Acc:HGNC:21625]	protein_coding	31.817	2.73685	0.00146894	0.0281002	6.99943	135.231	5.9929	10.2081	4.95769	10.5702	3.64114
ENSG00000152214	RIT2	Ras like without CAAX 2 [Source:HGNC Symbol;Acc:HGNC:10017]	protein_coding	5.18401	3.1974	0.00147369	0.0281636	25.9979	4.4338	6.84902	0	1.41648	2.34894	1.82057
ENSG00000186628	FSD2	fibronectin type III and SPRY domain containing 2 [Source:HGNC Symbol;Acc:HGNC:18024]	protein_coding	8.45458	3.46909	0.0014778	0.0282148	2.99976	57.6394	5.9929	2.78402	2.83297	2.34894	0
ENSG00000099834	CDHR5	cadherin related family member 5 [Source:HGNC Symbol;Acc:HGNC:7521]	protein_coding	13.9001	3.10976	0.00148189	0.0282379	21.9982	79.8083	12.8419	4.64003	2.83297	5.87234	4.24799
ENSG00000232021	LEF1-AS1	LEF1 antisense RNA 1 [Source:HGNC Symbol;Acc:HGNC:40339]	processed_transcript	4.18638	3.59755	0.00149385	0.0284081	3.99967	28.8197	7.70515	0.928005	0.708242	2.34894	0.606856
ENSG00000120156	TEK	TEK receptor tyrosine kinase [Source:HGNC Symbol;Acc:HGNC:11724]	protein_coding	32.8454	2.227	0.00149492	0.0284081	44.9963	31.0366	47.9432	8.35205	14.1648	1.17447	10.9234
ENSG00000164707	SLC13A4	solute carrier family 13 member 4 [Source:HGNC Symbol;Acc:HGNC:15827]	protein_coding	38.3461	1.60126	0.00150222	0.0285075	54.9955	115.279	35.1013	25.9842	21.2473	29.3617	12.744
ENSG00000213866	YBX1P10	Y-box binding protein 1 pseudogene 10 [Source:HGNC Symbol;Acc:HGNC:42432]	processed_pseudogene	13.3375	2.61048	0.00150436	0.0285075	7.99935	59.8563	13.698	2.78402	4.24945	8.22127	2.42743
ENSG00000080573	COL5A3	collagen type V alpha 3 chain [Source:HGNC Symbol;Acc:HGNC:14864]	protein_coding	113.8	1.94153	0.00150475	0.0285075	166.986	197.304	151.535	23.2001	51.7016	36.4085	66.7542
ENSG00000156414	TDRD9	tudor domain containing 9 [Source:HGNC Symbol;Acc:HGNC:20122]	protein_coding	11.9784	2.94997	0.00150622	0.0285078	3.99967	79.8083	13.698	7.42404	2.12473	4.69787	2.42743
ENSG00000174844	DNAH12	dynein axonemal heavy chain 12 [Source:HGNC Symbol;Acc:HGNC:2943]	protein_coding	19.5827	2.60315	0.00151475	0.0286416	23.998	82.0252	17.1226	10.2081	4.24945	4.69787	7.28228
ENSG00000139163	ETNK1	ethanolamine kinase 1 [Source:HGNC Symbol;Acc:HGNC:24649]	protein_coding	764.498	-1.00122	0.00153018	0.02885	602.951	556.441	540.217	1463.46	1388.15	653.004	1030.44
ENSG00000171817	ZNF540	zinc finger protein 540 [Source:HGNC Symbol;Acc:HGNC:25331]	protein_coding	93.1557	-1.06732	0.00154449	0.0290841	60.995	110.845	40.238	157.761	144.481	112.749	155.962
ENSG00000078269	SYNJ2	synaptojanin 2 [Source:HGNC Symbol;Acc:HGNC:11504]	protein_coding	79.7769	1.5214	0.00154697	0.0290841	70.9942	126.363	133.556	33.4082	46.744	29.3617	43.0868
ENSG00000173272	MZT2A	mitotic spindle organizing protein 2A [Source:HGNC Symbol;Acc:HGNC:33187]	protein_coding	125.038	1.22471	0.00155095	0.0290958	168.986	113.062	185.78	63.1044	53.1181	84.5617	68.5748
ENSG00000167595	PROSER3	proline and serine rich 3 [Source:HGNC Symbol;Acc:HGNC:25204]	protein_coding	138.1	1.11173	0.00155323	0.0290958	167.986	266.028	176.362	97.4406	86.4055	93.9574	96.4901
ENSG00000275395	FCGBP	Fc fragment of IgG binding protein [Source:HGNC Symbol;Acc:HGNC:13572]	protein_coding	32.5893	2.81065	0.00155359	0.0290958	12.9989	197.304	43.6625	14.8481	14.8731	8.22127	9.7097
ENSG00000196975	ANXA4	annexin A4 [Source:HGNC Symbol;Acc:HGNC:542]	protein_coding	50.6906	1.451	0.00155776	0.0291134	39.9967	79.8083	54.7922	16.7041	22.6637	21.1404	23.0605
ENSG00000197714	ZNF460	zinc finger protein 460 [Source:HGNC Symbol;Acc:HGNC:21628]	protein_coding	54.1504	2.14151	0.00155934	0.0291134	50.9958	230.557	72.7709	40.8322	20.539	28.1872	16.992
ENSG00000204347	BTBD17	BTB domain containing 17 [Source:HGNC Symbol;Acc:HGNC:33758]	protein_coding	141.929	1.42991	0.00156047	0.0291134	248.98	179.569	280.81	48.2563	83.5725	120.97	99.5244
ENSG00000229492		Telomeric repeat-binding factor 2-interacting protein 1 (TERF2IP) pseudogene	processed_pseudogene	6.45266	3.63746	0.00156268	0.0291231	2.99976	46.5549	8.56128	1.85601	1.41648	0	2.42743
ENSG00000176601	MAP3K19	mitogen-activated protein kinase kinase kinase 19 [Source:HGNC Symbol;Acc:HGNC:26249]	protein_coding	17.8364	3.76367	0.00156395	0.0291231	31.9974	15.5183	29.1084	1.85601	0.708242	1.17447	3.64114
ENSG00000147655	RSPO2	R-spondin 2 [Source:HGNC Symbol;Acc:HGNC:28583]	protein_coding	566.548	4.46777	0.00156633	0.0291396	1470.88	17.7352	3029.84	18.5601	130.316	4.69787	118.337
ENSG00000123700	KCNJ2	potassium voltage-gated channel subfamily J member 2 [Source:HGNC Symbol;Acc:HGNC:6263]	protein_coding	21.9092	2.20614	0.00157525	0.0292232	30.9975	26.6028	29.9645	1.85601	5.66593	9.39574	8.49599
ENSG00000176244	ACBD7	acyl-CoA binding domain containing 7 [Source:HGNC Symbol;Acc:HGNC:17715]	protein_coding	40.4583	1.35076	0.00159008	0.0294697	56.9954	70.9407	39.3819	14.8481	14.8731	35.234	22.4537
ENSG00000140937	CDH11	cadherin 11 [Source:HGNC Symbol;Acc:HGNC:1750]	protein_coding	395.297	1.63732	0.00159188	0.0294753	1129.91	101.977	838.149	195.809	258.508	197.311	237.281
ENSG00000007237	GAS7	growth arrest specific 7 [Source:HGNC Symbol;Acc:HGNC:4169]	protein_coding	570.075	1.13765	0.00159675	0.0295377	637.948	869.024	1108.69	463.075	384.575	341.77	395.67
ENSG00000126709	IFI6	interferon alpha inducible protein 6 [Source:HGNC Symbol;Acc:HGNC:4054]	protein_coding	72.1172	1.48423	0.00160845	0.0296423	106.991	26.6028	154.103	21.3441	35.4121	43.4553	39.4457
ENSG00000154975	CA10	carbonic anhydrase 10 [Source:HGNC Symbol;Acc:HGNC:1369]	protein_coding	37.0808	-1.65902	0.00161683	0.0297409	21.9982	28.8197	29.9645	119.713	92.0714	23.4894	102.559
ENSG00000198892	SHISA4	shisa family member 4 [Source:HGNC Symbol;Acc:HGNC:27139]	protein_coding	54.0581	1.29272	0.00162	0.0297714	39.9967	35.4704	102.735	29.6962	20.539	29.3617	20.6331
ENSG00000149201	CCDC81	coiled-coil domain containing 81 [Source:HGNC Symbol;Acc:HGNC:26281]	protein_coding	16.5015	1.95869	0.00163525	0.0299954	15.9987	31.0366	27.3961	3.71202	6.37418	7.04681	7.88913
ENSG00000121966	CXCR4	C-X-C motif chemokine receptor 4 [Source:HGNC Symbol;Acc:HGNC:2561]	protein_coding	408.821	1.77713	0.00164059	0.0300653	652.947	50.9887	824.451	138.273	154.397	143.285	160.21
ENSG00000104881	PPP1R13L	protein phosphatase 1 regulatory subunit 13 like [Source:HGNC Symbol;Acc:HGNC:18838]	protein_coding	45.5886	2.59594	0.00165354	0.0302536	15.9987	226.124	36.8135	13.9201	16.9978	15.2681	14.5646
ENSG00000129514	FOXA1	forkhead box A1 [Source:HGNC Symbol;Acc:HGNC:5021]	protein_coding	4.05625	5.72046	0.00165742	0.0302536	3.99967	8.86759	26.54	0	0	1.17447	0
ENSG00000238168		interferon induced transmembrane protein 3 (IFITM3) pseudogene	processed_pseudogene	9.72417	4.44139	0.00165951	0.0302536	0.999919	70.9407	5.13677	1.85601	1.41648	0	1.21371
ENSG00000175899	A2M	alpha-2-macroglobulin [Source:HGNC Symbol;Acc:HGNC:7]	protein_coding	232.065	3.61242	0.00166011	0.0302536	382.969	19.9521	274.817	14.8481	25.4967	14.0936	19.4194
ENSG00000230615		uncharacterized LOC107984948 [Source:NCBI gene;Acc:107984948]	lincRNA	13.6889	2.91551	0.00166423	0.0303005	4.99959	70.9407	17.1226	6.49604	4.95769	3.5234	1.21371
ENSG00000157765	SLC34A2	solute carrier family 34 member 2 [Source:HGNC Symbol;Acc:HGNC:11020]	protein_coding	8.80517	3.04014	0.00166697	0.0303061	9.99919	28.8197	5.13677	0.928005	2.12473	3.5234	0.606856
ENSG00000110799	VWF	von Willebrand factor [Source:HGNC Symbol;Acc:HGNC:12726]	protein_coding	19.6573	3.30778	0.00167018	0.0303243	7.99935	119.713	21.4032	11.1361	5.66593	1.17447	1.82057
ENSG00000205832	C16orf96	chromosome 16 open reading frame 96 [Source:HGNC Symbol;Acc:HGNC:40031]	protein_coding	36.5358	2.94587	0.00167268	0.0303416	7.99935	221.69	28.2522	14.8481	6.37418	14.0936	9.10284
ENSG00000114993	RTKN	rhotekin [Source:HGNC Symbol;Acc:HGNC:10466]	protein_coding	110.558	1.16354	0.00168546	0.0304609	127.99	108.628	127.563	34.3362	70.1159	34.0596	76.4639
ENSG00000272617		novel protein, COG8-PDF readthrough	protein_coding	79.9833	1.06962	0.00168923	0.0305009	107.991	137.448	122.426	67.7444	57.3676	65.7702	43.0868
ENSG00000250131		novel transcript	antisense	5.9957	-3.79624	0.00171109	0.0307702	0.999919	0	1.71226	12.9921	10.6236	16.4425	20.0263
ENSG00000178297	TMPRSS9	transmembrane serine protease 9 [Source:HGNC Symbol;Acc:HGNC:30079]	protein_coding	22.1735	3.63575	0.0017159	0.0307911	5.99951	152.966	10.2735	3.71202	4.95769	7.04681	2.42743
ENSG00000237438	CECR7	cat eye syndrome chromosome region, candidate 7 [Source:HGNC Symbol;Acc:HGNC:1845]	transcribed_unprocessed_pseudogene	6.95676	4.76492	0.00171759	0.0307911	1.99984	55.4225	6.84902	0.928005	1.41648	0	0.606856
ENSG00000080031	PTPRH	protein tyrosine phosphatase, receptor type H [Source:HGNC Symbol;Acc:HGNC:9672]	protein_coding	32.7765	3.3464	0.00171785	0.0307911	3.99967	223.907	15.4103	10.2081	7.79066	8.22127	5.46171
ENSG00000007866	TEAD3	TEA domain transcription factor 3 [Source:HGNC Symbol;Acc:HGNC:11716]	protein_coding	113.671	1.19303	0.00172717	0.0309299	130.989	126.363	161.808	52.8963	74.3654	48.1532	68.5748
ENSG00000158966	CACHD1	cache domain containing 1 [Source:HGNC Symbol;Acc:HGNC:29314]	protein_coding	937.335	1.53516	0.0017374	0.0310847	1661.86	259.377	3076.92	480.707	706.825	432.204	681.5
ENSG00000095303	PTGS1	prostaglandin-endoperoxide synthase 1 [Source:HGNC Symbol;Acc:HGNC:9604]	protein_coding	15.6957	1.91822	0.00174056	0.0311128	23.998	17.7352	40.238	5.56803	7.08242	10.5702	6.67542
ENSG00000147246	HTR2C	5-hydroxytryptamine receptor 2C [Source:HGNC Symbol;Acc:HGNC:5295]	protein_coding	21.9386	2.37919	0.00174764	0.0311826	11.999	11.0845	19.6909	5.56803	3.54121	0	1.82057
ENSG00000005108	THSD7A	thrombospondin type 1 domain containing 7A [Source:HGNC Symbol;Acc:HGNC:22207]	protein_coding	987.46	1.4742	0.00176735	0.0314201	1738.86	549.791	3720.73	701.572	531.89	1115.74	538.888
ENSG00000262879		novel transcript	processed_transcript	46.5144	1.19082	0.00177224	0.0314216	56.9954	97.5435	64.2096	35.2642	27.6214	29.3617	33.3771
ENSG00000144827	ABHD10	abhydrolase domain containing 10 [Source:HGNC Symbol;Acc:HGNC:25656]	protein_coding	297.905	-1.12202	0.00179679	0.0317767	235.981	121.929	172.082	387.906	435.569	337.072	386.567
ENSG00000275964		novel transcript	lincRNA	15.7913	1.81425	0.00179712	0.0317767	15.9987	33.2535	28.2522	8.35205	5.66593	7.04681	7.88913
ENSG00000179981	TSHZ1	teashirt zinc finger homeobox 1 [Source:HGNC Symbol;Acc:HGNC:10669]	protein_coding	417.595	-1.36005	0.00180188	0.0318322	206.983	166.267	287.659	666.308	468.148	677.668	458.176
ENSG00000235092	ID2-AS1	ID2 antisense RNA 1 [Source:HGNC Symbol;Acc:HGNC:51103]	antisense	6.27779	2.60634	0.00180617	0.0318792	6.99943	19.9521	8.56128	1.85601	2.12473	2.34894	1.21371
ENSG00000203995	ZYG11A	zyg-11 family member A, cell cycle regulator [Source:HGNC Symbol;Acc:HGNC:32058]	protein_coding	13.6488	3.25152	0.00182479	0.0320924	0.999919	84.2421	7.70515	2.78402	4.95769	2.34894	2.42743
ENSG00000123146	ADGRE5	adhesion G protein-coupled receptor E5 [Source:HGNC Symbol;Acc:HGNC:1711]	protein_coding	17.932	2.60285	0.00182868	0.032132	8.99927	73.1576	15.4103	4.64003	5.66593	7.04681	3.64114
ENSG00000145198	VWA5B2	von Willebrand factor A domain containing 5B2 [Source:HGNC Symbol;Acc:HGNC:25144]	protein_coding	30.4557	-1.68691	0.00183593	0.0322306	8.99927	22.169	32.5329	91.8725	43.911	83.3872	55.8308
ENSG00000167754	KLK5	kallikrein related peptidase 5 [Source:HGNC Symbol;Acc:HGNC:6366]	protein_coding	6.25665	6.02747	0.00183872	0.0322507	0.999919	46.5549	2.56838	0	0.708242	0	0
ENSG00000100968	NFATC4	nuclear factor of activated T cells 4 [Source:HGNC Symbol;Acc:HGNC:7778]	protein_coding	228.188	1.53171	0.0018416	0.0322724	400.967	88.6759	507.684	98.3686	116.152	125.668	121.978
ENSG00000204899	MZT1	mitotic spindle organizing protein 1 [Source:HGNC Symbol;Acc:HGNC:33830]	protein_coding	194.364	-1.23333	0.00184411	0.0322875	139.989	77.5914	90.7496	244.065	271.965	227.847	228.785
ENSG00000129116	PALLD	palladin, cytoskeletal associated protein [Source:HGNC Symbol;Acc:HGNC:17068]	protein_coding	1686.36	1.37225	0.00187242	0.0327249	2368.81	875.675	2483.63	506.691	982.331	490.927	970.97
ENSG00000205913	SRRM2-AS1	SRRM2 antisense RNA 1 [Source:HGNC Symbol;Acc:HGNC:44162]	antisense	17.9844	2.63556	0.00188019	0.0327731	9.99919	99.7604	17.1226	7.42404	5.66593	8.22127	5.46171
ENSG00000185532	PRKG1	protein kinase cGMP-dependent 1 [Source:HGNC Symbol;Acc:HGNC:9414]	protein_coding	82.4995	1.22191	0.00188503	0.0328284	157.987	42.1211	191.773	51.0403	70.1159	51.6766	54.6171
ENSG00000243660	ZNF487	zinc finger protein 487 [Source:HGNC Symbol;Acc:HGNC:23488]	protein_coding	49.5214	1.17318	0.00190569	0.0330654	54.9955	115.279	74.4831	38.0482	34.7038	29.3617	39.4457
ENSG00000186994	KANK3	KN motif and ankyrin repeat domains 3 [Source:HGNC Symbol;Acc:HGNC:24796]	protein_coding	18.6798	2.24174	0.00190605	0.0330654	12.9989	68.7238	13.698	9.28005	6.37418	4.69787	5.46171
ENSG00000241832	CECR3	cat eye syndrome chromosome region, candidate 3 [Source:HGNC Symbol;Acc:HGNC:1841]	lincRNA	6.2569	5.2595	0.00190707	0.0330654	0	42.1211	5.9929	0	1.41648	0	0
ENSG00000111696	NT5DC3	5'-nucleotidase domain containing 3 [Source:HGNC Symbol;Acc:HGNC:30826]	protein_coding	81.5261	1.12564	0.0019269	0.0333504	68.9944	126.363	125.851	53.8243	41.7863	57.5489	43.0868
ENSG00000234327		uncharacterized LOC101928000 [Source:NCBI gene;Acc:101928000]	processed_transcript	29.9536	-1.54572	0.00194017	0.0335209	21.9982	15.5183	11.1297	63.1044	58.0758	17.617	49.1554
ENSG00000183401	CCDC159	coiled-coil domain containing 159 [Source:HGNC Symbol;Acc:HGNC:26996]	protein_coding	38.6865	1.74397	0.00196103	0.033775	33.9972	108.628	42.8064	13.9201	11.3319	31.7106	16.3851
ENSG00000158423	RIBC1	RIB43A domain with coiled-coils 1 [Source:HGNC Symbol;Acc:HGNC:26537]	protein_coding	18.5777	2.04331	0.00196132	0.033775	24.998	37.6873	41.0941	7.42404	9.20714	4.69787	11.5303
ENSG00000187144	SPATA21	spermatogenesis associated 21 [Source:HGNC Symbol;Acc:HGNC:28026]	protein_coding	13.1175	3.66337	0.00196167	0.033775	1.99984	99.7604	10.2735	2.78402	3.54121	3.5234	1.82057
ENSG00000171033	PKIA	cAMP-dependent protein kinase inhibitor alpha [Source:HGNC Symbol;Acc:HGNC:9017]	protein_coding	1742.03	-1.01325	0.00196176	0.033775	1327.89	1314.62	1093.28	2925.07	2584.37	1993.07	2548.19
ENSG00000010932	FMO1	flavin containing monooxygenase 1 [Source:HGNC Symbol;Acc:HGNC:3769]	protein_coding	8.91725	2.21335	0.00197159	0.0339144	15.9987	13.3014	19.6909	1.85601	2.83297	4.69787	4.85485
ENSG00000213846		tropomyosin 4 (TPM4) pseudogene	transcribed_processed_pseudogene	7.12904	5.16916	0.0019772	0.0339515	1.99984	55.4225	2.56838	0	0.708242	0	1.21371
ENSG00000279690		TEC	TEC	30.3604	2.40064	0.0019806	0.0339801	60.995	8.86759	47.9432	4.64003	9.91538	0	14.5646
ENSG00000185900	POMK	protein-O-mannose kinase [Source:HGNC Symbol;Acc:HGNC:26267]	protein_coding	89.2562	2.05378	0.00198305	0.0339924	152.988	239.425	148.11	54.7523	44.6192	30.5362	43.0868
ENSG00000103811	CTSH	cathepsin H [Source:HGNC Symbol;Acc:HGNC:2535]	protein_coding	44.5559	1.71364	0.00200821	0.0343038	21.9982	62.0731	64.2096	12.9921	20.539	10.5702	15.1714
ENSG00000113319	RASGRF2	Ras protein specific guanine nucleotide releasing factor 2 [Source:HGNC Symbol;Acc:HGNC:9876]	protein_coding	78.2982	1.84758	0.00203266	0.0346612	125.99	66.5069	190.06	25.0561	46.0357	25.8383	44.9074
ENSG00000116032	GRIN3B	glutamate ionotropic receptor NMDA type subunit 3B [Source:HGNC Symbol;Acc:HGNC:16768]	protein_coding	18.833	2.15209	0.00203541	0.0346765	17.9985	64.29	31.6767	13.9201	5.66593	8.22127	6.06856
ENSG00000063438	AHRR	aryl-hydrocarbon receptor repressor [Source:HGNC Symbol;Acc:HGNC:346]	protein_coding	37.6159	1.74001	0.00204062	0.0346765	50.9958	17.7352	65.0657	12.0641	14.8731	12.9191	14.5646
ENSG00000153404	PLEKHG4B	pleckstrin homology and RhoGEF domain containing G4B [Source:HGNC Symbol;Acc:HGNC:29399]	protein_coding	289.1	1.49046	0.00204719	0.0347579	254.979	285.98	515.389	112.289	129.608	90.434	168.706
ENSG00000166535	A2ML1	alpha-2-macroglobulin like 1 [Source:HGNC Symbol;Acc:HGNC:23336]	protein_coding	15.2681	3.16323	0.00205783	0.0349084	5.99951	97.5435	10.2735	8.35205	1.41648	4.69787	2.42743
ENSG00000197822	OCLN	occludin [Source:HGNC Symbol;Acc:HGNC:8104]	protein_coding	21.2359	1.88582	0.00206382	0.0349713	32.9973	19.9521	38.5258	1.85601	15.5813	4.69787	10.3166
ENSG00000120913	PDLIM2	PDZ and LIM domain 2 [Source:HGNC Symbol;Acc:HGNC:13992]	protein_coding	53.3033	1.68716	0.00206689	0.0349713	59.9951	106.411	57.3606	13.9201	21.9555	30.5362	25.488
ENSG00000103876	FAH	fumarylacetoacetate hydrolase [Source:HGNC Symbol;Acc:HGNC:3579]	protein_coding	45.8433	1.38154	0.00209881	0.0354521	37.9969	59.8563	65.9219	14.8481	29.7462	21.1404	17.5988
ENSG00000225778	PROSER2-AS1	PROSER2 antisense RNA 1 [Source:HGNC Symbol;Acc:HGNC:27343]	antisense	9.25042	3.66322	0.00209891	0.0354521	1.99984	66.5069	4.28064	0.928005	0.708242	3.5234	2.42743
ENSG00000180210	F2	coagulation factor II, thrombin [Source:HGNC Symbol;Acc:HGNC:3535]	protein_coding	11.1279	3.85589	0.00210773	0.0355525	2.99976	57.6394	11.9858	0.928005	2.12473	2.34894	1.21371
ENSG00000187773	FAM69C	family with sequence similarity 69 member C [Source:HGNC Symbol;Acc:HGNC:31729]	protein_coding	29.6896	3.45165	0.00210896	0.0355525	44.9963	2.2169	24.8277	2.78402	1.41648	2.34894	2.42743
ENSG00000139714	MORN3	MORN repeat containing 3 [Source:HGNC Symbol;Acc:HGNC:29807]	protein_coding	33.6	2.36071	0.00211572	0.0356134	31.9974	150.749	29.9645	13.9201	12.0401	21.1404	7.88913
ENSG00000215030	RPL13P12	ribosomal protein L13 pseudogene 12 [Source:HGNC Symbol;Acc:HGNC:35701]	processed_pseudogene	18.7614	1.96319	0.00212265	0.0356994	39.9967	19.9521	28.2522	7.42404	7.08242	8.22127	7.88913
ENSG00000187416	LHFPL3	LHFPL tetraspan subfamily member 3 [Source:HGNC Symbol;Acc:HGNC:6589]	protein_coding	48.2342	-1.62793	0.00212568	0.0357198	17.9985	31.0366	21.4032	61.2484	63.0335	90.434	69.7885
ENSG00000176531	PHLDB3	pleckstrin homology like domain family B member 3 [Source:HGNC Symbol;Acc:HGNC:30499]	protein_coding	51.1798	2.1966	0.00213515	0.035787	29.9976	230.557	36.8135	16.7041	20.539	34.0596	14.5646
ENSG00000275139		novel transcript, antisense to PCBP3	antisense	11.7863	4.06654	0.00214682	0.0359308	0.999919	90.8928	7.70515	1.85601	2.83297	1.17447	1.82057
ENSG00000010626	LRRC23	leucine rich repeat containing 23 [Source:HGNC Symbol;Acc:HGNC:19138]	protein_coding	51.3959	1.35675	0.00214739	0.0359308	75.9938	70.9407	69.3464	20.4161	26.9132	27.0128	37.6251
ENSG00000113161	HMGCR	3-hydroxy-3-methylglutaryl-CoA reductase [Source:HGNC Symbol;Acc:HGNC:5006]	protein_coding	2996.52	-1.0491	0.00215145	0.0359535	1660.86	2556.08	1992.21	4622.39	4805.42	3090.02	4603.61
ENSG00000250056	LINC01018	long intergenic non-protein coding RNA 1018 [Source:HGNC Symbol;Acc:HGNC:27394]	lincRNA	12.3756	3.88324	0.00215895	0.0359702	0.999919	88.6759	10.2735	2.78402	2.83297	3.5234	0
ENSG00000283020	DUX4L37	double homeobox 4 like 37 (pseudogene) [Source:HGNC Symbol;Acc:HGNC:51775]	unprocessed_pseudogene	6.31549	4.31677	0.00215918	0.0359702	1.99984	39.9042	5.9929	0.928005	1.41648	0	0.606856
ENSG00000129219	PLD2	phospholipase D2 [Source:HGNC Symbol;Acc:HGNC:9068]	protein_coding	123.796	1.05671	0.00216074	0.0359702	87.9928	199.521	173.794	62.1764	60.2006	102.179	70.3953
ENSG00000160602	NEK8	NIMA related kinase 8 [Source:HGNC Symbol;Acc:HGNC:13387]	protein_coding	28.7455	1.77984	0.00217057	0.0361031	26.9978	88.6759	29.1084	12.0641	11.3319	17.617	13.9577
ENSG00000277938		novel transcript	lincRNA	27.6796	-1.29925	0.00217952	0.0362213	26.9978	22.169	15.4103	64.9604	48.8687	43.4553	52.7965
ENSG00000180616	SSTR2	somatostatin receptor 2 [Source:HGNC Symbol;Acc:HGNC:11331]	protein_coding	329.308	1.63342	0.00218384	0.0362424	885.928	133.014	1024.79	148.481	173.519	409.889	149.893
ENSG00000196767	POU3F4	POU class 3 homeobox 4 [Source:HGNC Symbol;Acc:HGNC:9217]	protein_coding	244.253	-1.34143	0.00218448	0.0362424	140.989	124.146	86.4689	331.298	305.96	277.174	271.265
ENSG00000087245	MMP2	matrix metallopeptidase 2 [Source:HGNC Symbol;Acc:HGNC:7166]	protein_coding	260.397	1.69559	0.00219194	0.0362742	733.94	124.146	428.064	90.9445	149.439	152.681	137.756
ENSG00000122359	ANXA11	annexin A11 [Source:HGNC Symbol;Acc:HGNC:535]	protein_coding	75.1852	1.44489	0.00220531	0.0364034	54.9955	55.4225	100.167	13.9201	27.6214	21.1404	40.0525
ENSG00000250130		glyceraldehyde-3-phosphate dehydrogenase (GAPDH) pseudogene	processed_pseudogene	8.72909	3.50035	0.00220831	0.0364223	6.99943	53.2056	8.56128	2.78402	1.41648	1.17447	2.42743
ENSG00000268592		RAET1E antisense RNA 1 [Source:NCBI gene;Acc:100652739]	antisense	4.18255	4.60514	0.00224796	0.0368032	16.9986	11.0845	11.9858	0	0.708242	0	1.21371
ENSG00000138735	PDE5A	phosphodiesterase 5A [Source:HGNC Symbol;Acc:HGNC:8784]	protein_coding	162.11	-1.72691	0.00225015	0.0368032	38.9968	106.411	35.9574	270.05	183.435	126.842	203.904
ENSG00000130433	CACNG6	calcium voltage-gated channel auxiliary subunit gamma 6 [Source:HGNC Symbol;Acc:HGNC:13625]	protein_coding	12.7128	3.51673	0.00225327	0.0368234	0.999919	82.0252	8.56128	2.78402	1.41648	4.69787	1.82057
ENSG00000183762	KREMEN1	kringle containing transmembrane protein 1 [Source:HGNC Symbol;Acc:HGNC:17550]	protein_coding	166.823	1.07117	0.00226392	0.0369053	184.985	126.363	236.291	64.0324	96.3209	111.574	78.8913
ENSG00000111331	OAS3	2'-5'-oligoadenylate synthetase 3 [Source:HGNC Symbol;Acc:HGNC:8088]	protein_coding	9.93884	3.47582	0.00227739	0.0370633	1.99984	35.4704	7.70515	0	1.41648	3.5234	0.606856
ENSG00000204065	TCEAL5	transcription elongation factor A like 5 [Source:HGNC Symbol;Acc:HGNC:22282]	protein_coding	71.864	1.35829	0.00228099	0.037091	22.9981	88.6759	48.7993	20.4161	16.2896	24.6638	20.0263
ENSG00000158816	VWA5B1	von Willebrand factor A domain containing 5B1 [Source:HGNC Symbol;Acc:HGNC:26538]	protein_coding	22.2034	2.74731	0.00228706	0.037159	3.99967	110.845	8.56128	8.35205	2.12473	8.22127	5.46171
ENSG00000213965	NUDT19	nudix hydrolase 19 [Source:HGNC Symbol;Acc:HGNC:32036]	protein_coding	9.44823	3.66489	0.00230653	0.0374266	0.999919	37.6873	1.71226	0	2.12473	1.17447	0.606856
ENSG00000143194	MAEL	maelstrom spermatogenic transposon silencer [Source:HGNC Symbol;Acc:HGNC:25929]	protein_coding	6.84782	3.11224	0.00230823	0.0374266	18.9985	19.9521	11.1297	1.85601	1.41648	3.5234	1.21371
ENSG00000155970	MICU3	mitochondrial calcium uptake family member 3 [Source:HGNC Symbol;Acc:HGNC:27820]	protein_coding	149.966	-1.36629	0.00231326	0.0374266	102.992	84.2421	77.9077	261.698	242.927	170.298	236.674
ENSG00000236483	MTND2P40	MT-ND2 pseudogene 40 [Source:HGNC Symbol;Acc:HGNC:52084]	unprocessed_pseudogene	5.61029	3.01077	0.00231443	0.0374266	4.99959	28.8197	7.70515	0.928005	2.12473	2.34894	1.21371
ENSG00000120149	MSX2	msh homeobox 2 [Source:HGNC Symbol;Acc:HGNC:7392]	protein_coding	56.0291	4.12454	0.0023165	0.0374266	250.98	4.4338	211.464	4.64003	12.0401	2.34894	16.3851
ENSG00000215912	TTC34	tetratricopeptide repeat domain 34 [Source:HGNC Symbol;Acc:HGNC:34297]	protein_coding	8.93808	2.39651	0.00232764	0.0375675	5.99951	22.169	15.4103	3.71202	2.12473	0	4.24799
ENSG00000197893	NRAP	nebulin related anchoring protein [Source:HGNC Symbol;Acc:HGNC:7988]	protein_coding	7.73769	2.68196	0.00232943	0.0375675	10.9991	31.0366	18.8348	3.71202	3.54121	3.5234	1.82057
ENSG00000174145	NWD2	NACHT and WD repeat domain containing 2 [Source:HGNC Symbol;Acc:HGNC:29229]	protein_coding	15.176	2.56386	0.00233508	0.0375969	12.9989	8.86759	62.4974	5.56803	7.79066	0	5.46171
ENSG00000112394	SLC16A10	solute carrier family 16 member 10 [Source:HGNC Symbol;Acc:HGNC:17027]	protein_coding	24.0109	1.92842	0.00234848	0.0377656	12.9989	57.6394	42.8064	9.28005	12.0401	7.04681	10.3166
ENSG00000198715	GLMP	glycosylated lysosomal membrane protein [Source:HGNC Symbol;Acc:HGNC:29436]	protein_coding	43.863	1.14008	0.00235219	0.0377656	64.9947	37.6873	64.2096	17.6321	21.9555	39.9319	24.8811
ENSG00000182158	CREB3L2	cAMP responsive element binding protein 3 like 2 [Source:HGNC Symbol;Acc:HGNC:23720]	protein_coding	208.026	1.26483	0.00235772	0.0377941	299.976	139.665	315.911	99.2966	115.443	76.3404	129.26
ENSG00000224116	INHBA-AS1	INHBA antisense RNA 1 [Source:HGNC Symbol;Acc:HGNC:40303]	antisense	37.796	-1.51292	0.00235888	0.0377941	10.9991	37.6873	23.9716	83.5205	59.4923	56.3744	66.1473
ENSG00000186452	TMPRSS12	transmembrane serine protease 12 [Source:HGNC Symbol;Acc:HGNC:28779]	protein_coding	4.94347	4.31757	0.00237113	0.0379284	1.99984	33.2535	4.28064	0.928005	0	1.17447	0.606856
ENSG00000025039	RRAGD	Ras related GTP binding D [Source:HGNC Symbol;Acc:HGNC:19903]	protein_coding	372.643	1.01449	0.002383	0.0380519	685.944	212.822	660.075	227.361	297.462	245.464	263.376
ENSG00000149499	EML3	echinoderm microtubule associated protein like 3 [Source:HGNC Symbol;Acc:HGNC:26666]	protein_coding	64.9093	1.14516	0.00239241	0.0380519	54.9955	77.5914	82.1883	31.5522	26.9132	32.8851	37.6251
ENSG00000279631		TEC	TEC	4.18886	5.02027	0.002393	0.0380519	2.99976	28.8197	6.84902	0	0	0	1.21371
ENSG00000171872	KLF17	Kruppel like factor 17 [Source:HGNC Symbol;Acc:HGNC:18830]	protein_coding	10.8988	3.95114	0.00240811	0.0381469	0.999919	75.3745	6.84902	1.85601	0.708242	3.5234	1.21371
ENSG00000118271	TTR	transthyretin [Source:HGNC Symbol;Acc:HGNC:12405]	protein_coding	18.9233	3.24758	0.00241462	0.0382191	32.9973	0	36.8135	1.85601	1.41648	2.34894	4.24799
ENSG00000172348	RCAN2	regulator of calcineurin 2 [Source:HGNC Symbol;Acc:HGNC:3041]	protein_coding	221.351	-1.4629	0.00243341	0.0384444	132.989	135.231	142.117	451.939	434.152	227.847	393.85
ENSG00000196739	COL27A1	collagen type XXVII alpha 1 chain [Source:HGNC Symbol;Acc:HGNC:22986]	protein_coding	201.112	1.27847	0.00244559	0.0385583	390.968	113.062	337.314	88.1605	86.4055	187.915	104.379
ENSG00000172380	GNG12	G protein subunit gamma 12 [Source:HGNC Symbol;Acc:HGNC:19663]	protein_coding	455.573	1.57641	0.00244587	0.0385583	864.93	121.929	911.776	128.993	274.798	187.915	258.521
ENSG00000170175	CHRNB1	cholinergic receptor nicotinic beta 1 subunit [Source:HGNC Symbol;Acc:HGNC:1961]	protein_coding	66.675	1.03048	0.00244986	0.0385901	77.9937	157.4	86.4689	50.1123	52.4099	45.8042	57.0445
ENSG00000027644	INSRR	insulin receptor related receptor [Source:HGNC Symbol;Acc:HGNC:6093]	protein_coding	35.9854	3.2845	0.00245615	0.0386194	1.99984	130.797	3.42451	6.49604	1.41648	7.04681	3.64114
ENSG00000259318		high mobility group nucleosome binding pseudogene	processed_pseudogene	6.76985	2.41815	0.00245761	0.0386194	12.9989	13.3014	6.84902	0.928005	1.41648	3.5234	2.42743
ENSG00000153233	PTPRR	protein tyrosine phosphatase, receptor type R [Source:HGNC Symbol;Acc:HGNC:9680]	protein_coding	26.5843	-1.59657	0.00246943	0.0387209	8.99927	17.7352	15.4103	44.5443	51.7016	21.1404	47.3348
ENSG00000156042	CFAP70	cilia and flagella associated protein 70 [Source:HGNC Symbol;Acc:HGNC:30726]	protein_coding	33.3993	1.75804	0.0024978	0.0390824	71.9941	46.5549	97.5986	17.6321	27.6214	16.4425	23.6674
ENSG00000197408	CYP2B6	cytochrome P450 family 2 subfamily B member 6 [Source:HGNC Symbol;Acc:HGNC:2615]	protein_coding	8.95201	3.67851	0.00250399	0.0390824	4.99959	55.4225	11.9858	2.78402	2.83297	1.17447	0.606856
ENSG00000165891	E2F7	E2F transcription factor 7 [Source:HGNC Symbol;Acc:HGNC:23820]	protein_coding	196.768	1.1629	0.00250496	0.0390824	289.976	139.665	360.43	81.6645	142.357	122.145	126.833
ENSG00000179603	GRM8	glutamate metabotropic receptor 8 [Source:HGNC Symbol;Acc:HGNC:4600]	protein_coding	76.0951	1.66796	0.00250558	0.0390824	172.986	42.1211	229.442	36.1922	55.9511	36.4085	58.8651
ENSG00000013563	DNASE1L1	deoxyribonuclease 1 like 1 [Source:HGNC Symbol;Acc:HGNC:2957]	protein_coding	34.7745	1.3353	0.00251101	0.039112	32.9973	70.9407	56.5045	22.2721	24.7885	18.7915	17.5988
ENSG00000145703	IQGAP2	IQ motif containing GTPase activating protein 2 [Source:HGNC Symbol;Acc:HGNC:6111]	protein_coding	264.336	1.37293	0.00253126	0.0392391	392.968	128.58	292.796	87.2325	104.82	125.668	103.772
ENSG00000172493	AFF1	AF4/FMR2 family member 1 [Source:HGNC Symbol;Acc:HGNC:7135]	protein_coding	261.304	1.02362	0.00253503	0.0392391	491.96	192.87	629.254	240.353	204.682	210.23	211.793
ENSG00000130812	ANGPTL6	angiopoietin like 6 [Source:HGNC Symbol;Acc:HGNC:23140]	protein_coding	10.4715	3.64097	0.00253987	0.0392829	1.99984	93.1097	5.9929	2.78402	4.24945	2.34894	1.21371
ENSG00000147813	NAPRT	nicotinate phosphoribosyltransferase [Source:HGNC Symbol;Acc:HGNC:30450]	protein_coding	35.476	1.76764	0.00254541	0.03932	25.9979	15.5183	77.0515	12.0641	5.66593	16.4425	13.9577
ENSG00000142694	EVA1B	eva-1 homolog B [Source:HGNC Symbol;Acc:HGNC:25558]	protein_coding	14.1936	2.34864	0.00254628	0.03932	29.9976	13.3014	21.4032	4.64003	5.66593	2.34894	4.24799
ENSG00000170909	OSCAR	osteoclast associated, immunoglobulin-like receptor [Source:HGNC Symbol;Acc:HGNC:29960]	protein_coding	6.58721	3.58349	0.0025547	0.0394191	3.99967	37.6873	8.56128	0.928005	1.41648	3.5234	0
ENSG00000228466	TUBB4AP1	tubulin beta 4A class IVa pseudogene 1 [Source:HGNC Symbol;Acc:HGNC:42340]	processed_pseudogene	5.86539	4.66671	0.0025607	0.0394618	2.99976	53.2056	5.13677	0.928005	2.12473	0	0
ENSG00000156463	SH3RF2	SH3 domain containing ring finger 2 [Source:HGNC Symbol;Acc:HGNC:26299]	protein_coding	13.1549	2.97373	0.00256379	0.0394663	3.99967	57.6394	7.70515	1.85601	3.54121	3.5234	2.42743
ENSG00000008196	TFAP2B	transcription factor AP-2 beta [Source:HGNC Symbol;Acc:HGNC:11743]	protein_coding	61.1656	-2.54938	0.00257401	0.0395615	16.9986	48.7718	3.42451	195.809	101.987	122.145	101.345
ENSG00000182109				42.1772	1.26463	0.00259185	0.0397856	35.9971	59.8563	26.54	14.8481	21.9555	12.9191	15.1714
ENSG00000279133		TEC	TEC	19.6955	2.19226	0.00259264	0.0397856	22.9981	90.8928	13.698	12.9921	5.66593	14.0936	4.24799
ENSG00000136352	NKX2-1	NK2 homeobox 1 [Source:HGNC Symbol;Acc:HGNC:11825]	protein_coding	146.779	5.66641	0.00260111	0.0398569	0	270.462	0.856128	0.928005	0	5.87234	0.606856
ENSG00000182612	TSPAN10	tetraspanin 10 [Source:HGNC Symbol;Acc:HGNC:29942]	protein_coding	19.6834	2.54783	0.00260212	0.0398569	21.9982	79.8083	18.8348	11.1361	2.12473	9.39574	4.85485
ENSG00000253942		myeloid leukemia factor 2 (MLF2) pseudogene	processed_pseudogene	5.04766	6.36684	0.00260338	0.0398569	0	33.2535	5.13677	0	0	0	0
ENSG00000104894	CD37	CD37 molecule [Source:HGNC Symbol;Acc:HGNC:1666]	protein_coding	66.5825	2.06772	0.00261495	0.0399095	79.9935	146.315	112.153	17.6321	25.4967	35.234	29.1291
ENSG00000153930	ANKFN1	ankyrin repeat and fibronectin type III domain containing 1 [Source:HGNC Symbol;Acc:HGNC:26766]	protein_coding	27.2684	1.67548	0.00262345	0.0399559	49.9959	44.338	58.2167	12.0641	11.3319	23.4894	17.5988
ENSG00000126950	TMEM35A	transmembrane protein 35A [Source:HGNC Symbol;Acc:HGNC:25864]	protein_coding	532.681	-1.08042	0.00262617	0.0399559	346.972	407.909	327.897	912.229	800.313	590.757	744.613
ENSG00000238098	ABCA17P	ATP binding cassette subfamily A member 17, pseudogene [Source:HGNC Symbol;Acc:HGNC:32972]	transcribed_unitary_pseudogene	14.1709	2.47318	0.0026273	0.0399559	5.99951	86.459	11.1297	5.56803	8.4989	7.04681	3.03428
ENSG00000178209	PLEC	plectin [Source:HGNC Symbol;Acc:HGNC:9069]	protein_coding	1581.85	1.0488	0.0026302	0.0399559	2259.82	1811.21	2680.54	1136.81	974.541	1073.46	1168.2
ENSG00000073067	CYP2W1	cytochrome P450 family 2 subfamily W member 1 [Source:HGNC Symbol;Acc:HGNC:20243]	protein_coding	5.2461	2.80954	0.00263808	0.0400136	6.99943	24.3859	5.13677	0.928005	2.12473	2.34894	1.21371
ENSG00000072858	SIDT1	SID1 transmembrane family member 1 [Source:HGNC Symbol;Acc:HGNC:25967]	protein_coding	11.7099	2.47096	0.00266031	0.0402666	2.99976	42.1211	12.8419	2.78402	3.54121	4.69787	2.42743
ENSG00000237806	FAUP2	FAU, ubiquitin like and ribosomal protein S30 fusion pseudogene 2 [Source:HGNC Symbol;Acc:HGNC:36535]	processed_pseudogene	7.72515	3.87722	0.0026622	0.0402666	4.99959	26.6028	6.84902	0.928005	1.41648	1.17447	0
ENSG00000151882	CCL28	C-C motif chemokine ligand 28 [Source:HGNC Symbol;Acc:HGNC:17700]	protein_coding	8.08499	4.86254	0.00266296	0.0402666	0.999919	73.1576	1.71226	0.928005	1.41648	1.17447	0
ENSG00000233968		uncharacterized LOC101928834 [Source:NCBI gene;Acc:101928834]	antisense	8.0051	2.98579	0.00266889	0.040294	22.9981	4.4338	16.2664	0	1.41648	4.69787	1.82057
ENSG00000229106	BTBD6P1	BTB domain containing 6 pseudogene 1 [Source:HGNC Symbol;Acc:HGNC:51542]	processed_pseudogene	4.54032	5.82816	0.00267534	0.0403604	0	42.1211	1.71226	0	0	1.17447	0
ENSG00000172830	SSH3	slingshot protein phosphatase 3 [Source:HGNC Symbol;Acc:HGNC:30581]	protein_coding	30.4841	1.44049	0.00267805	0.0403703	28.9976	53.2056	41.9503	15.7761	14.8731	10.5702	18.2057
ENSG00000043143	JADE2	jade family PHD finger 2 [Source:HGNC Symbol;Acc:HGNC:22984]	protein_coding	38.3355	1.34844	0.00268524	0.0404415	31.9974	101.977	35.9574	24.1281	16.9978	25.8383	19.4194
ENSG00000167680	SEMA6B	semaphorin 6B [Source:HGNC Symbol;Acc:HGNC:10739]	protein_coding	466.836	1.02018	0.00268693	0.0404415	743.939	882.325	913.489	481.635	385.992	406.366	395.67
ENSG00000135424	ITGA7	integrin subunit alpha 7 [Source:HGNC Symbol;Acc:HGNC:6143]	protein_coding	304.56	1.08827	0.00269264	0.0404659	369.97	192.87	497.41	149.409	178.477	139.762	199.656
ENSG00000165912	PACSIN3	protein kinase C and casein kinase substrate in neurons 3 [Source:HGNC Symbol;Acc:HGNC:8572]	protein_coding	20.0138	2.28848	0.00270203	0.0405534	16.9986	62.0731	10.2735	5.56803	3.54121	9.39574	5.46171
ENSG00000270093				30.2582	1.69044	0.002705	0.0405584	49.9959	24.3859	41.9503	7.42404	13.4566	18.7915	9.7097
ENSG00000276337		novel transcript, sense intronic to ZCCHC14	sense_intronic	9.50635	3.12951	0.00271193	0.0406209	2.99976	53.2056	5.9929	2.78402	2.83297	2.34894	1.21371
ENSG00000226308		novel transcript	lincRNA	4.95596	3.15526	0.00271537	0.0406209	13.9989	8.86759	8.56128	0	2.83297	1.17447	0.606856
ENSG00000220785	MTMR9LP	myotubularin related protein 9-like, pseudogene [Source:HGNC Symbol;Acc:HGNC:27920]	transcribed_unprocessed_pseudogene	27.841	1.6127	0.00271748	0.0406214	17.9985	62.0731	28.2522	10.2081	9.20714	16.4425	10.3166
ENSG00000083067	TRPM3	transient receptor potential cation channel subfamily M member 3 [Source:HGNC Symbol;Acc:HGNC:17992]	protein_coding	165.969	1.67468	0.00272342	0.040622	294.976	141.881	463.165	92.8005	102.695	57.5489	123.192
ENSG00000101435	CST9L	cystatin 9 like [Source:HGNC Symbol;Acc:HGNC:16233]	protein_coding	5.26446	4.73362	0.00272896	0.0406382	1.99984	46.5549	5.13677	0.928005	0.708242	1.17447	0
ENSG00000088726	TMEM40	transmembrane protein 40 [Source:HGNC Symbol;Acc:HGNC:25620]	protein_coding	8.65547	4.21865	0.00274118	0.0407661	0	62.0731	4.28064	1.85601	1.41648	0	1.21371
ENSG00000102962	CCL22	C-C motif chemokine ligand 22 [Source:HGNC Symbol;Acc:HGNC:10621]	protein_coding	11.2637	4.18551	0.0027417	0.0407661	0.999919	86.459	6.84902	1.85601	0.708242	4.69787	0
ENSG00000179715	PCED1B	PC-esterase domain containing 1B [Source:HGNC Symbol;Acc:HGNC:28255]	protein_coding	5.34984	3.01151	0.00275404	0.0409187	16.9986	22.169	9.41741	1.85601	3.54121	1.17447	1.21371
ENSG00000073146	MOV10L1	Mov10 like RISC complex RNA helicase 1 [Source:HGNC Symbol;Acc:HGNC:7201]	protein_coding	16.9224	3.18681	0.00276173	0.0409915	1.99984	113.062	10.2735	3.71202	3.54121	9.39574	1.82057
ENSG00000118307	CASC1	cancer susceptibility 1 [Source:HGNC Symbol;Acc:HGNC:29599]	protein_coding	16.5392	1.74058	0.00276346	0.0409915	30.9975	26.6028	37.6696	3.71202	17.706	7.04681	9.10284
ENSG00000166741	NNMT	nicotinamide N-methyltransferase [Source:HGNC Symbol;Acc:HGNC:7861]	protein_coding	7.8341	3.23996	0.00276556	0.0409915	11.999	31.0366	5.9929	0.928005	3.54121	0	1.82057
ENSG00000166888	STAT6	signal transducer and activator of transcription 6 [Source:HGNC Symbol;Acc:HGNC:11368]	protein_coding	44.0464	1.83472	0.0027673	0.0409915	48.996	144.098	44.5187	12.0641	19.1225	31.7106	24.8811
ENSG00000170920	OR7G3	olfactory receptor family 7 subfamily G member 3 [Source:HGNC Symbol;Acc:HGNC:8467]	protein_coding	4.82481	4.9656	0.00278218	0.0411499	5.99951	28.8197	4.28064	0.928005	0	0	0.606856
ENSG00000146700	SSC4D	scavenger receptor cysteine rich family member with 4 domains [Source:HGNC Symbol;Acc:HGNC:14461]	protein_coding	22.8372	3.28108	0.00278646	0.0411821	3.99967	128.58	18.8348	2.78402	3.54121	8.22127	6.06856
ENSG00000108370	RGS9	regulator of G protein signaling 9 [Source:HGNC Symbol;Acc:HGNC:10004]	protein_coding	36.1578	1.82771	0.00279719	0.0412785	21.9982	124.146	23.9716	18.5601	14.8731	10.5702	17.5988
ENSG00000106341	PPP1R17	protein phosphatase 1 regulatory subunit 17 [Source:HGNC Symbol;Acc:HGNC:16973]	protein_coding	36.9152	-1.82444	0.00280617	0.0413196	16.9986	24.3859	7.70515	41.7602	74.3654	27.0128	78.2845
ENSG00000152207	CYSLTR2	cysteinyl leukotriene receptor 2 [Source:HGNC Symbol;Acc:HGNC:18274]	protein_coding	9.29899	3.39387	0.00280629	0.0413196	3.99967	26.6028	4.28064	0	1.41648	2.34894	0.606856
ENSG00000277152		novel transcript	lincRNA	11.6129	3.40513	0.0028133	0.0413261	6.99943	88.6759	5.9929	4.64003	3.54121	1.17447	3.03428
ENSG00000174165	ZDHHC24	zinc finger DHHC-type containing 24 [Source:HGNC Symbol;Acc:HGNC:27387]	protein_coding	110.579	1.03559	0.00281614	0.0413261	124.99	197.304	175.506	75.1684	89.2385	83.3872	74.6433
ENSG00000110013	SIAE	sialic acid acetylesterase [Source:HGNC Symbol;Acc:HGNC:18187]	protein_coding	116.448	1.00193	0.00281636	0.0413261	198.984	90.8928	176.362	64.9604	84.989	84.5617	79.4982
ENSG00000164690	SHH	sonic hedgehog [Source:HGNC Symbol;Acc:HGNC:10848]	protein_coding	40.3828	3.23159	0.00281726	0.0413261	3.99967	172.918	0.856128	5.56803	3.54121	10.5702	5.46171
ENSG00000125844	RRBP1	ribosome binding protein 1 [Source:HGNC Symbol;Acc:HGNC:10448]	protein_coding	317.102	1.6965	0.00283541	0.0415614	788.936	166.267	500.835	109.505	166.437	147.983	175.988
ENSG00000222009	BTBD19	BTB domain containing 19 [Source:HGNC Symbol;Acc:HGNC:27145]	protein_coding	36.806	2.36656	0.00284236	0.0416321	24.998	161.834	29.9645	5.56803	11.3319	29.3617	9.7097
ENSG00000139865	TTC6	tetratricopeptide repeat domain 6 [Source:HGNC Symbol;Acc:HGNC:19739]	protein_coding	7.37046	3.25433	0.00285548	0.041793	2.99976	53.2056	7.70515	0.928005	2.12473	4.69787	1.21371
ENSG00000088727	KIF9	kinesin family member 9 [Source:HGNC Symbol;Acc:HGNC:16666]	protein_coding	52.2971	1.09584	0.00289275	0.0422126	104.991	53.2056	82.1883	43.6163	45.3275	29.3617	33.3771
ENSG00000182397	DNM1P46	dynamin 1 pseudogene 46 [Source:HGNC Symbol;Acc:HGNC:35199]	transcribed_unprocessed_pseudogene	4.03895	4.11157	0.00290122	0.042263	0.999919	37.6873	3.42451	0.928005	1.41648	0	0.606856
ENSG00000262663		novel transcript, sense intronic TBCD	lincRNA	8.35834	3.25351	0.00290308	0.042263	34.9972	13.3014	2.56838	0.928005	1.41648	2.34894	2.42743
ENSG00000122194	PLG	plasminogen [Source:HGNC Symbol;Acc:HGNC:9071]	protein_coding	5.16303	4.02213	0.00290427	0.042263	2.99976	35.4704	2.56838	1.85601	0.708242	0	0.606856
ENSG00000258776		novel transcript	lincRNA	4.79657	3.43937	0.00291636	0.0423995	11.999	6.65069	15.4103	0.928005	0.708242	2.34894	0.606856
ENSG00000168447	SCNN1B	sodium channel epithelial 1 beta subunit [Source:HGNC Symbol;Acc:HGNC:10600]	protein_coding	14.9815	3.84311	0.00295334	0.0428103	0.999919	104.194	5.13677	3.71202	1.41648	4.69787	0.606856
ENSG00000233543	CHTF8P1	chromosome transmission fidelity factor 8 pseudogene 1 [Source:HGNC Symbol;Acc:HGNC:35443]	processed_pseudogene	3.93449	6.38469	0.00295892	0.0428596	0	35.4704	3.42451	0	0	0	0
ENSG00000248415	GAPDHP61	glyceraldehyde 3 phosphate dehydrogenase pseudogene 61 [Source:HGNC Symbol;Acc:HGNC:4155]	processed_pseudogene	10.6428	4.3267	0.00296519	0.0429187	0.999919	88.6759	4.28064	2.78402	0	2.34894	1.21371
ENSG00000181873	IBA57	IBA57, iron-sulfur cluster assembly [Source:HGNC Symbol;Acc:HGNC:27302]	protein_coding	138.57	1.06169	0.00297375	0.0429477	215.982	301.498	179.787	120.641	101.279	128.017	94.0627
ENSG00000180610	ZBTB12BP	zinc finger and BTB domain containing 12B, pseudogene [Source:HGNC Symbol;Acc:HGNC:37702]	processed_pseudogene	7.07651	4.04409	0.00299019	0.0431533	0.999919	42.1211	10.2735	0	1.41648	2.34894	0.606856
ENSG00000254944	ATP5PBP5	ATP synthase peripheral stalk-membrane subunit b pseudogene 5 [Source:HGNC Symbol;Acc:HGNC:39746]	processed_pseudogene	7.12354	2.66717	0.00299968	0.0432584	8.99927	13.3014	16.2664	3.71202	1.41648	1.17447	1.82057
ENSG00000179342		guanine nucleotide binding protein (G protein), alpha 11 (Gq class) (GNA11) pseudogene	processed_pseudogene	8.28725	4.37243	0.00300264	0.0432693	0.999919	57.6394	5.9929	0	0	2.34894	1.82057
ENSG00000089041	P2RX7	purinergic receptor P2X 7 [Source:HGNC Symbol;Acc:HGNC:8537]	protein_coding	14.563	3.02967	0.00301746	0.0433665	4.99959	57.6394	21.4032	3.71202	2.83297	4.69787	2.42743
ENSG00000166415	WDR72	WD repeat domain 72 [Source:HGNC Symbol;Acc:HGNC:26790]	protein_coding	17.0973	1.74162	0.00301748	0.0433665	54.9955	22.169	46.2309	8.35205	15.5813	18.7915	7.88913
ENSG00000065308	TRAM2	translocation associated membrane protein 2 [Source:HGNC Symbol;Acc:HGNC:16855]	protein_coding	246.233	1.21586	0.00302347	0.0434101	457.963	168.484	447.755	137.345	175.644	122.145	183.271
ENSG00000198947	DMD	dystrophin [Source:HGNC Symbol;Acc:HGNC:2928]	protein_coding	468.788	1.00873	0.00303541	0.0435178	849.931	228.341	928.043	318.306	354.121	278.349	383.533
ENSG00000179588	ZFPM1	zinc finger protein, FOG family member 1 [Source:HGNC Symbol;Acc:HGNC:19762]	protein_coding	78.1787	1.05437	0.00304887	0.0436471	151.988	79.8083	148.966	73.3124	57.3676	59.8978	57.0445
ENSG00000021300	PLEKHB1	pleckstrin homology domain containing B1 [Source:HGNC Symbol;Acc:HGNC:19079]	protein_coding	75.4309	1.38277	0.00305928	0.0437641	55.9954	93.1097	162.664	36.1922	29.0379	63.4212	32.7702
ENSG00000273079	GRIN2B	glutamate ionotropic receptor NMDA type subunit 2B [Source:HGNC Symbol;Acc:HGNC:4586]	protein_coding	840.602	1.26804	0.00306934	0.0438761	901.927	2684.66	487.993	824.069	425.653	540.255	461.818
ENSG00000167216	KATNAL2	katanin catalytic subunit A1 like 2 [Source:HGNC Symbol;Acc:HGNC:25387]	protein_coding	25.5812	1.30923	0.00307864	0.0439619	51.9958	22.169	61.6412	16.7041	19.8308	14.0936	23.6674
ENSG00000183150	GPR19	G protein-coupled receptor 19 [Source:HGNC Symbol;Acc:HGNC:4473]	protein_coding	76.8535	-1.18875	0.00307982	0.0439619	34.9972	70.9407	45.3748	140.129	113.319	85.7361	109.841
ENSG00000007174	DNAH9	dynein axonemal heavy chain 9 [Source:HGNC Symbol;Acc:HGNC:2953]	protein_coding	49.829	1.52222	0.00308449	0.0439965	110.991	115.279	120.714	43.6163	46.0357	25.8383	44.9074
ENSG00000060558	GNA15	G protein subunit alpha 15 [Source:HGNC Symbol;Acc:HGNC:4383]	protein_coding	8.97059	4.76937	0.00309445	0.0440426	0.999919	75.3745	4.28064	0.928005	2.83297	0	0
ENSG00000105967	TFEC	transcription factor EC [Source:HGNC Symbol;Acc:HGNC:11754]	protein_coding	7.55381	2.85072	0.00310268	0.0441277	13.9989	13.3014	21.4032	2.78402	0	5.87234	1.21371
ENSG00000174428	GTF2IRD2B	GTF2I repeat domain containing 2B [Source:HGNC Symbol;Acc:HGNC:33125]	protein_coding	20.5025	1.41344	0.00311247	0.0442295	25.9979	42.1211	36.8135	16.7041	9.91538	10.5702	14.5646
ENSG00000131951	LRRC9	leucine rich repeat containing 9 [Source:HGNC Symbol;Acc:HGNC:19848]	protein_coding	22.0448	1.65708	0.0031204	0.0442295	55.9954	22.169	50.5116	9.28005	20.539	11.7447	13.3508
ENSG00000226174	TEX22	testis expressed 22 [Source:HGNC Symbol;Acc:HGNC:40026]	protein_coding	15.1062	2.37832	0.0031211	0.0442295	11.999	66.5069	19.6909	9.28005	2.83297	9.39574	3.64114
ENSG00000181885	CLDN7	claudin 7 [Source:HGNC Symbol;Acc:HGNC:2049]	protein_coding	6.07269	5.05689	0.00312698	0.0442809	1.99984	35.4704	4.28064	0	0	1.17447	0.606856
ENSG00000269994		uncharacterized LOC440173 [Source:NCBI gene;Acc:440173]	lincRNA	55.0354	-1.45162	0.00314125	0.0443881	38.9968	24.3859	71.0586	119.713	148.023	103.353	129.26
ENSG00000185811	IKZF1	IKAROS family zinc finger 1 [Source:HGNC Symbol;Acc:HGNC:13176]	protein_coding	30.9357	1.35237	0.00314134	0.0443881	64.9947	33.2535	29.1084	16.7041	16.2896	16.4425	17.5988
ENSG00000121207	LRAT	lecithin retinol acyltransferase [Source:HGNC Symbol;Acc:HGNC:6685]	protein_coding	29.2213	1.56471	0.00314923	0.0444675	28.9976	42.1211	17.9787	8.35205	10.6236	14.0936	6.67542
ENSG00000173334	TRIB1	tribbles pseudokinase 1 [Source:HGNC Symbol;Acc:HGNC:16891]	protein_coding	123.374	-1.01434	0.00315552	0.0445244	100.992	68.7238	117.29	202.305	223.804	144.46	210.579
ENSG00000133195	SLC39A11	solute carrier family 39 member 11 [Source:HGNC Symbol;Acc:HGNC:14463]	protein_coding	50.7175	1.30526	0.0031676	0.0445986	40.9967	101.977	80.476	14.8481	37.5368	45.8042	21.8468
ENSG00000263264		novel protein	protein_coding	9.20039	3.96525	0.00320317	0.0449663	0.999919	59.8563	4.28064	0.928005	0.708242	3.5234	0.606856
ENSG00000197043	ANXA6	annexin A6 [Source:HGNC Symbol;Acc:HGNC:544]	protein_coding	639.079	1.17673	0.00320517	0.0449663	932.924	325.884	1102.69	227.361	347.038	480.357	342.267
ENSG00000181291	TMEM132E	transmembrane protein 132E [Source:HGNC Symbol;Acc:HGNC:26991]	protein_coding	53.0467	-1.47449	0.00321103	0.0450147	29.9976	37.6873	33.389	148.481	77.1984	64.5957	81.9256
ENSG00000256612	CYP2B7P	cytochrome P450 family 2 subfamily B member 7, pseudogene [Source:HGNC Symbol;Acc:HGNC:2616]	transcribed_unprocessed_pseudogene	12.8499	2.72448	0.00322436	0.0451065	9.99919	77.5914	8.56128	7.42404	2.83297	5.87234	3.03428
ENSG00000117154	IGSF21	immunoglobin superfamily member 21 [Source:HGNC Symbol;Acc:HGNC:28246]	protein_coding	212.382	-1.28801	0.0032325	0.0451827	241.98	35.4704	279.954	498.339	359.787	510.893	467.279
ENSG00000134247	PTGFRN	prostaglandin F2 receptor inhibitor [Source:HGNC Symbol;Acc:HGNC:9601]	protein_coding	564.153	1.1598	0.0032344	0.0451827	1004.92	257.16	839.862	247.777	259.216	469.787	282.795
ENSG00000160703	NLRX1	NLR family member X1 [Source:HGNC Symbol;Acc:HGNC:29890]	protein_coding	60.3242	1.29756	0.0032382	0.045201	61.995	141.881	63.3535	28.7682	30.4544	49.3276	34.5908
ENSG00000125780	TGM3	transglutaminase 3 [Source:HGNC Symbol;Acc:HGNC:11779]	protein_coding	7.01203	3.23026	0.00325319	0.0452914	1.99984	39.9042	5.9929	2.78402	0.708242	1.17447	1.82057
ENSG00000165959	CLMN	calmin [Source:HGNC Symbol;Acc:HGNC:19972]	protein_coding	49.9554	1.50299	0.00325373	0.0452914	66.9945	150.749	52.2238	26.9122	33.9956	30.5362	33.3771
ENSG00000075651	PLD1	phospholipase D1 [Source:HGNC Symbol;Acc:HGNC:9067]	protein_coding	18.2277	1.82343	0.003257	0.0452986	32.9973	44.338	23.1155	11.1361	9.20714	16.4425	1.82057
ENSG00000169403	PTAFR	platelet activating factor receptor [Source:HGNC Symbol;Acc:HGNC:9582]	protein_coding	11.29	3.08625	0.00327047	0.0453956	1.99984	77.5914	11.1297	3.71202	4.24945	3.5234	2.42743
ENSG00000186642	PDE2A	phosphodiesterase 2A [Source:HGNC Symbol;Acc:HGNC:8777]	protein_coding	187.149	1.06903	0.00327533	0.045431	202.983	159.617	333.89	100.225	128.9	96.3063	118.944
ENSG00000140795	MYLK3	myosin light chain kinase 3 [Source:HGNC Symbol;Acc:HGNC:29826]	protein_coding	9.91187	2.58707	0.00328379	0.0454831	13.9989	42.1211	10.2735	2.78402	4.24945	3.5234	3.64114
ENSG00000152822	GRM1	glutamate metabotropic receptor 1 [Source:HGNC Symbol;Acc:HGNC:4593]	protein_coding	106.711	-1.51601	0.00328612	0.0454831	126.99	33.2535	130.988	397.186	303.836	103.353	319.206
ENSG00000248796	MED15P8	mediator complex subunit 15 pseudogene 8 [Source:HGNC Symbol;Acc:HGNC:48657]	unprocessed_pseudogene	4.36097	5.67189	0.00328694	0.0454831	0	33.2535	5.9929	0	0	0	0.606856
ENSG00000083807	SLC27A5	solute carrier family 27 member 5 [Source:HGNC Symbol;Acc:HGNC:10999]	protein_coding	47.5857	2.06782	0.00328835	0.0454831	25.9979	206.172	29.1084	25.9842	19.1225	22.3149	14.5646
ENSG00000244019	RPS2P24	ribosomal protein S2 pseudogene 24 [Source:HGNC Symbol;Acc:HGNC:35887]	processed_pseudogene	5.50778	4.67587	0.00330038	0.0455852	1.99984	42.1211	5.13677	0	1.41648	1.17447	0
ENSG00000187624	C17orf97	chromosome 17 open reading frame 97 [Source:HGNC Symbol;Acc:HGNC:33800]	protein_coding	38.9174	1.26369	0.00331021	0.0456448	58.9952	48.7718	57.3606	24.1281	22.6637	15.2681	29.1291
ENSG00000132681	ATP1A4	ATPase Na+/K+ transporting subunit alpha 4 [Source:HGNC Symbol;Acc:HGNC:14073]	protein_coding	7.17929	3.64114	0.00331132	0.0456448	2.99976	55.4225	5.9929	1.85601	0.708242	4.69787	0
ENSG00000174460	ZCCHC12	zinc finger CCHC-type containing 12 [Source:HGNC Symbol;Acc:HGNC:27273]	protein_coding	325.146	-1.09332	0.00331168	0.0456448	279.977	221.69	195.197	583.715	528.348	359.387	510.973
ENSG00000225614	ZNF469	zinc finger protein 469 [Source:HGNC Symbol;Acc:HGNC:23216]	protein_coding	28.8813	2.36358	0.00333475	0.04587	64.9947	11.0845	11.1297	4.64003	7.08242	3.5234	7.28228
ENSG00000121104	FAM117A	family with sequence similarity 117 member A [Source:HGNC Symbol;Acc:HGNC:24179]	protein_coding	74.5258	1.10313	0.00333502	0.04587	93.9924	57.6394	163.52	43.6163	59.4923	43.4553	51.5828
ENSG00000088002	SULT2B1	sulfotransferase family 2B member 1 [Source:HGNC Symbol;Acc:HGNC:11459]	protein_coding	15.1862	3.4382	0.00335279	0.0460416	1.99984	86.459	12.8419	4.64003	2.83297	2.34894	2.42743
ENSG00000136267	DGKB	diacylglycerol kinase beta [Source:HGNC Symbol;Acc:HGNC:2850]	protein_coding	45.3087	1.86047	0.00335454	0.0460416	54.9955	17.7352	108.728	7.42404	15.5813	32.8851	12.744
ENSG00000269609	RPARP-AS1	RPARP antisense RNA 1 [Source:HGNC Symbol;Acc:HGNC:45238]	processed_transcript	69.6786	-1.04171	0.00337067	0.0461739	51.9958	88.6759	47.9432	163.329	121.109	96.3063	123.799
ENSG00000142661	MYOM3	myomesin 3 [Source:HGNC Symbol;Acc:HGNC:26679]	protein_coding	17.2165	4.10518	0.00338107	0.046242	0	124.146	12.8419	1.85601	3.54121	4.69787	0.606856
ENSG00000228065	LINC01515	long intergenic non-protein coding RNA 1515 [Source:HGNC Symbol;Acc:HGNC:51210]	lincRNA	21.7926	1.43581	0.00338284	0.046242	24.998	37.6873	47.9432	12.0641	14.1648	18.7915	10.3166
ENSG00000231093		novel pseudogene	processed_pseudogene	9.93136	3.7407	0.00338328	0.046242	0.999919	66.5069	15.4103	2.78402	3.54121	1.17447	0.606856
ENSG00000258584	FAM181A-AS1	FAM181A antisense RNA 1 [Source:HGNC Symbol;Acc:HGNC:20133]	antisense	16.2217	2.0143	0.00339994	0.0463729	18.9985	6.65069	53.9361	4.64003	9.20714	3.5234	9.10284
ENSG00000145623	OSMR	oncostatin M receptor [Source:HGNC Symbol;Acc:HGNC:8507]	protein_coding	31.5235	2.57946	0.0034218	0.0465861	65.9946	24.3859	25.6838	2.78402	12.0401	0	10.3166
ENSG00000175445	LPL	lipoprotein lipase [Source:HGNC Symbol;Acc:HGNC:6677]	protein_coding	131.294	1.9777	0.00342269	0.0465861	294.976	15.5183	204.615	44.5443	50.9934	24.6638	54.6171
ENSG00000125733	TRIP10	thyroid hormone receptor interactor 10 [Source:HGNC Symbol;Acc:HGNC:12304]	protein_coding	98.0643	1.09248	0.00342659	0.0466068	92.9924	104.194	116.433	32.4802	58.7841	46.9787	57.0445
ENSG00000164850	GPER1	G protein-coupled estrogen receptor 1 [Source:HGNC Symbol;Acc:HGNC:4485]	protein_coding	9.30477	2.23671	0.00344743	0.0468254	8.99927	22.169	17.1226	2.78402	4.95769	2.34894	3.03428
ENSG00000141756	FKBP10	FK506 binding protein 10 [Source:HGNC Symbol;Acc:HGNC:18169]	protein_coding	525.902	1.30248	0.00345074	0.0468377	941.923	274.895	755.961	222.721	253.551	325.327	267.624
ENSG00000169220	RGS14	regulator of G protein signaling 14 [Source:HGNC Symbol;Acc:HGNC:9996]	protein_coding	22.3812	1.45441	0.0034731	0.0470763	17.9985	44.338	23.1155	8.35205	9.91538	10.5702	10.9234
ENSG00000143458	GABPB2	GA binding protein transcription factor subunit beta 2 [Source:HGNC Symbol;Acc:HGNC:28441]	protein_coding	84.1986	1.25493	0.00351517	0.047403	76.9937	190.653	83.9006	56.6083	43.2027	57.5489	37.0182
ENSG00000260604		novel transcript	lincRNA	6.11263	3.29965	0.00351652	0.047403	4.99959	28.8197	2.56838	1.85601	0.708242	0	1.82057
ENSG00000104941	RSPH6A	radial spoke head 6 homolog A [Source:HGNC Symbol;Acc:HGNC:14241]	protein_coding	23.8409	3.45785	0.00352016	0.0474075	1.99984	141.881	11.1297	7.42404	3.54121	4.69787	3.03428
ENSG00000140678	ITGAX	integrin subunit alpha X [Source:HGNC Symbol;Acc:HGNC:6152]	protein_coding	12.1197	4.11727	0.00352169	0.0474075	2.99976	79.8083	5.13677	0.928005	2.83297	2.34894	0.606856
ENSG00000185100	ADSSL1	adenylosuccinate synthase like 1 [Source:HGNC Symbol;Acc:HGNC:20093]	protein_coding	18.3932	1.70075	0.00352697	0.0474461	14.9988	22.169	40.238	3.71202	7.08242	14.0936	7.88913
ENSG00000101084	RAB5IF	RAB5 interacting factor [Source:HGNC Symbol;Acc:HGNC:15870]	protein_coding	28.4566	1.72341	0.0035326	0.0474893	47.9961	44.338	52.2238	14.8481	12.7484	11.7447	18.8125
ENSG00000119147	C2orf40	chromosome 2 open reading frame 40 [Source:HGNC Symbol;Acc:HGNC:24642]	protein_coding	6.0224	4.79153	0.00353573	0.0474988	0	24.3859	10.2735	0	0	1.17447	0.606856
ENSG00000221886	ZBED8	zinc finger BED-type containing 8 [Source:HGNC Symbol;Acc:HGNC:30804]	protein_coding	88.7537	-1.09449	0.00355462	0.0475374	59.9951	50.9887	61.6412	154.049	137.399	82.2127	120.158
ENSG00000169946	ZFPM2	zinc finger protein, FOG family member 2 [Source:HGNC Symbol;Acc:HGNC:16700]	protein_coding	262.207	1.65359	0.00355473	0.0475374	448.963	93.1097	853.56	87.2325	132.441	252.511	121.978
ENSG00000144455	SUMF1	sulfatase modifying factor 1 [Source:HGNC Symbol;Acc:HGNC:20376]	protein_coding	68.2493	1.04767	0.0035552	0.0475374	109.991	48.7718	111.297	41.7602	35.4121	59.8978	41.8731
ENSG00000188580	NKAIN2	sodium/potassium transporting ATPase interacting 2 [Source:HGNC Symbol;Acc:HGNC:16443]	protein_coding	98.253	-1.64963	0.00356412	0.0476195	37.9969	75.3745	14.5542	171.681	136.691	95.1319	115.91
ENSG00000138587	MNS1	meiosis specific nuclear structural 1 [Source:HGNC Symbol;Acc:HGNC:29636]	protein_coding	40.15	1.31986	0.00357417	0.0476888	97.992	24.3859	93.318	20.4161	36.1203	21.1404	38.8388
ENSG00000180543	TSPYL5	TSPY like 5 [Source:HGNC Symbol;Acc:HGNC:29367]	protein_coding	11.1726	3.14768	0.00358128	0.0477512	6.99943	39.9042	2.56838	0	0	5.87234	1.82057
ENSG00000109758	HGFAC	HGF activator [Source:HGNC Symbol;Acc:HGNC:4894]	protein_coding	78.096	-1.14033	0.00360303	0.0479434	55.9954	33.2535	62.4974	166.113	99.8621	66.9446	121.371
ENSG00000103044	HAS3	hyaluronan synthase 3 [Source:HGNC Symbol;Acc:HGNC:4820]	protein_coding	133.571	-1.24333	0.00360991	0.0479778	93.9924	146.315	77.0515	342.434	266.299	111.574	270.051
ENSG00000137691	CFAP300	cilia and flagella associated protein 300 [Source:HGNC Symbol;Acc:HGNC:28188]	protein_coding	7.92746	2.87591	0.00361049	0.0479778	13.9989	22.169	5.13677	0.928005	0.708242	5.87234	0.606856
ENSG00000072840	EVC	EvC ciliary complex subunit 1 [Source:HGNC Symbol;Acc:HGNC:3497]	protein_coding	109.842	1.07284	0.00362231	0.0481023	146.988	124.146	174.65	52.8963	73.6571	83.3872	74.0365
ENSG00000279541		TEC	TEC	14.1621	2.29095	0.00363422	0.0481968	8.99927	53.2056	20.5471	7.42404	3.54121	7.04681	4.24799
ENSG00000279970		TEC	TEC	8.63457	2.03044	0.00363762	0.0481968	11.999	22.169	19.6909	5.56803	4.95769	4.69787	2.42743
ENSG00000091409	ITGA6	integrin subunit alpha 6 [Source:HGNC Symbol;Acc:HGNC:6142]	protein_coding	473.38	1.18226	0.00364171	0.0481968	1049.91	164.05	999.958	299.746	350.58	344.119	310.71
ENSG00000241935	HOGA1	4-hydroxy-2-oxoglutarate aldolase 1 [Source:HGNC Symbol;Acc:HGNC:25155]	protein_coding	10.0172	3.00083	0.00365715	0.0483359	5.99951	64.29	11.1297	2.78402	4.24945	2.34894	3.64114
ENSG00000161249	DMKN	dermokine [Source:HGNC Symbol;Acc:HGNC:25063]	protein_coding	20.1682	2.20921	0.00368092	0.0485847	22.9981	22.169	39.3819	2.78402	9.20714	7.04681	5.46171
ENSG00000018280	SLC11A1	solute carrier family 11 member 1 [Source:HGNC Symbol;Acc:HGNC:10907]	protein_coding	17.1315	3.14383	0.0037033	0.048749	1.99984	126.363	5.13677	2.78402	2.83297	8.22127	6.06856
ENSG00000144285	SCN1A	sodium voltage-gated channel alpha subunit 1 [Source:HGNC Symbol;Acc:HGNC:10585]	protein_coding	248.661	-1.14072	0.00370891	0.0487709	149.988	130.797	84.7567	245.921	298.878	223.149	302.821
ENSG00000173705	SUSD5	sushi domain containing 5 [Source:HGNC Symbol;Acc:HGNC:29061]	protein_coding	22.096	1.50132	0.00371225	0.0487709	17.9985	48.7718	23.1155	8.35205	12.7484	14.0936	6.06856
ENSG00000105639	JAK3	Janus kinase 3 [Source:HGNC Symbol;Acc:HGNC:6193]	protein_coding	37.2615	2.86392	0.00371433	0.0487709	7.99935	223.907	17.9787	16.7041	9.20714	12.9191	6.67542
ENSG00000277159		novel transcript	lincRNA	9.97116	2.03563	0.00372944	0.0488453	10.9991	33.2535	11.1297	6.49604	3.54121	3.5234	3.64114
ENSG00000180096	SEPT1	septin 1 [Source:HGNC Symbol;Acc:HGNC:2879]	protein_coding	37.3542	2.25793	0.00375315	0.0490434	14.9988	179.569	24.8277	13.9201	12.7484	16.4425	16.992
ENSG00000005844	ITGAL	integrin subunit alpha L [Source:HGNC Symbol;Acc:HGNC:6148]	protein_coding	34.2109	2.9384	0.00376642	0.0491839	2.99976	232.774	22.2593	10.2081	7.79066	17.617	9.10284
ENSG00000228828	TLK2P2	tousled like kinase 2 pseudogene 2 [Source:HGNC Symbol;Acc:HGNC:22227]	processed_pseudogene	4.3166	4.18401	0.00378137	0.0492069	2.99976	26.6028	5.13677	1.85601	0	0	0.606856
ENSG00000143995	MEIS1	Meis homeobox 1 [Source:HGNC Symbol;Acc:HGNC:7000]	protein_coding	249.792	-1.51075	0.00380192	0.0493962	168.986	190.653	39.3819	450.083	398.74	278.349	378.071
ENSG00000132639	SNAP25	synaptosome associated protein 25 [Source:HGNC Symbol;Acc:HGNC:11132]	protein_coding	684.287	-1.22346	0.00380532	0.0493962	528.957	239.425	695.176	1101.54	1014.2	1484.53	971.577
ENSG00000129173	E2F8	E2F transcription factor 8 [Source:HGNC Symbol;Acc:HGNC:24727]	protein_coding	41.4278	1.09176	0.00381142	0.0494427	42.9965	37.6873	41.0941	15.7761	21.2473	22.3149	17.5988
ENSG00000160284	SPATC1L	spermatogenesis and centriole associated 1 like [Source:HGNC Symbol;Acc:HGNC:1298]	protein_coding	63.9781	1.14013	0.00382275	0.0495057	35.9971	53.2056	85.6128	21.3441	23.372	31.7106	30.3428
ENSG00000152582	SPEF2	sperm flagellar 2 [Source:HGNC Symbol;Acc:HGNC:26293]	protein_coding	92.8264	1.00333	0.0038249	0.0495057	194.984	95.3266	172.938	78.8805	106.236	55.2	69.7885
ENSG00000164916	FOXK1	forkhead box K1 [Source:HGNC Symbol;Acc:HGNC:23480]	protein_coding	629.243	1.02658	0.00383141	0.0495057	1036.92	1070.76	845.855	530.819	441.943	522.638	437.543
ENSG00000130368	MAS1	MAS1 proto-oncogene, G protein-coupled receptor [Source:HGNC Symbol;Acc:HGNC:6899]	protein_coding	6.69616	3.45664	0.00385581	0.0497555	8.99927	22.169	22.2593	0.928005	1.41648	2.34894	1.82057
ENSG00000265579		novel transcript , sense intronic to NETO1	sense_intronic	14.4479	-2.59451	0.00387379	0.0499373	5.99951	2.2169	1.71226	15.7761	14.1648	41.1064	12.1371
ENSG00000130158	DOCK6	dedicator of cytokinesis 6 [Source:HGNC Symbol;Acc:HGNC:19189]	protein_coding	101.431	1.74015	0.00387499	0.0499373	66.9945	336.969	101.879	27.8402	36.8286	101.004	35.8045
ENSG00000128408	RIBC2	RIB43A domain with coiled-coils 2 [Source:HGNC Symbol;Acc:HGNC:13241]	protein_coding	12.4192	2.10917	0.00387914	0.0499579	9.99919	48.7718	16.2664	2.78402	7.08242	4.69787	7.28228
