# Supplementary material for: Sex-specific transcriptional and proteomic signatures in schizophrenia
Source: Nat Commun. 2019 Sep 2;10:3933. doi: 10.1038/s41467-019-11797-3 (PMC6718673; doi:10.1038/s41467-019-11797-3)
Supplement: Supplementary file 7 — Supplementary Data 3 [file 41467_2019_11797_MOESM7_ESM.xlsx]

## Sheet: res23_withExpr_sig
Ensembl ID	HGNC symbol	Gene description	Gene biotype	Average expression	Log2 foldchange	P-value	Adjusted p-value	Pair_3_non_schizophrenic_twin_S24	Pair_6_non_schizophrenic_twin_S34	Control1_S29	Control5_S35
ENSG00000134121	CHL1	cell adhesion molecule L1 like [Source:HGNC Symbol;Acc:HGNC:1939]	protein_coding	932.69	9.73546	1.19109e-19	2.22937e-15	594.54	744.407	1.31514	0
ENSG00000144619	CNTN4	contactin 4 [Source:HGNC Symbol;Acc:HGNC:2174]	protein_coding	95.2461	4.84068	5.13236e-18	4.80312e-14	105.735	117.335	5.26054	1.99236
ENSG00000188803	SHISA6	shisa family member 6 [Source:HGNC Symbol;Acc:HGNC:34491]	protein_coding	218.856	-7.6697	1.58438e-17	9.88497e-14	6.93341	0	553.015	550.886
ENSG00000129824	RPS4Y1	ribosomal protein S4 Y-linked 1 [Source:HGNC Symbol;Acc:HGNC:10425]	protein_coding	219.051	12.3849	8.93208e-17	4.17954e-13	698.541	892.519	0	0
ENSG00000067048	DDX3Y	DEAD-box helicase 3 Y-linked [Source:HGNC Symbol;Acc:HGNC:2699]	protein_coding	163.699	12.0131	6.95615e-16	2.60396e-12	646.541	584.754	0	0
ENSG00000114374	USP9Y	ubiquitin specific peptidase 9 Y-linked [Source:HGNC Symbol;Acc:HGNC:12633]	protein_coding	147.328	11.8021	2.43461e-15	7.59478e-12	478.405	583.792	0	0
ENSG00000233098	CCDC144NL-AS1	CCDC144NL antisense RNA 1 [Source:HGNC Symbol;Acc:HGNC:51340]	antisense	85.3001	5.50761	1.56306e-14	4.1794e-11	284.27	276.989	1.31514	11.9541
ENSG00000128683	GAD1	glutamate decarboxylase 1 [Source:HGNC Symbol;Acc:HGNC:4092]	protein_coding	738.626	5.28069	4.00666e-14	9.37408e-11	1785.35	800.189	24.9876	41.8395
ENSG00000012817	KDM5D	lysine demethylase 5D [Source:HGNC Symbol;Acc:HGNC:11115]	protein_coding	96.8088	11.2869	5.4628e-14	1.13608e-10	336.27	406.827	0	0
ENSG00000213058		ribosomal protein S14 (RPS14) pseudogene	processed_pseudogene	100.878	-6.97867	1.68584e-13	3.15539e-10	0	2.8853	201.873	256.018
ENSG00000233864	TTTY15	testis-specific transcript, Y-linked 15 [Source:HGNC Symbol;Acc:HGNC:18567]	lincRNA	73.2067	10.9759	3.7891e-13	6.44733e-10	301.603	298.148	0	0
ENSG00000131002	TXLNGY	taxilin gamma pseudogene, Y-linked [Source:HGNC Symbol;Acc:HGNC:18473]	transcribed_unprocessed_pseudogene	79.2119	10.8182	1.78427e-12	2.78301e-09	190.669	345.274	0	0
ENSG00000136750	GAD2	glutamate decarboxylase 2 [Source:HGNC Symbol;Acc:HGNC:4093]	protein_coding	486.984	7.61804	1.27294e-11	1.83274e-08	1319.08	384.706	1.9727	6.97325
ENSG00000077063	CTTNBP2	cortactin binding protein 2 [Source:HGNC Symbol;Acc:HGNC:15679]	protein_coding	298.43	-3.26106	4.3872e-11	5.72868e-08	58.934	101.947	881.141	676.405
ENSG00000224114		ribosomal protein S14 (RPS14) pseudogene	processed_pseudogene	93.8069	-5.80741	4.59103e-11	5.72868e-08	6.93341	0.961766	195.955	180.308
ENSG00000253953	PCDHGB4	protocadherin gamma subfamily B, 4 [Source:HGNC Symbol;Acc:HGNC:8711]	protein_coding	113.724	-4.33389	4.8996e-11	5.73161e-08	5.20006	11.5412	159.131	198.239
ENSG00000165246	NLGN4Y	neuroligin 4 Y-linked [Source:HGNC Symbol;Acc:HGNC:15529]	protein_coding	49.1735	10.2034	5.34626e-11	5.88623e-08	168.135	182.736	0	0
ENSG00000198692	EIF1AY	eukaryotic translation initiation factor 1A Y-linked [Source:HGNC Symbol;Acc:HGNC:3252]	protein_coding	40.2112	10.0974	6.11036e-11	6.35375e-08	164.669	161.577	0	0
ENSG00000115844	DLX2	distal-less homeobox 2 [Source:HGNC Symbol;Acc:HGNC:2915]	protein_coding	709.722	6.86709	6.57741e-11	6.47944e-08	2631.23	772.298	6.57568	22.9121
ENSG00000101638	ST8SIA5	ST8 alpha-N-acetyl-neuraminide alpha-2,8-sialyltransferase 5 [Source:HGNC Symbol;Acc:HGNC:17827]	protein_coding	235.254	5.35517	1.63017e-10	1.52559e-07	1357.22	200.047	19.0695	18.9274
ENSG00000183878	UTY	ubiquitously transcribed tetratricopeptide repeat containing, Y-linked [Source:HGNC Symbol;Acc:HGNC:12638]	protein_coding	38.8496	9.85472	3.33864e-10	2.97568e-07	142.135	133.685	0	0
ENSG00000144355	DLX1	distal-less homeobox 1 [Source:HGNC Symbol;Acc:HGNC:2914]	protein_coding	1256.2	7.1239	4.37858e-10	3.72518e-07	3815.11	1456.11	7.23325	30.8815
ENSG00000099725	PRKY	protein kinase Y-linked (pseudogene) [Source:HGNC Symbol;Acc:HGNC:9444]	transcribed_unprocessed_pseudogene	34.2892	9.82509	4.79246e-10	3.87831e-07	140.402	129.838	0	0
ENSG00000166426	CRABP1	cellular retinoic acid binding protein 1 [Source:HGNC Symbol;Acc:HGNC:2338]	protein_coding	97.6421	4.12943	5.00582e-10	3.87831e-07	440.272	347.198	23.0149	21.9159
ENSG00000214548	MEG3	maternally expressed 3 [Source:HGNC Symbol;Acc:HGNC:14575]	lincRNA	390.364	10.7828	5.18019e-10	3.87831e-07	1459.48	1390.71	0.657568	0.996178
ENSG00000138411	HECW2	HECT, C2 and WW domain containing E3 ubiquitin protein ligase 2 [Source:HGNC Symbol;Acc:HGNC:29853]	protein_coding	213.11	-1.67547	1.08e-09	7.77475e-07	91.8677	94.2531	328.126	265.979
ENSG00000100604	CHGA	chromogranin A [Source:HGNC Symbol;Acc:HGNC:1929]	protein_coding	347.434	-2.13234	1.18002e-09	8.18014e-07	225.336	226.015	1054.08	924.453
ENSG00000108018	SORCS1	sortilin related VPS10 domain containing receptor 1 [Source:HGNC Symbol;Acc:HGNC:16697]	protein_coding	461.747	3.61214	1.39971e-09	9.35654e-07	426.405	564.557	35.5087	45.8242
ENSG00000184156	KCNQ3	potassium voltage-gated channel subfamily Q member 3 [Source:HGNC Symbol;Acc:HGNC:6297]	protein_coding	529.756	-3.48472	2.0209e-09	1.30432e-06	65.8674	145.227	1726.77	654.489
ENSG00000198797	BRINP2	BMP/retinoic acid inducible neural specific 2 [Source:HGNC Symbol;Acc:HGNC:13746]	protein_coding	194.016	2.62353	5.28325e-09	3.29622e-06	450.672	197.162	43.3995	61.763
ENSG00000182968	SOX1	SRY-box 1 [Source:HGNC Symbol;Acc:HGNC:11189]	protein_coding	743.691	1.87741	5.51631e-09	3.3306e-06	1199.48	723.248	252.506	269.964
ENSG00000105880	DLX5	distal-less homeobox 5 [Source:HGNC Symbol;Acc:HGNC:2918]	protein_coding	484.011	7.66294	6.17572e-09	3.61222e-06	2187.49	500.118	0.657568	12.9503
ENSG00000187479	C11orf96	chromosome 11 open reading frame 96 [Source:HGNC Symbol;Acc:HGNC:38675]	protein_coding	71.1475	4.02991	1.22697e-08	6.95916e-06	344.937	71.1707	7.89082	17.9312
ENSG00000164659	KIAA1324L	KIAA1324 like [Source:HGNC Symbol;Acc:HGNC:21945]	protein_coding	381.717	-1.18287	1.95802e-08	1.0765e-05	162.935	178.889	379.417	400.464
ENSG00000002746	HECW1	HECT, C2 and WW domain containing E3 ubiquitin protein ligase 1 [Source:HGNC Symbol;Acc:HGNC:22195]	protein_coding	440.946	-2.26448	2.01301e-08	1.0765e-05	175.069	157.73	1161.27	433.337
ENSG00000133710	SPINK5	serine peptidase inhibitor, Kazal type 5 [Source:HGNC Symbol;Acc:HGNC:15464]	protein_coding	98.1914	-5.1686	2.0752e-08	1.07893e-05	3.46671	2.8853	117.705	106.591
ENSG00000139370	SLC15A4	solute carrier family 15 member 4 [Source:HGNC Symbol;Acc:HGNC:23090]	protein_coding	97.8845	-2.68826	2.61062e-08	1.31339e-05	27.7336	44.2412	187.407	285.903
ENSG00000079689	SCGN	secretagogin, EF-hand calcium binding protein [Source:HGNC Symbol;Acc:HGNC:16941]	protein_coding	234.672	9.82067	2.66649e-08	1.31339e-05	1823.49	110.603	1.9727	0
ENSG00000064309	CDON	cell adhesion associated, oncogene regulated [Source:HGNC Symbol;Acc:HGNC:17104]	protein_coding	728.633	-2.55429	2.80359e-08	1.34551e-05	202.802	351.045	1841.85	1422.54
ENSG00000176840	MIR7-3HG	MIR7-3 host gene [Source:HGNC Symbol;Acc:HGNC:30049]	lincRNA	40.9483	5.08257	3.33811e-08	1.56198e-05	116.135	49.0501	1.9727	2.98853
ENSG00000172159	FRMD3	FERM domain containing 3 [Source:HGNC Symbol;Acc:HGNC:24125]	protein_coding	147.334	-2.36325	4.68048e-08	2.1367e-05	60.6674	69.2472	339.305	331.727
ENSG00000269994		uncharacterized LOC440173 [Source:NCBI gene;Acc:440173]	lincRNA	55.0354	-8.56689	4.84399e-08	2.15869e-05	0	0	95.3474	84.6751
ENSG00000114541	FRMD4B	FERM domain containing 4B [Source:HGNC Symbol;Acc:HGNC:24886]	protein_coding	236.803	-1.45776	6.00396e-08	2.6134e-05	121.335	140.418	393.226	328.739
ENSG00000272841		novel transcript, antisense to MAP3K4	antisense	64.6344	-2.47642	6.50526e-08	2.76725e-05	34.6671	38.4706	224.231	184.293
ENSG00000180613	GSX2	GS homeobox 2 [Source:HGNC Symbol;Acc:HGNC:24959]	protein_coding	67.7868	8.42492	7.66586e-08	3.13189e-05	194.136	86.559	0	0.996178
ENSG00000177932	ZNF354C	zinc finger protein 354C [Source:HGNC Symbol;Acc:HGNC:16736]	protein_coding	249.881	-1.5695	7.69712e-08	3.13189e-05	90.1344	125.991	378.102	269.964
ENSG00000144057	ST6GAL2	ST6 beta-galactoside alpha-2,6-sialyltransferase 2 [Source:HGNC Symbol;Acc:HGNC:10861]	protein_coding	457.484	-2.66477	9.14033e-08	3.63999e-05	201.069	146.188	1440.73	754.107
ENSG00000184515	BEX5	brain expressed X-linked 5 [Source:HGNC Symbol;Acc:HGNC:27990]	protein_coding	59.8034	3.18293	1.22767e-07	4.78714e-05	117.868	83.6737	8.54839	13.9465
ENSG00000260807		lipase maturation factor 1 [Source:NCBI gene;Acc:64788]	lincRNA	188.658	2.64397	1.38749e-07	5.29994e-05	480.139	245.25	68.3871	46.8204
ENSG00000005889	ZFX	zinc finger protein X-linked [Source:HGNC Symbol;Acc:HGNC:12869]	protein_coding	363.537	-1.08956	1.61246e-07	6.03607e-05	162.935	173.118	379.417	336.708
ENSG00000206052	DOK6	docking protein 6 [Source:HGNC Symbol;Acc:HGNC:28301]	protein_coding	342.046	-2.27737	1.68148e-07	6.17102e-05	124.801	157.73	904.814	468.204
ENSG00000139438	FAM222A	family with sequence similarity 222 member A [Source:HGNC Symbol;Acc:HGNC:25915]	protein_coding	226.211	3.42026	2.0024e-07	7.20748e-05	410.805	257.753	21.0422	41.8395
ENSG00000118733	OLFM3	olfactomedin 3 [Source:HGNC Symbol;Acc:HGNC:17990]	protein_coding	66.1493	-4.382	2.50737e-07	8.85479e-05	5.20006	9.61766	105.868	214.178
ENSG00000184058	TBX1	T-box 1 [Source:HGNC Symbol;Acc:HGNC:11592]	protein_coding	80.1633	-5.859	2.56787e-07	8.90052e-05	5.20006	0	116.39	127.511
ENSG00000217236	SP9	Sp9 transcription factor [Source:HGNC Symbol;Acc:HGNC:30690]	protein_coding	128.529	6.64054	2.95845e-07	0.000100679	566.806	91.3678	0	6.97325
ENSG00000124493	GRM4	glutamate metabotropic receptor 4 [Source:HGNC Symbol;Acc:HGNC:4596]	protein_coding	61.9954	4.64499	3.12413e-07	0.000104418	112.668	54.8207	1.9727	4.98089
ENSG00000152910	CNTNAP4	contactin associated protein like 4 [Source:HGNC Symbol;Acc:HGNC:18747]	protein_coding	50.2159	3.70435	3.57063e-07	0.000117248	65.8674	57.706	1.31514	8.9656
ENSG00000157005	SST	somatostatin [Source:HGNC Symbol;Acc:HGNC:11329]	protein_coding	16.475	8.41903	3.65929e-07	0.000118088	39.8671	61.553	0	0
ENSG00000155966	AFF2	AF4/FMR2 family member 2 [Source:HGNC Symbol;Acc:HGNC:3776]	protein_coding	624.592	-1.70285	4.04088e-07	0.000128192	225.336	295.262	950.843	749.126
ENSG00000021645	NRXN3	neurexin 3 [Source:HGNC Symbol;Acc:HGNC:8010]	protein_coding	755.616	3.43006	4.2715e-07	0.000133249	1216.81	526.086	80.8809	80.6904
ENSG00000138083	SIX3	SIX homeobox 3 [Source:HGNC Symbol;Acc:HGNC:10889]	protein_coding	369.806	3.65444	4.57109e-07	0.000140257	500.939	336.618	12.4938	54.7898
ENSG00000107742	SPOCK2	SPARC (osteonectin), cwcv and kazal like domains proteoglycan 2 [Source:HGNC Symbol;Acc:HGNC:13564]	protein_coding	351.098	2.69614	4.94732e-07	0.000149353	459.339	583.792	55.2357	106.591
ENSG00000149256	TENM4	teneurin transmembrane protein 4 [Source:HGNC Symbol;Acc:HGNC:29945]	protein_coding	949.04	-2.32661	5.66646e-07	0.000168348	225.336	412.598	1968.76	1241.24
ENSG00000145391	SETD7	SET domain containing lysine methyltransferase 7 [Source:HGNC Symbol;Acc:HGNC:30412]	protein_coding	418.217	-1.91672	5.85826e-07	0.000168637	223.603	298.148	1169.81	804.912
ENSG00000188738	FSIP2	fibrous sheath interacting protein 2 [Source:HGNC Symbol;Acc:HGNC:21675]	protein_coding	345.934	-2.77594	5.87182e-07	0.000168637	55.4673	20.1971	275.521	227.129
ENSG00000109956	B3GAT1	beta-1,3-glucuronyltransferase 1 [Source:HGNC Symbol;Acc:HGNC:921]	protein_coding	981.051	-1.47202	6.02047e-07	0.000168637	549.473	658.81	1926.67	1428.52
ENSG00000180229	HERC2P3	hect domain and RLD 2 pseudogene 3 [Source:HGNC Symbol;Acc:HGNC:4871]	transcribed_unprocessed_pseudogene	96.5071	-2.92834	6.03657e-07	0.000168637	19.0669	6.73236	117.047	64.7516
ENSG00000100884	CPNE6	copine 6 [Source:HGNC Symbol;Acc:HGNC:2319]	protein_coding	74.3309	4.23277	6.41602e-07	0.000176601	183.735	105.794	9.20595	5.97707
ENSG00000006377	DLX6	distal-less homeobox 6 [Source:HGNC Symbol;Acc:HGNC:2919]	protein_coding	315.353	7.3165	7.47027e-07	0.000202639	760.942	302.956	0	6.97325
ENSG00000196109	ZNF676	zinc finger protein 676 [Source:HGNC Symbol;Acc:HGNC:20429]	protein_coding	51.1316	-5.6348	8.08004e-07	0.000213482	3.46671	0	84.1687	43.8318
ENSG00000015592	STMN4	stathmin 4 [Source:HGNC Symbol;Acc:HGNC:16078]	protein_coding	835.932	1.46797	8.09811e-07	0.000213482	929.077	784.801	296.563	322.762
ENSG00000169946	ZFPM2	zinc finger protein, FOG family member 2 [Source:HGNC Symbol;Acc:HGNC:16700]	protein_coding	262.207	-3.69248	9.19566e-07	0.000239049	36.4004	89.4443	948.213	693.34
ENSG00000171791	BCL2	BCL2, apoptosis regulator [Source:HGNC Symbol;Acc:HGNC:990]	protein_coding	256.47	-1.98731	9.49581e-07	0.00024347	112.668	128.877	529.342	430.349
ENSG00000006468	ETV1	ETS variant 1 [Source:HGNC Symbol;Acc:HGNC:3490]	protein_coding	1429.17	2.69006	1.03427e-06	0.0002616	2832.3	1006.01	314.318	279.926
ENSG00000184221	OLIG1	oligodendrocyte transcription factor 1 [Source:HGNC Symbol;Acc:HGNC:16983]	protein_coding	95.424	8.92485	1.17271e-06	0.000290682	376.138	28.853	0	0.996178
ENSG00000183908	LRRC55	leucine rich repeat containing 55 [Source:HGNC Symbol;Acc:HGNC:32324]	protein_coding	344.541	-2.28606	1.18031e-06	0.000290682	67.6008	185.621	766.724	483.146
ENSG00000180616	SSTR2	somatostatin receptor 2 [Source:HGNC Symbol;Acc:HGNC:11331]	protein_coding	329.308	-3.41006	1.38118e-06	0.000335734	62.4007	104.833	990.955	794.95
ENSG00000184486	POU3F2	POU class 3 homeobox 2 [Source:HGNC Symbol;Acc:HGNC:9215]	protein_coding	879.617	2.73077	1.43801e-06	0.000345066	689.874	857.895	113.759	119.541
ENSG00000267313		keratoconus gene 6 [Source:NCBI gene;Acc:641516]	lincRNA	75.2311	-2.80558	1.72564e-06	0.000408845	20.8002	6.73236	102.581	75.7095
ENSG00000121207	LRAT	lecithin retinol acyltransferase [Source:HGNC Symbol;Acc:HGNC:6685]	protein_coding	29.2213	3.44419	1.77409e-06	0.00041507	86.6676	40.3942	3.94541	7.96942
ENSG00000065320	NTN1	netrin 1 [Source:HGNC Symbol;Acc:HGNC:8029]	protein_coding	534.164	2.42657	1.93608e-06	0.000447378	920.41	980.04	112.444	242.071
ENSG00000225978	HAR1A	highly accelerated region 1A [Source:HGNC Symbol;Acc:HGNC:33117]	lincRNA	14.0747	8.59194	1.99614e-06	0.000455632	93.6011	22.1206	0	0
ENSG00000196159	FAT4	FAT atypical cadherin 4 [Source:HGNC Symbol;Acc:HGNC:23109]	protein_coding	977.872	-2.26814	3.07182e-06	0.000692714	282.537	448.183	2242.31	1284.07
ENSG00000197134	ZNF257	zinc finger protein 257 [Source:HGNC Symbol;Acc:HGNC:13498]	protein_coding	35.058	-3.4742	3.59067e-06	0.000800078	12.1335	1.92353	71.6749	65.7477
ENSG00000168675	LDLRAD4	low density lipoprotein receptor class A domain containing 4 [Source:HGNC Symbol;Acc:HGNC:1224]	protein_coding	258.53	-2.166	3.75112e-06	0.000824033	116.135	190.43	693.077	690.351
ENSG00000140479	PCSK6	proprotein convertase subtilisin/kexin type 6 [Source:HGNC Symbol;Acc:HGNC:8569]	protein_coding	56.0464	-2.79127	3.78623e-06	0.000824033	17.3335	36.5471	243.3	138.469
ENSG00000206557	TRIM71	tripartite motif containing 71 [Source:HGNC Symbol;Acc:HGNC:32669]	protein_coding	94.4444	3.19618	4.66546e-06	0.00100372	72.8008	103.871	8.54839	10.958
ENSG00000122012	SV2C	synaptic vesicle glycoprotein 2C [Source:HGNC Symbol;Acc:HGNC:30670]	protein_coding	119.428	-2.94442	4.77358e-06	0.00101531	36.4004	17.3118	176.886	227.129
ENSG00000205927	OLIG2	oligodendrocyte transcription factor 2 [Source:HGNC Symbol;Acc:HGNC:9398]	protein_coding	51.298	8.13557	5.07179e-06	0.00106268	209.736	24.0442	0	0.996178
ENSG00000104888	SLC17A7	solute carrier family 17 member 7 [Source:HGNC Symbol;Acc:HGNC:16704]	protein_coding	121.958	-3.88636	5.10984e-06	0.00106268	13.8668	40.3942	541.836	274.945
ENSG00000185736	ADARB2	adenosine deaminase, RNA specific B2 (inactive) [Source:HGNC Symbol;Acc:HGNC:227]	protein_coding	108.099	4.23892	5.36411e-06	0.0011033	216.669	126.953	4.60298	13.9465
ENSG00000252835	SCARNA21	small Cajal body-specific RNA 21 [Source:HGNC Symbol;Acc:HGNC:32579]	scaRNA	15.4194	7.30954	5.73608e-06	0.00116698	83.2009	43.2795	0.657568	0
ENSG00000060709	RIMBP2	RIMS binding protein 2 [Source:HGNC Symbol;Acc:HGNC:30339]	protein_coding	110.363	-3.57044	5.89553e-06	0.00117278	6.93341	7.69413	71.6749	103.602
ENSG00000152578	GRIA4	glutamate ionotropic receptor AMPA type subunit 4 [Source:HGNC Symbol;Acc:HGNC:4574]	protein_coding	150.074	4.21826	5.93737e-06	0.00117278	544.273	108.68	17.0968	17.9312
ENSG00000090932	DLL3	delta like canonical Notch ligand 3 [Source:HGNC Symbol;Acc:HGNC:2909]	protein_coding	265.638	2.09211	5.95258e-06	0.00117278	537.339	299.109	114.417	80.6904
ENSG00000242779	ZNF702P	zinc finger protein 702, pseudogene [Source:HGNC Symbol;Acc:HGNC:25775]	transcribed_processed_pseudogene	44.8092	-2.56435	7.77052e-06	0.00151501	10.4001	26.9295	116.39	114.56
ENSG00000224243	SOX1-OT	SOX1 overlapping transcript [Source:HGNC Symbol;Acc:HGNC:42733]	lincRNA	100.92	3.87299	8.9793e-06	0.00173263	166.402	127.915	4.60298	15.9388
ENSG00000198846	TOX	thymocyte selection associated high mobility group box [Source:HGNC Symbol;Acc:HGNC:18988]	protein_coding	358.974	1.65927	9.80493e-06	0.00187264	433.338	402.018	120.335	144.446
ENSG00000004848	ARX	aristaless related homeobox [Source:HGNC Symbol;Acc:HGNC:18060]	protein_coding	752.508	2.06401	1.10107e-05	0.00208169	2083.49	528.01	327.469	295.865
ENSG00000180537	RNF182	ring finger protein 182 [Source:HGNC Symbol;Acc:HGNC:28522]	protein_coding	183.454	-2.85387	1.19686e-05	0.00224016	43.3338	117.335	693.077	480.158
ENSG00000053108	FSTL4	follistatin like 4 [Source:HGNC Symbol;Acc:HGNC:21389]	protein_coding	51.8541	-3.43579	1.21556e-05	0.00225263	12.1335	10.5794	111.787	132.492
ENSG00000177551	NHLH2	nescient helix-loop-helix 2 [Source:HGNC Symbol;Acc:HGNC:7818]	protein_coding	70.3308	-3.71468	1.28179e-05	0.00235209	8.66676	25.0059	196.613	258.01
ENSG00000173406	DAB1	DAB1, reelin adaptor protein [Source:HGNC Symbol;Acc:HGNC:2661]	protein_coding	372.027	-2.38647	1.36185e-05	0.00247474	114.401	155.806	884.429	531.959
ENSG00000187398	LUZP2	leucine zipper protein 2 [Source:HGNC Symbol;Acc:HGNC:23206]	protein_coding	78.478	4.75716	1.37526e-05	0.00247506	169.869	57.706	5.26054	2.98853
ENSG00000106689	LHX2	LIM homeobox 2 [Source:HGNC Symbol;Acc:HGNC:6594]	protein_coding	859.159	-2.30376	1.41371e-05	0.00250975	327.604	395.286	2166.69	1404.61
ENSG00000160321	ZNF208	zinc finger protein 208 [Source:HGNC Symbol;Acc:HGNC:12999]	protein_coding	49.8485	-4.40559	1.42135e-05	0.00250975	3.46671	0.961766	53.9206	26.8968
ENSG00000040731	CDH10	cadherin 10 [Source:HGNC Symbol;Acc:HGNC:1749]	protein_coding	235.632	2.06221	1.52793e-05	0.00267274	192.402	339.503	54.5782	73.7172
ENSG00000080166	DCT	dopachrome tautomerase [Source:HGNC Symbol;Acc:HGNC:2709]	protein_coding	78.5196	-3.48908	1.54809e-05	0.00268292	45.0672	10.5794	493.176	114.56
ENSG00000100314	CABP7	calcium binding protein 7 [Source:HGNC Symbol;Acc:HGNC:20834]	protein_coding	54.0313	-3.87184	1.64201e-05	0.00281958	10.4001	18.2736	225.546	201.228
ENSG00000051128	HOMER3	homer scaffold protein 3 [Source:HGNC Symbol;Acc:HGNC:17514]	protein_coding	141.352	1.77841	1.84462e-05	0.00305697	440.272	179.85	94.6898	84.6751
ENSG00000101438	SLC32A1	solute carrier family 32 member 1 [Source:HGNC Symbol;Acc:HGNC:11018]	protein_coding	210.801	6.36498	1.85229e-05	0.00305697	492.272	198.124	0.657568	7.96942
ENSG00000197872	FAM49A	family with sequence similarity 49 member A [Source:HGNC Symbol;Acc:HGNC:25373]	protein_coding	407.398	-2.41293	1.85685e-05	0.00305697	136.935	184.659	940.322	776.023
ENSG00000162631	NTNG1	netrin G1 [Source:HGNC Symbol;Acc:HGNC:23319]	protein_coding	64.1499	2.75485	1.85753e-05	0.00305697	190.669	59.6295	15.1241	21.9159
ENSG00000235934		novel transcript	antisense	11.3979	7.07	1.8767e-05	0.00305697	29.467	11.5412	0	0
ENSG00000214357	NEURL1B	neuralized E3 ubiquitin protein ligase 1B [Source:HGNC Symbol;Acc:HGNC:35422]	protein_coding	211.153	-1.3987	1.87824e-05	0.00305697	138.668	135.609	443.201	277.934
ENSG00000171246	NPTX1	neuronal pentraxin 1 [Source:HGNC Symbol;Acc:HGNC:7952]	protein_coding	249.869	-3.2995	2.33841e-05	0.0037731	34.6671	86.559	745.682	458.242
ENSG00000148600	CDHR1	cadherin related family member 1 [Source:HGNC Symbol;Acc:HGNC:14550]	protein_coding	113.668	-1.85496	2.48248e-05	0.00397133	53.7339	109.641	316.29	283.911
ENSG00000184611	KCNH7	potassium voltage-gated channel subfamily H member 7 [Source:HGNC Symbol;Acc:HGNC:18863]	protein_coding	86.1882	-2.07353	2.50918e-05	0.00398003	27.7336	40.3942	154.528	136.476
ENSG00000101445	PPP1R16B	protein phosphatase 1 regulatory subunit 16B [Source:HGNC Symbol;Acc:HGNC:15850]	protein_coding	45.9633	-2.78244	2.54081e-05	0.00399633	19.0669	12.503	135.459	76.7057
ENSG00000253230	LINC00599	long intergenic non-protein coding RNA 599 [Source:HGNC Symbol;Acc:HGNC:27231]	lincRNA	645.214	1.57927	2.71112e-05	0.00422867	1319.08	722.286	424.789	256.018
ENSG00000182667	NTM	neurotrimin [Source:HGNC Symbol;Acc:HGNC:17941]	protein_coding	337.263	1.7419	2.75108e-05	0.00424616	320.67	269.295	70.3598	106.591
ENSG00000128045	RASL11B	RAS like family 11 member B [Source:HGNC Symbol;Acc:HGNC:23804]	protein_coding	66.7391	-3.28888	2.76771e-05	0.00424616	17.3335	24.0442	188.064	220.155
ENSG00000103260	METRN	meteorin, glial cell differentiation regulator [Source:HGNC Symbol;Acc:HGNC:14151]	protein_coding	240.231	1.70446	2.92319e-05	0.00444823	504.406	347.198	117.705	143.45
ENSG00000215146		zinc finger protein 91 pseudogene [Source:NCBI gene;Acc:441666]	transcribed_unprocessed_pseudogene	92.1586	-2.15429	2.99027e-05	0.00450664	12.1335	25.0059	86.799	85.6713
ENSG00000101489	CELF4	CUGBP Elav-like family member 4 [Source:HGNC Symbol;Acc:HGNC:14015]	protein_coding	836.067	1.85204	3.00972e-05	0.00450664	1683.09	570.327	251.191	372.571
ENSG00000166407	LMO1	LIM domain only 1 [Source:HGNC Symbol;Acc:HGNC:6641]	protein_coding	59.4136	3.79337	3.03892e-05	0.00451424	86.6676	132.724	7.89082	7.96942
ENSG00000205856	C22orf42	chromosome 22 open reading frame 42 [Source:HGNC Symbol;Acc:HGNC:27160]	protein_coding	27.9943	6.87209	3.08663e-05	0.00454901	41.6005	50.9736	0.657568	0
ENSG00000175874	CREG2	cellular repressor of E1A stimulated genes 2 [Source:HGNC Symbol;Acc:HGNC:14272]	protein_coding	65.5579	-2.44584	3.13577e-05	0.00458533	6.93341	10.5794	47.3449	51.8012
ENSG00000079931	MOXD1	monooxygenase DBH like 1 [Source:HGNC Symbol;Acc:HGNC:21063]	protein_coding	572.867	5.0905	3.60489e-05	0.00523045	875.343	520.315	19.0695	21.9159
ENSG00000113532	ST8SIA4	ST8 alpha-N-acetyl-neuraminide alpha-2,8-sialyltransferase 4 [Source:HGNC Symbol;Acc:HGNC:10871]	protein_coding	245.764	1.84483	4.01258e-05	0.00577719	313.737	198.124	76.9355	64.7516
ENSG00000127084	FGD3	FYVE, RhoGEF and PH domain containing 3 [Source:HGNC Symbol;Acc:HGNC:16027]	protein_coding	57.5827	7.00143	4.10051e-05	0.00585873	246.136	53.8589	1.31514	0.996178
ENSG00000023171	GRAMD1B	GRAM domain containing 1B [Source:HGNC Symbol;Acc:HGNC:29214]	protein_coding	160.658	-1.34559	4.30367e-05	0.00608821	117.868	108.68	313.66	260.002
ENSG00000227775		ribosomal protein S7 (RPS7) pseudogene	transcribed_processed_pseudogene	105.881	1.57926	4.34376e-05	0.00608821	162.935	95.2148	50.6327	33.87
ENSG00000167306	MYO5B	myosin VB [Source:HGNC Symbol;Acc:HGNC:7603]	protein_coding	161.312	-3.56532	4.35872e-05	0.00608821	22.5336	47.1265	464.243	368.586
ENSG00000122584	NXPH1	neurexophilin 1 [Source:HGNC Symbol;Acc:HGNC:20693]	protein_coding	172.074	5.77066	4.42818e-05	0.00613943	455.872	146.188	1.31514	9.96178
ENSG00000182916	TCEAL7	transcription elongation factor A like 7 [Source:HGNC Symbol;Acc:HGNC:28336]	protein_coding	144.077	2.00992	4.53371e-05	0.00619924	240.936	245.25	63.7841	56.7821
ENSG00000204172	AGAP9	ArfGAP with GTPase domain, ankyrin repeat and PH domain 9 [Source:HGNC Symbol;Acc:HGNC:23463]	protein_coding	21.1095	3.28661	4.54303e-05	0.00619924	39.8671	30.7765	3.28784	3.98471
ENSG00000186642	PDE2A	phosphodiesterase 2A [Source:HGNC Symbol;Acc:HGNC:8777]	protein_coding	187.149	-1.93595	4.60265e-05	0.00619924	91.8677	158.691	637.841	326.746
ENSG00000274512	TBC1D3L	TBC1 domain family member 3L [Source:HGNC Symbol;Acc:HGNC:51246]	protein_coding	12.0072	7.37488	4.60381e-05	0.00619924	29.467	20.1971	0	0
ENSG00000166405	RIC3	RIC3 acetylcholine receptor chaperone [Source:HGNC Symbol;Acc:HGNC:30338]	protein_coding	209.392	2.04679	4.70804e-05	0.00629432	235.736	243.327	40.1117	76.7057
ENSG00000143995	MEIS1	Meis homeobox 1 [Source:HGNC Symbol;Acc:HGNC:7000]	protein_coding	249.792	2.82251	4.95911e-05	0.00658296	268.67	214.474	8.54839	60.7669
ENSG00000136352	NKX2-1	NK2 homeobox 1 [Source:HGNC Symbol;Acc:HGNC:11825]	protein_coding	146.779	11.2619	5.004e-05	0.00659576	573.74	157.73	0	0
ENSG00000101871	MID1	midline 1 [Source:HGNC Symbol;Acc:HGNC:7095]	protein_coding	718.964	-2.08395	5.0761e-05	0.00662366	208.002	473.189	1266.48	1631.74
ENSG00000144218	AFF3	AF4/FMR2 family member 3 [Source:HGNC Symbol;Acc:HGNC:6473]	protein_coding	417.901	-1.20869	5.09594e-05	0.00662366	232.269	271.218	754.888	409.429
ENSG00000074317	SNCB	synuclein beta [Source:HGNC Symbol;Acc:HGNC:11140]	protein_coding	88.5982	-3.23218	5.15489e-05	0.00665408	13.8668	33.6618	253.164	202.224
ENSG00000281566		novel transcript	lincRNA	18.5058	-6.41311	5.29861e-05	0.00674456	0	0	17.7543	22.9121
ENSG00000124302	CHST8	carbohydrate sulfotransferase 8 [Source:HGNC Symbol;Acc:HGNC:15993]	protein_coding	76.9103	-3.30011	5.33309e-05	0.00674456	10.4001	7.69413	59.1811	116.553
ENSG00000065413	ANKRD44	ankyrin repeat domain 44 [Source:HGNC Symbol;Acc:HGNC:25259]	protein_coding	141.317	-1.38394	5.83189e-05	0.00727703	88.401	82.7119	261.055	183.297
ENSG00000103489	XYLT1	xylosyltransferase 1 [Source:HGNC Symbol;Acc:HGNC:15516]	protein_coding	301.021	-1.58916	6.14091e-05	0.00761188	121.335	167.347	353.114	521.001
ENSG00000115355	CCDC88A	coiled-coil domain containing 88A [Source:HGNC Symbol;Acc:HGNC:25523]	protein_coding	3519.16	2.21788	6.37137e-05	0.00784559	10930.5	2444.81	1539.37	1334.88
ENSG00000113248	PCDHB15	protocadherin beta 15 [Source:HGNC Symbol;Acc:HGNC:8686]	protein_coding	245.675	-1.24559	6.47689e-05	0.00792339	97.0678	101.947	247.246	225.136
ENSG00000270171		novel transcript	lincRNA	22.3843	2.98779	6.60618e-05	0.00797854	31.2004	19.2353	3.94541	1.99236
ENSG00000172260	NEGR1	neuronal growth regulator 1 [Source:HGNC Symbol;Acc:HGNC:17302]	protein_coding	550.695	2.41722	6.60722e-05	0.00797854	809.476	563.595	97.9776	159.388
ENSG00000187720	THSD4	thrombospondin type 1 domain containing 4 [Source:HGNC Symbol;Acc:HGNC:25835]	protein_coding	114.862	2.71683	6.8205e-05	0.00813181	48.5339	203.894	10.5211	28.8892
ENSG00000231240	KLF2P1	Kruppel like factor 2 pseudogene 1 [Source:HGNC Symbol;Acc:HGNC:49280]	processed_pseudogene	8.64952	8.00614	6.83784e-05	0.00813181	60.6674	16.35	0	0
ENSG00000107295	SH3GL2	SH3 domain containing GRB2 like 2, endophilin A1 [Source:HGNC Symbol;Acc:HGNC:10831]	protein_coding	167.015	-3.36327	6.86448e-05	0.00813181	34.6671	39.4324	422.159	341.689
ENSG00000162951	LRRTM1	leucine rich repeat transmembrane neuronal 1 [Source:HGNC Symbol;Acc:HGNC:19408]	protein_coding	50.5424	2.94577	6.92646e-05	0.00815362	58.934	36.5471	4.60298	7.96942
ENSG00000225746	MEG8	maternally expressed 8, small nucleolar RNA host gene [Source:HGNC Symbol;Acc:HGNC:14574]	lincRNA	11.3937	7.57066	7.0118e-05	0.00817135	27.7336	28.853	0	0
ENSG00000005108	THSD7A	thrombospondin type 1 domain containing 7A [Source:HGNC Symbol;Acc:HGNC:22207]	protein_coding	987.46	-2.46126	7.02884e-05	0.00817135	400.405	354.892	2287.02	1870.82
ENSG00000175356	SCUBE2	signal peptide, CUB domain and EGF like domain containing 2 [Source:HGNC Symbol;Acc:HGNC:30425]	protein_coding	38.8448	2.12384	7.14435e-05	0.00825437	46.8005	79.8266	17.0968	11.9541
ENSG00000113209	PCDHB5	protocadherin beta 5 [Source:HGNC Symbol;Acc:HGNC:8690]	protein_coding	248.791	-2.81604	7.53915e-05	0.00865708	29.467	45.203	209.764	320.769
ENSG00000155886	SLC24A2	solute carrier family 24 member 2 [Source:HGNC Symbol;Acc:HGNC:10976]	protein_coding	49.3875	-2.75623	7.63398e-05	0.00871251	20.8002	16.35	170.31	77.7019
ENSG00000178718	RPP25	ribonuclease P and MRP subunit p25 [Source:HGNC Symbol;Acc:HGNC:30361]	protein_coding	72.3599	2.02165	7.75704e-05	0.00879931	109.201	55.7824	23.6725	15.9388
ENSG00000016082	ISL1	ISL LIM homeobox 1 [Source:HGNC Symbol;Acc:HGNC:6132]	protein_coding	111.895	6.49302	8.12497e-05	0.00911229	45.0672	100.024	0.657568	0.996178
ENSG00000250986	LINC02600	long intergenic non-protein coding RNA 2600 [Source:HGNC Symbol;Acc:HGNC:53177]	lincRNA	15.8418	-6.71773	8.13032e-05	0.00911229	0	0.961766	72.9901	57.7783
ENSG00000087510	TFAP2C	transcription factor AP-2 gamma [Source:HGNC Symbol;Acc:HGNC:11744]	protein_coding	125.497	-3.66168	8.18332e-05	0.00911709	12.1335	31.7383	350.484	214.178
ENSG00000181234	TMEM132C	transmembrane protein 132C [Source:HGNC Symbol;Acc:HGNC:25436]	protein_coding	124.925	-5.58275	8.42795e-05	0.00933408	13.8668	6.73236	161.104	813.877
ENSG00000154764	WNT7A	Wnt family member 7A [Source:HGNC Symbol;Acc:HGNC:12786]	protein_coding	130.251	2.66031	8.68498e-05	0.00954192	244.403	121.183	16.4392	41.8395
ENSG00000170390	DCLK2	doublecortin like kinase 2 [Source:HGNC Symbol;Acc:HGNC:19002]	protein_coding	1287.43	2.05739	8.74683e-05	0.00954192	3002.17	1364.75	546.439	502.074
ENSG00000106069	CHN2	chimerin 2 [Source:HGNC Symbol;Acc:HGNC:1944]	protein_coding	418.656	1.74308	8.76856e-05	0.00954192	275.603	229.862	51.2903	100.614
ENSG00000163359	COL6A3	collagen type VI alpha 3 chain [Source:HGNC Symbol;Acc:HGNC:2213]	protein_coding	353.762	-4.54418	8.95626e-05	0.00968984	41.6005	36.5471	631.265	1190.43
ENSG00000163064	EN1	engrailed homeobox 1 [Source:HGNC Symbol;Acc:HGNC:3342]	protein_coding	6.81186	7.37895	9.26632e-05	0.00989458	41.6005	8.6559	0	0
ENSG00000198873	GRK5	G protein-coupled receptor kinase 5 [Source:HGNC Symbol;Acc:HGNC:4544]	protein_coding	205.825	1.31687	9.33202e-05	0.00989458	208.002	221.206	91.402	80.6904
ENSG00000139329	LUM	lumican [Source:HGNC Symbol;Acc:HGNC:6724]	protein_coding	100.931	-4.10863	9.35695e-05	0.00989458	5.20006	13.4647	143.35	188.278
ENSG00000005513	SOX8	SRY-box 8 [Source:HGNC Symbol;Acc:HGNC:11203]	protein_coding	145.595	2.55761	9.47043e-05	0.00995831	500.939	176.003	76.2779	37.8548
ENSG00000168772	CXXC4	CXXC finger protein 4 [Source:HGNC Symbol;Acc:HGNC:24593]	protein_coding	508.193	2.30727	9.89041e-05	0.0103418	509.606	311.612	70.3598	95.6331
ENSG00000148704	VAX1	ventral anterior homeobox 1 [Source:HGNC Symbol;Acc:HGNC:12660]	protein_coding	153.295	3.41681	9.99738e-05	0.0103956	414.271	220.244	7.23325	52.7974
ENSG00000259436		novel transcript, antisense to POU2F2	antisense	18.9841	8.18628	0.000101996	0.0105473	34.6671	51.9354	0	0
ENSG00000197406	DIO3	iodothyronine deiodinase 3 [Source:HGNC Symbol;Acc:HGNC:2885]	protein_coding	17.3069	6.91614	0.000104152	0.0107111	10.4001	25.0059	0	0
ENSG00000138669	PRKG2	protein kinase cGMP-dependent 2 [Source:HGNC Symbol;Acc:HGNC:9416]	protein_coding	26.4994	-3.55776	0.000108642	0.0111117	1.73335	2.8853	34.1935	22.9121
ENSG00000186487	MYT1L	myelin transcription factor 1 like [Source:HGNC Symbol;Acc:HGNC:7623]	protein_coding	633.487	-1.72414	0.000112598	0.0114138	169.869	273.142	871.278	597.707
ENSG00000169840	GSX1	GS homeobox 1 [Source:HGNC Symbol;Acc:HGNC:20374]	protein_coding	9.63375	7.55098	0.000112814	0.0114138	39.8671	16.35	0	0
ENSG00000125430	HS3ST3B1	heparan sulfate-glucosamine 3-sulfotransferase 3B1 [Source:HGNC Symbol;Acc:HGNC:5198]	protein_coding	95.3818	2.69935	0.000113561	0.0114276	60.6674	171.194	17.0968	18.9274
ENSG00000127325	BEST3	bestrophin 3 [Source:HGNC Symbol;Acc:HGNC:17105]	protein_coding	25.918	5.60937	0.000115742	0.0115104	145.602	27.8912	3.28784	0
ENSG00000173531	MST1	macrophage stimulating 1 [Source:HGNC Symbol;Acc:HGNC:7380]	protein_coding	53.4608	1.5154	0.000115903	0.0115104	114.401	72.1325	31.5633	32.8739
ENSG00000172954	LCLAT1	lysocardiolipin acyltransferase 1 [Source:HGNC Symbol;Acc:HGNC:26756]	protein_coding	106.678	-1.27726	0.00011623	0.0115104	50.2672	68.2854	149.268	142.453
ENSG00000100300	TSPO	translocator protein [Source:HGNC Symbol;Acc:HGNC:1158]	protein_coding	32.9569	2.52005	0.000117262	0.0115516	121.335	108.68	16.4392	23.9083
ENSG00000106852	LHX6	LIM homeobox 6 [Source:HGNC Symbol;Acc:HGNC:21735]	protein_coding	80.384	9.70951	0.000119415	0.011702	197.602	51.9354	0	0
ENSG00000135333	EPHA7	EPH receptor A7 [Source:HGNC Symbol;Acc:HGNC:3390]	protein_coding	343.498	-2.49059	0.000120665	0.011708	64.1341	165.424	812.754	486.135
ENSG00000139352	ASCL1	achaete-scute family bHLH transcription factor 1 [Source:HGNC Symbol;Acc:HGNC:738]	protein_coding	540.677	2.29335	0.000120727	0.011708	1066.01	634.766	259.082	86.6675
ENSG00000103034	NDRG4	NDRG family member 4 [Source:HGNC Symbol;Acc:HGNC:14466]	protein_coding	1549.04	1.00196	0.000122955	0.0118627	1903.22	1580.18	837.084	901.541
ENSG00000224940	PRRT4	proline rich transmembrane protein 4 [Source:HGNC Symbol;Acc:HGNC:37280]	protein_coding	64.9047	2.39685	0.000123786	0.0118815	123.068	36.5471	15.7816	13.9465
ENSG00000185920	PTCH1	patched 1 [Source:HGNC Symbol;Acc:HGNC:9585]	protein_coding	504.49	1.64169	0.000126197	0.0120512	603.207	424.139	113.759	216.171
ENSG00000129595	EPB41L4A	erythrocyte membrane protein band 4.1 like 4A [Source:HGNC Symbol;Acc:HGNC:13278]	protein_coding	86.5536	-1.38213	0.000139107	0.0132166	48.5339	44.2412	120.993	119.541
ENSG00000258498	DIO3OS	DIO3 opposite strand upstream RNA [Source:HGNC Symbol;Acc:HGNC:20348]	lincRNA	14.6648	4.79118	0.00014338	0.0135046	24.2669	20.1971	0.657568	0.996178
ENSG00000113100	CDH9	cadherin 9 [Source:HGNC Symbol;Acc:HGNC:1768]	protein_coding	29.3767	4.6885	0.000143582	0.0135046	12.1335	27.8912	0.657568	0.996178
ENSG00000185532	PRKG1	protein kinase cGMP-dependent 1 [Source:HGNC Symbol;Acc:HGNC:9414]	protein_coding	82.4995	-1.98962	0.000145518	0.0136183	45.0672	47.1265	155.844	211.19
ENSG00000134278	SPIRE1	spire type actin nucleation factor 1 [Source:HGNC Symbol;Acc:HGNC:30622]	protein_coding	515.329	-1.64648	0.000147732	0.013726	339.737	381.821	1460.46	798.935
ENSG00000112309	B3GAT2	beta-1,3-glucuronyltransferase 2 [Source:HGNC Symbol;Acc:HGNC:922]	protein_coding	199.252	-2.62051	0.000148136	0.013726	105.735	54.8207	737.134	243.067
ENSG00000132975	GPR12	G protein-coupled receptor 12 [Source:HGNC Symbol;Acc:HGNC:4466]	protein_coding	148.836	-2.48449	0.000157931	0.0144675	60.6674	56.7442	422.816	233.106
ENSG00000147324	MFHAS1	malignant fibrous histiocytoma amplified sequence 1 [Source:HGNC Symbol;Acc:HGNC:16982]	protein_coding	265.556	-1.00995	0.00015863	0.0144675	175.069	183.697	373.499	349.658
ENSG00000115468	EFHD1	EF-hand domain family member D1 [Source:HGNC Symbol;Acc:HGNC:29556]	protein_coding	100.171	-2.52842	0.00015923	0.0144675	60.6674	24.0442	308.399	171.343
ENSG00000251562	MALAT1	metastasis associated lung adenocarcinoma transcript 1 [Source:HGNC Symbol;Acc:HGNC:29665]	lincRNA	15648.6	2.18824	0.000160208	0.014486	39582.8	6848.74	5344.71	4842.42
ENSG00000105967	TFEC	transcription factor EC [Source:HGNC Symbol;Acc:HGNC:11754]	protein_coding	7.55381	-6.83069	0.000163099	0.0146765	0	0	16.4392	37.8548
ENSG00000165124	SVEP1	sushi, von Willebrand factor type A, EGF and pentraxin domain containing 1 [Source:HGNC Symbol;Acc:HGNC:15985]	protein_coding	57.7851	-2.46116	0.00016698	0.014923	27.7336	15.3883	96.0049	136.476
ENSG00000160352	ZNF714	zinc finger protein 714 [Source:HGNC Symbol;Acc:HGNC:27124]	protein_coding	359.886	-1.04198	0.000167433	0.014923	202.802	165.424	422.159	330.731
ENSG00000120693	SMAD9	SMAD family member 9 [Source:HGNC Symbol;Acc:HGNC:6774]	protein_coding	225.118	-1.65488	0.000171571	0.0152194	164.669	126.953	573.399	340.693
ENSG00000147481	SNTG1	syntrophin gamma 1 [Source:HGNC Symbol;Acc:HGNC:13740]	protein_coding	99.8208	2.80448	0.000173245	0.0152952	312.004	112.527	33.536	26.8968
ENSG00000143847	PPFIA4	PTPRF interacting protein alpha 4 [Source:HGNC Symbol;Acc:HGNC:9248]	protein_coding	98.8206	-1.6614	0.000174727	0.0152952	48.5339	62.5148	176.886	177.32
ENSG00000134115	CNTN6	contactin 6 [Source:HGNC Symbol;Acc:HGNC:2176]	protein_coding	20.6338	4.32962	0.000174877	0.0152952	12.1335	38.4706	0	2.98853
ENSG00000237806	FAUP2	FAU, ubiquitin like and ribosomal protein S30 fusion pseudogene 2 [Source:HGNC Symbol;Acc:HGNC:36535]	processed_pseudogene	7.72515	7.47978	0.000179102	0.0155919	52.0006	1.92353	0	0
ENSG00000226383	LINC01876	long intergenic non-protein coding RNA 1876 [Source:HGNC Symbol;Acc:HGNC:52695]	lincRNA	23.7586	-5.7378	0.000187079	0.0161363	0	0.961766	36.8238	29.8853
ENSG00000183793	NPIPA5	nuclear pore complex interacting protein family member A5 [Source:HGNC Symbol;Acc:HGNC:41980]	protein_coding	28.6501	3.21521	0.000188436	0.0161787	79.7342	29.8148	6.57568	4.98089
ENSG00000135638	EMX1	empty spiracles homeobox 1 [Source:HGNC Symbol;Acc:HGNC:3340]	protein_coding	166.292	-5.26939	0.00018991	0.0162308	6.93341	15.3883	479.367	392.494
ENSG00000164099	PRSS12	serine protease 12 [Source:HGNC Symbol;Acc:HGNC:9477]	protein_coding	34.6061	-2.3226	0.000191275	0.0162732	10.4001	31.7383	127.568	91.6484
ENSG00000116679	IVNS1ABP	influenza virus NS1A binding protein [Source:HGNC Symbol;Acc:HGNC:16951]	protein_coding	1582.75	-1.33099	0.000200388	0.0168949	1192.55	1217.6	3817.84	2244.39
ENSG00000198892	SHISA4	shisa family member 4 [Source:HGNC Symbol;Acc:HGNC:27139]	protein_coding	54.0581	1.93511	0.00020706	0.0173791	138.668	97.1384	24.9876	36.8586
ENSG00000157404	KIT	KIT proto-oncogene receptor tyrosine kinase [Source:HGNC Symbol;Acc:HGNC:6342]	protein_coding	212.844	-2.26664	0.000208601	0.0174303	98.8011	150.997	619.429	586.749
ENSG00000234165				27.2305	-3.34261	0.000211314	0.0175785	3.46671	11.5412	106.526	53.7936
ENSG00000229807	XIST	X inactive specific transcript [Source:HGNC Symbol;Acc:HGNC:12810]	lincRNA	1060.78	-5.0645	0.000217512	0.0179584	6.93341	5.7706	274.206	148.431
ENSG00000250420	AACSP1	acetoacetyl-CoA synthetase pseudogene 1 [Source:HGNC Symbol;Acc:HGNC:18226]	transcribed_unprocessed_pseudogene	18.2434	4.7178	0.000228603	0.0187665	78.0009	26.9295	1.9727	1.99236
ENSG00000111554	MDM1	Mdm1 nuclear protein [Source:HGNC Symbol;Acc:HGNC:29917]	protein_coding	254.166	-1.99294	0.000233734	0.0191039	116.135	167.347	528.685	603.684
ENSG00000165966	PDZRN4	PDZ domain containing ring finger 4 [Source:HGNC Symbol;Acc:HGNC:30552]	protein_coding	74.9867	3.1491	0.000236158	0.0192182	284.27	45.203	17.0968	19.9236
ENSG00000083312	TNPO1	transportin 1 [Source:HGNC Symbol;Acc:HGNC:6401]	protein_coding	1761.12	-1.10445	0.000251873	0.0203203	878.81	1459	2448.13	2588.07
ENSG00000225156		novel transcript	lincRNA	19.6722	3.13992	0.000255204	0.0205007	50.2672	28.853	0.657568	8.9656
ENSG00000239922		novel transcript	lincRNA	44.0889	2.6383	0.000261253	0.0208969	69.3341	57.706	3.28784	17.9312
ENSG00000164171	ITGA2	integrin subunit alpha 2 [Source:HGNC Symbol;Acc:HGNC:6137]	protein_coding	172.996	-2.4199	0.000263545	0.0209905	78.0009	94.2531	764.094	158.392
ENSG00000163623	NKX6-1	NK6 homeobox 1 [Source:HGNC Symbol;Acc:HGNC:7839]	protein_coding	8.76594	5.79818	0.000269664	0.0213869	78.0009	12.503	0.657568	0.996178
ENSG00000084710	EFR3B	EFR3 homolog B [Source:HGNC Symbol;Acc:HGNC:29155]	protein_coding	1015.6	-1.13152	0.000271045	0.0214057	476.672	623.224	1336.84	1076.87
ENSG00000109794	FAM149A	family with sequence similarity 149 member A [Source:HGNC Symbol;Acc:HGNC:24527]	protein_coding	65.6587	-1.8105	0.00027438	0.021578	29.467	40.3942	144.007	103.602
ENSG00000198739	LRRTM3	leucine rich repeat transmembrane neuronal 3 [Source:HGNC Symbol;Acc:HGNC:19410]	protein_coding	123.733	2.1746	0.00027797	0.0216782	143.868	97.1384	26.3027	26.8968
ENSG00000196090	PTPRT	protein tyrosine phosphatase, receptor type T [Source:HGNC Symbol;Acc:HGNC:9682]	protein_coding	365.238	2.80472	0.000279192	0.0216831	383.071	89.4443	19.0695	48.8127
ENSG00000105251	SHD	Src homology 2 domain containing transforming protein D [Source:HGNC Symbol;Acc:HGNC:30633]	protein_coding	133.752	1.79047	0.000283357	0.0218716	253.07	154.844	62.469	54.7898
ENSG00000242797	GLYCTK-AS1	GLYCTK antisense RNA 1 [Source:HGNC Symbol;Acc:HGNC:41043]	processed_transcript	18.388	3.38951	0.000283956	0.0218716	22.5336	19.2353	1.9727	1.99236
ENSG00000145808	ADAMTS19	ADAM metallopeptidase with thrombospondin type 1 motif 19 [Source:HGNC Symbol;Acc:HGNC:17111]	protein_coding	25.6098	-3.91717	0.000306723	0.0234324	5.20006	3.84706	94.0322	39.8471
ENSG00000135519	KCNH3	potassium voltage-gated channel subfamily H member 3 [Source:HGNC Symbol;Acc:HGNC:6252]	protein_coding	23.2641	-2.83245	0.000318208	0.0241823	8.66676	10.5794	81.5384	56.7821
ENSG00000155265	GOLGA7B	golgin A7 family member B [Source:HGNC Symbol;Acc:HGNC:31668]	protein_coding	175.771	-1.40375	0.000320269	0.0241823	110.935	87.5207	291.303	230.117
ENSG00000185630	PBX1	PBX homeobox 1 [Source:HGNC Symbol;Acc:HGNC:8632]	protein_coding	2069.16	1.44103	0.000320415	0.0241823	2476.96	1801.39	923.883	650.504
ENSG00000139155	SLCO1C1	solute carrier organic anion transporter family member 1C1 [Source:HGNC Symbol;Acc:HGNC:13819]	protein_coding	21.4145	4.51713	0.000324485	0.0243911	90.1344	38.4706	2.63027	2.98853
ENSG00000147588	PMP2	peripheral myelin protein 2 [Source:HGNC Symbol;Acc:HGNC:9117]	protein_coding	252.461	6.97588	0.000337375	0.025158	424.671	125.991	3.28784	0.996178
ENSG00000175426	PCSK1	proprotein convertase subtilisin/kexin type 1 [Source:HGNC Symbol;Acc:HGNC:8743]	protein_coding	284.139	3.57622	0.000346663	0.025748	797.342	409.712	63.1265	37.8548
ENSG00000229520	LINC00404	long intergenic non-protein coding RNA 404 [Source:HGNC Symbol;Acc:HGNC:42734]	lincRNA	48.7128	3.01637	0.000348782	0.025803	48.5339	60.5913	3.94541	9.96178
ENSG00000077616	NAALAD2	N-acetylated alpha-linked acidic dipeptidase 2 [Source:HGNC Symbol;Acc:HGNC:14526]	protein_coding	83.8051	2.15257	0.000358125	0.0262432	65.8674	86.559	11.1787	23.9083
ENSG00000114757	PEX5L	peroxisomal biogenesis factor 5 like [Source:HGNC Symbol;Acc:HGNC:30024]	protein_coding	67.1623	-2.26241	0.000360119	0.0262432	5.20006	20.1971	61.8114	68.7363
ENSG00000078053	AMPH	amphiphysin [Source:HGNC Symbol;Acc:HGNC:471]	protein_coding	532.024	-1.02026	0.000360545	0.0262432	325.87	321.23	698.995	612.649
ENSG00000102924	CBLN1	cerebellin 1 precursor [Source:HGNC Symbol;Acc:HGNC:1543]	protein_coding	170.409	-2.95325	0.000361288	0.0262432	43.3338	40.3942	186.092	462.227
ENSG00000116157	GPX7	glutathione peroxidase 7 [Source:HGNC Symbol;Acc:HGNC:4559]	protein_coding	23.5179	-2.41561	0.000361743	0.0262432	10.4001	16.35	55.8933	90.6522
ENSG00000026559	KCNG1	potassium voltage-gated channel modifier subfamily G member 1 [Source:HGNC Symbol;Acc:HGNC:6248]	protein_coding	123.851	-2.30111	0.000383526	0.0276094	45.0672	83.6737	357.717	281.918
ENSG00000060749	QSER1	glutamine and serine rich 1 [Source:HGNC Symbol;Acc:HGNC:26154]	protein_coding	795.567	-1.17181	0.000388473	0.0278584	438.538	590.524	1375.63	946.369
ENSG00000204060	FOXO6	forkhead box O6 [Source:HGNC Symbol;Acc:HGNC:24814]	protein_coding	67.4107	-1.84924	0.000398949	0.0282845	53.7339	25.9677	156.501	123.526
ENSG00000102032	RENBP	renin binding protein [Source:HGNC Symbol;Acc:HGNC:9959]	protein_coding	15.2795	3.22654	0.000410979	0.0290276	57.2006	18.2736	3.94541	3.98471
ENSG00000072041	SLC6A15	solute carrier family 6 member 15 [Source:HGNC Symbol;Acc:HGNC:13621]	protein_coding	215.83	-1.83035	0.000413351	0.0290853	102.268	114.45	385.335	386.517
ENSG00000280255		tec	TEC	14.424	4.19207	0.000422742	0.0295241	15.6002	26.9295	1.31514	0.996178
ENSG00000138386	NAB1	NGFI-A binding protein 1 [Source:HGNC Symbol;Acc:HGNC:7626]	protein_coding	432.188	-1.39867	0.000427575	0.0297507	239.203	292.377	826.563	576.787
ENSG00000168779	SHOX2	short stature homeobox 2 [Source:HGNC Symbol;Acc:HGNC:10854]	protein_coding	10.2485	4.73566	0.000429449	0.0297704	71.0675	21.1589	0.657568	2.98853
ENSG00000107736	CDH23	cadherin related 23 [Source:HGNC Symbol;Acc:HGNC:13733]	protein_coding	126.701	-2.16025	0.000440844	0.0304475	27.7336	54.8207	209.107	165.366
ENSG00000231806	PCAT7	prostate cancer associated transcript 7 [Source:HGNC Symbol;Acc:HGNC:48824]	antisense	6.77781	7.21198	0.000448567	0.030867	26.0003	18.2736	0	0
ENSG00000154620	TMSB4Y	thymosin beta 4 Y-linked [Source:HGNC Symbol;Acc:HGNC:11882]	protein_coding	7.17813	7.66245	0.000452804	0.0310444	36.4004	24.0442	0	0
ENSG00000165323	FAT3	FAT atypical cadherin 3 [Source:HGNC Symbol;Acc:HGNC:23112]	protein_coding	1668.4	-1.29356	0.000455145	0.0310515	556.406	774.222	1928.65	1336.87
ENSG00000127328	RAB3IP	RAB3A interacting protein [Source:HGNC Symbol;Acc:HGNC:16508]	protein_coding	245.585	1.42406	0.000456226	0.0310515	471.472	174.08	118.362	120.538
ENSG00000173404	INSM1	INSM transcriptional repressor 1 [Source:HGNC Symbol;Acc:HGNC:6090]	protein_coding	473.846	1.2311	0.000471183	0.0318277	847.61	479.921	342.593	220.155
ENSG00000085415	SEH1L	SEH1 like nucleoporin [Source:HGNC Symbol;Acc:HGNC:30379]	protein_coding	238.415	-1.00789	0.000472731	0.0318277	164.669	189.468	379.417	334.716
ENSG00000131323	TRAF3	TNF receptor associated factor 3 [Source:HGNC Symbol;Acc:HGNC:12033]	protein_coding	367.929	-1.45883	0.000478511	0.0321014	161.202	281.797	540.521	684.374
ENSG00000250742	LINC02381	long intergenic non-protein coding RNA 2381 [Source:HGNC Symbol;Acc:HGNC:53304]	lincRNA	31.332	-5.58072	0.000483658	0.0323308	0	0.961766	12.4938	47.8165
ENSG00000157103	SLC6A1	solute carrier family 6 member 1 [Source:HGNC Symbol;Acc:HGNC:11042]	protein_coding	359.467	3.54534	0.000488034	0.0325073	955.077	287.568	42.7419	63.7554
ENSG00000124766	SOX4	SRY-box 4 [Source:HGNC Symbol;Acc:HGNC:11200]	protein_coding	7584.53	1.52037	0.000492327	0.0326769	15796	5215.66	4235.4	3087.16
ENSG00000071575	TRIB2	tribbles pseudokinase 2 [Source:HGNC Symbol;Acc:HGNC:30809]	protein_coding	1344.91	1.12316	0.000497827	0.0329252	1684.82	1311.85	682.556	692.344
ENSG00000007237	GAS7	growth arrest specific 7 [Source:HGNC Symbol;Acc:HGNC:4169]	protein_coding	570.075	-1.65187	0.000502252	0.0331009	157.735	356.815	633.896	992.193
ENSG00000198216	CACNA1E	calcium voltage-gated channel subunit alpha1 E [Source:HGNC Symbol;Acc:HGNC:1392]	protein_coding	532.524	-1.31401	0.000514425	0.0337842	213.202	270.256	690.446	514.028
ENSG00000139364	TMEM132B	transmembrane protein 132B [Source:HGNC Symbol;Acc:HGNC:29397]	protein_coding	221.964	-2.08692	0.000520918	0.034091	57.2006	96.1766	513.561	141.457
ENSG00000134508	CABLES1	Cdk5 and Abl enzyme substrate 1 [Source:HGNC Symbol;Acc:HGNC:25097]	protein_coding	39.9665	2.07762	0.000527848	0.0344241	97.0678	53.8589	18.4119	16.935
ENSG00000266066	POLRMTP1	RNA polymerase mitochondrial pseudogene 1 [Source:HGNC Symbol;Acc:HGNC:28865]	processed_pseudogene	13.7444	6.53775	0.000532023	0.034576	17.3335	10.5794	0	0
ENSG00000117020	AKT3	AKT serine/threonine kinase 3 [Source:HGNC Symbol;Acc:HGNC:393]	protein_coding	1155.65	-1.03292	0.000543878	0.0352241	851.076	755.948	2010.19	1274.11
ENSG00000162344	FGF19	fibroblast growth factor 19 [Source:HGNC Symbol;Acc:HGNC:3675]	protein_coding	311.486	6.17011	0.000552974	0.0356278	247.869	597.257	0	11.9541
ENSG00000269821	KCNQ1OT1	KCNQ1 opposite strand/antisense transcript 1 [Source:HGNC Symbol;Acc:HGNC:6295]	antisense	371.697	2.67123	0.000555575	0.0356278	776.542	128.877	84.8263	56.7821
ENSG00000169436	COL22A1	collagen type XXII alpha 1 chain [Source:HGNC Symbol;Acc:HGNC:22989]	protein_coding	94.4705	-2.22639	0.000555823	0.0356278	32.9337	10.5794	54.5782	141.457
ENSG00000131473	ACLY	ATP citrate lyase [Source:HGNC Symbol;Acc:HGNC:115]	protein_coding	2138.83	-1.20606	0.000563836	0.0359808	1111.08	2149.55	4125.58	3405.93
ENSG00000168237	GLYCTK	glycerate kinase [Source:HGNC Symbol;Acc:HGNC:24247]	protein_coding	63.0086	2.34747	0.000565977	0.0359808	57.2006	110.603	14.4665	18.9274
ENSG00000003436	TFPI	tissue factor pathway inhibitor [Source:HGNC Symbol;Acc:HGNC:11760]	protein_coding	305.997	4.1065	0.000567097	0.0359808	611.874	231.786	28.933	19.9236
ENSG00000138650	PCDH10	protocadherin 10 [Source:HGNC Symbol;Acc:HGNC:13404]	protein_coding	611.564	3.44165	0.000574603	0.0363339	540.806	521.277	36.1662	61.763
ENSG00000198673	FAM19A2	family with sequence similarity 19 member A2, C-C motif chemokine like [Source:HGNC Symbol;Acc:HGNC:21589]	protein_coding	77.7538	1.70566	0.000577161	0.0363728	58.934	68.2854	18.4119	20.9197
ENSG00000143554	SLC27A3	solute carrier family 27 member 3 [Source:HGNC Symbol;Acc:HGNC:10997]	protein_coding	84.9854	1.86725	0.00058048	0.0364592	156.002	119.259	42.0844	32.8739
ENSG00000164082	GRM2	glutamate metabotropic receptor 2 [Source:HGNC Symbol;Acc:HGNC:4594]	protein_coding	136.601	-1.67926	0.000604971	0.0376529	53.7339	75.0178	200.558	215.174
ENSG00000150510	FAM124A	family with sequence similarity 124 member A [Source:HGNC Symbol;Acc:HGNC:26413]	protein_coding	159.293	-1.60764	0.000605521	0.0376529	83.2009	88.4825	203.846	320.769
ENSG00000146147	MLIP	muscular LMNA interacting protein [Source:HGNC Symbol;Acc:HGNC:21355]	protein_coding	10.6281	-4.50954	0.000612388	0.0376892	1.73335	0.961766	29.5906	27.893
ENSG00000157570	TSPAN18	tetraspanin 18 [Source:HGNC Symbol;Acc:HGNC:20660]	protein_coding	506.638	-1.6671	0.000612426	0.0376892	296.403	278.912	929.801	896.56
ENSG00000101162	TUBB1	tubulin beta 1 class VI [Source:HGNC Symbol;Acc:HGNC:16257]	protein_coding	13.3068	2.87533	0.000613994	0.0376892	26.0003	27.8912	2.63027	4.98089
ENSG00000117154	IGSF21	immunoglobin superfamily member 21 [Source:HGNC Symbol;Acc:HGNC:28246]	protein_coding	212.382	-1.99378	0.000614645	0.0376892	57.2006	94.2531	317.605	289.888
ENSG00000147050	KDM6A	lysine demethylase 6A [Source:HGNC Symbol;Acc:HGNC:12637]	protein_coding	348.313	-1.21712	0.000616171	0.0376892	202.802	187.544	470.819	435.33
ENSG00000143412	ANXA9	annexin A9 [Source:HGNC Symbol;Acc:HGNC:547]	protein_coding	39.1727	2.70227	0.00063457	0.0386881	55.4673	25.0059	7.89082	3.98471
ENSG00000262580		novel transcript, antisense to CARD14	antisense	30.6576	2.13292	0.000636758	0.0386898	55.4673	32.7	9.86352	9.96178
ENSG00000197177	ADGRA1	adhesion G protein-coupled receptor A1 [Source:HGNC Symbol;Acc:HGNC:13838]	protein_coding	102.238	1.78774	0.000638732	0.0386898	123.068	67.3236	20.3846	34.8662
ENSG00000169213	RAB3B	RAB3B, member RAS oncogene family [Source:HGNC Symbol;Acc:HGNC:9778]	protein_coding	460.543	-2.27919	0.000648777	0.0391715	90.1344	185.621	806.178	537.936
ENSG00000153823	PID1	phosphotyrosine interaction domain containing 1 [Source:HGNC Symbol;Acc:HGNC:26084]	protein_coding	108.841	2.8917	0.000657322	0.0395598	234.003	107.718	23.0149	22.9121
ENSG00000143469	SYT14	synaptotagmin 14 [Source:HGNC Symbol;Acc:HGNC:23143]	protein_coding	428.098	-1.14736	0.000661657	0.0396931	232.269	265.447	506.327	598.703
ENSG00000182836	PLCXD3	phosphatidylinositol specific phospholipase C X domain containing 3 [Source:HGNC Symbol;Acc:HGNC:31822]	protein_coding	58.2064	2.87136	0.000664104	0.0397126	45.0672	58.6677	7.23325	6.97325
ENSG00000278662	GOLGA6L10	golgin A6 family-like 10 [Source:HGNC Symbol;Acc:HGNC:37228]	protein_coding	14.981	3.85878	0.000667669	0.0397986	26.0003	10.5794	0.657568	1.99236
ENSG00000163638	ADAMTS9	ADAM metallopeptidase with thrombospondin type 1 motif 9 [Source:HGNC Symbol;Acc:HGNC:13202]	protein_coding	198.902	-2.20697	0.000670124	0.0398182	62.4007	150.036	301.166	687.363
ENSG00000180178	FAR2P1	fatty acyl-CoA reductase 2 pseudogene 1 [Source:HGNC Symbol;Acc:HGNC:49284]	transcribed_unprocessed_pseudogene	45.7091	8.65183	0.000673473	0.0398905	234.003	117.335	0	0.996178
ENSG00000265972	TXNIP	thioredoxin interacting protein [Source:HGNC Symbol;Acc:HGNC:16952]	protein_coding	690.655	1.4917	0.000675818	0.0399031	977.611	797.304	368.238	261.995
ENSG00000171444	MCC	MCC, WNT signaling pathway regulator [Source:HGNC Symbol;Acc:HGNC:6935]	protein_coding	167.664	1.83734	0.000689436	0.0405792	164.669	214.474	50.6327	55.786
ENSG00000105464	GRIN2D	glutamate ionotropic receptor NMDA type subunit 2D [Source:HGNC Symbol;Acc:HGNC:4588]	protein_coding	155.159	1.60452	0.000700157	0.041081	289.47	99.0619	63.7841	62.7592
ENSG00000075429	CACNG5	calcium voltage-gated channel auxiliary subunit gamma 5 [Source:HGNC Symbol;Acc:HGNC:1409]	protein_coding	30.2763	-3.04031	0.000717469	0.0419652	5.20006	16.35	102.581	81.6866
ENSG00000079102	RUNX1T1	RUNX1 translocation partner 1 [Source:HGNC Symbol;Acc:HGNC:1535]	protein_coding	920.995	1.96537	0.000721503	0.0420697	1546.15	578.983	371.526	171.343
ENSG00000233297	RASA4DP	RAS p21 protein activator 4CD, pseudogene [Source:HGNC Symbol;Acc:HGNC:44226]	unprocessed_pseudogene	8.9386	6.35284	0.000730034	0.0422725	8.66676	15.3883	0	0
ENSG00000150672	DLG2	discs large MAGUK scaffold protein 2 [Source:HGNC Symbol;Acc:HGNC:2901]	protein_coding	432.464	1.91854	0.000731264	0.0422725	549.473	319.306	131.514	97.6254
ENSG00000243701	DUBR	DPPA2 upstream binding RNA [Source:HGNC Symbol;Acc:HGNC:48569]	lincRNA	91.1484	-1.58424	0.000734774	0.0422725	38.1338	71.1707	164.392	169.35
ENSG00000184613	NELL2	neural EGFL like 2 [Source:HGNC Symbol;Acc:HGNC:7751]	protein_coding	965.39	-1.88124	0.000738531	0.0422725	291.203	701.128	1545.94	2117.87
ENSG00000196767	POU3F4	POU class 3 homeobox 4 [Source:HGNC Symbol;Acc:HGNC:9217]	protein_coding	244.253	1.92641	0.000742403	0.0423645	469.739	213.512	125.596	52.7974
ENSG00000076344	RGS11	regulator of G protein signaling 11 [Source:HGNC Symbol;Acc:HGNC:9993]	protein_coding	62.7663	1.71788	0.000751021	0.0426419	130.001	75.0178	30.9057	30.8815
ENSG00000139354	GAS2L3	growth arrest specific 2 like 3 [Source:HGNC Symbol;Acc:HGNC:27475]	protein_coding	227.723	1.70844	0.000751821	0.0426419	606.674	311.612	158.474	121.534
ENSG00000183798	EMILIN3	elastin microfibril interfacer 3 [Source:HGNC Symbol;Acc:HGNC:16123]	protein_coding	72.1451	-2.37825	0.000763326	0.0428472	34.6671	34.6236	121.65	239.083
ENSG00000233968		uncharacterized LOC101928834 [Source:NCBI gene;Acc:101928834]	antisense	8.0051	-5.87231	0.000764914	0.0428472	0	0.961766	40.7692	31.8777
ENSG00000073331	ALPK1	alpha kinase 1 [Source:HGNC Symbol;Acc:HGNC:20917]	protein_coding	40.4545	-2.3161	0.000765715	0.0428472	19.0669	21.1589	128.883	71.7248
ENSG00000112149	CD83	CD83 molecule [Source:HGNC Symbol;Acc:HGNC:1703]	protein_coding	73.4192	-2.09644	0.000765835	0.0428472	17.3335	40.3942	127.568	125.518
ENSG00000183778	B3GALT5	beta-1,3-galactosyltransferase 5 [Source:HGNC Symbol;Acc:HGNC:920]	protein_coding	95.286	-1.40631	0.000766886	0.0428472	62.4007	60.5913	156.501	169.35
ENSG00000225649		uncharacterized LOC100506474 [Source:NCBI gene;Acc:100506474]	processed_transcript	6.47989	6.65437	0.000773007	0.0429147	15.6002	14.4265	0	0
ENSG00000119508	NR4A3	nuclear receptor subfamily 4 group A member 3 [Source:HGNC Symbol;Acc:HGNC:7982]	protein_coding	85.2443	-2.68483	0.00077376	0.0429147	24.2669	26.9295	205.161	124.522
ENSG00000102385	DRP2	dystrophin related protein 2 [Source:HGNC Symbol;Acc:HGNC:3032]	protein_coding	68.8098	2.21882	0.000774973	0.0429147	67.6008	76.9413	19.727	10.958
ENSG00000090857	PDPR	pyruvate dehydrogenase phosphatase regulatory subunit [Source:HGNC Symbol;Acc:HGNC:30264]	protein_coding	394.838	-1.32869	0.000783964	0.0432845	301.603	263.524	723.325	694.336
ENSG00000141582	CBX4	chromobox 4 [Source:HGNC Symbol;Acc:HGNC:1554]	protein_coding	312.074	1.02171	0.00078882	0.0434245	516.539	262.562	199.243	181.304
ENSG00000124212	PTGIS	prostaglandin I2 synthase [Source:HGNC Symbol;Acc:HGNC:9603]	protein_coding	122.009	-2.08353	0.000826381	0.0452278	20.8002	84.6354	184.119	272.953
ENSG00000169302	STK32A	serine/threonine kinase 32A [Source:HGNC Symbol;Acc:HGNC:28317]	protein_coding	88.9911	2.81761	0.000829663	0.0452735	57.2006	111.565	15.7816	7.96942
ENSG00000150764	DIXDC1	DIX domain containing 1 [Source:HGNC Symbol;Acc:HGNC:23695]	protein_coding	316.118	-1.05713	0.000836019	0.0454877	176.802	238.518	514.876	352.647
ENSG00000180176	TH	tyrosine hydroxylase [Source:HGNC Symbol;Acc:HGNC:11782]	protein_coding	12.0914	4.42167	0.000847384	0.0457941	10.4001	25.0059	0	1.99236
ENSG00000087086	FTL	ferritin light chain [Source:HGNC Symbol;Acc:HGNC:3999]	protein_coding	2509.28	1.23207	0.00084899	0.0457941	3343.64	6096.64	1769.52	2251.36
ENSG00000124507	PACSIN1	protein kinase C and casein kinase substrate in neurons 1 [Source:HGNC Symbol;Acc:HGNC:8570]	protein_coding	39.9896	1.88904	0.000853995	0.0459317	55.4673	30.7765	5.91811	17.9312
ENSG00000139910	NOVA1	NOVA alternative splicing regulator 1 [Source:HGNC Symbol;Acc:HGNC:7886]	protein_coding	1211.33	1.63448	0.000859245	0.0460817	1525.35	963.69	421.501	379.544
ENSG00000119865	CNRIP1	cannabinoid receptor interacting protein 1 [Source:HGNC Symbol;Acc:HGNC:24546]	protein_coding	134.723	1.22993	0.000868378	0.0464384	180.269	130.8	60.4963	71.7248
ENSG00000129682	FGF13	fibroblast growth factor 13 [Source:HGNC Symbol;Acc:HGNC:3670]	protein_coding	717.088	1.61482	0.000889021	0.0472722	1301.75	446.259	296.563	272.953
ENSG00000078725	BRINP1	BMP/retinoic acid inducible neural specific 1 [Source:HGNC Symbol;Acc:HGNC:2687]	protein_coding	172.675	2.20698	0.000898697	0.0476513	390.004	96.1766	23.0149	82.6828
ENSG00000226137	BAIAP2-DT	BAIAP2 divergent transcript [Source:HGNC Symbol;Acc:HGNC:44342]	lincRNA	382.45	-1.49823	0.000916483	0.0484571	244.403	199.086	624.032	626.596
ENSG00000086717	PPEF1	protein phosphatase with EF-hand domain 1 [Source:HGNC Symbol;Acc:HGNC:9243]	protein_coding	19.242	-2.63885	0.000922654	0.0486459	8.66676	3.84706	31.5633	41.8395
ENSG00000132329	RAMP1	receptor activity modifying protein 1 [Source:HGNC Symbol;Acc:HGNC:9843]	protein_coding	15.7295	4.45415	0.000937772	0.0491886	52.0006	30.7765	2.63027	0.996178
ENSG00000122591	FAM126A	family with sequence similarity 126 member A [Source:HGNC Symbol;Acc:HGNC:24587]	protein_coding	348.211	-1.42112	0.000950444	0.0495741	185.469	361.624	795.657	676.405
ENSG00000196275	GTF2IRD2	GTF2I repeat domain containing 2 [Source:HGNC Symbol;Acc:HGNC:30775]	protein_coding	31.259	2.14911	0.000950853	0.0495741	60.6674	36.5471	9.86352	11.9541
ENSG00000162975	KCNF1	potassium voltage-gated channel modifier subfamily F member 1 [Source:HGNC Symbol;Acc:HGNC:6246]	protein_coding	51.0376	2.55515	0.000957491	0.0496301	46.8005	58.6677	4.60298	13.9465
ENSG00000184672	RALYL	RALY RNA binding protein like [Source:HGNC Symbol;Acc:HGNC:27036]	protein_coding	134.291	1.8531	0.000961076	0.0496301	121.335	81.7501	24.33	31.8777
ENSG00000215845	TSTD1	thiosulfate sulfurtransferase like domain containing 1 [Source:HGNC Symbol;Acc:HGNC:35410]	protein_coding	14.7826	-3.57456	0.000961331	0.0496301	5.20006	1.92353	36.1662	42.8356
ENSG00000260196		antisense to KCNJ11 and overlapping to a novel gene	antisense	37.1059	-1.977	0.000964415	0.0496301	8.66676	17.3118	71.0174	34.8662
ENSG00000178343	SHISA3	shisa family member 3 [Source:HGNC Symbol;Acc:HGNC:25159]	protein_coding	5.57009	3.89658	0.000965184	0.0496301	17.3335	19.2353	0.657568	1.99236
