# Supplementary material for: Sex-specific transcriptional and proteomic signatures in schizophrenia
Source: Nat Commun. 2019 Sep 2;10:3933. doi: 10.1038/s41467-019-11797-3 (PMC6718673; doi:10.1038/s41467-019-11797-3)
Supplement: Supplementary file 8 — Supplementary Data 4 [file 41467_2019_11797_MOESM8_ESM.xlsx]

## Sheet: data.frame(res24.sex.sig)
	GeneSymbol	GeneDescription	GeneBiotype	baseMean	log2FoldChange	lfcSE	stat	pvalue	padj
ENSG00000180229	HERC2P3	hect domain and RLD 2 pseudogene 3 [Source:HGNC Symbol;Acc:HGNC:4871]	transcribed_unprocessed_pseudogene	83.3817	-3.20401	0.33331	-9.61271	7.06614e-22	1.37754e-17
ENSG00000204624	DISP3	dispatched RND transporter family member 3 [Source:HGNC Symbol;Acc:HGNC:29251]	protein_coding	299.347	-1.8781	0.24042	-7.81173	5.64068e-15	5.49825e-11
ENSG00000138669	PRKG2	protein kinase cGMP-dependent 2 [Source:HGNC Symbol;Acc:HGNC:9416]	protein_coding	22.1822	-3.20692	0.453711	-7.0682	1.5696e-12	1.01998e-08
ENSG00000175874	CREG2	cellular repressor of E1A stimulated genes 2 [Source:HGNC Symbol;Acc:HGNC:14272]	protein_coding	59.2799	-2.76184	0.400873	-6.88958	5.59583e-12	2.72727e-08
ENSG00000169184	MN1	MN1 proto-oncogene, transcriptional regulator [Source:HGNC Symbol;Acc:HGNC:7180]	protein_coding	694.445	1.40223	0.215654	6.50222	7.91454e-11	3.08588e-07
ENSG00000138653	NDST4	N-deacetylase and N-sulfotransferase 4 [Source:HGNC Symbol;Acc:HGNC:20779]	protein_coding	33.0747	-2.45335	0.380372	-6.44988	1.11941e-10	3.63715e-07
ENSG00000198597	ZNF536	zinc finger protein 536 [Source:HGNC Symbol;Acc:HGNC:29025]	protein_coding	296.216	-1.57776	0.254031	-6.21091	5.26788e-10	1.46711e-06
ENSG00000117154	IGSF21	immunoglobin superfamily member 21 [Source:HGNC Symbol;Acc:HGNC:28246]	protein_coding	192.489	-2.92568	0.478081	-6.11965	9.37835e-10	2.28539e-06
ENSG00000107105	ELAVL2	ELAV like RNA binding protein 2 [Source:HGNC Symbol;Acc:HGNC:3313]	protein_coding	735.598	-1.13836	0.186664	-6.09843	1.07113e-09	2.32018e-06
ENSG00000184515	BEX5	brain expressed X-linked 5 [Source:HGNC Symbol;Acc:HGNC:27990]	protein_coding	61.675	2.56065	0.425511	6.01784	1.76761e-09	3.44595e-06
ENSG00000106852	LHX6	LIM homeobox 6 [Source:HGNC Symbol;Acc:HGNC:21735]	protein_coding	85.2991	9.37714	1.56275	6.00043	1.96801e-09	3.48785e-06
ENSG00000113248	PCDHB15	protocadherin beta 15 [Source:HGNC Symbol;Acc:HGNC:8686]	protein_coding	229.452	-1.11587	0.19035	-5.86219	4.56791e-09	7.37956e-06
ENSG00000091664	SLC17A6	solute carrier family 17 member 6 [Source:HGNC Symbol;Acc:HGNC:16703]	protein_coding	170.377	-2.91317	0.497993	-5.84982	4.92097e-09	7.37956e-06
ENSG00000177133	LINC00982	long intergenic non-protein coding RNA 982 [Source:HGNC Symbol;Acc:HGNC:48664]	antisense	176.848	2.17312	0.378507	5.74128	9.39656e-09	1.21287e-05
ENSG00000233098	CCDC144NL-AS1	CCDC144NL antisense RNA 1 [Source:HGNC Symbol;Acc:HGNC:51340]	antisense	90.2886	4.0446	0.705669	5.73159	9.94931e-09	1.21287e-05
ENSG00000269994		novel transcript	lincRNA	50.5167	-4.25447	0.751803	-5.65902	1.52239e-08	1.74583e-05
ENSG00000257800	FNBP1P1	formin binding protein 1 pseudogene 1 [Source:HGNC Symbol;Acc:HGNC:44528]	processed_pseudogene	40.4071	1.72336	0.305462	5.64181	1.68273e-08	1.78542e-05
ENSG00000221818	EBF2	EBF transcription factor 2 [Source:HGNC Symbol;Acc:HGNC:19090]	protein_coding	153.634	-3.42515	0.607724	-5.63604	1.74009e-08	1.78542e-05
ENSG00000093010	COMT	catechol-O-methyltransferase [Source:HGNC Symbol;Acc:HGNC:2228]	protein_coding	78.3373	2.1554	0.389013	5.54071	3.01255e-08	2.93649e-05
ENSG00000204789	ZNF204P	zinc finger protein 204, pseudogene [Source:HGNC Symbol;Acc:HGNC:12995]	processed_pseudogene	42.9363	2.07788	0.378086	5.49578	3.88978e-08	3.61101e-05
ENSG00000148737	TCF7L2	transcription factor 7 like 2 [Source:HGNC Symbol;Acc:HGNC:11641]	protein_coding	228.874	1.21982	0.222914	5.47213	4.44668e-08	3.94037e-05
ENSG00000196353	CPNE4	copine 4 [Source:HGNC Symbol;Acc:HGNC:2317]	protein_coding	125.66	-1.90655	0.350335	-5.4421	5.2657e-08	4.46325e-05
ENSG00000177738		novel transcript, sense overlapping to ANXA2R	sense_overlapping	40.275	-1.81783	0.337723	-5.38261	7.34145e-08	5.72487e-05
ENSG00000251621		novel transcript	3prime_overlapping_ncRNA	19.9409	-4.08694	0.772298	-5.29192	1.21036e-07	9.07539e-05
ENSG00000180730	SHISA2	shisa family member 2 [Source:HGNC Symbol;Acc:HGNC:20366]	protein_coding	145.469	-2.11903	0.404665	-5.23652	1.63637e-07	0.000118152
ENSG00000182968	SOX1	SRY-box 1 [Source:HGNC Symbol;Acc:HGNC:11189]	protein_coding	759.626	1.40808	0.271164	5.19272	2.07239e-07	0.00014429
ENSG00000214076	CPSF1P1	cleavage and polyadenylation specific factor 1 pseudogene 1 [Source:HGNC Symbol;Acc:HGNC:19251]	transcribed_processed_pseudogene	15.0534	5.28812	1.02159	5.17635	2.26271e-07	0.000152109
ENSG00000162992	NEUROD1	neuronal differentiation 1 [Source:HGNC Symbol;Acc:HGNC:7762]	protein_coding	98.8092	-3.40476	0.658902	-5.16733	2.37466e-07	0.000154313
ENSG00000224114		ribosomal protein S14 (RPS14) pseudogene	processed_pseudogene	91.9805	-4.5864	0.90054	-5.09294	3.52548e-07	0.000221707
ENSG00000109956	B3GAT1	beta-1,3-glucuronyltransferase 1 [Source:HGNC Symbol;Acc:HGNC:921]	protein_coding	960.109	-1.24057	0.244441	-5.07512	3.87246e-07	0.000235917
ENSG00000080166	DCT	dopachrome tautomerase [Source:HGNC Symbol;Acc:HGNC:2709]	protein_coding	78.2114	-3.21221	0.636431	-5.04722	4.48296e-07	0.000260948
ENSG00000124302	CHST8	carbohydrate sulfotransferase 8 [Source:HGNC Symbol;Acc:HGNC:15993]	protein_coding	70.9675	-3.05944	0.608532	-5.02758	4.96715e-07	0.00027667
ENSG00000160097	FNDC5	fibronectin type III domain containing 5 [Source:HGNC Symbol;Acc:HGNC:20240]	protein_coding	117.047	-1.60732	0.320444	-5.01591	5.27829e-07	0.000285834
ENSG00000109794	FAM149A	family with sequence similarity 149 member A [Source:HGNC Symbol;Acc:HGNC:24527]	protein_coding	64.4102	-1.62457	0.32614	-4.9812	6.319e-07	0.000332943
ENSG00000184058	TBX1	T-box 1 [Source:HGNC Symbol;Acc:HGNC:11592]	protein_coding	73.7434	-5.04562	1.01719	-4.96033	7.03719e-07	0.000361026
ENSG00000280255		tec	TEC	15.1835	3.07521	0.622301	4.94167	7.74562e-07	0.000387182
ENSG00000164900	GBX1	gastrulation brain homeobox 1 [Source:HGNC Symbol;Acc:HGNC:4185]	protein_coding	16.4869	5.99971	1.21535	4.9366	7.94947e-07	0.000387437
ENSG00000182916	TCEAL7	transcription elongation factor A like 7 [Source:HGNC Symbol;Acc:HGNC:28336]	protein_coding	150.008	2.25875	0.46005	4.90978	9.11796e-07	0.000423225
ENSG00000065833	ME1	malic enzyme 1 [Source:HGNC Symbol;Acc:HGNC:6983]	protein_coding	22.5413	2.62766	0.539099	4.87417	1.09267e-06	0.000487232
ENSG00000164600	NEUROD6	neuronal differentiation 6 [Source:HGNC Symbol;Acc:HGNC:13804]	protein_coding	775.265	-6.1011	1.25274	-4.87021	1.11477e-06	0.000487232
ENSG00000177182	CLVS1	clavesin 1 [Source:HGNC Symbol;Acc:HGNC:23139]	protein_coding	76.5189	-1.54786	0.317937	-4.86847	1.12467e-06	0.000487232
ENSG00000196482	ESRRG	estrogen related receptor gamma [Source:HGNC Symbol;Acc:HGNC:3474]	protein_coding	75.19	2.69353	0.554203	4.86018	1.17276e-06	0.000497022
ENSG00000183908	LRRC55	leucine rich repeat containing 55 [Source:HGNC Symbol;Acc:HGNC:32324]	protein_coding	336.278	-1.80806	0.378429	-4.77782	1.77208e-06	0.000735037
ENSG00000076344	RGS11	regulator of G protein signaling 11 [Source:HGNC Symbol;Acc:HGNC:9993]	protein_coding	64.1971	1.63601	0.343196	4.76697	1.87016e-06	0.000759559
ENSG00000197705	KLHL14	kelch like family member 14 [Source:HGNC Symbol;Acc:HGNC:29266]	protein_coding	34.0065	-2.58059	0.544395	-4.74029	2.13413e-06	0.00084908
ENSG00000168743	NPNT	nephronectin [Source:HGNC Symbol;Acc:HGNC:27405]	protein_coding	58.4294	2.27973	0.481627	4.73339	2.20805e-06	0.000850256
ENSG00000116183	PAPPA2	pappalysin 2 [Source:HGNC Symbol;Acc:HGNC:14615]	protein_coding	31.2617	-1.47176	0.311029	-4.7319	2.22432e-06	0.000850256
ENSG00000065320	NTN1	netrin 1 [Source:HGNC Symbol;Acc:HGNC:8029]	protein_coding	551.519	1.7866	0.37844	4.72096	2.34734e-06	0.000880027
ENSG00000271369		NADH dehydrogenase (ubiquinone) 1 beta subcomplex, 8, 19kDa, pseudogene	processed_pseudogene	19.3794	-1.86023	0.396075	-4.69665	2.6446e-06	0.000972764
ENSG00000136352	NKX2-1	NK2 homeobox 1 [Source:HGNC Symbol;Acc:HGNC:11825]	protein_coding	155.713	7.88455	1.69237	4.65888	3.17935e-06	0.0011478
ENSG00000185518	SV2B	synaptic vesicle glycoprotein 2B [Source:HGNC Symbol;Acc:HGNC:16874]	protein_coding	25.2659	-1.74094	0.374059	-4.65419	3.25258e-06	0.00115289
ENSG00000272674	PCDHB16	protocadherin beta 16 [Source:HGNC Symbol;Acc:HGNC:14546]	protein_coding	33.2702	1.95345	0.42207	4.62826	3.68755e-06	0.00126124
ENSG00000156968	MPV17L	MPV17 mitochondrial inner membrane protein like [Source:HGNC Symbol;Acc:HGNC:26827]	protein_coding	17.4406	2.85188	0.617094	4.62146	3.81054e-06	0.00126124
ENSG00000182109				43.7763	1.46444	0.316903	4.6211	3.81703e-06	0.00126124
ENSG00000171444	MCC	MCC, WNT signaling pathway regulator [Source:HGNC Symbol;Acc:HGNC:6935]	protein_coding	171.972	1.71965	0.372853	4.61215	3.98519e-06	0.00129486
ENSG00000114757	PEX5L	peroxisomal biogenesis factor 5 like [Source:HGNC Symbol;Acc:HGNC:30024]	protein_coding	59.551	-1.86228	0.405465	-4.59296	4.37005e-06	0.00139662
ENSG00000138741	TRPC3	transient receptor potential cation channel subfamily C member 3 [Source:HGNC Symbol;Acc:HGNC:12335]	protein_coding	34.2654	-1.42073	0.310368	-4.57756	4.70433e-06	0.00147921
ENSG00000273079	GRIN2B	glutamate ionotropic receptor NMDA type subunit 2B [Source:HGNC Symbol;Acc:HGNC:4586]	protein_coding	837.077	1.56785	0.343522	4.56404	5.01779e-06	0.00155273
ENSG00000265763	ZNF488	zinc finger protein 488 [Source:HGNC Symbol;Acc:HGNC:23535]	protein_coding	28.3356	-1.96262	0.433884	-4.52338	6.08602e-06	0.00185386
ENSG00000214870		novel transcript	lincRNA	16.7582	1.64359	0.364146	4.51355	6.375e-06	0.00191201
ENSG00000187720	THSD4	thrombospondin type 1 domain containing 4 [Source:HGNC Symbol;Acc:HGNC:25835]	protein_coding	118.34	2.16079	0.480039	4.50128	6.75468e-06	0.00199519
ENSG00000140287	HDC	histidine decarboxylase [Source:HGNC Symbol;Acc:HGNC:4855]	protein_coding	59.2553	2.69592	0.601025	4.48554	7.27294e-06	0.00211621
ENSG00000225746	MEG8	maternally expressed 8, small nucleolar RNA host gene [Source:HGNC Symbol;Acc:HGNC:14574]	lincRNA	11.9658	4.90989	1.09965	4.46494	8.00904e-06	0.00229612
ENSG00000142611	PRDM16	PR/SET domain 16 [Source:HGNC Symbol;Acc:HGNC:14000]	protein_coding	512.676	1.86107	0.418314	4.44898	8.62809e-06	0.00243775
ENSG00000164690	SHH	sonic hedgehog signaling molecule [Source:HGNC Symbol;Acc:HGNC:10848]	protein_coding	42.4573	4.17454	0.945095	4.41706	1.00053e-05	0.00275879
ENSG00000258986	TMEM179	transmembrane protein 179 [Source:HGNC Symbol;Acc:HGNC:20137]	protein_coding	62.2336	2.58676	0.588208	4.3977	1.09406e-05	0.00296233
ENSG00000184905	TCEAL2	transcription elongation factor A like 2 [Source:HGNC Symbol;Acc:HGNC:29818]	protein_coding	205.672	1.38196	0.315479	4.38052	1.18397e-05	0.00316186
ENSG00000170775	GPR37	G protein-coupled receptor 37 [Source:HGNC Symbol;Acc:HGNC:4494]	protein_coding	43.3037	-1.68874	0.388864	-4.34276	1.40705e-05	0.00370683
ENSG00000231806	PCAT7	prostate cancer associated transcript 7 [Source:HGNC Symbol;Acc:HGNC:48824]	antisense	7.00793	4.95704	1.14321	4.33607	1.45055e-05	0.00377047
ENSG00000242808	SOX2-OT	SOX2 overlapping transcript [Source:HGNC Symbol;Acc:HGNC:20209]	sense_overlapping	414.634	1.74258	0.402433	4.3301	1.49041e-05	0.00382311
ENSG00000133710	SPINK5	serine peptidase inhibitor, Kazal type 5 [Source:HGNC Symbol;Acc:HGNC:15464]	protein_coding	94.869	-3.17709	0.735283	-4.32091	1.55388e-05	0.00393415
ENSG00000027644	INSRR	insulin receptor related receptor [Source:HGNC Symbol;Acc:HGNC:6093]	protein_coding	37.7281	4.22563	0.978849	4.31693	1.58211e-05	0.00395426
ENSG00000171246		neuronal pentraxin 1 [Source:NCBI gene;Acc:4884]	protein_coding	240.603	-3.18983	0.739448	-4.31379	1.60479e-05	0.00396018
ENSG00000171532	NEUROD2	neuronal differentiation 2 [Source:HGNC Symbol;Acc:HGNC:7763]	protein_coding	470.667	-4.28866	0.995299	-4.30892	1.64055e-05	0.0039978
ENSG00000112379	ARFGEF3	ARFGEF family member 3 [Source:HGNC Symbol;Acc:HGNC:21213]	protein_coding	238.385	-1.11219	0.258442	-4.30345	1.6816e-05	0.00403221
ENSG00000152822	GRM1	glutamate metabotropic receptor 1 [Source:HGNC Symbol;Acc:HGNC:4593]	protein_coding	87.0171	-2.09096	0.486371	-4.2991	1.71492e-05	0.00403221
ENSG00000213058		ribosomal protein S14 (RPS14) pseudogene	processed_pseudogene	96.7041	-5.28291	1.22891	-4.29887	1.71671e-05	0.00403221
ENSG00000182379	NXPH4	neurexophilin 4 [Source:HGNC Symbol;Acc:HGNC:8078]	protein_coding	132.109	-4.09496	0.953325	-4.29545	1.74337e-05	0.00404607
ENSG00000267313		KC6, keratoconus gene 6	lincRNA	72.2946	-1.84852	0.431386	-4.28508	1.82672e-05	0.00418965
ENSG00000158815	FGF17	fibroblast growth factor 17 [Source:HGNC Symbol;Acc:HGNC:3673]	protein_coding	64.4526	2.49921	0.584016	4.27936	1.87431e-05	0.0042488
ENSG00000144290	SLC4A10	solute carrier family 4 member 10 [Source:HGNC Symbol;Acc:HGNC:13811]	protein_coding	174.723	-1.20056	0.28093	-4.27351	1.92423e-05	0.00431183
ENSG00000180828	BHLHE22	basic helix-loop-helix family member e22 [Source:HGNC Symbol;Acc:HGNC:11963]	protein_coding	383.823	-5.63781	1.32576	-4.25252	2.11381e-05	0.00465614
ENSG00000120457	KCNJ5	potassium voltage-gated channel subfamily J member 5 [Source:HGNC Symbol;Acc:HGNC:6266]	protein_coding	50.3605	-2.92105	0.687102	-4.25127	2.12565e-05	0.00465614
ENSG00000176840	MIR7-3HG	MIR7-3 host gene [Source:HGNC Symbol;Acc:HGNC:30049]	lincRNA	42.5948	2.82922	0.666419	4.2454	2.182e-05	0.00472645
ENSG00000114861	FOXP1	forkhead box P1 [Source:HGNC Symbol;Acc:HGNC:3823]	protein_coding	367.799	1.31819	0.311813	4.2275	2.36305e-05	0.00500735
ENSG00000163359	COL6A3	collagen type VI alpha 3 chain [Source:HGNC Symbol;Acc:HGNC:2213]	protein_coding	360.257	-4.18167	0.991777	-4.21635	2.48292e-05	0.00520035
ENSG00000136535	TBR1	T-box, brain 1 [Source:HGNC Symbol;Acc:HGNC:11590]	protein_coding	1024.11	-3.97716	0.943768	-4.21413	2.50748e-05	0.00520035
ENSG00000167378	IRGQ	immunity related GTPase Q [Source:HGNC Symbol;Acc:HGNC:24868]	protein_coding	830.181	1.02632	0.244038	4.2056	2.60394e-05	0.00534355
ENSG00000150551	LYPD1	LY6/PLAUR domain containing 1 [Source:HGNC Symbol;Acc:HGNC:28431]	protein_coding	89.9509	1.24268	0.296589	4.18989	2.79092e-05	0.00560917
ENSG00000152910	CNTNAP4	contactin associated protein like 4 [Source:HGNC Symbol;Acc:HGNC:18747]	protein_coding	50.7734	2.29039	0.548156	4.17835	2.93626e-05	0.00584106
ENSG00000109944	JHY	junctional cadherin complex regulator [Source:HGNC Symbol;Acc:HGNC:26288]	protein_coding	58.5605	1.37916	0.330405	4.17415	2.991e-05	0.00588985
ENSG00000184156	KCNQ3	potassium voltage-gated channel subfamily Q member 3 [Source:HGNC Symbol;Acc:HGNC:6297]	protein_coding	510.37	-2.03482	0.488028	-4.16947	3.05306e-05	0.00595193
ENSG00000215912	TTC34	tetratricopeptide repeat domain 34 [Source:HGNC Symbol;Acc:HGNC:34297]	protein_coding	9.23714	2.54916	0.61344	4.15552	3.24552e-05	0.00623921
ENSG00000176485	PLA2G16	phospholipase A2 group XVI [Source:HGNC Symbol;Acc:HGNC:17825]	protein_coding	47.6064	2.15669	0.519161	4.15419	3.26442e-05	0.00623921
ENSG00000239265	CLRN1-AS1	CLRN1 antisense RNA 1 [Source:HGNC Symbol;Acc:HGNC:30895]	antisense	16.0426	4.24185	1.022	4.15052	3.3172e-05	0.00627853
ENSG00000152128	TMEM163	transmembrane protein 163 [Source:HGNC Symbol;Acc:HGNC:25380]	protein_coding	103.492	-2.21809	0.534804	-4.14749	3.36143e-05	0.00630107
ENSG00000111087	GLI1	GLI family zinc finger 1 [Source:HGNC Symbol;Acc:HGNC:4317]	protein_coding	13.254	2.64516	0.639863	4.13395	3.56579e-05	0.00662048
ENSG00000153956	CACNA2D1	calcium voltage-gated channel auxiliary subunit alpha2delta 1 [Source:HGNC Symbol;Acc:HGNC:1399]	protein_coding	412.828	-1.60224	0.391127	-4.09648	4.19473e-05	0.00771474
ENSG00000138083	SIX3	SIX homeobox 3 [Source:HGNC Symbol;Acc:HGNC:10889]	protein_coding	378.241	2.15883	0.528398	4.08562	4.39599e-05	0.00800932
ENSG00000100314	CABP7	calcium binding protein 7 [Source:HGNC Symbol;Acc:HGNC:20834]	protein_coding	54.7751	-3.17614	0.779088	-4.07675	4.56703e-05	0.00824391
ENSG00000215475	SIAH3	siah E3 ubiquitin protein ligase family member 3 [Source:HGNC Symbol;Acc:HGNC:30553]	protein_coding	41.1054	1.8899	0.464958	4.06466	4.81028e-05	0.00860335
ENSG00000274461		novel transcript	processed_transcript	4.50868	4.13608	1.0187	4.06017	4.90377e-05	0.00869082
ENSG00000204065	TCEAL5	transcription elongation factor A like 5 [Source:HGNC Symbol;Acc:HGNC:22282]	protein_coding	74.9068	1.78194	0.439618	4.05338	5.0482e-05	0.00877435
ENSG00000269821	KCNQ1OT1	KCNQ1 opposite strand/antisense transcript 1 [Source:HGNC Symbol;Acc:HGNC:6295]	antisense	383.039	2.07025	0.510849	4.05257	5.06573e-05	0.00877435
ENSG00000168237	GLYCTK	glycerate kinase [Source:HGNC Symbol;Acc:HGNC:24247]	protein_coding	64.3793	1.86201	0.459569	4.05164	5.08593e-05	0.00877435
ENSG00000225630	MTND2P28	MT-ND2 pseudogene 28 [Source:HGNC Symbol;Acc:HGNC:42129]	unprocessed_pseudogene	451.915	3.85425	0.953398	4.04264	5.28528e-05	0.0089486
ENSG00000132329	RAMP1	receptor activity modifying protein 1 [Source:HGNC Symbol;Acc:HGNC:9843]	protein_coding	16.6392	3.54128	0.876567	4.03994	5.34643e-05	0.0089486
ENSG00000151131	C12orf45	chromosome 12 open reading frame 45 [Source:HGNC Symbol;Acc:HGNC:28628]	protein_coding	248.643	1.23768	0.306485	4.0383	5.38396e-05	0.0089486
ENSG00000145391	SETD7	SET domain containing 7, histone lysine methyltransferase [Source:HGNC Symbol;Acc:HGNC:30412]	protein_coding	414.749	-1.34248	0.332946	-4.03213	5.52736e-05	0.0089486
ENSG00000087510	TFAP2C	transcription factor AP-2 gamma [Source:HGNC Symbol;Acc:HGNC:11744]	protein_coding	123.096	-3.51291	0.871293	-4.03183	5.53433e-05	0.0089486
ENSG00000002587	HS3ST1	heparan sulfate-glucosamine 3-sulfotransferase 1 [Source:HGNC Symbol;Acc:HGNC:5194]	protein_coding	29.4787	-1.33443	0.331032	-4.03114	5.5508e-05	0.0089486
ENSG00000133636	NTS	neurotensin [Source:HGNC Symbol;Acc:HGNC:8038]	protein_coding	113.912	-3.5719	0.886161	-4.03076	5.55971e-05	0.0089486
ENSG00000049323	LTBP1	latent transforming growth factor beta binding protein 1 [Source:HGNC Symbol;Acc:HGNC:6714]	protein_coding	508.626	-1.88908	0.468865	-4.02906	5.60005e-05	0.0089486
ENSG00000172785	CBWD1	COBW domain containing 1 [Source:HGNC Symbol;Acc:HGNC:17134]	protein_coding	49.1405	1.02429	0.254902	4.01835	5.86069e-05	0.00920601
ENSG00000267372		novel transcript	lincRNA	10.7862	4.57209	1.13823	4.01685	5.89802e-05	0.00920601
ENSG00000075429	CACNG5	calcium voltage-gated channel auxiliary subunit gamma 5 [Source:HGNC Symbol;Acc:HGNC:1409]	protein_coding	29.1241	-2.60263	0.647957	-4.01666	5.9028e-05	0.00920601
ENSG00000213064	SFT2D2	SFT2 domain containing 2 [Source:HGNC Symbol;Acc:HGNC:25140]	protein_coding	341.935	1.33454	0.332774	4.01035	6.06277e-05	0.00938046
ENSG00000135638	EMX1	empty spiracles homeobox 1 [Source:HGNC Symbol;Acc:HGNC:3340]	protein_coding	164.793	-4.64054	1.15782	-4.00801	6.12321e-05	0.00939937
ENSG00000106689	LHX2	LIM homeobox 2 [Source:HGNC Symbol;Acc:HGNC:6594]	protein_coding	847.878	-1.73854	0.435828	-3.98905	6.63375e-05	0.0100842
ENSG00000243970	PPIEL	peptidylprolyl isomerase E like pseudogene [Source:HGNC Symbol;Acc:HGNC:33195]	transcribed_unprocessed_pseudogene	12.2591	1.84816	0.463604	3.9865	6.7054e-05	0.0100842
ENSG00000100354	TNRC6B	trinucleotide repeat containing 6B [Source:HGNC Symbol;Acc:HGNC:29190]	protein_coding	936.866	1.061	0.266193	3.98583	6.72453e-05	0.0100842
ENSG00000164100	NDST3	N-deacetylase and N-sulfotransferase 3 [Source:HGNC Symbol;Acc:HGNC:7682]	protein_coding	76.5883	-2.01368	0.506169	-3.97828	6.9417e-05	0.0103304
ENSG00000117152	RGS4	regulator of G protein signaling 4 [Source:HGNC Symbol;Acc:HGNC:10000]	protein_coding	128.351	-3.42194	0.862419	-3.96784	7.25257e-05	0.0106542
ENSG00000253846	PCDHGA10	protocadherin gamma subfamily A, 10 [Source:HGNC Symbol;Acc:HGNC:8697]	protein_coding	153.404	-1.42107	0.358275	-3.96643	7.29581e-05	0.0106542
ENSG00000129009	ISLR	immunoglobulin superfamily containing leucine rich repeat [Source:HGNC Symbol;Acc:HGNC:6133]	protein_coding	43.4542	-2.69738	0.680206	-3.96553	7.32324e-05	0.0106542
ENSG00000203666	EFCAB2	EF-hand calcium binding domain 2 [Source:HGNC Symbol;Acc:HGNC:28166]	protein_coding	104.705	1.15744	0.292515	3.95685	7.59453e-05	0.0108864
ENSG00000166250	CLMP	CXADR like membrane protein [Source:HGNC Symbol;Acc:HGNC:24039]	protein_coding	79.5503	-2.26806	0.573771	-3.9529	7.72083e-05	0.0109251
ENSG00000188803	SHISA6	shisa family member 6 [Source:HGNC Symbol;Acc:HGNC:34491]	protein_coding	223.036	-4.80946	1.22264	-3.93365	8.36643e-05	0.0117341
ENSG00000231754		novel transcript	lincRNA	9.51899	3.23853	0.824388	3.9284	8.55129e-05	0.0118987
ENSG00000115252	PDE1A	phosphodiesterase 1A [Source:HGNC Symbol;Acc:HGNC:8774]	protein_coding	180.445	-2.35248	0.599072	-3.92687	8.60586e-05	0.0118987
ENSG00000177511	ST8SIA3	ST8 alpha-N-acetyl-neuraminide alpha-2,8-sialyltransferase 3 [Source:HGNC Symbol;Acc:HGNC:14269]	protein_coding	393.92	1.79046	0.460583	3.88737	0.000101336	0.0137191
ENSG00000226383	LINC01876	long intergenic non-protein coding RNA 1876 [Source:HGNC Symbol;Acc:HGNC:52695]	lincRNA	23.135	-2.60188	0.67198	-3.87197	0.00010796	0.0144278
ENSG00000183775	KCTD16	potassium channel tetramerization domain containing 16 [Source:HGNC Symbol;Acc:HGNC:29244]	protein_coding	76.5503	1.93288	0.499226	3.87176	0.000108051	0.0144278
ENSG00000103528	SYT17	synaptotagmin 17 [Source:HGNC Symbol;Acc:HGNC:24119]	protein_coding	92.9507	1.27341	0.32936	3.86631	0.000110493	0.0145545
ENSG00000261529		novel transcript, sense intronic to UBE3A	sense_intronic	15.0207	3.67149	0.951078	3.86035	0.000113226	0.0148079
ENSG00000104888	SLC17A7	solute carrier family 17 member 7 [Source:HGNC Symbol;Acc:HGNC:16704]	protein_coding	124.718	-3.46564	0.898109	-3.85882	0.000113936	0.0148079
ENSG00000141433	ADCYAP1	adenylate cyclase activating polypeptide 1 [Source:HGNC Symbol;Acc:HGNC:241]	protein_coding	38.7059	-2.40332	0.623216	-3.85631	0.000115109	0.0148613
ENSG00000163638	ADAMTS9	ADAM metallopeptidase with thrombospondin type 1 motif 9 [Source:HGNC Symbol;Acc:HGNC:13202]	protein_coding	199.375	-1.99232	0.51998	-3.83153	0.000127349	0.0162266
ENSG00000168505	GBX2	gastrulation brain homeobox 2 [Source:HGNC Symbol;Acc:HGNC:4186]	protein_coding	66.7251	1.85829	0.485948	3.82405	0.000131278	0.0166186
ENSG00000124191	TOX2	TOX high mobility group box family member 2 [Source:HGNC Symbol;Acc:HGNC:16095]	protein_coding	60.8004	1.50511	0.39397	3.82036	0.000133255	0.0167601
ENSG00000130822	PNCK	pregnancy up-regulated nonubiquitous CaM kinase [Source:HGNC Symbol;Acc:HGNC:13415]	protein_coding	26.0103	1.52256	0.398788	3.81796	0.000134559	0.0168156
ENSG00000157152	SYN2	synapsin II [Source:HGNC Symbol;Acc:HGNC:11495]	protein_coding	75.5831	-1.30727	0.342555	-3.81625	0.000135496	0.0168248
ENSG00000259495		novel transcript	lincRNA	42.4434	1.27091	0.33324	3.81378	0.000136856	0.0168861
ENSG00000108001	EBF3	EBF transcription factor 3 [Source:HGNC Symbol;Acc:HGNC:19087]	protein_coding	187.57	-3.01329	0.790947	-3.80972	0.000139125	0.0169515
ENSG00000224149		novel transcript, antisense to LHX8	antisense	20.2568	4.68504	1.23694	3.78761	0.000152105	0.0183708
ENSG00000236668		novel transcript, antisense to LHX2	antisense	19.6243	-3.0402	0.803276	-3.78475	0.000153865	0.0183748
ENSG00000213965	NUDT19	nudix hydrolase 19 [Source:HGNC Symbol;Acc:HGNC:32036]	protein_coding	10.0228	3.24881	0.858655	3.7836	0.000154576	0.0183748
ENSG00000152784	PRDM8	PR/SET domain 8 [Source:HGNC Symbol;Acc:HGNC:13993]	protein_coding	181.143	-4.55997	1.20733	-3.7769	0.000158794	0.0187617
ENSG00000148704	VAX1	ventral anterior homeobox 1 [Source:HGNC Symbol;Acc:HGNC:12660]	protein_coding	158.625	2.39752	0.635393	3.77329	0.000161111	0.0188259
ENSG00000060709	RIMBP2	RIMS binding protein 2 [Source:HGNC Symbol;Acc:HGNC:30339]	protein_coding	95.4018	-2.19615	0.582062	-3.77304	0.000161268	0.0188259
ENSG00000212719	C17orf51	chromosome 17 open reading frame 51 [Source:HGNC Symbol;Acc:HGNC:27904]	protein_coding	123.712	-1.52546	0.406274	-3.75476	0.000173509	0.0199531
ENSG00000140836	ZFHX3	zinc finger homeobox 3 [Source:HGNC Symbol;Acc:HGNC:777]	protein_coding	1738.35	1.90327	0.506989	3.75406	0.000173995	0.0199531
ENSG00000162624	LHX8	LIM homeobox 8 [Source:HGNC Symbol;Acc:HGNC:28838]	protein_coding	121.174	4.58851	1.22558	3.74395	0.000181149	0.0204133
ENSG00000229415	SFTA3	surfactant associated 3 [Source:HGNC Symbol;Acc:HGNC:18387]	protein_coding	14.4991	4.32008	1.15527	3.73945	0.000184424	0.0205985
ENSG00000177721	ANXA2R	annexin A2 receptor [Source:HGNC Symbol;Acc:HGNC:33463]	protein_coding	10.9106	-2.25802	0.604178	-3.73735	0.000185972	0.0205996
ENSG00000127415	IDUA	iduronidase, alpha-L- [Source:HGNC Symbol;Acc:HGNC:5391]	protein_coding	63.5207	1.44628	0.387216	3.73509	0.00018765	0.020668
ENSG00000124785	NRN1	neuritin 1 [Source:HGNC Symbol;Acc:HGNC:17972]	protein_coding	233.527	-2.23572	0.600265	-3.72456	0.000195654	0.021337
ENSG00000172575	RASGRP1	RAS guanyl releasing protein 1 [Source:HGNC Symbol;Acc:HGNC:9878]	protein_coding	162.764	-1.61988	0.435912	-3.71608	0.000202339	0.0216737
ENSG00000249395	CASC9	cancer susceptibility 9 [Source:HGNC Symbol;Acc:HGNC:48906]	lincRNA	8.34504	-2.30393	0.621296	-3.70827	0.00020868	0.0219904
ENSG00000129595	EPB41L4A	erythrocyte membrane protein band 4.1 like 4A [Source:HGNC Symbol;Acc:HGNC:13278]	protein_coding	83.0887	-1.27674	0.344837	-3.70244	0.000213537	0.0223812
ENSG00000164418	GRIK2	glutamate ionotropic receptor kainate type subunit 2 [Source:HGNC Symbol;Acc:HGNC:4580]	protein_coding	151.562	1.19711	0.323514	3.70033	0.000215318	0.0224472
ENSG00000237094		pseudogene similar to part of septin 14 SEPT14	transcribed_unprocessed_pseudogene	7.52203	2.59875	0.702765	3.6979	0.00021739	0.0225426
ENSG00000198400	NTRK1	neurotrophic receptor tyrosine kinase 1 [Source:HGNC Symbol;Acc:HGNC:8031]	protein_coding	53.3847	2.91389	0.789491	3.69085	0.000223508	0.0229331
ENSG00000157404	KIT	KIT proto-oncogene receptor tyrosine kinase [Source:HGNC Symbol;Acc:HGNC:6342]	protein_coding	216.511	-1.72458	0.467878	-3.68595	0.000227847	0.0232559
ENSG00000067066	SP100	SP100 nuclear antigen [Source:HGNC Symbol;Acc:HGNC:11206]	protein_coding	50.7152	2.32615	0.631872	3.68137	0.000231983	0.0235547
ENSG00000214595	EML6	EMAP like 6 [Source:HGNC Symbol;Acc:HGNC:35412]	protein_coding	74.3409	-1.35053	0.367699	-3.67292	0.000239794	0.0241616
ENSG00000149295	DRD2	dopamine receptor D2 [Source:HGNC Symbol;Acc:HGNC:3023]	protein_coding	21.357	2.07292	0.564484	3.67223	0.000240439	0.0241616
ENSG00000164483	SAMD3	sterile alpha motif domain containing 3 [Source:HGNC Symbol;Acc:HGNC:21574]	protein_coding	45.9472	-2.18468	0.595462	-3.66889	0.000243607	0.0243545
ENSG00000107562	CXCL12	C-X-C motif chemokine ligand 12 [Source:HGNC Symbol;Acc:HGNC:10672]	protein_coding	48.5138	-1.7596	0.480618	-3.66113	0.000251109	0.0249131
ENSG00000175206	NPPA	natriuretic peptide A [Source:HGNC Symbol;Acc:HGNC:7939]	protein_coding	7.72675	-2.77272	0.757477	-3.66047	0.00025175	0.0249131
ENSG00000109819	PPARGC1A	PPARG coactivator 1 alpha [Source:HGNC Symbol;Acc:HGNC:9237]	protein_coding	55.1993	1.09748	0.300483	3.65239	0.000259815	0.0255813
ENSG00000135547	HEY2	hes related family bHLH transcription factor with YRPW motif 2 [Source:HGNC Symbol;Acc:HGNC:4881]	protein_coding	35.0487	-2.40715	0.659749	-3.64859	0.000263683	0.0257025
ENSG00000064309	CDON	cell adhesion associated, oncogene regulated [Source:HGNC Symbol;Acc:HGNC:17104]	protein_coding	713.755	-1.46273	0.401276	-3.64519	0.00026719	0.0257495
ENSG00000172260	NEGR1	neuronal growth regulator 1 [Source:HGNC Symbol;Acc:HGNC:17302]	protein_coding	559.464	1.65309	0.453517	3.64505	0.000267335	0.0257495
ENSG00000026297	RNASET2	ribonuclease T2 [Source:HGNC Symbol;Acc:HGNC:21686]	protein_coding	59.2299	1.05921	0.290743	3.64311	0.000269359	0.0257495
ENSG00000077522	ACTN2	actinin alpha 2 [Source:HGNC Symbol;Acc:HGNC:164]	protein_coding	44.6088	2.29839	0.632591	3.6333	0.000279816	0.0264806
ENSG00000253563	NKX2-1-AS1	NKX2-1 antisense RNA 1 [Source:HGNC Symbol;Acc:HGNC:40585]	antisense	4.5568	5.55515	1.53106	3.62831	0.000285283	0.0267878
ENSG00000255983		novel transcript	lincRNA	4.69576	-4.9668	1.36908	-3.62783	0.00028581	0.0267878
ENSG00000260918		novel transcript, overlapping GABRB1	sense_overlapping	44.4334	1.24646	0.344231	3.621	0.000293467	0.0273739
ENSG00000127084	FGD3	FYVE, RhoGEF and PH domain containing 3 [Source:HGNC Symbol;Acc:HGNC:16027]	protein_coding	60.581	4.09463	1.13168	3.6182	0.000296664	0.0275403
ENSG00000251562	MALAT1	metastasis associated lung adenocarcinoma transcript 1 [Source:HGNC Symbol;Acc:HGNC:29665]	lincRNA	16059.4	1.42204	0.393963	3.60958	0.000306695	0.0281103
ENSG00000163508	EOMES	eomesodermin [Source:HGNC Symbol;Acc:HGNC:3372]	protein_coding	381.676	-3.47829	0.963917	-3.60849	0.000307981	0.0281103
ENSG00000204525	HLA-C	major histocompatibility complex, class I, C [Source:HGNC Symbol;Acc:HGNC:4933]	protein_coding	120.765	1.78804	0.495576	3.608	0.000308572	0.0281103
ENSG00000267627		novel transcript	lincRNA	3.95323	5.04217	1.39812	3.6064	0.000310471	0.0281518
ENSG00000169618	PROKR1	prokineticin receptor 1 [Source:HGNC Symbol;Acc:HGNC:4524]	protein_coding	8.14676	-2.18321	0.608037	-3.59059	0.000329926	0.0297774
ENSG00000081320	STK17B	serine/threonine kinase 17b [Source:HGNC Symbol;Acc:HGNC:11396]	protein_coding	69.9049	-1.25817	0.351137	-3.58314	0.00033949	0.0304994
ENSG00000198168	SVIP	small VCP interacting protein [Source:HGNC Symbol;Acc:HGNC:25238]	protein_coding	150.962	-1.13128	0.316569	-3.57357	0.000352149	0.0313496
ENSG00000171786	NHLH1	nescient helix-loop-helix 1 [Source:HGNC Symbol;Acc:HGNC:7817]	protein_coding	393.511	-3.06503	0.857984	-3.57236	0.000353778	0.0313496
ENSG00000254944	ATP5PBP5	ATP synthase peripheral stalk-membrane subunit b pseudogene 5 [Source:HGNC Symbol;Acc:HGNC:39746]	processed_pseudogene	7.31042	2.53009	0.708974	3.56866	0.000358807	0.0316513
ENSG00000114115	RBP1	retinol binding protein 1 [Source:HGNC Symbol;Acc:HGNC:9919]	protein_coding	123.118	1.19653	0.335418	3.56729	0.000360699	0.0316749
ENSG00000106819	ASPN	asporin [Source:HGNC Symbol;Acc:HGNC:14872]	protein_coding	24.0368	-3.87948	1.09	-3.55915	0.000372054	0.0325255
ENSG00000072041	SLC6A15	solute carrier family 6 member 15 [Source:HGNC Symbol;Acc:HGNC:13621]	protein_coding	213.248	-1.46099	0.411399	-3.55127	0.00038338	0.0333661
ENSG00000111341	MGP	matrix Gla protein [Source:HGNC Symbol;Acc:HGNC:7060]	protein_coding	16.7623	-3.21531	0.90885	-3.53778	0.000403509	0.0342174
ENSG00000196604	POTEF	POTE ankyrin domain family member F [Source:HGNC Symbol;Acc:HGNC:33905]	protein_coding	4.5688	4.02698	1.13832	3.53764	0.000403719	0.0342174
ENSG00000231240	KLF2P1	Kruppel like factor 2 pseudogene 1 [Source:HGNC Symbol;Acc:HGNC:49280]	processed_pseudogene	9.18322	4.19714	1.18663	3.53704	0.000404641	0.0342174
ENSG00000180660	MAB21L1	mab-21 like 1 [Source:HGNC Symbol;Acc:HGNC:6757]	protein_coding	104.763	-3.93166	1.1117	-3.5366	0.000405306	0.0342174
ENSG00000148680	HTR7	5-hydroxytryptamine receptor 7 [Source:HGNC Symbol;Acc:HGNC:5302]	protein_coding	6.5341	4.1302	1.16793	3.53634	0.000405718	0.0342174
ENSG00000131781	FMO5	flavin containing monooxygenase 5 [Source:HGNC Symbol;Acc:HGNC:3773]	protein_coding	11.7464	2.36404	0.668527	3.53619	0.000405947	0.0342174
ENSG00000171451	DSEL	dermatan sulfate epimerase like [Source:HGNC Symbol;Acc:HGNC:18144]	protein_coding	132.24	1.24713	0.352758	3.53537	0.000407204	0.0342174
ENSG00000272692		novel transcript	lincRNA	10.3364	2.27485	0.644232	3.5311	0.000413829	0.0343475
ENSG00000150672	DLG2	discs large MAGUK scaffold protein 2 [Source:HGNC Symbol;Acc:HGNC:2901]	protein_coding	424.199	1.43883	0.407475	3.53109	0.00041385	0.0343475
ENSG00000181404	WASHC1	WASH complex subunit 1 [Source:HGNC Symbol;Acc:HGNC:24361]	protein_coding	27.1484	1.74246	0.493479	3.53097	0.000414038	0.0343475
ENSG00000158816	VWA5B1	von Willebrand factor A domain containing 5B1 [Source:HGNC Symbol;Acc:HGNC:26538]	protein_coding	22.9903	2.61289	0.740235	3.52982	0.000415848	0.0343515
ENSG00000037757	MRI1	methylthioribose-1-phosphate isomerase 1 [Source:HGNC Symbol;Acc:HGNC:28469]	protein_coding	46.5468	1.21052	0.343399	3.52511	0.000423303	0.0346735
ENSG00000165983	PTER	phosphotriesterase related [Source:HGNC Symbol;Acc:HGNC:9590]	protein_coding	50.0505	-2.71074	0.769459	-3.52292	0.000426818	0.0348151
ENSG00000184302	SIX6	SIX homeobox 6 [Source:HGNC Symbol;Acc:HGNC:10892]	protein_coding	5.0957	5.36961	1.52472	3.5217	0.000428795	0.0348307
ENSG00000163032	VSNL1	visinin like 1 [Source:HGNC Symbol;Acc:HGNC:12722]	protein_coding	74.1936	1.73347	0.492516	3.51961	0.000432176	0.0349596
ENSG00000183578	TNFAIP8L3	TNF alpha induced protein 8 like 3 [Source:HGNC Symbol;Acc:HGNC:20620]	protein_coding	7.26872	-4.2487	1.21641	-3.49283	0.000477935	0.03803
ENSG00000160282	FTCD	formimidoyltransferase cyclodeaminase [Source:HGNC Symbol;Acc:HGNC:3974]	protein_coding	15.9942	1.61629	0.46299	3.49099	0.000481239	0.0381372
ENSG00000206503	HLA-A	major histocompatibility complex, class I, A [Source:HGNC Symbol;Acc:HGNC:4931]	protein_coding	238.324	1.145	0.328296	3.48772	0.000487164	0.0384238
ENSG00000144802	NFKBIZ	NFKB inhibitor zeta [Source:HGNC Symbol;Acc:HGNC:29805]	protein_coding	27.4241	1.08158	0.310387	3.48464	0.000492808	0.0385835
ENSG00000148600	CDHR1	cadherin related family member 1 [Source:HGNC Symbol;Acc:HGNC:14550]	protein_coding	115.112	-1.20117	0.344837	-3.48329	0.000495301	0.0386235
ENSG00000171408	PDE7B	phosphodiesterase 7B [Source:HGNC Symbol;Acc:HGNC:8792]	protein_coding	14.1188	2.11684	0.607996	3.48167	0.000498297	0.0387024
ENSG00000039068	CDH1	cadherin 1 [Source:HGNC Symbol;Acc:HGNC:1748]	protein_coding	31.3737	3.05176	0.879804	3.46868	0.000523015	0.0400067
ENSG00000196109	ZNF676	zinc finger protein 676 [Source:HGNC Symbol;Acc:HGNC:20429]	protein_coding	48.9132	-3.91247	1.1284	-3.46726	0.000525788	0.04004
ENSG00000117600	PLPPR4	phospholipid phosphatase related 4 [Source:HGNC Symbol;Acc:HGNC:23496]	protein_coding	171.509	1.1548	0.334171	3.45571	0.000548846	0.0414719
ENSG00000189229		novel transcript	lincRNA	19.9254	1.51482	0.438991	3.45069	0.000559163	0.0417659
ENSG00000165929	TC2N	tandem C2 domains, nuclear [Source:HGNC Symbol;Acc:HGNC:19859]	protein_coding	13.3859	3.38958	0.983024	3.44812	0.000564512	0.0418447
ENSG00000111331	OAS3	2'-5'-oligoadenylate synthetase 3 [Source:HGNC Symbol;Acc:HGNC:8088]	protein_coding	10.5429	2.88942	0.839383	3.44231	0.000576768	0.0425913
ENSG00000147869	CER1	cerberus 1, DAN family BMP antagonist [Source:HGNC Symbol;Acc:HGNC:1862]	protein_coding	6.91155	4.74074	1.37893	3.43798	0.000586079	0.0431155
ENSG00000166415	WDR72	WD repeat domain 72 [Source:HGNC Symbol;Acc:HGNC:26790]	protein_coding	17.5886	-2.59717	0.755748	-3.43655	0.000589164	0.0431795
ENSG00000215039	CD27-AS1	CD27 antisense RNA 1 [Source:HGNC Symbol;Acc:HGNC:43896]	processed_transcript	22.7152	2.09583	0.610485	3.43306	0.000596815	0.0435765
ENSG00000137203	TFAP2A	transcription factor AP-2 alpha [Source:HGNC Symbol;Acc:HGNC:11742]	protein_coding	20.9131	-1.87825	0.547741	-3.42908	0.000605625	0.0440547
ENSG00000154493	C10orf90	chromosome 10 open reading frame 90 [Source:HGNC Symbol;Acc:HGNC:26563]	protein_coding	7.27295	4.14408	1.2113	3.42117	0.000623515	0.044854
ENSG00000248874	C5orf17	chromosome 5 open reading frame 17 (putative) [Source:HGNC Symbol;Acc:HGNC:26630]	lincRNA	6.78099	4.34848	1.27242	3.41748	0.000632033	0.0451336
ENSG00000169744	LDB2	LIM domain binding 2 [Source:HGNC Symbol;Acc:HGNC:6533]	protein_coding	96.508	1.99487	0.58434	3.41388	0.000640445	0.0455675
ENSG00000105122	RASAL3	RAS protein activator like 3 [Source:HGNC Symbol;Acc:HGNC:26129]	protein_coding	17.2194	3.76555	1.10607	3.40444	0.000663001	0.0465092
ENSG00000100300	TSPO	translocator protein [Source:HGNC Symbol;Acc:HGNC:1158]	protein_coding	34.7234	1.45115	0.426723	3.40068	0.000672176	0.046968
ENSG00000106483	SFRP4	secreted frizzled related protein 4 [Source:HGNC Symbol;Acc:HGNC:10778]	protein_coding	35.5493	2.18617	0.64401	3.39462	0.000687231	0.0478485
ENSG00000006128	TAC1	tachykinin precursor 1 [Source:HGNC Symbol;Acc:HGNC:11517]	protein_coding	90.8237	3.43628	1.01309	3.39186	0.000694195	0.0481506
ENSG00000160284	SPATC1L	spermatogenesis and centriole associated 1 like [Source:HGNC Symbol;Acc:HGNC:1298]	protein_coding	66.4866	1.10055	0.324554	3.39095	0.00069651	0.0481506
ENSG00000151778	SERP2	stress associated endoplasmic reticulum protein family member 2 [Source:HGNC Symbol;Acc:HGNC:20607]	protein_coding	29.1731	1.07389	0.31747	3.38265	0.000717888	0.0494531
