# Supplementary material for: Sex-specific transcriptional and proteomic signatures in schizophrenia
Source: Nat Commun. 2019 Sep 2;10:3933. doi: 10.1038/s41467-019-11797-3 (PMC6718673; doi:10.1038/s41467-019-11797-3)
Supplement: Supplementary file 9 — Supplementary Data 5 [file 41467_2019_11797_MOESM9_ESM.xlsx]

## Sheet: res25_withExpr_sig
Ensembl ID	HGNC symbol	Gene description	Gene biotype	Average expression	Log2 foldchange	P-value	Adjusted p-value	Pair_1_schizophrenic_twin_S20	Pair_4_schizophrenic_twin_S25	Pair_5_schizophrenic_twin_S28	Control2_S30	Control3_S31	Control4_S32	Control6_S38
ENSG00000225630	MTND2P28	MT-ND2 pseudogene 28 [Source:HGNC Symbol;Acc:HGNC:42129]	unprocessed_pseudogene	425.818	7.8506	4.86308e-45	8.65969e-41	415.554	487.891	493.093	0.928005	2.12473	3.5234	1.82057
ENSG00000221818	EBF2	early B cell factor 2 [Source:HGNC Symbol;Acc:HGNC:19090]	protein_coding	174.859	-4.95997	2.24868e-24	2.00212e-20	24.0901	22.3218	4.71408	483.491	388.825	812.732	396.884
ENSG00000175874	CREG2	cellular repressor of E1A stimulated genes 2 [Source:HGNC Symbol;Acc:HGNC:14272]	protein_coding	65.5579	-3.57593	3.3492e-19	1.98797e-15	17.0638	14.3497	15.0851	155.905	143.773	310.059	136.543
ENSG00000117154	IGSF21	immunoglobin superfamily member 21 [Source:HGNC Symbol;Acc:HGNC:28246]	protein_coding	212.382	-3.81741	9.87391e-17	4.39562e-13	33.1239	36.6715	28.2845	498.339	359.787	510.893	467.279
ENSG00000180229	HERC2P3	hect domain and RLD 2 pseudogene 3 [Source:HGNC Symbol;Acc:HGNC:4871]	transcribed_unprocessed_pseudogene	96.5071	-3.23045	5.14605e-16	1.83271e-12	44.1652	30.2939	15.0851	288.61	293.92	251.336	282.795
ENSG00000107105	ELAVL2	ELAV like RNA binding protein 2 [Source:HGNC Symbol;Acc:HGNC:3313]	protein_coding	791.896	-1.42497	1.50524e-13	4.46729e-10	536.005	634.577	478.008	1587.82	1590.71	1269.6	1441.28
ENSG00000091664	SLC17A6	solute carrier family 17 member 6 [Source:HGNC Symbol;Acc:HGNC:16703]	protein_coding	196.457	-3.80464	2.77457e-13	7.0581e-10	47.1764	38.2659	27.3417	577.219	514.184	528.51	479.416
ENSG00000142611	PRDM16	PR/SET domain 16 [Source:HGNC Symbol;Acc:HGNC:14000]	protein_coding	488.195	2.86343	3.8551e-13	8.58097e-10	1040.89	728.647	483.665	77.9525	121.818	70.4681	140.791
ENSG00000177133	LINC00982	long intergenic non-protein coding RNA 982 [Source:HGNC Symbol;Acc:HGNC:48664]	antisense	168.922	2.85729	9.43016e-13	1.86581e-09	366.37	247.134	164.993	35.2642	27.6214	39.9319	40.6594
ENSG00000180730	SHISA2	shisa family member 2 [Source:HGNC Symbol;Acc:HGNC:20366]	protein_coding	169.12	-2.93293	1.14988e-12	2.04759e-09	61.229	46.238	57.5118	515.043	451.858	301.838	416.91
ENSG00000164483	SAMD3	sterile alpha motif domain containing 3 [Source:HGNC Symbol;Acc:HGNC:21574]	protein_coding	55.411	-3.73731	1.59746e-12	2.58599e-09	19.0713	12.7553	5.6569	194.881	182.726	90.434	194.194
ENSG00000166689	PLEKHA7	pleckstrin homology domain containing A7 [Source:HGNC Symbol;Acc:HGNC:27049]	protein_coding	251.811	1.4486	3.04252e-12	4.51485e-09	385.442	243.945	363.927	122.497	136.691	103.353	123.192
ENSG00000172575	RASGRP1	RAS guanyl releasing protein 1 [Source:HGNC Symbol;Acc:HGNC:9878]	protein_coding	175.547	-2.59874	4.73781e-12	6.48971e-09	80.3003	81.3151	35.827	357.282	412.905	367.608	445.433
ENSG00000184058	TBX1	T-box 1 [Source:HGNC Symbol;Acc:HGNC:11592]	protein_coding	80.1633	-5.06438	1.20085e-11	1.52739e-08	5.01877	6.37766	2.82845	171.681	129.608	149.157	166.885
ENSG00000182916	TCEAL7	transcription elongation factor A like 7 [Source:HGNC Symbol;Acc:HGNC:28336]	protein_coding	144.077	2.54333	1.29094e-11	1.53252e-08	300.122	247.134	366.756	43.6163	63.7418	44.6298	56.4376
ENSG00000155093	PTPRN2	protein tyrosine phosphatase, receptor type N2 [Source:HGNC Symbol;Acc:HGNC:9677]	protein_coding	364.053	3.03716	1.98699e-11	2.21139e-08	1036.88	908.816	1085.18	121.569	138.107	99.8297	132.295
ENSG00000138669	PRKG2	protein kinase cGMP-dependent 2 [Source:HGNC Symbol;Acc:HGNC:9416]	protein_coding	26.4994	-3.64261	2.96218e-11	3.1028e-08	9.03379	6.37766	2.82845	90.0165	80.7396	49.3276	79.4982
ENSG00000168743	NPNT	nephronectin [Source:HGNC Symbol;Acc:HGNC:27405]	protein_coding	55.28	3.45218	1.45777e-10	1.44214e-07	48.1802	58.9933	61.2831	3.71202	3.54121	11.7447	3.03428
ENSG00000129595	EPB41L4A	erythrocyte membrane protein band 4.1 like 4A [Source:HGNC Symbol;Acc:HGNC:13278]	protein_coding	86.5536	-1.80738	2.44759e-10	2.29391e-07	46.1727	30.2939	29.2273	132.705	104.82	131.54	128.654
ENSG00000143032	BARHL2	BarH like homeobox 2 [Source:HGNC Symbol;Acc:HGNC:954]	protein_coding	53.4672	-6.00274	2.67706e-10	2.38352e-07	6.02252	0	0.942817	184.673	165.729	115.098	171.133
ENSG00000174498	IGDCC3	immunoglobulin superfamily DCC subclass member 3 [Source:HGNC Symbol;Acc:HGNC:9700]	protein_coding	352.022	-1.45396	2.85794e-10	2.4234e-07	192.721	256.701	225.333	607.844	497.894	828	528.572
ENSG00000124302	CHST8	carbohydrate sulfotransferase 8 [Source:HGNC Symbol;Acc:HGNC:15993]	protein_coding	76.9103	-3.73825	3.42466e-10	2.77195e-07	22.0826	17.5386	2.82845	161.473	162.896	239.591	181.45
ENSG00000164929	BAALC	BAALC, MAP3K1 and KLF4 binding [Source:HGNC Symbol;Acc:HGNC:14333]	protein_coding	246.835	-1.81782	3.969e-10	3.07287e-07	124.465	74.9375	98.9958	332.226	332.874	385.225	361.686
ENSG00000093010	COMT	catechol-O-methyltransferase [Source:HGNC Symbol;Acc:HGNC:2228]	protein_coding	74.963	2.64181	4.65156e-10	3.45126e-07	82.3078	114.798	153.679	18.5601	21.9555	18.7915	15.7783
ENSG00000133110	POSTN	periostin [Source:HGNC Symbol;Acc:HGNC:16953]	protein_coding	65.9664	-6.08932	5.78351e-10	4.07643e-07	1.00375	4.78324	1.88563	33.4082	202.557	218.451	195.408
ENSG00000196353	CPNE4	copine 4 [Source:HGNC Symbol;Acc:HGNC:2317]	protein_coding	133.988	-2.29967	5.95199e-10	4.07643e-07	37.1389	35.0771	58.4546	250.561	225.221	166.774	221.503
ENSG00000204065	TCEAL5	transcription elongation factor A like 5 [Source:HGNC Symbol;Acc:HGNC:22282]	protein_coding	71.864	2.65293	8.54368e-10	5.63472e-07	174.653	79.7207	125.395	20.4161	16.2896	24.6638	20.0263
ENSG00000170959	DCDC1	doublecortin domain containing 1 [Source:HGNC Symbol;Acc:HGNC:20625]	protein_coding	65.8726	-2.62095	9.30512e-10	5.91772e-07	23.0863	19.133	20.742	190.241	129.608	69.2936	128.654
ENSG00000145920	CPLX2	complexin 2 [Source:HGNC Symbol;Acc:HGNC:2310]	protein_coding	1175.91	-1.83032	1.51103e-09	9.27822e-07	759.842	639.36	770.281	3014.16	2330.12	2366.55	2580.35
ENSG00000204624	DISP3	dispatched RND transporter family member 3 [Source:HGNC Symbol;Acc:HGNC:29251]	protein_coding	310.184	-1.77394	1.91777e-09	1.13832e-06	150.563	110.015	175.364	451.939	398.74	724.646	424.799
ENSG00000171246	NPTX1	neuronal pentraxin 1 [Source:HGNC Symbol;Acc:HGNC:7952]	protein_coding	249.869	-3.62291	2.36577e-09	1.35895e-06	31.1164	47.8324	15.0851	372.13	276.923	606.025	273.085
ENSG00000169184	MN1	MN1 proto-oncogene, transcriptional regulator [Source:HGNC Symbol;Acc:HGNC:7180]	protein_coding	683.261	1.50327	2.56344e-09	1.42647e-06	887.319	1138.41	1493.42	462.147	366.161	438.076	390.209
ENSG00000131773	KHDRBS3	KH RNA binding domain containing, signal transduction associated 3 [Source:HGNC Symbol;Acc:HGNC:18117]	protein_coding	287.14	-1.58707	4.11742e-09	2.22178e-06	175.657	210.463	161.222	529.891	582.175	555.523	518.862
ENSG00000125430	HS3ST3B1	heparan sulfate-glucosamine 3-sulfotransferase 3B1 [Source:HGNC Symbol;Acc:HGNC:5198]	protein_coding	95.3818	-3.11301	5.64494e-09	2.95646e-06	12.045	49.4268	15.0851	199.521	193.35	263.081	201.476
ENSG00000198597	ZNF536	zinc finger protein 536 [Source:HGNC Symbol;Acc:HGNC:29025]	protein_coding	314.412	-1.7047	5.97415e-09	3.03948e-06	132.496	207.274	125.395	567.011	455.399	554.349	433.902
ENSG00000153956	CACNA2D1	calcium voltage-gated channel auxiliary subunit alpha2delta 1 [Source:HGNC Symbol;Acc:HGNC:1399]	protein_coding	443.861	-2.28346	8.27817e-09	3.98404e-06	151.567	135.525	229.104	881.605	651.582	1138.06	688.175
ENSG00000087510	TFAP2C	transcription factor AP-2 gamma [Source:HGNC Symbol;Acc:HGNC:11744]	protein_coding	125.497	-4.15836	1.39899e-08	6.55576e-06	14.0526	12.7553	8.48535	153.121	194.058	294.791	195.408
ENSG00000152822	GRM1	glutamate metabotropic receptor 1 [Source:HGNC Symbol;Acc:HGNC:4593]	protein_coding	106.711	-2.97235	1.84891e-08	8.44192e-06	38.1427	30.2939	38.6555	397.186	303.836	103.353	319.206
ENSG00000139178	C1RL	complement C1r subcomponent like [Source:HGNC Symbol;Acc:HGNC:21265]	protein_coding	62.9125	2.92147	1.96483e-08	8.62289e-06	104.39	95.6648	17.9135	8.35205	10.6236	7.04681	11.5303
ENSG00000168843	FSTL5	follistatin like 5 [Source:HGNC Symbol;Acc:HGNC:21386]	protein_coding	144.786	-3.01376	1.98539e-08	8.62289e-06	29.1089	23.9162	65.9972	373.986	306.669	326.502	286.436
ENSG00000136535	TBR1	T-box, brain 1 [Source:HGNC Symbol;Acc:HGNC:11590]	protein_coding	1127.82	-5.31034	3.27586e-08	1.35659e-05	63.2365	102.042	30.1701	2618.83	2398.81	2815.2	2482.65
ENSG00000164100	NDST3	N-deacetylase and N-sulfotransferase 3 [Source:HGNC Symbol;Acc:HGNC:7682]	protein_coding	82.2632	-2.77107	3.96034e-08	1.60277e-05	21.0788	14.3497	36.7699	162.401	148.023	221.974	135.936
ENSG00000160097	FNDC5	fibronectin type III domain containing 5 [Source:HGNC Symbol;Acc:HGNC:20240]	protein_coding	125.637	-1.97677	4.1105e-08	1.62657e-05	42.1577	74.9375	59.3975	246.849	185.559	295.966	192.373
ENSG00000162992	NEUROD1	neuronal differentiation 1 [Source:HGNC Symbol;Acc:HGNC:7762]	protein_coding	101.26	-3.96233	5.40158e-08	2.04762e-05	20.0751	11.1609	2.82845	130.849	110.486	360.562	105.593
ENSG00000177738		uncharacterized LOC648987 [Source:NCBI gene;Acc:648987]	sense_overlapping	44.0769	-2.24235	5.4045e-08	2.04762e-05	26.0976	15.9441	11.3138	98.3686	70.1159	96.3063	74.0365
ENSG00000162873	KLHDC8A	kelch domain containing 8A [Source:HGNC Symbol;Acc:HGNC:25573]	protein_coding	848.924	-2.56264	6.96618e-08	2.58431e-05	154.578	194.519	239.475	839.845	869.013	2000.12	929.704
ENSG00000250742	LINC02381	long intergenic non-protein coding RNA 2381 [Source:HGNC Symbol;Acc:HGNC:53304]	lincRNA	31.332	-4.38651	7.18476e-08	2.611e-05	8.03003	1.59441	0	88.1605	56.6593	65.7702	65.5405
ENSG00000080166	DCT	dopachrome tautomerase [Source:HGNC Symbol;Acc:HGNC:2709]	protein_coding	78.5196	-3.678	7.78586e-08	2.77286e-05	12.045	4.78324	3.77127	77.9525	92.0714	77.5149	108.627
ENSG00000183715	OPCML	opioid binding protein/cell adhesion molecule like [Source:HGNC Symbol;Acc:HGNC:8143]	protein_coding	410.565	-1.8638	8.94055e-08	3.12165e-05	234.878	188.141	252.675	1032.87	860.514	413.413	975.218
ENSG00000184515	BEX5	brain expressed X-linked 5 [Source:HGNC Symbol;Acc:HGNC:27990]	protein_coding	59.8034	2.29802	9.53223e-08	3.26424e-05	160.601	73.343	93.3389	26.9122	19.1225	19.9659	23.0605
ENSG00000152128	TMEM163	transmembrane protein 163 [Source:HGNC Symbol;Acc:HGNC:25380]	protein_coding	109.628	-3.07067	9.81796e-08	3.29865e-05	26.0976	11.1609	43.3696	194.881	187.684	361.736	174.168
ENSG00000144290	SLC4A10	solute carrier family 4 member 10 [Source:HGNC Symbol;Acc:HGNC:13811]	protein_coding	200.354	-1.72418	1.04187e-07	3.43567e-05	126.473	71.7486	197.049	573.507	387.408	395.796	399.311
ENSG00000197705	KLHL14	kelch like family member 14 [Source:HGNC Symbol;Acc:HGNC:29266]	protein_coding	35.6226	-3.1436	1.16485e-07	3.77135e-05	9.03379	4.78324	6.59972	57.5363	71.5324	65.7702	50.9759
ENSG00000180660	MAB21L1	mab-21 like 1 [Source:HGNC Symbol;Acc:HGNC:6757]	protein_coding	132.383	-6.227	1.2392e-07	3.94045e-05	2.00751	6.37766	6.59972	541.027	424.945	111.574	407.807
ENSG00000159248	GJD2	gap junction protein delta 2 [Source:HGNC Symbol;Acc:HGNC:19154]	protein_coding	100.122	-3.09724	1.29945e-07	4.05953e-05	32.1201	22.3218	47.1408	343.362	288.254	268.953	267.017
ENSG00000106852	LHX6	LIM homeobox 6 [Source:HGNC Symbol;Acc:HGNC:21735]	protein_coding	80.384	9.88032	1.50295e-07	4.61433e-05	180.676	417.736	111.252	0	0.708242	0	0
ENSG00000163508	EOMES	eomesodermin [Source:HGNC Symbol;Acc:HGNC:3372]	protein_coding	400.196	-4.95094	1.64276e-07	4.95807e-05	30.1126	36.6715	13.1994	652.388	648.749	1318.93	665.114
ENSG00000138653	NDST4	N-deacetylase and N-sulfotransferase 4 [Source:HGNC Symbol;Acc:HGNC:20779]	protein_coding	36.3121	-2.43995	1.98421e-07	5.88882e-05	17.0638	17.5386	5.6569	82.5925	58.0758	72.817	71.0022
ENSG00000164600	NEUROD6	neuronal differentiation 6 [Source:HGNC Symbol;Acc:HGNC:13804]	protein_coding	760.588	-6.65426	2.08559e-07	6.08821e-05	4.01502	14.3497	3.77127	484.419	430.611	1627.81	375.037
ENSG00000139329	LUM	lumican [Source:HGNC Symbol;Acc:HGNC:6724]	protein_coding	100.931	-4.27996	2.52314e-07	7.22646e-05	7.02628	6.37766	5.6569	80.7365	172.811	85.7361	153.535
ENSG00000170775	GPR37	G protein-coupled receptor 37 [Source:HGNC Symbol;Acc:HGNC:4494]	protein_coding	47.7958	-2.1843	2.55668e-07	7.22646e-05	24.0901	22.3218	12.2566	112.289	93.4879	68.1191	77.6776
ENSG00000251621		novel transcript	3prime_overlapping_ncRNA	23.5251	-4.65641	3.23956e-07	9.01357e-05	1.00375	4.78324	1.88563	76.0964	51.7016	46.9787	63.7199
ENSG00000112379	ARFGEF3	ARFGEF family member 3 [Source:HGNC Symbol;Acc:HGNC:21213]	protein_coding	254.181	-1.4088	3.53778e-07	9.62035e-05	208.781	157.847	103.71	474.211	310.21	509.719	372.003
ENSG00000269994		uncharacterized LOC440173 [Source:NCBI gene;Acc:440173]	lincRNA	55.0354	-2.59876	3.56569e-07	9.62035e-05	31.1164	27.105	4.71408	119.713	148.023	103.353	129.26
ENSG00000113248	PCDHB15	protocadherin beta 15 [Source:HGNC Symbol;Acc:HGNC:8686]	protein_coding	245.675	-1.15454	3.83411e-07	0.000101901	248.931	200.896	140.48	473.283	461.065	366.434	447.86
ENSG00000140287	HDC	histidine decarboxylase [Source:HGNC Symbol;Acc:HGNC:4855]	protein_coding	56.3908	3.41186	4.64021e-07	0.000119841	165.619	87.6928	58.4546	8.35205	9.91538	3.5234	16.3851
ENSG00000007372	PAX6	paired box 6 [Source:HGNC Symbol;Acc:HGNC:8620]	protein_coding	711.376	-2.30815	4.64368e-07	0.000119841	166.623	253.512	306.415	1563.69	1195.51	758.706	1278.65
ENSG00000164853	UNCX	UNC homeobox [Source:HGNC Symbol;Acc:HGNC:33194]	protein_coding	39.01	-4.58517	5.27088e-07	0.000134084	7.02628	6.37766	0	130.849	108.361	73.9915	103.166
ENSG00000120457	KCNJ5	potassium voltage-gated channel subfamily J member 5 [Source:HGNC Symbol;Acc:HGNC:6266]	protein_coding	60.4453	-3.72485	5.96466e-07	0.000149595	13.0488	7.97207	11.3138	208.801	151.564	36.4085	177.809
ENSG00000112139	MDGA1	MAM domain containing glycosylphosphatidylinositol anchor 1 [Source:HGNC Symbol;Acc:HGNC:19267]	protein_coding	574.886	-1.6671	7.21655e-07	0.000178479	319.194	325.26	148.965	915.941	654.415	1094.6	689.389
ENSG00000136997	MYC	MYC proto-oncogene, bHLH transcription factor [Source:HGNC Symbol;Acc:HGNC:7553]	protein_coding	175.379	-1.20807	7.91867e-07	0.000193161	83.3116	90.8816	142.365	265.41	260.633	198.485	254.88
ENSG00000108001	EBF3	early B cell factor 3 [Source:HGNC Symbol;Acc:HGNC:19087]	protein_coding	195.74	-4.09293	8.92044e-07	0.000212651	23.0863	28.6995	2.82845	305.314	267.715	360.562	294.325
ENSG00000198300	PEG3	paternally expressed 3 [Source:HGNC Symbol;Acc:HGNC:8826]	protein_coding	985.456	9.19598	8.95651e-07	0.000212651	5562.8	4191.71	3.77127	5.56803	1.41648	11.7447	3.64114
ENSG00000148737	TCF7L2	transcription factor 7 like 2 [Source:HGNC Symbol;Acc:HGNC:11641]	protein_coding	223.324	1.09858	1.18014e-06	0.00026942	274.025	349.177	216.848	122.497	156.521	113.923	126.226
ENSG00000078295	ADCY2	adenylate cyclase 2 [Source:HGNC Symbol;Acc:HGNC:233]	protein_coding	338.564	-2.00461	1.25881e-06	0.000283742	154.578	162.63	86.7391	697.86	564.469	281.872	610.497
ENSG00000132821	VSTM2L	V-set and transmembrane domain containing 2 like [Source:HGNC Symbol;Acc:HGNC:16096]	protein_coding	136.601	1.61578	1.55796e-06	0.000346782	147.552	105.231	221.562	56.6083	53.1181	45.8042	51.5828
ENSG00000081320	STK17B	serine/threonine kinase 17b [Source:HGNC Symbol;Acc:HGNC:11396]	protein_coding	73.3197	-1.80983	1.76164e-06	0.000382555	24.0901	49.4268	39.5983	119.713	119.693	211.404	74.6433
ENSG00000076344	RGS11	regulator of G protein signaling 11 [Source:HGNC Symbol;Acc:HGNC:9993]	protein_coding	62.7663	1.84003	2.31365e-06	0.000487748	156.586	66.9654	69.7684	36.1922	20.539	28.1872	25.488
ENSG00000116991	SIPA1L2	signal induced proliferation associated 1 like 2 [Source:HGNC Symbol;Acc:HGNC:23800]	protein_coding	648.299	-1.71804	2.32822e-06	0.000487748	198.743	339.61	411.068	1147.94	952.585	1049.97	1013.45
ENSG00000257800	FNBP1P1	formin binding protein 1 pseudogene 1 [Source:HGNC Symbol;Acc:HGNC:44528]	processed_pseudogene	39.0119	1.88252	2.51187e-06	0.000520104	71.2665	66.9654	46.198	14.8481	15.5813	24.6638	12.744
ENSG00000129993	CBFA2T3	CBFA2/RUNX1 translocation partner 3 [Source:HGNC Symbol;Acc:HGNC:1537]	protein_coding	268.613	-1.17409	2.94716e-06	0.000596365	163.612	237.568	242.304	601.347	443.359	433.379	455.142
ENSG00000115353	TACR1	tachykinin receptor 1 [Source:HGNC Symbol;Acc:HGNC:11526]	protein_coding	14.2149	-3.41338	3.08605e-06	0.000617454	2.00751	3.18883	4.71408	51.9683	38.9533	15.2681	35.1977
ENSG00000065320	NTN1	netrin 1 [Source:HGNC Symbol;Acc:HGNC:8029]	protein_coding	534.164	1.80861	3.17616e-06	0.000628421	847.168	794.018	909.818	230.145	232.303	274.825	234.247
ENSG00000169330	KIAA1024	KIAA1024 [Source:HGNC Symbol;Acc:HGNC:29172]	protein_coding	70.7555	-1.67418	3.4691e-06	0.000678838	37.1389	49.4268	46.198	192.097	148.731	81.0383	139.577
ENSG00000249853	HS3ST5	heparan sulfate-glucosamine 3-sulfotransferase 5 [Source:HGNC Symbol;Acc:HGNC:19419]	protein_coding	18.4901	-2.94832	3.61196e-06	0.00069911	3.01126	4.78324	6.59972	38.9762	37.5368	41.1064	31.5565
ENSG00000182968	SOX1	SRY-box 1 [Source:HGNC Symbol;Acc:HGNC:11189]	protein_coding	743.691	1.12583	3.82915e-06	0.000733178	1015.8	1240.45	964.502	448.227	534.723	509.719	473.955
ENSG00000135638	EMX1	empty spiracles homeobox 1 [Source:HGNC Symbol;Acc:HGNC:3340]	protein_coding	166.292	-5.11239	3.93093e-06	0.00074466	2.00751	15.9441	0.942817	177.249	148.731	331.2	173.561
ENSG00000180155	LYNX1	Ly6/neurotoxin 1 [Source:HGNC Symbol;Acc:HGNC:29604]	protein_coding	54.2843	2.06604	4.73785e-06	0.000888072	77.2891	54.2101	57.5118	12.9921	16.2896	18.7915	12.744
ENSG00000176840	MIR7-3HG	MIR7-3 host gene [Source:HGNC Symbol;Acc:HGNC:30049]	lincRNA	40.9483	2.59066	4.86315e-06	0.000902064	99.3716	86.0984	77.311	12.9921	19.1225	11.7447	13.9577
ENSG00000114115	RBP1	retinol binding protein 1 [Source:HGNC Symbol;Acc:HGNC:9919]	protein_coding	119.509	1.46305	5.26237e-06	0.000956193	140.526	164.225	173.478	56.6083	55.9511	59.8978	58.8651
ENSG00000006468	ETV1	ETS variant 1 [Source:HGNC Symbol;Acc:HGNC:3490]	protein_coding	1429.17	-1.90815	5.44166e-06	0.000978784	607.271	833.878	677.885	2643.89	2626.16	2877.45	2453.52
ENSG00000170425	ADORA2B	adenosine A2b receptor [Source:HGNC Symbol;Acc:HGNC:264]	protein_coding	21.5508	2.25865	6.12473e-06	0.00109063	30.1126	31.8883	48.0837	6.49604	11.3319	5.87234	6.67542
ENSG00000187720	THSD4	thrombospondin type 1 domain containing 4 [Source:HGNC Symbol;Acc:HGNC:25835]	protein_coding	114.862	2.26211	6.18675e-06	0.00109077	243.912	310.911	239.475	52.8963	45.3275	73.9915	49.1554
ENSG00000114757	PEX5L	peroxisomal biogenesis factor 5 like [Source:HGNC Symbol;Acc:HGNC:30024]	protein_coding	67.1623	-1.99089	6.58193e-06	0.00114906	32.1201	58.9933	16.0279	177.249	96.3209	166.774	115.91
ENSG00000171604	CXXC5	CXXC finger protein 5 [Source:HGNC Symbol;Acc:HGNC:26943]	protein_coding	650.053	-1.59039	7.5728e-06	0.00130921	275.029	360.338	209.305	789.733	918.59	731.693	943.662
ENSG00000011465	DCN	decorin [Source:HGNC Symbol;Acc:HGNC:2705]	protein_coding	62.7886	-3.85709	8.58309e-06	0.00146961	11.0413	7.97207	0.942817	83.5205	124.651	44.6298	127.44
ENSG00000189060	H1F0	H1 histone family member 0 [Source:HGNC Symbol;Acc:HGNC:4714]	protein_coding	485.226	1.27091	8.85508e-06	0.00150174	659.466	795.613	381.841	225.505	264.174	271.302	252.452
ENSG00000100884	CPNE6	copine 6 [Source:HGNC Symbol;Acc:HGNC:2319]	protein_coding	74.3309	-2.86701	9.12441e-06	0.0015166	19.0713	3.18883	16.0279	136.417	53.8264	140.936	53.4034
ENSG00000100314	CABP7	calcium binding protein 7 [Source:HGNC Symbol;Acc:HGNC:20834]	protein_coding	54.0313	-3.45714	9.64332e-06	0.0015754	4.01502	6.37766	2.82845	38.9762	46.744	62.2468	39.4457
ENSG00000027644	INSRR	insulin receptor related receptor [Source:HGNC Symbol;Acc:HGNC:6093]	protein_coding	35.9854	4.76566	9.79193e-06	0.00158514	141.529	197.707	33.9414	6.49604	1.41648	7.04681	3.64114
ENSG00000204335	SP5	Sp5 transcription factor [Source:HGNC Symbol;Acc:HGNC:14529]	protein_coding	29.0698	6.29882	1.05911e-05	0.00169906	8.03003	79.7207	5.6569	0	0	0	1.21371
ENSG00000182379	NXPH4	neurexophilin 4 [Source:HGNC Symbol;Acc:HGNC:8078]	protein_coding	133.527	-4.38644	1.12612e-05	0.00179043	7.02628	14.3497	8.48535	145.697	170.686	338.247	169.92
ENSG00000182256	GABRG3	gamma-aminobutyric acid type A receptor gamma3 subunit [Source:HGNC Symbol;Acc:HGNC:4088]	protein_coding	102.918	2.39106	1.14205e-05	0.00179968	270.01	119.581	165.936	45.4723	28.3297	36.4085	31.5565
ENSG00000189108	IL1RAPL2	interleukin 1 receptor accessory protein like 2 [Source:HGNC Symbol;Acc:HGNC:5997]	protein_coding	17.6558	-3.26612	1.15328e-05	0.00180144	5.01877	0	5.6569	49.1843	33.2874	25.8383	40.0525
ENSG00000127415	IDUA	iduronidase, alpha-L- [Source:HGNC Symbol;Acc:HGNC:5391]	protein_coding	61.4792	1.93578	1.17713e-05	0.00182271	102.383	52.6157	81.0822	25.9842	15.5813	29.3617	13.3508
ENSG00000104368	PLAT	plasminogen activator, tissue type [Source:HGNC Symbol;Acc:HGNC:9051]	protein_coding	116.572	-1.80121	1.26611e-05	0.00192698	74.2778	62.1821	76.3682	211.585	254.259	258.383	267.017
ENSG00000109944	JHY	junctional cadherin complex regulator [Source:HGNC Symbol;Acc:HGNC:26288]	protein_coding	56.532	1.66711	1.37089e-05	0.00206877	100.375	49.4268	65.9972	21.3441	18.4143	27.0128	24.8811
ENSG00000182667	NTM	neurotrimin [Source:HGNC Symbol;Acc:HGNC:17941]	protein_coding	337.263	-1.34783	1.38702e-05	0.00207552	251.942	220.029	278.131	821.285	662.206	357.038	706.381
ENSG00000141433	ADCYAP1	adenylate cyclase activating polypeptide 1 [Source:HGNC Symbol;Acc:HGNC:241]	protein_coding	41.0878	-3.03496	1.5137e-05	0.0021919	27.1014	4.78324	0	74.2404	85.6973	113.923	80.7119
ENSG00000153885	KCTD15	potassium channel tetramerization domain containing 15 [Source:HGNC Symbol;Acc:HGNC:23297]	protein_coding	501.143	-1.03882	1.51403e-05	0.0021919	326.22	358.743	410.125	807.365	786.857	611.898	793.161
ENSG00000233593		uncharacterized LOC105378853 [Source:NCBI gene;Acc:105378853]	processed_transcript	36.0125	-3.22336	1.56593e-05	0.00224876	13.0488	14.3497	0.942817	63.1044	80.7396	117.447	83.1393
ENSG00000039139	DNAH5	dynein axonemal heavy chain 5 [Source:HGNC Symbol;Acc:HGNC:2950]	protein_coding	48.4294	1.85816	1.60636e-05	0.00228836	70.2628	58.9933	103.71	23.2001	27.6214	15.2681	19.4194
ENSG00000164900	GBX1	gastrulation brain homeobox 1 [Source:HGNC Symbol;Acc:HGNC:4185]	protein_coding	15.7774	5.72433	1.83371e-05	0.0025915	67.2515	114.798	13.1994	3.71202	0	0	1.21371
ENSG00000188859	FAM78B	family with sequence similarity 78 member B [Source:HGNC Symbol;Acc:HGNC:13495]	protein_coding	118.574	-1.11394	1.85483e-05	0.00260071	105.394	132.336	95.2245	246.849	191.225	295.966	223.323
ENSG00000143355	LHX9	LIM homeobox 9 [Source:HGNC Symbol;Acc:HGNC:14222]	protein_coding	155.603	-3.76632	1.92897e-05	0.00268352	39.1464	39.8603	4.71408	493.699	439.11	153.855	423.586
ENSG00000127399	LRRC61	leucine rich repeat containing 61 [Source:HGNC Symbol;Acc:HGNC:21704]	protein_coding	12.8802	5.67014	1.98904e-05	0.00274565	34.1276	58.9933	58.4546	1.85601	1.41648	0	0.606856
ENSG00000214076	CPSF1P1	cleavage and polyadenylation specific factor 1 pseudogene 1 [Source:HGNC Symbol;Acc:HGNC:19251]	processed_pseudogene	14.3007	5.26111	2.07228e-05	0.00283855	17.0638	3.18883	49.0265	1.85601	0	0	0.606856
ENSG00000184905	TCEAL2	transcription elongation factor A like 2 [Source:HGNC Symbol;Acc:HGNC:29818]	protein_coding	200.066	1.58783	2.16563e-05	0.00294377	399.494	176.98	208.363	100.225	74.3654	105.702	69.7885
ENSG00000237515	SHISA9	shisa family member 9 [Source:HGNC Symbol;Acc:HGNC:37231]	protein_coding	104.985	1.65774	2.19429e-05	0.00296013	108.405	153.064	87.682	36.1922	30.4544	32.8851	46.7279
ENSG00000156968	MPV17L	MPV17 mitochondrial inner membrane protein like [Source:HGNC Symbol;Acc:HGNC:26827]	protein_coding	16.6707	3.21262	2.21569e-05	0.00296653	53.199	38.2659	22.6276	3.71202	2.83297	5.87234	4.24799
ENSG00000224114		ribosomal protein S14 (RPS14) pseudogene	processed_pseudogene	93.8069	-2.07845	2.36844e-05	0.00312538	27.1014	46.238	62.2259	115.073	164.312	310.059	175.381
ENSG00000213064	SFT2D2	SFT2 domain containing 2 [Source:HGNC Symbol;Acc:HGNC:25140]	protein_coding	333.396	1.28649	2.37857e-05	0.00312538	442.656	508.618	214.962	178.177	179.185	159.728	119.551
ENSG00000130558	OLFM1	olfactomedin 1 [Source:HGNC Symbol;Acc:HGNC:17187]	protein_coding	718.347	-1.17247	2.38699e-05	0.00312538	570.132	428.897	464.809	1096.9	1036.16	1202.65	1067.46
ENSG00000182109				42.1772	1.72967	2.49026e-05	0.00323679	70.2628	54.2101	38.6555	14.8481	21.9555	12.9191	15.1714
ENSG00000204789	ZNF204P	zinc finger protein 204, pseudogene [Source:HGNC Symbol;Acc:HGNC:12995]	processed_pseudogene	42.3176	1.93666	2.53455e-05	0.00327049	102.383	68.5598	55.6262	29.6962	21.9555	3.5234	22.4537
ENSG00000155511	GRIA1	glutamate ionotropic receptor AMPA type subunit 1 [Source:HGNC Symbol;Acc:HGNC:4571]	protein_coding	1179.38	-1.62005	2.65728e-05	0.00340419	614.297	393.82	708.055	2023.98	1550.34	1949.62	1517.14
ENSG00000101198	NKAIN4	sodium/potassium transporting ATPase interacting 4 [Source:HGNC Symbol;Acc:HGNC:16191]	protein_coding	227.951	-1.35564	2.6893e-05	0.0034206	106.398	167.413	96.1673	269.122	228.054	492.102	267.624
ENSG00000198739	LRRTM3	leucine rich repeat transmembrane neuronal 3 [Source:HGNC Symbol;Acc:HGNC:19410]	protein_coding	123.733	-1.8372	3.21688e-05	0.00406262	66.2478	44.6436	121.623	328.514	242.219	292.442	253.059
ENSG00000171189	GRIK1	glutamate ionotropic receptor kainate type subunit 1 [Source:HGNC Symbol;Acc:HGNC:4579]	protein_coding	84.4955	-1.63654	3.27113e-05	0.0040886	44.1652	44.6436	32.0558	153.121	135.274	76.3404	132.902
ENSG00000233098	CCDC144NL-AS1	CCDC144NL antisense RNA 1 [Source:HGNC Symbol;Acc:HGNC:51340]	antisense	85.3001	2.70609	3.28337e-05	0.0040886	30.1126	9.56648	11.3138	3.71202	3.54121	2.34894	1.21371
ENSG00000205885	C1RL-AS1	C1RL antisense RNA 1 [Source:HGNC Symbol;Acc:HGNC:27461]	antisense	13.3474	3.76685	3.39767e-05	0.00419146	44.1652	23.9162	8.48535	2.78402	1.41648	2.34894	1.21371
ENSG00000196482	ESRRG	estrogen related receptor gamma [Source:HGNC Symbol;Acc:HGNC:3474]	protein_coding	74.039	2.58217	3.41546e-05	0.00419146	137.514	98.8537	392.212	51.0403	24.7885	30.5362	33.984
ENSG00000258986	TMEM179	transmembrane protein 179 [Source:HGNC Symbol;Acc:HGNC:20137]	protein_coding	59.772	2.82924	3.43659e-05	0.00419146	167.627	132.336	98.0529	17.6321	9.20714	27.0128	21.24
ENSG00000114861	FOXP1	forkhead box P1 [Source:HGNC Symbol;Acc:HGNC:3823]	protein_coding	361.326	1.52265	3.55022e-05	0.00425092	495.854	588.339	988.072	235.713	261.341	221.974	242.743
ENSG00000011201	ANOS1	anosmin 1 [Source:HGNC Symbol;Acc:HGNC:6211]	protein_coding	501.306	-1.91191	3.55696e-05	0.00425092	118.443	306.127	396.926	761.892	1090.69	1240.24	1028.01
ENSG00000160284	SPATC1L	spermatogenesis and centriole associated 1 like [Source:HGNC Symbol;Acc:HGNC:1298]	protein_coding	63.9781	1.5985	3.66518e-05	0.00432225	87.3266	51.0212	101.824	21.3441	23.372	31.7106	30.3428
ENSG00000185518	SV2B	synaptic vesicle glycoprotein 2B [Source:HGNC Symbol;Acc:HGNC:16874]	protein_coding	28.257	-1.88694	3.7355e-05	0.00437619	29.1089	14.3497	10.371	71.4564	63.0335	59.8978	72.8228
ENSG00000169116	PARM1	prostate androgen-regulated mucin-like protein 1 [Source:HGNC Symbol;Acc:HGNC:24536]	protein_coding	501.376	-3.42963	3.83905e-05	0.0044681	58.2177	94.0704	58.4546	439.875	568.01	1438.72	576.513
ENSG00000182168	UNC5C	unc-5 netrin receptor C [Source:HGNC Symbol;Acc:HGNC:12569]	protein_coding	134.827	-2.62745	3.94071e-05	0.00455664	30.1126	31.8883	22.6276	220.865	192.642	72.817	208.152
ENSG00000182621	PLCB1	phospholipase C beta 1 [Source:HGNC Symbol;Acc:HGNC:15917]	protein_coding	335.826	-2.03479	4.23564e-05	0.00486607	100.375	73.343	172.535	572.579	464.607	436.902	424.193
ENSG00000116183	PAPPA2	pappalysin 2 [Source:HGNC Symbol;Acc:HGNC:14615]	protein_coding	33.735	-1.54096	4.56609e-05	0.00521207	18.0676	19.133	19.7992	68.6724	48.8687	46.9787	56.4376
ENSG00000160307	S100B	S100 calcium binding protein B [Source:HGNC Symbol;Acc:HGNC:10500]	protein_coding	81.5332	-3.78847	4.73846e-05	0.00536378	4.01502	3.18883	1.88563	37.1202	31.1626	65.7702	32.7702
ENSG00000105329	TGFB1	transforming growth factor beta 1 [Source:HGNC Symbol;Acc:HGNC:11766]	protein_coding	45.6012	1.70862	4.79088e-05	0.00536548	73.274	51.0212	25.4561	13.9201	14.8731	16.4425	15.7783
ENSG00000110455	ACCS	1-aminocyclopropane-1-carboxylate synthase homolog (inactive) [Source:HGNC Symbol;Acc:HGNC:23989]	protein_coding	18.5617	3.15164	4.85556e-05	0.00540394	33.1239	19.133	14.1423	2.78402	2.83297	3.5234	1.21371
ENSG00000117152	RGS4	regulator of G protein signaling 4 [Source:HGNC Symbol;Acc:HGNC:10000]	protein_coding	148.317	-4.14462	5.09149e-05	0.00559655	15.0563	49.4268	9.42817	440.803	487.27	294.791	503.084
ENSG00000136352	NKX2-1	NK2 homeobox 1 [Source:HGNC Symbol;Acc:HGNC:11825]	protein_coding	146.779	7.61058	5.14056e-05	0.00561582	364.363	581.961	94.2817	0.928005	0	5.87234	0.606856
ENSG00000157005	SST	somatostatin [Source:HGNC Symbol;Acc:HGNC:11329]	protein_coding	16.475	2.79132	5.45733e-05	0.00592553	15.0563	22.3218	65.9972	6.49604	6.37418	1.17447	5.46171
ENSG00000176842	IRX5	iroquois homeobox 5 [Source:HGNC Symbol;Acc:HGNC:14361]	protein_coding	21.6514	-3.73877	5.57483e-05	0.00601642	1.00375	4.78324	0.942817	38.0482	20.539	19.9659	27.9154
ENSG00000109794	FAM149A	family with sequence similarity 149 member A [Source:HGNC Symbol;Acc:HGNC:24527]	protein_coding	65.6587	-1.53837	6.00054e-05	0.00643685	44.1652	14.3497	37.7127	79.8085	77.9066	140.936	84.9599
ENSG00000152785	BMP3	bone morphogenetic protein 3 [Source:HGNC Symbol;Acc:HGNC:1070]	protein_coding	21.117	-3.01292	6.08114e-05	0.00645179	13.0488	6.37766	3.77127	82.5925	69.4077	30.5362	67.9679
ENSG00000049323	LTBP1	latent transforming growth factor beta binding protein 1 [Source:HGNC Symbol;Acc:HGNC:6714]	protein_coding	503.42	-1.88668	6.08694e-05	0.00645179	119.447	191.33	81.0822	387.906	460.357	606.025	470.314
ENSG00000184005	ST6GALNAC3	ST6 N-acetylgalactosaminide alpha-2,6-sialyltransferase 3 [Source:HGNC Symbol;Acc:HGNC:19343]	protein_coding	132.913	-1.39521	6.3371e-05	0.00667721	53.199	66.9654	68.8256	134.561	172.811	172.647	181.45
ENSG00000164690	SHH	sonic hedgehog [Source:HGNC Symbol;Acc:HGNC:10848]	protein_coding	40.3828	4.30546	6.45115e-05	0.00675739	110.413	215.246	43.3696	5.56803	3.54121	10.5702	5.46171
ENSG00000152207	CYSLTR2	cysteinyl leukotriene receptor 2 [Source:HGNC Symbol;Acc:HGNC:18274]	protein_coding	9.29899	4.43137	7.0313e-05	0.00727944	22.0826	17.5386	27.3417	0	1.41648	2.34894	0.606856
ENSG00000106819	ASPN	asporin [Source:HGNC Symbol;Acc:HGNC:14872]	protein_coding	26.0664	-4.75119	7.0905e-05	0.0072983	2.00751	3.18883	0	54.7523	55.2429	24.6638	38.2319
ENSG00000120675	DNAJC15	DnaJ heat shock protein family (Hsp40) member C15 [Source:HGNC Symbol;Acc:HGNC:20325]	protein_coding	52.6706	2.81973	7.37163e-05	0.00754406	48.1802	57.3989	9.42817	3.71202	2.83297	9.39574	6.06856
ENSG00000180011	ZADH2	zinc binding alcohol dehydrogenase domain containing 2 [Source:HGNC Symbol;Acc:HGNC:28697]	protein_coding	342.615	-1.37119	7.44237e-05	0.00757293	139.522	243.945	189.506	521.539	444.068	513.242	492.16
ENSG00000152910	CNTNAP4	contactin associated protein like 4 [Source:HGNC Symbol;Acc:HGNC:18747]	protein_coding	50.2159	1.83007	7.50233e-05	0.00759057	83.3116	66.9654	178.192	38.0482	23.372	36.4085	26.7017
ENSG00000135363	LMO2	LIM domain only 2 [Source:HGNC Symbol;Acc:HGNC:6642]	protein_coding	97.1134	-1.59378	7.59814e-05	0.00764408	45.1689	36.6715	29.2273	96.5126	124.651	99.8297	125.012
ENSG00000144834	TAGLN3	transgelin 3 [Source:HGNC Symbol;Acc:HGNC:29868]	protein_coding	1140.43	-1.06031	8.27759e-05	0.00828084	729.729	719.081	807.051	1507.08	1437.73	1684.19	1645.19
ENSG00000155846	PPARGC1B	PPARG coactivator 1 beta [Source:HGNC Symbol;Acc:HGNC:30022]	protein_coding	78.3293	-1.85976	8.3329e-05	0.00828961	82.3078	27.105	17.9135	177.249	116.152	204.357	123.799
ENSG00000168505	GBX2	gastrulation brain homeobox 2 [Source:HGNC Symbol;Acc:HGNC:4186]	protein_coding	63.7637	2.34515	8.67863e-05	0.00858558	87.3266	191.33	42.4268	13.9201	19.1225	30.5362	20.6331
ENSG00000163235	TGFA	transforming growth factor alpha [Source:HGNC Symbol;Acc:HGNC:11765]	protein_coding	26.7092	-2.30986	9.14587e-05	0.00899781	7.02628	9.56648	22.6276	50.1123	85.6973	52.851	74.0365
ENSG00000183036	PCP4	Purkinje cell protein 4 [Source:HGNC Symbol;Acc:HGNC:8742]	protein_coding	94.5163	1.56265	9.43585e-05	0.00914951	78.2928	36.6715	49.0265	7.42404	23.372	19.9659	23.0605
ENSG00000165023	DIRAS2	DIRAS family GTPase 2 [Source:HGNC Symbol;Acc:HGNC:19323]	protein_coding	167.386	-1.41821	9.49643e-05	0.00914951	125.469	90.8816	187.621	477.923	405.114	186.74	375.037
ENSG00000159674	SPON2	spondin 2 [Source:HGNC Symbol;Acc:HGNC:11253]	protein_coding	20.3219	2.64327	9.50558e-05	0.00914951	35.1314	28.6995	7.54253	3.71202	3.54121	3.5234	4.24799
ENSG00000137959	IFI44L	interferon induced protein 44 like [Source:HGNC Symbol;Acc:HGNC:17817]	protein_coding	164.607	-1.62562	9.65396e-05	0.00924237	80.3003	55.8045	71.6541	180.961	214.597	293.617	169.92
ENSG00000113594	LIFR	LIF receptor alpha [Source:HGNC Symbol;Acc:HGNC:6597]	protein_coding	793.47	-1.35672	9.7349e-05	0.00927002	304.137	360.338	699.57	1235.18	1063.07	1399.97	966.115
ENSG00000118257	NRP2	neuropilin 2 [Source:HGNC Symbol;Acc:HGNC:8005]	protein_coding	1138.53	-1.15006	9.89143e-05	0.00929075	816.052	730.242	546.834	1807.75	1465.35	1422.28	1496.51
ENSG00000065833	ME1	malic enzyme 1 [Source:HGNC Symbol;Acc:HGNC:6983]	protein_coding	21.3534	2.92184	9.90706e-05	0.00929075	12.045	27.105	32.9986	1.85601	1.41648	7.04681	3.03428
ENSG00000206503	HLA-A	major histocompatibility complex, class I, A [Source:HGNC Symbol;Acc:HGNC:4931]	protein_coding	226.669	1.62041	9.9132e-05	0.00929075	215.807	285.4	65.0544	33.4082	55.2429	77.5149	78.2845
ENSG00000164588	HCN1	hyperpolarization activated cyclic nucleotide gated potassium channel 1 [Source:HGNC Symbol;Acc:HGNC:4845]	protein_coding	18.1006	2.27433	0.000104868	0.00977689	17.0638	36.6715	52.7977	5.56803	5.66593	12.9191	6.06856
ENSG00000173334	TRIB1	tribbles pseudokinase 1 [Source:HGNC Symbol;Acc:HGNC:16891]	protein_coding	123.374	-1.33691	0.000106896	0.00991408	41.1539	68.5598	121.623	202.305	223.804	144.46	210.579
ENSG00000171786	NHLH1	nescient helix-loop-helix 1 [Source:HGNC Symbol;Acc:HGNC:7817]	protein_coding	395.903	-3.52751	0.000109045	0.0100609	74.2778	66.9654	20.742	403.682	432.027	1227.32	424.193
ENSG00000002587	HS3ST1	heparan sulfate-glucosamine 3-sulfotransferase 1 [Source:HGNC Symbol;Acc:HGNC:5194]	protein_coding	30.4315	-1.70605	0.00011198	0.0102785	19.0713	4.78324	14.1423	42.6882	41.078	48.1532	41.2662
ENSG00000145703	IQGAP2	IQ motif containing GTPase activating protein 2 [Source:HGNC Symbol;Acc:HGNC:6111]	protein_coding	264.336	1.74915	0.000114548	0.0104603	269.006	566.017	229.104	87.2325	104.82	125.668	103.772
ENSG00000153976	HS3ST3A1	heparan sulfate-glucosamine 3-sulfotransferase 3A1 [Source:HGNC Symbol;Acc:HGNC:5196]	protein_coding	16.3984	-2.75607	0.000119622	0.0108472	4.01502	4.78324	2.82845	23.2001	19.1225	42.2808	18.8125
ENSG00000112319	EYA4	EYA transcriptional coactivator and phosphatase 4 [Source:HGNC Symbol;Acc:HGNC:3522]	protein_coding	93.0559	1.59683	0.000120792	0.0108472	72.2703	100.448	41.4839	14.8481	29.7462	16.4425	30.9497
ENSG00000177182	CLVS1	clavesin 1 [Source:HGNC Symbol;Acc:HGNC:23139]	protein_coding	85.162	-1.51292	0.000121221	0.0108472	42.1577	30.2939	102.767	209.729	157.23	146.808	162.031
ENSG00000183837	PNMA3	PNMA family member 3 [Source:HGNC Symbol;Acc:HGNC:18742]	protein_coding	20.0458	2.00754	0.000126443	0.0112578	33.1239	36.6715	29.2273	5.56803	9.20714	7.04681	10.3166
ENSG00000163359	COL6A3	collagen type VI alpha 3 chain [Source:HGNC Symbol;Acc:HGNC:2213]	protein_coding	353.762	-3.41367	0.000127269	0.011275	49.1839	28.6995	7.54253	229.217	372.535	197.311	413.269
ENSG00000107731	UNC5B	unc-5 netrin receptor B [Source:HGNC Symbol;Acc:HGNC:12568]	protein_coding	116.312	-1.93917	0.000135234	0.0119213	53.199	44.6436	21.6848	149.409	150.147	151.506	157.783
ENSG00000180828	BHLHE22	basic helix-loop-helix family member e22 [Source:HGNC Symbol;Acc:HGNC:11963]	protein_coding	368.522	-5.46105	0.00013599	0.0119289	1.00375	12.7553	2.82845	110.433	73.6571	688.238	75.857
ENSG00000105810	CDK6	cyclin dependent kinase 6 [Source:HGNC Symbol;Acc:HGNC:1777]	protein_coding	1075.86	1.17939	0.000137326	0.0119857	1053.94	2525.55	902.276	575.363	697.618	722.298	640.233
ENSG00000196872	KIAA1211L	KIAA1211 like [Source:HGNC Symbol;Acc:HGNC:33454]	protein_coding	10.4946	3.24085	0.000137984	0.0119857	16.0601	7.97207	20.742	1.85601	2.12473	1.17447	1.21371
ENSG00000124613	ZNF391	zinc finger protein 391 [Source:HGNC Symbol;Acc:HGNC:18779]	protein_coding	55.8071	1.17878	0.000139119	0.0120257	80.3003	55.8045	66.94	21.3441	38.2451	25.8383	33.3771
ENSG00000177464	GPR4	G protein-coupled receptor 4 [Source:HGNC Symbol;Acc:HGNC:4497]	protein_coding	17.2615	4.75226	0.00014328	0.0123087	92.3454	25.5106	1.88563	1.85601	0.708242	2.34894	1.21371
ENSG00000267313		keratoconus gene 6 [Source:NCBI gene;Acc:641516]	lincRNA	75.2311	-1.49499	0.000143775	0.0123087	58.2177	39.8603	39.5983	114.145	114.735	191.438	100.738
ENSG00000254768		novel transcript	antisense	8.00777	-3.79034	0.000148019	0.0126114	1.00375	1.59441	1.88563	24.1281	16.2896	29.3617	13.3508
ENSG00000176720	BOK	BOK, BCL2 family apoptosis regulator [Source:HGNC Symbol;Acc:HGNC:1087]	protein_coding	113.174	1.73157	0.000149542	0.0126203	144.541	89.2872	83.9107	25.0561	39.6615	21.1404	40.6594
ENSG00000176046	NUPR1	nuclear protein 1, transcriptional regulator [Source:HGNC Symbol;Acc:HGNC:29990]	protein_coding	27.3978	3.18213	0.000153945	0.0129034	89.3341	41.4548	3.77127	6.49604	4.24945	7.04681	2.42743
ENSG00000099954	CECR2	CECR2, histone acetyl-lysine reader [Source:HGNC Symbol;Acc:HGNC:1840]	protein_coding	483.435	-1.31261	0.000160509	0.013356	268.002	393.82	137.651	644.964	486.562	998.297	510.366
ENSG00000132640	BTBD3	BTB domain containing 3 [Source:HGNC Symbol;Acc:HGNC:15854]	protein_coding	553.742	-1.03961	0.000163143	0.0134625	435.629	395.415	477.065	1044.93	1058.11	503.847	978.252
ENSG00000169242	EFNA1	ephrin A1 [Source:HGNC Symbol;Acc:HGNC:3221]	protein_coding	25.0297	-2.06218	0.000163626	0.0134625	13.0488	4.78324	5.6569	38.9762	32.5791	21.1404	40.6594
ENSG00000163638	ADAMTS9	ADAM metallopeptidase with thrombospondin type 1 motif 9 [Source:HGNC Symbol;Acc:HGNC:13202]	protein_coding	198.902	-1.89951	0.000164057	0.0134625	72.2703	63.7766	28.2845	177.249	172.811	265.43	199.656
ENSG00000171811	CFAP46	cilia and flagella associated protein 46 [Source:HGNC Symbol;Acc:HGNC:25247]	protein_coding	43.6745	1.46747	0.000166918	0.0136341	51.1915	39.8603	28.2845	14.8481	14.1648	8.22127	18.8125
ENSG00000171444	MCC	MCC, WNT signaling pathway regulator [Source:HGNC Symbol;Acc:HGNC:6935]	protein_coding	167.664	1.52639	0.00016768	0.0136341	242.908	334.827	292.273	90.0165	88.5302	135.064	89.8147
ENSG00000116819	TFAP2E	transcription factor AP-2 epsilon [Source:HGNC Symbol;Acc:HGNC:30774]	protein_coding	39.5644	-1.71484	0.000179704	0.014538	25.0939	39.8603	16.9707	93.7285	80.0313	117.447	61.8993
ENSG00000180543	TSPYL5	TSPY like 5 [Source:HGNC Symbol;Acc:HGNC:29367]	protein_coding	11.1726	3.99484	0.000180429	0.014538	31.1164	39.8603	14.1423	0	0	5.87234	1.82057
ENSG00000128573	FOXP2	forkhead box P2 [Source:HGNC Symbol;Acc:HGNC:13875]	protein_coding	504.265	-2.8099	0.00018664	0.0149036	99.3716	94.0704	439.353	1900.56	1872.59	385.225	1765.34
ENSG00000148123	PLPPR1	phospholipid phosphatase related 1 [Source:HGNC Symbol;Acc:HGNC:25993]	protein_coding	435.421	-1.47616	0.000189465	0.0150616	227.852	196.113	490.265	931.717	890.26	711.727	864.163
ENSG00000156687	UNC5D	unc-5 netrin receptor D [Source:HGNC Symbol;Acc:HGNC:18634]	protein_coding	274.633	1.55571	0.000192498	0.0152348	488.828	425.709	719.369	200.449	224.513	113.923	201.476
ENSG00000151090	THRB	thyroid hormone receptor beta [Source:HGNC Symbol;Acc:HGNC:11799]	protein_coding	33.331	-2.40051	0.000193455	0.0152427	16.0601	9.56648	9.42817	65.8884	57.3676	55.2	69.7885
ENSG00000205927	OLIG2	oligodendrocyte transcription factor 2 [Source:HGNC Symbol;Acc:HGNC:9398]	protein_coding	51.298	3.48352	0.000195915	0.0153685	16.0601	117.987	30.1701	2.78402	6.37418	1.17447	8.49599
ENSG00000166006	KCNC2	potassium voltage-gated channel subfamily C member 2 [Source:HGNC Symbol;Acc:HGNC:6234]	protein_coding	47.0967	-2.04728	0.000198388	0.0154943	32.1201	17.5386	32.9986	179.105	144.481	29.3617	106.2
ENSG00000122254	HS3ST2	heparan sulfate-glucosamine 3-sulfotransferase 2 [Source:HGNC Symbol;Acc:HGNC:5195]	protein_coding	36.6454	2.87624	0.000215056	0.01665	102.383	46.238	38.6555	3.71202	8.4989	4.69787	16.3851
ENSG00000215475	SIAH3	siah E3 ubiquitin protein ligase family member 3 [Source:HGNC Symbol;Acc:HGNC:30553]	protein_coding	40.4197	1.95275	0.000216436	0.0166843	68.2553	130.742	85.7963	26.9122	24.7885	22.3149	23.6674
ENSG00000111341	MGP	matrix Gla protein [Source:HGNC Symbol;Acc:HGNC:7060]	protein_coding	17.0466	-4.13334	0.000220843	0.0169507	4.01502	3.18883	0	20.4161	67.283	12.9191	62.5062
ENSG00000137843	PAK6	p21 (RAC1) activated kinase 6 [Source:HGNC Symbol;Acc:HGNC:16061]	protein_coding	49.8106	2.0555	0.000227676	0.0174001	105.394	27.105	197.049	27.8402	24.7885	37.583	16.992
ENSG00000049540	ELN	elastin [Source:HGNC Symbol;Acc:HGNC:3327]	protein_coding	151.888	1.85975	0.000228739	0.0174066	214.803	149.875	38.6555	34.3362	43.911	37.583	32.1634
ENSG00000159445	THEM4	thioesterase superfamily member 4 [Source:HGNC Symbol;Acc:HGNC:17947]	protein_coding	64.688	1.38061	0.000235642	0.0178557	118.443	122.77	97.1101	34.3362	53.1181	39.9319	44.9074
ENSG00000236496	GPS2P1	G protein pathway suppressor 2 pseudogene 1 [Source:HGNC Symbol;Acc:HGNC:49622]	processed_pseudogene	5.2783	5.0588	0.00023737	0.0179104	8.03003	3.18883	3.77127	0	0	0	0
ENSG00000103528	SYT17	synaptotagmin 17 [Source:HGNC Symbol;Acc:HGNC:24119]	protein_coding	89.5462	1.50055	0.000239805	0.0180177	105.394	97.2593	77.311	31.5522	24.0802	29.3617	46.1211
ENSG00000168237	GLYCTK	glycerate kinase [Source:HGNC Symbol;Acc:HGNC:24247]	protein_coding	63.0086	1.83576	0.000244947	0.0183267	140.526	114.798	109.367	37.1202	30.4544	32.8851	35.8045
ENSG00000165323	FAT3	FAT atypical cadherin 3 [Source:HGNC Symbol;Acc:HGNC:23112]	protein_coding	1668.4	-1.02632	0.000252289	0.0187706	902.375	1096.96	2126.99	3214.61	2476.72	2616.71	2904.41
ENSG00000237149	ZNF503-AS2	ZNF503 antisense RNA 2 [Source:HGNC Symbol;Acc:HGNC:23525]	antisense	43.4969	2.67807	0.000252987	0.0187706	72.2703	33.4827	194.22	12.9921	18.4143	8.22127	22.4537
ENSG00000168542	COL3A1	collagen type III alpha 1 chain [Source:HGNC Symbol;Acc:HGNC:2201]	protein_coding	649.369	-5.30203	0.000265501	0.0195362	4.01502	46.238	0.942817	537.315	798.897	522.638	802.264
ENSG00000239265	CLRN1-AS1	CLRN1 antisense RNA 1 [Source:HGNC Symbol;Acc:HGNC:30895]	antisense	15.2869	4.05027	0.000272796	0.0199905	19.0713	7.97207	151.793	2.78402	4.24945	2.34894	4.85485
ENSG00000153714	LURAP1L	leucine rich adaptor protein 1 like [Source:HGNC Symbol;Acc:HGNC:31452]	protein_coding	9.67165	-2.74074	0.000287499	0.0208959	3.01126	3.18883	3.77127	27.8402	26.2049	17.617	17.5988
ENSG00000280255		tec	TEC	14.424	2.6196	0.000293638	0.0212553	20.0751	15.9441	32.9986	1.85601	4.24945	4.69787	4.24799
ENSG00000214491	SEC14L6	SEC14 like lipid binding 6 [Source:HGNC Symbol;Acc:HGNC:40047]	protein_coding	22.2819	3.3488	0.000297946	0.0213933	68.2553	35.0771	4.71408	4.64003	3.54121	5.87234	0.606856
ENSG00000196756	SNHG17	small nucleolar RNA host gene 17 [Source:HGNC Symbol;Acc:HGNC:48600]	processed_transcript	82.8397	1.13775	0.000303603	0.0215903	116.435	137.12	101.824	51.9683	53.1181	61.0723	49.1554
ENSG00000072041	SLC6A15	solute carrier family 6 member 15 [Source:HGNC Symbol;Acc:HGNC:13621]	protein_coding	215.83	-1.43347	0.000308233	0.0217806	102.383	102.042	92.396	239.425	268.424	317.106	243.956
ENSG00000130822	PNCK	pregnancy up-regulated nonubiquitous CaM kinase [Source:HGNC Symbol;Acc:HGNC:13415]	protein_coding	25.1458	1.65711	0.000310343	0.021843	52.1952	35.0771	55.6262	10.2081	19.8308	15.2681	15.1714
ENSG00000183908	LRRC55	leucine rich repeat containing 55 [Source:HGNC Symbol;Acc:HGNC:32324]	protein_coding	344.541	-1.28451	0.000311594	0.0218447	230.863	143.497	230.99	444.515	470.273	547.302	509.759
ENSG00000101542	CDH20	cadherin 20 [Source:HGNC Symbol;Acc:HGNC:1760]	protein_coding	220.646	-1.87534	0.000315108	0.0220044	70.2628	133.931	79.1966	400.898	351.996	313.583	314.352
ENSG00000165655	ZNF503	zinc finger protein 503 [Source:HGNC Symbol;Acc:HGNC:23589]	protein_coding	337.663	2.59319	0.000321809	0.0223846	465.742	317.288	882.476	102.081	112.61	38.7574	114.089
ENSG00000123405	NFE2	nuclear factor, erythroid 2 [Source:HGNC Symbol;Acc:HGNC:7780]	protein_coding	10.3318	3.34493	0.000328967	0.0227051	27.1014	17.5386	4.71408	2.78402	0.708242	1.17447	1.82057
ENSG00000164976	MYORG	myogenesis regulating glycosidase (putative) [Source:HGNC Symbol;Acc:HGNC:19918]	protein_coding	291.015	-1.4012	0.000335549	0.0229137	131.492	105.231	197.992	377.698	351.288	442.774	364.721
ENSG00000111087	GLI1	GLI family zinc finger 1 [Source:HGNC Symbol;Acc:HGNC:4317]	protein_coding	12.6086	2.95353	0.000335849	0.0229137	14.0526	33.4827	34.8842	1.85601	1.41648	7.04681	4.24799
ENSG00000198168	SVIP	small VCP interacting protein [Source:HGNC Symbol;Acc:HGNC:25238]	protein_coding	151.184	-1.28993	0.000359098	0.0243135	67.2515	95.6648	80.1394	143.841	207.515	273.651	165.672
ENSG00000152402	GUCY1A2	guanylate cyclase 1 soluble subunit alpha 2 [Source:HGNC Symbol;Acc:HGNC:4684]	protein_coding	372.973	-1.30026	0.000371502	0.0249636	145.544	232.784	354.499	743.332	525.515	598.978	540.709
ENSG00000197956	S100A6	S100 calcium binding protein A6 [Source:HGNC Symbol;Acc:HGNC:10496]	protein_coding	30.5515	2.95818	0.000400876	0.0267356	24.0901	54.2101	9.42817	0.928005	4.95769	2.34894	6.06856
ENSG00000102349	KLF8	Kruppel like factor 8 [Source:HGNC Symbol;Acc:HGNC:6351]	protein_coding	88.5234	1.29474	0.000405082	0.0269153	180.676	100.448	142.365	72.3844	61.617	35.234	60.6856
ENSG00000184113	CLDN5	claudin 5 [Source:HGNC Symbol;Acc:HGNC:2047]	protein_coding	21.5206	3.24695	0.000416134	0.0275469	31.1164	12.7553	3.77127	0	4.24945	0	1.82057
ENSG00000145198	VWA5B2	von Willebrand factor A domain containing 5B2 [Source:HGNC Symbol;Acc:HGNC:25144]	protein_coding	30.4557	-1.91553	0.000423915	0.027958	25.0939	9.56648	18.8563	91.8725	43.911	83.3872	55.8308
ENSG00000180875	GREM2	gremlin 2, DAN family BMP antagonist [Source:HGNC Symbol;Acc:HGNC:17655]	protein_coding	25.2111	-2.30787	0.000427607	0.0280585	13.0488	9.56648	8.48535	51.9683	42.4945	75.1659	37.0182
ENSG00000085276	MECOM	MDS1 and EVI1 complex locus [Source:HGNC Symbol;Acc:HGNC:3498]	protein_coding	57.6923	-2.93493	0.000428591	0.0280585	17.0638	22.3218	9.42817	120.641	150.147	65.7702	156.569
ENSG00000105122	RASAL3	RAS protein activator like 3 [Source:HGNC Symbol;Acc:HGNC:26129]	protein_coding	16.4234	4.23856	0.000431384	0.0281379	75.2816	31.8883	6.59972	2.78402	2.83297	1.17447	1.21371
ENSG00000144868	TMEM108	transmembrane protein 108 [Source:HGNC Symbol;Acc:HGNC:28451]	protein_coding	152.807	-1.32952	0.000443118	0.0286931	82.3078	52.6157	95.2245	167.969	166.437	261.906	181.45
ENSG00000134198	TSPAN2	tetraspanin 2 [Source:HGNC Symbol;Acc:HGNC:20659]	protein_coding	56.9988	1.90733	0.00044485	0.0287009	55.2065	49.4268	225.333	25.0561	38.2451	27.0128	27.3085
ENSG00000183775	KCTD16	potassium channel tetramerization domain containing 16 [Source:HGNC Symbol;Acc:HGNC:29244]	protein_coding	74.6897	1.99494	0.000450815	0.0289808	122.458	97.2593	234.761	40.8322	34.7038	32.8851	43.6937
ENSG00000166446	CDYL2	chromodomain Y like 2 [Source:HGNC Symbol;Acc:HGNC:23030]	protein_coding	134.996	-1.22127	0.000463427	0.0295779	109.409	62.1821	95.2245	207.873	239.386	157.379	228.785
ENSG00000205730	ITPRIPL2	ITPRIP like 2 [Source:HGNC Symbol;Acc:HGNC:27257]	protein_coding	40.7454	1.81159	0.000467146	0.0297088	50.1877	65.371	31.113	12.9921	16.2896	11.7447	13.9577
ENSG00000145536	ADAMTS16	ADAM metallopeptidase with thrombospondin type 1 motif 16 [Source:HGNC Symbol;Acc:HGNC:17108]	protein_coding	41.5714	1.88311	0.000470515	0.0298166	37.1389	44.6436	13.1994	10.2081	7.08242	5.87234	10.3166
ENSG00000145217	SLC26A1	solute carrier family 26 member 1 [Source:HGNC Symbol;Acc:HGNC:10993]	protein_coding	16.3295	2.46243	0.000478115	0.0301908	33.1239	23.9162	20.742	3.71202	3.54121	7.04681	4.85485
ENSG00000181404	WASHC1	WASH complex subunit 1 [Source:HGNC Symbol;Acc:HGNC:24361]	protein_coding	26.227	2.01994	0.00048263	0.0303682	72.2703	60.5877	13.1994	10.2081	10.6236	9.39574	16.992
ENSG00000150551	LYPD1	LY6/PLAUR domain containing 1 [Source:HGNC Symbol;Acc:HGNC:28431]	protein_coding	88.2188	1.30808	0.000500458	0.0311385	94.3529	132.336	97.1101	55.6803	39.6615	31.7106	46.1211
ENSG00000231754		novel transcript	lincRNA	9.37371	3.11543	0.000500867	0.0311385	15.0563	12.7553	72.5969	6.49604	1.41648	3.5234	4.24799
ENSG00000132329	RAMP1	receptor activity modifying protein 1 [Source:HGNC Symbol;Acc:HGNC:9843]	protein_coding	15.7295	3.49971	0.000501867	0.0311385	14.0526	7.97207	49.9693	0.928005	2.12473	4.69787	1.21371
ENSG00000115252	PDE1A	phosphodiesterase 1A [Source:HGNC Symbol;Acc:HGNC:8774]	protein_coding	176.199	-2.07883	0.000504903	0.0312181	56.2102	43.0492	20.742	99.2966	111.902	371.132	94.0627
ENSG00000132321	IQCA1	IQ motif containing with AAA domain 1 [Source:HGNC Symbol;Acc:HGNC:26195]	protein_coding	7.56822	2.7368	0.00052263	0.0318344	17.0638	12.7553	11.3138	1.85601	1.41648	3.5234	1.82057
ENSG00000206190	ATP10A	ATPase phospholipid transporting 10A (putative) [Source:HGNC Symbol;Acc:HGNC:13542]	protein_coding	37.7692	1.57643	0.00052381	0.0318344	40.1502	43.0492	15.0851	8.35205	10.6236	12.9191	11.5303
ENSG00000170561	IRX2	iroquois homeobox 2 [Source:HGNC Symbol;Acc:HGNC:14359]	protein_coding	71.3544	-2.11176	0.000536572	0.0324991	16.0601	35.0771	5.6569	93.7285	84.2808	48.1532	91.0284
ENSG00000147065	MSN	moesin [Source:HGNC Symbol;Acc:HGNC:7373]	protein_coding	1211.86	1.06851	0.000563632	0.0339074	845.161	1168.71	708.055	270.978	478.771	479.183	499.443
ENSG00000188064	WNT7B	Wnt family member 7B [Source:HGNC Symbol;Acc:HGNC:12787]	protein_coding	406.396	-3.64747	0.000589773	0.0352419	12.045	76.5319	19.7992	396.258	418.571	523.813	459.997
ENSG00000086619	ERO1B	endoplasmic reticulum oxidoreductase 1 beta [Source:HGNC Symbol;Acc:HGNC:14355]	protein_coding	99.5004	-1.03175	0.00059774	0.0354798	47.1764	98.8537	64.1115	155.905	152.98	113.923	140.791
ENSG00000147246	HTR2C	5-hydroxytryptamine receptor 2C [Source:HGNC Symbol;Acc:HGNC:5295]	protein_coding	21.9386	2.57678	0.000603908	0.0357269	16.0601	12.7553	20.742	5.56803	3.54121	0	1.82057
ENSG00000128045	RASL11B	RAS like family 11 member B [Source:HGNC Symbol;Acc:HGNC:23804]	protein_coding	66.7391	-2.1764	0.000607732	0.0358341	9.03379	12.7553	10.371	38.0482	43.2027	73.9915	37.6251
ENSG00000152154	TMEM178A	transmembrane protein 178A [Source:HGNC Symbol;Acc:HGNC:28517]	protein_coding	117.426	-1.18406	0.000614162	0.0360937	73.274	79.7207	56.569	154.977	177.769	147.983	151.107
ENSG00000024422	EHD2	EH domain containing 2 [Source:HGNC Symbol;Acc:HGNC:3243]	protein_coding	51.9266	2.49913	0.00062452	0.0365817	115.432	94.0704	8.48535	11.1361	6.37418	17.617	16.3851
ENSG00000185742	C11orf87	chromosome 11 open reading frame 87 [Source:HGNC Symbol;Acc:HGNC:33788]	protein_coding	135.076	1.62627	0.000631104	0.0367751	210.788	129.148	649.601	103.937	74.3654	160.902	90.4216
ENSG00000163032	VSNL1	visinin like 1 [Source:HGNC Symbol;Acc:HGNC:12722]	protein_coding	73.4971	1.91972	0.000633108	0.0367751	128.481	41.4548	334.7	57.5363	50.2852	24.6638	45.5142
ENSG00000154429	CCSAP	centriole, cilia and spindle associated protein [Source:HGNC Symbol;Acc:HGNC:29578]	protein_coding	655.769	-1.26076	0.000634019	0.0367751	308.152	357.149	594.917	1113.61	966.75	1040.58	909.071
ENSG00000261079		novel transcript	lincRNA	6.34283	5.76507	0.000638462	0.0367941	25.0939	15.9441	0	0	0	1.17447	0
ENSG00000179981	TSHZ1	teashirt zinc finger homeobox 1 [Source:HGNC Symbol;Acc:HGNC:10669]	protein_coding	417.595	-1.48717	0.000638977	0.0367941	125.469	212.057	269.646	666.308	468.148	677.668	458.176
ENSG00000112186	CAP2	cyclase associated actin cytoskeleton regulatory protein 2 [Source:HGNC Symbol;Acc:HGNC:20039]	protein_coding	388.897	-1.23926	0.000645238	0.0369445	167.627	176.98	194.22	410.178	393.782	493.276	399.918
ENSG00000173406	DAB1	DAB1, reelin adaptor protein [Source:HGNC Symbol;Acc:HGNC:2661]	protein_coding	372.027	-1.42583	0.00065375	0.0371987	123.462	218.435	138.594	445.443	473.106	377.004	419.945
ENSG00000169220	RGS14	regulator of G protein signaling 14 [Source:HGNC Symbol;Acc:HGNC:9996]	protein_coding	22.3812	1.6708	0.000654485	0.0371987	34.1276	25.5106	34.8842	8.35205	9.91538	10.5702	10.9234
ENSG00000171451	DSEL	dermatan sulfate epimerase like [Source:HGNC Symbol;Acc:HGNC:18144]	protein_coding	130.215	1.44435	0.000655944	0.0371987	197.74	186.546	312.072	90.0165	103.403	58.7234	88.601
ENSG00000183779	ZNF703	zinc finger protein 703 [Source:HGNC Symbol;Acc:HGNC:25883]	protein_coding	110.142	1.35199	0.000662184	0.0373149	115.432	161.036	64.1115	47.3283	36.8286	38.7574	53.4034
ENSG00000229852		novel transcript, antisense to KHDC1	antisense	42.8528	1.69235	0.000674072	0.037865	71.2665	33.4827	49.9693	19.4881	18.4143	12.9191	13.3508
ENSG00000213965	NUDT19	nudix hydrolase 19 [Source:HGNC Symbol;Acc:HGNC:32036]	protein_coding	9.44823	4.05174	0.000680899	0.0381282	21.0788	15.9441	12.2566	0	2.12473	1.17447	0.606856
ENSG00000215912	TTC34	tetratricopeptide repeat domain 34 [Source:HGNC Symbol;Acc:HGNC:34297]	protein_coding	8.93808	2.63316	0.000705621	0.0393887	21.0788	11.1609	16.9707	3.71202	2.12473	0	4.24799
ENSG00000220785	MTMR9LP	myotubularin related protein 9-like, pseudogene [Source:HGNC Symbol;Acc:HGNC:27920]	transcribed_unprocessed_pseudogene	27.841	1.80213	0.000715223	0.0397999	59.2215	35.0771	24.5132	10.2081	9.20714	16.4425	10.3166
ENSG00000198496	NBR2	neighbor of BRCA1 lncRNA 2 [Source:HGNC Symbol;Acc:HGNC:20691]	bidirectional_promoter_lncRNA	36.2974	1.29824	0.000732129	0.0403952	55.2065	52.6157	34.8842	19.4881	15.5813	24.6638	18.2057
ENSG00000144152	FBLN7	fibulin 7 [Source:HGNC Symbol;Acc:HGNC:26740]	protein_coding	57.9509	1.57659	0.000734994	0.0403952	83.3116	84.5039	27.3417	17.6321	20.539	27.0128	21.8468
ENSG00000238086	PPP1R26P1	protein phosphatase 1 regulatory subunit 26 pseudogene 1 [Source:HGNC Symbol;Acc:HGNC:42015]	processed_pseudogene	15.3563	4.60241	0.000742585	0.0406868	49.1839	33.4827	1.88563	1.85601	1.41648	0	1.21371
ENSG00000271474		uncharacterized LOC105377335 [Source:NCBI gene;Acc:105377335]	antisense	10.8351	-3.41022	0.000749492	0.0409393	0	3.18883	1.88563	22.2721	14.1648	5.87234	23.0605
ENSG00000134215	VAV3	vav guanine nucleotide exchange factor 3 [Source:HGNC Symbol;Acc:HGNC:12659]	protein_coding	62.9176	-1.43016	0.000763009	0.0414553	34.1276	25.5106	78.2538	163.329	126.067	99.8297	112.875
ENSG00000166578	IQCD	IQ motif containing D [Source:HGNC Symbol;Acc:HGNC:25168]	protein_coding	22.2528	1.76309	0.000765781	0.0414553	41.1539	22.3218	15.0851	10.2081	8.4989	7.04681	5.46171
ENSG00000119630	PGF	placental growth factor [Source:HGNC Symbol;Acc:HGNC:8893]	protein_coding	14.2106	3.15075	0.000765922	0.0414553	35.1314	15.9441	4.71408	2.78402	0	3.5234	2.42743
ENSG00000133636	NTS	neurotensin [Source:HGNC Symbol;Acc:HGNC:8038]	protein_coding	114.255	-3.49939	0.000769928	0.0415458	3.01126	12.7553	27.3417	111.361	116.86	324.153	100.131
ENSG00000148704	VAX1	ventral anterior homeobox 1 [Source:HGNC Symbol;Acc:HGNC:12660]	protein_coding	153.295	2.22996	0.000787004	0.0422114	268.002	350.771	193.277	61.2484	72.9489	34.0596	61.8993
ENSG00000245532	NEAT1	nuclear paraspeckle assembly transcript 1 [Source:HGNC Symbol;Acc:HGNC:30815]	lincRNA	48.0085	1.46726	0.000802615	0.0429194	80.3003	65.371	27.3417	12.9921	26.9132	29.3617	14.5646
ENSG00000203877	RIPPLY2	ripply transcriptional repressor 2 [Source:HGNC Symbol;Acc:HGNC:21390]	protein_coding	9.31327	2.38888	0.000841899	0.0447513	32.1201	30.2939	13.1994	4.64003	4.24945	7.04681	3.64114
ENSG00000139445	FOXN4	forkhead box N4 [Source:HGNC Symbol;Acc:HGNC:21399]	protein_coding	28.981	2.22605	0.000861588	0.0455261	41.1539	58.9933	39.5983	9.28005	8.4989	11.7447	10.3166
ENSG00000204525	HLA-C	major histocompatibility complex, class I, C [Source:HGNC Symbol;Acc:HGNC:4933]	protein_coding	114.279	1.96967	0.000882656	0.0463642	112.42	186.546	23.5704	7.42404	38.9533	21.1404	40.6594
ENSG00000104219	ZDHHC2	zinc finger DHHC-type containing 2 [Source:HGNC Symbol;Acc:HGNC:18469]	protein_coding	323.477	-1.05343	0.000903677	0.0470815	170.638	282.211	297.93	644.036	529.765	374.655	526.144
ENSG00000226683	PWWP2AP1	PWWP domain containing 2A pseudogene 1 [Source:HGNC Symbol;Acc:HGNC:39709]	processed_pseudogene	6.71656	5.57141	0.000904244	0.0470815	19.0713	15.9441	0.942817	0.928005	0	0	0
ENSG00000198400	NTRK1	neurotrophic receptor tyrosine kinase 1 [Source:HGNC Symbol;Acc:HGNC:8031]	protein_coding	51.7259	3.012	0.000910177	0.0472522	157.589	275.834	32.0558	22.2721	21.2473	10.5702	22.4537
ENSG00000104888	SLC17A7	solute carrier family 17 member 7 [Source:HGNC Symbol;Acc:HGNC:16704]	protein_coding	121.958	-2.21545	0.000917368	0.0474871	20.0751	17.5386	13.1994	71.4564	55.2429	124.494	63.7199
ENSG00000118407	FILIP1	filamin A interacting protein 1 [Source:HGNC Symbol;Acc:HGNC:21015]	protein_coding	37.1841	1.21628	0.000920085	0.0474897	52.1952	62.1821	69.7684	26.9122	29.0379	15.2681	32.7702
ENSG00000079156	OSBPL6	oxysterol binding protein like 6 [Source:HGNC Symbol;Acc:HGNC:16388]	protein_coding	134.817	-1.12718	0.000924096	0.0475589	73.274	68.5598	112.195	211.585	175.644	202.008	155.355
ENSG00000151131	C12orf45	chromosome 12 open reading frame 45 [Source:HGNC Symbol;Acc:HGNC:28628]	protein_coding	244.676	1.14869	0.000929251	0.0476864	409.532	393.82	170.65	165.185	128.9	166.774	125.012
ENSG00000135917	SLC19A3	solute carrier family 19 member 3 [Source:HGNC Symbol;Acc:HGNC:16266]	protein_coding	13.1578	3.31473	0.000936226	0.0479062	44.1652	12.7553	16.9707	2.78402	1.41648	3.5234	2.42743
ENSG00000119698	PPP4R4	protein phosphatase 4 regulatory subunit 4 [Source:HGNC Symbol;Acc:HGNC:23788]	protein_coding	34.9644	-1.45648	0.000948652	0.0481833	29.1089	20.7274	19.7992	90.9445	58.7841	32.8851	72.2159
ENSG00000118432	CNR1	cannabinoid receptor 1 [Source:HGNC Symbol;Acc:HGNC:2159]	protein_coding	1173.9	-1.44489	0.000951022	0.0481833	556.08	390.631	1696.13	2904.66	2456.18	1969.58	2271.46
ENSG00000049089	COL9A2	collagen type IX alpha 2 chain [Source:HGNC Symbol;Acc:HGNC:2218]	protein_coding	97.8249	1.88358	0.000952464	0.0481833	88.3304	86.0984	17.9135	13.9201	16.2896	27.0128	12.744
ENSG00000154146	NRGN	neurogranin [Source:HGNC Symbol;Acc:HGNC:8000]	protein_coding	52.0509	1.58983	0.000963578	0.0484702	32.1201	44.6436	170.65	23.2001	28.3297	31.7106	27.3085
ENSG00000205403	CFI	complement factor I [Source:HGNC Symbol;Acc:HGNC:5394]	protein_coding	38.3832	3.2631	0.000968579	0.0485845	72.2703	137.12	4.71408	0	12.7484	3.5234	12.744
ENSG00000206113	CFAP99	cilia and flagella associated protein 99 [Source:HGNC Symbol;Acc:HGNC:51180]	protein_coding	12.4234	3.38314	0.000984373	0.049238	36.1351	15.9441	1.88563	0.928005	2.12473	1.17447	2.42743
ENSG00000170485	NPAS2	neuronal PAS domain protein 2 [Source:HGNC Symbol;Acc:HGNC:7895]	protein_coding	48.9583	1.80976	0.000989761	0.0493689	62.2327	23.9162	181.964	29.6962	16.9978	31.7106	24.8811
ENSG00000178031	ADAMTSL1	ADAMTS like 1 [Source:HGNC Symbol;Acc:HGNC:14632]	protein_coding	36.5507	1.60455	0.00100059	0.0497066	80.3003	43.0492	24.5132	20.4161	14.8731	15.2681	14.5646
ENSG00000106689	LHX2	LIM homeobox 2 [Source:HGNC Symbol;Acc:HGNC:6594]	protein_coding	859.159	-1.33271	0.00100212	0.0497066	438.641	491.079	315.844	968.838	1016.33	1159.2	1035.9
ENSG00000127666	TICAM1	toll like receptor adaptor molecule 1 [Source:HGNC Symbol;Acc:HGNC:18348]	protein_coding	11.4768	3.61409	0.00100503	0.0497126	47.1764	12.7553	6.59972	1.85601	0.708242	2.34894	2.42743
