# Supplementary material for: Sex-specific transcriptional and proteomic signatures in schizophrenia
Source: Nat Commun. 2019 Sep 2;10:3933. doi: 10.1038/s41467-019-11797-3 (PMC6718673; doi:10.1038/s41467-019-11797-3)
Supplement: Supplementary file 10 — Supplementary Data 6 [file 41467_2019_11797_MOESM10_ESM.xlsx]

## Sheet: res26_withExpr_sig
Ensembl ID	HGNC symbol	Gene description	Gene biotype	Average expression	Log2 foldchange	P-value	Adjusted p-value	Pair_3_schizophrenic_twin_S23	Pair_6_schizophrenic_twin_S33	Control1_S29	Control5_S35
ENSG00000188803	SHISA6	shisa family member 6 [Source:HGNC Symbol;Acc:HGNC:34491]	protein_coding	218.856	-7.16889	9.5413e-23	1.69902e-18	3.11301	4.75292	553.015	550.886
ENSG00000134121	CHL1	cell adhesion molecule L1 like [Source:HGNC Symbol;Acc:HGNC:1939]	protein_coding	932.69	10.2088	1.80125e-21	1.60374e-17	669.297	1193.93	1.31514	0
ENSG00000144619	CNTN4	contactin 4 [Source:HGNC Symbol;Acc:HGNC:2174]	protein_coding	95.2461	4.78999	6.36247e-18	3.77655e-14	87.1643	130.23	5.26054	1.99236
ENSG00000129824	RPS4Y1	ribosomal protein S4 Y-linked 1 [Source:HGNC Symbol;Acc:HGNC:10425]	protein_coding	219.051	12.6495	1.93437e-17	8.61134e-14	838.645	1075.11	0	0
ENSG00000067048	DDX3Y	DEAD-box helicase 3 Y-linked [Source:HGNC Symbol;Acc:HGNC:2699]	protein_coding	163.699	12.1859	2.62461e-16	8.85076e-13	618.867	769.022	0	0
ENSG00000233098	CCDC144NL-AS1	CCDC144NL antisense RNA 1 [Source:HGNC Symbol;Acc:HGNC:51340]	antisense	85.3001	5.84489	2.98223e-16	8.85076e-13	364.845	344.111	1.31514	11.9541
ENSG00000114374	USP9Y	ubiquitin specific peptidase 9 Y-linked [Source:HGNC Symbol;Acc:HGNC:12633]	protein_coding	147.328	12.0837	5.13283e-16	1.30572e-12	600.811	692.025	0	0
ENSG00000012817	KDM5D	lysine demethylase 5D [Source:HGNC Symbol;Acc:HGNC:11115]	protein_coding	96.8088	11.4019	2.96424e-14	6.59803e-11	386.636	419.207	0	0
ENSG00000100604	CHGA	chromogranin A [Source:HGNC Symbol;Acc:HGNC:1929]	protein_coding	347.434	-2.56538	1.88342e-13	3.68186e-10	220.401	112.169	1054.08	924.453
ENSG00000131002	TXLNGY	taxilin gamma pseudogene, Y-linked [Source:HGNC Symbol;Acc:HGNC:18473]	transcribed_unprocessed_pseudogene	79.2119	11.2622	2.06765e-13	3.68186e-10	347.412	384.036	0	0
ENSG00000233864	TTTY15	testis-specific transcript, Y-linked 15 [Source:HGNC Symbol;Acc:HGNC:18567]	lincRNA	73.2067	10.9045	5.25636e-13	8.50909e-10	317.527	252.855	0	0
ENSG00000213058		ribosomal protein S14 (RPS14) pseudogene	processed_pseudogene	100.878	-10.6585	1.36015e-12	2.01836e-09	0	0	201.873	256.018
ENSG00000128683	GAD1	glutamate decarboxylase 1 [Source:HGNC Symbol;Acc:HGNC:4092]	protein_coding	738.626	4.9262	1.7234e-12	2.36066e-09	626.338	1395.46	24.9876	41.8395
ENSG00000165246	NLGN4Y	neuroligin 4 Y-linked [Source:HGNC Symbol;Acc:HGNC:15529]	protein_coding	49.1735	10.514	1.3185e-11	1.67703e-08	164.99	270.916	0	0
ENSG00000224114		ribosomal protein S14 (RPS14) pseudogene	processed_pseudogene	93.8069	-8.00293	3.44548e-11	4.09024e-08	1.2452	0	195.955	180.308
ENSG00000136750	GAD2	glutamate decarboxylase 2 [Source:HGNC Symbol;Acc:HGNC:4093]	protein_coding	486.984	7.35761	6.09201e-11	6.78002e-08	339.318	1082.71	1.9727	6.97325
ENSG00000198692	EIF1AY	eukaryotic translation initiation factor 1A Y-linked [Source:HGNC Symbol;Acc:HGNC:3252]	protein_coding	40.2112	10.0541	7.14244e-11	7.48149e-08	160.631	155.896	0	0
ENSG00000183878	UTY	ubiquitously transcribed tetratricopeptide repeat containing, Y-linked [Source:HGNC Symbol;Acc:HGNC:12638]	protein_coding	38.8496	10.1799	8.21429e-11	8.12621e-08	137.595	208.178	0	0
ENSG00000133710	SPINK5	serine peptidase inhibitor, Kazal type 5 [Source:HGNC Symbol;Acc:HGNC:15464]	protein_coding	98.1914	-5.44061	2.16647e-10	2.03044e-07	3.11301	1.90117	117.705	106.591
ENSG00000214548	MEG3	maternally expressed 3 [Source:HGNC Symbol;Acc:HGNC:14575]	lincRNA	390.364	10.9695	2.58755e-10	2.30383e-07	2491.03	752.862	0.657568	0.996178
ENSG00000182968	SOX1	SRY-box 1 [Source:HGNC Symbol;Acc:HGNC:11189]	protein_coding	743.691	2.02314	2.89439e-10	2.4543e-07	945.733	1177.77	252.506	269.964
ENSG00000099725	PRKY	protein kinase Y-linked (pseudogene) [Source:HGNC Symbol;Acc:HGNC:9444]	transcribed_unprocessed_pseudogene	34.2892	9.86718	3.8987e-10	3.15565e-07	113.936	164.451	0	0
ENSG00000269994		uncharacterized LOC440173 [Source:NCBI gene;Acc:440173]	lincRNA	55.0354	-5.92664	6.20322e-10	4.80264e-07	1.86781	0.950583	95.3474	84.6751
ENSG00000253953	PCDHGB4	protocadherin gamma subfamily B, 4 [Source:HGNC Symbol;Acc:HGNC:8711]	protein_coding	113.724	-3.51928	1.20382e-09	8.93186e-07	9.96163	21.8634	159.131	198.239
ENSG00000115844	DLX2	distal-less homeobox 2 [Source:HGNC Symbol;Acc:HGNC:2915]	protein_coding	709.722	6.09334	6.86352e-09	4.88875e-06	642.525	1347.93	6.57568	22.9121
ENSG00000196109	ZNF676	zinc finger protein 676 [Source:HGNC Symbol;Acc:HGNC:20429]	protein_coding	51.1316	-8.82896	1.05784e-08	7.04332e-06	0	0	84.1687	43.8318
ENSG00000107742	SPOCK2	SPARC (osteonectin), cwcv and kazal like domains proteoglycan 2 [Source:HGNC Symbol;Acc:HGNC:13564]	protein_coding	351.098	3.05895	1.06795e-08	7.04332e-06	358.619	984.804	55.2357	106.591
ENSG00000180229	HERC2P3	hect domain and RLD 2 pseudogene 3 [Source:HGNC Symbol;Acc:HGNC:4871]	transcribed_unprocessed_pseudogene	96.5071	-3.17761	1.27917e-08	8.13506e-06	10.5842	9.50583	117.047	64.7516
ENSG00000144355	DLX1	distal-less homeobox 1 [Source:HGNC Symbol;Acc:HGNC:2914]	protein_coding	1256.2	6.47982	1.38007e-08	8.4741e-06	1087.69	2285.2	7.23325	30.8815
ENSG00000108018	SORCS1	sortilin related VPS10 domain containing receptor 1 [Source:HGNC Symbol;Acc:HGNC:16697]	protein_coding	461.747	3.3704	1.53854e-08	9.13228e-06	361.732	477.193	35.5087	45.8242
ENSG00000100884	CPNE6	copine 6 [Source:HGNC Symbol;Acc:HGNC:2319]	protein_coding	74.3309	4.75371	1.98545e-08	1.14048e-05	63.5054	351.716	9.20595	5.97707
ENSG00000077063	CTTNBP2	cortactin binding protein 2 [Source:HGNC Symbol;Acc:HGNC:15679]	protein_coding	298.43	-2.71261	2.14491e-08	1.19357e-05	107.71	130.23	881.141	676.405
ENSG00000101638	ST8SIA5	ST8 alpha-N-acetyl-neuraminide alpha-2,8-sialyltransferase 5 [Source:HGNC Symbol;Acc:HGNC:17827]	protein_coding	235.254	4.68077	2.29557e-08	1.21153e-05	117.049	858.377	19.0695	18.9274
ENSG00000060709	RIMBP2	RIMS binding protein 2 [Source:HGNC Symbol;Acc:HGNC:30339]	protein_coding	110.363	-4.47592	2.31325e-08	1.21153e-05	2.49041	5.7035	71.6749	103.602
ENSG00000197134	ZNF257	zinc finger protein 257 [Source:HGNC Symbol;Acc:HGNC:13498]	protein_coding	35.058	-4.10855	2.74343e-08	1.39578e-05	1.86781	6.65408	71.6749	65.7477
ENSG00000155886	SLC24A2	solute carrier family 24 member 2 [Source:HGNC Symbol;Acc:HGNC:10976]	protein_coding	49.3875	-3.82882	6.77505e-08	3.20454e-05	10.5842	6.65408	170.31	77.7019
ENSG00000187398	LUZP2	leucine zipper protein 2 [Source:HGNC Symbol;Acc:HGNC:23206]	protein_coding	78.478	5.8817	6.81661e-08	3.20454e-05	27.3945	467.687	5.26054	2.98853
ENSG00000184058	TBX1	T-box 1 [Source:HGNC Symbol;Acc:HGNC:11592]	protein_coding	80.1633	-5.0729	6.83847e-08	3.20454e-05	1.86781	5.7035	116.39	127.511
ENSG00000105880	DLX5	distal-less homeobox 5 [Source:HGNC Symbol;Acc:HGNC:2918]	protein_coding	484.011	7.06878	8.25427e-08	3.76882e-05	296.359	1483.86	0.657568	12.9503
ENSG00000184221	OLIG1	oligodendrocyte transcription factor 1 [Source:HGNC Symbol;Acc:HGNC:16983]	protein_coding	95.424	9.78821	9.60306e-08	4.27504e-05	85.2965	650.199	0	0.996178
ENSG00000184486	POU3F2	POU class 3 homeobox 2 [Source:HGNC Symbol;Acc:HGNC:9215]	protein_coding	879.617	3.01007	1.03547e-07	4.49721e-05	712.257	1167.32	113.759	119.541
ENSG00000079689	SCGN	secretagogin, EF-hand calcium binding protein [Source:HGNC Symbol;Acc:HGNC:16941]	protein_coding	234.672	9.37701	1.09016e-07	4.622e-05	63.5054	1358.38	1.9727	0
ENSG00000121207	LRAT	lecithin retinol acyltransferase [Source:HGNC Symbol;Acc:HGNC:6685]	protein_coding	29.2213	3.76394	1.28511e-07	5.32185e-05	79.6931	76.9972	3.94541	7.96942
ENSG00000003436	TFPI	tissue factor pathway inhibitor [Source:HGNC Symbol;Acc:HGNC:11760]	protein_coding	305.997	6.27738	1.33166e-07	5.38929e-05	62.2602	3734.84	28.933	19.9236
ENSG00000006468	ETV1	ETS variant 1 [Source:HGNC Symbol;Acc:HGNC:3490]	protein_coding	1429.17	2.8674	1.88769e-07	7.46979e-05	697.314	3641.68	314.318	279.926
ENSG00000109956	B3GAT1	beta-1,3-glucuronyltransferase 1 [Source:HGNC Symbol;Acc:HGNC:921]	protein_coding	981.051	-1.52319	2.0891e-07	8.08707e-05	563.455	604.571	1926.67	1428.52
ENSG00000198797	BRINP2	BMP/retinoic acid inducible neural specific 2 [Source:HGNC Symbol;Acc:HGNC:13746]	protein_coding	194.016	2.31763	2.30749e-07	8.68424e-05	168.103	354.568	43.3995	61.763
ENSG00000144057	ST6GAL2	ST6 beta-galactoside alpha-2,6-sialyltransferase 2 [Source:HGNC Symbol;Acc:HGNC:10861]	protein_coding	457.484	-2.55938	2.3409e-07	8.68424e-05	174.951	197.721	1440.73	754.107
ENSG00000021645	NRXN3	neurexin 3 [Source:HGNC Symbol;Acc:HGNC:8010]	protein_coding	755.616	3.49659	2.48915e-07	9.04577e-05	640.658	1183.48	80.8809	80.6904
ENSG00000169436	COL22A1	collagen type XXII alpha 1 chain [Source:HGNC Symbol;Acc:HGNC:22989]	protein_coding	94.4705	-3.41	2.57392e-07	9.16674e-05	5.60342	13.3082	54.5782	141.457
ENSG00000204624	DISP3	dispatched RND transporter family member 3 [Source:HGNC Symbol;Acc:HGNC:29251]	protein_coding	310.184	-1.96343	2.65643e-07	9.27512e-05	173.083	121.675	731.873	419.391
ENSG00000104888	SLC17A7	solute carrier family 17 member 7 [Source:HGNC Symbol;Acc:HGNC:16704]	protein_coding	121.958	-4.34553	2.84687e-07	9.74889e-05	31.1301	8.55525	541.836	274.945
ENSG00000184156	KCNQ3	potassium voltage-gated channel subfamily Q member 3 [Source:HGNC Symbol;Acc:HGNC:6297]	protein_coding	529.756	-2.94325	2.98987e-07	0.000100454	209.194	99.8112	1726.77	654.489
ENSG00000206557	TRIM71	tripartite motif containing 71 [Source:HGNC Symbol;Acc:HGNC:32669]	protein_coding	94.4444	3.50523	4.07746e-07	0.000134458	167.48	51.3315	8.54839	10.958
ENSG00000183908	LRRC55	leucine rich repeat containing 55 [Source:HGNC Symbol;Acc:HGNC:32324]	protein_coding	344.541	-2.33332	5.5018e-07	0.000178128	175.574	71.2937	766.724	483.146
ENSG00000164099	PRSS12	serine protease 12 [Source:HGNC Symbol;Acc:HGNC:9477]	protein_coding	34.6061	-3.12285	5.60592e-07	0.000178258	16.1877	8.55525	127.568	91.6484
ENSG00000124493	GRM4	glutamate metabotropic receptor 4 [Source:HGNC Symbol;Acc:HGNC:4596]	protein_coding	61.9954	4.52273	5.74415e-07	0.000179449	47.9404	105.515	1.9727	4.98089
ENSG00000205927	OLIG2	oligodendrocyte transcription factor 2 [Source:HGNC Symbol;Acc:HGNC:9398]	protein_coding	51.298	8.88321	6.1272e-07	0.000186979	54.789	336.506	0	0.996178
ENSG00000135519	KCNH3	potassium voltage-gated channel subfamily H member 3 [Source:HGNC Symbol;Acc:HGNC:6252]	protein_coding	23.2641	-4.10745	6.19519e-07	0.000186979	4.98082	2.85175	81.5384	56.7821
ENSG00000198846	TOX	thymocyte selection associated high mobility group box [Source:HGNC Symbol;Acc:HGNC:18988]	protein_coding	358.974	1.85557	6.57637e-07	0.000195176	346.789	611.225	120.335	144.446
ENSG00000139370	SLC15A4	solute carrier family 15 member 4 [Source:HGNC Symbol;Acc:HGNC:23090]	protein_coding	97.8845	-2.29124	6.79398e-07	0.000198328	57.902	38.0233	187.407	285.903
ENSG00000184515	BEX5	brain expressed X-linked 5 [Source:HGNC Symbol;Acc:HGNC:27990]	protein_coding	59.8034	2.96459	7.16852e-07	0.000205887	89.6547	82.7007	8.54839	13.9465
ENSG00000147588	PMP2	peripheral myelin protein 2 [Source:HGNC Symbol;Acc:HGNC:9117]	protein_coding	252.461	9.62126	7.52884e-07	0.000212803	3.73561	3440.16	3.28784	0.996178
ENSG00000177551	NHLH2	nescient helix-loop-helix 2 [Source:HGNC Symbol;Acc:HGNC:7818]	protein_coding	70.3308	-4.11628	9.83651e-07	0.000273686	21.7911	3.80233	196.613	258.01
ENSG00000152910	CNTNAP4	contactin associated protein like 4 [Source:HGNC Symbol;Acc:HGNC:18747]	protein_coding	50.2159	3.52068	1.10057e-06	0.000301504	47.9404	60.8373	1.31514	8.9656
ENSG00000006377	DLX6	distal-less homeobox 6 [Source:HGNC Symbol;Acc:HGNC:2919]	protein_coding	315.353	7.17698	1.20144e-06	0.000324153	236.589	729.097	0	6.97325
ENSG00000065413	ANKRD44	ankyrin repeat domain 44 [Source:HGNC Symbol;Acc:HGNC:25259]	protein_coding	141.317	-1.63196	1.30633e-06	0.000347192	65.3732	78.8984	261.055	183.297
ENSG00000140479	PCSK6	proprotein convertase subtilisin/kexin type 6 [Source:HGNC Symbol;Acc:HGNC:8569]	protein_coding	56.0464	-2.83216	1.42813e-06	0.00037398	38.6013	14.2587	243.3	138.469
ENSG00000145391	SETD7	SET domain containing lysine methyltransferase 7 [Source:HGNC Symbol;Acc:HGNC:30412]	protein_coding	418.217	-1.8319	1.48024e-06	0.00038201	268.964	286.126	1169.81	804.912
ENSG00000148737	TCF7L2	transcription factor 7 like 2 [Source:HGNC Symbol;Acc:HGNC:11641]	protein_coding	223.324	1.40375	1.59811e-06	0.000406535	395.975	307.038	122.308	144.446
ENSG00000160321	ZNF208	zinc finger protein 208 [Source:HGNC Symbol;Acc:HGNC:12999]	protein_coding	49.8485	-3.73352	1.72909e-06	0.000430594	2.49041	3.80233	53.9206	26.8968
ENSG00000182667	NTM	neurotrimin [Source:HGNC Symbol;Acc:HGNC:17941]	protein_coding	337.263	1.97256	1.74104e-06	0.000430594	285.152	406.85	70.3598	106.591
ENSG00000272841		novel transcript, antisense to MAP3K4	antisense	64.6344	-2.07128	1.95212e-06	0.000476183	41.7143	56.0844	224.231	184.293
ENSG00000168772	CXXC4	CXXC finger protein 4 [Source:HGNC Symbol;Acc:HGNC:24593]	protein_coding	508.193	2.79509	2.24709e-06	0.000538676	401.578	749.06	70.3598	95.6331
ENSG00000180616	SSTR2	somatostatin receptor 2 [Source:HGNC Symbol;Acc:HGNC:11331]	protein_coding	329.308	-3.31436	2.26881e-06	0.000538676	127.633	51.3315	990.955	794.95
ENSG00000002746	HECW1	HECT, C2 and WW domain containing E3 ubiquitin protein ligase 1 [Source:HGNC Symbol;Acc:HGNC:22195]	protein_coding	440.946	-1.87274	2.50707e-06	0.000587413	254.644	180.611	1161.27	433.337
ENSG00000040731	CDH10	cadherin 10 [Source:HGNC Symbol;Acc:HGNC:1749]	protein_coding	235.632	2.22947	2.58431e-06	0.000597646	207.949	392.591	54.5782	73.7172
ENSG00000229807	XIST	X inactive specific transcript [Source:HGNC Symbol;Acc:HGNC:12810]	lincRNA	1060.78	-6.6506	3.24277e-06	0.000731828	3.11301	0.950583	274.206	148.431
ENSG00000204060	FOXO6	forkhead box O6 [Source:HGNC Symbol;Acc:HGNC:24814]	protein_coding	67.4107	-2.41001	3.25786e-06	0.000731828	30.5075	21.8634	156.501	123.526
ENSG00000148600	CDHR1	cadherin related family member 1 [Source:HGNC Symbol;Acc:HGNC:14550]	protein_coding	113.668	-2.01624	3.28782e-06	0.000731828	101.484	45.628	316.29	283.911
ENSG00000180613	GSX2	GS homeobox 2 [Source:HGNC Symbol;Acc:HGNC:24959]	protein_coding	67.7868	7.27748	3.48392e-06	0.000751223	44.8274	81.7502	0	0.996178
ENSG00000217236	SP9	Sp9 transcription factor [Source:HGNC Symbol;Acc:HGNC:30690]	protein_coding	128.529	6.01011	3.48431e-06	0.000751223	108.333	316.544	0	6.97325
ENSG00000262655	SPON1	spondin 1 [Source:HGNC Symbol;Acc:HGNC:11252]	protein_coding	294.656	5.06784	3.50152e-06	0.000751223	115.804	3052.32	23.0149	71.7248
ENSG00000005108	THSD7A	thrombospondin type 1 domain containing 7A [Source:HGNC Symbol;Acc:HGNC:22207]	protein_coding	987.46	-2.85148	4.01117e-06	0.000840315	195.497	381.184	2287.02	1870.82
ENSG00000214357	NEURL1B	neuralized E3 ubiquitin protein ligase 1B [Source:HGNC Symbol;Acc:HGNC:35422]	protein_coding	211.153	-1.4682	4.77076e-06	0.000987824	148.179	112.169	443.201	277.934
ENSG00000204103	MAFB	MAF bZIP transcription factor B [Source:HGNC Symbol;Acc:HGNC:6408]	protein_coding	73.8166	-2.42284	5.29493e-06	0.00107104	31.7527	33.2704	198.586	149.427
ENSG00000139438	FAM222A	family with sequence similarity 222 member A [Source:HGNC Symbol;Acc:HGNC:25915]	protein_coding	226.211	2.99119	5.3241e-06	0.00107104	247.796	248.102	21.0422	41.8395
ENSG00000074317	SNCB	synuclein beta [Source:HGNC Symbol;Acc:HGNC:11140]	protein_coding	88.5982	-3.59297	5.3531e-06	0.00107104	20.5459	17.1105	253.164	202.224
ENSG00000138083	SIX3	SIX homeobox 3 [Source:HGNC Symbol;Acc:HGNC:10889]	protein_coding	369.806	3.24603	7.35833e-06	0.00145589	458.858	171.105	12.4938	54.7898
ENSG00000198680	TUSC1	tumor suppressor candidate 1 [Source:HGNC Symbol;Acc:HGNC:31010]	protein_coding	31.8074	-3.07024	7.72723e-06	0.00151207	11.2068	4.75292	66.4144	71.7248
ENSG00000145675	PIK3R1	phosphoinositide-3-kinase regulatory subunit 1 [Source:HGNC Symbol;Acc:HGNC:8979]	protein_coding	569.05	1.3142	8.09162e-06	0.00156617	537.928	905.906	267.63	312.8
ENSG00000173114	LRRN3	leucine rich repeat neuronal 3 [Source:HGNC Symbol;Acc:HGNC:17200]	protein_coding	609.55	2.47884	9.08516e-06	0.00173956	370.448	2014.29	149.268	278.93
ENSG00000138650	PCDH10	protocadherin 10 [Source:HGNC Symbol;Acc:HGNC:13404]	protein_coding	611.564	4.4253	9.35414e-06	0.00177201	234.721	1866	36.1662	61.763
ENSG00000225746	MEG8	maternally expressed 8, small nucleolar RNA host gene [Source:HGNC Symbol;Acc:HGNC:14574]	lincRNA	11.3937	8.37451	9.96e-06	0.00186692	61.6376	37.0727	0	0
ENSG00000252835	SCARNA21	small Cajal body-specific RNA 21 [Source:HGNC Symbol;Acc:HGNC:32579]	scaRNA	15.4194	7.09429	1.04161e-05	0.00192706	72.8445	35.1716	0.657568	0
ENSG00000176840	MIR7-3HG	MIR7-3 host gene [Source:HGNC Symbol;Acc:HGNC:30049]	lincRNA	40.9483	4.06134	1.05896e-05	0.00192706	43.5822	37.0727	1.9727	2.98853
ENSG00000170396	ZNF804A	zinc finger protein 804A [Source:HGNC Symbol;Acc:HGNC:21711]	protein_coding	167.667	1.68229	1.06055e-05	0.00192706	146.934	198.672	54.5782	52.7974
ENSG00000053108	FSTL4	follistatin like 4 [Source:HGNC Symbol;Acc:HGNC:21389]	protein_coding	51.8541	-3.27607	1.20484e-05	0.00215416	13.6972	11.407	111.787	132.492
ENSG00000122584	NXPH1	neurexophilin 1 [Source:HGNC Symbol;Acc:HGNC:20693]	protein_coding	172.074	6.17909	1.20973e-05	0.00215416	109.578	689.173	1.31514	9.96178
ENSG00000126861	OMG	oligodendrocyte myelin glycoprotein [Source:HGNC Symbol;Acc:HGNC:8135]	protein_coding	18.1454	6.35988	1.41321e-05	0.00247035	2.49041	177.759	1.9727	0
ENSG00000106069	CHN2	chimerin 2 [Source:HGNC Symbol;Acc:HGNC:1944]	protein_coding	418.656	1.91372	1.45398e-05	0.0025137	230.363	338.408	51.2903	100.614
ENSG00000113532	ST8SIA4	ST8 alpha-N-acetyl-neuraminide alpha-2,8-sialyltransferase 4 [Source:HGNC Symbol;Acc:HGNC:10871]	protein_coding	245.764	1.93457	1.47059e-05	0.00251797	193.007	350.765	76.9355	64.7516
ENSG00000138411	HECW2	HECT, C2 and WW domain containing E3 ubiquitin protein ligase 2 [Source:HGNC Symbol;Acc:HGNC:29853]	protein_coding	213.11	-1.11165	1.6954e-05	0.00287523	127.011	149.242	328.126	265.979
ENSG00000206052	DOK6	docking protein 6 [Source:HGNC Symbol;Acc:HGNC:28301]	protein_coding	342.046	-1.84398	1.71346e-05	0.00287845	167.48	215.782	904.814	468.204
ENSG00000146067	FAM193B	family with sequence similarity 193 member B [Source:HGNC Symbol;Acc:HGNC:25524]	protein_coding	545.282	-1.83101	1.77369e-05	0.00295179	395.352	332.704	1338.15	1253.19
ENSG00000187479	C11orf96	chromosome 11 open reading frame 96 [Source:HGNC Symbol;Acc:HGNC:38675]	protein_coding	71.1475	3.02522	1.94671e-05	0.00320973	47.3178	159.698	7.89082	17.9312
ENSG00000224243	SOX1-OT	SOX1 overlapping transcript [Source:HGNC Symbol;Acc:HGNC:42733]	lincRNA	100.92	3.71336	1.9843e-05	0.00324168	97.1259	166.352	4.60298	15.9388
ENSG00000155966	AFF2	AF4/FMR2 family member 2 [Source:HGNC Symbol;Acc:HGNC:3776]	protein_coding	624.592	-1.41048	2.14194e-05	0.00346053	364.222	274.719	950.843	749.126
ENSG00000185736	ADARB2	adenosine deaminase, RNA specific B2 (inactive) [Source:HGNC Symbol;Acc:HGNC:227]	protein_coding	108.099	3.95218	2.15712e-05	0.00346053	98.9937	182.512	4.60298	13.9465
ENSG00000139910	NOVA1	NOVA alternative splicing regulator 1 [Source:HGNC Symbol;Acc:HGNC:7886]	protein_coding	1211.33	2.07774	2.21029e-05	0.00347273	917.716	2465.81	421.501	379.544
ENSG00000172159	FRMD3	FERM domain containing 3 [Source:HGNC Symbol;Acc:HGNC:24125]	protein_coding	147.334	-1.77102	2.21355e-05	0.00347273	99.6163	96.9595	339.305	331.727
ENSG00000122012	SV2C	synaptic vesicle glycoprotein 2C [Source:HGNC Symbol;Acc:HGNC:30670]	protein_coding	119.428	-2.63823	2.22324e-05	0.00347273	46.0726	18.0611	176.886	227.129
ENSG00000171885	AQP4	aquaporin 4 [Source:HGNC Symbol;Acc:HGNC:637]	protein_coding	173.161	6.67856	2.31869e-05	0.00359035	8.09383	2469.62	17.0968	6.97325
ENSG00000204172	AGAP9	ArfGAP with GTPase domain, ankyrin repeat and PH domain 9 [Source:HGNC Symbol;Acc:HGNC:23463]	protein_coding	21.1095	3.36279	2.3431e-05	0.00359687	32.3753	41.8257	3.28784	3.98471
ENSG00000272674	PCDHB16	protocadherin beta 16 [Source:HGNC Symbol;Acc:HGNC:14546]	protein_coding	32.9689	2.83708	2.5695e-05	0.00391069	32.3753	101.712	7.89082	10.958
ENSG00000138653	NDST4	N-deacetylase and N-sulfotransferase 4 [Source:HGNC Symbol;Acc:HGNC:20779]	protein_coding	36.3121	-2.57733	2.74799e-05	0.00411554	11.8294	3.80233	52.6054	44.828
ENSG00000141449	GREB1L	GREB1 like retinoic acid receptor coactivator [Source:HGNC Symbol;Acc:HGNC:31042]	protein_coding	179.677	3.48411	2.75032e-05	0.00411554	148.179	446.774	11.8362	41.8395
ENSG00000016082	ISL1	ISL LIM homeobox 1 [Source:HGNC Symbol;Acc:HGNC:6132]	protein_coding	111.895	6.89065	2.78611e-05	0.00413435	140.085	51.3315	0.657568	0.996178
ENSG00000184611	KCNH7	potassium voltage-gated channel subfamily H member 7 [Source:HGNC Symbol;Acc:HGNC:18863]	protein_coding	86.1882	-1.98444	2.82568e-05	0.00415841	43.5822	29.4681	154.528	136.476
ENSG00000213626	LBH	limb bud and heart development [Source:HGNC Symbol;Acc:HGNC:29532]	protein_coding	827.606	-1.33426	2.90807e-05	0.00421336	563.455	246.201	1088.28	959.319
ENSG00000164082	GRM2	glutamate metabotropic receptor 2 [Source:HGNC Symbol;Acc:HGNC:4594]	protein_coding	136.601	-2.02388	2.91034e-05	0.00421336	79.6931	20.9128	200.558	215.174
ENSG00000039068	CDH1	cadherin 1 [Source:HGNC Symbol;Acc:HGNC:1748]	protein_coding	29.855	5.81961	2.94349e-05	0.00422699	13.6972	170.154	1.31514	1.99236
ENSG00000168490	PHYHIP	phytanoyl-CoA 2-hydroxylase interacting protein [Source:HGNC Symbol;Acc:HGNC:16865]	protein_coding	130.674	-2.18363	3.0643e-05	0.00436528	80.9383	36.1222	318.263	217.167
ENSG00000143995	MEIS1	Meis homeobox 1 [Source:HGNC Symbol;Acc:HGNC:7000]	protein_coding	249.792	2.89026	3.10006e-05	0.00438118	171.838	334.605	8.54839	60.7669
ENSG00000104447	TRPS1	transcriptional repressor GATA binding 1 [Source:HGNC Symbol;Acc:HGNC:12340]	protein_coding	171.817	1.6056	3.31574e-05	0.00464908	186.781	327.951	88.7717	79.6942
ENSG00000271369		NADH dehydrogenase (ubiquinone) 1 beta subcomplex, 8, 19kDa, pseudogene	processed_pseudogene	20.3385	-2.99263	3.36031e-05	0.00467477	1.86781	3.80233	21.6997	20.9197
ENSG00000279377		TEC	TEC	46.9575	-4.27229	3.45387e-05	0.00476767	0	3.80233	26.9603	36.8586
ENSG00000152578	GRIA4	glutamate ionotropic receptor AMPA type subunit 4 [Source:HGNC Symbol;Acc:HGNC:4574]	protein_coding	150.074	3.84489	3.62352e-05	0.00496339	59.7698	443.922	17.0968	17.9312
ENSG00000135090	TAOK3	TAO kinase 3 [Source:HGNC Symbol;Acc:HGNC:18133]	protein_coding	602.611	2.0303	3.67569e-05	0.00499641	375.429	1709.15	281.439	228.125
ENSG00000115756	HPCAL1	hippocalcin like 1 [Source:HGNC Symbol;Acc:HGNC:5145]	protein_coding	212.599	-1.72816	3.73945e-05	0.00504457	128.879	105.515	407.035	370.578
ENSG00000167306	MYO5B	myosin VB [Source:HGNC Symbol;Acc:HGNC:7603]	protein_coding	161.312	-3.54635	3.9391e-05	0.00527395	36.1109	35.1716	464.243	368.586
ENSG00000197872	FAM49A	family with sequence similarity 49 member A [Source:HGNC Symbol;Acc:HGNC:25373]	protein_coding	407.398	-2.29332	4.22098e-05	0.00560918	172.461	177.759	940.322	776.023
ENSG00000155265	GOLGA7B	golgin A7 family member B [Source:HGNC Symbol;Acc:HGNC:31668]	protein_coding	175.771	-1.57093	4.29232e-05	0.00566173	82.8061	93.1572	291.303	230.117
ENSG00000225978	HAR1A	highly accelerated region 1A [Source:HGNC Symbol;Acc:HGNC:33117]	lincRNA	14.0747	7.39739	4.35581e-05	0.00570323	14.3198	36.1222	0	0
ENSG00000171444	MCC	MCC, WNT signaling pathway regulator [Source:HGNC Symbol;Acc:HGNC:6935]	protein_coding	167.664	2.19571	4.43408e-05	0.00576334	132.614	355.518	50.6327	55.786
ENSG00000079691	CARMIL1	capping protein regulator and myosin 1 linker 1 [Source:HGNC Symbol;Acc:HGNC:21581]	protein_coding	144.097	1.38492	4.64282e-05	0.00599091	170.593	312.742	86.1414	98.6216
ENSG00000267313		keratoconus gene 6 [Source:NCBI gene;Acc:641516]	lincRNA	75.2311	-2.14527	4.84499e-05	0.00620682	25.5267	14.2587	102.581	75.7095
ENSG00000139915	MDGA2	MAM domain containing glycosylphosphatidylinositol anchor 2 [Source:HGNC Symbol;Acc:HGNC:19835]	protein_coding	109.788	2.05195	4.9063e-05	0.00624047	79.6931	220.535	31.5633	40.8433
ENSG00000185630	PBX1	PBX homeobox 1 [Source:HGNC Symbol;Acc:HGNC:8632]	protein_coding	2069.16	1.62259	5.00129e-05	0.00629762	1794.34	3057.08	923.883	650.504
ENSG00000157404	KIT	KIT proto-oncogene receptor tyrosine kinase [Source:HGNC Symbol;Acc:HGNC:6342]	protein_coding	212.844	-2.46613	5.02197e-05	0.00629762	82.8061	135.933	619.429	586.749
ENSG00000125430	HS3ST3B1	heparan sulfate-glucosamine 3-sulfotransferase 3B1 [Source:HGNC Symbol;Acc:HGNC:5198]	protein_coding	95.3818	2.81744	5.09242e-05	0.00634131	67.8636	186.314	17.0968	18.9274
ENSG00000280255		tec	TEC	14.424	4.73931	5.32774e-05	0.0065746	18.6781	44.6774	1.31514	0.996178
ENSG00000113763	UNC5A	unc-5 netrin receptor A [Source:HGNC Symbol;Acc:HGNC:12567]	protein_coding	132.833	-2.5957	5.35361e-05	0.0065746	81.5609	23.7646	330.099	311.804
ENSG00000166405	RIC3	RIC3 acetylcholine receptor chaperone [Source:HGNC Symbol;Acc:HGNC:30338]	protein_coding	209.392	2.01515	5.68693e-05	0.00690361	141.953	327.951	40.1117	76.7057
ENSG00000163359	COL6A3	collagen type VI alpha 3 chain [Source:HGNC Symbol;Acc:HGNC:2213]	protein_coding	353.762	-4.64444	5.73017e-05	0.00690361	44.2048	28.5175	631.265	1190.43
ENSG00000184672	RALYL	RALY RNA binding protein like [Source:HGNC Symbol;Acc:HGNC:27036]	protein_coding	134.291	2.23091	5.73783e-05	0.00690361	71.5992	192.018	24.33	31.8777
ENSG00000064309	CDON	cell adhesion associated, oncogene regulated [Source:HGNC Symbol;Acc:HGNC:17104]	protein_coding	728.633	-1.83477	5.82304e-05	0.00695912	626.96	287.076	1841.85	1422.54
ENSG00000260807		lipase maturation factor 1 [Source:NCBI gene;Acc:64788]	lincRNA	188.658	2.0148	5.9064e-05	0.00701169	183.045	285.175	68.3871	46.8204
ENSG00000177932	ZNF354C	zinc finger protein 354C [Source:HGNC Symbol;Acc:HGNC:16736]	protein_coding	249.881	-1.12076	6.13286e-05	0.00718472	135.105	164.451	378.102	269.964
ENSG00000157005	SST	somatostatin [Source:HGNC Symbol;Acc:HGNC:11329]	protein_coding	16.475	6.66155	6.20738e-05	0.0072245	14.9425	15.2093	0	0
ENSG00000221890	NPTXR	neuronal pentraxin receptor [Source:HGNC Symbol;Acc:HGNC:7954]	protein_coding	680.335	-1.73056	6.44103e-05	0.00737881	326.244	320.347	1204.01	941.388
ENSG00000212719	C17orf51	chromosome 17 open reading frame 51 [Source:HGNC Symbol;Acc:HGNC:27904]	protein_coding	129.959	-2.31922	6.49776e-05	0.00737881	23.0363	57.9856	217.655	182.301
ENSG00000113578	FGF1	fibroblast growth factor 1 [Source:HGNC Symbol;Acc:HGNC:3665]	protein_coding	59.9015	4.1927	6.52836e-05	0.00737881	9.33903	696.778	15.7816	22.9121
ENSG00000189108	IL1RAPL2	interleukin 1 receptor accessory protein like 2 [Source:HGNC Symbol;Acc:HGNC:5997]	protein_coding	17.6558	3.8852	6.54713e-05	0.00737881	12.452	59.8867	1.9727	2.98853
ENSG00000106689	LHX2	LIM homeobox 2 [Source:HGNC Symbol;Acc:HGNC:6594]	protein_coding	859.159	-2.11117	6.54716e-05	0.00737881	587.114	238.596	2166.69	1404.61
ENSG00000186642	PDE2A	phosphodiesterase 2A [Source:HGNC Symbol;Acc:HGNC:8777]	protein_coding	187.149	-1.86885	6.98881e-05	0.00782703	122.03	142.587	637.841	326.746
ENSG00000185920	PTCH1	patched 1 [Source:HGNC Symbol;Acc:HGNC:9585]	protein_coding	504.49	1.69103	7.43748e-05	0.00827745	443.293	618.83	113.759	216.171
ENSG00000134115	CNTN6	contactin 6 [Source:HGNC Symbol;Acc:HGNC:2176]	protein_coding	20.6338	4.52339	7.50726e-05	0.00830322	36.1109	22.814	0	2.98853
ENSG00000113100	CDH9	cadherin 9 [Source:HGNC Symbol;Acc:HGNC:1768]	protein_coding	29.3767	4.8273	7.65906e-05	0.00841882	24.2815	20.9128	0.657568	0.996178
ENSG00000188580	NKAIN2	sodium/potassium transporting ATPase interacting 2 [Source:HGNC Symbol;Acc:HGNC:16443]	protein_coding	98.253	2.95618	7.84084e-05	0.00856576	52.9212	218.634	15.1241	19.9236
ENSG00000166415	WDR72	WD repeat domain 72 [Source:HGNC Symbol;Acc:HGNC:26790]	protein_coding	17.0973	-3.43913	8.26426e-05	0.00897327	4.35822	1.90117	34.8511	35.8624
ENSG00000198597	ZNF536	zinc finger protein 536 [Source:HGNC Symbol;Acc:HGNC:29025]	protein_coding	314.412	-1.49348	8.54875e-05	0.00922591	169.97	113.119	432.68	366.593
ENSG00000258498	DIO3OS	DIO3 opposite strand upstream RNA [Source:HGNC Symbol;Acc:HGNC:20348]	lincRNA	14.6648	4.89777	8.79009e-05	0.00942922	29.2623	18.0611	0.657568	0.996178
ENSG00000239922		novel transcript	lincRNA	44.0889	2.79625	9.27948e-05	0.00986953	84.0513	57.035	3.28784	17.9312
ENSG00000172260	NEGR1	neuronal growth regulator 1 [Source:HGNC Symbol;Acc:HGNC:17302]	protein_coding	550.695	2.36486	9.3114e-05	0.00986953	328.111	996.211	97.9776	159.388
ENSG00000136859	ANGPTL2	angiopoietin like 2 [Source:HGNC Symbol;Acc:HGNC:490]	protein_coding	72.2083	2.47036	9.44535e-05	0.00993469	80.3157	429.664	44.0571	47.8165
ENSG00000171956	FOXB1	forkhead box B1 [Source:HGNC Symbol;Acc:HGNC:3799]	protein_coding	25.8892	4.45732	9.48446e-05	0.00993469	18.0555	135.933	1.31514	5.97707
ENSG00000226383	LINC01876	long intergenic non-protein coding RNA 1876 [Source:HGNC Symbol;Acc:HGNC:52695]	lincRNA	23.7586	-3.51782	0.000103549	0.010783	3.73561	1.90117	36.8238	29.8853
ENSG00000138669	PRKG2	protein kinase cGMP-dependent 2 [Source:HGNC Symbol;Acc:HGNC:9416]	protein_coding	26.4994	-2.71106	0.000108087	0.0111902	5.60342	2.85175	34.1935	22.9121
ENSG00000139364	TMEM132B	transmembrane protein 132B [Source:HGNC Symbol;Acc:HGNC:29397]	protein_coding	221.964	-2.30401	0.000112734	0.01152	69.1088	63.6891	513.561	141.457
ENSG00000198673	FAM19A2	family with sequence similarity 19 member A2, C-C motif chemokine like [Source:HGNC Symbol;Acc:HGNC:21589]	protein_coding	77.7538	1.87219	0.000113606	0.01152	66.6184	76.9972	18.4119	20.9197
ENSG00000026559	KCNG1	potassium voltage-gated channel modifier subfamily G member 1 [Source:HGNC Symbol;Acc:HGNC:6248]	protein_coding	123.851	-2.47909	0.000113805	0.01152	69.7314	44.6774	357.717	281.918
ENSG00000197360	ZNF98	zinc finger protein 98 [Source:HGNC Symbol;Acc:HGNC:13174]	protein_coding	17.1783	-6.05772	0.00011386	0.01152	0.622602	0	26.3027	23.9083
ENSG00000107295	SH3GL2	SH3 domain containing GRB2 like 2, endophilin A1 [Source:HGNC Symbol;Acc:HGNC:10831]	protein_coding	167.015	-3.21581	0.0001161	0.0116802	31.1301	51.3315	422.159	341.689
ENSG00000133083	DCLK1	doublecortin like kinase 1 [Source:HGNC Symbol;Acc:HGNC:2700]	protein_coding	2383.31	1.54218	0.000118776	0.0118822	1735.19	4711.09	1221.1	991.197
ENSG00000171532	NEUROD2	neuronal differentiation 2 [Source:HGNC Symbol;Acc:HGNC:7763]	protein_coding	453.032	-5.05529	0.000120346	0.0119721	39.8465	36.1222	1541.34	985.22
ENSG00000225792		uncharacterized LOC105375304 [Source:NCBI gene;Acc:105375304]	antisense	39.8602	2.74796	0.000124024	0.0122581	46.6952	66.5408	10.5211	5.97707
ENSG00000166923	GREM1	gremlin 1, DAN family BMP antagonist [Source:HGNC Symbol;Acc:HGNC:2001]	protein_coding	49.7727	-3.85055	0.000124598	0.0122581	8.09383	6.65408	170.31	42.8356
ENSG00000183044	ABAT	4-aminobutyrate aminotransferase [Source:HGNC Symbol;Acc:HGNC:23]	protein_coding	1397.47	1.39637	0.000130321	0.0127506	1257.66	3375.52	866.675	892.575
ENSG00000196104	SPOCK3	SPARC (osteonectin), cwcv and kazal like domains proteoglycan 3 [Source:HGNC Symbol;Acc:HGNC:13565]	protein_coding	45.1853	3.04242	0.000131648	0.0128102	33.6205	57.9856	2.63027	8.9656
ENSG00000137672	TRPC6	transient receptor potential cation channel subfamily C member 6 [Source:HGNC Symbol;Acc:HGNC:12338]	protein_coding	11.1957	-4.28164	0.00013293	0.0128646	0.622602	1.90117	24.33	20.9197
ENSG00000250241		uncharacterized LOC101927359 [Source:NCBI gene;Acc:101927359]	lincRNA	16.5633	4.31411	0.000137549	0.0132396	8.71643	56.0844	1.31514	1.99236
ENSG00000165966	PDZRN4	PDZ domain containing ring finger 4 [Source:HGNC Symbol;Acc:HGNC:30552]	protein_coding	74.9867	3.24993	0.000142016	0.0135961	38.6013	313.692	17.0968	19.9236
ENSG00000198886	MT-ND4	mitochondrially encoded NADH:ubiquinone oxidoreductase core subunit 4 [Source:HGNC Symbol;Acc:HGNC:7459]	protein_coding	38474.5	1.04071	0.000143292	0.0136449	48092.9	66480.9	29884.5	25807
ENSG00000197406	DIO3	iodothyronine deiodinase 3 [Source:HGNC Symbol;Acc:HGNC:2885]	protein_coding	17.3069	6.74354	0.000145009	0.013735	24.9041	6.65408	0	0
ENSG00000090932	DLL3	delta like canonical Notch ligand 3 [Source:HGNC Symbol;Acc:HGNC:2909]	protein_coding	265.638	1.75006	0.000147356	0.0138834	261.493	397.344	114.417	80.6904
ENSG00000235934		novel transcript	antisense	11.3979	6.26306	0.000151072	0.0141587	10.5842	12.3576	0	0
ENSG00000127328	RAB3IP	RAB3A interacting protein [Source:HGNC Symbol;Acc:HGNC:16508]	protein_coding	245.585	1.52935	0.000152335	0.014185	259.002	431.565	118.362	120.538
ENSG00000164125	FAM198B	family with sequence similarity 198 member B [Source:HGNC Symbol;Acc:HGNC:25312]	protein_coding	37.2524	3.34967	0.000152947	0.014185	28.6397	251.905	7.89082	19.9236
ENSG00000128487	SPECC1	sperm antigen with calponin homology and coiled-coil domains 1 [Source:HGNC Symbol;Acc:HGNC:30615]	protein_coding	388.584	1.6007	0.000154173	0.0142246	410.295	931.572	201.216	241.075
ENSG00000172985	SH3RF3	SH3 domain containing ring finger 3 [Source:HGNC Symbol;Acc:HGNC:24699]	protein_coding	158.822	-1.70113	0.000156853	0.0143973	85.2965	117.872	387.308	270.96
ENSG00000101445	PPP1R16B	protein phosphatase 1 regulatory subunit 16B [Source:HGNC Symbol;Acc:HGNC:15850]	protein_coding	45.9633	-2.35173	0.000157847	0.0144142	24.2815	17.1105	135.459	76.7057
ENSG00000185985	SLITRK2	SLIT and NTRK like family member 2 [Source:HGNC Symbol;Acc:HGNC:13449]	protein_coding	153.757	2.61947	0.000160124	0.0145476	67.8636	744.307	76.9355	54.7898
ENSG00000101162	TUBB1	tubulin beta 1 class VI [Source:HGNC Symbol;Acc:HGNC:16257]	protein_coding	13.3068	3.10743	0.000162935	0.0146927	31.1301	32.3198	2.63027	4.98089
ENSG00000077616	NAALAD2	N-acetylated alpha-linked acidic dipeptidase 2 [Source:HGNC Symbol;Acc:HGNC:14526]	protein_coding	83.8051	2.24716	0.000164197	0.0146927	62.2602	101.712	11.1787	23.9083
ENSG00000078900	TP73	tumor protein p73 [Source:HGNC Symbol;Acc:HGNC:12003]	protein_coding	45.2252	-3.18113	0.000166758	0.0148473	16.1877	6.65408	52.6054	158.392
ENSG00000268205		novel transcript	lincRNA	225.738	2.21412	0.000169967	0.0150057	161.877	633.088	103.896	66.7439
ENSG00000261609	GAN	gigaxonin [Source:HGNC Symbol;Acc:HGNC:4137]	protein_coding	218.643	1.20184	0.000170398	0.0150057	236.589	337.457	136.774	111.572
ENSG00000164488	DACT2	dishevelled binding antagonist of beta catenin 2 [Source:HGNC Symbol;Acc:HGNC:21231]	protein_coding	29.4446	-3.41594	0.000171833	0.0150057	16.1877	5.7035	152.556	84.6751
ENSG00000242779	ZNF702P	zinc finger protein 702, pseudogene [Source:HGNC Symbol;Acc:HGNC:25775]	transcribed_processed_pseudogene	44.8092	-2.01497	0.000171908	0.0150057	43.5822	12.3576	116.39	114.56
ENSG00000242808	SOX2-OT	SOX2 overlapping transcript [Source:HGNC Symbol;Acc:HGNC:20209]	sense_overlapping	399.999	2.25406	0.000173372	0.0150597	292.623	1465.8	91.402	277.934
ENSG00000149256	TENM4	teneurin transmembrane protein 4 [Source:HGNC Symbol;Acc:HGNC:29945]	protein_coding	949.04	-1.73445	0.000175195	0.0150663	724.709	238.596	1968.76	1241.24
ENSG00000144285	SCN1A	sodium voltage-gated channel alpha subunit 1 [Source:HGNC Symbol;Acc:HGNC:10585]	protein_coding	248.661	1.90045	0.000175649	0.0150663	250.286	807.996	168.995	113.564
ENSG00000139155	SLCO1C1	solute carrier organic anion transporter family member 1C1 [Source:HGNC Symbol;Acc:HGNC:13819]	protein_coding	21.4145	4.6977	0.000175987	0.0150663	3.11301	142.587	2.63027	2.98853
ENSG00000135547	HEY2	hes related family bHLH transcription factor with YRPW motif 2 [Source:HGNC Symbol;Acc:HGNC:4881]	protein_coding	34.1151	-3.04521	0.000177852	0.0151487	10.5842	14.2587	126.911	76.7057
ENSG00000169946	ZFPM2	zinc finger protein, FOG family member 2 [Source:HGNC Symbol;Acc:HGNC:16700]	protein_coding	262.207	-2.78038	0.000179626	0.0151487	166.235	72.2443	948.213	693.34
ENSG00000254122	PCDHGB7	protocadherin gamma subfamily B, 7 [Source:HGNC Symbol;Acc:HGNC:8714]	protein_coding	137.579	1.82113	0.000179643	0.0151487	199.233	257.608	45.3722	84.6751
ENSG00000139352	ASCL1	achaete-scute family bHLH transcription factor 1 [Source:HGNC Symbol;Acc:HGNC:738]	protein_coding	540.677	2.23192	0.000180352	0.0151487	604.547	1024.73	259.082	86.6675
ENSG00000215146		zinc finger protein 91 pseudogene [Source:NCBI gene;Acc:441666]	transcribed_unprocessed_pseudogene	92.1586	-1.78737	0.000187416	0.0156682	28.6397	20.9128	86.799	85.6713
ENSG00000187416	LHFPL3	LHFPL tetraspan subfamily member 3 [Source:HGNC Symbol;Acc:HGNC:6589]	protein_coding	48.2342	2.58742	0.000194875	0.0162156	18.6781	133.082	8.54839	16.935
ENSG00000231240	KLF2P1	Kruppel like factor 2 pseudogene 1 [Source:HGNC Symbol;Acc:HGNC:49280]	processed_pseudogene	8.64952	7.47569	0.000198707	0.0164576	42.3369	10.4564	0	0
ENSG00000154764	WNT7A	Wnt family member 7A [Source:HGNC Symbol;Acc:HGNC:12786]	protein_coding	130.251	2.51303	0.000200525	0.0165312	66.6184	263.312	16.4392	41.8395
ENSG00000237515	SHISA9	shisa family member 9 [Source:HGNC Symbol;Acc:HGNC:37231]	protein_coding	104.985	-1.87001	0.000202787	0.0165832	44.2048	41.8257	102.581	213.182
ENSG00000115355	CCDC88A	coiled-coil domain containing 88A [Source:HGNC Symbol;Acc:HGNC:25523]	protein_coding	3519.16	2.05976	0.000204026	0.0165832	2598.12	9387.01	1539.37	1334.88
ENSG00000182836	PLCXD3	phosphatidylinositol specific phospholipase C X domain containing 3 [Source:HGNC Symbol;Acc:HGNC:31822]	protein_coding	58.2064	3.10237	0.000204876	0.0165832	43.5822	78.8984	7.23325	6.97325
ENSG00000261716		histone cluster 2 H2B family member c (pseudogene) [Source:NCBI gene;Acc:337873]	transcribed_unprocessed_pseudogene	134.249	2.24415	0.000204915	0.0165832	92.7677	344.111	49.9752	41.8395
ENSG00000233968		uncharacterized LOC101928834 [Source:NCBI gene;Acc:101928834]	antisense	8.0051	-5.6821	0.000205811	0.0165832	1.2452	0	40.7692	31.8777
ENSG00000183793	NPIPA5	nuclear pore complex interacting protein family member A5 [Source:HGNC Symbol;Acc:HGNC:41980]	protein_coding	28.6501	3.16838	0.000211335	0.0169515	53.5438	51.3315	6.57568	4.98089
ENSG00000146147	MLIP	muscular LMNA interacting protein [Source:HGNC Symbol;Acc:HGNC:21355]	protein_coding	10.6281	-3.87866	0.000217726	0.0173858	1.2452	2.85175	29.5906	27.893
ENSG00000153823	PID1	phosphotyrosine interaction domain containing 1 [Source:HGNC Symbol;Acc:HGNC:26084]	protein_coding	108.841	3.12716	0.000220054	0.0174933	34.2431	367.876	23.0149	22.9121
ENSG00000113248	PCDHB15	protocadherin beta 15 [Source:HGNC Symbol;Acc:HGNC:8686]	protein_coding	245.675	-1.11211	0.000225316	0.017832	130.746	86.5031	247.246	225.136
ENSG00000079931	MOXD1	monooxygenase DBH like 1 [Source:HGNC Symbol;Acc:HGNC:21063]	protein_coding	572.867	4.53785	0.000230266	0.0181431	135.105	816.551	19.0695	21.9159
ENSG00000171246	NPTX1	neuronal pentraxin 1 [Source:HGNC Symbol;Acc:HGNC:7952]	protein_coding	249.869	-2.83863	0.000234331	0.0183416	82.8061	85.5525	745.682	458.242
ENSG00000254377	MIR124-2HG	MIR124-2 host gene [Source:HGNC Symbol;Acc:HGNC:48723]	lincRNA	466.856	2.27559	0.000234845	0.0183416	268.964	732.9	133.486	72.721
ENSG00000118733	OLFM3	olfactomedin 3 [Source:HGNC Symbol;Acc:HGNC:17990]	protein_coding	66.1493	-2.79749	0.000240946	0.0187359	26.7719	19.0117	105.868	214.178
ENSG00000196275	GTF2IRD2	GTF2I repeat domain containing 2 [Source:HGNC Symbol;Acc:HGNC:30775]	protein_coding	31.259	2.34707	0.000242179	0.0187499	40.4691	70.3432	9.86352	11.9541
ENSG00000198786	MT-ND5	mitochondrially encoded NADH:ubiquinone oxidoreductase core subunit 5 [Source:HGNC Symbol;Acc:HGNC:7461]	protein_coding	20007	1.08603	0.000246421	0.0189957	24873.6	33721.9	14002.3	13598.8
ENSG00000182732	RGS6	regulator of G protein signaling 6 [Source:HGNC Symbol;Acc:HGNC:10002]	protein_coding	65.8477	3.50097	0.000253045	0.0194125	23.6589	357.419	13.8089	19.9236
ENSG00000168461	RAB31	RAB31, member RAS oncogene family [Source:HGNC Symbol;Acc:HGNC:9771]	protein_coding	506.504	1.95094	0.000254008	0.0194125	436.444	1784.24	236.725	337.704
ENSG00000165124	SVEP1	sushi, von Willebrand factor type A, EGF and pentraxin domain containing 1 [Source:HGNC Symbol;Acc:HGNC:15985]	protein_coding	57.7851	-2.30315	0.000256745	0.0194191	16.1877	31.3692	96.0049	136.476
ENSG00000129682	FGF13	fibroblast growth factor 13 [Source:HGNC Symbol;Acc:HGNC:3670]	protein_coding	717.088	1.77276	0.000257719	0.0194191	441.425	1506.67	296.563	272.953
ENSG00000132975	GPR12	G protein-coupled receptor 12 [Source:HGNC Symbol;Acc:HGNC:4466]	protein_coding	148.836	-2.37234	0.000258456	0.0194191	49.1856	77.9478	422.816	233.106
ENSG00000204128	C2orf72	chromosome 2 open reading frame 72 [Source:HGNC Symbol;Acc:HGNC:27418]	protein_coding	117.037	3.41922	0.000261859	0.0195399	24.9041	546.585	17.7543	35.8624
ENSG00000077522	ACTN2	actinin alpha 2 [Source:HGNC Symbol;Acc:HGNC:164]	protein_coding	42.8764	3.48931	0.000262258	0.0195399	19.3007	260.46	13.8089	10.958
ENSG00000111432	FZD10	frizzled class receptor 10 [Source:HGNC Symbol;Acc:HGNC:4039]	protein_coding	14.3826	-5.90438	0.000268691	0.0199358	0.622602	0.950583	12.4938	79.6942
ENSG00000170390	DCLK2	doublecortin like kinase 2 [Source:HGNC Symbol;Acc:HGNC:19002]	protein_coding	1287.43	1.90855	0.000271945	0.0200935	869.775	3068.48	546.439	502.074
ENSG00000119922	IFIT2	interferon induced protein with tetratricopeptide repeats 2 [Source:HGNC Symbol;Acc:HGNC:5409]	protein_coding	23.979	3.66198	0.000275999	0.0203088	6.84862	201.524	6.57568	9.96178
ENSG00000154265	ABCA5	ATP binding cassette subfamily A member 5 [Source:HGNC Symbol;Acc:HGNC:35]	protein_coding	97.7153	1.66126	0.000279234	0.0204622	75.3349	131.18	27.6179	37.8548
ENSG00000163064	EN1	engrailed homeobox 1 [Source:HGNC Symbol;Acc:HGNC:3342]	protein_coding	6.81186	6.84807	0.000280996	0.020507	25.5267	8.55525	0	0
ENSG00000111879	FAM184A	family with sequence similarity 184 member A [Source:HGNC Symbol;Acc:HGNC:20991]	protein_coding	184.082	1.36657	0.000298156	0.021529	174.329	422.059	100.608	130.499
ENSG00000155926	SLA	Src like adaptor [Source:HGNC Symbol;Acc:HGNC:10902]	protein_coding	102.374	-3.66761	0.000298628	0.021529	16.8103	24.7152	338.648	187.281
ENSG00000102924	CBLN1	cerebellin 1 precursor [Source:HGNC Symbol;Acc:HGNC:1543]	protein_coding	170.409	-2.95813	0.000307437	0.0220123	64.7506	18.0611	186.092	462.227
ENSG00000080166	DCT	dopachrome tautomerase [Source:HGNC Symbol;Acc:HGNC:2709]	protein_coding	78.5196	-2.84119	0.000307804	0.0220123	16.1877	69.3926	493.176	114.56
ENSG00000214455	RCN1P2	reticulocalbin 1 pseudogene 2 [Source:HGNC Symbol;Acc:HGNC:39204]	processed_pseudogene	30.8052	3.54299	0.000314338	0.0223897	90.2773	34.221	6.57568	3.98471
ENSG00000179083	FAM133A	family with sequence similarity 133 member A [Source:HGNC Symbol;Acc:HGNC:26748]	protein_coding	28.454	3.40868	0.000322365	0.0228699	11.8294	41.8257	1.31514	3.98471
ENSG00000140015	KCNH5	potassium voltage-gated channel subfamily H member 5 [Source:HGNC Symbol;Acc:HGNC:6254]	protein_coding	27.2428	2.71801	0.000328943	0.0231236	22.4137	57.035	2.63027	9.96178
ENSG00000171189	GRIK1	glutamate ionotropic receptor kainate type subunit 1 [Source:HGNC Symbol;Acc:HGNC:4579]	protein_coding	84.4955	1.80048	0.000329837	0.0231236	85.2965	208.178	35.5087	48.8127
ENSG00000136352	NKX2-1	NK2 homeobox 1 [Source:HGNC Symbol;Acc:HGNC:11825]	protein_coding	146.779	9.96494	0.000333214	0.0232688	98.9937	198.672	0	0
ENSG00000127325	BEST3	bestrophin 3 [Source:HGNC Symbol;Acc:HGNC:17105]	protein_coding	25.918	5.21316	0.000335975	0.02337	6.22602	125.477	3.28784	0
ENSG00000205856	C22orf42	chromosome 22 open reading frame 42 [Source:HGNC Symbol;Acc:HGNC:27160]	protein_coding	27.9943	5.90937	0.00034301	0.0235324	34.8657	12.3576	0.657568	0
ENSG00000235655	H3F3AP4	H3 histone, family 3A, pseudogene 4 [Source:HGNC Symbol;Acc:HGNC:42980]	processed_pseudogene	52.0944	2.27669	0.000343635	0.0235324	55.4116	145.439	24.9876	15.9388
ENSG00000165985	C1QL3	complement C1q like 3 [Source:HGNC Symbol;Acc:HGNC:19359]	protein_coding	42.9007	-4.39569	0.000344697	0.0235324	3.11301	2.85175	41.4268	84.6751
ENSG00000214717	ZBED1	zinc finger BED-type containing 1 [Source:HGNC Symbol;Acc:HGNC:447]	protein_coding	445.375	1.03779	0.000346004	0.0235324	522.986	615.027	253.821	300.846
ENSG00000248527	MTATP6P1	MT-ATP6 pseudogene 1 [Source:HGNC Symbol;Acc:HGNC:44575]	unprocessed_pseudogene	3159.39	1.17014	0.00034624	0.0235324	4170.81	6164.53	2226.53	2365.92
ENSG00000181234	TMEM132C	transmembrane protein 132C [Source:HGNC Symbol;Acc:HGNC:25436]	protein_coding	124.925	-4.96819	0.000351134	0.0237743	26.1493	4.75292	161.104	813.877
ENSG00000257354		novel transcript	lincRNA	67.4633	2.32827	0.000361468	0.0243391	53.5438	246.201	29.5906	29.8853
ENSG00000227775		ribosomal protein S7 (RPS7) pseudogene	transcribed_processed_pseudogene	105.881	1.36164	0.000362209	0.0243391	126.388	92.2066	50.6327	33.87
ENSG00000162975	KCNF1	potassium voltage-gated channel modifier subfamily F member 1 [Source:HGNC Symbol;Acc:HGNC:6246]	protein_coding	51.0376	2.72772	0.000365978	0.0244519	41.7143	77.9478	4.60298	13.9465
ENSG00000175356	SCUBE2	signal peptide, CUB domain and EGF like domain containing 2 [Source:HGNC Symbol;Acc:HGNC:30425]	protein_coding	38.8448	1.88345	0.000366635	0.0244519	43.5822	65.5902	17.0968	11.9541
ENSG00000125285	SOX21	SRY-box 21 [Source:HGNC Symbol;Acc:HGNC:11197]	protein_coding	254.624	1.58986	0.000372033	0.0247194	246.55	634.99	164.392	127.511
ENSG00000099715	PCDH11Y	protocadherin 11 Y-linked [Source:HGNC Symbol;Acc:HGNC:15813]	protein_coding	8.02951	4.42853	0.000379213	0.0251028	16.1877	50.3809	1.9727	0.996178
ENSG00000274512	TBC1D3L	TBC1 domain family member 3L [Source:HGNC Symbol;Acc:HGNC:51246]	protein_coding	12.0072	6.43637	0.000381454	0.0251576	14.3198	11.407	0	0
ENSG00000129151	BBOX1	gamma-butyrobetaine hydroxylase 1 [Source:HGNC Symbol;Acc:HGNC:964]	protein_coding	32.075	3.8387	0.000389467	0.0254972	8.09383	364.073	9.20595	16.935
ENSG00000117154	IGSF21	immunoglobin superfamily member 21 [Source:HGNC Symbol;Acc:HGNC:28246]	protein_coding	212.382	-2.04015	0.00039643	0.025858	86.5417	60.8373	317.605	289.888
ENSG00000158815	FGF17	fibroblast growth factor 17 [Source:HGNC Symbol;Acc:HGNC:3673]	protein_coding	62.7223	3.22351	0.000404241	0.0262527	384.768	30.4187	7.23325	37.8548
ENSG00000164418	GRIK2	glutamate ionotropic receptor kainate type subunit 2 [Source:HGNC Symbol;Acc:HGNC:4580]	protein_coding	153.57	1.73168	0.000406241	0.0262527	89.6547	217.684	51.9479	39.8471
ENSG00000065320	NTN1	netrin 1 [Source:HGNC Symbol;Acc:HGNC:8029]	protein_coding	534.164	1.80187	0.000406905	0.0262527	663.071	569.399	112.444	242.071
ENSG00000136999	NOV	nephroblastoma overexpressed [Source:HGNC Symbol;Acc:HGNC:7885]	protein_coding	22.6783	-2.7041	0.00042445	0.0272859	5.60342	10.4564	44.0571	58.7745
ENSG00000227640	SOX21-AS1	SOX21 antisense divergent transcript 1 [Source:HGNC Symbol;Acc:HGNC:39807]	lincRNA	126.733	1.47842	0.000427154	0.0273304	168.725	237.646	77.593	67.7401
ENSG00000069493	CLEC2D	C-type lectin domain family 2 member D [Source:HGNC Symbol;Acc:HGNC:14351]	protein_coding	44.8371	2.01566	0.000432133	0.0274821	41.7143	153.044	23.0149	24.9044
ENSG00000197177	ADGRA1	adhesion G protein-coupled receptor A1 [Source:HGNC Symbol;Acc:HGNC:13838]	protein_coding	102.238	1.82095	0.000433934	0.0274984	78.4479	115.021	20.3846	34.8662
ENSG00000157103	SLC6A1	solute carrier family 6 member 1 [Source:HGNC Symbol;Acc:HGNC:11042]	protein_coding	359.467	3.57185	0.00043982	0.0277726	153.16	1112.18	42.7419	63.7554
ENSG00000114166	KAT2B	lysine acetyltransferase 2B [Source:HGNC Symbol;Acc:HGNC:8638]	protein_coding	182.702	2.50517	0.00045558	0.0286661	64.7506	1005.72	96.6625	91.6484
ENSG00000101438	SLC32A1	solute carrier family 32 member 1 [Source:HGNC Symbol;Acc:HGNC:11018]	protein_coding	210.801	5.20976	0.000458577	0.0287531	184.29	125.477	0.657568	7.96942
ENSG00000231806	PCAT7	prostate cancer associated transcript 7 [Source:HGNC Symbol;Acc:HGNC:48824]	antisense	6.77781	7.17473	0.000461639	0.028775	23.0363	19.9622	0	0
ENSG00000129675	ARHGEF6	Rac/Cdc42 guanine nucleotide exchange factor 6 [Source:HGNC Symbol;Acc:HGNC:685]	protein_coding	195.601	2.49935	0.000462158	0.028775	124.52	1139.75	129.541	93.6407
ENSG00000182916	TCEAL7	transcription elongation factor A like 7 [Source:HGNC Symbol;Acc:HGNC:28336]	protein_coding	144.077	1.71711	0.000472265	0.0293018	212.307	184.413	63.7841	56.7821
ENSG00000169184	MN1	MN1 proto-oncogene, transcriptional regulator [Source:HGNC Symbol;Acc:HGNC:7180]	protein_coding	683.261	1.15504	0.000482903	0.0298578	878.492	725.295	295.248	426.364
ENSG00000100314	CABP7	calcium binding protein 7 [Source:HGNC Symbol;Acc:HGNC:20834]	protein_coding	54.0313	-3.00893	0.000484838	0.0298737	42.9595	9.50583	225.546	201.228
ENSG00000075429	CACNG5	calcium voltage-gated channel auxiliary subunit gamma 5 [Source:HGNC Symbol;Acc:HGNC:1409]	protein_coding	30.2763	-3.03531	0.000488088	0.0299487	19.9233	1.90117	102.581	81.6866
ENSG00000251562	MALAT1	metastasis associated lung adenocarcinoma transcript 1 [Source:HGNC Symbol;Acc:HGNC:29665]	lincRNA	15648.6	2.0211	0.000489419	0.0299487	15342.8	26007	5344.71	4842.42
ENSG00000153012	LGI2	leucine rich repeat LGI family member 2 [Source:HGNC Symbol;Acc:HGNC:18710]	protein_coding	107.105	2.9103	0.000499722	0.0303138	201.1	31.3692	8.54839	22.9121
ENSG00000164600	NEUROD6	neuronal differentiation 6 [Source:HGNC Symbol;Acc:HGNC:13804]	protein_coding	760.588	-5.65511	0.000500103	0.0303138	41.0917	57.9856	3299.02	1691.51
ENSG00000228971		uncharacterized LOC100996635 [Source:NCBI gene;Acc:100996635]	lincRNA	7.56377	-4.33755	0.000500492	0.0303138	1.86781	0.950583	22.3573	36.8586
ENSG00000221866	PLXNA4	plexin A4 [Source:HGNC Symbol;Acc:HGNC:9102]	protein_coding	546.314	-1.23406	0.000504047	0.0303725	219.779	278.521	589.839	580.772
ENSG00000269821	KCNQ1OT1	KCNQ1 opposite strand/antisense transcript 1 [Source:HGNC Symbol;Acc:HGNC:6295]	antisense	371.697	2.68819	0.000504872	0.0303725	440.802	473.39	84.8263	56.7821
ENSG00000106483	SFRP4	secreted frizzled related protein 4 [Source:HGNC Symbol;Acc:HGNC:10778]	protein_coding	33.555	3.7518	0.000509237	0.030532	121.407	103.614	5.91811	10.958
ENSG00000205978	NYNRIN	NYN domain and retroviral integrase containing [Source:HGNC Symbol;Acc:HGNC:20165]	protein_coding	621.345	-1.10935	0.000521219	0.0311301	598.943	348.864	998.846	1049.97
ENSG00000165983	PTER	phosphotriesterase related [Source:HGNC Symbol;Acc:HGNC:9590]	protein_coding	48.2576	-3.31671	0.000522711	0.0311301	14.9425	6.65408	77.593	140.461
ENSG00000174871	CNIH2	cornichon family AMPA receptor auxiliary protein 2 [Source:HGNC Symbol;Acc:HGNC:28744]	protein_coding	524.593	-1.32893	0.000526714	0.031264	405.314	253.806	959.392	698.321
ENSG00000259436		novel transcript, antisense to POU2F2	antisense	18.9841	7.29221	0.000539519	0.0319177	45.45	0.950583	0	0
ENSG00000107819	SFXN3	sideroflexin 3 [Source:HGNC Symbol;Acc:HGNC:16087]	protein_coding	217.507	-1.20645	0.000548723	0.0323547	171.216	94.1077	311.03	304.83
ENSG00000005513	SOX8	SRY-box 8 [Source:HGNC Symbol;Acc:HGNC:11203]	protein_coding	145.595	2.25475	0.000568628	0.0334177	125.143	423.01	76.2779	37.8548
ENSG00000154620	TMSB4Y	thymosin beta 4 Y-linked [Source:HGNC Symbol;Acc:HGNC:11882]	protein_coding	7.17813	7.51243	0.000572241	0.0335194	23.0363	31.3692	0	0
ENSG00000139354	GAS2L3	growth arrest specific 2 like 3 [Source:HGNC Symbol;Acc:HGNC:27475]	protein_coding	227.723	1.73855	0.000585795	0.0342008	204.214	732.9	158.474	121.534
ENSG00000114646	CSPG5	chondroitin sulfate proteoglycan 5 [Source:HGNC Symbol;Acc:HGNC:2467]	protein_coding	249.461	2.67198	0.000601727	0.0348426	98.3711	1404.01	117.047	118.545
ENSG00000229520	LINC00404	long intergenic non-protein coding RNA 404 [Source:HGNC Symbol;Acc:HGNC:42734]	lincRNA	48.7128	2.87515	0.000602657	0.0348426	44.2048	55.1338	3.94541	9.96178
ENSG00000165973	NELL1	neural EGFL like 1 [Source:HGNC Symbol;Acc:HGNC:7750]	protein_coding	47.091	-2.7902	0.000606208	0.0349345	10.5842	11.407	114.417	36.8586
ENSG00000151466	SCLT1	sodium channel and clathrin linker 1 [Source:HGNC Symbol;Acc:HGNC:26406]	protein_coding	123.282	1.28457	0.000609063	0.0349857	130.746	282.323	103.896	63.7554
ENSG00000109794	FAM149A	family with sequence similarity 149 member A [Source:HGNC Symbol;Acc:HGNC:24527]	protein_coding	65.6587	-1.63727	0.000627503	0.0357614	39.8465	39.9245	144.007	103.602
ENSG00000225649		uncharacterized LOC100506474 [Source:NCBI gene;Acc:100506474]	processed_transcript	6.47989	6.73109	0.000628392	0.0357614	0.622602	31.3692	0	0
ENSG00000079102	RUNX1T1	RUNX1 translocation partner 1 [Source:HGNC Symbol;Acc:HGNC:1535]	protein_coding	920.995	1.98563	0.00062859	0.0357614	631.941	1521.88	371.526	171.343
ENSG00000167081	PBX3	PBX homeobox 3 [Source:HGNC Symbol;Acc:HGNC:8634]	protein_coding	1648.97	3.52474	0.000646355	0.0366549	978.731	3103.65	49.3176	305.827
ENSG00000110693	SOX6	SRY-box 6 [Source:HGNC Symbol;Acc:HGNC:16421]	protein_coding	370.526	1.26324	0.000649632	0.0367238	342.431	803.243	237.382	239.083
ENSG00000180537	RNF182	ring finger protein 182 [Source:HGNC Symbol;Acc:HGNC:28522]	protein_coding	183.454	-2.19216	0.000657772	0.0370663	148.179	108.366	693.077	480.158
ENSG00000166250	CLMP	CXADR like membrane protein [Source:HGNC Symbol;Acc:HGNC:24039]	protein_coding	79.0696	-2.54635	0.0006686	0.037471	54.789	7.60467	234.752	134.484
ENSG00000052802	MSMO1	methylsterol monooxygenase 1 [Source:HGNC Symbol;Acc:HGNC:10545]	protein_coding	1149.47	-1.40017	0.000669163	0.037471	1040.99	508.562	2392.23	1700.48
ENSG00000127084	FGD3	FYVE, RhoGEF and PH domain containing 3 [Source:HGNC Symbol;Acc:HGNC:16027]	protein_coding	57.5827	5.79978	0.000684047	0.0379242	24.9041	105.515	1.31514	0.996178
ENSG00000103260	METRN	meteorin, glial cell differentiation regulator [Source:HGNC Symbol;Acc:HGNC:14151]	protein_coding	240.231	1.38088	0.00068638	0.0379242	447.651	230.041	117.705	143.45
ENSG00000164684	ZNF704	zinc finger protein 704 [Source:HGNC Symbol;Acc:HGNC:32291]	protein_coding	1041.96	1.39467	0.000686603	0.0379242	873.511	2036.15	639.156	466.211
ENSG00000124507	PACSIN1	protein kinase C and casein kinase substrate in neurons 1 [Source:HGNC Symbol;Acc:HGNC:8570]	protein_coding	39.9896	1.8823	0.000690531	0.0379242	42.3369	41.8257	5.91811	17.9312
ENSG00000180178	FAR2P1	fatty acyl-CoA reductase 2 pseudogene 1 [Source:HGNC Symbol;Acc:HGNC:49284]	transcribed_unprocessed_pseudogene	45.7091	8.63059	0.000692165	0.0379242	117.049	229.091	0	0.996178
ENSG00000123095	BHLHE41	basic helix-loop-helix family member e41 [Source:HGNC Symbol;Acc:HGNC:16617]	protein_coding	16.2152	4.53687	0.000701287	0.0382531	3.73561	158.747	3.94541	2.98853
ENSG00000121570	DPPA4	developmental pluripotency associated 4 [Source:HGNC Symbol;Acc:HGNC:19200]	protein_coding	112.307	4.21868	0.000702464	0.0382531	134.482	242.399	2.63027	17.9312
ENSG00000198732	SMOC1	SPARC related modular calcium binding 1 [Source:HGNC Symbol;Acc:HGNC:20318]	protein_coding	719.757	3.39742	0.000714628	0.0387969	168.103	4695.88	237.382	224.14
ENSG00000177182	CLVS1	clavesin 1 [Source:HGNC Symbol;Acc:HGNC:23139]	protein_coding	85.162	-1.77513	0.000720458	0.0389463	29.2623	26.6163	112.444	78.6981
ENSG00000073910	FRY	FRY microtubule binding protein [Source:HGNC Symbol;Acc:HGNC:20367]	protein_coding	519.065	1.94673	0.000721962	0.0389463	384.768	777.577	149.926	151.419
ENSG00000278662	GOLGA6L10	golgin A6 family-like 10 [Source:HGNC Symbol;Acc:HGNC:37228]	protein_coding	14.981	3.78956	0.000723942	0.0389463	23.0363	10.4564	0.657568	1.99236
ENSG00000180787	ZFP3	ZFP3 zinc finger protein [Source:HGNC Symbol;Acc:HGNC:12861]	protein_coding	41.1325	-2.5359	0.000729922	0.0390322	6.84862	9.50583	62.469	30.8815
ENSG00000109819	PPARGC1A	PPARG coactivator 1 alpha [Source:HGNC Symbol;Acc:HGNC:9237]	protein_coding	56.5804	1.65901	0.000751081	0.0400434	46.6952	84.6019	15.1241	26.8968
ENSG00000214595	EML6	echinoderm microtubule associated protein like 6 [Source:HGNC Symbol;Acc:HGNC:35412]	protein_coding	77.0446	-1.81924	0.000778489	0.0413808	34.8657	37.0727	178.859	73.7172
ENSG00000273136	NBPF26	NBPF member 26 [Source:HGNC Symbol;Acc:HGNC:49571]	protein_coding	25.8042	3.19849	0.000790199	0.0418782	53.5438	29.4681	3.28784	5.97707
ENSG00000153132	CLGN	calmegin [Source:HGNC Symbol;Acc:HGNC:2060]	protein_coding	171.742	1.05948	0.000797095	0.0419537	216.043	282.323	107.841	131.495
ENSG00000106852	LHX6	LIM homeobox 6 [Source:HGNC Symbol;Acc:HGNC:21735]	protein_coding	80.384	8.46632	0.000797708	0.0419537	23.6589	81.7502	0	0
ENSG00000250420	AACSP1	acetoacetyl-CoA synthetase pseudogene 1 [Source:HGNC Symbol;Acc:HGNC:18226]	transcribed_unprocessed_pseudogene	18.2434	4.28553	0.000798691	0.0419537	28.0171	49.4303	1.9727	1.99236
ENSG00000108309	RUNDC3A	RUN domain containing 3A [Source:HGNC Symbol;Acc:HGNC:16984]	protein_coding	473.526	-1.01715	0.000804797	0.0421501	290.755	274.719	663.486	480.158
ENSG00000198763	MT-ND2	mitochondrially encoded NADH:ubiquinone oxidoreductase core subunit 2 [Source:HGNC Symbol;Acc:HGNC:7456]	protein_coding	11368.5	1.20625	0.000816369	0.0426307	13033.6	21851.1	7765.22	7352.79
ENSG00000135905	DOCK10	dedicator of cytokinesis 10 [Source:HGNC Symbol;Acc:HGNC:23479]	protein_coding	78.0111	2.38734	0.000823044	0.0428537	47.9404	500.007	38.1389	66.7439
ENSG00000169744	LDB2	LIM domain binding 2 [Source:HGNC Symbol;Acc:HGNC:6533]	protein_coding	95.554	2.73609	0.000829412	0.0430593	69.1088	200.573	22.3573	17.9312
ENSG00000125355	TMEM255A	transmembrane protein 255A [Source:HGNC Symbol;Acc:HGNC:26086]	protein_coding	140.581	3.11806	0.000838313	0.0433568	84.6739	602.67	19.727	59.7707
ENSG00000213064	SFT2D2	SFT2 domain containing 2 [Source:HGNC Symbol;Acc:HGNC:25140]	protein_coding	333.396	1.323	0.000840013	0.0433568	524.854	388.789	206.476	158.392
ENSG00000196353	CPNE4	copine 4 [Source:HGNC Symbol;Acc:HGNC:2317]	protein_coding	133.988	-1.55196	0.000874877	0.0449791	58.5246	79.849	143.35	261.995
ENSG00000206538	VGLL3	vestigial like family member 3 [Source:HGNC Symbol;Acc:HGNC:24327]	protein_coding	82.4877	2.1773	0.000876495	0.0449791	129.501	326.05	25.6452	75.7095
ENSG00000132437	DDC	dopa decarboxylase [Source:HGNC Symbol;Acc:HGNC:2719]	protein_coding	13.2609	3.72532	0.000885217	0.0452559	23.6589	17.1105	1.9727	0.996178
ENSG00000250986	LINC02600	long intergenic non-protein coding RNA 2600 [Source:HGNC Symbol;Acc:HGNC:53177]	lincRNA	15.8418	-3.71033	0.000886972	0.0452559	4.35822	5.7035	72.9901	57.7783
ENSG00000164197	RNF180	ring finger protein 180 [Source:HGNC Symbol;Acc:HGNC:27752]	protein_coding	83.3424	2.18528	0.00091049	0.0463232	47.3178	315.594	47.3449	31.8777
ENSG00000198695	MT-ND6	mitochondrially encoded NADH:ubiquinone oxidoreductase core subunit 6 [Source:HGNC Symbol;Acc:HGNC:7462]	protein_coding	6333.94	1.33783	0.000923016	0.0468266	7732.1	8871.79	3514.04	3054.28
ENSG00000196083	IL1RAP	interleukin 1 receptor accessory protein [Source:HGNC Symbol;Acc:HGNC:5995]	protein_coding	41.5444	3.21748	0.000928953	0.0469939	28.0171	209.128	12.4938	12.9503
ENSG00000124785	NRN1	neuritin 1 [Source:HGNC Symbol;Acc:HGNC:17972]	protein_coding	235.051	-2.73719	0.000932433	0.0470364	134.482	25.6657	608.908	463.223
ENSG00000138166	DUSP5	dual specificity phosphatase 5 [Source:HGNC Symbol;Acc:HGNC:3071]	protein_coding	37.3158	-2.25594	0.000951393	0.0477224	24.2815	15.2093	113.102	76.7057
ENSG00000255248	MIR100HG	mir-100-let-7a-2-mir-125b-1 cluster host gene [Source:HGNC Symbol;Acc:HGNC:39522]	processed_transcript	1039.33	1.26375	0.000972069	0.0486226	737.784	2196.8	631.265	589.737
ENSG00000167281	RBFOX3	RNA binding fox-1 homolog 3 [Source:HGNC Symbol;Acc:HGNC:27097]	protein_coding	108.793	-1.37572	0.000995263	0.0496433	46.6952	47.5292	119.02	125.518
