# Supplementary material for: Sex-specific transcriptional and proteomic signatures in schizophrenia
Source: Nat Commun. 2019 Sep 2;10:3933. doi: 10.1038/s41467-019-11797-3 (PMC6718673; doi:10.1038/s41467-019-11797-3)
Supplement: Supplementary file 11 — Supplementary Data 7 [file 41467_2019_11797_MOESM11_ESM.xlsx]

## Sheet: 6_DEGresults_twinSchizophrenic_
Ensembl ID	HGNC symbol	Gene description	Gene biotype	Average expression	Log2 foldchange	P-value	Adjusted p-value	Pair_1_schizophrenic_twin_S20	Pair_3_schizophrenic_twin_S23	Pair_4_schizophrenic_twin_S25	Pair_5_schizophrenic_twin_S28	Pair_6_schizophrenic_twin_S33	Pair_1_non_schizophrenic_twin_S19	Pair_3_non_schizophrenic_twin_S24	Pair_4_non_schizophrenic_twin_S26	Pair_5_non_schizophrenic_twin_S27	Pair_6_non_schizophrenic_twin_S34
ENSG00000273706	LHX1	LIM homeobox 1 [Source:HGNC Symbol;Acc:HGNC:6593]	protein_coding	79.3915099660226	-1.82278520180845	5.13627318840308e-09	0.000233027578284659	27.2759857242503	40.591559013983	9.90928537750301	2.56779272863883	4.33688606383449	368.856235158021	110.351807431129	47.7360369500998	130.883822197723	51.405689015045
ENSG00000165985	C1QL3	complement C1q like 3 [Source:HGNC Symbol;Acc:HGNC:19359]	protein_coding	43.709223528341	-1.45133941041863	6.18121615141394e-06	0.14021779778675	17.5974101446776	2.81885826485993	5.66244878714458	0	2.60213163830069	119.072522514604	16.8593039130891	28.6416221700599	232.511260610072	11.3266772406031
ENSG00000129009	ISLR	immunoglobulin superfamily containing leucine rich repeat [Source:HGNC Symbol;Acc:HGNC:6133]	protein_coding	34.4694673382022	-1.42010133672239	9.95025658485703e-06	0.150477730332793	10.5584460868066	13.5305196713277	4.24683659035843	0	7.80639491490208	133.397036501323	96.5578315022379	9.54720739001996	44.6544805145171	24.3959202105298
ENSG00000005108	THSD7A	thrombospondin type 1 domain containing 7A [Source:HGNC Symbol;Acc:HGNC:22207]	protein_coding	784.044265403071	-1.01869248785209	0.000138746967449194	0.999977260311536	346.668979850149	177.024299033204	264.719480799009	652.219353074262	347.818262319526	1556.89561393155	354.045382174872	473.54148654499	3346.00641924295	321.503377060197
ENSG00000125355	TMEM255A	transmembrane protein 255A [Source:HGNC Symbol;Acc:HGNC:26086]	protein_coding	146.018617624094	1.14610957991937	0.000202377542333666	0.999977260311536	129.34096456338	76.6729448041901	165.626627023979	214.838658296115	549.917152894213	17.9056424833991	72.0352076286537	122.204254592256	12.3184773833151	99.3262465714429
ENSG00000188803	SHISA6	shisa family member 6 [Source:HGNC Symbol;Acc:HGNC:34491]	protein_coding	160.228725623707	-1.1445154191806	0.000213267823068628	0.999977260311536	102.944849346364	2.81885826485993	65.1181610521627	87.3049527737201	4.33688606383449	678.623850120824	6.13065596839605	118.385371636248	536.623671010662	0
ENSG00000164778	EN2	engrailed homeobox 2 [Source:HGNC Symbol;Acc:HGNC:3343]	protein_coding	52.0966922910468	-1.18037099562876	0.000236472656349663	0.999977260311536	20.2370216663793	60.3235668680025	9.90928537750301	0.855930909546275	4.33688606383449	217.553556173299	44.4472557708714	53.4643613841118	39.2651466593168	70.5739120376041
ENSG00000180616	SSTR2	somatostatin receptor 2 [Source:HGNC Symbol;Acc:HGNC:11331]	protein_coding	233.066841650611	-1.1376197874623	0.00025957213807532	0.999977260311536	59.8311944919039	115.573188859257	42.4683659035843	86.4490218641738	46.8383694894125	793.219962014578	55.1759037155645	114.56648868024	921.576089239258	94.969832248134
ENSG00000102996	MMP15	matrix metallopeptidase 15 [Source:HGNC Symbol;Acc:HGNC:7161]	protein_coding	505.563792736598	-0.777044648092318	0.000409915579317988	0.999977260311536	342.26962731398	364.760259472875	308.60345889938	413.414629310851	315.725305447151	727.864366950172	657.512852610477	397.163827424831	799.931125079022	728.392474857248
ENSG00000177551	NHLH2	nescient helix-loop-helix 2 [Source:HGNC Symbol;Acc:HGNC:7818]	protein_coding	51.0069961380553	-1.11766316832627	0.000500935481298133	0.999977260311536	14.957798622976	19.7320078540195	12.7405097710753	3.4237236381851	3.46950885106759	167.417757219781	7.66331996049507	36.2793880820759	221.732592899671	22.6533544812063
ENSG00000147437	GNRH1	gonadotropin releasing hormone 1 [Source:HGNC Symbol;Acc:HGNC:4419]	protein_coding	114.905760989762	1.1081550520491	0.000552104665468601	0.999977260311536	286.837785358245	330.933960294556	138.729995285042	122.398120065117	54.6447644043146	9.84810336586948	26.0552878656832	106.928722768224	3.84952418228596	68.8313463082806
ENSG00000133636	NTS	neurotensin [Source:HGNC Symbol;Acc:HGNC:8038]	protein_coding	68.4813698419867	-1.10245797666495	0.000600478135823729	0.999977260311536	2.63961152170164	22.5508661188794	11.3248975742892	24.821996376842	10.4085265532028	130.711190128813	18.3919679051882	3.81888295600799	389.571847247339	70.5739120376041
ENSG00000104888	SLC17A7	solute carrier family 17 member 7 [Source:HGNC Symbol;Acc:HGNC:16704]	protein_coding	73.5101277304336	-1.09342304951378	0.000664012101666058	0.999977260311536	17.5974101446776	28.1885826485993	15.5717341646476	11.9830327336479	7.80639491490208	144.140421991362	12.2613119367921	26.7321806920559	434.226327761856	36.5938803157947
ENSG00000182263	FIGN	fidgetin, microtubule severing factor [Source:HGNC Symbol;Acc:HGNC:13285]	protein_coding	182.519834189288	0.82592793456239	0.000733492283642449	0.999977260311536	208.52931021443	121.210905388977	496.879881071937	177.177698276079	211.640039915123	115.491394017924	64.3718876681586	232.951860316487	59.2826724072037	137.662692616561
ENSG00000047457	CP	ceruloplasmin [Source:HGNC Symbol;Acc:HGNC:2295]	protein_coding	24.2008399977073	-1.0645400949182	0.000920974421993382	0.999977260311536	7.91883456510493	15.2218346302436	4.24683659035843	1.71186181909255	7.80639491490208	91.3187766653352	13.7939759288911	15.2755318240319	31.5660982947448	53.1482547443686
ENSG00000171451	DSEL	dermatan sulfate epimerase-like [Source:HGNC Symbol;Acc:HGNC:18144]	protein_coding	138.526343365012	0.915093764294376	0.000994456947006024	0.999977260311536	173.334489925075	99.2238109230695	165.626627023979	283.313131059817	238.528733510897	60.8791844435568	50.5779117392675	162.302525630339	53.8933385520034	97.5836808421193
ENSG00000184058	TBX1	T-box 1 [Source:HGNC Symbol;Acc:HGNC:11592]	protein_coding	37.7717655438413	-1.01886273324857	0.00101604516600336	0.999977260311536	4.3993525361694	1.69131495891596	5.66244878714458	2.56779272863883	5.20426327660139	147.721550488042	4.59799197629704	9.54720739001996	196.325733296584	0
ENSG00000166923	GREM1	gremlin 1, DAN family BMP antagonist [Source:HGNC Symbol;Acc:HGNC:2001]	protein_coding	49.2481899253592	-1.04756621450773	0.00111682061985387	0.999977260311536	29.0357267387181	7.32903148863581	25.4810195421506	4.27965454773138	6.07164048936829	260.527098133456	1.53266399209901	42.0077125160878	90.0788658654914	26.1384859398534
ENSG00000078900	TP73	tumor protein p73 [Source:HGNC Symbol;Acc:HGNC:12003]	protein_coding	40.6089005750866	-1.03617275955967	0.00126909768170034	0.999977260311536	6.15909355063717	14.6580629772716	12.7405097710753	10.2711709145553	6.07164048936829	134.292318625493	13.7939759288911	17.1849733020359	177.848017221611	13.0692429699267
ENSG00000140470	ADAMTS17	ADAM metallopeptidase with thrombospondin type 1 motif 17 [Source:HGNC Symbol;Acc:HGNC:17109]	protein_coding	39.6074707795088	-1.00786445879178	0.00169120283731574	0.999977260311536	13.1980576085082	6.20148818269184	4.24683659035843	2.56779272863883	40.7667290000442	86.8423660444854	52.1105757313665	28.6416221700599	143.202299581038	18.2969401578974
ENSG00000171812	COL8A2	collagen type VIII alpha 2 chain [Source:HGNC Symbol;Acc:HGNC:2216]	protein_coding	19.5370740309272	-0.983569845232437	0.0017508075778254	0.999977260311536	7.91883456510493	1.12754330594397	2.83122439357229	0.855930909546275	2.60213163830069	153.093243233062	3.06532798419803	11.456648868024	11.5485725468579	0.87128286466178
ENSG00000112139	MDGA1	MAM domain containing glycosylphosphatidylinositol anchor 1 [Source:HGNC Symbol;Acc:HGNC:19267]	protein_coding	451.880682896502	-0.773256209435099	0.00185940235022083	0.999977260311536	279.798821300374	429.593999564653	288.784888144374	135.237083708312	390.319745745104	577.45697008962	1131.10602616907	336.061700128703	477.340998603459	473.106595511346
ENSG00000277268	LHX1-DT	LHX1 divergent transcript [Source:HGNC Symbol;Acc:HGNC:53778]	antisense	18.1389851590645	-0.99267729058749	0.00187115422191316	0.999977260311536	15.8376691302099	10.1478897534957	2.83122439357229	0	1.7347544255338	78.7848269269558	29.1206158498813	7.63776591201597	23.0971450937157	12.1979601052649
ENSG00000126778	SIX1	SIX homeobox 1 [Source:HGNC Symbol;Acc:HGNC:10887]	protein_coding	10.0886006243208	-0.95745495221658	0.00189071304442939	0.999977260311536	7.91883456510493	0.563771652971986	2.83122439357229	0.855930909546275	0	47.4499525810075	6.13065596839605	24.8227392140519	7.69904836457191	2.61384859398534
ENSG00000145864	GABRB2	gamma-aminobutyric acid type A receptor beta2 subunit [Source:HGNC Symbol;Acc:HGNC:4082]	protein_coding	240.984394628283	0.943874112746751	0.00216250747772174	0.999977260311536	322.912476154834	131.922566795445	278.875602766871	856.786840455822	183.883969106582	68.0414414369164	49.0452477471684	358.974997864751	40.0350514957739	119.365752458664
ENSG00000124785	NRN1	neuritin 1 [Source:HGNC Symbol;Acc:HGNC:17972]	protein_coding	155.086957244061	-0.966190612994255	0.00216334385898834	0.999977260311536	109.983813404235	121.774677041949	63.7025488553765	16.2626872813792	23.4191847447063	410.039212869838	148.668407233604	45.8265954720958	499.668238860717	111.524206676708
ENSG00000109846	CRYAB	crystallin alpha B [Source:HGNC Symbol;Acc:HGNC:2389]	protein_coding	38.563383618198	-0.976333653736391	0.00239221596609146	0.999977260311536	4.3993525361694	21.4233228129355	7.07806098393072	3.4237236381851	33.827711297909	57.298055946877	16.8593039130891	11.456648868024	107.01677226755	122.850883917311
ENSG00000011465	DCN	decorin [Source:HGNC Symbol;Acc:HGNC:2705]	protein_coding	38.8914108358394	-0.965310116872016	0.00243625997850435	0.999977260311536	9.67857557957269	4.51017322377589	7.07806098393072	0.855930909546275	10.4085265532028	295.443100976084	13.7939759288911	15.2755318240319	29.2563837853733	2.61384859398534
ENSG00000162493	PDPN	podoplanin [Source:HGNC Symbol;Acc:HGNC:29602]	protein_coding	183.527645017083	0.827052223600174	0.00293885977927982	0.999977260311536	118.782518476574	287.523543015713	169.873463614337	171.186181909255	380.778596404668	58.1933380710469	81.2311915812477	72.5587761641517	37.7253369864024	457.423503947434
ENSG00000100097	LGALS1	galectin 1 [Source:HGNC Symbol;Acc:HGNC:6561]	protein_coding	84.0492913820302	-0.933506759874208	0.00304211428941186	0.999977260311536	14.957798622976	67.6525983566383	18.4029585582199	7.70337818591648	78.0639491490208	343.788335681262	93.4925035180398	21.0038562580439	37.7253369864024	157.702198503782
ENSG00000102924	CBLN1	cerebellin 1 precursor [Source:HGNC Symbol;Acc:HGNC:1543]	protein_coding	140.659794133178	-0.933684997584454	0.00350489918256858	0.999977260311536	49.2727484050973	58.6322519090865	53.7932634778735	16.2626872813792	16.4801670425711	265.003508754306	38.3165998024753	55.3738028621158	816.86903148108	36.5938803157947
ENSG00000141905	NFIC	nuclear factor I C [Source:HGNC Symbol;Acc:HGNC:7786]	protein_coding	360.42202311506	-0.865764665951617	0.00358991586271507	0.999977260311536	249.883224054422	253.133472184422	158.548566040048	64.1948182159707	308.786287745016	627.592769043137	588.542972966021	387.616620034811	789.922362205078	175.999138661679
ENSG00000106819	ASPN	asporin [Source:HGNC Symbol;Acc:HGNC:14872]	protein_coding	19.942948985204	-0.852202844671033	0.00366242334823875	0.999977260311536	1.75974101446776	0	2.83122439357229	0	2.60213163830069	171.894167840631	3.06532798419803	5.72832443401198	11.5485725468579	0
ENSG00000133019	CHRM3	cholinergic receptor muscarinic 3 [Source:HGNC Symbol;Acc:HGNC:1952]	protein_coding	75.1277597856156	-0.911098784283112	0.00395627424390592	0.999977260311536	20.2370216663793	23.1146377718514	32.5590805260813	30.8135127436659	36.4298429362097	209.496017055769	26.0552878656832	53.4643613841118	289.484218507904	29.6236173985005
ENSG00000167306	MYO5B	myosin VB [Source:HGNC Symbol;Acc:HGNC:7603]	protein_coding	137.0334648836	-0.912215060740222	0.00401700362922352	0.999977260311536	77.4286046365815	32.6987558723752	66.5337732489488	20.5423418291106	32.0929568723752	312.453461335313	19.9246318972872	106.928722768224	659.038540007356	42.6928603684272
ENSG00000165124	SVEP1	sushi, von Willebrand factor type A, EGF and pentraxin domain containing 1 [Source:HGNC Symbol;Acc:HGNC:15985]	protein_coding	48.057653778256	-0.921367193867431	0.0041079834081441	0.999977260311536	21.996762680847	14.6580629772716	15.5717341646476	5.99151636682393	28.6234480213076	203.229042186579	24.5226238735842	49.6454784281038	102.397343248806	13.9405258345885
ENSG00000144285	SCN1A	sodium voltage-gated channel alpha subunit 1 [Source:HGNC Symbol;Acc:HGNC:10585]	protein_coding	236.16325236114	0.68870728826386	0.00427316059488081	0.999977260311536	155.737079780397	226.636204494738	257.641419815078	160.059080085154	737.270630851864	134.292318625493	151.733735217802	112.657047202236	76.2205788092619	349.384428729374
ENSG00000164900	GBX1	gastrulation brain homeobox 1 [Source:HGNC Symbol;Acc:HGNC:4185]	protein_coding	21.8254773664843	0.907337633809855	0.00441444904499944	0.999977260311536	58.95132398467	3.38262991783191	101.924078168602	11.9830327336479	0	1.79056424833991	1.53266399209901	36.2793880820759	1.53980967291438	0.87128286466178
ENSG00000049323	LTBP1	latent transforming growth factor beta binding protein 1 [Source:HGNC Symbol;Acc:HGNC:6714]	protein_coding	357.453408296444	-0.875764611165664	0.00449675953580842	0.999977260311536	104.704590360832	347.283338230743	169.873463614337	73.6100582209797	209.905285489589	891.700995673273	216.105622885961	156.574201196327	884.620657089313	520.155870203082
ENSG00000141449	GREB1L	growth regulation by estrogen in breast cancer 1 like [Source:HGNC Symbol;Acc:HGNC:31042]	protein_coding	168.398724091523	0.828849897726985	0.00453336948504847	0.999977260311536	171.574748910607	134.177653407333	233.576012469714	166.050596451977	407.667290000442	55.5074916985371	98.0904954943369	234.861301794491	16.9379064020582	165.543744285738
ENSG00000171532	NEUROD2	neuronal differentiation 2 [Source:HGNC Symbol;Acc:HGNC:7763]	protein_coding	311.950283760248	-0.820529857295838	0.0047701863833096	0.999977260311536	63.3506765208394	36.0813857902071	32.5590805260813	3.4237236381851	32.9603340851421	721.597392080982	62.8392236760596	143.208110850299	1896.27561219406	127.20729824062
ENSG00000163694	RBM47	RNA binding motif protein 47 [Source:HGNC Symbol;Acc:HGNC:30358]	protein_coding	165.637806744194	-0.899110032822843	0.00481913637837699	0.999977260311536	92.3864032595575	200.702708458027	63.7025488553765	19.6864109195643	8.67377212766898	401.981673752309	52.1105757313665	194.763030756407	573.579103160607	48.7918404210597
ENSG00000145536	ADAMTS16	ADAM metallopeptidase with thrombospondin type 1 motif 16 [Source:HGNC Symbol;Acc:HGNC:17108]	protein_coding	42.4262590318052	-0.852968468094564	0.00513581246602269	0.999977260311536	32.5552087676536	14.6580629772716	39.6371415100121	11.9830327336479	22.5518075319394	110.119701272904	21.4572958893862	59.1926858181238	48.5040046968031	63.6036491203099
ENSG00000165983	PTER	phosphotriesterase related [Source:HGNC Symbol;Acc:HGNC:9590]	protein_coding	38.0562757558352	-0.892864585769994	0.00517656000235592	0.999977260311536	7.91883456510493	13.5305196713277	14.1561219678614	4.27965454773138	6.07164048936829	111.910265521244	7.66331996049507	9.54720739001996	186.31697042264	19.1682230225592
ENSG00000197705	KLHL14	kelch like family member 14 [Source:HGNC Symbol;Acc:HGNC:29266]	protein_coding	20.9962577872951	-0.895854890199538	0.00522853481906733	0.999977260311536	7.91883456510493	15.7856062832156	4.24683659035843	5.99151636682393	3.46950885106759	65.3555950644065	10.7286479446931	17.1849733020359	66.2118159353184	13.0692429699267
ENSG00000215612	HMX1	H6 family homeobox 1 [Source:HGNC Symbol;Acc:HGNC:5017]	protein_coding	15.5977401762815	-0.831243702988059	0.00563248211735954	0.999977260311536	3.51948202893552	2.81885826485993	1.41561219678614	0.855930909546275	1.7347544255338	108.329137024564	4.59799197629704	1.90944147800399	30.7961934582877	0
ENSG00000120457	KCNJ5	potassium voltage-gated channel subfamily J member 5 [Source:HGNC Symbol;Acc:HGNC:6266]	protein_coding	27.4514839829178	-0.882651905172381	0.00601647311640792	0.999977260311536	11.4383165940405	12.4029763653837	7.07806098393072	10.2711709145553	2.60213163830069	81.4706732994657	6.13065596839605	15.2755318240319	120.875059323779	6.97026291729424
ENSG00000130707	ASS1	argininosuccinate synthase 1 [Source:HGNC Symbol;Acc:HGNC:758]	protein_coding	152.340181968897	-0.793649360026111	0.00620127930322202	0.999977260311536	73.909122607646	160.111149444044	92.0147927910994	26.5338581959345	147.454126170373	254.260123264267	174.723695099288	103.109839812216	199.405352642413	291.879759661696
ENSG00000153820	SPHKAP	SPHK1 interactor, AKAP domain containing [Source:HGNC Symbol;Acc:HGNC:30619]	protein_coding	139.233744574266	-0.859310069548922	0.00622519538700514	0.999977260311536	25.5162447097825	36.6451574431791	18.4029585582199	86.4490218641738	131.841336340569	302.605357969444	52.1105757313665	38.1888295600799	641.33072876884	59.247234797001
ENSG00000166415	WDR72	WD repeat domain 72 [Source:HGNC Symbol;Acc:HGNC:26790]	protein_coding	13.5684513596915	-0.849940715086803	0.00633300590775862	0.999977260311536	7.91883456510493	3.9464015708039	2.83122439357229	1.71186181909255	1.7347544255338	49.2405168293474	1.53266399209901	19.0944147800399	41.5748611686883	6.09898005263246
ENSG00000163359	COL6A3	collagen type VI alpha 3 chain [Source:HGNC Symbol;Acc:HGNC:2213]	protein_coding	234.926550411721	-0.821004656040431	0.00642007520511354	0.999977260311536	43.1136548544602	40.027787361011	25.4810195421506	6.8474472763702	26.0213163830069	1863.97738252184	36.7839358103763	70.6493346861477	203.254876824698	33.1087488571476
ENSG00000152583	SPARCL1	SPARC like 1 [Source:HGNC Symbol;Acc:HGNC:11220]	protein_coding	521.746724653187	-0.790625970757826	0.00642806272201077	0.999977260311536	138.139669635719	235.65655094229	77.858670823238	84.7371600450813	1265.5033534269	486.138193424284	1892.84003024228	139.389227894291	167.069349511211	730.135040586571
ENSG00000168772	CXXC4	CXXC finger protein 4 [Source:HGNC Symbol;Acc:HGNC:24593]	protein_coding	524.027677296992	0.766918329774295	0.0065387729711295	0.999977260311536	755.808765713904	363.632716166931	806.898952168103	845.65973863172	683.493243660316	320.511000452843	450.60321367711	628.206246263314	103.167248085264	282.295648150417
ENSG00000038427	VCAN	versican [Source:HGNC Symbol;Acc:HGNC:2464]	protein_coding	4327.65863186484	0.731080157745687	0.00681705802728945	0.999977260311536	5621.49267071726	4398.54643648743	6259.83713418833	9314.24015768257	2542.28261061978	2203.28930758225	1284.37242537897	6060.56725118467	2077.2032487615	3514.75507604562
ENSG00000022355	GABRA1	gamma-aminobutyric acid type A receptor alpha1 subunit [Source:HGNC Symbol;Acc:HGNC:4075]	protein_coding	41.75482645482	0.863411572662238	0.00694951590375976	0.999977260311536	64.2305470280733	10.1478897534957	46.7152024939428	195.152247376551	28.6234480213076	2.68584637250986	4.59799197629704	43.9171539940918	2.30971450937157	19.1682230225592
ENSG00000103316	CRYM	crystallin mu [Source:HGNC Symbol;Acc:HGNC:2418]	protein_coding	24.1089092956747	-0.865845694667305	0.00706101092518833	0.999977260311536	16.7175396374437	4.51017322377589	9.90928537750301	2.56779272863883	18.2149214681049	42.0782598359878	22.9899598814852	32.4605051260679	71.6011497905188	20.0395058872209
ENSG00000131771	PPP1R1B	protein phosphatase 1 regulatory inhibitor subunit 1B [Source:HGNC Symbol;Acc:HGNC:9287]	protein_coding	53.0015661002115	-0.864739323433537	0.00715061780185145	0.999977260311536	14.0779281157421	8.45657479457978	7.07806098393072	19.6864109195643	47.7057467021794	131.606472252983	39.8492637945744	11.456648868024	237.900594465272	12.1979601052649
ENSG00000198597	ZNF536	zinc finger protein 536 [Source:HGNC Symbol;Acc:HGNC:29025]	protein_coding	198.172918368268	-0.70712139754411	0.00736077258627295	0.999977260311536	116.142906954872	153.909661261352	184.029585582199	113.838810969655	103.217888319261	330.359103818713	240.628246759545	202.400796668423	406.509753649397	130.692429699267
ENSG00000121570	DPPA4	developmental pluripotency associated 4 [Source:HGNC Symbol;Acc:HGNC:19200]	protein_coding	130.401176037697	0.824547433579845	0.00807495035306131	0.999977260311536	238.444907460382	121.774677041949	215.173053911494	72.7541273114334	221.181189255559	17.0103603592291	76.6331996049507	171.849733020359	5.38933385520034	163.801178556415
ENSG00000104332	SFRP1	secreted frizzled related protein 1 [Source:HGNC Symbol;Acc:HGNC:10776]	protein_coding	703.3931156985	0.802859849267194	0.00830443890422045	0.999977260311536	900.987399407494	301.05406268704	1000.8378231278	1860.7937973536	892.531151937138	130.711190128813	508.844445376873	639.662895131338	142.43239474458	656.07599709032
ENSG00000136999	NOV	nephroblastoma overexpressed [Source:HGNC Symbol;Acc:HGNC:7885]	protein_coding	20.3036742726527	-0.838640828502853	0.00908696322843879	0.999977260311536	7.91883456510493	5.07394487674787	7.07806098393072	12.8389636431941	9.54114934043588	47.4499525810075	7.66331996049507	13.366090346028	74.6807691363475	17.4256572932356
ENSG00000221818	EBF2	early B cell factor 2 [Source:HGNC Symbol;Acc:HGNC:19090]	protein_coding	47.0778213057351	-0.825523030948439	0.00936465545934236	0.999977260311536	21.1168921736131	76.1091731512181	19.818570755006	4.27965454773138	20.8170531064056	67.1461593127464	56.7085677076635	55.3738028621158	76.2205788092619	73.1877606315895
ENSG00000254377	MIR124-2HG	MIR124-2 host gene [Source:HGNC Symbol;Acc:HGNC:48723]	lincRNA	400.3509284658	0.785202655004602	0.00939527622506509	0.999977260311536	348.428720864617	243.549354083898	462.905188349069	1095.59156421923	668.747831043279	136.082882873833	392.361981977348	273.050131354571	63.9021014259469	318.889528466211
ENSG00000172201	ID4	inhibitor of DNA binding 4, HLH protein [Source:HGNC Symbol;Acc:HGNC:5363]	protein_coding	1380.51161302187	0.576921854722889	0.00950154011951803	0.999977260311536	1280.2115880253	1280.88919555235	1926.64819982594	2511.30128860877	1578.62652723575	1068.07157413475	1124.97537020068	918.441350919921	1061.69876947447	1054.25226624075
ENSG00000112333	NR2E1	nuclear receptor subfamily 2 group E member 1 [Source:HGNC Symbol;Acc:HGNC:7973]	protein_coding	176.491614861937	0.731210530362135	0.00962451131834696	0.999977260311536	149.57798622976	194.501220275335	380.799680935473	302.999541979381	146.586748957606	230.087505911678	88.8945115417428	89.7437494661877	95.4681997206917	86.2570036015162
ENSG00000115252	PDE1A	phosphodiesterase 1A [Source:HGNC Symbol;Acc:HGNC:8774]	protein_coding	113.314054887711	-0.817539270681269	0.00974845111404949	0.999977260311536	49.2727484050973	50.1756771145067	38.2215293132259	18.8304800100181	98.0136250426595	273.061047871836	76.6331996049507	47.7360369500998	414.978706850426	66.2174977142952
ENSG00000181418	DDN	dendrin [Source:HGNC Symbol;Acc:HGNC:24458]	protein_coding	27.7962406090748	-0.823456506183168	0.0104210624589235	0.999977260311536	14.0779281157421	18.0406928951035	4.24683659035843	10.2711709145553	6.93901770213519	53.7169274501972	15.3266399209901	17.1849733020359	128.574107688351	9.58411151127958
ENSG00000182379	NXPH4	neurexophilin 4 [Source:HGNC Symbol;Acc:HGNC:8078]	protein_coding	56.8635057511032	-0.806693923008888	0.0107268426281649	0.999977260311536	6.15909355063717	40.027787361011	12.7405097710753	7.70337818591648	4.33688606383449	168.313039343951	7.66331996049507	3.81888295600799	285.634694325618	32.2374659924858
ENSG00000255248	MIR100HG	mir-100-let-7a-2-mir-125b-1 cluster host gene [Source:HGNC Symbol;Acc:HGNC:39522]	processed_transcript	996.124373666538	0.633122321239662	0.0110295962106568	0.999977260311536	1163.18881056319	668.069408771803	1063.12475978639	1467.92150987186	2004.5087387043	709.958724466773	884.347123441131	689.308373559442	453.473948673286	857.342338827191
ENSG00000089169	RPH3A	rabphilin 3A [Source:HGNC Symbol;Acc:HGNC:17056]	protein_coding	76.9770344411678	-0.794389259196153	0.0110665160749062	0.999977260311536	48.3928778978634	20.2957795069915	15.5717341646476	47.9321309345914	67.6554225958181	260.527098133456	134.874431304713	28.6416221700599	116.255630305036	29.6236173985005
ENSG00000087510	TFAP2C	transcription factor AP-2 gamma [Source:HGNC Symbol;Acc:HGNC:11744]	protein_coding	54.3523948170004	-0.812230497096486	0.0111823428543828	0.999977260311536	12.3181871012743	63.1424251328624	11.3248975742892	7.70337818591648	3.46950885106759	165.627192971441	10.7286479446931	17.1849733020359	223.272402572585	28.7523345338387
ENSG00000166250	CLMP	CXADR like membrane protein [Source:HGNC Symbol;Acc:HGNC:24039]	protein_coding	49.1507222847131	-0.811431718782532	0.0113437223641216	0.999977260311536	25.5162447097825	49.6119054615347	15.5717341646476	22.2542036482032	6.93901770213519	135.187600749663	12.2613119367921	45.8265954720958	127.804202851894	50.5344061503832
ENSG00000135116	HRK	harakiri, BCL2 interacting protein [Source:HGNC Symbol;Acc:HGNC:5185]	protein_coding	45.8520559358634	-0.800529438976041	0.0114115528635242	0.999977260311536	37.8344318110569	7.32903148863581	14.1561219678614	23.1101345577494	39.0319745745104	120.863086762944	24.5226238735842	64.9210102521358	109.326486776921	17.4256572932356
ENSG00000134853	PDGFRA	platelet derived growth factor receptor alpha [Source:HGNC Symbol;Acc:HGNC:8803]	protein_coding	71.6940567460335	-0.788724699507851	0.0117447386979688	0.999977260311536	25.5162447097825	19.1682362010475	31.1434683292952	14.5508254622867	96.2788706171257	65.3555950644065	294.271486483011	43.9171539940918	30.0262886218305	96.7123979774575
ENSG00000103196	CRISPLD2	cysteine rich secretory protein LCCL domain containing 2 [Source:HGNC Symbol;Acc:HGNC:25248]	protein_coding	28.267529502485	-0.808767860404966	0.0117843369972223	0.999977260311536	30.7954677531858	18.0406928951035	2.83122439357229	6.8474472763702	7.80639491490208	102.062162155375	19.9246318972872	59.1926858181238	10.7786677104007	24.3959202105298
ENSG00000184588	PDE4B	phosphodiesterase 4B [Source:HGNC Symbol;Acc:HGNC:8781]	protein_coding	344.520987296512	0.703468528760548	0.0118691145047507	0.999977260311536	355.467684922488	215.360771435299	332.668866244744	843.947876812628	560.325679447416	137.873447122173	243.693574743743	273.050131354571	124.724583506065	358.097257375991
ENSG00000074317	SNCB	synuclein beta [Source:HGNC Symbol;Acc:HGNC:11140]	protein_coding	69.4287252036286	-0.778297516049278	0.0123243318404667	0.999977260311536	43.993525361694	18.6044645480755	28.3122439357229	44.5084072964063	15.6127898298042	150.407396860552	12.2613119367921	26.7321806920559	323.36003131202	30.4949002631623
ENSG00000182050	MGAT4C	MGAT4 family member C [Source:HGNC Symbol;Acc:HGNC:30871]	protein_coding	46.4061840060011	0.787802095571385	0.0124406220666726	0.999977260311536	47.5130073906296	26.4972676896833	35.3903049196536	163.482803723339	69.3901770213519	12.5339497383793	26.0552878656832	42.0077125160878	24.6369547666301	16.5543744285738
ENSG00000135903	PAX3	paired box 3 [Source:HGNC Symbol;Acc:HGNC:8617]	protein_coding	22.7514773523052	-0.783737236390512	0.012545490035619	0.999977260311536	8.79870507233881	17.4769212421316	7.07806098393072	0	4.33688606383449	56.402773822707	4.59799197629704	22.9132977360479	16.168001565601	89.7421350601633
ENSG00000164946	FREM1	FRAS1 related extracellular matrix 1 [Source:HGNC Symbol;Acc:HGNC:23399]	protein_coding	58.9006798386645	-0.796076449591771	0.0129927593587539	0.999977260311536	19.3571511591454	44.5379605847869	26.8966317389368	9.41524000500903	26.0213163830069	155.779089605572	45.9799197629704	22.9132977360479	203.254876824698	34.8513145864712
ENSG00000135547	HEY2	hes related family bHLH transcription factor with YRPW motif 2 [Source:HGNC Symbol;Acc:HGNC:4881]	protein_coding	22.986325042889	-0.790676428223212	0.0133273196205384	0.999977260311536	5.27922304340329	9.58411810052376	8.49367318071687	5.13558545727765	13.0106581915035	53.7169274501972	36.7839358103763	7.63776591201597	82.3798175009195	7.84154578195602
ENSG00000196353	CPNE4	copine 4 [Source:HGNC Symbol;Acc:HGNC:2317]	protein_coding	78.2789293899772	-0.735232420363882	0.0133761094929992	0.999977260311536	32.5552087676536	52.9945353793667	31.1434683292952	53.0677163918691	72.8596858724195	176.370578461481	81.2311915812477	57.2832443401198	161.68001565601	63.6036491203099
ENSG00000196083	IL1RAP	interleukin 1 receptor accessory protein [Source:HGNC Symbol;Acc:HGNC:5995]	protein_coding	48.0842876698252	0.775057604370381	0.0139231978616409	0.999977260311536	43.1136548544602	25.3697243837394	35.3903049196536	41.9406145677675	190.822986808718	6.26697486918967	18.3919679051882	40.0982710380839	5.38933385520034	74.0590434962513
ENSG00000080503	SMARCA2	SWI/SNF related, matrix associated, actin dependent regulator of chromatin, subfamily a, member 2 [Source:HGNC Symbol;Acc:HGNC:11098]	protein_coding	509.605489236472	-0.565872192811624	0.0140763909620729	0.999977260311536	401.22095129865	228.891291106626	276.044378373298	545.227989380977	400.728272298307	697.424774728393	346.382062214377	349.427790474731	1401.99670718855	448.710675300816
ENSG00000120885	CLU	clusterin [Source:HGNC Symbol;Acc:HGNC:2095]	protein_coding	1690.46378392634	-0.723172526044427	0.0145508829300995	0.999977260311536	514.72424673182	831.563188133679	452.995902971566	396.296011119926	4267.49588681314	2851.4735654813	2665.30268226019	395.254385946827	2410.57204294747	2118.95992685745
ENSG00000091664	SLC17A6	solute carrier family 17 member 6 [Source:HGNC Symbol;Acc:HGNC:16703]	protein_coding	66.2617264865573	-0.766758144573093	0.0149833146977442	0.999977260311536	41.3539138399924	74.9816298452741	33.9746927228675	24.821996376842	12.1432809787366	166.522475095611	44.4472557708714	32.4605051260679	137.812965725837	94.0985493834722
ENSG00000168874	ATOH8	atonal bHLH transcription factor 8 [Source:HGNC Symbol;Acc:HGNC:24126]	protein_coding	67.1447576660969	-0.74707006987003	0.015062314207821	0.999977260311536	34.3149497821214	101.478897534957	38.2215293132259	23.9660654672957	19.9496758936387	124.444215259623	84.2965195654458	38.1888295600799	98.5478190665205	108.039075218061
ENSG00000136237	RAPGEF5	Rap guanine nucleotide exchange factor 5 [Source:HGNC Symbol;Acc:HGNC:16862]	protein_coding	165.564943548972	0.727577050035081	0.0151003716157339	0.999977260311536	178.613712968478	149.399488037576	236.407236863286	400.575665667657	131.841336340569	29.5443100976084	85.8291835575448	227.223535882475	58.5127675707465	157.702198503782
ENSG00000154330	PGM5	phosphoglucomutase 5 [Source:HGNC Symbol;Acc:HGNC:8908]	protein_coding	12.2681963182089	-0.773018665884732	0.0151659890481174	0.999977260311536	6.15909355063717	9.58411810052376	2.83122439357229	4.27965454773138	3.46950885106759	20.5914888559089	16.8593039130891	19.0944147800399	28.4864789489161	11.3266772406031
ENSG00000180660	MAB21L1	mab-21 like 1 [Source:HGNC Symbol;Acc:HGNC:6757]	protein_coding	39.1997266922108	-0.745518043881883	0.0160131242601974	0.999977260311536	1.75974101446776	32.1349842194032	5.66244878714458	5.99151636682393	1.7347544255338	205.019606434919	3.06532798419803	3.81888295600799	116.255630305036	16.5543744285738
ENSG00000204347	BTBD17	BTB domain containing 17 [Source:HGNC Symbol;Acc:HGNC:33758]	protein_coding	142.459722435101	-0.680434579202103	0.0161135912253861	0.999977260311536	102.944849346364	224.38111788285	90.5991805943133	51.3558545727765	50.3078783404801	222.925248918318	168.593039130892	154.664759718323	252.528786357959	106.296509488737
ENSG00000178235	SLITRK1	SLIT and NTRK like family member 1 [Source:HGNC Symbol;Acc:HGNC:20297]	protein_coding	220.219714371917	0.621728724613325	0.0163854956295699	0.999977260311536	301.795583981221	134.177653407333	285.953663750801	528.965302099598	168.271179276778	144.140421991362	93.4925035180398	263.502923964551	148.591633436238	133.306278293252
ENSG00000107731	UNC5B	unc-5 netrin receptor B [Source:HGNC Symbol;Acc:HGNC:12568]	protein_coding	88.107795727267	-0.750187031905551	0.0164451331587729	0.999977260311536	46.6331368833957	127.976165224641	39.6371415100121	19.6864109195643	26.8886935957738	287.385561858555	55.1759037155645	61.1021272961278	141.662489908123	74.930326360913
ENSG00000164116	GUCY1A1	guanylate cyclase 1 soluble subunit alpha 1 [Source:HGNC Symbol;Acc:HGNC:4685]	protein_coding	118.889771419843	-0.694340862002966	0.0165058575485332	0.999977260311536	41.3539138399924	32.1349842194032	26.8966317389368	240.516585582503	35.5624657234428	256.050687512606	42.9145917787724	30.5510636480639	434.996232598313	47.9205575563979
ENSG00000162992	NEUROD1	neuronal differentiation 1 [Source:HGNC Symbol;Acc:HGNC:7762]	protein_coding	42.9043153617216	-0.765625074954377	0.0165406155713669	0.999977260311536	17.5974101446776	43.4104172788429	9.90928537750301	2.56779272863883	13.0106581915035	101.166880031205	6.13065596839605	30.5510636480639	139.352775398752	65.3462148496335
ENSG00000117569	PTBP2	polypyrimidine tract binding protein 2 [Source:HGNC Symbol;Acc:HGNC:17662]	protein_coding	726.624029482301	0.561166874360396	0.0170946239886387	0.999977260311536	769.006823322412	572.791999419537	900.329357155988	1052.79501874192	1198.71530804385	507.624964404363	694.296788420853	551.828587143154	500.438143697174	518.413304473759
ENSG00000172568	FNDC9	fibronectin type III domain containing 9 [Source:HGNC Symbol;Acc:HGNC:33547]	protein_coding	16.371174067278	0.761606036669255	0.0171968160255893	0.999977260311536	27.2759857242503	9.02034644755177	35.3903049196536	37.6609600200361	15.6127898298042	8.95282124169953	3.06532798419803	19.0944147800399	1.53980967291438	6.09898005263246
ENSG00000182916	TCEAL7	transcription elongation factor A like 7 [Source:HGNC Symbol;Acc:HGNC:28336]	protein_coding	176.786375260496	0.74131595703537	0.0172431567118141	0.999977260311536	263.08128166293	192.246133663447	219.419890501852	332.957123813501	168.271179276778	27.7537458492685	213.040294901763	101.200398334212	27.7165741124589	222.177130488754
ENSG00000221890	NPTXR	neuronal pentraxin receptor [Source:HGNC Symbol;Acc:HGNC:7954]	protein_coding	536.038915358698	-0.538411013661558	0.0172849595560616	0.999977260311536	353.70794390802	295.416346157321	365.227946770825	714.70230947114	292.306120702445	778.895448027859	455.201205653407	416.25824220487	1348.873273473	339.800317218094
ENSG00000031081	ARHGAP31	Rho GTPase activating protein 31 [Source:HGNC Symbol;Acc:HGNC:29216]	protein_coding	116.684686271805	-0.731510059760642	0.0173899201289556	0.999977260311536	51.912359926799	60.3235668680025	39.6371415100121	19.6864109195643	230.722338595995	239.040327153377	145.603079249406	47.7360369500998	190.166494604926	142.01910693987
ENSG00000131196	NFATC1	nuclear factor of activated T cells 1 [Source:HGNC Symbol;Acc:HGNC:7775]	protein_coding	47.7456299814837	-0.749411957076881	0.0174695564329182	0.999977260311536	29.915597245952	18.0406928951035	26.8966317389368	15.406756371833	33.827711297909	111.014983397074	33.7186078261783	26.7321806920559	147.051823763324	34.8513145864712
ENSG00000104415	WISP1	WNT1 inducible signaling pathway protein 1 [Source:HGNC Symbol;Acc:HGNC:12769]	protein_coding	6.77604783156756	-0.682198068722587	0.0175063459115833	0.999977260311536	4.3993525361694	1.12754330594397	1.41561219678614	0.855930909546275	0	37.601849215138	1.53266399209901	7.63776591201597	12.3184773833151	0.87128286466178
ENSG00000168490	PHYHIP	phytanoyl-CoA 2-hydroxylase interacting protein [Source:HGNC Symbol;Acc:HGNC:16865]	protein_coding	103.069479923554	-0.682074047477568	0.0179311077653557	0.999977260311536	105.584460868066	73.2903148863581	52.3776512810874	71.8981964018871	32.9603340851421	148.616832612212	53.6432397234655	118.385371636248	283.324979816246	90.6134179248251
ENSG00000122012	SV2C	synaptic vesicle glycoprotein 2C [Source:HGNC Symbol;Acc:HGNC:30670]	protein_coding	89.8468797305062	-0.728244331887841	0.0181820129679623	0.999977260311536	65.9902880425411	41.7191023199269	77.858670823238	30.8135127436659	16.4801670425711	185.32339970318	32.1859438340793	129.842020504272	302.572600727676	15.683091563912
ENSG00000087245	MMP2	matrix metallopeptidase 2 [Source:HGNC Symbol;Acc:HGNC:7166]	protein_coding	272.895627993596	-0.715678563508033	0.0184688050845534	0.999977260311536	154.857209273163	364.196487819903	142.976831875401	43.6524763868601	159.597407149109	657.137079140745	208.442302925466	106.928722768224	384.952418228596	506.215344368494
ENSG00000103888	CEMIP	cell migration inducing hyaluronan binding protein [Source:HGNC Symbol;Acc:HGNC:29213]	protein_coding	79.8493103706709	-0.756686619025489	0.0185935010290754	0.999977260311536	22.8766331880809	50.1756771145067	48.1308146907289	15.406756371833	20.8170531064056	199.647913689899	12.2613119367921	26.7321806920559	80.0701029915479	322.374659924858
ENSG00000155886	SLC24A2	solute carrier family 24 member 2 [Source:HGNC Symbol;Acc:HGNC:10976]	protein_coding	38.6463890725587	-0.717539306833086	0.0186233160287043	0.999977260311536	24.6363742025487	9.58411810052376	22.6497951485783	65.0507491255169	6.07164048936829	59.0886201952169	18.3919679051882	63.0115687741318	103.167248085264	14.8118086992503
ENSG00000164929	BAALC	BAALC, MAP3K1 and KLF4 binding [Source:HGNC Symbol;Acc:HGNC:14333]	protein_coding	185.464973955646	-0.597902217446664	0.0186949469244101	0.999977260311536	109.103942897001	204.649110028831	66.5337732489488	89.8727455023589	246.335128425799	239.040327153377	268.216198617327	101.200398334212	251.758881521502	277.939233827108
ENSG00000168309	FAM107A	family with sequence similarity 107 member A [Source:HGNC Symbol;Acc:HGNC:30827]	protein_coding	207.425752625356	-0.724292472156797	0.0189007093600334	0.999977260311536	41.3539138399924	65.3975117447503	38.2215293132259	112.126949150562	514.354687170771	260.527098133456	424.547925811427	57.2832443401198	388.801942410882	171.642724338371
ENSG00000074527	NTN4	netrin 4 [Source:HGNC Symbol;Acc:HGNC:13658]	protein_coding	95.0493362815875	0.734349897042874	0.0189657784232275	0.999977260311536	140.779281157421	55.8133936442266	101.924078168602	217.406451024754	148.32150338314	35.8112849667981	88.8945115417428	85.9248665101797	14.6281918926866	60.9898005263246
ENSG00000100300	TSPO	translocator protein [Source:HGNC Symbol;Acc:HGNC:1158]	protein_coding	41.5906031307117	-0.714289149374236	0.0192187578000711	0.999977260311536	22.8766331880809	46.7930471966748	19.818570755006	5.13558545727765	34.6950885106759	26.8584637250986	107.286479446931	36.2793880820759	17.7078112385154	98.4549637067811
ENSG00000117154	IGSF21	immunoglobin superfamily member 21 [Source:HGNC Symbol;Acc:HGNC:28246]	protein_coding	85.6080987626191	-0.734889843892752	0.0197668121106944	0.999977260311536	29.0357267387181	78.364259763106	32.5590805260813	25.6779272863883	55.5121416170815	216.658274049129	50.5779117392675	30.5510636480639	251.758881521502	85.3857207368544
ENSG00000131094	C1QL1	complement C1q like 1 [Source:HGNC Symbol;Acc:HGNC:24182]	protein_coding	77.3887651426249	-0.738984345574188	0.0197674217881986	0.999977260311536	12.3181871012743	19.7320078540195	12.7405097710753	1.71186181909255	258.478409404536	52.8216453260272	136.407095296812	7.63776591201597	31.5660982947448	240.474070646651
ENSG00000136153	LMO7	LIM domain 7 [Source:HGNC Symbol;Acc:HGNC:6646]	protein_coding	98.7236369607838	-0.654417019240436	0.0197705323829268	0.999977260311536	54.5519714485006	47.9205905026188	65.1181610521627	87.3049527737201	76.329194723487	188.00924607569	81.2311915812477	89.7437494661877	225.582117081957	71.4451949022659
ENSG00000070159	PTPN3	protein tyrosine phosphatase, non-receptor type 3 [Source:HGNC Symbol;Acc:HGNC:9655]	protein_coding	30.9051564934553	-0.741901398815413	0.0197830370030706	0.999977260311536	38.7143023182908	15.7856062832156	21.2341829517922	5.99151636682393	8.67377212766898	62.6697486918967	16.8593039130891	59.1926858181238	54.6632433884606	25.2672030751916
ENSG00000065833	ME1	malic enzyme 1 [Source:HGNC Symbol;Acc:HGNC:6983]	protein_coding	27.2738234006093	0.74750470106544	0.019784585395197	0.999977260311536	10.5584460868066	40.591559013983	24.0654073453645	29.9575818341196	92.8093617660581	9.84810336586948	10.7286479446931	15.2755318240319	2.30971450937157	36.5938803157947
ENSG00000168056	LTBP3	latent transforming growth factor beta binding protein 3 [Source:HGNC Symbol;Acc:HGNC:6716]	protein_coding	458.214278773522	-0.631574645478127	0.0198972566566094	0.999977260311536	236.685166445914	493.300196350488	257.641419815078	178.889560095172	459.709922766456	606.105998063058	737.211380199626	265.412365442555	931.584852113201	415.601926443669
ENSG00000102780	DGKH	diacylglycerol kinase eta [Source:HGNC Symbol;Acc:HGNC:2854]	protein_coding	110.375924108216	0.620697305213752	0.0200137193746148	0.999977260311536	125.821482534445	112.190558941425	185.445197778985	130.101498251034	137.04559961717	71.6225699335962	79.6985275891487	124.11369607026	39.2651466593168	98.4549637067811
ENSG00000124126	PREX1	phosphatidylinositol-3,4,5-trisphosphate dependent Rac exchange factor 1 [Source:HGNC Symbol;Acc:HGNC:32594]	protein_coding	496.592931624638	-0.596623599415224	0.0201121950818758	0.999977260311536	169.815007896139	540.093243547162	182.613973385413	323.541883808492	665.278322192211	703.691749597583	639.120884705289	185.215823366387	691.374543138558	865.183884609147
ENSG00000165186	PTCHD1	patched domain containing 1 [Source:HGNC Symbol;Acc:HGNC:26392]	protein_coding	149.57507132512	0.627813264275312	0.020253177451708	0.999977260311536	161.896173331034	145.453086466772	227.913563682569	335.52491654214	84.1355896383891	134.292318625493	47.5125837550694	187.125264844391	103.937152921721	67.9600634436188
ENSG00000108018	SORCS1	sortilin related VPS10 domain containing receptor 1 [Source:HGNC Symbol;Acc:HGNC:16697]	protein_coding	455.201483860892	0.703817649558059	0.0202779080507201	0.999977260311536	655.503527889241	327.551330376724	687.987527638066	904.718971390413	435.423360808983	116.386676142094	377.035342056357	465.903720632974	70.0613401176044	511.443041556465
ENSG00000181234	TMEM132C	transmembrane protein 132C [Source:HGNC Symbol;Acc:HGNC:25436]	protein_coding	86.3418494193668	-0.745479739532771	0.0203192683900772	0.999977260311536	11.4383165940405	23.6784094248234	45.2995902971566	7.70337818591648	4.33688606383449	680.414414369164	12.2613119367921	22.9132977360479	49.2739095332602	6.09898005263246
ENSG00000184486	POU3F2	POU class 3 homeobox 2 [Source:HGNC Symbol;Acc:HGNC:9215]	protein_coding	822.46431921278	0.651704408849495	0.0204095082243295	0.999977260311536	912.425716001534	644.954770999952	1470.8210724608	1120.41356059607	1065.13921727775	731.445495446851	610.000268855408	775.233240069621	117.025535141493	777.184315278307
ENSG00000186960	LINC01551	long intergenic non-protein coding RNA 1551 [Source:HGNC Symbol;Acc:HGNC:19828]	lincRNA	283.890429804374	0.661646946231576	0.0206734958775482	0.999977260311536	399.461210284182	211.978141517467	492.633044481578	514.414476637312	197.762004510853	50.1357989535174	165.527711146693	420.077125160878	184.777160749726	202.137624601533
ENSG00000134245	WNT2B	Wnt family member 2B [Source:HGNC Symbol;Acc:HGNC:12781]	protein_coding	288.399094010185	-0.720128764011125	0.0208099876629842	0.999977260311536	95.0260147812591	160.674921097016	193.938870959702	99.2879855073679	102.350511106494	769.047344661989	114.949799407426	139.389227894291	1111.74258384418	97.5836808421193
ENSG00000102466	FGF14	fibroblast growth factor 14 [Source:HGNC Symbol;Acc:HGNC:3671]	protein_coding	165.249138658876	0.601613729492735	0.0212838073525485	0.999977260311536	257.802058619527	133.050110101389	280.291214963657	282.457200150271	89.3398529149905	128.025343756303	90.4271755338418	227.223535882475	85.4594368467482	78.4154578195602
ENSG00000167772	ANGPTL4	angiopoietin like 4 [Source:HGNC Symbol;Acc:HGNC:16039]	protein_coding	88.1153437437231	-0.705766887195822	0.0213134652287461	0.999977260311536	87.1071802161542	41.155330666955	33.9746927228675	5.13558545727765	162.19953878741	162.046064474761	114.949799407426	103.109839812216	60.8224820801181	110.652923812046
ENSG00000136099	PCDH8	protocadherin 8 [Source:HGNC Symbol;Acc:HGNC:8660]	protein_coding	107.601743089178	-0.649222789561346	0.0213709521388257	0.999977260311536	58.0714534774361	124.029763653837	28.3122439357229	43.6524763868601	120.565432574599	128.920625880473	185.452343043981	22.9132977360479	179.387826894526	184.711967308297
ENSG00000026559	KCNG1	potassium voltage-gated channel modifier subfamily G member 1 [Source:HGNC Symbol;Acc:HGNC:6248]	protein_coding	97.0494015876293	-0.713452644733092	0.0216573750534561	0.999977260311536	41.3539138399924	63.1424251328624	50.9620390843012	46.2202691154989	40.7667290000442	194.27622094488	39.8492637945744	40.0982710380839	378.023274700481	75.8016092255748
ENSG00000162873	KLHDC8A	kelch domain containing 8A [Source:HGNC Symbol;Acc:HGNC:25573]	protein_coding	633.597252900255	-0.655036897927332	0.0218020183159857	0.999977260311536	135.500058114018	589.141377355725	172.70468800791	217.406451024754	1208.25645738429	626.697486918967	1787.08621478745	143.208110850299	740.648452671818	715.323231887321
ENSG00000131095	GFAP	glial fibrillary acidic protein [Source:HGNC Symbol;Acc:HGNC:4235]	protein_coding	88.8764451980631	-0.730303399116711	0.0224144083184453	0.999977260311536	15.8376691302099	4.51017322377589	5.66244878714458	1.71186181909255	423.280079830246	137.873447122173	62.8392236760596	17.1849733020359	30.7961934582877	189.068381631606
ENSG00000250366	TUNAR	TCL1 upstream neural differentiation-associated RNA [Source:HGNC Symbol;Acc:HGNC:44088]	protein_coding	102.84820397708	0.695018681586606	0.0229403315600591	0.999977260311536	163.655914345502	91.3310077814617	135.89877089147	251.643687406605	55.5121416170815	48.3452347051774	32.1859438340793	127.932579026268	33.1059079676592	88.8708521955015
ENSG00000120899	PTK2B	protein tyrosine kinase 2 beta [Source:HGNC Symbol;Acc:HGNC:9612]	protein_coding	98.4062185961452	-0.647293746031281	0.0231877840451537	0.999977260311536	51.0324894195651	72.1627715804142	39.6371415100121	47.9321309345914	143.117240106538	102.062162155375	194.648326996575	66.8304517301398	158.600396310181	108.039075218061
ENSG00000166033	HTRA1	HtrA serine peptidase 1 [Source:HGNC Symbol;Acc:HGNC:9476]	protein_coding	293.122557889727	-0.710972166292708	0.0233193075299017	0.999977260311536	41.3539138399924	234.529007636346	77.858670823238	79.6015745878036	452.770905064321	688.471953486694	349.447390198575	28.6416221700599	488.889571150316	489.66096993992
ENSG00000115457	IGFBP2	insulin like growth factor binding protein 2 [Source:HGNC Symbol;Acc:HGNC:5471]	protein_coding	1232.69094646236	-0.622772308054904	0.0236083644512386	0.999977260311536	578.07492325266	1739.79932107155	741.78079111594	548.651713019163	814.467202788117	2174.64027960882	1302.76439328416	527.005847929102	1833.91332044103	2065.81167211308
ENSG00000116741	RGS2	regulator of G protein signaling 2 [Source:HGNC Symbol;Acc:HGNC:9998]	protein_coding	133.228975467346	0.685260354582259	0.0236707055231291	0.999977260311536	216.448144779535	109.371700676565	114.664587939678	337.236778361233	131.841336340569	68.0414414369164	91.9598395259408	91.6531909441917	30.7961934582877	140.276541210546
ENSG00000167680	SEMA6B	semaphorin 6B [Source:HGNC Symbol;Acc:HGNC:10739]	protein_coding	441.020725098462	-0.563498085791327	0.0237467080066818	0.999977260311536	449.613829196513	398.022786998222	382.215293132259	343.228294728056	96.2788706171257	666.089900382445	285.075502530417	759.957708245589	821.488460499823	208.236604654165
ENSG00000137672	TRPC6	transient receptor potential cation channel subfamily C member 6 [Source:HGNC Symbol;Acc:HGNC:12338]	protein_coding	9.78535163049236	-0.69244703758843	0.0237914958823857	0.999977260311536	8.79870507233881	0.563771652971986	5.66244878714458	1.71186181909255	1.7347544255338	24.1726173525887	7.66331996049507	13.366090346028	31.5660982947448	2.61384859398534
ENSG00000084636	COL16A1	collagen type XVI alpha 1 chain [Source:HGNC Symbol;Acc:HGNC:2193]	protein_coding	37.8178908368003	-0.724623734006147	0.0241659386323308	0.999977260311536	13.1980576085082	10.7116614064677	4.24683659035843	12.8389636431941	35.5624657234428	194.27622094488	56.7085677076635	17.1849733020359	23.8670499301729	9.58411151127958
ENSG00000171444	MCC	mutated in colorectal cancers [Source:HGNC Symbol;Acc:HGNC:6935]	protein_coding	194.137065849789	0.611667202420521	0.0243074980181164	0.999977260311536	212.928662750599	120.083362083033	297.27856132509	265.338581959345	324.39907757482	97.5857515345248	145.603079249406	221.495211448463	62.3622917530325	194.296078819577
ENSG00000166482	MFAP4	microfibril associated protein 4 [Source:HGNC Symbol;Acc:HGNC:7035]	protein_coding	32.8965094875497	-0.721891641642832	0.0247547304032628	0.999977260311536	9.67857557957269	22.5508661188794	15.5717341646476	7.70337818591648	16.4801670425711	138.768729246343	16.8593039130891	9.54720739001996	43.8845756780599	47.9205575563979
ENSG00000107295	SH3GL2	SH3 domain containing GRB2 like 2, endophilin A1 [Source:HGNC Symbol;Acc:HGNC:10831]	protein_coding	106.883649628662	-0.697517581931568	0.0248156749277488	0.999977260311536	38.7143023182908	28.1885826485993	26.8966317389368	92.4405382309977	46.8383694894125	239.040327153377	30.6532798419803	15.2755318240319	515.066335589861	35.722597451133
ENSG00000198680	TUSC1	tumor suppressor candidate 1 [Source:HGNC Symbol;Acc:HGNC:31010]	protein_coding	27.2166175361256	-0.715857351984793	0.025280262425764	0.999977260311536	11.4383165940405	10.1478897534957	18.4029585582199	27.3897891054808	4.33688606383449	102.062162155375	19.9246318972872	28.6416221700599	38.4952418228596	11.3266772406031
ENSG00000132481	TRIM47	tripartite motif containing 47 [Source:HGNC Symbol;Acc:HGNC:19020]	protein_coding	24.015977076954	-0.717914125264108	0.0253828592794815	0.999977260311536	21.996762680847	7.32903148863581	8.49367318071687	1.71186181909255	24.2865619574732	25.0678994767587	53.6432397234655	36.2793880820759	36.9554321499452	24.3959202105298
ENSG00000233913	RPL10P9	ribosomal protein L10 pseudogene 9 [Source:HGNC Symbol;Acc:HGNC:35579]	processed_pseudogene	19.8232990675822	-0.63675339330227	0.0254612969777502	0.999977260311536	3.51948202893552	1.69131495891596	0	0.855930909546275	0.867377212766898	0	1.53266399209901	1.90944147800399	187.856780095555	0
ENSG00000136826	KLF4	Kruppel like factor 4 [Source:HGNC Symbol;Acc:HGNC:6348]	protein_coding	19.0605032916688	-0.716225073917457	0.0255322498878788	0.999977260311536	13.1980576085082	12.4029763653837	12.7405097710753	1.71186181909255	6.07164048936829	48.3452347051774	15.3266399209901	34.3699466040719	37.7253369864024	8.7128286466178
ENSG00000132470	ITGB4	integrin subunit beta 4 [Source:HGNC Symbol;Acc:HGNC:6158]	protein_coding	35.1516497714556	-0.710267865537903	0.0255659293154191	0.999977260311536	33.4350792748875	5.07394487674787	22.6497951485783	2.56779272863883	53.7773871915477	42.9735419601577	19.9246318972872	57.2832443401198	35.4156224770308	78.4154578195602
ENSG00000104369	JPH1	junctophilin 1 [Source:HGNC Symbol;Acc:HGNC:14201]	protein_coding	45.5901784205087	0.71035841582665	0.026115596298437	0.999977260311536	61.5909355063717	24.2421810777954	56.6244878714458	143.796392803774	43.3688606383449	6.26697486918967	27.5879518577822	43.9171539940918	15.3980967291438	33.1087488571476
ENSG00000169744	LDB2	LIM domain binding 2 [Source:HGNC Symbol;Acc:HGNC:6533]	protein_coding	110.809201964741	0.702642567628586	0.0261224418003706	0.999977260311536	97.6656263029608	62.5786534798904	133.067546497898	286.736854698002	183.016591893816	15.2197961108892	84.2965195654458	118.385371636248	13.8582870562294	113.266772406031
ENSG00000155093	PTPRN2	protein tyrosine phosphatase, receptor type N2 [Source:HGNC Symbol;Acc:HGNC:9677]	protein_coding	433.768086381553	0.648190133825164	0.0261616815653299	0.999977260311536	908.906233972599	93.0223227403776	806.898952168103	985.176476887763	99.7483794681933	180.84698908233	95.0251675101389	868.795872491817	175.53830271224	123.722166781973
ENSG00000141433	ADCYAP1	adenylate cyclase activating polypeptide 1 [Source:HGNC Symbol;Acc:HGNC:241]	protein_coding	20.7942416123707	-0.707461144185695	0.0266686197179407	0.999977260311536	23.7565036953148	20.8595511599635	4.24683659035843	0	6.93901770213519	30.4395922217784	41.3819277866734	24.8227392140519	28.4864789489161	27.0097688045152
ENSG00000117643	MAN1C1	mannosidase alpha class 1C member 1 [Source:HGNC Symbol;Acc:HGNC:19080]	protein_coding	53.7318558154841	-0.679266468326004	0.0273454549089072	0.999977260311536	29.915597245952	30.4436692604872	36.8059171164398	14.5508254622867	61.5837821064498	88.6329302928253	30.6532798419803	53.4643613841118	102.397343248806	88.8708521955015
ENSG00000143341	HMCN1	hemicentin 1 [Source:HGNC Symbol;Acc:HGNC:19194]	protein_coding	45.8022403661494	-0.708984301307785	0.0274468010781132	0.999977260311536	13.1980576085082	31.5712125664312	29.727856132509	6.8474472763702	9.54114934043588	250.678994767587	10.7286479446931	42.0077125160878	45.4243853509743	18.2969401578974
ENSG00000280989	LINC00581	long intergenic non-protein coding RNA 581 [Source:HGNC Symbol;Acc:HGNC:43840]	lincRNA	15.423760448893	0.655268031173201	0.0275951251964862	0.999977260311536	16.7175396374437	3.38262991783191	8.49367318071687	100.143916416914	8.67377212766898	0.895282124169953	3.06532798419803	7.63776591201597	0	5.22769718797068
ENSG00000242265	PEG10	paternally expressed 10 [Source:HGNC Symbol;Acc:HGNC:14005]	protein_coding	18604.146453498	0.588634463471501	0.027624450527618	0.999977260311536	27076.2551191082	13684.993104242	30162.4490769224	30515.6487871438	13088.7221406525	8842.70154042662	10434.3764582101	29882.7591307625	6293.20213320108	16060.3570443106
ENSG00000089116	LHX5	LIM homeobox 5 [Source:HGNC Symbol;Acc:HGNC:14216]	protein_coding	83.8413845489189	-0.702283816306067	0.0279127438078947	0.999977260311536	61.5909355063717	161.80246440296	46.7152024939428	11.1271018241016	3.46950885106759	232.773352284188	58.2412316997625	82.1059835541717	123.954678669608	56.6333862030157
ENSG00000188517	COL25A1	collagen type XXV alpha 1 chain [Source:HGNC Symbol;Acc:HGNC:18603]	protein_coding	58.157212612901	0.66099009529018	0.0279786392455205	0.999977260311536	72.1493815931782	72.7265432333862	101.924078168602	92.4405382309977	39.8993517872773	40.2876955876479	29.1206158498813	82.1059835541717	16.9379064020582	33.9800317218094
ENSG00000127399	LRRC61	leucine rich repeat containing 61 [Source:HGNC Symbol;Acc:HGNC:21704]	protein_coding	17.453446129576	0.659564690098604	0.0282431546169636	0.999977260311536	29.915597245952	1.12754330594397	52.3776512810874	53.0677163918691	0	0.895282124169953	0	36.2793880820759	0	0.87128286466178
ENSG00000128641	MYO1B	myosin IB [Source:HGNC Symbol;Acc:HGNC:7596]	protein_coding	675.105241437489	0.526195123552738	0.0283333245766405	0.999977260311536	665.182103468814	883.993951860074	964.031906011365	880.752905923118	646.196023511339	338.416642936242	682.035476484061	511.73031610507	364.934892480709	813.778195594102
ENSG00000163638	ADAMTS9	ADAM metallopeptidase with thrombospondin type 1 motif 9 [Source:HGNC Symbol;Acc:HGNC:13202]	protein_coding	123.517078526593	-0.685848210158896	0.0292972543958247	0.999977260311536	63.3506765208394	162.930007708904	56.6244878714458	25.6779272863883	56.3795188298484	260.527098133456	55.1759037155645	78.2871005981637	340.297937714079	135.920126887238
ENSG00000188580	NKAIN2	sodium/potassium transporting ATPase interacting 2 [Source:HGNC Symbol;Acc:HGNC:16443]	protein_coding	91.3652939460326	0.688530013141272	0.0294245700899384	0.999977260311536	80.948086665517	47.9205905026188	72.1962220360934	252.499618316151	199.496758936387	34.0207207184582	85.8291835575448	64.9210102521358	13.0883822197723	62.7323662556481
ENSG00000203867	RBM20	RNA binding motif protein 20 [Source:HGNC Symbol;Acc:HGNC:27424]	protein_coding	34.4016033025167	-0.697312064106103	0.0300573929259108	0.999977260311536	18.4772806519115	31.5712125664312	9.90928537750301	6.8474472763702	13.0106581915035	59.0886201952169	9.19598395259408	36.2793880820759	130.883822197723	28.7523345338387
ENSG00000185112	FAM43A	family with sequence similarity 43 member A [Source:HGNC Symbol;Acc:HGNC:26888]	protein_coding	24.8346793267744	-0.695060997702038	0.0301569251493863	0.999977260311536	11.4383165940405	23.6784094248234	18.4029585582199	9.41524000500903	7.80639491490208	54.6122095743671	27.5879518577822	21.0038562580439	23.8670499301729	50.5344061503832
ENSG00000114739	ACVR2B	activin A receptor type 2B [Source:HGNC Symbol;Acc:HGNC:174]	protein_coding	756.952248818264	0.491566526811467	0.0301786098113962	0.999977260311536	848.195168973461	828.744329868819	1186.28302090679	1111.85425150061	550.78453010698	645.498411526536	530.301741266259	943.264090133973	428.836993906656	495.759949992553
ENSG00000158528	PPP1R9A	protein phosphatase 1 regulatory subunit 9A [Source:HGNC Symbol;Acc:HGNC:14946]	protein_coding	458.479308020557	0.479556790419808	0.0302157793583105	0.999977260311536	550.798937528409	375.471920879342	629.947427569834	726.685342204788	423.280079830246	387.65715976559	248.29156672004	599.564624093254	376.483465027567	266.612556586505
ENSG00000093010	COMT	catechol-O-methyltransferase [Source:HGNC Symbol;Acc:HGNC:2228]	protein_coding	91.114848249322	0.640455738733071	0.0302497179981992	0.999977260311536	72.1493815931782	95.2774093522656	101.924078168602	139.516738256043	158.730029936342	11.6386676142094	111.884471423228	49.6454784281038	49.2739095332602	121.108318187987
ENSG00000261754			lincRNA	62.6860442638838	0.649730270208332	0.0302498531741238	0.999977260311536	70.3896405787105	41.155330666955	72.1962220360934	142.940461894228	90.2072301277574	20.5914888559089	45.9799197629704	59.1926858181238	35.4156224770308	48.7918404210597
ENSG00000164318	EGFLAM	EGF like, fibronectin type III and laminin G domains [Source:HGNC Symbol;Acc:HGNC:26810]	protein_coding	10.1462961138711	-0.645234762788823	0.0302999019176841	0.999977260311536	7.03896405787105	2.25508661188794	1.41561219678614	0	5.20426327660139	46.5546704568375	4.59799197629704	21.0038562580439	10.7786677104007	2.61384859398534
ENSG00000263961	RHEX	regulator of hemoglobinization and erythroid cell expansion [Source:HGNC Symbol;Acc:HGNC:25341]	protein_coding	6.60433495123682	-0.632783293773677	0.0309563446801489	0.999977260311536	2.63961152170164	2.81885826485993	1.41561219678614	1.71186181909255	0.867377212766898	16.1150782350591	10.7286479446931	24.8227392140519	2.30971450937157	2.61384859398534
ENSG00000171864	PRND	prion like protein doppel [Source:HGNC Symbol;Acc:HGNC:15748]	protein_coding	13.7561746935014	-0.667795621346744	0.0309754735971907	0.999977260311536	10.5584460868066	11.2754330594397	4.24683659035843	0	1.7347544255338	47.4499525810075	10.7286479446931	17.1849733020359	30.0262886218305	4.3564143233089
ENSG00000120802	TMPO	thymopoietin [Source:HGNC Symbol;Acc:HGNC:11875]	protein_coding	1310.12963790698	0.460084505148522	0.0310918304977519	0.999977260311536	1080.48098288321	1531.20380947191	1746.8654508341	1595.45521539426	1807.61411140622	1089.55834511483	1059.07081854042	880.252521359841	1050.92010176407	1259.87502230093
ENSG00000176165	FOXG1	forkhead box G1 [Source:HGNC Symbol;Acc:HGNC:3811]	protein_coding	1959.12815631548	0.569398185611751	0.031192815322373	0.999977260311536	2504.99133409486	1616.33332907068	2865.19908629516	3029.13948888427	1870.06527072543	583.723944958809	2774.12182569921	1632.57246369341	1480.52700050718	1234.60781922574
ENSG00000161682	FAM171A2	family with sequence similarity 171 member A2 [Source:HGNC Symbol;Acc:HGNC:30480]	protein_coding	588.155214320722	-0.453997639976655	0.0315731612621904	0.999977260311536	558.717772093514	554.751306524434	467.152024939428	621.405840330596	248.069882851333	729.654931198511	734.146052215428	721.768878685509	807.630173443594	438.255280924875
ENSG00000133710	SPINK5	serine peptidase inhibitor, Kazal type 5 [Source:HGNC Symbol;Acc:HGNC:15464]	protein_coding	63.9777166537552	-0.673261768303239	0.0320314868893766	0.999977260311536	106.4643313753	2.81885826485993	99.0928537750301	10.2711709145553	1.7347544255338	161.150782350591	3.06532798419803	139.389227894291	113.176010959207	2.61384859398534
ENSG00000052850	ALX4	ALX homeobox 4 [Source:HGNC Symbol;Acc:HGNC:450]	protein_coding	13.8219114460963	-0.677516755881167	0.0322858455730548	0.999977260311536	14.0779281157421	2.25508661188794	7.07806098393072	1.71186181909255	4.33688606383449	54.6122095743671	9.19598395259408	36.2793880820759	6.92914352811472	1.74256572932356
ENSG00000108001	EBF3	early B cell factor 3 [Source:HGNC Symbol;Acc:HGNC:19087]	protein_coding	122.389096932954	-0.624319327174151	0.032354900611644	0.999977260311536	20.2370216663793	86.8208345576858	25.4810195421506	2.56779272863883	32.9603340851421	429.735419601577	102.688487470634	30.5510636480639	392.651466593168	100.197529436105
ENSG00000145945	FAM50B	family with sequence similarity 50 member B [Source:HGNC Symbol;Acc:HGNC:18789]	protein_coding	14.0222881629338	0.673049582351393	0.0324739066567217	0.999977260311536	40.4740433327585	10.7116614064677	29.727856132509	26.5338581959345	1.7347544255338	2.68584637250986	3.06532798419803	17.1849733020359	4.61942901874315	3.48513145864712
ENSG00000021645	NRXN3	neurexin 3 [Source:HGNC Symbol;Acc:HGNC:8010]	protein_coding	816.53028305832	0.635086295285066	0.032545929095326	0.999977260311536	1005.69198976833	580.121030908173	1033.39690365389	1337.82001162083	1079.88462989479	191.59037457237	1075.93012245351	1201.03868966451	183.237351076812	476.591726969993
ENSG00000071073	MGAT4A	mannosyl (alpha-1,3-)-glycoprotein beta-1,4-N-acetylglucosaminyltransferase, isozyme A [Source:HGNC Symbol;Acc:HGNC:7047]	protein_coding	145.933522524983	0.573389433837791	0.0327803530088572	0.999977260311536	181.253324490179	109.371700676565	182.613973385413	329.533400175316	119.698055361832	112.805547645414	68.9698796444556	177.578057454371	87.7691513561198	89.7421350601633
ENSG00000049540	ELN	elastin [Source:HGNC Symbol;Acc:HGNC:3327]	protein_coding	170.603253007283	-0.609327324405689	0.0332797876567372	0.999977260311536	188.29228854805	195.628763581279	133.067546497898	35.0931672913973	78.0639491490208	174.580014213141	291.206158498813	259.684041008543	250.219071848587	100.197529436105
ENSG00000162981	FAM84A	family with sequence similarity 84 member A [Source:HGNC Symbol;Acc:HGNC:20743]	protein_coding	234.536772911708	0.629092261961872	0.0332968268414518	0.999977260311536	292.996878908882	230.582606065542	240.654073453645	619.693978511503	177.812328617214	133.397036501323	156.331727194099	246.317950662515	58.5127675707465	189.068381631606
ENSG00000144040	SFXN5	sideroflexin 5 [Source:HGNC Symbol;Acc:HGNC:16073]	protein_coding	228.793762207514	-0.551490007384022	0.0333740715123779	0.999977260311536	134.620187606784	220.434716312046	155.717341646476	115.550672788747	249.804637276867	348.264746302112	248.29156672004	164.211967108343	342.60765222345	308.43413409027
ENSG00000132386	SERPINF1	serpin family F member 1 [Source:HGNC Symbol;Acc:HGNC:8824]	protein_coding	62.1813598224716	-0.650109321095647	0.0337236379508168	0.999977260311536	54.5519714485006	76.6729448041901	43.8839781003705	16.2626872813792	21.6844303191725	146.826268363872	45.9799197629704	64.9210102521358	63.9021014259469	87.128286466178
ENSG00000153012	LGI2	leucine rich repeat LGI family member 2 [Source:HGNC Symbol;Acc:HGNC:18710]	protein_coding	114.212465264349	0.678126059504566	0.033875168446391	0.999977260311536	143.418892679123	182.098243909951	120.327036726822	332.957123813501	28.6234480213076	25.9631816009286	35.2512718182773	91.6531909441917	28.4864789489161	153.345784180473
ENSG00000145721	LIX1	limb and CNS expressed 1 [Source:HGNC Symbol;Acc:HGNC:18581]	protein_coding	316.982390233416	0.61879461853464	0.0340176483821407	0.999977260311536	129.34096456338	505.703172715871	505.373554252654	385.168909295824	540.376003553778	266.794073002646	157.864391186198	78.2871005981637	306.422124909962	294.493608255681
ENSG00000198626	RYR2	ryanodine receptor 2 [Source:HGNC Symbol;Acc:HGNC:10484]	protein_coding	97.6269178347769	0.644701661806192	0.0340473717930362	0.999977260311536	139.019540142953	86.2570629047138	83.5211196103825	312.414781984391	45.1036150638787	28.6490279734385	35.2512718182773	118.385371636248	69.2914352811472	58.3759519323392
ENSG00000233639	LINC01158	long intergenic non-protein coding RNA 1158 [Source:HGNC Symbol;Acc:HGNC:49513]	processed_transcript	185.288958443063	0.596858433179035	0.0341074274776124	0.999977260311536	197.970864127623	153.909661261352	239.238461256858	253.355549225698	297.510383979046	94.899905162015	254.422222688436	99.2909568562076	59.2826724072037	203.008907466195
ENSG00000183098	GPC6	glypican 6 [Source:HGNC Symbol;Acc:HGNC:4454]	protein_coding	250.144186683208	0.527959938505669	0.0343766077193838	0.999977260311536	157.496820794865	217.052086394214	268.966317389368	316.694436532122	586.346995830423	177.265860585651	133.341767312614	204.310238146427	119.335249650865	320.632094195535
ENSG00000141314	RHBDL3	rhomboid like 3 [Source:HGNC Symbol;Acc:HGNC:16502]	protein_coding	127.926291158164	-0.553157086826557	0.0344763854008904	0.999977260311536	82.7078276799848	140.379141590024	82.1055074135964	55.6355091205079	136.178222404403	135.187600749663	174.723695099288	114.56648868024	167.839254347668	189.939664496268
ENSG00000198825	INPP5F	inositol polyphosphate-5-phosphatase F [Source:HGNC Symbol;Acc:HGNC:17054]	protein_coding	1078.52607259802	0.474857652449967	0.0346039314335246	0.999977260311536	1286.37068157593	998.439597413387	1184.86740871	1796.59897913763	1186.57202706512	807.544476001297	976.306962967072	914.622467963913	719.091117251017	914.847007894869
ENSG00000114861	FOXP1	forkhead box P1 [Source:HGNC Symbol;Acc:HGNC:3823]	protein_coding	398.380926533702	0.584171491196312	0.0349188817973098	0.999977260311536	434.656030573537	443.124519235981	522.360900614087	897.015593204497	222.915943681093	324.987411073693	130.276439328416	538.462496797126	195.555828460127	274.454102368461
ENSG00000171004	HS6ST2	heparan sulfate 6-O-sulfotransferase 2 [Source:HGNC Symbol;Acc:HGNC:19133]	protein_coding	358.319276748149	0.593827267980137	0.0352717661589862	0.999977260311536	195.331252605922	188.299732092643	260.472644208651	1215.42189155571	616.705198277265	221.134684669978	246.758902727941	166.121408586347	206.334496170527	266.612556586505
ENSG00000169436	COL22A1	collagen type XXII alpha 1 chain [Source:HGNC Symbol;Acc:HGNC:22989]	protein_coding	87.4295354604436	-0.620297633467813	0.0355408641247927	0.999977260311536	95.905885288493	5.07394487674787	89.1835683975271	100.999847326461	12.1432809787366	175.475296337311	29.1206158498813	101.200398334212	255.608405703787	9.58411151127958
ENSG00000172985	SH3RF3	SH3 domain containing ring finger 3 [Source:HGNC Symbol;Acc:HGNC:24699]	protein_coding	134.37809556517	-0.552230024179546	0.0357739857195151	0.999977260311536	113.503295433171	77.236716457162	56.6244878714458	144.652323713321	107.554774383095	243.516737774227	119.547791383723	120.294813114252	270.236597596474	90.6134179248251
ENSG00000111605	CPSF6	cleavage and polyadenylation specific factor 6 [Source:HGNC Symbol;Acc:HGNC:13871]	protein_coding	1118.04454588796	0.440400828862933	0.0361692032125106	0.999977260311536	1105.99722759299	1263.41227431022	1465.15862367366	1433.68427349001	1281.11614325671	1010.77351818788	783.191299962596	822.969277019721	941.593614987145	1072.54920639865
ENSG00000168140	VASN	vasorin [Source:HGNC Symbol;Acc:HGNC:18517]	protein_coding	91.5162638935478	-0.671839619176457	0.0364426104750086	0.999977260311536	29.915597245952	130.231251836529	50.9620390843012	7.70337818591648	35.5624657234428	233.668634408358	70.5025436365546	22.9132977360479	211.723830025728	121.979601052649
ENSG00000166501	PRKCB	protein kinase C beta [Source:HGNC Symbol;Acc:HGNC:9395]	protein_coding	235.772064885858	0.648903193460669	0.0364839832486832	0.999977260311536	402.980692313117	128.539936877613	424.683659035843	445.940003873609	85.8703440639229	45.6593883326676	87.3618475496438	578.56076783521	43.1146708416027	115.009338135355
ENSG00000170382	LRRN2	leucine rich repeat neuronal 2 [Source:HGNC Symbol;Acc:HGNC:16914]	protein_coding	329.509314392213	-0.580178939344095	0.0367735407771535	0.999977260311536	194.451382098688	268.355306814665	144.392444072187	172.898043728348	389.452368532337	572.0852773446	280.47751055412	219.585769970459	780.683504167592	272.711536639137
ENSG00000051523	CYBA	cytochrome b-245 alpha chain [Source:HGNC Symbol;Acc:HGNC:2577]	protein_coding	64.9328231156365	-0.656842188850889	0.0368175742497144	0.999977260311536	31.6753382604197	73.8540865393301	48.1308146907289	9.41524000500903	43.3688606383449	72.5178520577662	110.351807431129	22.9132977360479	111.636201286293	125.464732511296
ENSG00000152784	PRDM8	PR/SET domain 8 [Source:HGNC Symbol;Acc:HGNC:13993]	protein_coding	102.390935798979	-0.522786257456049	0.0369379528115909	0.999977260311536	8.79870507233881	15.2218346302436	5.66244878714458	0	25.1539391702401	453.012754829996	15.3266399209901	9.54720739001996	411.899087504597	79.2867406842219
ENSG00000118473	SGIP1	SH3 domain GRB2 like endophilin interacting protein 1 [Source:HGNC Symbol;Acc:HGNC:25412]	protein_coding	272.177986135363	0.570640275838079	0.0372903622254804	0.999977260311536	309.714418546326	141.506684895968	210.926217321136	745.515822214806	368.635315425932	181.7422712065	145.603079249406	286.416221700599	187.086875259097	144.632955533855
ENSG00000197324	LRP10	LDL receptor related protein 10 [Source:HGNC Symbol;Acc:HGNC:14553]	protein_coding	267.279577553389	-0.574675256811162	0.037497510521114	0.999977260311536	137.259799128485	327.551330376724	141.561219678614	96.7201927787291	311.388419383316	461.070293947526	222.236278854357	183.306381888383	359.545558625508	432.156300872243
ENSG00000239265	CLRN1-AS1	CLRN1 antisense RNA 1 [Source:HGNC Symbol;Acc:HGNC:30895]	antisense	20.6952547805984	0.637871543893574	0.0376647358861068	0.999977260311536	16.7175396374437	7.32903148863581	7.07806098393072	137.80487643695	5.20426327660139	0	1.53266399209901	24.8227392140519	3.84952418228596	2.61384859398534
ENSG00000118298	CA14	carbonic anhydrase 14 [Source:HGNC Symbol;Acc:HGNC:1372]	protein_coding	73.8377095494034	-0.6204524725809	0.0381011218337335	0.999977260311536	30.7954677531858	73.2903148863581	19.818570755006	30.8135127436659	123.1675642129	112.805547645414	108.81914343903	49.6454784281038	104.707057758178	84.5144378721926
ENSG00000182704	TSKU	tsukushi, small leucine rich proteoglycan [Source:HGNC Symbol;Acc:HGNC:28850]	protein_coding	177.755284569299	-0.528589141823739	0.0381461826477511	0.999977260311536	121.422129998276	186.044645480755	123.158261120395	106.135432783738	147.454126170373	239.040327153377	211.507630909664	116.475930158244	250.988976685044	275.325385233122
ENSG00000131759	RARA	retinoic acid receptor alpha [Source:HGNC Symbol;Acc:HGNC:9864]	protein_coding	158.079253132724	-0.520877083458574	0.038173018538937	0.999977260311536	113.503295433171	160.674921097016	87.767956200741	100.999847326461	139.647731255471	158.464935978082	357.11071015907	164.211967108343	155.520776964353	142.890389804532
ENSG00000109099	PMP22	peripheral myelin protein 22 [Source:HGNC Symbol;Acc:HGNC:9118]	protein_coding	155.91715784206	-0.590942398493582	0.0382845037178566	0.999977260311536	44.8733958689279	156.728519526212	53.7932634778735	32.5253745627585	253.274146127934	163.836628723101	116.482463399525	45.8265954720958	92.388580374863	599.442610887304
ENSG00000132952	USPL1	ubiquitin specific peptidase like 1 [Source:HGNC Symbol;Acc:HGNC:20294]	protein_coding	206.507814642335	0.509436724913356	0.0383131761772359	0.999977260311536	167.175396374437	187.172188786699	261.888256405437	338.948640180325	308.786287745016	158.464935978082	159.397055178297	129.842020504272	154.750872127895	198.652493142886
ENSG00000260807			lincRNA	204.190416859431	0.64615038394971	0.0384134452452429	0.999977260311536	219.087756301236	165.748865973764	178.367136795054	437.380694778147	260.21316383007	31.3348743459483	424.547925811427	63.0115687741318	40.0350514957739	222.177130488754
ENSG00000164889	SLC4A2	solute carrier family 4 member 2 [Source:HGNC Symbol;Acc:HGNC:11028]	protein_coding	328.66386295047	-0.593705429359576	0.0384544055567616	0.999977260311536	198.850734634857	516.978605775311	250.563358831148	124.10998188421	149.188880595907	473.604243685905	260.552878656832	274.959572832575	581.278151525179	456.552221082772
ENSG00000240583	AQP1	aquaporin 1 (Colton blood group) [Source:HGNC Symbol;Acc:HGNC:633]	protein_coding	12.8003821897872	-0.65958499661028	0.0385050538809328	0.999977260311536	4.3993525361694	7.8928031416078	5.66244878714458	3.4237236381851	10.4085265532028	35.8112849667981	16.8593039130891	9.54720739001996	13.0883822197723	20.9107887518827
ENSG00000138735	PDE5A	phosphodiesterase 5A [Source:HGNC Symbol;Acc:HGNC:8784]	protein_coding	152.361105869305	0.637016653499467	0.0386295699359415	0.999977260311536	84.4675686944526	85.1295195987698	118.911424530036	429.67731659223	323.531700362053	34.9160028426282	160.929719170396	91.6531909441917	32.336003131202	162.058612827091
ENSG00000121989	ACVR2A	activin A receptor type 2A [Source:HGNC Symbol;Acc:HGNC:173]	protein_coding	461.071031267726	0.501891976029853	0.0386928061956501	0.999977260311536	504.165800645014	280.194511527077	491.217432284792	1141.81183333473	462.312054404757	354.531721171301	271.281526601525	435.35265698491	371.864036008823	297.978739714329
ENSG00000109576	AADAT	aminoadipate aminotransferase [Source:HGNC Symbol;Acc:HGNC:17929]	protein_coding	187.562890901829	0.49067931373176	0.0394061556838897	0.999977260311536	170.694878403373	167.44018093268	175.535912401482	320.974091079853	300.112515617347	134.292318625493	130.276439328416	108.838164246228	167.069349511211	200.395058872209
ENSG00000261786			lincRNA	40.1442786513709	0.651445130856134	0.0400097453620733	0.999977260311536	67.7500290570088	16.9131495891596	73.6118342328795	106.991363693284	34.6950885106759	4.47641062084976	10.7286479446931	40.0982710380839	0	46.1779918270743
ENSG00000277639			protein_coding	9.43511047726429	-0.57322807216801	0.04058315314127	0.999977260311536	5.27922304340329	8.45657479457978	0	0	0	34.9160028426282	3.06532798419803	9.54720739001996	20.017525747887	13.0692429699267
ENSG00000053108	FSTL4	follistatin like 4 [Source:HGNC Symbol;Acc:HGNC:21389]	protein_coding	33.9238169603751	-0.65264278860595	0.0406186782696939	0.999977260311536	21.996762680847	12.4029763653837	12.7405097710753	25.6779272863883	10.4085265532028	81.4706732994657	10.7286479446931	17.1849733020359	137.04306088938	9.58411151127958
ENSG00000104870	FCGRT	Fc fragment of IgG receptor and transporter [Source:HGNC Symbol;Acc:HGNC:3621]	protein_coding	102.72515676724	-0.598049350225914	0.0408085787322937	0.999977260311536	107.344201882533	89.0759211695737	56.6244878714458	24.821996376842	99.7483794681933	101.166880031205	151.733735217802	173.759174498363	126.264393178979	96.7123979774575
ENSG00000184113	CLDN5	claudin 5 [Source:HGNC Symbol;Acc:HGNC:2047]	protein_coding	23.8885518863498	-0.657473766045548	0.0408640544962007	0.999977260311536	27.2759857242503	20.8595511599635	11.3248975742892	3.4237236381851	4.33688606383449	62.6697486918967	19.9246318972872	24.8227392140519	54.6632433884606	9.58411151127958
ENSG00000175093	SPSB4	splA/ryanodine receptor domain and SOCS box containing 4 [Source:HGNC Symbol;Acc:HGNC:30630]	protein_coding	99.5585117374655	-0.541240313616159	0.0410853464157405	0.999977260311536	67.7500290570088	86.8208345576858	66.5337732489488	58.2033018491467	104.952642744795	116.386676142094	121.080455375822	116.475930158244	136.273156052923	121.108318187987
ENSG00000049089	COL9A2	collagen type IX alpha 2 chain [Source:HGNC Symbol;Acc:HGNC:2218]	protein_coding	102.754104593952	-0.630580242562665	0.0411486722772137	0.999977260311536	77.4286046365815	123.465992000865	76.4430586264518	16.2626872813792	45.9709922766456	224.715813166658	93.4925035180398	93.5626324221957	211.723830025728	64.4749319849717
ENSG00000231754			lincRNA	11.9062373729077	0.617461579348229	0.0412970575640406	0.999977260311536	13.1980576085082	5.63771652971986	11.3248975742892	65.9066800350632	4.33688606383449	1.79056424833991	3.06532798419803	9.54720739001996	0.769904836457191	3.48513145864712
ENSG00000186907	RTN4RL2	reticulon 4 receptor like 2 [Source:HGNC Symbol;Acc:HGNC:23053]	protein_coding	35.0163001899746	-0.654223811156653	0.0414632807759009	0.999977260311536	21.1168921736131	36.6451574431791	16.9873463614337	7.70337818591648	10.4085265532028	55.5074916985371	27.5879518577822	24.8227392140519	129.344012524808	20.0395058872209
ENSG00000132563	REEP2	receptor accessory protein 2 [Source:HGNC Symbol;Acc:HGNC:17975]	protein_coding	655.847115163148	-0.438917335203873	0.0415139129976416	0.999977260311536	705.656146801572	577.302172643313	502.542329859081	528.109371190052	414.606307702577	709.063442342603	836.834539686061	849.701457711777	743.728072017647	690.927311676791
ENSG00000102195	GPR50	G protein-coupled receptor 50 [Source:HGNC Symbol;Acc:HGNC:4506]	protein_coding	77.1536839447306	-0.637650120742091	0.0415786082765458	0.999977260311536	58.95132398467	36.6451574431791	80.6898952168103	9.41524000500903	52.0426327660139	268.584637250986	111.884471423228	42.0077125160878	67.7516256082328	43.564143233089
ENSG00000185477	GPRIN3	GPRIN family member 3 [Source:HGNC Symbol;Acc:HGNC:27733]	protein_coding	88.644921839616	0.632636692716699	0.0418527865340725	0.999977260311536	94.1461442740252	65.9612833977223	79.2742830200241	282.457200150271	78.9313263617877	28.6490279734385	33.7186078261783	122.204254592256	26.1767644395445	74.930326360913
ENSG00000110975	SYT10	synaptotagmin 10 [Source:HGNC Symbol;Acc:HGNC:19266]	protein_coding	25.0611834615127	0.649606115522894	0.0423327458767767	0.999977260311536	21.996762680847	26.4972676896833	24.0654073453645	52.2117854823228	46.8383694894125	5.37169274501972	12.2613119367921	30.5510636480639	10.7786677104007	20.0395058872209
ENSG00000280105			TEC	8.40462986719717	-0.598500830978362	0.0427067149513942	0.999977260311536	6.15909355063717	3.9464015708039	1.41561219678614	0.855930909546275	1.7347544255338	18.800924607569	6.13065596839605	17.1849733020359	26.9466692760017	0.87128286466178
ENSG00000163346	PBXIP1	PBX homeobox interacting protein 1 [Source:HGNC Symbol;Acc:HGNC:21199]	protein_coding	309.015844824466	-0.596046952191711	0.0427248450691843	0.999977260311536	108.224072389767	400.841645263082	179.78274899184	100.143916416914	307.051533319482	625.802204794797	361.708702135367	126.023137548264	505.057572715917	375.522914669227
ENSG00000163083	INHBB	inhibin beta B subunit [Source:HGNC Symbol;Acc:HGNC:6067]	protein_coding	75.7574084236076	-0.646679161705108	0.0428468136779155	0.999977260311536	12.3181871012743	32.1349842194032	14.1561219678614	29.1016509245734	170.873310915079	127.130061632133	95.0251675101389	19.0944147800399	206.334496170527	51.405689015045
ENSG00000087116	ADAMTS2	ADAM metallopeptidase with thrombospondin type 1 motif 2 [Source:HGNC Symbol;Acc:HGNC:218]	protein_coding	34.0365503614329	-0.648579146554311	0.0428922610638021	0.999977260311536	27.2759857242503	25.9334960367113	19.818570755006	5.13558545727765	17.347544255338	103.852726403715	22.9899598814852	43.9171539940918	59.2826724072037	14.8118086992503
ENSG00000092068	SLC7A8	solute carrier family 7 member 8 [Source:HGNC Symbol;Acc:HGNC:11066]	protein_coding	141.111001519851	-0.623521532220898	0.0429118339729074	0.999977260311536	136.379928621252	158.419834485128	83.5211196103825	91.5846073214515	15.6127898298042	310.662897086974	50.5779117392675	171.849733020359	254.83850086733	137.662692616561
ENSG00000180902	D2HGDH	D-2-hydroxyglutarate dehydrogenase [Source:HGNC Symbol;Acc:HGNC:28358]	protein_coding	83.9100361885264	-0.549795232038996	0.0431238949661251	0.999977260311536	65.1104175353072	90.7672361284897	67.9493854457349	50.4999236632303	44.2362378511118	87.7376481686554	137.939759288911	85.9248665101797	127.034298015437	81.9005892782073
ENSG00000113389	NPR3	natriuretic peptide receptor 3 [Source:HGNC Symbol;Acc:HGNC:7945]	protein_coding	91.1681717517283	-0.649160187755553	0.0433390322337781	0.999977260311536	63.3506765208394	126.848621918697	41.0527537067982	18.8304800100181	1.7347544255338	414.515623490688	22.9899598814852	114.56648868024	41.5748611686883	66.2174977142952
ENSG00000043355	ZIC2	Zic family member 2 [Source:HGNC Symbol;Acc:HGNC:12873]	protein_coding	1259.5185669405	-0.604637231416331	0.0435136002728699	0.999977260311536	1010.0913423045	1924.15265159339	699.312425212356	205.423418291106	608.898803362363	3041.27337580533	824.573227749269	914.622467963913	2380.54575432564	986.292202797134
ENSG00000261604			antisense	66.4455129717177	0.61488231991797	0.0435783649222735	0.999977260311536	98.5454968101946	60.8873385209745	79.2742830200241	134.381152798765	41.6341062128111	34.0207207184582	19.9246318972872	135.570344938284	32.336003131202	27.8810516691769
ENSG00000169184	MN1	MN1 proto-oncogene, transcriptional regulator [Source:HGNC Symbol;Acc:HGNC:7180]	protein_coding	764.499840416636	0.481354681961483	0.0435882913935565	0.999977260311536	777.805528394751	795.481802343472	1010.74710850531	1355.7945607213	661.808813341143	602.524869566378	504.246453400576	813.422069629701	442.695280962885	680.47191730085
ENSG00000183960	KCNH8	potassium voltage-gated channel subfamily H member 8 [Source:HGNC Symbol;Acc:HGNC:18864]	protein_coding	186.285027569245	0.549697645599902	0.0439523485874226	0.999977260311536	208.52931021443	111.063015635481	230.744788076142	311.558851074844	309.653664957783	111.014983397074	183.919679051882	154.664759718323	103.167248085264	138.533975481223
ENSG00000112282	MED23	mediator complex subunit 23 [Source:HGNC Symbol;Acc:HGNC:2372]	protein_coding	319.95620992582	0.450459001805751	0.0441565052261375	0.999977260311536	323.792346662068	290.342401280573	332.668866244744	466.48234570272	483.996484723929	273.956329996006	213.040294901763	253.955716574531	256.378310540245	304.949002631623
ENSG00000168769	TET2	tet methylcytosine dioxygenase 2 [Source:HGNC Symbol;Acc:HGNC:25941]	protein_coding	400.941615586631	0.454937684381034	0.0442250249938433	0.999977260311536	441.694994631408	348.974653189659	537.932634778735	635.956665792883	407.667290000442	348.264746302112	232.96492679905	433.443215506906	287.94440883499	334.572620030123
ENSG00000112759	SLC29A1	solute carrier family 29 member 1 (Augustine blood group) [Source:HGNC Symbol;Acc:HGNC:11003]	protein_coding	77.0949728509092	0.598377234449144	0.0444817082672801	0.999977260311536	92.3864032595575	130.795023489501	113.248975742892	98.4320545978217	58.1142732553822	51.9263632018573	58.2412316997625	30.5510636480639	36.185527313488	101.068812300766
ENSG00000124302	CHST8	carbohydrate sulfotransferase 8 [Source:HGNC Symbol;Acc:HGNC:15993]	protein_coding	27.5410556769905	-0.641765307667025	0.0448707277526696	0.999977260311536	19.3571511591454	27.6248109956273	15.5717341646476	2.56779272863883	2.60213163830069	61.7744665677267	9.19598395259408	45.8265954720958	83.9196271738338	6.97026291729424
ENSG00000180828	BHLHE22	basic helix-loop-helix family member e22 [Source:HGNC Symbol;Acc:HGNC:11963]	protein_coding	259.550071770149	-0.459347203429119	0.0451028626109711	0.999977260311536	0.879870507233881	34.9538424842631	11.3248975742892	2.56779272863883	2.60213163830069	694.738928355883	21.4572958893862	1.90944147800399	1742.29464490262	82.7718721428691
ENSG00000128335	APOL2	apolipoprotein L2 [Source:HGNC Symbol;Acc:HGNC:619]	protein_coding	54.9771214165646	-0.570940526180803	0.0456588987181478	0.999977260311536	39.5941728255246	50.7394487674787	31.1434683292952	34.237236381851	46.8383694894125	76.9942626786159	67.4372156523566	59.1926858181238	60.8224820801181	82.7718721428691
ENSG00000082497	SERTAD4	SERTA domain containing 4 [Source:HGNC Symbol;Acc:HGNC:25236]	protein_coding	224.778212858492	0.579795261896264	0.0458612218621479	0.999977260311536	181.253324490179	169.695267544568	123.158261120395	729.253134933427	329.603340851421	171.894167840631	145.603079249406	139.389227894291	92.388580374863	165.543744285738
ENSG00000004838	ZMYND10	zinc finger MYND-type containing 10 [Source:HGNC Symbol;Acc:HGNC:19412]	protein_coding	47.6080891577131	-0.62195829352004	0.0460921759029557	0.999977260311536	29.915597245952	32.1349842194032	15.5717341646476	16.2626872813792	70.2575542341188	64.4603129402366	53.6432397234655	45.8265954720958	100.087628739435	47.9205575563979
ENSG00000141338	ABCA8	ATP binding cassette subfamily A member 8 [Source:HGNC Symbol;Acc:HGNC:38]	protein_coding	29.3024883523225	-0.628958362805407	0.0461149926496326	0.999977260311536	14.957798622976	7.32903148863581	1.41561219678614	0.855930909546275	54.6447644043146	81.4706732994657	22.9899598814852	28.6416221700599	68.52153044469	12.1979601052649
ENSG00000166922	SCG5	secretogranin V [Source:HGNC Symbol;Acc:HGNC:10816]	protein_coding	71.4372578597682	0.618375353287091	0.0463306654664031	0.999977260311536	172.454619417841	21.9870944659074	99.0928537750301	145.508254622867	47.7057467021794	63.5650308160666	39.8492637945744	82.1059835541717	17.7078112385154	24.3959202105298
ENSG00000041982	TNC	tenascin C [Source:HGNC Symbol;Acc:HGNC:5318]	protein_coding	2145.50533963291	-0.57493161629332	0.0464934365523935	0.999977260311536	460.17227528332	1550.93581732593	958.36945722422	380.033323838546	5493.96726566553	2257.00623503245	4277.66520194835	483.08869393501	1454.35023606763	4139.46489000811
ENSG00000100604	CHGA	chromogranin A [Source:HGNC Symbol;Acc:HGNC:1929]	protein_coding	235.608400504896	-0.486619811277612	0.0466387765861736	0.999977260311536	228.766331880809	199.575165152083	191.10764656613	207.135280110199	102.350511106494	415.410905614858	199.246318972872	204.310238146427	403.430134303568	204.751473195518
ENSG00000158815	FGF17	fibroblast growth factor 17 [Source:HGNC Symbol;Acc:HGNC:3673]	protein_coding	78.5387965664815	0.617453421964109	0.0470078711911119	0.999977260311536	47.5130073906296	348.410881536687	114.664587939678	31.6694436532122	27.7560708085407	21.4867709800789	64.3718876681586	32.4605051260679	23.8670499301729	73.1877606315895
ENSG00000166619	BLCAP	bladder cancer associated protein [Source:HGNC Symbol;Acc:HGNC:1055]	protein_coding	1163.71377055012	-0.439088139873957	0.0470216143716501	0.999977260311536	914.185457016002	922.894195915141	737.533954525582	1099.01528785742	1039.98527810751	2129.87617340032	1459.09612047826	880.252521359841	1224.91859480339	1229.38012203777
ENSG00000005513	SOX8	SRY-box 8 [Source:HGNC Symbol;Acc:HGNC:11203]	protein_coding	171.221622069652	0.616537452879352	0.0472179081846636	0.999977260311536	124.061741519977	113.318102247369	158.548566040048	216.550520115208	385.98285968127	28.6490279734385	442.939893716615	53.4643613841118	29.2563837853733	159.444764233106
ENSG00000146147	MLIP	muscular LMNA interacting protein [Source:HGNC Symbol;Acc:HGNC:21355]	protein_coding	6.65299502113699	-0.557440230760538	0.0472906588692627	0.999977260311536	2.63961152170164	1.12754330594397	0	2.56779272863883	2.60213163830069	25.9631816009286	1.53266399209901	3.81888295600799	25.4068596030873	0.87128286466178
ENSG00000167244	IGF2	insulin like growth factor 2 [Source:HGNC Symbol;Acc:HGNC:5466]	protein_coding	14.7223256009138	-0.630107234875631	0.0476459517764512	0.999977260311536	8.79870507233881	3.38262991783191	16.9873463614337	3.4237236381851	2.60213163830069	67.1461593127464	7.66331996049507	15.2755318240319	5.38933385520034	16.5543744285738
ENSG00000033867	SLC4A7	solute carrier family 4 member 7 [Source:HGNC Symbol;Acc:HGNC:11033]	protein_coding	333.958562711197	0.450907034705735	0.0476960196054338	0.999977260311536	292.996878908882	342.773165006967	458.658351758711	472.473862069544	401.595649511074	256.945969636776	182.387015059783	257.774599530539	327.209555494306	346.770580135388
ENSG00000126705	AHDC1	AT-hook DNA binding motif containing 1 [Source:HGNC Symbol;Acc:HGNC:25230]	protein_coding	600.286357004965	-0.43054799726182	0.0477599589239253	0.999977260311536	673.980808541153	532.764212058526	440.255393200491	518.694131185043	335.67498134079	701.005903225073	657.512852610477	792.418213371657	853.054558794568	497.502515721876
ENSG00000133110	POSTN	periostin [Source:HGNC Symbol;Acc:HGNC:16953]	protein_coding	20.901189077133	-0.607310514759518	0.0482130261430172	0.999977260311536	0.879870507233881	6.20148818269184	4.24683659035843	1.71186181909255	13.8780354042704	148.616832612212	3.06532798419803	7.63776591201597	12.3184773833151	10.4553943759414
ENSG00000091490	SEL1L3	SEL1L family member 3 [Source:HGNC Symbol;Acc:HGNC:29108]	protein_coding	450.264385880515	-0.624410111196219	0.0482370203283093	0.999977260311536	96.7857557957269	311.765724093508	118.911424530036	65.0507491255169	453.638282277088	1309.79774766064	464.397189606001	114.56648868024	1076.32696136715	491.403535669244
ENSG00000129654	FOXJ1	forkhead box J1 [Source:HGNC Symbol;Acc:HGNC:3816]	protein_coding	168.297532915007	-0.627111819402655	0.0482637015506619	0.999977260311536	59.8311944919039	147.144401425688	56.6244878714458	23.9660654672957	187.35347795765	445.850497836636	154.799063202	40.0982710380839	455.783663182657	111.524206676708
ENSG00000110090	CPT1A	carnitine palmitoyltransferase 1A [Source:HGNC Symbol;Acc:HGNC:2328]	protein_coding	218.909645135788	-0.53623758451355	0.0489101110372826	0.999977260311536	110.863683911469	201.266480110999	120.327036726822	58.2033018491467	372.972201489766	454.803319078336	186.98500703608	175.668615976367	138.582870562294	369.423934616595
ENSG00000164600	NEUROD6	neuronal differentiation 6 [Source:HGNC Symbol;Acc:HGNC:13804]	protein_coding	382.915072980642	-0.457585611386981	0.0489189031519844	0.999977260311536	3.51948202893552	37.2089290961511	12.7405097710753	3.4237236381851	52.9100099787808	973.171668972739	7.66331996049507	3.81888295600799	2589.18996500553	145.504238398517
ENSG00000110888	CAPRIN2	caprin family member 2 [Source:HGNC Symbol;Acc:HGNC:21259]	protein_coding	337.374611998324	0.451900593466167	0.0494829425794662	0.999977260311536	339.630015792278	354.048598066407	387.877741919404	481.889102074553	429.351720319615	306.186486466124	278.944846562021	223.404652926467	231.741355773615	340.671600082756
ENSG00000163817	SLC6A20	solute carrier family 6 member 20 [Source:HGNC Symbol;Acc:HGNC:30927]	protein_coding	16.2361989947651	-0.626837727435568	0.0498869899233625	0.999977260311536	25.5162447097825	5.07394487674787	11.3248975742892	3.4237236381851	1.7347544255338	25.9631816009286	16.8593039130891	28.6416221700599	37.7253369864024	6.09898005263246
ENSG00000185774	KCNIP4	potassium voltage-gated channel interacting protein 4 [Source:HGNC Symbol;Acc:HGNC:30083]	protein_coding	50.5938049832356	0.602073222821009	0.0501271269120393	0.999977260311536	71.2695110859443	39.464015708039	55.2088756746597	108.703225512377	55.5121416170815	26.8584637250986	21.4572958893862	63.0115687741318	20.017525747887	44.4354260977508
ENSG00000118271	TTR	transthyretin [Source:HGNC Symbol;Acc:HGNC:12405]	protein_coding	15.1592304934897	-0.59336023702103	0.050248036197003	0.999977260311536	0.879870507233881	24.2421810777954	2.83122439357229	5.13558545727765	0.867377212766898	29.5443100976084	18.3919679051882	0	33.1059079676592	36.5938803157947
ENSG00000152926	ZNF117	zinc finger protein 117 [Source:HGNC Symbol;Acc:HGNC:12897]	protein_coding	590.815205716307	0.455070779781918	0.0502965610783708	0.999977260311536	518.243728760756	459.473897172168	680.909466654136	798.583538606675	1086.82364759692	421.677880484048	557.889693124041	379.978854122795	443.465185799342	561.106164842186
ENSG00000229743	LINC01159	long intergenic non-protein coding RNA 1159 [Source:HGNC Symbol;Acc:HGNC:49514]	processed_transcript	43.8322363564419	0.612609746403772	0.0503369474345885	0.999977260311536	58.0714534774361	35.5176141372351	135.89877089147	59.9151636682393	15.6127898298042	20.5914888559089	26.0552878656832	40.0982710380839	16.9379064020582	29.6236173985005
ENSG00000101166	PRELID3B	PRELI domain containing 3B [Source:HGNC Symbol;Acc:HGNC:15892]	protein_coding	283.772960023854	0.46654279353452	0.050340026492693	0.999977260311536	198.850734634857	266.663991855749	280.291214963657	350.075742004427	624.511593192167	198.75263156573	236.030254783248	143.208110850299	224.8122122455	314.533114142902
ENSG00000135549	PKIB	cAMP-dependent protein kinase inhibitor beta [Source:HGNC Symbol;Acc:HGNC:9018]	protein_coding	102.046242704876	0.587660453558858	0.0504946984065648	0.999977260311536	120.542259491042	139.815369937052	96.2616293814579	189.160731009727	100.61575668096	119.967804638774	45.9799197629704	59.1926858181238	26.9466692760017	121.979601052649
ENSG00000110057	UNC93B1	unc-93 homolog B1, TLR signaling regulator [Source:HGNC Symbol;Acc:HGNC:13481]	protein_coding	30.3497829812215	-0.627760105926339	0.0505503105396434	0.999977260311536	20.2370216663793	42.8466456258709	18.4029585582199	3.4237236381851	11.2759037659697	23.2773352284188	39.8492637945744	49.6454784281038	56.203053061375	38.3364460451183
ENSG00000196109	ZNF676	zinc finger protein 676 [Source:HGNC Symbol;Acc:HGNC:20429]	protein_coding	35.0260644332433	-0.624334169872234	0.0506617574930046	0.999977260311536	54.5519714485006	0	49.5464268875151	16.2626872813792	0	82.3659554236357	3.06532798419803	82.1059835541717	62.3622917530325	0
ENSG00000121210	TMEM131L	transmembrane 131 like [Source:HGNC Symbol;Acc:HGNC:29146]	protein_coding	525.618892399185	0.535257662906147	0.0506843534225128	0.999977260311536	462.811886805021	360.250086249099	656.844059308771	727.541273114334	971.462478298926	200.543195814069	737.211380199626	471.632045066986	194.785923623669	473.106595511346
ENSG00000082781	ITGB5	integrin subunit beta 5 [Source:HGNC Symbol;Acc:HGNC:6160]	protein_coding	319.232770466814	-0.588749218841039	0.0510023210266087	0.999977260311536	90.6266622450897	282.449598138965	118.911424530036	85.5930909546275	572.468960426153	710.854006590943	252.889558696337	101.200398334212	498.128429187803	479.205575563979
ENSG00000134758	RNF138	ring finger protein 138 [Source:HGNC Symbol;Acc:HGNC:17765]	protein_coding	178.054840510687	0.507637820975724	0.0510356230667603	0.999977260311536	97.6656263029608	136.996511672193	165.626627023979	287.592785607549	423.280079830246	104.748008527884	137.939759288911	74.4682176421557	123.954678669608	228.276110541386
ENSG00000164176	EDIL3	EGF like repeats and discoidin domains 3 [Source:HGNC Symbol;Acc:HGNC:3173]	protein_coding	227.998523024689	-0.594959760993142	0.0512251843512501	0.999977260311536	87.1071802161542	98.6600392700975	162.795402630407	126.677774612849	201.23151336192	607.896562311398	108.81914343903	57.2832443401198	562.03053061375	267.483839451166
ENSG00000066382	MPPED2	metallophosphoesterase domain containing 2 [Source:HGNC Symbol;Acc:HGNC:1180]	protein_coding	676.298473140333	0.553637718296135	0.051437684233847	0.999977260311536	498.006707094377	419.446109811157	554.919981140169	1489.31978261052	1275.04450276734	178.161142709821	876.683803480636	458.265954720958	272.546312105846	740.590434962513
ENSG00000146263	MMS22L	MMS22 like, DNA repair protein [Source:HGNC Symbol;Acc:HGNC:21475]	protein_coding	157.35980452088	0.496315071562565	0.0514817370000468	0.999977260311536	132.860446592316	152.782117955408	273.213153979726	236.236931034772	168.271179276778	125.339497383793	99.6231594864359	118.385371636248	117.025535141493	149.860652721826
ENSG00000144730	IL17RD	interleukin 17 receptor D [Source:HGNC Symbol;Acc:HGNC:17616]	protein_coding	2012.73209331685	-0.539280141814477	0.0517376868654616	0.999977260311536	1149.11088244745	2682.42552484071	1395.79362603114	921.837589581339	1141.46841200124	3734.22173991287	1684.39772731682	1512.27765057916	4610.19016070566	1295.59761975207
ENSG00000225792			antisense	34.5487897066502	0.621976869421862	0.0518894307194611	0.999977260311536	25.5162447097825	42.2828739728989	70.7806098393072	37.6609600200361	60.7164048936829	46.5546704568375	16.8593039130891	5.72832443401198	18.4777160749726	20.9107887518827
ENSG00000147231	CXorf57	chromosome X open reading frame 57 [Source:HGNC Symbol;Acc:HGNC:25486]	protein_coding	209.101237278072	0.561359803247666	0.0519684406392615	0.999977260311536	252.522835576124	134.177653407333	219.419890501852	469.906069340905	239.396110723664	70.7272878094263	156.331727194099	297.872870568623	94.6982948842345	155.959632774459
ENSG00000167703	SLC43A2	solute carrier family 43 member 2 [Source:HGNC Symbol;Acc:HGNC:23087]	protein_coding	469.929412530141	-0.504941364253535	0.0519853123390095	0.999977260311536	581.594405281595	359.686314596127	294.447336931518	374.041807471722	215.976925978958	624.011640546457	285.075502530417	826.788159975729	478.110903439916	659.561128548967
ENSG00000117335	CD46	CD46 molecule [Source:HGNC Symbol;Acc:HGNC:6953]	protein_coding	733.178572864427	0.430806311500692	0.0521217419071383	0.999977260311536	845.555557451759	793.790487384556	850.782930268473	1132.39659332972	679.156357596481	566.71358459958	505.779117392675	595.745741137246	595.136438581409	766.728920902366
ENSG00000142875	PRKACB	protein kinase cAMP-activated catalytic subunit beta [Source:HGNC Symbol;Acc:HGNC:9381]	protein_coding	934.208088596462	0.441996517033681	0.0522954073293187	0.999977260311536	871.071802161542	550.80490495363	958.36945722422	2020.85287743876	1267.23810785244	765.46621616531	527.236413282061	792.418213371657	818.408841153994	770.214052361013
ENSG00000163032	VSNL1	visinin like 1 [Source:HGNC Symbol;Acc:HGNC:12722]	protein_coding	83.0800584592473	0.611081074224059	0.0525754731998012	0.999977260311536	112.623424925937	51.3032204204507	36.8059171164398	303.855472888928	88.4724757022236	30.4395922217784	42.9145917787724	72.5587761641517	23.8670499301729	67.9600634436188
ENSG00000144810	COL8A1	collagen type VIII alpha 1 chain [Source:HGNC Symbol;Acc:HGNC:2215]	protein_coding	211.137804780993	-0.605929699435352	0.0530085127669537	0.999977260311536	124.941612027211	200.138936805055	161.379790433621	41.0846836582212	39.8993517872773	963.323565606869	90.4271755338418	89.7437494661877	75.4506739728047	324.988508518844
ENSG00000140848	CPNE2	copine 2 [Source:HGNC Symbol;Acc:HGNC:2315]	protein_coding	436.89435510843	-0.412827493347426	0.0536123651269717	0.999977260311536	373.944965574399	368.706661043679	247.732134437575	379.177392929	462.312054404757	519.263632018573	579.346989013427	339.880583084711	556.641196758549	541.937941819627
ENSG00000196482	ESRRG	estrogen related receptor gamma [Source:HGNC Symbol;Acc:HGNC:3474]	protein_coding	91.6027407262731	0.612760571000076	0.0538511187315052	0.999977260311536	120.542259491042	23.6784094248234	87.767956200741	356.067258371251	75.4618175107202	34.0207207184582	36.7839358103763	110.747605724232	16.9379064020582	54.0195376090303
ENSG00000092607	TBX15	T-box 15 [Source:HGNC Symbol;Acc:HGNC:11594]	protein_coding	9.46219137492395	-0.58228713978133	0.0541837265270545	0.999977260311536	9.67857557957269	1.12754330594397	2.83122439357229	0.855930909546275	6.07164048936829	29.5443100976084	18.3919679051882	9.54720739001996	13.0883822197723	3.48513145864712
ENSG00000104427	ZC2HC1A	zinc finger C2HC-type containing 1A [Source:HGNC Symbol;Acc:HGNC:24277]	protein_coding	283.022808228786	0.530678719598137	0.0542616475373491	0.999977260311536	272.759857242503	153.909661261352	195.354483156488	526.397509370959	678.288980383714	146.826268363872	220.703614862258	236.770743272495	150.901347945609	248.315616428607
ENSG00000146592	CREB5	cAMP responsive element binding protein 5 [Source:HGNC Symbol;Acc:HGNC:16844]	protein_coding	250.806139769311	0.470774071745852	0.0547536001159887	0.999977260311536	238.444907460382	244.676897389842	249.147746634361	346.652018366242	432.821229170682	213.077145552449	237.562918775347	173.759174498363	199.405352642413	172.514007203032
ENSG00000166257	SCN3B	sodium voltage-gated channel beta subunit 3 [Source:HGNC Symbol;Acc:HGNC:20665]	protein_coding	736.805376333586	0.482139791568748	0.0550153193042207	0.999977260311536	1102.47774556405	502.320542798039	880.510786400982	1585.1840444797	345.216130681226	512.996657149383	277.412182569921	1243.0464021806	591.286914399123	327.602357112829
ENSG00000008513	ST3GAL1	ST3 beta-galactoside alpha-2,3-sialyltransferase 1 [Source:HGNC Symbol;Acc:HGNC:10862]	protein_coding	141.338560192966	-0.577605879327423	0.0552339298390039	0.999977260311536	68.6298995642427	156.728519526212	83.5211196103825	77.8897127687111	64.1859137447505	234.563916532528	88.8945115417428	63.0115687741318	449.624424491	126.336015375958
ENSG00000196498	NCOR2	nuclear receptor corepressor 2 [Source:HGNC Symbol;Acc:HGNC:7673]	protein_coding	1131.25822177769	-0.4601137230625	0.055470720989934	0.999977260311536	926.503644117277	1510.34425831195	1051.79986221211	576.89743303419	631.450610894302	1584.64935978082	1256.78447352119	1090.29108394028	1579.0748195737	1104.78667239114
ENSG00000075391	RASAL2	RAS protein activator like 2 [Source:HGNC Symbol;Acc:HGNC:9874]	protein_coding	805.012118752285	0.447473701221091	0.0560638316428474	0.999977260311536	1188.70505527297	643.827227694008	1043.30618903139	1198.30327336479	679.156357596481	597.153176821358	510.377109368972	1046.37392994619	491.199285659688	651.719582767011
ENSG00000152932	RAB3C	RAB3C, member RAS oncogene family [Source:HGNC Symbol;Acc:HGNC:30269]	protein_coding	752.309862387499	0.556588360474067	0.0562735655625522	0.999977260311536	1267.89340092402	416.063479893325	1288.20709907539	1680.19237543934	228.120206957694	504.043835907683	297.336814467209	1204.85757262052	202.484971988241	433.898866601566
ENSG00000169871	TRIM56	tripartite motif containing 56 [Source:HGNC Symbol;Acc:HGNC:19028]	protein_coding	239.202944374648	-0.522472467965494	0.0564548611469701	0.999977260311536	230.526072895277	251.442157225506	171.289075811124	77.8897127687111	194.292495659785	272.165765747666	254.422222688436	357.065556386747	383.412608555681	199.523776007548
ENSG00000177738			sense_overlapping	25.4318598696341	-0.610614665631292	0.0565729106180702	0.999977260311536	22.8766331880809	11.2754330594397	14.1561219678614	10.2711709145553	18.2149214681049	37.601849215138	30.6532798419803	40.0982710380839	56.9729578978322	12.1979601052649
ENSG00000101955	SRPX	sushi repeat containing protein, X-linked [Source:HGNC Symbol;Acc:HGNC:11309]	protein_coding	12.9513578477728	-0.607473879734992	0.0566493841547663	0.999977260311536	5.27922304340329	10.1478897534957	8.49367318071687	2.56779272863883	8.67377212766898	25.0678994767587	10.7286479446931	15.2755318240319	15.3980967291438	27.8810516691769
ENSG00000087301	TXNDC16	thioredoxin domain containing 16 [Source:HGNC Symbol;Acc:HGNC:19965]	protein_coding	245.8834571144	0.480133018938045	0.0567285036784384	0.999977260311536	258.681929126761	161.80246440296	274.628766176512	479.321309345914	332.205472489722	214.867709800789	180.854351067684	162.302525630339	169.379064020582	224.790979082739
ENSG00000203685	STUM	stum, mechanosensory transduction mediator homolog [Source:HGNC Symbol;Acc:HGNC:30491]	protein_coding	136.237445020155	-0.604912841445401	0.0567426415183193	0.999977260311536	44.8733958689279	54.1220786853106	31.1434683292952	29.9575818341196	376.441710340834	284.699715486045	150.201071225703	70.6493346861477	254.068596030873	66.2174977142952
ENSG00000145681	HAPLN1	hyaluronan and proteoglycan link protein 1 [Source:HGNC Symbol;Acc:HGNC:2380]	protein_coding	23.1225791465452	-0.600583251127654	0.0569324799229449	0.999977260311536	13.1980576085082	1.69131495891596	33.9746927228675	3.4237236381851	2.60213163830069	95.7951872861849	7.66331996049507	5.72832443401198	6.15923869165753	60.9898005263246
ENSG00000148204	CRB2	crumbs 2, cell polarity complex component [Source:HGNC Symbol;Acc:HGNC:18688]	protein_coding	405.71767473407	-0.551705906471682	0.0570774032950681	0.999977260311536	219.96762680847	614.511101739464	290.20050034116	196.864109195643	198.62938172362	635.650308160666	208.442302925466	444.89986437493	824.568079845652	423.443472225625
ENSG00000143995	MEIS1	Meis homeobox 1 [Source:HGNC Symbol;Acc:HGNC:7000]	protein_coding	216.796934919614	0.570268748898677	0.0572730271326247	0.999977260311536	205.009828185494	155.600976220268	297.27856132509	421.973938406314	305.316778893948	151.302678984722	237.562918775347	164.211967108343	35.4156224770308	194.296078819577
ENSG00000162783	IER5	immediate early response 5 [Source:HGNC Symbol;Acc:HGNC:5393]	protein_coding	335.312693684025	-0.549794813090487	0.057751482875875	0.999977260311536	141.659151664655	377.163235838258	209.510605124349	133.525221889219	334.807604128023	642.812565154026	423.015261819328	122.204254592256	612.074344983467	356.354691646668
ENSG00000117984	CTSD	cathepsin D [Source:HGNC Symbol;Acc:HGNC:2529]	protein_coding	166.165336127134	-0.527460209189476	0.0579983251478555	0.999977260311536	73.0292521004121	208.595511599635	120.327036726822	103.567640055099	123.1675642129	286.490279734385	206.909638933367	87.8343079881837	208.644210679899	243.087919240636
ENSG00000138080	EMILIN1	elastin microfibril interfacer 1 [Source:HGNC Symbol;Acc:HGNC:19880]	protein_coding	28.3238733292539	-0.607275549216747	0.0583160080660265	0.999977260311536	7.03896405787105	15.2218346302436	4.24683659035843	13.6948945527404	13.8780354042704	169.208321468121	12.2613119367921	13.366090346028	23.8670499301729	10.4553943759414
ENSG00000174080	CTSF	cathepsin F [Source:HGNC Symbol;Acc:HGNC:2531]	protein_coding	31.7668442733175	-0.608365275496453	0.0583710792815392	0.999977260311536	30.7954677531858	16.9131495891596	28.3122439357229	0	10.4085265532028	149.512114736382	13.7939759288911	38.1888295600799	12.3184773833151	17.4256572932356
ENSG00000007174	DNAH9	dynein axonemal heavy chain 9 [Source:HGNC Symbol;Acc:HGNC:2953]	protein_coding	47.5005336828691	-0.601771834736107	0.0585771340906009	0.999977260311536	61.5909355063717	6.76525983566383	28.3122439357229	34.237236381851	12.1432809787366	99.3763157828648	22.9899598814852	99.2909568562076	108.556581940464	1.74256572932356
ENSG00000143032	BARHL2	BarH like homeobox 2 [Source:HGNC Symbol;Acc:HGNC:954]	protein_coding	16.7593705661	-0.568363883218094	0.0586106919276182	0.999977260311536	5.27922304340329	27.6248109956273	0	0.855930909546275	1.7347544255338	59.0886201952169	3.06532798419803	9.54720739001996	50.8137192061746	9.58411151127958
ENSG00000138449	SLC40A1	solute carrier family 40 member 1 [Source:HGNC Symbol;Acc:HGNC:10909]	protein_coding	42.4113473118354	0.607558938753998	0.058800182931174	0.999977260311536	13.1980576085082	12.9667480183557	18.4029585582199	77.0337818591648	197.762004510853	9.84810336586948	27.5879518577822	17.1849733020359	3.07961934582876	47.0492746917361
ENSG00000138653	NDST4	N-deacetylase and N-sulfotransferase 4 [Source:HGNC Symbol;Acc:HGNC:20779]	protein_coding	17.7305912415193	-0.604704574121947	0.0592672052971076	0.999977260311536	14.957798622976	10.7116614064677	15.5717341646476	5.13558545727765	3.46950885106759	37.601849215138	6.13065596839605	26.7321806920559	36.9554321499452	20.0395058872209
ENSG00000157570	TSPAN18	tetraspanin 18 [Source:HGNC Symbol;Acc:HGNC:20660]	protein_coding	409.982520482405	-0.546223869466354	0.0596614435329069	0.999977260311536	217.328015286769	467.930471966748	254.810195421506	207.991211019745	213.374794340657	722.492674205152	262.085542648931	261.593482486547	1239.54678669608	252.672030751916
ENSG00000143847	PPFIA4	PTPRF interacting protein alpha 4 [Source:HGNC Symbol;Acc:HGNC:9248]	protein_coding	82.0548262606594	-0.568088716479747	0.0599059785814146	0.999977260311536	55.4318419557345	82.3106613339099	39.6371415100121	47.9321309345914	46.8383694894125	147.721550488042	42.9145917787724	84.0154250321757	217.113163880928	56.6333862030157
ENSG00000177468	OLIG3	oligodendrocyte transcription factor 3 [Source:HGNC Symbol;Acc:HGNC:18003]	protein_coding	18.6751771396007	-0.557046945674624	0.0599121290490887	0.999977260311536	5.27922304340329	21.4233228129355	4.24683659035843	0	0	111.910265521244	1.53266399209901	13.366090346028	24.6369547666301	4.3564143233089
ENSG00000271147	ARMCX5-GPRASP2	ARMCX5-GPRASP2 readthrough [Source:HGNC Symbol;Acc:HGNC:42000]	processed_transcript	54.1568238039891	0.542891069611798	0.0601668032302785	0.999977260311536	85.3474392016864	38.900244055067	66.5337732489488	95.0083309596366	58.1142732553822	41.1829777118178	32.1859438340793	36.2793880820759	46.1942901874315	41.8215775037654
ENSG00000182492	BGN	biglycan [Source:HGNC Symbol;Acc:HGNC:1044]	protein_coding	65.030119656949	-0.434354970918341	0.0602508820131052	0.999977260311536	2.63961152170164	9.02034644755177	5.66244878714458	1.71186181909255	0.867377212766898	562.23717397873	0	1.90944147800399	59.2826724072037	6.97026291729424
ENSG00000185046	ANKS1B	ankyrin repeat and sterile alpha motif domain containing 1B [Source:HGNC Symbol;Acc:HGNC:24600]	protein_coding	299.099849343884	0.519089887432166	0.0604001402387624	0.999977260311536	282.438432822076	159.547377791072	325.590805260813	484.456894803192	634.92011974537	182.63755333067	289.673494506714	269.231248398563	138.582870562294	223.919696218077
ENSG00000184809	B3GALT5-AS1	B3GALT5 antisense RNA 1 [Source:HGNC Symbol;Acc:HGNC:16424]	antisense	16.221718851102	-0.597115090747379	0.0604216711463505	0.999977260311536	10.5584460868066	3.38262991783191	5.66244878714458	2.56779272863883	24.2865619574732	27.7537458492685	19.9246318972872	17.1849733020359	36.9554321499452	13.9405258345885
ENSG00000151632	AKR1C2	aldo-keto reductase family 1 member C2 [Source:HGNC Symbol;Acc:HGNC:385]	protein_coding	49.7680761525492	0.581131285742495	0.0605068478440646	0.999977260311536	83.5876981872187	42.8466456258709	67.9493854457349	110.41508733147	27.7560708085407	22.3820531042488	29.1206158498813	38.1888295600799	29.2563837853733	46.1779918270743
ENSG00000171540	OTP	orthopedia homeobox [Source:HGNC Symbol;Acc:HGNC:8518]	protein_coding	16.9015583260991	-0.600586562439135	0.0606614674244893	0.999977260311536	32.5552087676536	7.8928031416078	8.49367318071687	0.855930909546275	3.46950885106759	31.3348743459483	19.9246318972872	38.1888295600799	5.38933385520034	20.9107887518827
ENSG00000180447	GAS1	growth arrest specific 1 [Source:HGNC Symbol;Acc:HGNC:4165]	protein_coding	151.224429420749	-0.562000793925133	0.0608754491532889	0.999977260311536	70.3896405787105	241.29426747201	62.2869366585904	74.465989130526	70.2575542341188	360.798696040491	145.603079249406	76.3776591201597	341.067842550536	69.7026291729424
ENSG00000172461	FUT9	fucosyltransferase 9 [Source:HGNC Symbol;Acc:HGNC:4020]	protein_coding	625.040944215263	0.438057826309343	0.0610396440722298	0.999977260311536	454.013181732683	516.414834122339	876.263949810624	951.795171415458	928.960994873348	606.105998063058	378.568006048456	483.08869393501	542.013004865863	513.185607285788
ENSG00000178662	CSRNP3	cysteine and serine rich nuclear protein 3 [Source:HGNC Symbol;Acc:HGNC:30729]	protein_coding	1204.41223812726	0.498663626237836	0.0610906099002276	0.999977260311536	1798.45531678605	964.613298235068	1528.86117252904	2074.77652474017	780.639491490208	864.842531948174	519.573093321566	2121.38948206244	486.579856640945	904.391613518927
ENSG00000146090	RASGEF1C	RasGEF domain family member 1C [Source:HGNC Symbol;Acc:HGNC:27400]	protein_coding	37.0280794344697	-0.577887882858135	0.0613476232823696	0.999977260311536	30.7954677531858	19.1682362010475	12.7405097710753	49.643992753684	19.0822986808718	41.1829777118178	44.4472557708714	57.2832443401198	65.4419110988613	30.4949002631623
ENSG00000080573	COL5A3	collagen type V alpha 3 chain [Source:HGNC Symbol;Acc:HGNC:14864]	protein_coding	103.30211812229	-0.570839127489626	0.0614638347418256	0.999977260311536	113.503295433171	183.225787215895	67.9493854457349	18.8304800100181	25.1539391702401	149.512114736382	91.9598395259408	169.940291542355	136.273156052923	76.6728920902366
ENSG00000204624	DISP3	dispatched RND transporter family member 3 [Source:HGNC Symbol;Acc:HGNC:29251]	protein_coding	161.987655144225	-0.45469415819276	0.0617099932168354	0.999977260311536	131.980576085082	156.728519526212	97.677241578244	159.203149175607	111.024283234163	160.255500226422	211.507630909664	137.479786416287	230.971450937157	223.048413353416
ENSG00000183023	SLC8A1	solute carrier family 8 member A1 [Source:HGNC Symbol;Acc:HGNC:11068]	protein_coding	490.21102788748	0.500042376552158	0.0619881373589806	0.999977260311536	695.097700714766	419.446109811157	492.633044481578	816.558087707147	461.44467719199	276.642176368515	321.859438340793	891.709170227865	247.909357339216	278.810516691769
ENSG00000107104	KANK1	KN motif and ankyrin repeat domains 1 [Source:HGNC Symbol;Acc:HGNC:19309]	protein_coding	104.260314404848	-0.579619131458903	0.0621253591712705	0.999977260311536	35.1948202893552	67.0888267036663	46.7152024939428	43.6524763868601	143.117240106538	170.103603592291	75.1005356128517	64.9210102521358	328.749365167221	67.9600634436188
ENSG00000228971			lincRNA	5.38594439823524	-0.486020388131138	0.0621567584560616	0.999977260311536	1.75974101446776	1.69131495891596	1.41561219678614	0	0.867377212766898	11.6386676142094	1.53266399209901	9.54720739001996	25.4068596030873	0
ENSG00000111799	COL12A1	collagen type XII alpha 1 chain [Source:HGNC Symbol;Acc:HGNC:2188]	protein_coding	399.833391331296	-0.48256530074962	0.062292970402639	0.999977260311536	62.4708060136055	114.445645553313	96.2616293814579	11.9830327336479	8.67377212766898	3115.58179211144	4.59799197629704	66.8304517301398	384.182513392138	133.306278293252
ENSG00000254585	MAGEL2	MAGE family member L2 [Source:HGNC Symbol;Acc:HGNC:6814]	protein_coding	285.2861134493	0.571480441598793	0.0623014389321513	0.999977260311536	656.383398396475	187.735960439671	597.388347043753	327.821538356224	55.5121416170815	88.6329302928253	124.14578336002	611.021272961278	56.9729578978322	147.246804127841
ENSG00000187889	FYB2	FYN binding protein 2 [Source:HGNC Symbol;Acc:HGNC:27295]	protein_coding	37.3943825967251	-0.568813336408582	0.0623316455822272	0.999977260311536	1.75974101446776	31.5712125664312	11.3248975742892	0.855930909546275	11.2759037659697	94.899905162015	6.13065596839605	9.54720739001996	197.865542969498	8.7128286466178
ENSG00000164690	SHH	sonic hedgehog [Source:HGNC Symbol;Acc:HGNC:10848]	protein_coding	54.5505359093214	0.597988102738476	0.0623626802698075	0.999977260311536	96.7857557957269	27.6248109956273	191.10764656613	39.3728218391287	5.20426327660139	3.58112849667981	19.9246318972872	148.936435284311	0.769904836457191	12.1979601052649
ENSG00000092421	SEMA6A	semaphorin 6A [Source:HGNC Symbol;Acc:HGNC:10738]	protein_coding	1215.38142548499	-0.516915327766884	0.0624021415573737	0.999977260311536	950.260147812591	1368.83757341598	716.299771573789	348.363880185334	1282.85089768224	2385.03157878875	1169.42262597155	1103.65717428631	1951.70876041898	877.381844714412
ENSG00000077616	NAALAD2	N-acetylated alpha-linked acidic dipeptidase 2 [Source:HGNC Symbol;Acc:HGNC:14526]	protein_coding	88.2260870977517	0.561990735301085	0.0628393053698374	0.999977260311536	103.824719853598	56.3771652971986	138.729995285042	175.465836456986	92.8093617660581	59.0886201952169	58.2412316997625	99.2909568562076	20.017525747887	78.4154578195602
ENSG00000204060	FOXO6	forkhead box O6 [Source:HGNC Symbol;Acc:HGNC:24814]	protein_coding	57.682494521291	-0.550759875708315	0.0628428056695647	0.999977260311536	49.2727484050973	27.6248109956273	56.6244878714458	45.3643382059526	19.9496758936387	89.5282124169953	47.5125837550694	57.2832443401198	160.140205983096	23.524637345868
ENSG00000130021	PUDP	pseudouridine 5'-phosphatase [Source:HGNC Symbol;Acc:HGNC:16818]	protein_coding	93.7993939604587	0.516701077997928	0.063062780380134	0.999977260311536	117.022777462106	93.5860943933496	113.248975742892	182.313283733357	77.1965719362539	89.5282124169953	49.0452477471684	64.9210102521358	63.1321965894897	87.9995693308397
ENSG00000156687	UNC5D	unc-5 netrin receptor D [Source:HGNC Symbol;Acc:HGNC:18634]	protein_coding	294.249667605922	0.531911287602846	0.0634466309344941	0.999977260311536	428.4969370229	219.870944659074	377.968456541901	653.075283983808	165.669047638478	108.329137024564	205.376974941268	450.628188808942	137.04306088938	196.0386445489
ENSG00000135063	FAM189A2	family with sequence similarity 189 member A2 [Source:HGNC Symbol;Acc:HGNC:24820]	protein_coding	62.3001484348353	0.568345915043429	0.0636120552496862	0.999977260311536	49.2727484050973	27.0610393426553	41.0527537067982	72.7541273114334	230.722338595995	14.3245139867192	41.3819277866734	47.7360369500998	24.6369547666301	74.0590434962513
ENSG00000124762	CDKN1A	cyclin dependent kinase inhibitor 1A [Source:HGNC Symbol;Acc:HGNC:1784]	protein_coding	501.100767231348	-0.510435659790361	0.0636623679476425	0.999977260311536	327.311828691004	499.501684533179	438.839781003705	216.550520115208	317.460059872685	699.215338976733	360.176038143268	324.605051260679	428.067089070198	1399.28028064682
ENSG00000132485	ZRANB2	zinc finger RANBP2-type containing 2 [Source:HGNC Symbol;Acc:HGNC:13058]	protein_coding	736.863671980452	0.423704688821547	0.063692925729149	0.999977260311536	635.266506222862	719.936400845226	890.420071778485	1056.2187423801	1008.7596984479	726.073802701832	570.151005060833	393.344944468823	657.498730334441	710.966817564012
ENSG00000128045	RASL11B	RAS like family 11 member B [Source:HGNC Symbol;Acc:HGNC:23804]	protein_coding	41.8961737729749	-0.593819332966949	0.0637995365055926	0.999977260311536	7.91883456510493	48.4843621555908	11.3248975742892	9.41524000500903	19.0822986808718	135.187600749663	15.3266399209901	9.54720739001996	140.892585071666	21.7820716165445
ENSG00000172037	LAMB2	laminin subunit beta 2 [Source:HGNC Symbol;Acc:HGNC:6487]	protein_coding	602.099380094474	-0.536204134446097	0.0639053063143464	0.999977260311536	256.922188112293	819.160211768295	394.955802903334	181.45735282381	635.787496958136	1008.08767181537	400.025301937843	395.254385946827	956.991711716289	972.351676962546
ENSG00000204789	ZNF204P	zinc finger protein 204, pseudogene [Source:HGNC Symbol;Acc:HGNC:12995]	processed_pseudogene	50.4026830645086	0.557788526838712	0.0639322810709986	0.999977260311536	89.7467917378558	52.9945353793667	60.8713244618042	50.4999236632303	65.9206681702843	21.4867709800789	49.0452477471684	38.1888295600799	23.8670499301729	51.405689015045
ENSG00000133858	ZFC3H1	zinc finger C3H1-type containing [Source:HGNC Symbol;Acc:HGNC:28328]	protein_coding	440.930828913407	0.398786632314391	0.0644155686687574	0.999977260311536	522.643081296925	476.387046761328	573.322939698389	504.999236632303	475.32271259626	405.562802248989	369.372022095862	332.242817172695	349.536795751565	399.918834879757
ENSG00000140479	PCSK6	proprotein convertase subtilisin/kexin type 6 [Source:HGNC Symbol;Acc:HGNC:8569]	protein_coding	38.4785164072942	-0.588470038403759	0.0646580471408686	0.999977260311536	25.5162447097825	34.9538424842631	24.0654073453645	17.9745491004718	13.0106581915035	83.2612375478056	15.3266399209901	30.5510636480639	107.01677226755	33.1087488571476
ENSG00000099250	NRP1	neuropilin 1 [Source:HGNC Symbol;Acc:HGNC:8004]	protein_coding	705.77444715568	0.518737919441479	0.0649769199690545	0.999977260311536	1182.54596172234	762.783046471097	1037.64374024424	588.880465767838	503.946160617568	346.474182053772	349.447390198575	1325.15238573477	140.122680235209	820.748458511396
ENSG00000106070	GRB10	growth factor receptor bound protein 10 [Source:HGNC Symbol;Acc:HGNC:4564]	protein_coding	881.842664582393	0.447219511727821	0.0649980914471075	0.999977260311536	864.912708610905	881.175093595214	1138.15220621606	1639.10769178112	741.607516915698	611.477690808078	591.608300950219	832.516484409741	555.101387085635	962.767565451266
ENSG00000150995	ITPR1	inositol 1,4,5-trisphosphate receptor type 1 [Source:HGNC Symbol;Acc:HGNC:6180]	protein_coding	32.7752416859469	-0.582155098794873	0.065255847555669	0.999977260311536	14.0779281157421	29.8798976075152	32.5590805260813	12.8389636431941	20.8170531064056	51.0310810776873	21.4572958893862	55.3738028621158	53.1234337155462	36.5938803157947
ENSG00000187134	AKR1C1	aldo-keto reductase family 1 member C1 [Source:HGNC Symbol;Acc:HGNC:384]	protein_coding	73.5458622620803	0.553471859343922	0.0657538028938268	0.999977260311536	107.344201882533	54.6858503382826	84.9367318071687	149.787909170598	75.4618175107202	34.0207207184582	70.5025436365546	59.1926858181238	31.5660982947448	67.9600634436188
ENSG00000128606	LRRC17	leucine rich repeat containing 17 [Source:HGNC Symbol;Acc:HGNC:16895]	protein_coding	124.581171012338	0.533606815431479	0.0661337850288171	0.999977260311536	73.909122607646	117.828275471145	165.626627023979	128.389636431941	300.979892830114	131.606472252983	82.7638555733467	34.3699466040719	70.0613401176044	140.276541210546
ENSG00000164056	SPRY1	sprouty RTK signaling antagonist 1 [Source:HGNC Symbol;Acc:HGNC:11269]	protein_coding	275.108150968724	-0.52641737293956	0.0664331623163382	0.999977260311536	199.730605142091	519.233692387199	165.626627023979	89.0168145928127	143.984617319305	499.567425286834	208.442302925466	244.408509184511	339.528032877621	341.542882947418
ENSG00000183837	PNMA3	PNMA family member 3 [Source:HGNC Symbol;Acc:HGNC:18742]	protein_coding	21.7692820559269	0.589402629089887	0.066768276221985	0.999977260311536	29.0357267387181	37.2089290961511	32.5590805260813	26.5338581959345	20.8170531064056	2.68584637250986	29.1206158498813	15.2755318240319	6.15923869165753	18.2969401578974
ENSG00000179456	ZBTB18	zinc finger and BTB domain containing 18 [Source:HGNC Symbol;Acc:HGNC:13030]	protein_coding	614.230747318731	-0.508726071282127	0.0669876154121742	0.999977260311536	306.194936517391	426.775141299793	372.306007754756	466.48234570272	490.068125213298	1091.34890936317	427.613253795625	269.231248398563	1853.16094135246	439.126563789537
ENSG00000136213	CHST12	carbohydrate sulfotransferase 12 [Source:HGNC Symbol;Acc:HGNC:17423]	protein_coding	127.767974423313	-0.477878266113375	0.0670459454347644	0.999977260311536	137.259799128485	115.009417206285	120.327036726822	72.7541273114334	63.3185365319836	142.349857743022	127.211111344218	225.314094404471	167.839254347668	106.296509488737
ENSG00000198846	TOX	thymocyte selection associated high mobility group box [Source:HGNC Symbol;Acc:HGNC:18988]	protein_coding	371.574765485695	0.476798566319967	0.0670915526883073	0.999977260311536	378.344318110569	314.020810705396	410.527537067982	567.482193029181	557.723547809116	287.385561858555	383.165998024753	311.238960914651	141.662489908123	364.196237428624
ENSG00000198400	NTRK1	neurotrophic receptor tyrosine kinase 1 [Source:HGNC Symbol;Acc:HGNC:8031]	protein_coding	65.6318056179304	0.587937582326928	0.0673549720441426	0.999977260311536	138.139669635719	31.0074409134592	244.900910044003	29.1016509245734	4.33688606383449	6.26697486918967	13.7939759288911	156.574201196327	6.92914352811472	25.2672030751916
ENSG00000134569	LRP4	LDL receptor related protein 4 [Source:HGNC Symbol;Acc:HGNC:6696]	protein_coding	314.669428615048	-0.540620829218213	0.0675628090594651	0.999977260311536	141.659151664655	473.004416843496	198.18570755006	74.465989130526	300.979892830114	539.855120874481	323.392102332892	160.393084152335	543.552814538777	391.206006233139
ENSG00000156475	PPP2R2B	protein phosphatase 2 regulatory subunit Bbeta [Source:HGNC Symbol;Acc:HGNC:9305]	protein_coding	682.326282872363	0.435850252079198	0.0684202467468489	0.999977260311536	957.299111870462	569.409369501706	668.16895688306	1075.04922239012	693.034393000752	444.059933588297	337.186078261783	966.17738787002	626.702536876154	486.175838481273
ENSG00000163697	APBB2	amyloid beta precursor protein binding family B member 2 [Source:HGNC Symbol;Acc:HGNC:582]	protein_coding	645.488787908747	0.407125819339975	0.0687126363664156	0.999977260311536	552.558678542877	614.511101739464	673.831405670205	845.65973863172	1100.70168300119	504.939118031853	600.804284902813	515.549199061078	437.305947107685	609.026722398584
ENSG00000157450	RNF111	ring finger protein 111 [Source:HGNC Symbol;Acc:HGNC:17384]	protein_coding	311.391175207368	0.40852664110819	0.0688962423102027	0.999977260311536	315.873512096963	293.725031198405	345.409376015819	403.143458396296	456.240413915389	255.155405388437	265.150870633129	204.310238146427	252.528786357959	322.374659924858
ENSG00000184160	ADRA2C	adrenoceptor alpha 2C [Source:HGNC Symbol;Acc:HGNC:283]	protein_coding	11.4997439613787	-0.557132386517765	0.0691412270024094	0.999977260311536	2.63961152170164	6.76525983566383	2.83122439357229	10.2711709145553	0.867377212766898	26.8584637250986	3.06532798419803	1.90944147800399	55.4331482249178	4.3564143233089
ENSG00000163686	ABHD6	abhydrolase domain containing 6 [Source:HGNC Symbol;Acc:HGNC:21398]	protein_coding	116.263544529306	-0.502698821861436	0.0693258211887347	0.999977260311536	80.0682161582832	115.573188859257	48.1308146907289	83.0252982259887	111.89166044693	201.438477938239	107.286479446931	74.4682176421557	230.971450937157	109.781640947384
ENSG00000279970			TEC	7.58327832122193	-0.550667535508211	0.0694196171415767	0.999977260311536	3.51948202893552	4.51017322377589	5.66244878714458	1.71186181909255	1.7347544255338	10.7433854900394	7.66331996049507	19.0944147800399	17.7078112385154	3.48513145864712
ENSG00000164330	EBF1	early B cell factor 1 [Source:HGNC Symbol;Acc:HGNC:3126]	protein_coding	418.47346047236	0.562680897521129	0.0694481031804271	0.999977260311536	540.240491441603	167.44018093268	327.006417457599	1755.51429547941	163.934293212944	154.883807481402	142.537751265208	624.387363307306	103.167248085264	205.62275606018
ENSG00000127995	CASD1	CAS1 domain containing 1 [Source:HGNC Symbol;Acc:HGNC:16014]	protein_coding	406.408178795983	0.405038425276831	0.0694818921851492	0.999977260311536	454.893052239916	364.760259472875	505.373554252654	487.024687531831	551.651907319747	282.909151237705	386.231326008951	313.148402392655	349.536795751565	368.552651751933
ENSG00000052795	FNIP2	folliculin interacting protein 2 [Source:HGNC Symbol;Acc:HGNC:29280]	protein_coding	404.044115011407	0.469418177535455	0.0697371862408697	0.999977260311536	499.766448108844	300.490291034068	489.801820088006	830.252982259887	318.327437085452	236.354480780868	265.150870633129	578.56076783521	239.440404138186	282.295648150417
ENSG00000077274	CAPN6	calpain 6 [Source:HGNC Symbol;Acc:HGNC:1483]	protein_coding	38.2913096717485	0.58078953564963	0.0697486861559981	0.999977260311536	53.6721009412667	56.3771652971986	41.0527537067982	123.254050974664	4.33688606383449	7.16225699335962	10.7286479446931	53.4643613841118	8.4689532010291	24.3959202105298
ENSG00000127241	MASP1	mannan binding lectin serine peptidase 1 [Source:HGNC Symbol;Acc:HGNC:6901]	protein_coding	382.846396103851	-0.54982867790738	0.0698277482706865	0.999977260311536	147.818245215292	195.064991928307	121.742648923608	178.889560095172	687.83012972415	675.938003748314	347.914726206476	114.56648868024	1128.68049024624	230.01867627071
ENSG00000172687	ZNF738	zinc finger protein 738 [Source:HGNC Symbol;Acc:HGNC:32469]	protein_coding	275.953632449252	0.423886825283027	0.0698397509954551	0.999977260311536	302.675454488455	247.495755654702	318.512744276883	394.584149300833	358.226788872729	250.678994767587	254.422222688436	179.487498932375	228.661736427786	224.790979082739
ENSG00000251621			3prime_overlapping_ncRNA	8.25464378718793	-0.495653411794835	0.0698996925824636	0.999977260311536	0.879870507233881	1.12754330594397	4.24683659035843	1.71186181909255	2.60213163830069	31.3348743459483	0	0	35.4156224770308	5.22769718797068
ENSG00000185352	HS6ST3	heparan sulfate 6-O-sulfotransferase 3 [Source:HGNC Symbol;Acc:HGNC:19134]	protein_coding	120.064342255542	0.544992407568523	0.0699191513038075	0.999977260311536	131.100705577848	63.7061967858344	86.3523440039548	442.516280235424	85.8703440639229	74.3084163061061	35.2512718182773	152.755318240319	60.8224820801181	67.9600634436188
ENSG00000101665	SMAD7	SMAD family member 7 [Source:HGNC Symbol;Acc:HGNC:6773]	protein_coding	67.9032687177439	-0.534576223694095	0.0699978140865849	0.999977260311536	42.2337843472263	98.6600392700975	49.5464268875151	27.3897891054808	37.2972201489766	136.978164998003	88.8945115417428	63.0115687741318	86.2293416832054	48.7918404210597
ENSG00000196233	LCOR	ligand dependent nuclear receptor corepressor [Source:HGNC Symbol;Acc:HGNC:29503]	protein_coding	883.984248352928	0.371934538005123	0.0701310628789774	0.999977260311536	1010.97121281173	826.489243256931	1448.17127731223	1086.17632421422	647.063400724106	821.868989988017	507.311781384774	1218.22366296655	776.064075148849	497.502515721876
ENSG00000180891	CUEDC1	CUE domain containing 1 [Source:HGNC Symbol;Acc:HGNC:31350]	protein_coding	425.890619172341	-0.412447831965451	0.0703017238807705	0.999977260311536	341.389756806746	569.409369501706	281.706827160443	276.465683783447	320.929568723752	589.990919827999	574.74899703713	324.605051260679	546.632433884606	433.027583736904
ENSG00000262902	MTCO1P40	mitochondrially encoded cytochrome c oxidase I pseudogene 40 [Source:HGNC Symbol;Acc:HGNC:52105]	processed_pseudogene	48.7873829727878	-0.551108357506644	0.0705127184922596	0.999977260311536	33.4350792748875	32.1349842194032	25.4810195421506	35.9490982009436	37.2972201489766	70.7272878094263	122.613119367921	30.5510636480639	70.0613401176044	29.6236173985005
ENSG00000146966	DENND2A	DENN domain containing 2A [Source:HGNC Symbol;Acc:HGNC:22212]	protein_coding	340.746910038567	-0.414293904622923	0.0708091724027474	0.999977260311536	306.194936517391	363.632716166931	234.9916246665	242.228447401596	276.693330872641	434.211830222427	350.980054190674	425.80544959489	424.217564887912	348.513145864712
ENSG00000107614	TRDMT1	tRNA aspartic acid methyltransferase 1 [Source:HGNC Symbol;Acc:HGNC:2977]	protein_coding	128.797920124802	0.463983821941507	0.071176480392765	0.999977260311536	127.581223548913	162.930007708904	137.314383088256	196.008178286097	147.454126170373	101.166880031205	73.5678716207527	120.294813114252	103.167248085264	118.494469594002
ENSG00000126709	IFI6	interferon alpha inducible protein 6 [Source:HGNC Symbol;Acc:HGNC:4054]	protein_coding	73.9230545491747	-0.546613428446729	0.0715636204033758	0.999977260311536	42.2337843472263	62.5786534798904	36.8059171164398	28.2457200150271	87.6050984894567	95.7951872861849	148.668407233604	22.9132977360479	138.582870562294	75.8016092255748
ENSG00000162669	HFM1	HFM1, ATP dependent DNA helicase homolog [Source:HGNC Symbol;Acc:HGNC:20193]	protein_coding	61.964712830516	0.515258404244964	0.0716294216183801	0.999977260311536	61.5909355063717	59.1960235620585	79.2742830200241	83.881229135535	101.483133893727	51.9263632018573	49.0452477471684	51.5549199061078	34.6457176405736	47.0492746917361
ENSG00000160446	ZDHHC12	zinc finger DHHC-type containing 12 [Source:HGNC Symbol;Acc:HGNC:19159]	protein_coding	30.8767160844866	-0.57564138362654	0.0719061971398821	0.999977260311536	22.8766331880809	46.2292755437028	12.7405097710753	8.55930909546275	13.0106581915035	30.4395922217784	32.1859438340793	24.8227392140519	50.8137192061746	67.088780578957
ENSG00000156076	WIF1	WNT inhibitory factor 1 [Source:HGNC Symbol;Acc:HGNC:18081]	protein_coding	5.93557045677239	-0.519089940413045	0.0720765533233376	0.999977260311536	4.3993525361694	2.81885826485993	2.83122439357229	1.71186181909255	0	9.84810336586948	6.13065596839605	19.0944147800399	10.7786677104007	1.74256572932356
ENSG00000104327	CALB1	calbindin 1 [Source:HGNC Symbol;Acc:HGNC:1434]	protein_coding	110.245977274599	-0.519913794089343	0.0723464248752703	0.999977260311536	56.3117124629684	102.042669187929	67.9493854457349	63.3388873064244	95.4114934043588	227.401659539168	84.2965195654458	64.9210102521358	78.5302933186335	262.256142263196
ENSG00000130055	GDPD2	glycerophosphodiester phosphodiesterase domain containing 2 [Source:HGNC Symbol;Acc:HGNC:25974]	protein_coding	164.920651571023	-0.567125703294621	0.0725281332938394	0.999977260311536	45.7532663761618	78.928031416078	38.2215293132259	29.9575818341196	445.831887362186	279.328022741025	177.789023083486	24.8227392140519	359.545558625508	169.028875744385
ENSG00000151136	BTBD11	BTB domain containing 11 [Source:HGNC Symbol;Acc:HGNC:23844]	protein_coding	59.6511611702725	-0.546125690907177	0.0726320028420767	0.999977260311536	36.0746907965891	71.0352282744702	42.4683659035843	22.2542036482032	39.0319745745104	148.616832612212	56.7085677076635	45.8265954720958	76.9904836457191	57.5046690676775
ENSG00000103742	IGDCC4	immunoglobulin superfamily DCC subclass member 4 [Source:HGNC Symbol;Acc:HGNC:13770]	protein_coding	307.512434417463	-0.443277074183428	0.072845235390126	0.999977260311536	202.370216663793	253.133472184422	223.666727092211	202.855625562467	358.226788872729	404.667520124819	438.341901740318	175.668615976367	424.98746972437	391.206006233139
ENSG00000227500	SCAMP4	secretory carrier membrane protein 4 [Source:HGNC Symbol;Acc:HGNC:30385]	protein_coding	280.166880608788	-0.419799093700323	0.0730440013774965	0.999977260311536	233.165684416978	322.477385499976	236.407236863286	170.330250999709	206.435776638522	356.322285419641	360.176038143268	274.959572832575	369.554321499452	271.840253774475
ENSG00000073910	FRY	FRY microtubule binding protein [Source:HGNC Symbol;Acc:HGNC:20367]	protein_coding	432.410349444586	0.516398444642395	0.0734338663577691	0.999977260311536	472.490462384594	348.410881536687	317.097132080096	803.719124063953	709.514560043323	181.7422712065	412.286613874635	609.111831483274	144.742109253952	324.988508518844
ENSG00000181350	LRRC75A	leucine rich repeat containing 75A [Source:HGNC Symbol;Acc:HGNC:32403]	protein_coding	73.0320869242062	-0.53166838967049	0.073857240948833	0.999977260311536	42.2337843472263	58.6322519090865	36.8059171164398	35.0931672913973	97.1462478298926	115.491394017924	95.0251675101389	43.9171539940918	136.273156052923	69.7026291729424
ENSG00000137747	TMPRSS13	transmembrane serine protease 13 [Source:HGNC Symbol;Acc:HGNC:29808]	protein_coding	3.38030380045871	-0.414820801547172	0.0739216285713659	0.999977260311536	1.75974101446776	0.563771652971986	0	0	0	4.47641062084976	3.06532798419803	3.81888295600799	19.2476209114298	0.87128286466178
ENSG00000106483	SFRP4	secreted frizzled related protein 4 [Source:HGNC Symbol;Acc:HGNC:10778]	protein_coding	43.203428817072	0.561965845066717	0.0739815922795751	0.999977260311536	40.4740433327585	109.935472329537	41.0527537067982	7.70337818591648	94.5441161915919	18.800924607569	32.1859438340793	11.456648868024	19.2476209114298	56.6333862030157
ENSG00000112902	SEMA5A	semaphorin 5A [Source:HGNC Symbol;Acc:HGNC:10736]	protein_coding	391.642886405971	0.542083869925588	0.0740558318584562	0.999977260311536	475.130073906296	277.939424915189	359.565497983681	932.108760495894	459.709922766456	180.84698908233	301.934806443506	463.99427915497	60.0525772436609	405.146532067727
ENSG00000170017	ALCAM	activated leukocyte cell adhesion molecule [Source:HGNC Symbol;Acc:HGNC:400]	protein_coding	406.902495804555	0.463715090031744	0.0742984893686514	0.999977260311536	375.704706588867	321.349842194032	300.109785718663	358.635051099889	1121.5187361076	313.348743459483	283.542838538318	389.526061512815	107.786677104007	497.502515721876
ENSG00000140945	CDH13	cadherin 13 [Source:HGNC Symbol;Acc:HGNC:1753]	protein_coding	75.4951044661861	-0.539682261037988	0.0743433796046959	0.999977260311536	51.912359926799	66.5250550506943	58.0401000682319	25.6779272863883	57.2468960426153	191.59037457237	49.0452477471684	40.0982710380839	82.3798175009195	132.43499542859
ENSG00000185008	ROBO2	roundabout guidance receptor 2 [Source:HGNC Symbol;Acc:HGNC:10250]	protein_coding	921.007879932896	0.519235303867738	0.0744438294410469	0.999977260311536	776.925657887517	551.368676606602	654.012834915199	1847.95483371041	1989.76332608726	397.505263131459	1285.90508937107	765.686032679601	331.059079676592	609.898005263246
ENSG00000108947	EFNB3	ephrin B3 [Source:HGNC Symbol;Acc:HGNC:3228]	protein_coding	964.447989307624	-0.376391810172605	0.0745858879351603	0.999977260311536	1132.39334281	888.504125083849	932.888437682069	722.405687657057	455.373036702622	1485.27304399795	924.196387235705	1136.11767941238	1277.27212368248	690.056028812129
ENSG00000172493	AFF1	AF4/FMR2 family member 1 [Source:HGNC Symbol;Acc:HGNC:7135]	protein_coding	223.227822079592	-0.536043363854813	0.0746624481851699	0.999977260311536	116.142906954872	280.194511527077	123.158261120395	86.4490218641738	159.597407149109	440.478805091617	122.613119367921	166.121408586347	565.880054796036	171.642724338371
ENSG00000119397	CNTRL	centriolin [Source:HGNC Symbol;Acc:HGNC:1858]	protein_coding	318.364324422338	0.40408012790704	0.0749058572143535	0.999977260311536	339.630015792278	352.921054760463	471.398861529786	330.389331084862	360.82892051103	315.139307707823	246.758902727941	248.227392140519	271.776407269389	246.573050699284
ENSG00000233968			antisense	4.24530020719954	-0.409233880592415	0.0750228687695878	0.999977260311536	0	1.12754330594397	1.41561219678614	0	0	20.5914888559089	0	3.81888295600799	14.6281918926866	0.87128286466178
ENSG00000100979	PLTP	phospholipid transfer protein [Source:HGNC Symbol;Acc:HGNC:9093]	protein_coding	464.245828180842	-0.509198327250046	0.0752612704292721	0.999977260311536	155.737079780397	499.501684533179	192.523258762916	154.923494627876	885.592134235003	679.519132244994	498.115797432179	183.306381888383	740.648452671818	652.590865631673
ENSG00000068137	PLEKHH3	pleckstrin homology, MyTH4 and FERM domain containing H3 [Source:HGNC Symbol;Acc:HGNC:26105]	protein_coding	112.02168502766	-0.469277003994357	0.0752786247762723	0.999977260311536	102.944849346364	135.305196713277	83.5211196103825	59.9151636682393	69.3901770213519	152.197961108892	148.668407233604	112.657047202236	156.29068180081	99.3262465714429
ENSG00000146242	TPBG	trophoblast glycoprotein [Source:HGNC Symbol;Acc:HGNC:12004]	protein_coding	846.577332859877	-0.510081185529341	0.0753505000753004	0.999977260311536	105.584460868066	710.916054397674	164.211014827193	152.355701899237	64.1859137447505	2222.09023218982	174.723695099288	84.0154250321757	4585.55320593903	202.137624601533
ENSG00000198756	COLGALT2	collagen beta(1-O)galactosyltransferase 2 [Source:HGNC Symbol;Acc:HGNC:16790]	protein_coding	169.269017670127	-0.533932924773298	0.0754199507979986	0.999977260311536	63.3506765208394	152.218346302436	92.0147927910994	83.0252982259887	189.088232383184	351.845874798791	170.125703122991	64.9210102521358	384.952418228596	141.147824075208
ENSG00000096968	JAK2	Janus kinase 2 [Source:HGNC Symbol;Acc:HGNC:6192]	protein_coding	131.766640532341	0.463578489554596	0.0754885103608156	0.999977260311536	149.57798622976	98.6600392700975	152.886117252904	238.804723763411	155.260521085275	114.596111893754	72.0352076286537	106.928722768224	87.7691513561198	141.147824075208
ENSG00000135318	NT5E	5'-nucleotidase ecto [Source:HGNC Symbol;Acc:HGNC:8021]	protein_coding	19.7956636966523	-0.569671777403927	0.0756372528220296	0.999977260311536	3.51948202893552	7.8928031416078	9.90928537750301	3.4237236381851	32.9603340851421	53.7169274501972	13.7939759288911	7.63776591201597	8.4689532010291	56.6333862030157
ENSG00000260196			antisense	27.9240027947796	0.561621526673663	0.0756919495275796	0.999977260311536	37.8344318110569	36.6451574431791	42.4683659035843	49.643992753684	17.347544255338	17.9056424833991	7.66331996049507	28.6416221700599	25.4068596030873	15.683091563912
ENSG00000164073	MFSD8	major facilitator superfamily domain containing 8 [Source:HGNC Symbol;Acc:HGNC:28486]	protein_coding	152.570071340048	0.447938347997507	0.0758871967206224	0.999977260311536	149.57798622976	125.721078612753	148.639280662545	211.41493465793	281.030216936475	118.177240390434	134.874431304713	89.7437494661877	113.176010959207	153.345784180473
ENSG00000135638	EMX1	empty spiracles homeobox 1 [Source:HGNC Symbol;Acc:HGNC:3340]	protein_coding	86.0181231987241	-0.427821441064942	0.0759469820532094	0.999977260311536	1.75974101446776	34.9538424842631	14.1561219678614	0.855930909546275	4.33688606383449	241.726173525887	6.13065596839605	9.54720739001996	532.774146828376	13.9405258345885
ENSG00000130940	CASZ1	castor zinc finger 1 [Source:HGNC Symbol;Acc:HGNC:26002]	protein_coding	38.8945419890639	-0.56149829661017	0.0759686104484326	0.999977260311536	27.2759857242503	52.9945353793667	11.3248975742892	13.6948945527404	30.3582024468414	68.0414414369164	29.1206158498813	40.0982710380839	71.6011497905188	44.4354260977508
ENSG00000249853	HS3ST5	heparan sulfate-glucosamine 3-sulfotransferase 5 [Source:HGNC Symbol;Acc:HGNC:19419]	protein_coding	11.1943786067382	-0.559145953562811	0.0760572515498175	0.999977260311536	2.63961152170164	9.02034644755177	4.24683659035843	5.99151636682393	7.80639491490208	25.0678994767587	18.3919679051882	7.63776591201597	21.5573354208014	9.58411151127958
ENSG00000079308	TNS1	tensin 1 [Source:HGNC Symbol;Acc:HGNC:11973]	protein_coding	107.778911186855	-0.498413175789372	0.0763596224036951	0.999977260311536	73.0292521004121	132.486338448417	56.6244878714458	57.3473709396005	94.5441161915919	181.7422712065	90.4271755338418	68.7398932081437	148.591633436238	174.256572932356
ENSG00000235597	LINC01102	long intergenic non-protein coding RNA 1102 [Source:HGNC Symbol;Acc:HGNC:27165]	lincRNA	49.7614081955507	0.569174367691007	0.0766864780119897	0.999977260311536	76.5487341293476	16.9131495891596	43.8839781003705	116.406603698293	86.7377212766898	9.84810336586948	24.5226238735842	74.4682176421557	3.84952418228596	44.4354260977508
ENSG00000165300	SLITRK5	SLIT and NTRK like family member 5 [Source:HGNC Symbol;Acc:HGNC:20295]	protein_coding	208.660695654735	0.479894905990819	0.0769604249784608	0.999977260311536	168.935137388905	215.924543088271	311.434683292952	286.736854698002	248.9372600641	276.642176368515	67.4372156523566	211.948004058443	187.086875259097	111.524206676708
ENSG00000138413	IDH1	isocitrate dehydrogenase (NADP(+)) 1, cytosolic [Source:HGNC Symbol;Acc:HGNC:5382]	protein_coding	824.345873801404	0.382827870691686	0.0770497647068253	0.999977260311536	781.325010423686	904.289731367065	910.238642533491	1207.71851336979	930.695749298882	671.461593127465	594.673628934417	586.198533747226	690.604638302101	966.252696909914
ENSG00000078328	RBFOX1	RNA binding fox-1 homolog 1 [Source:HGNC Symbol;Acc:HGNC:18222]	protein_coding	202.089071018077	0.522445534053759	0.0772063983292961	0.999977260311536	279.798821300374	107.116614064677	165.626627023979	594.016051225115	142.249862893771	130.711190128813	114.949799407426	328.423934216687	97.0080093936061	60.9898005263246
ENSG00000148386	LCN9	lipocalin 9 [Source:HGNC Symbol;Acc:HGNC:17442]	protein_coding	4.61326864025139	0.417890133035487	0.0772507875050745	0.999977260311536	4.3993525361694	0	0	37.6609600200361	0.867377212766898	0.895282124169953	0	0	2.30971450937157	0
ENSG00000196187	TMEM63A	transmembrane protein 63A [Source:HGNC Symbol;Acc:HGNC:29118]	protein_coding	52.9084101292061	-0.524864134123667	0.0775023394492683	0.999977260311536	47.5130073906296	46.7930471966748	35.3903049196536	22.2542036482032	45.1036150638787	69.8320056852563	59.7738956918615	68.7398932081437	83.1497223373767	50.5344061503832
ENSG00000159086	PAXBP1	PAX3 and PAX7 binding protein 1 [Source:HGNC Symbol;Acc:HGNC:13579]	protein_coding	696.594834819864	0.386923219252456	0.0775087341338146	0.999977260311536	629.107412672225	725.574117374946	893.251296172057	778.897127687111	1000.953303533	635.650308160666	632.990228736893	465.903720632974	539.703290356491	663.917542872276
ENSG00000239887	C1orf226	chromosome 1 open reading frame 226 [Source:HGNC Symbol;Acc:HGNC:34351]	protein_coding	150.692324649726	-0.456548767234187	0.0777305419800624	0.999977260311536	112.623424925937	147.70817307866	80.6898952168103	86.4490218641738	183.016591893816	239.040327153377	193.115663004476	106.928722768224	190.936399441383	166.4150271504
ENSG00000027644	INSRR	insulin receptor related receptor [Source:HGNC Symbol;Acc:HGNC:6093]	protein_coding	48.853422646511	0.561584603449629	0.0778200871916837	0.999977260311536	124.061741519977	13.5305196713277	175.535912401482	30.8135127436659	1.7347544255338	1.79056424833991	12.2613119367921	112.657047202236	3.07961934582876	13.0692429699267
ENSG00000156968	MPV17L	MPV17 mitochondrial inner membrane protein like [Source:HGNC Symbol;Acc:HGNC:26827]	protein_coding	21.3728646844268	0.56581272682943	0.0778788314692162	0.999977260311536	46.6331368833957	21.9870944659074	33.9746927228675	20.5423418291106	21.6844303191725	2.68584637250986	26.0552878656832	26.7321806920559	3.84952418228596	9.58411151127958
ENSG00000259663			antisense	34.20743534606	0.56148611344294	0.0779967591274524	0.999977260311536	87.1071802161542	21.4233228129355	62.2869366585904	58.2033018491467	12.1432809787366	5.37169274501972	13.7939759288911	59.1926858181238	0.769904836457191	21.7820716165445
ENSG00000144455	SUMF1	sulfatase modifying factor 1 [Source:HGNC Symbol;Acc:HGNC:20376]	protein_coding	65.160989017783	-0.519877582647751	0.0780561243953544	0.999977260311536	36.0746907965891	73.2903148863581	38.2215293132259	32.5253745627585	63.3185365319836	98.4810336586948	61.3065596839606	42.0077125160878	100.087628739435	106.296509488737
ENSG00000132424	PNISR	PNN interacting serine and arginine rich protein [Source:HGNC Symbol;Acc:HGNC:21222]	protein_coding	2021.51815093478	0.397051341842074	0.0780601880921878	0.999977260311536	2153.04313120131	1960.23403738359	2531.11460785363	2090.183281112	2950.81727783299	1714.46526778546	2107.41298913614	1138.02712089038	1950.16895074607	1619.71484540625
ENSG00000111218	PRMT8	protein arginine methyltransferase 8 [Source:HGNC Symbol;Acc:HGNC:5188]	protein_coding	28.2017566032874	-0.562253077071832	0.0782517961042899	0.999977260311536	32.5552087676536	18.0406928951035	7.07806098393072	29.9575818341196	8.67377212766898	41.1829777118178	26.0552878656832	49.6454784281038	33.1059079676592	35.722597451133
ENSG00000078269	SYNJ2	synaptojanin 2 [Source:HGNC Symbol;Acc:HGNC:11504]	protein_coding	76.1311314724071	-0.545004183708742	0.0783282025486628	0.999977260311536	71.2695110859443	93.0223227403776	39.6371415100121	14.5508254622867	58.1142732553822	63.5650308160666	59.7738956918615	108.838164246228	120.105154487322	132.43499542859
ENSG00000265179			processed_transcript	13.5872074920661	-0.550105429177291	0.0785005903261232	0.999977260311536	18.4772806519115	15.7856062832156	2.83122439357229	0.855930909546275	0.867377212766898	34.9160028426282	15.3266399209901	11.456648868024	29.2563837853733	6.09898005263246
ENSG00000141753	IGFBP4	insulin like growth factor binding protein 4 [Source:HGNC Symbol;Acc:HGNC:5473]	protein_coding	138.660992883123	-0.553215912506784	0.0789233645634296	0.999977260311536	62.4708060136055	192.246133663447	101.924078168602	47.9321309345914	34.6950885106759	413.620341366518	78.1658635970497	49.6454784281038	311.811458765162	94.0985493834722
ENSG00000197959	DNM3	dynamin 3 [Source:HGNC Symbol;Acc:HGNC:29125]	protein_coding	313.459321923848	0.429041922433496	0.0789910438040927	0.999977260311536	422.337843472263	224.38111788285	363.812334574039	629.109218516512	229.854961383228	229.192223787508	167.060375138792	395.254385946827	260.997739558988	212.593018977474
ENSG00000149295	DRD2	dopamine receptor D2 [Source:HGNC Symbol;Acc:HGNC:3023]	protein_coding	24.5007201995627	0.564212750427621	0.079206786049836	0.999977260311536	34.3149497821214	26.4972676896833	42.4683659035843	42.7965454773138	15.6127898298042	4.47641062084976	9.19598395259408	42.0077125160878	8.4689532010291	19.1682230225592
ENSG00000149289	ZC3H12C	zinc finger CCCH-type containing 12C [Source:HGNC Symbol;Acc:HGNC:29362]	protein_coding	257.524705295486	0.425955140802922	0.0792250777710021	0.999977260311536	209.409180721664	188.299732092643	318.512744276883	490.448411170016	334.807604128023	214.867709800789	159.397055178297	252.046275096527	214.033544535099	193.424795954915
ENSG00000113763	UNC5A	unc-5 netrin receptor A [Source:HGNC Symbol;Acc:HGNC:12567]	protein_coding	93.2781893924988	-0.526184130453097	0.0792677591439515	0.999977260311536	73.909122607646	73.8540865393301	60.8713244618042	89.0168145928127	21.6844303191725	195.17150306905	56.7085677076635	34.3699466040719	247.909357339216	79.2867406842219
ENSG00000159445	THEM4	thioesterase superfamily member 4 [Source:HGNC Symbol;Acc:HGNC:17947]	protein_coding	68.7423010401525	0.511273577321468	0.0793267752274224	0.999977260311536	103.824719853598	58.0684802561145	109.002139152533	88.1608836832664	62.4511593192167	40.2876955876479	47.5125837550694	93.5626324221957	26.1767644395445	58.3759519323392
ENSG00000116001	TIA1	TIA1 cytotoxic granule associated RNA binding protein [Source:HGNC Symbol;Acc:HGNC:11802]	protein_coding	1334.5108509231	0.401146544556092	0.0794601708496229	0.999977260311536	1241.49728570701	953.9016368286	1344.83158694684	2261.36946302126	2027.92792344901	1081.5008059973	1186.28192988464	702.674463905469	1124.0610612275	1421.06235226336
ENSG00000095564	BTAF1	B-TFIID TATA-box binding protein associated factor 1 [Source:HGNC Symbol;Acc:HGNC:17307]	protein_coding	566.803639496402	0.388787422100625	0.0797661026118149	0.999977260311536	506.805412166715	712.043597703618	638.441100750551	716.414171290233	694.769147426285	539.855120874481	401.557965929942	370.431646732775	559.720816104378	527.997415985038
ENSG00000139910	NOVA1	NOVA alternative splicing regulator 1 [Source:HGNC Symbol;Acc:HGNC:7886]	protein_coding	1196.38355358153	0.468366161596769	0.079800365392365	0.999977260311536	1252.05573179381	830.999416480707	1187.69863310358	1688.7516845348	2249.97648991733	846.041607340605	1348.74431304713	1239.22751922459	447.314709981628	873.025430391103
ENSG00000120162	MOB3B	MOB kinase activator 3B [Source:HGNC Symbol;Acc:HGNC:23825]	protein_coding	203.597664184685	0.425624955829005	0.0798687953526498	0.999977260311536	163.655914345502	223.817346229878	355.318661393322	218.2623819343	242.865619574732	154.883807481402	160.929719170396	181.396940410379	117.025535141493	217.820716165445
ENSG00000092140	G2E3	G2/M-phase specific E3 ubiquitin protein ligase [Source:HGNC Symbol;Acc:HGNC:20338]	protein_coding	228.878650492269	0.432626054613013	0.0799056102813658	0.999977260311536	176.85397195401	176.460527380232	240.654073453645	374.897738381269	399.86089508554	205.914888559089	150.201071225703	127.932579026268	182.467446240354	253.543313616578
ENSG00000139163	ETNK1	ethanolamine kinase 1 [Source:HGNC Symbol;Acc:HGNC:24649]	protein_coding	555.40667915733	0.406431330285169	0.0799713949408238	0.999977260311536	450.493699703747	445.943377500841	700.728037409142	1087.88818603332	604.561917298528	539.855120874481	332.588086285486	479.269810979002	485.809951804488	426.928603684272
ENSG00000146374	RSPO3	R-spondin 3 [Source:HGNC Symbol;Acc:HGNC:20866]	protein_coding	505.181531908593	-0.42545145267158	0.0801499948423748	0.999977260311536	21.1168921736131	257.079873755225	56.6244878714458	35.0931672913973	2.60213163830069	1624.93705536846	12.2613119367921	15.2755318240319	2971.0627638883	55.7621033383539
ENSG00000229152	ANKRD10-IT1	ANKRD10 intronic transcript 1 [Source:HGNC Symbol;Acc:HGNC:39891]	sense_intronic	71.1796917285516	0.479755141627825	0.0801655153543829	0.999977260311536	90.6266622450897	70.4714566214982	100.508465971816	82.1693673164424	87.6050984894567	44.7641062084976	49.0452477471684	70.6493346861477	52.353528879089	63.6036491203099
ENSG00000181790	ADGRB1	adhesion G protein-coupled receptor B1 [Source:HGNC Symbol;Acc:HGNC:943]	protein_coding	312.068898519361	-0.3987588557092	0.0802807741413446	0.999977260311536	294.75661992335	285.832228056797	185.445197778985	297.008025612558	227.252829744927	361.693978164661	554.824365139843	265.412365442555	401.890324630654	246.573050699284
ENSG00000118733	OLFM3	olfactomedin 3 [Source:HGNC Symbol;Acc:HGNC:17990]	protein_coding	50.1751261528045	-0.562103437949897	0.0804013342187637	0.999977260311536	15.8376691302099	24.2421810777954	16.9873463614337	37.6609600200361	17.347544255338	127.130061632133	4.59799197629704	26.7321806920559	222.502497736128	8.7128286466178
ENSG00000142634	EFHD2	EF-hand domain family member D2 [Source:HGNC Symbol;Acc:HGNC:28670]	protein_coding	144.495242546722	-0.495389808554728	0.0805485277531462	0.999977260311536	73.0292521004121	185.480873827783	97.677241578244	82.1693673164424	109.289528808629	275.746894244345	168.593039130892	72.5587761641517	220.962688063214	159.444764233106
ENSG00000115756	HPCAL1	hippocalcin like 1 [Source:HGNC Symbol;Acc:HGNC:5145]	protein_coding	157.370791777022	-0.429104541088396	0.0805997659529595	0.999977260311536	127.581223548913	116.700732165201	93.4304049878856	206.279349200652	96.2788706171257	254.260123264267	153.266399209901	106.928722768224	278.705550797503	140.276541210546
ENSG00000167281	RBFOX3	RNA binding fox-1 homolog 3 [Source:HGNC Symbol;Acc:HGNC:27097]	protein_coding	92.846383451275	-0.485074971633061	0.0807754029572195	0.999977260311536	136.379928621252	42.2828739728989	72.1962220360934	72.7541273114334	43.3688606383449	114.596111893754	96.5578315022379	131.751461982276	166.299444674753	52.2769718797068
ENSG00000138316	ADAMTS14	ADAM metallopeptidase with thrombospondin type 1 motif 14 [Source:HGNC Symbol;Acc:HGNC:14899]	protein_coding	8.51450449445339	-0.509423205726515	0.0807804358933371	0.999977260311536	3.51948202893552	2.25508661188794	11.3248975742892	0	0.867377212766898	15.2197961108892	1.53266399209901	13.366090346028	3.07961934582876	33.9800317218094
ENSG00000184281	TSSC4	tumor suppressing subtransferable candidate 4 [Source:HGNC Symbol;Acc:HGNC:12386]	protein_coding	106.55377994769	-0.475041122467005	0.0808786153815132	0.999977260311536	84.4675686944526	138.687826631108	55.2088756746597	95.0083309596366	54.6447644043146	111.910265521244	141.005087273109	103.109839812216	118.565344814407	162.929895691753
ENSG00000153253	SCN3A	sodium voltage-gated channel alpha subunit 3 [Source:HGNC Symbol;Acc:HGNC:10590]	protein_coding	619.80133970674	0.46491596317894	0.0810326502002001	0.999977260311536	771.646434844114	384.492267326894	696.481200818783	1310.43022251535	601.959785660227	394.819416758949	378.568006048456	845.882574755769	284.864789489161	528.8686988497
ENSG00000185742	C11orf87	chromosome 11 open reading frame 87 [Source:HGNC Symbol;Acc:HGNC:33788]	protein_coding	146.097994393094	0.518856250370552	0.0812619207027483	0.999977260311536	184.772806519115	38.336472402095	114.664587939678	589.736396677384	93.676738978825	89.5282124169953	55.1759037155645	135.570344938284	85.4594368467482	74.0590434962513
ENSG00000186471	AKAP14	A-kinase anchoring protein 14 [Source:HGNC Symbol;Acc:HGNC:24061]	protein_coding	10.0827156725478	-0.520332975179991	0.0812862976247027	0.999977260311536	5.27922304340329	3.38262991783191	0	1.71186181909255	11.2759037659697	26.8584637250986	3.06532798419803	7.63776591201597	34.6457176405736	6.97026291729424
ENSG00000106341	PPP1R17	protein phosphatase 1 regulatory subunit 17 [Source:HGNC Symbol;Acc:HGNC:16973]	protein_coding	23.8015505431127	0.559269994460183	0.0813050125616239	0.999977260311536	24.6363742025487	43.4104172788429	42.4683659035843	31.6694436532122	18.2149214681049	15.2197961108892	9.19598395259408	21.0038562580439	6.92914352811472	25.2672030751916
ENSG00000186480	INSIG1	insulin induced gene 1 [Source:HGNC Symbol;Acc:HGNC:6083]	protein_coding	411.258641734304	0.47150945197727	0.0813094274914771	0.999977260311536	524.402822311393	511.904660898563	675.247017866991	630.821080335605	184.751346319349	292.757254603575	239.095582767446	311.238960914651	304.112410400591	438.255280924875
ENSG00000018625	ATP1A2	ATPase Na+/K+ transporting subunit alpha 2 [Source:HGNC Symbol;Acc:HGNC:800]	protein_coding	1547.09087713579	-0.548830669809588	0.081631619812728	0.999977260311536	357.227425936956	738.540865393301	278.875602766871	267.050443778438	2710.55378989656	3851.50369817914	2328.1166039984	362.793880820759	3478.43005111359	1097.81640947384
ENSG00000102385	DRP2	dystrophin related protein 2 [Source:HGNC Symbol;Acc:HGNC:3032]	protein_coding	66.0129430237505	0.550439652628819	0.0818629406005712	0.999977260311536	78.3084751438154	64.2699684388064	60.8713244618042	178.033629185625	54.6447644043146	16.1150782350591	59.7738956918615	63.0115687741318	15.3980967291438	69.7026291729424
ENSG00000173848	NET1	neuroepithelial cell transforming 1 [Source:HGNC Symbol;Acc:HGNC:14592]	protein_coding	186.416273346867	0.47286229183142	0.0822278619373692	0.999977260311536	112.623424925937	256.516102102254	220.835502698639	140.372669165589	436.29073802175	180.84698908233	125.678447352119	131.751461982276	115.485725468579	143.761672669194
ENSG00000170381	SEMA3E	semaphorin 3E [Source:HGNC Symbol;Acc:HGNC:10727]	protein_coding	24.3743446381083	-0.558741268094045	0.0822408303662557	0.999977260311536	17.5974101446776	6.20148818269184	7.07806098393072	8.55930909546275	39.8993517872773	64.4603129402366	16.8593039130891	30.5510636480639	37.7253369864024	14.8118086992503
ENSG00000182240	BACE2	beta-site APP-cleaving enzyme 2 [Source:HGNC Symbol;Acc:HGNC:934]	protein_coding	79.6586037877425	-0.540691753725346	0.0824690348282553	0.999977260311536	43.993525361694	100.915125881985	73.6118342328795	17.1186181909255	50.3078783404801	141.454575618853	53.6432397234655	59.1926858181238	130.883822197723	125.464732511296
ENSG00000091972	CD200	CD200 molecule [Source:HGNC Symbol;Acc:HGNC:7203]	protein_coding	570.192148306386	0.432922476887702	0.0827441958507509	0.999977260311536	688.058736656895	392.948842121474	546.426307959452	1184.60837881205	634.92011974537	418.096751987368	539.497725218853	420.077125160878	391.111656920253	486.175838481273
ENSG00000146122	DAAM2	dishevelled associated activator of morphogenesis 2 [Source:HGNC Symbol;Acc:HGNC:18143]	protein_coding	39.5679518086252	-0.552828357869695	0.0829369475576773	0.999977260311536	12.3181871012743	51.8669920734227	22.6497951485783	14.5508254622867	29.4908252340745	88.6329302928253	36.7839358103763	19.0944147800399	72.371054626976	47.9205575563979
ENSG00000124562	SNRPC	small nuclear ribonucleoprotein polypeptide C [Source:HGNC Symbol;Acc:HGNC:11157]	protein_coding	304.421776461742	0.430316660101402	0.0830196626540224	0.999977260311536	253.402706083358	341.081850048051	293.031724734732	320.974091079853	530.834854213342	216.658274049129	292.738822490912	93.5626324221957	200.945162315327	500.987647180523
ENSG00000157227	MMP14	matrix metallopeptidase 14 [Source:HGNC Symbol;Acc:HGNC:7160]	protein_coding	321.469895585662	-0.520916197276537	0.0833697830059616	0.999977260311536	148.698115722526	501.192999492095	247.732134437575	84.7371600450813	205.568399425755	693.843646231713	269.748862609426	122.204254592256	377.253369864024	563.720013436171
ENSG00000150361	KLHL1	kelch like family member 1 [Source:HGNC Symbol;Acc:HGNC:6352]	protein_coding	14.6227382534222	0.528376928113229	0.0837970738009024	0.999977260311536	26.3961152170164	25.3697243837394	7.07806098393072	40.2287527486749	8.67377212766898	2.68584637250986	3.06532798419803	26.7321806920559	0.769904836457191	5.22769718797068
ENSG00000099204	ABLIM1	actin binding LIM protein 1 [Source:HGNC Symbol;Acc:HGNC:78]	protein_coding	683.873730433661	-0.5232715426686	0.0840642908203363	0.999977260311536	444.33460615311	992.801880883667	433.17733221656	223.397967391578	332.205472489722	1518.39848259224	243.693574743743	471.632045066986	1448.96090221243	730.135040586571
ENSG00000180530	NRIP1	nuclear receptor interacting protein 1 [Source:HGNC Symbol;Acc:HGNC:8001]	protein_coding	532.30140166742	0.379457737275836	0.0844303076495438	0.999977260311536	429.376807530134	602.108125374081	765.846198461304	733.532789481158	542.978135192078	422.573162608218	363.241366127466	584.289092269222	417.288421359798	461.779918270743
ENSG00000142621	FHAD1	forkhead associated phosphopeptide binding domain 1 [Source:HGNC Symbol;Acc:HGNC:29408]	protein_coding	43.3553348923893	-0.550738670224812	0.0847741623140619	0.999977260311536	48.3928778978634	32.6987558723752	16.9873463614337	9.41524000500903	26.8886935957738	103.852726403715	26.0552878656832	95.4720739001996	61.5923869165753	12.1979601052649
ENSG00000179588	ZFPM1	zinc finger protein, FOG family member 1 [Source:HGNC Symbol;Acc:HGNC:19762]	protein_coding	76.4042138438899	-0.490107695447538	0.0848050932078598	0.999977260311536	61.5909355063717	85.1295195987698	60.8713244618042	47.9321309345914	35.5624657234428	136.082882873833	82.7638555733467	68.7398932081437	133.963441543551	51.405689015045
ENSG00000168135	KCNJ4	potassium voltage-gated channel subfamily J member 4 [Source:HGNC Symbol;Acc:HGNC:6265]	protein_coding	25.4988037202996	-0.54817718480613	0.0850367413011581	0.999977260311536	14.957798622976	21.9870944659074	12.7405097710753	13.6948945527404	20.8170531064056	37.601849215138	44.4472557708714	22.9132977360479	49.2739095332602	16.5543744285738
ENSG00000141425	RPRD1A	regulation of nuclear pre-mRNA domain containing 1A [Source:HGNC Symbol;Acc:HGNC:25560]	protein_coding	597.92928733124	0.37924500497239	0.0851519648635494	0.999977260311536	481.289167456933	470.749330231608	578.985388485533	886.744422289941	1072.94561219265	504.939118031853	407.688621898338	391.435502990819	512.756621080489	671.759088654232
ENSG00000139329	LUM	lumican [Source:HGNC Symbol;Acc:HGNC:6724]	protein_coding	70.8472895141708	-0.469164803001831	0.0851706017981508	0.999977260311536	6.15909355063717	23.1146377718514	5.66244878714458	5.13558545727765	26.8886935957738	547.017377867841	4.59799197629704	7.63776591201597	70.0613401176044	12.1979601052649
ENSG00000182389	CACNB4	calcium voltage-gated channel auxiliary subunit beta 4 [Source:HGNC Symbol;Acc:HGNC:1404]	protein_coding	143.292649484301	0.493365218933206	0.0852090626440259	0.999977260311536	154.857209273163	69.3439133155542	165.626627023979	324.397814718038	186.486100744883	79.6801090511258	118.015127391624	168.030850064351	85.4594368467482	81.0293064135455
ENSG00000182968	SOX1	SRY-box 1 [Source:HGNC Symbol;Acc:HGNC:11189]	protein_coding	840.373514780085	0.394226691638031	0.0854974361206705	0.999977260311536	890.428953320687	856.369140864446	1101.34628909962	875.61732046584	1074.68036661819	697.424774728393	1060.60348253252	784.780447459641	407.279658485854	655.204714225658
ENSG00000175455	CCDC14	coiled-coil domain containing 14 [Source:HGNC Symbol;Acc:HGNC:25766]	protein_coding	1023.7648087813	0.37210306295588	0.0856441458915615	0.999977260311536	1013.61082433343	950.519006910768	1299.53199664968	1174.33720789749	1429.43764663985	820.078425739677	841.432531662359	647.300661043354	1118.6717273723	942.728059564045
ENSG00000180998	GPR137C	G protein-coupled receptor 137C [Source:HGNC Symbol;Acc:HGNC:25445]	protein_coding	221.82715578023	0.464943495630962	0.0857278480151979	0.999977260311536	270.120245720801	147.144401425688	208.094992927563	487.024687531831	258.478409404536	167.417757219781	180.854351067684	211.948004058443	121.644964160236	165.543744285738
ENSG00000188042	ARL4C	ADP ribosylation factor like GTPase 4C [Source:HGNC Symbol;Acc:HGNC:698]	protein_coding	782.092116479576	-0.422447458728429	0.0859876913607766	0.999977260311536	458.412534268852	846.785022763922	536.517022581949	598.295705772847	711.249314468857	1221.16481736782	855.22650759125	511.73031610507	1362.73156052923	718.808363345968
ENSG00000166128	RAB8B	RAB8B, member RAS oncogene family [Source:HGNC Symbol;Acc:HGNC:30273]	protein_coding	573.838756464694	0.37067815448546	0.0860510735362445	0.999977260311536	522.643081296925	561.516566360098	679.49385445735	749.795476762537	789.313263617877	479.871218555095	473.593173558595	523.186964973094	525.075098463804	433.898866601566
ENSG00000165832	TRUB1	TruB pseudouridine synthase family member 1 [Source:HGNC Symbol;Acc:HGNC:16060]	protein_coding	144.490219930327	0.440491267393014	0.0863169210472264	0.999977260311536	115.263036447638	127.976165224641	142.976831875401	247.364032858874	228.120206957694	130.711190128813	78.1658635970497	84.0154250321757	117.79543997795	172.514007203032
ENSG00000165802	NSMF	NMDA receptor synaptonuclear signaling and neuronal migration factor [Source:HGNC Symbol;Acc:HGNC:29843]	protein_coding	838.500326363664	-0.431041023962149	0.0864958346410325	0.999977260311536	451.373570210981	683.291243402047	438.839781003705	732.676858571612	950.645425192521	1107.46398759823	703.492772373447	427.714891072894	2048.71676981259	840.787964398617
ENSG00000115041	KCNIP3	potassium voltage-gated channel interacting protein 3 [Source:HGNC Symbol;Acc:HGNC:15523]	protein_coding	38.2991122680344	-0.535091640426062	0.0866983825554696	0.999977260311536	36.0746907965891	18.0406928951035	32.5590805260813	17.9745491004718	29.4908252340745	51.9263632018573	70.5025436365546	28.6416221700599	64.6720062624041	33.1087488571476
ENSG00000196172	ZNF681	zinc finger protein 681 [Source:HGNC Symbol;Acc:HGNC:26457]	protein_coding	110.169830122006	0.449650925488702	0.0867098960570671	0.999977260311536	108.224072389767	84.5657479457979	162.795402630407	110.41508733147	202.966267787454	89.5282124169953	81.2311915812477	91.6531909441917	76.2205788092619	94.0985493834722
ENSG00000169891	REPS2	RALBP1 associated Eps domain containing 2 [Source:HGNC Symbol;Acc:HGNC:9963]	protein_coding	61.0531975352404	0.544693926628061	0.0867327103792152	0.999977260311536	73.909122607646	28.7523543015713	53.7932634778735	239.660654672957	29.4908252340745	34.0207207184582	13.7939759288911	87.8343079881837	16.168001565601	33.1087488571476
ENSG00000143842	SOX13	SRY-box 13 [Source:HGNC Symbol;Acc:HGNC:11192]	protein_coding	61.2129956390425	-0.537253768731623	0.0869126521381413	0.999977260311536	31.6753382604197	76.1091731512181	22.6497951485783	9.41524000500903	87.6050984894567	114.596111893754	70.5025436365546	32.4605051260679	93.9283900477773	73.1877606315895
ENSG00000221866	PLXNA4	plexin A4 [Source:HGNC Symbol;Acc:HGNC:9102]	protein_coding	443.682509548505	-0.385147970848283	0.0870417839013646	0.999977260311536	460.17227528332	199.011393499111	467.152024939428	547.795782109616	254.141523340701	554.179634861201	373.970014072159	498.364225759042	635.94139491364	446.096826706831
ENSG00000171604	CXXC5	CXXC finger protein 5 [Source:HGNC Symbol;Acc:HGNC:26943]	protein_coding	483.089095869112	-0.483375433529861	0.0872721355244026	0.999977260311536	241.084518982083	557.006393136322	319.928356473669	190.016661919273	531.702231426109	854.994428582305	375.502678064258	236.770743272495	813.789412135251	710.09553469935
ENSG00000154265	ABCA5	ATP binding cassette subfamily A member 5 [Source:HGNC Symbol;Acc:HGNC:35]	protein_coding	91.9911655023878	0.48258977549838	0.0875034559391164	0.999977260311536	130.220835070614	68.2163700096103	84.9367318071687	155.779425537422	119.698055361832	87.7376481686554	45.9799197629704	114.56648868024	50.0438143697174	62.7323662556481
ENSG00000138821	SLC39A8	solute carrier family 39 member 8 [Source:HGNC Symbol;Acc:HGNC:20862]	protein_coding	12.839372766005	0.533194804009032	0.0876840090332032	0.999977260311536	15.8376691302099	18.6044645480755	24.0654073453645	15.406756371833	17.347544255338	5.37169274501972	0	3.81888295600799	6.15923869165753	21.7820716165445
ENSG00000121064	SCPEP1	serine carboxypeptidase 1 [Source:HGNC Symbol;Acc:HGNC:29507]	protein_coding	54.0229505590242	-0.526209591721813	0.0877402978817484	0.999977260311536	27.2759857242503	68.7801416625823	28.3122439357229	12.8389636431941	69.3901770213519	80.5753911752957	50.5779117392675	49.6454784281038	70.0613401176044	82.7718721428691
ENSG00000259863	SH3RF3-AS1	SH3RF3 antisense RNA 1 [Source:HGNC Symbol;Acc:HGNC:44168]	lincRNA	10.118330104361	-0.52956112189035	0.0877515667016124	0.999977260311536	4.3993525361694	7.8928031416078	7.07806098393072	5.99151636682393	0.867377212766898	24.1726173525887	4.59799197629704	19.0944147800399	19.2476209114298	7.84154578195602
ENSG00000113319	RASGRF2	Ras protein specific guanine nucleotide releasing factor 2 [Source:HGNC Symbol;Acc:HGNC:9876]	protein_coding	81.8250840576325	-0.544361192789148	0.0878799258381908	0.999977260311536	37.8344318110569	96.4049526582096	77.858670823238	20.5423418291106	32.0929568723752	112.805547645414	26.0552878656832	57.2832443401198	170.918873693496	186.454533037621
ENSG00000179542	SLITRK4	SLIT and NTRK like family member 4 [Source:HGNC Symbol;Acc:HGNC:23502]	protein_coding	137.028541099844	0.503002375160616	0.0878893252347454	0.999977260311536	158.376691302099	105.989070758733	128.820709907539	195.152247376551	242.865619574732	63.5650308160666	153.266399209901	194.763030756407	50.8137192061746	76.6728920902366
ENSG00000185340	GAS2L1	growth arrest specific 2 like 1 [Source:HGNC Symbol;Acc:HGNC:16955]	protein_coding	67.263341276243	-0.523319502762224	0.0879699306014771	0.999977260311536	30.7954677531858	80.619346374994	38.2215293132259	27.3897891054808	61.5837821064498	93.1093409136751	62.8392236760596	26.7321806920559	142.43239474458	108.910358082722
ENSG00000008277	ADAM22	ADAM metallopeptidase domain 22 [Source:HGNC Symbol;Acc:HGNC:201]	protein_coding	370.149161726753	0.402835019054954	0.0885065490382694	0.999977260311536	417.05862042886	292.597487892461	397.787027296907	558.922883933718	498.741897340966	311.558179211144	288.140830514615	395.254385946827	248.679262175673	292.751042526358
ENSG00000013441	CLK1	CDC like kinase 1 [Source:HGNC Symbol;Acc:HGNC:2068]	protein_coding	867.301449279011	0.451561355561603	0.0886911972258695	0.999977260311536	760.208118250073	549.677361647686	787.080381413097	1063.06618965647	2067.82727523629	586.409791331319	1190.87992186093	376.159971166787	492.739095332602	798.966386894852
ENSG00000224597	SVIL-AS1	SVIL antisense RNA 1 [Source:HGNC Symbol;Acc:HGNC:51219]	transcribed_unprocessed_pseudogene	40.5374582526613	0.541696885072908	0.0887182874958862	0.999977260311536	56.3117124629684	25.9334960367113	76.4430586264518	48.7880618441377	42.501483425578	8.05753911752957	18.3919679051882	80.1965420761677	6.92914352811472	41.8215775037654
ENSG00000145908	ZNF300	zinc finger protein 300 [Source:HGNC Symbol;Acc:HGNC:13091]	protein_coding	648.228735874126	0.405020439915175	0.0887599440810656	0.999977260311536	666.061973976048	508.522030980731	702.143649605928	1053.65094965146	862.172949490297	459.279729699186	718.819412294437	421.986566638882	478.880808276373	610.769288127907
ENSG00000157637	SLC38A10	solute carrier family 38 member 10 [Source:HGNC Symbol;Acc:HGNC:28237]	protein_coding	316.348670391896	-0.448842005626323	0.0887706616807985	0.999977260311536	205.009828185494	449.889779071645	234.9916246665	232.813207396587	170.005933702312	521.054196266913	255.954886680535	292.144546134611	449.624424491	351.998277323359
ENSG00000020181	ADGRA2	adhesion G protein-coupled receptor A2 [Source:HGNC Symbol;Acc:HGNC:17849]	protein_coding	28.0584801072645	-0.543550123675493	0.0889045169342416	0.999977260311536	18.4772806519115	28.7523543015713	21.2341829517922	10.2711709145553	9.54114934043588	94.899905162015	18.3919679051882	30.5510636480639	22.3272402572585	26.1384859398534
ENSG00000139211	AMIGO2	adhesion molecule with Ig like domain 2 [Source:HGNC Symbol;Acc:HGNC:24073]	protein_coding	72.8425394299247	-0.523818874625527	0.089030818538649	0.999977260311536	32.5552087676536	42.8466456258709	33.9746927228675	26.5338581959345	139.647731255471	146.826268363872	98.0904954943369	26.7321806920559	99.3177239029777	81.9005892782073
ENSG00000125895	TMEM74B	transmembrane protein 74B [Source:HGNC Symbol;Acc:HGNC:15893]	protein_coding	52.416922468812	0.531037426303868	0.0890904917701376	0.999977260311536	103.824719853598	60.3235668680025	53.7932634778735	125.821843703302	11.2759037659697	38.497131339308	24.5226238735842	40.0982710380839	34.6457176405736	31.3661831278241
ENSG00000142552	RCN3	reticulocalbin 3 [Source:HGNC Symbol;Acc:HGNC:21145]	protein_coding	42.8614570646666	-0.53121611438237	0.0894268023712742	0.999977260311536	80.948086665517	17.4769212421316	32.5590805260813	12.8389636431941	12.1432809787366	59.0886201952169	76.6331996049507	95.4720739001996	29.2563837853733	12.1979601052649
ENSG00000140015	KCNH5	potassium voltage-gated channel subfamily H member 5 [Source:HGNC Symbol;Acc:HGNC:6254]	protein_coding	23.6592566857504	0.543431301662746	0.0894546474584041	0.999977260311536	30.7954677531858	20.2957795069915	24.0654073453645	29.1016509245734	52.0426327660139	16.1150782350591	13.7939759288911	28.6416221700599	6.92914352811472	14.8118086992503
ENSG00000176845	METRNL	meteorin like, glial cell differentiation regulator [Source:HGNC Symbol;Acc:HGNC:27584]	protein_coding	116.415937857347	-0.517559181395985	0.0894991965200314	0.999977260311536	54.5519714485006	187.172188786699	76.4430586264518	46.2202691154989	64.1859137447505	208.600734931599	99.6231594864359	51.5549199061078	229.431641264243	146.375521263179
ENSG00000003096	KLHL13	kelch like family member 13 [Source:HGNC Symbol;Acc:HGNC:22931]	protein_coding	156.946299778004	0.482337407926145	0.0897401334617679	0.999977260311536	219.087756301236	125.721078612753	125.989485513967	307.279196527113	187.35347795765	95.7951872861849	113.417135415327	183.306381888383	67.7516256082328	143.761672669194
ENSG00000116132	PRRX1	paired related homeobox 1 [Source:HGNC Symbol;Acc:HGNC:9142]	protein_coding	84.279994263004	-0.545157440493206	0.0897601550756441	0.999977260311536	20.2370216663793	45.6655038907308	35.3903049196536	6.8474472763702	142.249862893771	368.856235158021	76.6331996049507	42.0077125160878	70.0613401176044	34.8513145864712
ENSG00000074935	TUBE1	tubulin epsilon 1 [Source:HGNC Symbol;Acc:HGNC:20775]	protein_coding	140.109495610419	0.442171594624346	0.089893371332986	0.999977260311536	171.574748910607	109.371700676565	141.561219678614	208.847141929291	199.496758936387	117.281958266264	96.5578315022379	103.109839812216	74.6807691363475	178.612987255665
ENSG00000144057	ST6GAL2	ST6 beta-galactoside alpha-2,6-sialyltransferase 2 [Source:HGNC Symbol;Acc:HGNC:10861]	protein_coding	334.432580444443	-0.436547749512791	0.0900655629712891	0.999977260311536	243.724130503785	158.419834485128	196.770095353274	451.075589330887	180.414460255515	735.921906067701	177.789023083486	250.136833618523	817.638936317537	132.43499542859
ENSG00000120251	GRIA2	glutamate ionotropic receptor AMPA type subunit 2 [Source:HGNC Symbol;Acc:HGNC:4572]	protein_coding	1549.34377681685	0.426157514982532	0.0905381449753595	0.999977260311536	1911.07874171199	858.624227476334	1214.59526484251	2788.62290330177	2627.28557747094	937.36038400594	1417.71419269159	1233.49919479058	1385.05880078649	1119.59848109039
ENSG00000198944	SOWAHA	sosondowah ankyrin repeat domain family member A [Source:HGNC Symbol;Acc:HGNC:27033]	protein_coding	14.755893369359	0.532740592034849	0.0906185491579808	0.999977260311536	15.8376691302099	9.02034644755177	4.24683659035843	78.7456436782573	7.80639491490208	5.37169274501972	12.2613119367921	1.90944147800399	5.38933385520034	6.97026291729424
ENSG00000178075	GRAMD1C	GRAM domain containing 1C [Source:HGNC Symbol;Acc:HGNC:25252]	protein_coding	42.6463073180985	0.502431104098288	0.0906532608166102	0.999977260311536	51.912359926799	29.8798976075152	66.5337732489488	78.7456436782573	39.8993517872773	37.601849215138	16.8593039130891	38.1888295600799	41.5748611686883	25.2672030751916
ENSG00000272341			lincRNA	41.1018749468437	0.536937054619383	0.0907151646351012	0.999977260311536	29.915597245952	15.2218346302436	11.3248975742892	149.787909170598	86.7377212766898	20.5914888559089	30.6532798419803	9.54720739001996	28.4864789489161	28.7523345338387
ENSG00000250337	PURPL	p53 upregulated regulator of p53 levels [Source:HGNC Symbol;Acc:HGNC:48995]	lincRNA	52.6009775833299	-0.543755337880533	0.090753797795127	0.999977260311536	11.4383165940405	60.8873385209745	24.0654073453645	18.8304800100181	26.8886935957738	191.59037457237	9.19598395259408	28.6416221700599	103.937152921721	50.5344061503832
ENSG00000164300	SERINC5	serine incorporator 5 [Source:HGNC Symbol;Acc:HGNC:18825]	protein_coding	371.96371819424	-0.449708022755992	0.090841960466537	0.999977260311536	196.211123113155	277.939424915189	198.18570755006	236.236931034772	637.52225138367	446.745779960806	620.728916800101	246.317950662515	524.305193627347	335.443902894785
ENSG00000224078	SNHG14	small nucleolar RNA host gene 14 [Source:HGNC Symbol;Acc:HGNC:37462]	processed_transcript	1563.71232568243	0.394158420450178	0.0908671934163457	0.999977260311536	2467.1569022838	1302.31251836529	2393.80022476537	1366.9216625454	1382.59927715044	891.700995673273	878.216467472735	2644.57644703553	1097.88429678795	1211.95446474454
ENSG00000106236	NPTX2	neuronal pentraxin 2 [Source:HGNC Symbol;Acc:HGNC:7953]	protein_coding	78.4868222742393	-0.5187805185799	0.0912337579801056	0.999977260311536	29.915597245952	84.5657479457979	90.5991805943133	23.9660654672957	59.849027680916	165.627192971441	56.7085677076635	64.9210102521358	82.3798175009195	126.336015375958
ENSG00000175206	NPPA	natriuretic peptide A [Source:HGNC Symbol;Acc:HGNC:7939]	protein_coding	4.77316083739079	-0.443644595706293	0.0913381743817593	0.999977260311536	1.75974101446776	2.25508661188794	0	0	3.46950885106759	3.58112849667981	7.66331996049507	11.456648868024	12.3184773833151	5.22769718797068
ENSG00000168906	MAT2A	methionine adenosyltransferase 2A [Source:HGNC Symbol;Acc:HGNC:6904]	protein_coding	1320.58900400599	0.404058087011526	0.0916195492540648	0.999977260311536	1160.54919904149	1528.94872286003	1544.43290669368	1549.23494627876	1784.19492666151	1098.51116635653	1350.27697703923	463.99427915497	1307.29841230431	1418.44850366938
ENSG00000171094	ALK	ALK receptor tyrosine kinase [Source:HGNC Symbol;Acc:HGNC:427]	protein_coding	83.0087194864445	0.539077558473608	0.0918203588799961	0.999977260311536	155.737079780397	55.2496219912546	121.742648923608	178.033629185625	30.3582024468414	41.1829777118178	29.1206158498813	158.483642674331	6.15923869165753	54.0195376090303
ENSG00000106086	PLEKHA8	pleckstrin homology domain containing A8 [Source:HGNC Symbol;Acc:HGNC:30037]	protein_coding	422.585679985266	0.370394832908131	0.0919944707661105	0.999977260311536	471.61059187736	391.257527162558	542.179471369093	588.024534858291	429.351720319615	381.3901848964	269.748862609426	437.262098462914	326.439650657849	388.592157639154
ENSG00000219438	FAM19A5	family with sequence similarity 19 member A5, C-C motif chemokine like [Source:HGNC Symbol;Acc:HGNC:21592]	protein_coding	304.259800375007	-0.449979223298475	0.0920836247911564	0.999977260311536	208.52931021443	310.074409134592	218.004278305066	163.482803723339	287.96923463861	535.378710253632	324.924766324991	236.770743272495	533.544051664834	223.919696218077
ENSG00000182621	PLCB1	phospholipase C beta 1 [Source:HGNC Symbol;Acc:HGNC:15917]	protein_coding	240.455010934482	-0.503019171853372	0.0921814369237354	0.999977260311536	87.9870507233881	157.292291179184	65.1181610521627	156.635356446968	434.555983596216	345.578899929602	252.889558696337	87.8343079881837	672.896827063585	143.761672669194
ENSG00000167996	FTH1	ferritin heavy chain 1 [Source:HGNC Symbol;Acc:HGNC:3976]	protein_coding	1015.44526683098	-0.442437340904847	0.0923071962264529	0.999977260311536	1140.31217737511	1436.49017177262	1189.11424530036	399.719734758111	204.701022212988	1560.47674242823	1639.95047154594	721.768878685509	1323.46641386991	538.45281036098
ENSG00000158987	RAPGEF6	Rap guanine nucleotide exchange factor 6 [Source:HGNC Symbol;Acc:HGNC:20655]	protein_coding	79.7175009750965	0.479627768500477	0.0923089678678043	0.999977260311536	61.5909355063717	71.5989999274422	72.1962220360934	170.330250999709	123.1675642129	57.298055946877	58.2412316997625	68.7398932081437	53.8933385520034	60.1185176616628
ENSG00000167785	ZNF558	zinc finger protein 558 [Source:HGNC Symbol;Acc:HGNC:26422]	protein_coding	144.38122205827	0.520030276760619	0.0926080885406489	0.999977260311536	131.980576085082	140.942913242996	128.820709907539	332.101192903955	181.281837468282	98.4810336586948	102.688487470634	95.4720739001996	17.7078112385154	214.335584706798
ENSG00000162998	FRZB	frizzled related protein [Source:HGNC Symbol;Acc:HGNC:3959]	protein_coding	80.4986599721089	-0.499157180558488	0.0926748477617002	0.999977260311536	102.944849346364	41.155330666955	43.8839781003705	20.5423418291106	86.7377212766898	241.726173525887	55.1759037155645	101.200398334212	65.4419110988613	46.1779918270743
ENSG00000103241	FOXF1	forkhead box F1 [Source:HGNC Symbol;Acc:HGNC:3809]	protein_coding	4.72402954242193	-0.468925088088522	0.0927020302021623	0.999977260311536	3.51948202893552	1.69131495891596	1.41561219678614	0.855930909546275	1.7347544255338	8.95282124169953	6.13065596839605	9.54720739001996	10.7786677104007	2.61384859398534
ENSG00000139352	ASCL1	achaete-scute family bHLH transcription factor 1 [Source:HGNC Symbol;Acc:HGNC:738]	protein_coding	587.634359714695	0.461017749988783	0.0933924062772691	0.999977260311536	436.415771588005	547.422275035798	985.266088963157	493.016203898655	935.032635362716	410.039212869838	942.588355140893	446.809305852934	104.707057758178	575.046690676774
ENSG00000173947	PIFO	primary cilia formation [Source:HGNC Symbol;Acc:HGNC:27009]	protein_coding	70.0330003240646	-0.539195885759842	0.0934555255477866	0.999977260311536	7.03896405787105	29.3161259545433	16.9873463614337	12.8389636431941	215.976925978958	139.664011370513	73.5678716207527	22.9132977360479	126.264393178979	55.7621033383539
ENSG00000250742	LINC02381	long intergenic non-protein coding RNA 2381 [Source:HGNC Symbol;Acc:HGNC:53304]	lincRNA	14.732615375862	-0.470869158280831	0.0934770998107845	0.999977260311536	7.03896405787105	3.38262991783191	1.41561219678614	0	12.1432809787366	61.7744665677267	0	15.2755318240319	45.4243853509743	0.87128286466178
ENSG00000107719	PALD1	phosphatase domain containing, paladin 1 [Source:HGNC Symbol;Acc:HGNC:23530]	protein_coding	67.8959466757236	-0.525700901497397	0.0935853658081233	0.999977260311536	40.4740433327585	66.5250550506943	38.2215293132259	15.406756371833	70.2575542341188	124.444215259623	56.7085677076635	40.0982710380839	163.219825328925	63.6036491203099
ENSG00000157350	ST3GAL2	ST3 beta-galactoside alpha-2,3-sialyltransferase 2 [Source:HGNC Symbol;Acc:HGNC:10863]	protein_coding	320.224419259996	-0.393884433074015	0.0940216069463983	0.999977260311536	322.0326056476	334.316590212387	305.772234505807	233.669138306133	159.597407149109	380.49490277223	301.934806443506	431.533774028902	448.854519654543	284.03821387974
ENSG00000108479	GALK1	galactokinase 1 [Source:HGNC Symbol;Acc:HGNC:4118]	protein_coding	46.8292198572982	-0.498065437021494	0.0941232436900044	0.999977260311536	40.4740433327585	46.7930471966748	25.4810195421506	37.6609600200361	26.8886935957738	55.5074916985371	55.1759037155645	64.9210102521358	50.0438143697174	65.3462148496335
ENSG00000165591	FAAH2	fatty acid amide hydrolase 2 [Source:HGNC Symbol;Acc:HGNC:26440]	protein_coding	12.4180871522567	0.53197581448281	0.0941248851407499	0.999977260311536	28.1558562314842	8.45657479457978	22.6497951485783	23.1101345577494	6.07164048936829	4.47641062084976	4.59799197629704	15.2755318240319	6.15923869165753	5.22769718797068
ENSG00000134207	SYT6	synaptotagmin 6 [Source:HGNC Symbol;Acc:HGNC:18638]	protein_coding	91.9801308947403	0.493336807063764	0.0941388944994409	0.999977260311536	49.2727484050973	90.2034644755177	72.1962220360934	175.465836456986	186.486100744883	51.0310810776873	141.005087273109	36.2793880820759	57.7428627342893	60.1185176616628
ENSG00000253457	SMIM18	small integral membrane protein 18 [Source:HGNC Symbol;Acc:HGNC:42973]	protein_coding	34.3141593262142	0.521247929235712	0.0941860399667364	0.999977260311536	47.5130073906296	21.4233228129355	50.9620390843012	71.8981964018871	31.2255796596083	24.1726173525887	16.8593039130891	34.3699466040719	17.7078112385154	27.0097688045152
ENSG00000158747	NBL1	neuroblastoma 1, DAN family BMP antagonist [Source:HGNC Symbol;Acc:HGNC:7650]	protein_coding	32.2402974988139	-0.523045558955897	0.0941869926661821	0.999977260311536	19.3571511591454	21.4233228129355	12.7405097710753	41.0846836582212	18.2149214681049	71.6225699335962	41.3819277866734	21.0038562580439	54.6632433884606	20.9107887518827
ENSG00000182628	SKA2	spindle and kinetochore associated complex subunit 2 [Source:HGNC Symbol;Acc:HGNC:28006]	protein_coding	759.025137325212	0.393401741135283	0.0942068919689357	0.999977260311536	564.876865644152	789.28031416078	856.445379055618	998.015440530957	1216.93022951196	688.471953486694	807.71392383618	437.262098462914	581.278151525179	649.977017037688
ENSG00000157404	KIT	KIT proto-oncogene receptor tyrosine kinase [Source:HGNC Symbol;Acc:HGNC:6342]	protein_coding	127.001876133234	-0.456455837066491	0.094470330293849	0.999977260311536	76.5487341293476	74.9816298452741	92.0147927910994	108.703225512377	124.034941425666	152.197961108892	87.3618475496438	84.0154250321757	333.368794185964	136.791409751899
ENSG00000111249	CUX2	cut like homeobox 2 [Source:HGNC Symbol;Acc:HGNC:19347]	protein_coding	225.527669736101	-0.458827491175181	0.094514376143068	0.999977260311536	228.766331880809	171.950354156456	234.9916246665	112.982880060108	94.5441161915919	364.379824537171	122.613119367921	328.423934216687	491.199285659688	105.425226624075
ENSG00000185658	BRWD1	bromodomain and WD repeat domain containing 1 [Source:HGNC Symbol;Acc:HGNC:12760]	protein_coding	816.515876167581	0.349168944424051	0.0945644876152791	0.999977260311536	876.351025204945	666.378093812887	1000.8378231278	1192.31175699796	926.358863235047	767.256780413649	619.196252808002	723.678320163513	783.763123513421	609.026722398584
ENSG00000126603	GLIS2	GLIS family zinc finger 2 [Source:HGNC Symbol;Acc:HGNC:29450]	protein_coding	130.159856502816	-0.436610498394071	0.0948577852307612	0.999977260311536	95.0260147812591	142.07045654894	124.573873317181	93.296469140544	76.329194723487	168.313039343951	168.593039130892	105.01928129022	179.387826894526	148.989369857164
ENSG00000177721	ANXA2R	annexin A2 receptor [Source:HGNC Symbol;Acc:HGNC:33463]	protein_coding	7.27537898567614	-0.481096852774463	0.0949191856433968	0.999977260311536	7.91883456510493	0.563771652971986	2.83122439357229	0.855930909546275	3.46950885106759	15.2197961108892	6.13065596839605	17.1849733020359	17.7078112385154	0.87128286466178
ENSG00000185909	KLHDC8B	kelch domain containing 8B [Source:HGNC Symbol;Acc:HGNC:28557]	protein_coding	250.350457403711	-0.479884740867015	0.094958197695905	0.999977260311536	223.487108837406	410.425763363606	162.795402630407	110.41508733147	89.3398529149905	367.960953033851	225.301606838555	148.936435284311	497.358524351346	267.483839451166
ENSG00000121964	GTDC1	glycosyltransferase like domain containing 1 [Source:HGNC Symbol;Acc:HGNC:20887]	protein_coding	149.248943768582	-0.495469221183453	0.0949919167901768	0.999977260311536	63.3506765208394	120.647133736005	70.7806098393072	56.4914400300542	292.306120702445	198.75263156573	211.507630909664	87.8343079881837	260.997739558988	129.821146834605
ENSG00000197360	ZNF98	zinc finger protein 98 [Source:HGNC Symbol;Acc:HGNC:13174]	protein_coding	12.7231720593859	-0.519333869830383	0.0951507412789686	0.999977260311536	15.8376691302099	0.563771652971986	12.7405097710753	5.13558545727765	0	12.5339497383793	4.59799197629704	49.6454784281038	26.1767644395445	0
ENSG00000092096	SLC22A17	solute carrier family 22 member 17 [Source:HGNC Symbol;Acc:HGNC:23095]	protein_coding	1035.80883124508	-0.341925883417853	0.0952800947178746	0.999977260311536	1098.07839302788	1126.979534291	685.156303244494	997.159509621411	622.776838766633	1272.1958984455	1242.9904975923	968.086829348024	1395.83746849689	948.827039616678
ENSG00000064218	DMRT3	doublesex and mab-3 related transcription factor 3 [Source:HGNC Symbol;Acc:HGNC:13909]	protein_coding	43.9678995374195	-0.410012472127204	0.0954182855094731	0.999977260311536	2.63961152170164	25.3697243837394	8.49367318071687	7.70337818591648	0.867377212766898	136.978164998003	10.7286479446931	0	222.502497736128	24.3959202105298
ENSG00000128283	CDC42EP1	CDC42 effector protein 1 [Source:HGNC Symbol;Acc:HGNC:17014]	protein_coding	84.3480197695573	-0.517919276504368	0.0955449094132154	0.999977260311536	31.6753382604197	135.305196713277	25.4810195421506	27.3897891054808	86.7377212766898	160.255500226422	75.1005356128517	17.1849733020359	143.202299581038	141.147824075208
ENSG00000119862	LGALSL	galectin like [Source:HGNC Symbol;Acc:HGNC:25012]	protein_coding	180.055648566464	0.4064819095331	0.0955460198520497	0.999977260311536	179.493583475712	182.662015562923	188.276422172557	291.016509245734	214.242171553424	181.7422712065	128.743775336317	148.936435284311	154.750872127895	130.692429699267
ENSG00000148180	GSN	gelsolin [Source:HGNC Symbol;Acc:HGNC:4620]	protein_coding	172.829687793693	-0.519403010078113	0.095760135447419	0.999977260311536	48.3928778978634	197.883850193167	75.0274464296657	33.3813054723047	279.295462510941	314.244025583653	127.211111344218	63.0115687741318	344.147461896364	245.701767834622
ENSG00000124406	ATP8A1	ATPase phospholipid transporting 8A1 [Source:HGNC Symbol;Acc:HGNC:13531]	protein_coding	269.686943912245	0.402504781774619	0.0960770114986384	0.999977260311536	279.798821300374	202.394023416943	394.955802903334	540.948334833246	183.016591893816	265.898790878476	122.613119367921	253.955716574531	256.378310540245	196.909927413562
ENSG00000136052	SLC41A2	solute carrier family 41 member 2 [Source:HGNC Symbol;Acc:HGNC:31045]	protein_coding	78.4898815659694	0.482796341703581	0.0962415125431088	0.999977260311536	120.542259491042	44.5379605847869	67.9493854457349	149.787909170598	108.422151595862	68.9367235610864	50.5779117392675	78.2871005981637	46.1942901874315	49.6631232857214
ENSG00000087448	KLHL42	kelch like family member 42 [Source:HGNC Symbol;Acc:HGNC:29252]	protein_coding	438.035329521886	0.364401686456364	0.0964129974476256	0.999977260311536	484.808649485868	374.344377573399	475.645698120145	660.778662169725	523.02845929844	401.981673752309	312.663454388199	412.439359248863	362.625177971337	372.03778321058
ENSG00000156140	ADAMTS3	ADAM metallopeptidase with thrombospondin type 1 motif 3 [Source:HGNC Symbol;Acc:HGNC:219]	protein_coding	228.679548280826	-0.506865176901011	0.0965350472741537	0.999977260311536	38.7143023182908	149.963259690548	60.8713244618042	154.923494627876	517.824196021838	344.683617805432	274.346854585723	63.0115687741318	481.190522785745	201.266341736871
ENSG00000124496	TRERF1	transcriptional regulating factor 1 [Source:HGNC Symbol;Acc:HGNC:18273]	protein_coding	193.124747971049	0.452682395312495	0.0965629402629421	0.999977260311536	242.844259996551	143.197999854884	283.122439357229	308.991058346205	174.342819766147	117.281958266264	150.201071225703	255.865158052535	78.5302933186335	176.870421526341
ENSG00000050555	LAMC3	laminin subunit gamma 3 [Source:HGNC Symbol;Acc:HGNC:6494]	protein_coding	27.5926557434175	-0.533633270828788	0.09659382854309	0.999977260311536	62.4708060136055	7.32903148863581	22.6497951485783	2.56779272863883	0.867377212766898	19.696206731739	38.3165998024753	101.200398334212	13.8582870562294	6.97026291729424
ENSG00000176055	MBLAC2	metallo-beta-lactamase domain containing 2 [Source:HGNC Symbol;Acc:HGNC:33711]	protein_coding	62.3223509313195	0.494370619964817	0.0967575853823348	0.999977260311536	55.4318419557345	52.9945353793667	36.8059171164398	136.948945527404	117.095923723531	58.1933380710469	33.7186078261783	43.9171539940918	45.4243853509743	42.6928603684272
ENSG00000152910	CNTNAP4	contactin associated protein like 4 [Source:HGNC Symbol;Acc:HGNC:18747]	protein_coding	59.8434072455868	0.517881266237882	0.0970312100937035	0.999977260311536	73.0292521004121	43.4104172788429	59.4557122650181	161.770941904246	55.5121416170815	27.7537458492685	58.2412316997625	47.7360369500998	19.2476209114298	52.2769718797068
ENSG00000140092	FBLN5	fibulin 5 [Source:HGNC Symbol;Acc:HGNC:3602]	protein_coding	112.666642334402	-0.501361896889503	0.097224717927832	0.999977260311536	58.95132398467	70.4714566214982	32.5590805260813	34.237236381851	215.109548766191	333.044950191222	61.3065596839606	32.4605051260679	124.724583506065	163.801178556415
ENSG00000140836	ZFHX3	zinc finger homeobox 3 [Source:HGNC Symbol;Acc:HGNC:777]	protein_coding	1988.31353341963	0.470762479867018	0.0973628529133373	0.999977260311536	3141.13771082495	1904.98441539234	3162.47764762025	2720.14843053806	425.01483425578	1359.03826448999	873.618475496438	5109.66539513869	493.50900016906	693.541160270777
ENSG00000067182	TNFRSF1A	TNF receptor superfamily member 1A [Source:HGNC Symbol;Acc:HGNC:11916]	protein_coding	205.551017442509	-0.46643747777412	0.0974321579387255	0.999977260311536	124.061741519977	273.429251691413	124.573873317181	64.1948182159707	224.650698106627	334.835514439562	170.125703122991	105.01928129022	222.502497736128	412.116794985022
ENSG00000154930	ACSS1	acyl-CoA synthetase short chain family member 1 [Source:HGNC Symbol;Acc:HGNC:16091]	protein_coding	55.8577359046393	-0.520309900385354	0.0974793046311093	0.999977260311536	26.3961152170164	14.6580629772716	18.4029585582199	47.9321309345914	95.4114934043588	41.1829777118178	124.14578336002	28.6416221700599	107.786677104007	54.0195376090303
ENSG00000156042	CFAP70	cilia and flagella associated protein 70 [Source:HGNC Symbol;Acc:HGNC:30726]	protein_coding	35.3774679049277	-0.530807955656466	0.0975903658863739	0.999977260311536	43.1136548544602	15.7856062832156	15.5717341646476	6.8474472763702	34.6950885106759	64.4603129402366	24.5226238735842	40.0982710380839	87.7691513561198	20.9107887518827
ENSG00000136535	TBR1	T-box, brain 1 [Source:HGNC Symbol;Acc:HGNC:11590]	protein_coding	414.938350919848	-0.442490907853553	0.0976085111968691	0.999977260311536	55.4318419557345	324.732472111864	90.5991805943133	27.3897891054808	54.6447644043146	1371.57221422837	42.9145917787724	32.4605051260679	1877.79789611909	271.840253774475
ENSG00000185246	PRPF39	pre-mRNA processing factor 39 [Source:HGNC Symbol;Acc:HGNC:20314]	protein_coding	355.678157764634	0.38227302026655	0.0976456853931917	0.999977260311536	322.0326056476	329.24264533564	396.371415100121	486.168756622284	524.763213723973	304.395922217784	331.055422293387	211.948004058443	284.864789489161	365.938803157947
ENSG00000147162	OGT	O-linked N-acetylglucosamine (GlcNAc) transferase [Source:HGNC Symbol;Acc:HGNC:8127]	protein_coding	1572.71363291616	0.355859285972159	0.0978141961875902	0.999977260311536	1762.38062598946	1703.15416362837	2080.94992927563	2035.40370290104	1400.81419861854	1394.84954945679	1246.0558255765	1151.39321123641	1348.10336863654	1604.03175384234
ENSG00000091428	RAPGEF4	Rap guanine nucleotide exchange factor 4 [Source:HGNC Symbol;Acc:HGNC:16626]	protein_coding	43.3018586498643	0.521510021241566	0.097944481016797	0.999977260311536	48.3928778978634	25.9334960367113	29.727856132509	90.7286764119052	91.0746073405243	18.800924607569	38.3165998024753	40.0982710380839	17.7078112385154	32.2374659924858
ENSG00000253641			lincRNA	12.0206446767947	-0.519440140492985	0.0980084834465269	0.999977260311536	5.27922304340329	7.8928031416078	1.41561219678614	5.13558545727765	13.0106581915035	18.800924607569	27.5879518577822	5.72832443401198	29.2563837853733	6.09898005263246
ENSG00000173452	TMEM196	transmembrane protein 196 [Source:HGNC Symbol;Acc:HGNC:22431]	protein_coding	114.485656483602	0.511194649584005	0.0983045947018575	0.999977260311536	145.17863369359	47.9205905026188	103.339690365389	324.397814718038	127.504450276734	36.7065670909681	70.5025436365546	147.026993806307	37.7253369864024	104.553943759414
ENSG00000225783	MIAT	myocardial infarction associated transcript (non-protein coding) [Source:HGNC Symbol;Acc:HGNC:33425]	lincRNA	2225.54468023784	0.437215824228061	0.0985730647066852	0.999977260311536	3896.06660603162	2978.405642651	3534.783655375	2263.08132484035	860.438195064763	1603.45028438839	2046.10642945218	2041.19293998627	953.91209237046	2078.00963221834
ENSG00000120137	PANK3	pantothenate kinase 3 [Source:HGNC Symbol;Acc:HGNC:19365]	protein_coding	1427.14282517455	0.373470187143078	0.0986541050641648	0.999977260311536	1594.32535910779	1515.98197484167	1799.24310211519	2138.97134295614	1131.9272626608	1321.43641527485	726.482732254933	1596.29307561134	1156.3970643587	1290.3699225641
ENSG00000186732	MPPED1	metallophosphoesterase domain containing 1 [Source:HGNC Symbol;Acc:HGNC:1306]	protein_coding	90.5555525479341	0.527897623377435	0.0986669568791474	0.999977260311536	136.379928621252	51.3032204204507	77.858670823238	326.965607446677	41.6341062128111	20.5914888559089	55.1759037155645	103.109839812216	18.4777160749726	74.0590434962513
ENSG00000181904	C5orf24	chromosome 5 open reading frame 24 [Source:HGNC Symbol;Acc:HGNC:26746]	protein_coding	601.418144285049	0.384295744263514	0.0986930320016076	0.999977260311536	463.691757312255	444.252062541925	584.647837272678	853.363116817637	1218.66498393749	546.122095743671	415.351941858833	420.077125160878	471.181759911801	596.828762293319
ENSG00000124772	CPNE5	copine 5 [Source:HGNC Symbol;Acc:HGNC:2318]	protein_coding	83.6036276057153	0.527968036636795	0.0988686101049046	0.999977260311536	101.185108331896	38.900244055067	43.8839781003705	269.618236507077	117.095923723531	8.95282124169953	81.2311915812477	82.1059835541717	27.7165741124589	65.3462148496335
ENSG00000240694	PNMA2	PNMA family member 2 [Source:HGNC Symbol;Acc:HGNC:9159]	protein_coding	929.408797465156	0.38655763866745	0.0989043217404262	0.999977260311536	1229.17909860573	969.687243111815	1155.13955257749	1383.18434982678	654.869795639008	914.083048777522	547.161045179348	983.362361172056	610.534535310553	846.88694445125
ENSG00000128656	CHN1	chimerin 1 [Source:HGNC Symbol;Acc:HGNC:1943]	protein_coding	295.410828416261	0.410262143312663	0.0989641405673189	0.999977260311536	277.159209778672	310.638180787564	362.396722377253	458.778967516804	311.388419383316	306.186486466124	171.65836711509	190.944147800399	215.573354208014	349.384428729374
ENSG00000132975	GPR12	G protein-coupled receptor 12 [Source:HGNC Symbol;Acc:HGNC:4466]	protein_coding	106.614068791505	-0.457312191115613	0.0990067801884124	0.999977260311536	74.7889931148799	44.5379605847869	43.8839781003705	148.076047351506	71.1249314468857	145.035704115532	53.6432397234655	72.5587761641517	361.085368298423	51.405689015045
ENSG00000188158	NHS	NHS actin remodeling regulator [Source:HGNC Symbol;Acc:HGNC:7820]	protein_coding	160.884488950544	-0.459446006292147	0.0992790293579191	0.999977260311536	113.503295433171	153.909661261352	111.833363546105	134.381152798765	84.1355896383891	230.982788035848	81.2311915812477	150.845876762315	410.359277831683	137.662692616561
ENSG00000086717	PPEF1	protein phosphatase with EF-hand domain 1 [Source:HGNC Symbol;Acc:HGNC:9243]	protein_coding	15.534978092768	-0.515446128137878	0.0993277850329259	0.999977260311536	12.3181871012743	7.32903148863581	2.83122439357229	3.4237236381851	13.0106581915035	35.8112849667981	7.66331996049507	24.8227392140519	44.6544805145171	3.48513145864712
ENSG00000183578	TNFAIP8L3	TNF alpha induced protein 8 like 3 [Source:HGNC Symbol;Acc:HGNC:20620]	protein_coding	3.27436223219449	-0.39848436469256	0.0993919083581771	0.999977260311536	0.879870507233881	0	1.41561219678614	0.855930909546275	0.867377212766898	7.16225699335962	0	1.90944147800399	16.168001565601	3.48513145864712
ENSG00000175806	MSRA	methionine sulfoxide reductase A [Source:HGNC Symbol;Acc:HGNC:7377]	protein_coding	74.5939635354994	-0.49900081579277	0.0995247085300331	0.999977260311536	40.4740433327585	39.464015708039	36.8059171164398	51.3558545727765	110.156906021396	102.062162155375	137.939759288911	42.0077125160878	131.65372703418	54.0195376090303
ENSG00000172007	RAB33B	RAB33B, member RAS oncogene family [Source:HGNC Symbol;Acc:HGNC:16075]	protein_coding	57.8580904937896	0.46910782895698	0.0996114589535017	0.999977260311536	55.4318419557345	44.5379605847869	50.9620390843012	93.296469140544	112.759037659697	42.0782598359878	35.2512718182773	32.4605051260679	50.8137192061746	60.9898005263246
ENSG00000156469	MTERF3	mitochondrial transcription termination factor 3 [Source:HGNC Symbol;Acc:HGNC:24258]	protein_coding	85.8182818375475	0.473393823681617	0.099663327820386	0.999977260311536	73.909122607646	73.2903148863581	93.4304049878856	114.694741879201	159.597407149109	47.4499525810075	102.688487470634	26.7321806920559	53.1234337155462	113.266772406031
ENSG00000233098	CCDC144NL-AS1	CCDC144NL antisense RNA 1 [Source:HGNC Symbol;Acc:HGNC:51340]	antisense	120.891129605902	0.484078978673337	0.0997454429605659	0.999977260311536	26.3961152170164	330.370188641584	8.49367318071687	10.2711709145553	313.990551021617	4.47641062084976	251.356894704238	9.54720739001996	3.07961934582876	250.929465022593
ENSG00000174010	KLHL15	kelch like family member 15 [Source:HGNC Symbol;Acc:HGNC:29347]	protein_coding	126.977923611324	0.443460602271909	0.0997604448152718	0.999977260311536	115.263036447638	96.9687243111815	133.067546497898	314.126643803483	117.963300936298	118.177240390434	59.7738956918615	127.932579026268	105.476962594635	81.0293064135455
ENSG00000168918	INPP5D	inositol polyphosphate-5-phosphatase D [Source:HGNC Symbol;Acc:HGNC:6079]	protein_coding	53.0422532869126	-0.526653540877653	0.0998857321595777	0.999977260311536	73.909122607646	51.8669920734227	38.2215293132259	5.99151636682393	15.6127898298042	101.166880031205	15.3266399209901	87.8343079881837	77.7603884821763	62.7323662556481
ENSG00000166682	TMPRSS5	transmembrane serine protease 5 [Source:HGNC Symbol;Acc:HGNC:14908]	protein_coding	24.4059656600525	-0.523073176753228	0.100045516474095	0.999977260311536	16.7175396374437	19.7320078540195	9.90928537750301	13.6948945527404	21.6844303191725	14.3245139867192	55.1759037155645	24.8227392140519	26.1767644395445	41.8215775037654
ENSG00000170629	DPY19L2P2	DPY19L2 pseudogene 2 [Source:HGNC Symbol;Acc:HGNC:21764]	transcribed_unprocessed_pseudogene	104.776766369674	0.427916631647729	0.100089107303902	0.999977260311536	122.302000505509	64.2699684388064	158.548566040048	191.728523738366	90.2072301277574	94.899905162015	47.5125837550694	114.56648868024	93.1584852113201	70.5739120376041
ENSG00000181751	C5orf30	chromosome 5 open reading frame 30 [Source:HGNC Symbol;Acc:HGNC:25052]	protein_coding	217.222342596916	0.431712322810048	0.100188125482269	0.999977260311536	212.048792243365	136.996511672193	202.432544140419	354.355396552158	405.065158362142	135.187600749663	188.517671028179	181.396940410379	120.105154487322	236.117656323342
ENSG00000003987	MTMR7	myotubularin related protein 7 [Source:HGNC Symbol;Acc:HGNC:7454]	protein_coding	112.044706490444	0.442476038162751	0.100276151144776	0.999977260311536	144.298763186356	86.2570629047138	128.820709907539	178.033629185625	127.504450276734	76.098980554446	81.2311915812477	148.936435284311	83.9196271738338	65.3462148496335
ENSG00000276282			sense_intronic	3.17123746535995	0.402055142063076	0.100388031863508	0.999977260311536	7.91883456510493	2.25508661188794	2.83122439357229	8.55930909546275	6.07164048936829	0.895282124169953	0	0	2.30971450937157	0.87128286466178
ENSG00000111731	C2CD5	C2 calcium dependent domain containing 5 [Source:HGNC Symbol;Acc:HGNC:29062]	protein_coding	664.517321138139	0.353533760768266	0.100403419769479	0.999977260311536	726.773038975186	620.148818269184	777.171096035594	739.524305847982	927.226240447814	534.483428129462	674.372156523566	546.100262709142	504.28766787946	595.086196563995
ENSG00000272398	CD24	CD24 molecule [Source:HGNC Symbol;Acc:HGNC:1645]	protein_coding	2272.04343789644	0.410252607029043	0.100912455107981	0.999977260311536	2182.95872844726	1436.49017177262	2392.38461256858	4991.78906447388	2728.76871136466	1672.38700794947	2108.94565312824	1792.96554784575	1442.03175868432	1971.71312272961
ENSG00000184985	SORCS2	sortilin related VPS10 domain containing receptor 2 [Source:HGNC Symbol;Acc:HGNC:16698]	protein_coding	429.041236606443	-0.500791861928104	0.100948154012315	0.999977260311536	280.678691807608	656.230204059391	222.251114895425	80.4575054973499	349.55301674506	827.240682733036	234.497590791149	336.061700128703	913.107136038229	390.334723368477
ENSG00000116016	EPAS1	endothelial PAS domain protein 1 [Source:HGNC Symbol;Acc:HGNC:3374]	protein_coding	26.3586387118329	-0.52356954171766	0.101030480396638	0.999977260311536	7.91883456510493	6.76525983566383	9.90928537750301	0.855930909546275	71.1249314468857	32.2301564701183	29.1206158498813	15.2755318240319	54.6632433884606	35.722597451133
ENSG00000106069	CHN2	chimerin 2 [Source:HGNC Symbol;Acc:HGNC:1944]	protein_coding	290.82648253985	0.431630411087165	0.101083419310157	0.999977260311536	320.272864633133	208.595511599635	294.447336931518	631.677011245151	308.786287745016	213.077145552449	243.693574743743	309.329519436647	170.148968857039	208.236604654165
ENSG00000133816	MICAL2	microtubule associated monooxygenase, calponin and LIM domain containing 2 [Source:HGNC Symbol;Acc:HGNC:24693]	protein_coding	48.6504894680917	-0.525036431682906	0.101276951714688	0.999977260311536	38.7143023182908	52.9945353793667	53.7932634778735	2.56779272863883	12.1432809787366	78.7848269269558	22.9899598814852	61.1021272961278	16.168001565601	147.246804127841
ENSG00000131941	RHPN2	rhophilin Rho GTPase binding protein 2 [Source:HGNC Symbol;Acc:HGNC:19974]	protein_coding	82.1159870909834	-0.466166567705829	0.10154249773864	0.999977260311536	73.909122607646	69.3439133155542	65.1181610521627	31.6694436532122	85.002966851156	105.643290652054	75.1005356128517	112.657047202236	114.715820632121	87.9995693308397
ENSG00000077092	RARB	retinoic acid receptor beta [Source:HGNC Symbol;Acc:HGNC:9865]	protein_coding	20.0252450380478	0.526339043063254	0.10155391483979	0.999977260311536	17.5974101446776	8.45657479457978	14.1561219678614	68.474472763702	32.9603340851421	5.37169274501972	10.7286479446931	15.2755318240319	11.5485725468579	15.683091563912
ENSG00000145431	PDGFC	platelet derived growth factor C [Source:HGNC Symbol;Acc:HGNC:8801]	protein_coding	134.808989509693	-0.484881184299137	0.1016088951977	0.999977260311536	53.6721009412667	95.2774093522656	83.5211196103825	77.0337818591648	175.210196978913	205.019606434919	88.8945115417428	45.8265954720958	311.041553928705	212.593018977474
ENSG00000177098	SCN4B	sodium voltage-gated channel beta subunit 4 [Source:HGNC Symbol;Acc:HGNC:10592]	protein_coding	54.0054159375854	-0.525982522198018	0.101790547822616	0.999977260311536	14.0779281157421	10.1478897534957	5.66244878714458	13.6948945527404	191.690364021485	66.2508771885765	105.753815454832	9.54720739001996	83.1497223373767	40.0790117744419
ENSG00000124570	SERPINB6	serpin family B member 6 [Source:HGNC Symbol;Acc:HGNC:8950]	protein_coding	158.41209006877	-0.399707495912731	0.102078491082785	0.999977260311536	130.220835070614	117.828275471145	117.49581233325	81.3134364068962	222.048566468326	165.627192971441	160.929719170396	148.936435284311	160.910110819553	278.810516691769
ENSG00000100697	DICER1	dicer 1, ribonuclease III [Source:HGNC Symbol;Acc:HGNC:17098]	protein_coding	1022.13437712704	0.374488076992764	0.10234416738831	0.999977260311536	1200.14337186701	1142.76514057421	1281.12903809146	1400.30296801771	784.976377554043	1034.94613554047	433.743909764021	1170.48762601645	1047.07057758178	725.778626263262
ENSG00000249307	LINC01088	long intergenic non-protein coding RNA 1088 [Source:HGNC Symbol;Acc:HGNC:49148]	antisense	10.5298959505282	-0.50232530234489	0.102379872211495	0.999977260311536	14.957798622976	2.81885826485993	8.49367318071687	0.855930909546275	1.7347544255338	26.8584637250986	9.19598395259408	17.1849733020359	22.3272402572585	0.87128286466178
ENSG00000182168	UNC5C	unc-5 netrin receptor C [Source:HGNC Symbol;Acc:HGNC:12569]	protein_coding	98.8986556103517	-0.523200003108464	0.102587004706396	0.999977260311536	26.3961152170164	67.0888267036663	28.3122439357229	20.5423418291106	180.414460255515	259.631816009286	102.688487470634	22.9132977360479	234.820975119443	46.1779918270743
ENSG00000124614	RPS10	ribosomal protein S10 [Source:HGNC Symbol;Acc:HGNC:10383]	protein_coding	61.1500294630963	-0.483226188752945	0.102648529085899	0.999977260311536	34.3149497821214	58.0684802561145	45.2995902971566	20.5423418291106	69.3901770213519	61.7744665677267	67.4372156523566	32.4605051260679	59.2826724072037	162.929895691753
ENSG00000164086	DUSP7	dual specificity phosphatase 7 [Source:HGNC Symbol;Acc:HGNC:3073]	protein_coding	88.31403036642	0.458266271541745	0.103017712560144	0.999977260311536	99.4253673174285	124.029763653837	93.4304049878856	147.220116441959	72.8596858724195	76.098980554446	52.1105757313665	84.0154250321757	54.6632433884606	79.2867406842219
ENSG00000183908	LRRC55	leucine rich repeat containing 55 [Source:HGNC Symbol;Acc:HGNC:32324]	protein_coding	204.284776299531	-0.463650107715179	0.10314189681478	0.999977260311536	202.370216663793	158.9836061381	127.405097710753	209.703072838837	65.0532909575174	279.328022741025	59.7738956918615	305.510636480639	466.562330893058	168.157592879723
ENSG00000060491	OGFR	opioid growth factor receptor [Source:HGNC Symbol;Acc:HGNC:15768]	protein_coding	218.671430797853	-0.395789415707924	0.103143479740588	0.999977260311536	193.571511591454	266.100220202777	206.679380730777	144.652323713321	116.228546510764	267.689355126816	308.065462411902	192.853589278403	268.69678792356	222.177130488754
ENSG00000132854	KANK4	KN motif and ankyrin repeat domains 4 [Source:HGNC Symbol;Acc:HGNC:27263]	protein_coding	11.1330484867033	-0.49992282383402	0.103287373813389	0.999977260311536	13.1980576085082	4.51017322377589	4.24683659035843	5.13558545727765	0.867377212766898	4.47641062084976	16.8593039130891	38.1888295600799	10.7786677104007	13.0692429699267
ENSG00000015532	XYLT2	xylosyltransferase 2 [Source:HGNC Symbol;Acc:HGNC:15517]	protein_coding	116.688343804308	-0.430267467055205	0.103296850183664	0.999977260311536	99.4253673174285	132.486338448417	84.9367318071687	78.7456436782573	80.6660807873215	132.501754377153	108.81914343903	160.393084152335	141.662489908123	147.246804127841
ENSG00000186998	EMID1	EMI domain containing 1 [Source:HGNC Symbol;Acc:HGNC:18036]	protein_coding	93.2771165951348	-0.478499983237683	0.103517896359604	0.999977260311536	117.022777462106	112.190558941425	94.8460171846717	32.5253745627585	22.5518075319394	102.957444279545	110.351807431129	126.023137548264	152.441157618524	61.8610833909864
ENSG00000237515	SHISA9	shisa family member 9 [Source:HGNC Symbol;Acc:HGNC:37231]	protein_coding	108.702320376096	-0.470782739210203	0.103589682612459	0.999977260311536	95.0260147812591	40.027787361011	135.89877089147	79.6015745878036	38.1645973617435	245.307302022567	47.5125837550694	87.8343079881837	274.08612177876	43.564143233089
ENSG00000151490	PTPRO	protein tyrosine phosphatase, receptor type O [Source:HGNC Symbol;Acc:HGNC:9678]	protein_coding	558.915331083044	-0.389743929610568	0.103653634688517	0.999977260311536	462.811886805021	377.163235838258	342.578151622247	476.753516617275	662.67619055391	778.000165903689	487.387149487486	528.915289407106	1009.34524059538	463.522484000067
ENSG00000176533	GNG7	G protein subunit gamma 7 [Source:HGNC Symbol;Acc:HGNC:4410]	protein_coding	150.49286800327	-0.431500450752272	0.103989218863426	0.999977260311536	140.779281157421	136.432740019221	86.3523440039548	108.703225512377	120.565432574599	186.21868182735	252.889558696337	147.026993806307	244.05983315693	81.9005892782073
ENSG00000183287	CCBE1	collagen and calcium binding EGF domains 1 [Source:HGNC Symbol;Acc:HGNC:29426]	protein_coding	21.6387305494003	-0.513045125197892	0.104142656606193	0.999977260311536	14.0779281157421	32.1349842194032	2.83122439357229	1.71186181909255	6.93901770213519	52.8216453260272	12.2613119367921	9.54720739001996	76.2205788092619	7.84154578195602
ENSG00000257056	LINC02282	long intergenic non-protein coding RNA 2282 [Source:HGNC Symbol;Acc:HGNC:53199]	lincRNA	28.722360623288	0.521855593667005	0.104147960475171	0.999977260311536	54.5519714485006	27.6248109956273	62.2869366585904	28.2457200150271	8.67377212766898	4.47641062084976	12.2613119367921	68.7398932081437	10.7786677104007	9.58411151127958
ENSG00000013364	MVP	major vault protein [Source:HGNC Symbol;Acc:HGNC:7531]	protein_coding	83.6180606098076	-0.507600091470966	0.104183393321355	0.999977260311536	120.542259491042	65.9612833977223	65.1181610521627	27.3897891054808	17.347544255338	50.1357989535174	91.9598395259408	210.038562580439	36.9554321499452	150.731935586488
ENSG00000173210	ABLIM3	actin binding LIM protein family member 3 [Source:HGNC Symbol;Acc:HGNC:29132]	protein_coding	138.362259826413	0.49959314579434	0.104570314751658	0.999977260311536	240.204648474849	105.989070758733	140.145607481828	366.338429285806	41.6341062128111	60.8791844435568	44.4472557708714	217.676328492455	66.9817207717756	99.3262465714429
ENSG00000005249	PRKAR2B	protein kinase cAMP-dependent type II regulatory subunit beta [Source:HGNC Symbol;Acc:HGNC:9392]	protein_coding	792.238841418614	0.362530372862723	0.104638094788044	0.999977260311536	900.10752890026	525.435180569891	843.704869284542	1733.26009183121	633.185365319836	854.994428582305	387.763990001051	670.213958779402	782.993218676963	590.729782240687
ENSG00000137841	PLCB2	phospholipase C beta 2 [Source:HGNC Symbol;Acc:HGNC:9055]	protein_coding	13.326666319165	0.507363671678852	0.104651610722565	0.999977260311536	23.7565036953148	19.1682362010475	16.9873463614337	28.2457200150271	5.20426327660139	1.79056424833991	7.66331996049507	22.9132977360479	2.30971450937157	5.22769718797068
ENSG00000105287	PRKD2	protein kinase D2 [Source:HGNC Symbol;Acc:HGNC:17293]	protein_coding	143.018145475009	-0.406242234868196	0.104771756605146	0.999977260311536	109.103942897001	158.419834485128	130.236322104325	80.4575054973499	117.963300936298	128.920625880473	205.376974941268	156.574201196327	173.228588202868	169.900158609047
ENSG00000165997	ARL5B	ADP ribosylation factor like GTPase 5B [Source:HGNC Symbol;Acc:HGNC:23052]	protein_coding	466.517641933743	0.375064594006478	0.105003785161803	0.999977260311536	341.389756806746	475.259503455384	549.257532353024	776.329334958472	567.264697149551	447.641062084976	294.271486483011	374.250529688783	459.633187364943	379.879328992536
ENSG00000187416	LHFPL3	LHFPL tetraspan subfamily member 3 [Source:HGNC Symbol;Acc:HGNC:6589]	protein_coding	41.4283667505608	0.50913161173557	0.105010002295107	0.999977260311536	39.5941728255246	16.9131495891596	48.1308146907289	47.9321309345914	121.432809787366	16.1150782350591	39.8492637945744	26.7321806920559	19.2476209114298	38.3364460451183
ENSG00000147872	PLIN2	perilipin 2 [Source:HGNC Symbol;Acc:HGNC:248]	protein_coding	37.8957549611804	0.491778065643179	0.105072350487765	0.999977260311536	36.954561303823	48.4843621555908	59.4557122650181	45.3643382059526	44.2362378511118	15.2197961108892	41.3819277866734	34.3699466040719	23.8670499301729	29.6236173985005
ENSG00000063015	SEZ6	seizure related 6 homolog [Source:HGNC Symbol;Acc:HGNC:15955]	protein_coding	476.640789800149	-0.412969821364899	0.105353545413121	0.999977260311536	315.873512096963	275.120566650329	243.485297847217	452.78745114998	708.647182830556	396.609981007289	865.955155535943	425.80544959489	588.977199889751	493.146101398567
ENSG00000174695	TMEM167A	transmembrane protein 167A [Source:HGNC Symbol;Acc:HGNC:28330]	protein_coding	853.844481695881	0.352458432209276	0.105448869867679	0.999977260311536	843.795816437292	913.873849467589	901.744969352774	1467.92150987186	774.56785100084	844.251043092265	565.553013084536	708.402788339481	803.01074442485	715.323231887321
ENSG00000135363	LMO2	LIM domain only 2 [Source:HGNC Symbol;Acc:HGNC:6642]	protein_coding	83.0788820322167	-0.48272847967568	0.105507881793956	0.999977260311536	39.5941728255246	95.8411810052376	32.5590805260813	26.5338581959345	138.780354042704	162.941346598931	79.6985275891487	51.5549199061078	83.9196271738338	119.365752458664
ENSG00000164853	UNCX	UNC homeobox [Source:HGNC Symbol;Acc:HGNC:33194]	protein_coding	16.6568016396913	-0.492478495966139	0.105508228058932	0.999977260311536	6.15909355063717	34.9538424842631	5.66244878714458	0	0.867377212766898	50.1357989535174	12.2613119367921	7.63776591201597	32.336003131202	16.5543744285738
ENSG00000167522	ANKRD11	ankyrin repeat domain 11 [Source:HGNC Symbol;Acc:HGNC:21316]	protein_coding	1771.89348624216	-0.35606722906261	0.105592148035885	0.999977260311536	1712.22800707713	2365.02208421748	1739.78738985017	1071.62549875194	867.377212766898	2160.3157656221	2003.19183767341	2354.34134237892	2203.46764194048	1241.57808214304
ENSG00000078177	N4BP2	NEDD4 binding protein 2 [Source:HGNC Symbol;Acc:HGNC:29851]	protein_coding	479.868287685388	0.380477003718877	0.1056543269875	0.999977260311536	595.672333397337	441.996975930037	727.624669148079	610.278738506494	334.807604128023	469.127833065055	176.256359091387	723.678320163513	400.350514957739	318.889528466211
ENSG00000157557	ETS2	ETS proto-oncogene 2, transcription factor [Source:HGNC Symbol;Acc:HGNC:3489]	protein_coding	60.8870550657677	0.501051959347706	0.10579180835704	0.999977260311536	81.8279571727509	74.9816298452741	60.8713244618042	99.2879855073679	58.9816504681491	42.0782598359878	35.2512718182773	55.3738028621158	13.0883822197723	87.128286466178
ENSG00000162975	KCNF1	potassium voltage-gated channel modifier subfamily F member 1 [Source:HGNC Symbol;Acc:HGNC:6246]	protein_coding	56.1445532889815	0.508157975219656	0.105834654005503	0.999977260311536	62.4708060136055	37.772700749123	69.3649976425211	113.838810969655	71.1249314468857	23.2773352284188	41.3819277866734	78.2871005981637	10.7786677104007	53.1482547443686
ENSG00000198734	F5	coagulation factor V [Source:HGNC Symbol;Acc:HGNC:3542]	protein_coding	15.8831629636738	-0.507607832518945	0.105847835611408	0.999977260311536	10.5584460868066	18.6044645480755	4.24683659035843	5.99151636682393	0.867377212766898	21.4867709800789	4.59799197629704	26.7321806920559	63.1321965894897	2.61384859398534
ENSG00000074706	IPCEF1	interaction protein for cytohesin exchange factors 1 [Source:HGNC Symbol;Acc:HGNC:21204]	protein_coding	42.8417881377985	-0.494401876556632	0.105890040405264	0.999977260311536	33.4350792748875	20.8595511599635	18.4029585582199	59.9151636682393	19.0822986808718	59.0886201952169	24.5226238735842	64.9210102521358	111.636201286293	16.5543744285738
ENSG00000106689	LHX2	LIM homeobox 2 [Source:HGNC Symbol;Acc:HGNC:6594]	protein_coding	536.386443099719	-0.462886536593018	0.105996438108361	0.999977260311536	384.503411661206	531.636668752583	436.008556610133	286.736854698002	217.711680404491	752.03698430276	289.673494506714	355.156114908743	1752.30340777657	358.097257375991
ENSG00000112584	FAM120B	family with sequence similarity 120B [Source:HGNC Symbol;Acc:HGNC:21109]	protein_coding	238.677940645049	0.396241519022677	0.106387684693374	0.999977260311536	256.922188112293	144.8893148138	297.27856132509	350.075742004427	358.226788872729	174.580014213141	176.256359091387	223.404652926467	244.829737993387	160.316047097767
ENSG00000143067	ZNF697	zinc finger protein 697 [Source:HGNC Symbol;Acc:HGNC:32034]	protein_coding	263.175866838207	0.409617965440216	0.106596120787818	0.999977260311536	417.938490936093	204.649110028831	339.746927228675	362.058774738075	189.955609595951	177.265860585651	177.789023083486	452.537630286946	174.768397875782	135.048844022576
ENSG00000069696	DRD4	dopamine receptor D4 [Source:HGNC Symbol;Acc:HGNC:3025]	protein_coding	33.8290069821051	-0.517755765305576	0.106763955283474	0.999977260311536	22.8766331880809	63.7061967858344	16.9873463614337	4.27965454773138	11.2759037659697	40.2876955876479	47.5125837550694	36.2793880820759	78.5302933186335	16.5543744285738
ENSG00000188848	BEND4	BEN domain containing 4 [Source:HGNC Symbol;Acc:HGNC:23815]	protein_coding	45.6146875995594	0.489318494766816	0.106960196375245	0.999977260311536	52.7922304340329	40.027787361011	75.0274464296657	81.3134364068962	34.6950885106759	36.7065670909681	21.4572958893862	61.1021272961278	20.7874305843442	32.2374659924858
ENSG00000102409	BEX4	brain expressed X-linked 4 [Source:HGNC Symbol;Acc:HGNC:25475]	protein_coding	525.829254894419	0.374760149965056	0.107086222380417	0.999977260311536	617.669096078184	492.172653044543	475.645698120145	641.948182159707	774.56785100084	536.273992377802	596.206292926516	240.589626228503	451.934139000371	431.285018007581
ENSG00000073331	ALPK1	alpha kinase 1 [Source:HGNC Symbol;Acc:HGNC:20917]	protein_coding	30.4697431111275	-0.516689494310029	0.107402847261284	0.999977260311536	29.0357267387181	23.6784094248234	15.5717341646476	7.70337818591648	18.2149214681049	51.9263632018573	16.8593039130891	32.4605051260679	90.0788658654914	19.1682230225592
ENSG00000173068	BNC2	basonuclin 2 [Source:HGNC Symbol;Acc:HGNC:30988]	protein_coding	44.9641385504939	-0.512846631032411	0.107562125193671	0.999977260311536	48.3928778978634	57.5047086031425	42.4683659035843	10.2711709145553	5.20426327660139	111.910265521244	24.5226238735842	63.0115687741318	32.336003131202	54.0195376090303
ENSG00000189431	RASSF10	Ras association domain family member 10 [Source:HGNC Symbol;Acc:HGNC:33984]	protein_coding	26.3521657451628	-0.516368639421643	0.107731770607597	0.999977260311536	10.5584460868066	11.2754330594397	1.41561219678614	6.8474472763702	70.2575542341188	51.0310810776873	42.9145917787724	11.456648868024	37.7253369864024	20.0395058872209
ENSG00000135916	ITM2C	integral membrane protein 2C [Source:HGNC Symbol;Acc:HGNC:6175]	protein_coding	890.98890272786	-0.343664945858265	0.107830653337201	0.999977260311536	709.175628830508	996.748282454471	574.738551895175	614.558393054226	924.624108809514	1297.26379792226	1301.23172929206	590.017416703234	863.833226504969	1037.69789181218
ENSG00000108679	LGALS3BP	galectin 3 binding protein [Source:HGNC Symbol;Acc:HGNC:6564]	protein_coding	350.877445056961	-0.446804115053359	0.107841275468411	0.999977260311536	178.613712968478	462.85652709	281.706827160443	149.787909170598	309.653664957783	423.468444732388	392.361981977348	145.117552328303	487.349761477402	677.858068706865
ENSG00000265579			sense_intronic	12.7427980506135	0.496869845985256	0.108284336633468	0.999977260311536	8.79870507233881	5.63771652971986	8.49367318071687	26.5338581959345	45.1036150638787	5.37169274501972	15.3266399209901	1.90944147800399	1.53980967291438	8.7128286466178
ENSG00000168268	NT5DC2	5'-nucleotidase domain containing 2 [Source:HGNC Symbol;Acc:HGNC:25717]	protein_coding	621.698413871535	0.386525841478621	0.108358738888422	0.999977260311536	490.087872529272	809.576093667771	733.287117935223	765.20223313437	714.718823319924	381.3901848964	708.090764349744	368.522205254771	329.519270003678	916.589573624192
ENSG00000274317	LINC02334	long intergenic non-protein coding RNA 2334 [Source:HGNC Symbol;Acc:HGNC:53254]	lincRNA	56.7521412381608	-0.510654073398999	0.108360541947567	0.999977260311536	51.0324894195651	38.900244055067	80.6898952168103	15.406756371833	9.54114934043588	118.177240390434	9.19598395259408	105.01928129022	104.707057758178	34.8513145864712
ENSG00000163660	CCNL1	cyclin L1 [Source:HGNC Symbol;Acc:HGNC:20569]	protein_coding	507.066034268901	0.357614840926266	0.108361174839845	0.999977260311536	414.419008907158	501.192999492095	513.867227433371	670.193902174734	817.069334426418	423.468444732388	478.191165534892	315.057843870659	425.757374560827	511.443041556465
ENSG00000075826	SEC31B	SEC31 homolog B, COPII coat complex component [Source:HGNC Symbol;Acc:HGNC:23197]	protein_coding	262.972181274819	-0.453451256739321	0.108632074567374	0.999977260311536	132.860446592316	242.985582430926	176.951524598268	207.135280110199	170.005933702312	453.908036954166	216.105622885961	120.294813114252	742.188262344732	167.286310015062
ENSG00000226137	BAIAP2-AS1	BAIAP2 antisense RNA 1 (head to head) [Source:HGNC Symbol;Acc:HGNC:44342]	lincRNA	337.046354289141	-0.448564675604459	0.108714782556976	0.999977260311536	233.165684416978	392.385070468502	240.654073453645	209.703072838837	161.332161574643	578.352252213789	216.105622885961	276.869014310579	881.541037743484	180.355552984988
ENSG00000066735	KIF26A	kinesin family member 26A [Source:HGNC Symbol;Acc:HGNC:20226]	protein_coding	388.707711272396	0.459123769415485	0.108811407459516	0.999977260311536	504.165800645014	613.947330086492	492.633044481578	599.151636682393	153.525766659741	157.569653853912	375.502678064258	456.356513242954	157.830491473724	376.394197533889
ENSG00000196576	PLXNB2	plexin B2 [Source:HGNC Symbol;Acc:HGNC:9104]	protein_coding	1599.20118071267	-0.384145101931566	0.109280441672912	0.999977260311536	1040.00693955045	1943.32088779443	1354.74087232434	1135.82031696791	1232.54301934176	2095.85545268186	1506.60870423333	1164.75930158244	2303.55527067992	2214.80104197024
ENSG00000131409	LRRC4B	leucine rich repeat containing 4B [Source:HGNC Symbol;Acc:HGNC:25042]	protein_coding	870.99113554865	-0.322345540024612	0.109317707305222	0.999977260311536	788.363974481557	834.382046398539	746.027627706298	888.456284109034	561.193056660183	1006.29710756703	1045.27684261153	945.173531611977	1127.14068057333	767.600203767028
ENSG00000104805	NUCB1	nucleobindin 1 [Source:HGNC Symbol;Acc:HGNC:8043]	protein_coding	476.37801989644	-0.38133688050731	0.109329664589302	0.999977260311536	473.370332891828	529.381582140695	445.917841987636	285.880923788456	297.510383979046	577.45697008962	427.613253795625	542.281379753134	586.66748538038	597.700045157981
ENSG00000153266	FEZF2	FEZ family zinc finger 2 [Source:HGNC Symbol;Acc:HGNC:13506]	protein_coding	323.651350592451	-0.493503148262471	0.10951623113558	0.999977260311536	135.500058114018	332.0615036005	164.211014827193	52.2117854823228	52.0426327660139	642.812565154026	108.81914343903	164.211967108343	1391.21803947814	193.424795954915
ENSG00000164604	GPR85	G protein-coupled receptor 85 [Source:HGNC Symbol;Acc:HGNC:4536]	protein_coding	163.553500019674	0.433254155385146	0.109534801742453	0.999977260311536	199.730605142091	108.807929023593	165.626627023979	432.245109320869	98.0136250426595	134.292318625493	50.5779117392675	168.030850064351	150.131443109152	128.078581105282
ENSG00000183454	GRIN2A	glutamate ionotropic receptor NMDA type subunit 2A [Source:HGNC Symbol;Acc:HGNC:4585]	protein_coding	109.505948314466	-0.476972770039212	0.109706522563078	0.999977260311536	68.6298995642427	91.8947794344337	79.2742830200241	36.8050291104898	139.647731255471	161.150782350591	99.6231594864359	105.01928129022	223.272402572585	89.7421350601633
ENSG00000196092	PAX5	paired box 5 [Source:HGNC Symbol;Acc:HGNC:8619]	protein_coding	7.22781130476975	-0.462564656315329	0.109982469782882	0.999977260311536	8.79870507233881	3.9464015708039	1.41561219678614	2.56779272863883	0	11.6386676142094	13.7939759288911	19.0944147800399	2.30971450937157	8.7128286466178
ENSG00000137558	PI15	peptidase inhibitor 15 [Source:HGNC Symbol;Acc:HGNC:8946]	protein_coding	703.475723702314	0.462897596625968	0.11028725407349	0.999977260311536	164.535784852736	220.998487965018	203.848156337205	83.0252982259887	4773.17680185624	238.145045029207	147.135743241505	399.073268902835	41.5748611686883	763.243789443719
ENSG00000011105	TSPAN9	tetraspanin 9 [Source:HGNC Symbol;Acc:HGNC:21640]	protein_coding	294.26975826309	-0.438383733537727	0.110332388289463	0.999977260311536	130.220835070614	383.928495673922	220.835502698639	283.313131059817	157.862652723575	467.337268816715	337.186078261783	135.570344938284	459.633187364943	366.810086022609
ENSG00000205133	TRIQK	triple QxxK/R motif containing [Source:HGNC Symbol;Acc:HGNC:27828]	protein_coding	155.338488536927	0.405512659249528	0.110753675926014	0.999977260311536	132.860446592316	105.989070758733	131.651934301111	279.889407421632	279.295462510941	137.873447122173	99.6231594864359	85.9248665101797	134.733346380008	165.543744285738
ENSG00000079102	RUNX1T1	RUNX1 translocation partner 1 [Source:HGNC Symbol;Acc:HGNC:1535]	protein_coding	912.066403534942	0.434061817126288	0.11092744556577	0.999977260311536	845.555557451759	572.228227766566	1152.30832818392	1354.08269890221	1388.6709176398	385.86659551725	1367.13628095232	992.909568562076	537.393575847119	524.512284526391
ENSG00000256667	KLRA1P	killer cell lectin like receptor A1, pseudogene [Source:HGNC Symbol;Acc:HGNC:6372]	transcribed_unprocessed_pseudogene	29.0537741502635	0.501155587214589	0.111338397320848	0.999977260311536	30.7954677531858	23.6784094248234	32.5590805260813	43.6524763868601	55.5121416170815	14.3245139867192	29.1206158498813	11.456648868024	21.5573354208014	27.8810516691769
ENSG00000100439	ABHD4	abhydrolase domain containing 4 [Source:HGNC Symbol;Acc:HGNC:20154]	protein_coding	124.700416385038	-0.452256495968992	0.11140115325705	0.999977260311536	55.4318419557345	65.9612833977223	53.7932634778735	95.0083309596366	249.804637276867	199.647913689899	167.060375138792	64.9210102521358	112.40610612275	182.969401578974
ENSG00000179813	FAM216B	family with sequence similarity 216 member B [Source:HGNC Symbol;Acc:HGNC:26883]	protein_coding	2.70810381956335	-0.336206685338088	0.111814333714247	0.999977260311536	0.879870507233881	0	0	0	0.867377212766898	10.7433854900394	1.53266399209901	3.81888295600799	9.2388580374863	0
ENSG00000224717			lincRNA	59.3391870172773	-0.467062339423851	0.111867597994342	0.999977260311536	56.3117124629684	50.1756771145067	33.9746927228675	43.6524763868601	38.1645973617435	80.5753911752957	64.3718876681586	106.928722768224	86.9992465196626	32.2374659924858
ENSG00000138336	TET1	tet methylcytosine dioxygenase 1 [Source:HGNC Symbol;Acc:HGNC:29484]	protein_coding	276.663547812455	0.379961904843845	0.112018293825283	0.999977260311536	312.354030068028	253.133472184422	433.17733221656	354.355396552158	225.518075319394	231.878070160018	118.015127391624	383.797737078803	214.803449371556	239.602787781989
ENSG00000253230	LINC00599	long intergenic non-protein coding RNA 599 [Source:HGNC Symbol;Acc:HGNC:27231]	lincRNA	589.930854450922	0.447725530887063	0.112032735666864	0.999977260311536	541.120361948837	444.252062541925	668.16895688306	882.46476774221	784.976377554043	216.658274049129	1166.35729798735	273.050131354571	267.926883087103	654.333431360996
ENSG00000169427	KCNK9	potassium two pore domain channel subfamily K member 9 [Source:HGNC Symbol;Acc:HGNC:6283]	protein_coding	26.3675854917574	0.508616835825362	0.112082854210082	0.999977260311536	29.915597245952	10.7116614064677	19.818570755006	115.550672788747	9.54114934043588	12.5339497383793	18.3919679051882	9.54720739001996	31.5660982947448	6.09898005263246
ENSG00000006128	TAC1	tachykinin precursor 1 [Source:HGNC Symbol;Acc:HGNC:11517]	protein_coding	113.165597600794	0.44045344654415	0.112332491068284	0.999977260311536	205.009828185494	60.8873385209745	101.924078168602	519.550062094589	45.1036150638787	8.05753911752957	27.5879518577822	80.1965420761677	2.30971450937157	81.0293064135455
ENSG00000280118			TEC	7.53562033134402	-0.464008996478946	0.112356388140462	0.999977260311536	7.03896405787105	0.563771652971986	5.66244878714458	0.855930909546275	0.867377212766898	3.58112849667981	4.59799197629704	45.8265954720958	4.61942901874315	1.74256572932356
ENSG00000106665	CLIP2	CAP-Gly domain containing linker protein 2 [Source:HGNC Symbol;Acc:HGNC:2586]	protein_coding	1185.41873476408	-0.348702198026976	0.112622701204006	0.999977260311536	1317.16614932912	1075.67631387055	1030.56567926031	1002.29509507869	643.593891873039	1200.57332851191	1223.06586569501	2100.38562580439	1324.23631870637	936.629079511413
ENSG00000180537	RNF182	ring finger protein 182 [Source:HGNC Symbol;Acc:HGNC:28522]	protein_coding	133.5785308015	-0.505725377869162	0.11264753447288	0.999977260311536	40.4740433327585	134.177653407333	75.0274464296657	40.2287527486749	98.8810022554264	333.940232315392	38.3165998024753	53.4643613841118	414.978706850426	106.296509488737
ENSG00000187231	SESTD1	SEC14 and spectrin domain containing 1 [Source:HGNC Symbol;Acc:HGNC:18379]	protein_coding	855.372162182812	0.337292335700057	0.112830593550712	0.999977260311536	974.016651507906	807.884778708855	1064.54037198318	1190.59989517887	760.68981559657	777.104883779519	556.357029131942	1141.84600384639	735.259118816618	545.423073278274
ENSG00000120675	DNAJC15	DnaJ heat shock protein family (Hsp40) member C15 [Source:HGNC Symbol;Acc:HGNC:20325]	protein_coding	49.2728069197312	-0.496011897848177	0.112849590831335	0.999977260311536	42.2337843472263	17.4769212421316	50.9620390843012	8.55930909546275	36.4298429362097	208.600734931599	22.9899598814852	53.4643613841118	28.4864789489161	23.524637345868
ENSG00000144369	FAM171B	family with sequence similarity 171 member B [Source:HGNC Symbol;Acc:HGNC:29412]	protein_coding	678.948211213319	0.395173115805757	0.112906664264962	0.999977260311536	427.617066515666	495.555282962375	607.297632421256	1158.93045152566	1424.23338336325	531.797581756952	591.608300950219	437.262098462914	483.500237295116	631.68007687979
ENSG00000223756	TSSC2	tumor suppressing subtransferable candidate 2 pseudogene [Source:HGNC Symbol;Acc:HGNC:12384]	transcribed_unprocessed_pseudogene	44.4415040134534	-0.507670652159367	0.112981873821942	0.999977260311536	36.0746907965891	63.7061967858344	24.0654073453645	11.1271018241016	16.4801670425711	79.6801090511258	15.3266399209901	72.5587761641517	93.1584852113201	32.2374659924858
ENSG00000106688	SLC1A1	solute carrier family 1 member 1 [Source:HGNC Symbol;Acc:HGNC:10939]	protein_coding	82.8580948147873	0.462730515799691	0.113303097957698	0.999977260311536	78.3084751438154	50.7394487674787	76.4430586264518	224.253898301124	94.5441161915919	35.8112849667981	67.4372156523566	66.8304517301398	59.2826724072037	74.930326360913
ENSG00000136603	SKIL	SKI like proto-oncogene [Source:HGNC Symbol;Acc:HGNC:10897]	protein_coding	287.689223637781	0.408795945322321	0.113526968319621	0.999977260311536	266.600763691866	298.798976075152	345.409376015819	461.346760245442	294.908252340745	332.149668067052	107.286479446931	240.589626228503	217.883068717385	311.919265548917
ENSG00000114654	EFCC1	EF-hand and coiled-coil domain containing 1 [Source:HGNC Symbol;Acc:HGNC:25692]	protein_coding	75.4782110000277	-0.505481119273775	0.113540853191785	0.999977260311536	29.0357267387181	131.922566795445	31.1434683292952	5.13558545727765	81.5334580000884	189.79981032403	90.4271755338418	55.3738028621158	91.6186755384058	48.7918404210597
ENSG00000109046	WSB1	WD repeat and SOCS box containing 1 [Source:HGNC Symbol;Acc:HGNC:19221]	protein_coding	1929.87782213817	0.352726651866484	0.11359136468804	0.999977260311536	2066.81582149239	1627.60876213012	1585.48566040048	2676.4959541512	3001.99253338623	1440.50893778945	2174.8502047885	994.81901004008	1460.50947475929	2269.69186244394
ENSG00000008226	DLEC1	deleted in lung and esophageal cancer 1 [Source:HGNC Symbol;Acc:HGNC:2899]	protein_coding	19.02970335413	-0.50821248286405	0.113627759239656	0.999977260311536	18.4772806519115	10.7116614064677	7.07806098393072	4.27965454773138	21.6844303191725	24.1726173525887	24.5226238735842	26.7321806920559	36.9554321499452	15.683091563912
ENSG00000188523	CFAP77	cilia and flagella associated protein 77 [Source:HGNC Symbol;Acc:HGNC:33776]	protein_coding	26.4834355371703	-0.506388412740285	0.113641729756291	0.999977260311536	16.7175396374437	11.2754330594397	7.07806098393072	2.56779272863883	47.7057467021794	67.1461593127464	19.9246318972872	19.0944147800399	58.5127675707465	14.8118086992503
ENSG00000148835	TAF5	TATA-box binding protein associated factor 5 [Source:HGNC Symbol;Acc:HGNC:11539]	protein_coding	80.0497689777535	0.425634404310433	0.113742276887752	0.999977260311536	90.6266622450897	70.4714566214982	93.4304049878856	95.8642618691829	126.637073063967	60.8791844435568	61.3065596839606	64.9210102521358	56.203053061375	80.1580235488837
ENSG00000213160	KLHL23	kelch like family member 23 [Source:HGNC Symbol;Acc:HGNC:27506]	protein_coding	519.15067460954	0.336994316929591	0.113774998078716	0.999977260311536	516.483987746288	445.379605847869	610.128856814828	748.939545852991	634.052742532603	436.002394470767	395.427309961546	492.63590132503	468.102140565972	444.354260977508
ENSG00000122863	CHST3	carbohydrate sulfotransferase 3 [Source:HGNC Symbol;Acc:HGNC:1971]	protein_coding	317.57938496227	-0.433430328557781	0.114035479840223	0.999977260311536	154.857209273163	339.954306742107	196.770095353274	127.533705522395	498.741897340966	521.054196266913	269.748862609426	206.219679624431	409.589372995226	451.324523894802
ENSG00000250616			antisense	23.6180343353633	0.505282556955369	0.114065045223009	0.999977260311536	12.3181871012743	7.32903148863581	8.49367318071687	148.076047351506	11.2759037659697	7.16225699335962	13.7939759288911	13.366090346028	10.0087628739435	4.3564143233089
ENSG00000119614	VSX2	visual system homeobox 2 [Source:HGNC Symbol;Acc:HGNC:1975]	protein_coding	9.7047237346847	-0.423227563724543	0.114096669405401	0.999977260311536	8.79870507233881	2.81885826485993	1.41561219678614	0	0	0	68.9698796444556	3.81888295600799	0.769904836457191	10.4553943759414
ENSG00000250241			lincRNA	16.7028549369951	0.505192975715176	0.114173845080733	0.999977260311536	14.957798622976	7.8928031416078	9.90928537750301	34.237236381851	51.175255553247	6.26697486918967	10.7286479446931	11.456648868024	3.84952418228596	16.5543744285738
ENSG00000181541	MAB21L2	mab-21 like 2 [Source:HGNC Symbol;Acc:HGNC:6758]	protein_coding	12.5022520249702	-0.469112348598418	0.114377475985849	0.999977260311536	4.3993525361694	19.1682362010475	4.24683659035843	0.855930909546275	0	9.84810336586948	67.4372156523566	0	0.769904836457191	18.2969401578974
ENSG00000133107	TRPC4	transient receptor potential cation channel subfamily C member 4 [Source:HGNC Symbol;Acc:HGNC:12336]	protein_coding	112.0725012744	0.500720378325192	0.114500060467267	0.999977260311536	203.250087171026	138.124054978136	168.457851417551	111.271018241016	52.9100099787808	19.696206731739	50.5779117392675	204.310238146427	16.168001565601	155.959632774459
ENSG00000113448	PDE4D	phosphodiesterase 4D [Source:HGNC Symbol;Acc:HGNC:8783]	protein_coding	284.595496175612	0.406043891019051	0.114591348769582	0.999977260311536	265.720893184632	203.521566722887	339.746927228675	456.211174788165	416.341062128111	257.841251760946	234.497590791149	318.876726826667	189.396589768469	163.801178556415
ENSG00000141540	TTYH2	tweety family member 2 [Source:HGNC Symbol;Acc:HGNC:13877]	protein_coding	84.4524120064394	-0.486518255149403	0.114710906714116	0.999977260311536	29.0357267387181	86.2570629047138	28.3122439357229	33.3813054723047	144.851994532072	142.349857743022	102.688487470634	26.7321806920559	165.529539838296	85.3857207368544
ENSG00000050344	NFE2L3	nuclear factor, erythroid 2 like 3 [Source:HGNC Symbol;Acc:HGNC:7783]	protein_coding	61.0694017671111	0.455671333244886	0.114756640104894	0.999977260311536	61.5909355063717	72.1627715804142	79.2742830200241	87.3049527737201	67.6554225958181	34.9160028426282	56.7085677076635	51.5549199061078	31.5660982947448	67.9600634436188
ENSG00000099139	PCSK5	proprotein convertase subtilisin/kexin type 5 [Source:HGNC Symbol;Acc:HGNC:8747]	protein_coding	98.1580245866833	-0.490877262990092	0.114924848464428	0.999977260311536	111.743554418703	136.996511672193	80.6898952168103	18.8304800100181	29.4908252340745	135.187600749663	52.1105757313665	158.483642674331	170.918873693496	87.128286466178
ENSG00000110492	MDK	midkine [Source:HGNC Symbol;Acc:HGNC:6972]	protein_coding	1452.46369870289	-0.453872509783124	0.114977144755402	0.999977260311536	1212.46155896829	2254.52284023497	1095.68384031248	445.940003873609	728.596858724195	2487.9890230683	1354.87496901553	582.379650791218	2371.30689628815	1990.88134575217
ENSG00000137504	CREBZF	CREB/ATF bZIP transcription factor [Source:HGNC Symbol;Acc:HGNC:24905]	protein_coding	717.116531279344	0.373662685589112	0.114981436055197	0.999977260311536	629.107412672225	714.298684315506	777.171096035594	948.371447777273	1031.31150597984	645.498411526536	881.281795456933	347.518348996727	579.738341852265	616.86826818054
ENSG00000169594	BNC1	basonuclin 1 [Source:HGNC Symbol;Acc:HGNC:1081]	protein_coding	2.17533466781573	-0.314958689972352	0.115101674416371	0.999977260311536	0.879870507233881	0	0	0	0	5.37169274501972	1.53266399209901	11.456648868024	0.769904836457191	1.74256572932356
ENSG00000087303	NID2	nidogen 2 [Source:HGNC Symbol;Acc:HGNC:13389]	protein_coding	25.7927568232641	-0.506395659312385	0.115133876361536	0.999977260311536	15.8376691302099	21.9870944659074	18.4029585582199	14.5508254622867	7.80639491490208	86.8423660444854	19.9246318972872	7.63776591201597	36.185527313488	28.7523345338387
ENSG00000135736	CCDC102A	coiled-coil domain containing 102A [Source:HGNC Symbol;Acc:HGNC:28097]	protein_coding	43.2721671556198	-0.500852123038674	0.115305951657613	0.999977260311536	24.6363742025487	70.4714566214982	28.3122439357229	8.55930909546275	26.8886935957738	78.7848269269558	35.2512718182773	38.1888295600799	75.4506739728047	46.1779918270743
ENSG00000075643	MOCOS	molybdenum cofactor sulfurase [Source:HGNC Symbol;Acc:HGNC:18234]	protein_coding	15.2045621703482	-0.498508183238709	0.115609479237664	0.999977260311536	18.4772806519115	9.58411810052376	9.90928537750301	2.56779272863883	2.60213163830069	14.3245139867192	10.7286479446931	36.2793880820759	42.3447660051455	5.22769718797068
ENSG00000261213			lincRNA	14.1309030605489	0.458435649011516	0.115750045655103	0.999977260311536	24.6363742025487	3.38262991783191	63.7025488553765	13.6948945527404	0.867377212766898	0	3.06532798419803	26.7321806920559	0	5.22769718797068
ENSG00000171792	RHNO1	RAD9-HUS1-RAD1 interacting nuclear orphan 1 [Source:HGNC Symbol;Acc:HGNC:28206]	protein_coding	262.664524337046	0.374410637005471	0.115804939696719	0.999977260311536	234.045554924212	271.737936732497	277.459990570084	362.058774738075	367.767938213165	247.993148395077	240.628246759545	137.479786416287	221.732592899671	265.741273721843
ENSG00000047634	SCML1	Scm polycomb group protein like 1 [Source:HGNC Symbol;Acc:HGNC:10580]	protein_coding	56.5588273722895	0.468032208687178	0.116031902153636	0.999977260311536	29.915597245952	59.7597952150305	50.9620390843012	104.423570964646	108.422151595862	40.2876955876479	42.9145917787724	22.9132977360479	35.4156224770308	70.5739120376041
ENSG00000166387	PPFIBP2	PPFIA binding protein 2 [Source:HGNC Symbol;Acc:HGNC:9250]	protein_coding	19.4418416580384	-0.503534447116832	0.116098219517216	0.999977260311536	20.2370216663793	11.2754330594397	15.5717341646476	8.55930909546275	10.4085265532028	22.3820531042488	24.5226238735842	43.9171539940918	19.2476209114298	18.2969401578974
ENSG00000107562	CXCL12	C-X-C motif chemokine ligand 12 [Source:HGNC Symbol;Acc:HGNC:10672]	protein_coding	31.8025636912675	-0.50380252903247	0.116176365195261	0.999977260311536	14.0779281157421	17.4769212421316	28.3122439357229	11.1271018241016	28.6234480213076	56.402773822707	12.2613119367921	11.456648868024	41.5748611686883	96.7123979774575
ENSG00000164128	NPY1R	neuropeptide Y receptor Y1 [Source:HGNC Symbol;Acc:HGNC:7956]	protein_coding	32.7681340804467	0.497983346456555	0.116532362914721	0.999977260311536	29.915597245952	21.4233228129355	19.818570755006	86.4490218641738	61.5837821064498	28.6490279734385	15.3266399209901	24.8227392140519	16.168001565601	23.524637345868
ENSG00000129422	MTUS1	microtubule associated scaffold protein 1 [Source:HGNC Symbol;Acc:HGNC:29789]	protein_coding	321.152172854906	0.36452892100204	0.116580292404911	0.999977260311536	339.630015792278	218.74340135313	343.993763819033	505.855167541849	461.44467719199	261.422380257626	254.422222688436	250.136833618523	284.864789489161	291.008476797034
ENSG00000196739	COL27A1	collagen type XXVII alpha 1 chain [Source:HGNC Symbol;Acc:HGNC:22986]	protein_coding	184.76958869855	-0.475129413745603	0.116595328698384	0.999977260311536	101.185108331896	220.998487965018	94.8460171846717	35.0931672913973	268.886935957738	350.055310550452	200.778982964971	97.3815153782036	303.342505564133	175.127855797018
ENSG00000147642	SYBU	syntabulin [Source:HGNC Symbol;Acc:HGNC:26011]	protein_coding	150.59761043265	0.38583584685419	0.116632484610304	0.999977260311536	153.097468258695	115.573188859257	157.132953843262	224.253898301124	223.78332089386	90.4234945411652	90.4271755338418	150.845876762315	140.122680235209	160.316047097767
ENSG00000168077	SCARA3	scavenger receptor class A member 3 [Source:HGNC Symbol;Acc:HGNC:19000]	protein_coding	142.524180555252	-0.41909513503147	0.116662057295514	0.999977260311536	80.948086665517	112.190558941425	93.4304049878856	107.847294602831	177.812328617214	162.046064474761	177.789023083486	70.6493346861477	258.688025049616	183.840684443635
ENSG00000138641	HERC3	HECT and RLD domain containing E3 ubiquitin protein ligase 3 [Source:HGNC Symbol;Acc:HGNC:4876]	protein_coding	158.879453956351	0.439065209470652	0.116907533081494	0.999977260311536	199.730605142091	91.3310077814617	165.626627023979	396.296011119926	129.239204702268	94.899905162015	91.9598395259408	204.310238146427	97.7779142300633	117.62318672934
ENSG00000236204	LINC01376	long intergenic non-protein coding RNA 1376 [Source:HGNC Symbol;Acc:HGNC:50637]	lincRNA	9.00483884419403	-0.472950974167923	0.117082345883909	0.999977260311536	1.75974101446776	7.8928031416078	2.83122439357229	2.56779272863883	7.80639491490208	17.9056424833991	3.06532798419803	17.1849733020359	17.7078112385154	11.3266772406031
ENSG00000164692	COL1A2	collagen type I alpha 2 chain [Source:HGNC Symbol;Acc:HGNC:2198]	protein_coding	762.805539804646	-0.423302387444751	0.117115642143307	0.999977260311536	73.0292521004121	199.011393499111	349.656212606178	38.5168909295824	160.464784361876	5859.62150269234	93.4925035180398	45.8265954720958	622.853012693868	185.583250172959
ENSG00000253431	SRPK2P	SRSF protein kinase 2 pseudogene [Source:HGNC Symbol;Acc:HGNC:30303]	processed_pseudogene	2.16000892898148	-0.329926064104893	0.11718524153807	0.999977260311536	0.879870507233881	0.563771652971986	0	0	0	2.68584637250986	3.06532798419803	7.63776591201597	1.53980967291438	5.22769718797068
ENSG00000159733	ZFYVE28	zinc finger FYVE-type containing 28 [Source:HGNC Symbol;Acc:HGNC:29334]	protein_coding	26.7572790520252	-0.500559617799476	0.117777399923912	0.999977260311536	36.0746907965891	10.7116614064677	18.4029585582199	18.8304800100181	6.07164048936829	24.1726173525887	26.0552878656832	84.0154250321757	22.3272402572585	20.9107887518827
ENSG00000178209	PLEC	plectin [Source:HGNC Symbol;Acc:HGNC:9069]	protein_coding	1551.36997786978	-0.423903542377928	0.117812793294647	0.999977260311536	1376.99734382102	2433.80222588006	1240.07628438466	753.219200400722	719.055709383759	2023.33760062409	1066.73413850091	1560.01368752926	2410.57204294747	1929.89154522584
ENSG00000138166	DUSP5	dual specificity phosphatase 5 [Source:HGNC Symbol;Acc:HGNC:3071]	protein_coding	27.4275416409637	-0.502348456770777	0.117818384094138	0.999977260311536	10.5584460868066	21.9870944659074	21.2341829517922	19.6864109195643	13.8780354042704	47.4499525810075	7.66331996049507	22.9132977360479	66.2118159353184	42.6928603684272
ENSG00000119514	GALNT12	polypeptide N-acetylgalactosaminyltransferase 12 [Source:HGNC Symbol;Acc:HGNC:19877]	protein_coding	49.5156861343207	-0.50276380155837	0.117897730218663	0.999977260311536	29.915597245952	61.4511101739464	35.3903049196536	13.6948945527404	5.20426327660139	105.643290652054	10.7286479446931	34.3699466040719	177.848017221611	20.9107887518827
ENSG00000130517	PGPEP1	pyroglutamyl-peptidase I [Source:HGNC Symbol;Acc:HGNC:13568]	protein_coding	230.526778491229	-0.410056166304861	0.118149217735605	0.999977260311536	267.4806341991	252.005928878478	222.251114895425	89.0168145928127	121.432809787366	303.500640093614	257.487550672634	357.065556386747	315.660982947448	119.365752458664
ENSG00000169840	GSX1	GS homeobox 1 [Source:HGNC Symbol;Acc:HGNC:20374]	protein_coding	12.33860962168	-0.481932323503017	0.118210921653105	0.999977260311536	6.15909355063717	1.12754330594397	8.49367318071687	1.71186181909255	15.6127898298042	24.1726173525887	35.2512718182773	15.2755318240319	0.769904836457191	14.8118086992503
ENSG00000072041	SLC6A15	solute carrier family 6 member 15 [Source:HGNC Symbol;Acc:HGNC:13621]	protein_coding	144.403696392477	-0.463153817461445	0.118398471704473	0.999977260311536	89.7467917378558	188.863503745615	90.5991805943133	83.881229135535	68.522799808585	268.584637250986	90.4271755338418	84.0154250321757	375.713560191109	103.682660894752
ENSG00000247675	LRP4-AS1	LRP4 antisense RNA 1 [Source:HGNC Symbol;Acc:HGNC:44128]	antisense	5.81968255045133	-0.449424114063788	0.119226135659617	0.999977260311536	3.51948202893552	3.9464015708039	2.83122439357229	3.4237236381851	0	8.05753911752957	10.7286479446931	15.2755318240319	6.92914352811472	3.48513145864712
ENSG00000122691	TWIST1	twist family bHLH transcription factor 1 [Source:HGNC Symbol;Acc:HGNC:12428]	protein_coding	7.78892113658653	-0.45812254652993	0.119299006192523	0.999977260311536	0.879870507233881	8.45657479457978	2.83122439357229	0.855930909546275	4.33688606383449	32.2301564701183	7.66331996049507	11.456648868024	3.07961934582876	6.09898005263246
ENSG00000092758	COL9A3	collagen type IX alpha 3 chain [Source:HGNC Symbol;Acc:HGNC:2219]	protein_coding	80.986356927383	-0.44610530930935	0.11937962222094	0.999977260311536	36.0746907965891	147.144401425688	38.2215293132259	26.5338581959345	52.0426327660139	25.9631816009286	268.216198617327	40.0982710380839	56.203053061375	119.365752458664
ENSG00000167889	MGAT5B	mannosyl (alpha-1,6-)-glycoprotein beta-1,6-N-acetyl-glucosaminyltransferase, isozyme B [Source:HGNC Symbol;Acc:HGNC:24140]	protein_coding	268.390866458269	-0.367255587151485	0.119707177267293	0.999977260311536	204.12995767826	246.368212348758	206.679380730777	343.228294728056	156.127898298042	316.034589831993	364.774030119565	278.778455788583	293.33374269019	274.454102368461
ENSG00000171435	KSR2	kinase suppressor of ras 2 [Source:HGNC Symbol;Acc:HGNC:18610]	protein_coding	157.034146591259	0.452892504281892	0.119802516119625	0.999977260311536	277.159209778672	117.264503818173	210.926217321136	270.474167416623	53.7773871915477	89.5282124169953	52.1105757313665	334.152258650699	83.9196271738338	81.0293064135455
ENSG00000157330	C1orf158	chromosome 1 open reading frame 158 [Source:HGNC Symbol;Acc:HGNC:28567]	protein_coding	9.82596224578206	-0.468394553022753	0.119839416249464	0.999977260311536	8.79870507233881	2.81885826485993	1.41561219678614	0.855930909546275	12.1432809787366	25.0678994767587	12.2613119367921	19.0944147800399	12.3184773833151	3.48513145864712
ENSG00000207955			lincRNA	7.60345532239248	-0.455665058762695	0.119969364293527	0.999977260311536	3.51948202893552	2.25508661188794	7.07806098393072	0	4.33688606383449	0.895282124169953	7.66331996049507	30.5510636480639	2.30971450937157	17.4256572932356
ENSG00000167930	FAM234A	family with sequence similarity 234 member A [Source:HGNC Symbol;Acc:HGNC:14163]	protein_coding	169.836410208987	-0.397003678451539	0.120169879092747	0.999977260311536	144.298763186356	209.723054905579	120.327036726822	110.41508733147	124.902318638433	178.161142709821	176.256359091387	156.574201196327	236.360784792358	241.345353511313
ENSG00000163002	NUP35	nucleoporin 35 [Source:HGNC Symbol;Acc:HGNC:29797]	protein_coding	82.4420073027055	0.441540199979415	0.120199312252867	0.999977260311536	55.4318419557345	96.9687243111815	94.8460171846717	91.5846073214515	157.862652723575	63.5650308160666	81.2311915812477	26.7321806920559	57.7428627342893	98.4549637067811
ENSG00000166833	NAV2	neuron navigator 2 [Source:HGNC Symbol;Acc:HGNC:15997]	protein_coding	293.605004473831	-0.463970780687064	0.120417527949347	0.999977260311536	220.847497315704	308.383094175676	174.120300204696	105.279501874192	235.059224659829	562.23717397873	113.417135415327	263.502923964551	714.471688232273	238.731504917328
ENSG00000141736	ERBB2	erb-b2 receptor tyrosine kinase 2 [Source:HGNC Symbol;Acc:HGNC:3430]	protein_coding	353.05714364224	-0.408927923675448	0.120588553849726	0.999977260311536	271.000116228035	418.318566505213	247.732134437575	204.56748738156	295.775629553512	464.651422444205	222.236278854357	326.514492738683	560.490720940835	519.284587338421
ENSG00000178531	CTXN1	cortexin 1 [Source:HGNC Symbol;Acc:HGNC:31108]	protein_coding	706.346088541628	-0.40116367744677	0.120680817648508	0.999977260311536	609.750261513079	904.853503020037	614.375693405187	588.880465767838	214.242171553424	957.056590737679	911.935075298913	364.703322298763	1303.44888812202	594.214913699334
ENSG00000164574	GALNT10	polypeptide N-acetylgalactosaminyltransferase 10 [Source:HGNC Symbol;Acc:HGNC:19873]	protein_coding	281.608120201535	-0.445573482468034	0.120775267144948	0.999977260311536	106.4643313753	407.606905098746	175.535912401482	85.5930909546275	391.187122957871	394.819416758949	275.879518577822	141.298669372295	374.173750518195	463.522484000067
ENSG00000100284	TOM1	target of myb1 membrane trafficking protein [Source:HGNC Symbol;Acc:HGNC:11982]	protein_coding	101.703040686508	-0.398041547776181	0.120882512686423	0.999977260311536	74.7889931148799	81.7468896809379	77.858670823238	77.8897127687111	108.422151595862	98.4810336586948	114.949799407426	99.2909568562076	122.414868996693	161.187329962429
ENSG00000106948	AKNA	AT-hook transcription factor [Source:HGNC Symbol;Acc:HGNC:24108]	protein_coding	186.721753243706	-0.38223817782304	0.120900817582549	0.999977260311536	113.503295433171	195.628763581279	130.236322104325	129.245567341488	218.579057617258	182.63755333067	291.206158498813	150.845876762315	254.068596030873	201.266341736871
ENSG00000143815	LBR	lamin B receptor [Source:HGNC Symbol;Acc:HGNC:6518]	protein_coding	746.637074299407	0.344101454590132	0.121337518898493	0.999977260311536	633.506765208394	785.333912589976	990.928537750301	1037.38826237009	811.865071149817	668.775746754955	559.42235711614	611.021272961278	567.41986446895	800.708952624175
ENSG00000257935	LHX5-AS1	LHX5 antisense RNA 1 (head to head) [Source:HGNC Symbol;Acc:HGNC:49570]	antisense	17.3016242518222	-0.486348488136712	0.121411154470757	0.999977260311536	19.3571511591454	20.8595511599635	7.07806098393072	4.27965454773138	0	55.5074916985371	22.9899598814852	3.81888295600799	13.8582870562294	25.2672030751916
ENSG00000197372	ZNF675	zinc finger protein 675 [Source:HGNC Symbol;Acc:HGNC:30768]	protein_coding	150.756757179158	0.379101007024004	0.12150522441776	0.999977260311536	152.217597751461	133.050110101389	161.379790433621	188.304800100181	241.998242361965	104.748008527884	114.949799407426	141.298669372295	129.344012524808	140.276541210546
ENSG00000114279	FGF12	fibroblast growth factor 12 [Source:HGNC Symbol;Acc:HGNC:3668]	protein_coding	93.9472437905584	-0.473109874980176	0.121508389224032	0.999977260311536	38.7143023182908	62.0148818269184	55.2088756746597	66.7626109446095	96.2788706171257	208.600734931599	47.5125837550694	57.2832443401198	241.750118647558	65.3462148496335
ENSG00000169967	MAP3K2	mitogen-activated protein kinase kinase kinase 2 [Source:HGNC Symbol;Acc:HGNC:6854]	protein_coding	386.165920725833	0.355273355136655	0.1215537948289	0.999977260311536	363.386519487593	397.45901534525	474.230085923359	479.321309345914	485.731239149463	386.76187764142	285.075502530417	368.522205254771	384.182513392138	236.988939188004
ENSG00000072657	TRHDE	thyrotropin releasing hormone degrading enzyme [Source:HGNC Symbol;Acc:HGNC:30748]	protein_coding	30.1064584970728	0.496667716699969	0.121565699129055	0.999977260311536	27.2759857242503	28.1885826485993	12.7405097710753	102.711709145553	37.2972201489766	7.16225699335962	13.7939759288911	42.0077125160878	4.61942901874315	25.2672030751916
ENSG00000162946	DISC1	disrupted in schizophrenia 1 [Source:HGNC Symbol;Acc:HGNC:2888]	protein_coding	20.5036769087663	-0.497363612001301	0.12178951675365	0.999977260311536	11.4383165940405	20.2957795069915	11.3248975742892	5.13558545727765	21.6844303191725	27.7537458492685	32.1859438340793	19.0944147800399	36.9554321499452	19.1682230225592
ENSG00000182022	CHST15	carbohydrate sulfotransferase 15 [Source:HGNC Symbol;Acc:HGNC:18137]	protein_coding	101.642446609945	-0.496822030628079	0.121956377584608	0.999977260311536	7.03896405787105	72.1627715804142	19.818570755006	25.6779272863883	257.611032191769	201.438477938239	104.221151462733	7.63776591201597	197.095638133041	123.722166781973
ENSG00000076770	MBNL3	muscleblind like splicing regulator 3 [Source:HGNC Symbol;Acc:HGNC:20564]	protein_coding	81.7874138651719	0.438942867107635	0.122001601668254	0.999977260311536	58.0714534774361	109.371700676565	118.911424530036	136.948945527404	73.7270630851864	65.3555950644065	38.3165998024753	59.1926858181238	83.9196271738338	74.0590434962513
ENSG00000005801	ZNF195	zinc finger protein 195 [Source:HGNC Symbol;Acc:HGNC:12986]	protein_coding	431.432617324423	0.353788364587675	0.12203558866543	0.999977260311536	396.82159876248	382.800952367978	475.645698120145	485.312825712738	744.209648553999	290.966690355235	438.341901740318	383.797737078803	335.678508695335	380.750611857198
ENSG00000072682	P4HA2	prolyl 4-hydroxylase subunit alpha 2 [Source:HGNC Symbol;Acc:HGNC:8547]	protein_coding	52.336248196807	-0.495851752304318	0.122144740838871	0.999977260311536	35.1948202893552	60.3235668680025	46.7152024939428	12.8389636431941	15.6127898298042	94.899905162015	13.7939759288911	43.9171539940918	55.4331482249178	144.632955533855
ENSG00000154342	WNT3A	Wnt family member 3A [Source:HGNC Symbol;Acc:HGNC:15983]	protein_coding	28.9373667819912	-0.466034786504872	0.12227459396695	0.999977260311536	7.03896405787105	45.1017322377589	18.4029585582199	0.855930909546275	0	79.6801090511258	4.59799197629704	13.366090346028	98.5478190665205	21.7820716165445
ENSG00000117228	GBP1	guanylate binding protein 1 [Source:HGNC Symbol;Acc:HGNC:4182]	protein_coding	18.5940266905396	-0.44892293941311	0.122491289729438	0.999977260311536	2.63961152170164	21.9870944659074	7.07806098393072	1.71186181909255	0	28.6490279734385	1.53266399209901	15.2755318240319	0.769904836457191	106.296509488737
ENSG00000169432	SCN9A	sodium voltage-gated channel alpha subunit 9 [Source:HGNC Symbol;Acc:HGNC:10597]	protein_coding	111.382845422603	0.477698861663002	0.122553404183637	0.999977260311536	212.928662750599	107.680385717649	130.236322104325	135.237083708312	71.9923086596526	44.7641062084976	38.3165998024753	206.219679624431	26.1767644395445	140.276541210546
ENSG00000128699	ORMDL1	ORMDL sphingolipid biosynthesis regulator 1 [Source:HGNC Symbol;Acc:HGNC:16036]	protein_coding	299.711092041339	0.401876202929885	0.122795028041636	0.999977260311536	195.331252605922	257.643645408197	227.913563682569	421.973938406314	670.482585468812	247.097866270907	317.261446364496	84.0154250321757	235.590879955901	339.800317218094
ENSG00000105825	TFPI2	tissue factor pathway inhibitor 2 [Source:HGNC Symbol;Acc:HGNC:11761]	protein_coding	21.9706689307961	0.493225024358929	0.123196439116701	0.999977260311536	12.3181871012743	96.4049526582096	15.5717341646476	11.1271018241016	16.4801670425711	2.68584637250986	9.19598395259408	7.63776591201597	3.84952418228596	44.4354260977508
ENSG00000112379	ARFGEF3	ARFGEF family member 3 [Source:HGNC Symbol;Acc:HGNC:21213]	protein_coding	170.392521267086	-0.415052704457094	0.123316694424464	0.999977260311536	183.013065504647	123.465992000865	140.145607481828	94.1524000500903	129.239204702268	298.128947348594	142.537751265208	196.672472234411	303.342505564133	93.2272665188104
ENSG00000236333	TRHDE-AS1	TRHDE antisense RNA 1 [Source:HGNC Symbol;Acc:HGNC:27471]	processed_transcript	15.6384101698939	0.480426851870312	0.123391674074368	0.999977260311536	21.996762680847	17.4769212421316	16.9873463614337	35.9490982009436	18.2149214681049	8.05753911752957	10.7286479446931	9.54720739001996	0	17.4256572932356
ENSG00000105429	MEGF8	multiple EGF like domains 8 [Source:HGNC Symbol;Acc:HGNC:3233]	protein_coding	1105.08773041354	-0.364630417661936	0.123397988633421	0.999977260311536	1089.27968795554	1230.71351843784	979.603640176012	911.566418666783	495.272388489899	1453.938169652	795.452611899388	1804.42219671377	1349.64317830946	940.985493834722
ENSG00000138078	PREPL	prolyl endopeptidase like [Source:HGNC Symbol;Acc:HGNC:30228]	protein_coding	802.739359690106	0.328880422074314	0.123673542193835	0.999977260311536	938.821831218551	600.980582068137	775.755483838807	1253.93878248529	990.544776979798	728.759649074341	493.517805455882	712.221671295489	672.896827063585	859.956187421176
ENSG00000197043	ANXA6	annexin A6 [Source:HGNC Symbol;Acc:HGNC:544]	protein_coding	570.087075235521	-0.437721216615747	0.123904796613634	0.999977260311536	292.117008401648	791.535400772668	341.162539425461	224.253898301124	599.357654021927	835.298221850566	378.568006048456	280.687897266587	991.637429356862	966.252696909914
ENSG00000168528	SERINC2	serine incorporator 2 [Source:HGNC Symbol;Acc:HGNC:23231]	protein_coding	239.887621288502	-0.426418840891013	0.123914681678178	0.999977260311536	164.535784852736	385.056038979866	140.145607481828	143.796392803774	148.32150338314	299.024229472764	190.050335020278	154.664759718323	380.332989209852	392.948571962463
ENSG00000198715	GLMP	glycosylated lysosomal membrane protein [Source:HGNC Symbol;Acc:HGNC:29436]	protein_coding	41.4641596215408	-0.471298453738685	0.12400377268224	0.999977260311536	29.915597245952	46.2292755437028	16.9873463614337	16.2626872813792	52.0426327660139	58.1933380710469	49.0452477471684	32.4605051260679	57.7428627342893	55.7621033383539
ENSG00000187678	SPRY4	sprouty RTK signaling antagonist 4 [Source:HGNC Symbol;Acc:HGNC:15533]	protein_coding	120.104395651445	-0.477261777780711	0.124058426513176	0.999977260311536	72.1493815931782	218.179629700158	87.767956200741	41.0846836582212	43.3688606383449	191.59037457237	53.6432397234655	129.842020504272	98.5478190665205	264.869990857181
ENSG00000143355	LHX9	LIM homeobox 9 [Source:HGNC Symbol;Acc:HGNC:14222]	protein_coding	57.5006751228498	-0.49324009577004	0.124071727184939	0.999977260311536	34.3149497821214	111.626787288453	35.3903049196536	4.27965454773138	6.07164048936829	139.664011370513	15.3266399209901	43.9171539940918	147.821728599781	36.5938803157947
ENSG00000116406	EDEM3	ER degradation enhancing alpha-mannosidase like protein 3 [Source:HGNC Symbol;Acc:HGNC:16787]	protein_coding	278.812389261074	0.35597063834937	0.124492760101153	0.999977260311536	278.039080285906	233.401464330402	278.875602766871	442.516280235424	374.7069559153	279.328022741025	208.442302925466	204.310238146427	260.227834722531	228.276110541386
ENSG00000171443	ZNF524	zinc finger protein 524 [Source:HGNC Symbol;Acc:HGNC:28322]	protein_coding	15.6800733015618	-0.493029409621635	0.125036023749141	0.999977260311536	18.4772806519115	16.3493779361876	5.66244878714458	7.70337818591648	5.20426327660139	21.4867709800789	27.5879518577822	19.0944147800399	16.9379064020582	18.2969401578974
ENSG00000162817	C1orf115	chromosome 1 open reading frame 115 [Source:HGNC Symbol;Acc:HGNC:25873]	protein_coding	31.5234872171038	-0.491756526409763	0.125286600324339	0.999977260311536	17.5974101446776	45.6655038907308	9.90928537750301	7.70337818591648	10.4085265532028	75.203698430276	9.19598395259408	13.366090346028	107.01677226755	19.1682230225592
ENSG00000071967	CYBRD1	cytochrome b reductase 1 [Source:HGNC Symbol;Acc:HGNC:20797]	protein_coding	89.8711932999448	-0.479444295377086	0.125321961055605	0.999977260311536	21.1168921736131	65.9612833977223	22.6497951485783	37.6609600200361	206.435776638522	200.543195814069	73.5678716207527	24.8227392140519	137.04306088938	108.910358082722
ENSG00000081154	PCNP	PEST proteolytic signal containing nuclear protein [Source:HGNC Symbol;Acc:HGNC:30023]	protein_coding	654.514948869483	0.344086960175892	0.12537991916248	0.999977260311536	540.240491441603	625.222763145932	678.078242260563	896.15966229495	994.881663043632	642.812565154026	536.432397234655	389.526061512815	534.313956501291	707.481686105365
ENSG00000123411	IKZF4	IKAROS family zinc finger 4 [Source:HGNC Symbol;Acc:HGNC:13179]	protein_coding	276.78905839463	0.378922046349904	0.125472068388647	0.999977260311536	314.993641589729	248.623298960646	338.331315031889	375.753669290815	306.184156106715	161.150782350591	288.140830514615	345.608907518723	174.768397875782	214.335584706798
ENSG00000185630	PBX1	PBX homeobox 1 [Source:HGNC Symbol;Acc:HGNC:8632]	protein_coding	1983.91114115826	0.37143703598757	0.125578172747273	0.999977260311536	2094.97167772387	1624.78990386526	2296.12298318713	2450.53019403099	2789.48511625834	1227.43179223701	2190.17684470949	2564.37990495936	969.310189099604	1631.91280551151
ENSG00000248445	SEMA6A-AS1	SEMA6A antisense RNA 1 [Source:HGNC Symbol;Acc:HGNC:51110]	antisense	27.2547269572575	-0.488960662343508	0.125716920440878	0.999977260311536	29.0357267387181	23.1146377718514	15.5717341646476	11.9830327336479	13.0106581915035	58.1933380710469	12.2613119367921	34.3699466040719	52.353528879089	22.6533544812063
ENSG00000095397	WHRN	whirlin [Source:HGNC Symbol;Acc:HGNC:16361]	protein_coding	161.784629143979	-0.371956819416147	0.125848144450661	0.999977260311536	158.376691302099	155.037204567296	138.729995285042	106.991363693284	125.7696958512	176.370578461481	219.170950870159	185.215823366387	197.095638133041	155.088349909797
ENSG00000137962	ARHGAP29	Rho GTPase activating protein 29 [Source:HGNC Symbol;Acc:HGNC:30207]	protein_coding	106.280246322287	-0.471358285986243	0.125897177312018	0.999977260311536	58.0714534774361	162.930007708904	83.5211196103825	32.5253745627585	60.7164048936829	238.145045029207	42.9145917787724	118.385371636248	73.9108642998904	191.682230225591
ENSG00000131876	SNRPA1	small nuclear ribonucleoprotein polypeptide A' [Source:HGNC Symbol;Acc:HGNC:11152]	protein_coding	188.004121851489	0.378537694976756	0.125960457567283	0.999977260311536	161.0163028238	265.536448549805	206.679380730777	207.991211019745	235.926601872596	138.768729246343	205.376974941268	87.8343079881837	140.892585071666	230.01867627071
ENSG00000113649	TCERG1	transcription elongation regulator 1 [Source:HGNC Symbol;Acc:HGNC:15630]	protein_coding	983.549847315699	0.315436700066392	0.126099464399448	0.999977260311536	1009.21147179726	1142.76514057421	1009.33149630852	1075.04922239012	1281.98352046948	893.491559921613	852.161179607052	700.765022427465	1011.65495510475	859.084904556515
ENSG00000155966	AFF2	AF4/FMR2 family member 2 [Source:HGNC Symbol;Acc:HGNC:3776]	protein_coding	514.168192856194	-0.404319182790431	0.126217762166014	0.999977260311536	416.178749921626	329.806416988612	498.295493268723	411.702767491758	250.672014489634	1070.75742050726	199.246318972872	540.37193827513	1157.16696919516	267.483839451166
ENSG00000143353	LYPLAL1	lysophospholipase like 1 [Source:HGNC Symbol;Acc:HGNC:20440]	protein_coding	53.0019990386093	0.455797898202736	0.126220204773832	0.999977260311536	44.8733958689279	50.1756771145067	42.4683659035843	68.474472763702	120.565432574599	61.7744665677267	32.1859438340793	19.0944147800399	34.6457176405736	55.7621033383539
ENSG00000183160	TMEM119	transmembrane protein 119 [Source:HGNC Symbol;Acc:HGNC:27884]	protein_coding	9.27868896688055	-0.463592316838707	0.126267283705028	0.999977260311536	10.5584460868066	5.07394487674787	7.07806098393072	0	0.867377212766898	42.9735419601577	4.59799197629704	15.2755318240319	4.61942901874315	1.74256572932356
ENSG00000119686	FLVCR2	feline leukemia virus subgroup C cellular receptor family member 2 [Source:HGNC Symbol;Acc:HGNC:20105]	protein_coding	10.5850214173286	-0.477507764704976	0.126321890943644	0.999977260311536	8.79870507233881	10.1478897534957	5.66244878714458	3.4237236381851	2.60213163830069	22.3820531042488	9.19598395259408	5.72832443401198	23.0971450937157	14.8118086992503
ENSG00000106299	WASL	Wiskott-Aldrich syndrome like [Source:HGNC Symbol;Acc:HGNC:12735]	protein_coding	377.885249931284	0.350886482754048	0.12633300364341	0.999977260311536	342.26962731398	342.209393353995	369.474783361184	474.185723888637	655.737172851775	340.207207184582	308.065462411902	280.687897266587	347.99698607865	318.01824560155
ENSG00000134986	NREP	neuronal regeneration related protein [Source:HGNC Symbol;Acc:HGNC:16834]	protein_coding	3516.23277485252	0.37545292026958	0.126579907789985	0.999977260311536	3448.21251784958	2407.86872984335	3417.28784304175	6351.00734883336	4912.82453311171	2692.11334737905	4239.34860214587	2190.12937527058	2523.74805390667	2979.78739714329
ENSG00000171885	AQP4	aquaporin 4 [Source:HGNC Symbol;Acc:HGNC:637]	protein_coding	248.167790226955	0.421400363564864	0.126742848180936	0.999977260311536	1.75974101446776	7.32903148863581	5.66244878714458	5.13558545727765	2253.4459987684	7.16225699335962	141.005087273109	7.63776591201597	4.61942901874315	47.9205575563979
ENSG00000173320	STOX2	storkhead box 2 [Source:HGNC Symbol;Acc:HGNC:25450]	protein_coding	721.964181796525	0.345122578149281	0.126796539443064	0.999977260311536	697.737312236468	659.612833977223	801.236503380958	1099.87121876696	830.079992617922	548.807942116181	570.151005060833	947.082973089981	592.826724072037	472.235312646685
ENSG00000146151	HMGCLL1	3-hydroxymethyl-3-methylglutaryl-CoA lyase like 1 [Source:HGNC Symbol;Acc:HGNC:21359]	protein_coding	56.4119206862173	0.462119372653635	0.126915517835189	0.999977260311536	80.948086665517	44.5379605847869	52.3776512810874	137.80487643695	38.1645973617435	33.1254385942882	18.3919679051882	55.3738028621158	48.5040046968031	54.8908204736921
ENSG00000155970	MICU3	mitochondrial calcium uptake family member 3 [Source:HGNC Symbol;Acc:HGNC:27820]	protein_coding	110.409238753802	0.443134735773297	0.127127162346657	0.999977260311536	81.8279571727509	62.5786534798904	70.7806098393072	240.516585582503	252.406768915167	92.2140587895051	76.6331996049507	72.5587761641517	70.0613401176044	84.5144378721926
ENSG00000224383	PRR29	proline rich 29 [Source:HGNC Symbol;Acc:HGNC:25673]	protein_coding	19.7758741391201	-0.490390906304207	0.127188397933549	0.999977260311536	14.0779281157421	15.2218346302436	11.3248975742892	7.70337818591648	14.7454126170373	34.9160028426282	24.5226238735842	30.5510636480639	37.7253369864024	6.97026291729424
ENSG00000095574	IKZF5	IKAROS family zinc finger 5 [Source:HGNC Symbol;Acc:HGNC:14283]	protein_coding	116.941335120946	0.41524869528397	0.127282852940168	0.999977260311536	106.4643313753	85.1295195987698	141.561219678614	156.635356446968	211.640039915123	81.4706732994657	111.884471423228	112.657047202236	80.0701029915479	81.9005892782073
ENSG00000147119	CHST7	carbohydrate sulfotransferase 7 [Source:HGNC Symbol;Acc:HGNC:13817]	protein_coding	102.654183400598	-0.452400420858181	0.12738794423851	0.999977260311536	61.5909355063717	161.238692749988	80.6898952168103	50.4999236632303	47.7057467021794	190.6950924482	110.351807431129	53.4643613841118	177.078112385154	93.2272665188104
ENSG00000135643	KCNMB4	potassium calcium-activated channel subfamily M regulatory beta subunit 4 [Source:HGNC Symbol;Acc:HGNC:6289]	protein_coding	200.351751334324	-0.37659734232541	0.127599106308235	0.999977260311536	146.058504200824	168.567724238624	121.742648923608	193.440385557458	198.62938172362	301.710075845274	223.768942846456	127.932579026268	332.598889349507	189.068381631606
ENSG00000162490	DRAXIN	dorsal inhibitory axon guidance protein [Source:HGNC Symbol;Acc:HGNC:25054]	protein_coding	961.526537936013	-0.329426427863916	0.127626902985542	0.999977260311536	814.760089698574	1062.70956585219	726.209056951292	879.041044104025	661.808813341143	1373.36277847671	1033.01553067474	1096.01940837429	1302.67898328557	665.6601086016
ENSG00000105376	ICAM5	intercellular adhesion molecule 5 [Source:HGNC Symbol;Acc:HGNC:5348]	protein_coding	38.7219027919876	-0.486731657954815	0.127713476231482	0.999977260311536	65.1104175353072	22.5508661188794	28.3122439357229	9.41524000500903	14.7454126170373	17.9056424833991	56.7085677076635	97.3815153782036	38.4952418228596	36.5938803157947
ENSG00000025156	HSF2	heat shock transcription factor 2 [Source:HGNC Symbol;Acc:HGNC:5225]	protein_coding	267.844723163503	0.378744317807858	0.127968592034657	0.999977260311536	215.568274272301	227.19997614771	227.913563682569	379.177392929	523.02845929844	222.029966794148	280.47751055412	129.842020504272	210.95392518927	262.256142263196
ENSG00000172349	IL16	interleukin 16 [Source:HGNC Symbol;Acc:HGNC:5980]	protein_coding	7.26252191946284	-0.421706018821012	0.128233377500667	0.999977260311536	6.15909355063717	0.563771652971986	1.41561219678614	2.56779272863883	3.46950885106759	12.5339497383793	13.7939759288911	26.7321806920559	5.38933385520034	0
ENSG00000152078	TMEM56	transmembrane protein 56 [Source:HGNC Symbol;Acc:HGNC:26477]	protein_coding	31.0756064279485	0.473918620913058	0.12826132949687	0.999977260311536	26.3961152170164	27.6248109956273	41.0527537067982	59.059232758693	43.3688606383449	21.4867709800789	21.4572958893862	24.8227392140519	18.4777160749726	27.0097688045152
ENSG00000135744	AGT	angiotensinogen [Source:HGNC Symbol;Acc:HGNC:333]	protein_coding	3.84917549577816	0.330036949404715	0.128569499691494	0.999977260311536	0	0	1.41561219678614	1.71186181909255	32.9603340851421	0	1.53266399209901	0	0	0.87128286466178
ENSG00000271474			antisense	7.9994817254027	-0.436824448886131	0.128580640232965	0.999977260311536	0	3.9464015708039	2.83122439357229	1.71186181909255	10.4085265532028	22.3820531042488	6.13065596839605	9.54720739001996	16.9379064020582	6.09898005263246
ENSG00000166974	MAPRE2	microtubule associated protein RP/EB family member 2 [Source:HGNC Symbol;Acc:HGNC:6891]	protein_coding	791.183659966499	0.325505940092449	0.12874356853225	0.999977260311536	917.704939044938	565.462967930902	853.614154662045	1388.31993528406	799.72179017108	699.215338976733	537.965061226754	759.957708245589	752.966930055133	636.907774067761
ENSG00000124749	COL21A1	collagen type XXI alpha 1 chain [Source:HGNC Symbol;Acc:HGNC:17025]	protein_coding	11.4008759866628	-0.436010166321967	0.128946011736779	0.999977260311536	10.5584460868066	2.81885826485993	1.41561219678614	0	10.4085265532028	35.8112849667981	3.06532798419803	26.7321806920559	22.3272402572585	0.87128286466178
ENSG00000172819	RARG	retinoic acid receptor gamma [Source:HGNC Symbol;Acc:HGNC:9866]	protein_coding	23.1349687667668	-0.483344639574981	0.129067450803638	0.999977260311536	16.7175396374437	20.8595511599635	14.1561219678614	8.55930909546275	23.4191847447063	34.9160028426282	29.1206158498813	24.8227392140519	30.0262886218305	28.7523345338387
ENSG00000204186	ZDBF2	zinc finger DBF-type containing 2 [Source:HGNC Symbol;Acc:HGNC:29313]	protein_coding	396.654653984238	0.374163563275248	0.129215930304059	0.999977260311536	557.837901586281	246.93198400173	621.453754389118	604.28722213967	183.883969106582	304.395922217784	88.8945115417428	557.556911577166	617.463678838667	183.840684443635
ENSG00000083097	DOPEY1	dopey family member 1 [Source:HGNC Symbol;Acc:HGNC:21194]	protein_coding	389.486706798163	0.341007527452721	0.129496619323337	0.999977260311536	467.211239341191	306.69177921676	434.592944413346	639.380389431068	388.58499131957	344.683617805432	292.738822490912	368.522205254771	331.828984513049	320.632094195535
ENSG00000144579	CTDSP1	CTD small phosphatase 1 [Source:HGNC Symbol;Acc:HGNC:21614]	protein_coding	117.809483315438	-0.449358131570052	0.12976952979761	0.999977260311536	48.3928778978634	161.80246440296	55.2088756746597	52.2117854823228	138.780354042704	179.95170695816	165.527711146693	34.3699466040719	209.414115516356	132.43499542859
ENSG00000136152	COG3	component of oligomeric golgi complex 3 [Source:HGNC Symbol;Acc:HGNC:18619]	protein_coding	210.392699909431	0.348236499963898	0.129867387983747	0.999977260311536	240.204648474849	182.098243909951	234.9916246665	273.897891054808	267.152181532205	184.42811757901	125.678447352119	194.763030756407	192.476209114298	208.236604654165
ENSG00000253596			antisense	3.77286348934382	0.390107964698385	0.130078535064465	0.999977260311536	7.03896405787105	2.25508661188794	7.07806098393072	7.70337818591648	6.93901770213519	1.79056424833991	0	0	2.30971450937157	2.61384859398534
ENSG00000138430	OLA1	Obg like ATPase 1 [Source:HGNC Symbol;Acc:HGNC:28833]	protein_coding	731.670735755665	0.318249638053022	0.130404555615056	0.999977260311536	608.870391005846	765.601904735957	716.299771573789	829.397051350341	1194.37842198002	460.175011823356	734.146052215428	469.722603588982	732.179499470789	805.936649812146
ENSG00000185532	PRKG1	protein kinase, cGMP-dependent, type I [Source:HGNC Symbol;Acc:HGNC:9414]	protein_coding	65.0911314916598	-0.481706604475655	0.130503070865114	0.999977260311536	20.2370216663793	60.8873385209745	25.4810195421506	23.9660654672957	87.6050984894567	141.454575618853	39.8492637945744	36.2793880820759	172.458683366411	42.6928603684272
ENSG00000104381	GDAP1	ganglioside induced differentiation associated protein 1 [Source:HGNC Symbol;Acc:HGNC:15968]	protein_coding	548.579814008237	0.359929208816991	0.130550011359981	0.999977260311536	716.214592888379	413.808393281438	530.854573794804	895.303731385404	621.909461553866	389.447724013929	452.135877669209	530.82473088511	387.262132737967	548.036921872259
ENSG00000164093	PITX2	paired like homeodomain 2 [Source:HGNC Symbol;Acc:HGNC:9005]	protein_coding	9.09385157456113	-0.449583070170538	0.13075552683383	0.999977260311536	10.5584460868066	0.563771652971986	8.49367318071687	0.855930909546275	3.46950885106759	14.3245139867192	21.4572958893862	21.0038562580439	8.4689532010291	1.74256572932356
ENSG00000146281	PM20D2	peptidase M20 domain containing 2 [Source:HGNC Symbol;Acc:HGNC:21408]	protein_coding	153.256218511219	0.397134083834803	0.131007276489717	0.999977260311536	124.061741519977	162.930007708904	184.029585582199	199.431901924282	222.915943681093	165.627192971441	90.4271755338418	85.9248665101797	177.848017221611	119.365752458664
ENSG00000164418	GRIK2	glutamate ionotropic receptor kainate type subunit 2 [Source:HGNC Symbol;Acc:HGNC:4580]	protein_coding	159.858795734242	0.412605347191148	0.131016432985017	0.999977260311536	196.211123113155	81.1831180279659	195.354483156488	284.169061969363	198.62938172362	196.96206731739	99.6231594864359	160.393084152335	82.3798175009195	103.682660894752
ENSG00000124789	NUP153	nucleoporin 153 [Source:HGNC Symbol;Acc:HGNC:8062]	protein_coding	555.426467310062	0.325890626037649	0.131305732124718	0.999977260311536	475.130073906296	653.411345794531	590.310286059822	670.193902174734	745.944402979532	492.405168293474	423.015261819328	389.526061512815	496.588619514888	617.739551045202
ENSG00000215217	C5orf49	chromosome 5 open reading frame 49 [Source:HGNC Symbol;Acc:HGNC:27028]	protein_coding	51.7849072677134	-0.482070336186814	0.131572499991466	0.999977260311536	14.957798622976	28.7523543015713	12.7405097710753	13.6948945527404	151.791012234207	82.3659554236357	61.3065596839606	30.5510636480639	81.6099126644623	40.0790117744419
ENSG00000258890	CEP95	centrosomal protein 95 [Source:HGNC Symbol;Acc:HGNC:25141]	protein_coding	380.801290616789	0.350385655475785	0.131735387199522	0.999977260311536	375.704706588867	381.673409062034	394.955802903334	414.270560220397	596.755522383626	297.233665224424	461.331861621803	210.038562580439	304.882315237048	371.166500345918
ENSG00000183044	ABAT	4-aminobutyrate aminotransferase [Source:HGNC Symbol;Acc:HGNC:23]	protein_coding	1432.79453483824	0.35295140317993	0.131759276012526	0.999977260311536	1186.06544375127	1138.81873900341	1346.24719914362	1641.67548450976	3080.05648253526	914.083048777522	1460.62878447036	1267.86914139465	1017.81419379641	1274.68683100018
ENSG00000010278	CD9	CD9 molecule [Source:HGNC Symbol;Acc:HGNC:1709]	protein_coding	82.9890536890071	-0.483120686086872	0.13199800108421	0.999977260311536	27.2759857242503	84.0019762928259	31.1434683292952	8.55930909546275	132.708713553335	191.59037457237	75.1005356128517	9.54720739001996	153.211062454981	116.751903864678
ENSG00000136160	EDNRB	endothelin receptor type B [Source:HGNC Symbol;Acc:HGNC:3180]	protein_coding	274.079878858438	0.449032851450078	0.132030522271378	0.999977260311536	31.6753382604197	43.4104172788429	31.1434683292952	172.898043728348	2057.41874868308	51.0310810776873	222.236278854357	21.0038562580439	31.5660982947448	78.4154578195602
ENSG00000006747	SCIN	scinderin [Source:HGNC Symbol;Acc:HGNC:21695]	protein_coding	8.61657360212207	-0.45054840635475	0.132162299101767	0.999977260311536	11.4383165940405	1.12754330594397	2.83122439357229	2.56779272863883	2.60213163830069	6.26697486918967	10.7286479446931	38.1888295600799	6.92914352811472	3.48513145864712
ENSG00000121966	CXCR4	C-X-C motif chemokine receptor 4 [Source:HGNC Symbol;Acc:HGNC:2561]	protein_coding	376.057651638006	-0.462163159854371	0.132418965345223	0.999977260311536	77.4286046365815	441.433204277065	104.755302562175	158.347218266061	639.257005809204	584.619227082979	651.382196642081	43.9171539940918	741.418357508275	318.01824560155
ENSG00000180730	SHISA2	shisa family member 2 [Source:HGNC Symbol;Acc:HGNC:20366]	protein_coding	67.880676615818	-0.461095681476979	0.132443738418356	0.999977260311536	53.6721009412667	80.619346374994	41.0527537067982	52.2117854823228	20.8170531064056	141.454575618853	29.1206158498813	59.1926858181238	150.131443109152	50.5344061503832
ENSG00000235655	H3F3AP4	H3 histone, family 3A, pseudogene 4 [Source:HGNC Symbol;Acc:HGNC:42980]	processed_pseudogene	54.8267813162804	0.447034976600639	0.132568307565793	0.999977260311536	35.1948202893552	50.1756771145067	39.6371415100121	72.7541273114334	132.708713553335	14.3245139867192	59.7738956918615	17.1849733020359	51.5836240426318	74.930326360913
ENSG00000006576	PHTF2	putative homeodomain transcription factor 2 [Source:HGNC Symbol;Acc:HGNC:13411]	protein_coding	222.132554985822	0.364432615000361	0.132630644517915	0.999977260311536	184.772806519115	209.723054905579	239.238461256858	306.423265617567	345.216130681226	208.600734931599	176.256359091387	158.483642674331	154.750872127895	237.860222052666
ENSG00000185697	MYBL1	MYB proto-oncogene like 1 [Source:HGNC Symbol;Acc:HGNC:7547]	protein_coding	49.8507582630588	0.449957887117143	0.13263348557747	0.999977260311536	56.3117124629684	54.1220786853106	53.7932634778735	63.3388873064244	71.1249314468857	26.8584637250986	44.4472557708714	43.9171539940918	19.2476209114298	65.3462148496335
ENSG00000172602	RND1	Rho family GTPase 1 [Source:HGNC Symbol;Acc:HGNC:18314]	protein_coding	54.7624639069022	-0.453821178915506	0.132649274255187	0.999977260311536	59.8311944919039	37.772700749123	29.727856132509	27.3897891054808	56.3795188298484	53.7169274501972	78.1658635970497	87.8343079881837	72.371054626976	44.4354260977508
ENSG00000102057	KCND1	potassium voltage-gated channel subfamily D member 1 [Source:HGNC Symbol;Acc:HGNC:6237]	protein_coding	34.4109957051819	0.464899102301241	0.13282536714502	0.999977260311536	46.6331368833957	26.4972676896833	79.2742830200241	47.9321309345914	16.4801670425711	21.4867709800789	13.7939759288911	49.6454784281038	22.3272402572585	20.0395058872209
ENSG00000120699	EXOSC8	exosome component 8 [Source:HGNC Symbol;Acc:HGNC:17035]	protein_coding	197.986224725613	0.367935001688188	0.132933782475145	0.999977260311536	174.214360432308	207.467968293691	206.679380730777	218.2623819343	325.266454787587	161.150782350591	183.919679051882	89.7437494661877	150.901347945609	262.256142263196
ENSG00000123983	ACSL3	acyl-CoA synthetase long chain family member 3 [Source:HGNC Symbol;Acc:HGNC:3570]	protein_coding	809.7508742352	0.322252181164612	0.133064967812525	0.999977260311536	921.224421073873	816.905125156407	850.782930268473	1100.72714967651	857.836063426462	769.942626786159	508.844445376873	733.225527553533	666.737588371928	871.28286466178
ENSG00000165338	HECTD2	HECT domain E3 ubiquitin protein ligase 2 [Source:HGNC Symbol;Acc:HGNC:26736]	protein_coding	295.13599586154	0.370784179838122	0.133237530849179	0.999977260311536	282.438432822076	184.917102174811	351.071824802964	445.084072964063	464.046808830291	272.165765747666	213.040294901763	261.593482486547	175.53830271224	301.463871172976
ENSG00000109184	DCUN1D4	defective in cullin neddylation 1 domain containing 4 [Source:HGNC Symbol;Acc:HGNC:28998]	protein_coding	410.832871877531	0.345691948621926	0.13338273658773	0.999977260311536	363.386519487593	378.854550797174	467.152024939428	611.990600325587	536.039117489943	377.80905639972	386.231326008951	313.148402392655	322.590126475563	351.126994458697
ENSG00000215475	SIAH3	siah E3 ubiquitin protein ligase family member 3 [Source:HGNC Symbol;Acc:HGNC:30553]	protein_coding	47.3664061238617	0.467087210485942	0.133412995951193	0.999977260311536	59.8311944919039	31.0074409134592	116.080200136464	77.8897127687111	13.8780354042704	18.800924607569	29.1206158498813	85.9248665101797	18.4777160749726	22.6533544812063
ENSG00000177432	NAP1L5	nucleosome assembly protein 1 like 5 [Source:HGNC Symbol;Acc:HGNC:19968]	protein_coding	202.108396549854	0.39893022317228	0.133457504139015	0.999977260311536	195.331252605922	116.700732165201	181.198361188627	500.719582084571	244.600374000265	150.407396860552	167.060375138792	152.755318240319	162.449920492467	149.860652721826
ENSG00000110002	VWA5A	von Willebrand factor A domain containing 5A [Source:HGNC Symbol;Acc:HGNC:6658]	protein_coding	163.155529741259	0.405620857437925	0.133505855775173	0.999977260311536	174.214360432308	178.151842339147	237.822849060072	255.06741104479	117.963300936298	126.234779507963	101.155823478535	147.026993806307	97.0080093936061	196.909927413562
ENSG00000175274	TP53I11	tumor protein p53 inducible protein 11 [Source:HGNC Symbol;Acc:HGNC:16842]	protein_coding	756.303663396548	-0.306070738087836	0.133579466744721	0.999977260311536	596.552203904571	812.958723585603	607.297632421256	861.066495003553	439.760246872817	769.047344661989	1138.76934612957	698.855580949461	1086.3357242411	552.393336195568
ENSG00000171033	PKIA	cAMP-dependent protein kinase inhibitor alpha [Source:HGNC Symbol;Acc:HGNC:9017]	protein_coding	1429.75825729706	0.374973996535442	0.133588115892029	0.999977260311536	1274.05249447466	886.249038471962	1228.75138681037	3439.98632546648	1831.03329615092	1188.9346608977	1101.98541031919	1132.29879645637	983.168476155833	1231.12268776709
ENSG00000284523			antisense	9.78529215794671	-0.438844921490879	0.133786729451789	0.999977260311536	15.8376691302099	2.81885826485993	4.24683659035843	0.855930909546275	0	2.68584637250986	13.7939759288911	43.9171539940918	8.4689532010291	5.22769718797068
ENSG00000254087	LYN	LYN proto-oncogene, Src family tyrosine kinase [Source:HGNC Symbol;Acc:HGNC:6735]	protein_coding	63.8598713288053	-0.471451595508891	0.133840754218173	0.999977260311536	48.3928778978634	52.9945353793667	33.9746927228675	12.8389636431941	92.8093617660581	108.329137024564	75.1005356128517	70.6493346861477	107.786677104007	35.722597451133
ENSG00000164398	ACSL6	acyl-CoA synthetase long chain family member 6 [Source:HGNC Symbol;Acc:HGNC:16496]	protein_coding	97.9063881083879	0.422527887874581	0.134233516911322	0.999977260311536	104.704590360832	60.3235668680025	97.677241578244	192.584454647912	140.515108468238	72.5178520577662	75.1005356128517	103.109839812216	65.4419110988613	67.088780578957
ENSG00000139278	GLIPR1	GLI pathogenesis related 1 [Source:HGNC Symbol;Acc:HGNC:17001]	protein_coding	70.2037099439963	0.481288854409292	0.134428408162474	0.999977260311536	62.4708060136055	132.486338448417	80.6898952168103	41.0846836582212	53.7773871915477	21.4867709800789	3.06532798419803	24.8227392140519	7.69904836457191	274.454102368461
ENSG00000167657	DAPK3	death associated protein kinase 3 [Source:HGNC Symbol;Acc:HGNC:2676]	protein_coding	320.579587428312	-0.378163802217121	0.134550670975728	0.999977260311536	294.75661992335	517.542377428283	268.966317389368	157.491287356515	167.403802064011	394.819416758949	381.633334032654	292.144546134611	337.21831836825	393.819854827124
ENSG00000111711	GOLT1B	golgi transport 1B [Source:HGNC Symbol;Acc:HGNC:20175]	protein_coding	181.061901533454	0.377598294253393	0.134815540529859	0.999977260311536	131.980576085082	176.460527380232	152.886117252904	305.56733470802	291.438743489678	167.417757219781	133.341767312614	85.9248665101797	154.750872127895	210.850453248151
ENSG00000165495	PKNOX2	PBX/knotted 1 homeobox 2 [Source:HGNC Symbol;Acc:HGNC:16714]	protein_coding	141.876756988263	-0.420264516403307	0.134976920824004	0.999977260311536	109.983813404235	173.641669115372	107.586526955747	73.6100582209797	99.7483794681933	234.563916532528	111.884471423228	103.109839812216	248.679262175673	155.959632774459
ENSG00000189134	NKAPL	NFKB activating protein like [Source:HGNC Symbol;Acc:HGNC:21584]	protein_coding	4.22489334667738	-0.399116286594421	0.135112420208615	0.999977260311536	4.3993525361694	0.563771652971986	1.41561219678614	0.855930909546275	0.867377212766898	4.47641062084976	7.66331996049507	17.1849733020359	3.07961934582876	1.74256572932356
ENSG00000168116	KIAA1586	KIAA1586 [Source:HGNC Symbol;Acc:HGNC:21360]	protein_coding	193.439466910264	0.366956226399735	0.135377642686837	0.999977260311536	210.289051228898	171.950354156456	263.303868602223	218.2623819343	250.672014489634	210.391299179939	141.005087273109	133.66090346028	196.325733296584	138.533975481223
ENSG00000164850	GPER1	G protein-coupled estrogen receptor 1 [Source:HGNC Symbol;Acc:HGNC:4485]	protein_coding	10.5911879760883	-0.462977157571696	0.135588239503134	0.999977260311536	7.91883456510493	9.58411810052376	7.07806098393072	0.855930909546275	5.20426327660139	8.05753911752957	9.19598395259408	19.0944147800399	15.3980967291438	23.524637345868
ENSG00000171786	NHLH1	nescient helix-loop-helix 1 [Source:HGNC Symbol;Acc:HGNC:7817]	protein_coding	195.144303108224	-0.42910851188282	0.135663864371731	0.999977260311536	65.1104175353072	239.602952513094	59.4557122650181	18.8304800100181	19.9496758936387	381.3901848964	29.1206158498813	82.1059835541717	900.788658654914	155.088349909797
ENSG00000258498	DIO3OS	DIO3 opposite strand/antisense RNA (head to head) [Source:HGNC Symbol;Acc:HGNC:20348]	lincRNA	15.5998987887775	0.476092760495388	0.135735509236551	0.999977260311536	26.3961152170164	26.4972676896833	21.2341829517922	11.9830327336479	16.4801670425711	4.47641062084976	21.4572958893862	7.63776591201597	1.53980967291438	18.2969401578974
ENSG00000164100	NDST3	N-deacetylase and N-sulfotransferase 3 [Source:HGNC Symbol;Acc:HGNC:7682]	protein_coding	42.4996183673952	-0.474268591557295	0.135749444285566	0.999977260311536	18.4772806519115	24.2421810777954	12.7405097710753	33.3813054723047	45.1036150638787	70.7272878094263	22.9899598814852	21.0038562580439	156.29068180081	20.0395058872209
ENSG00000122417	ODF2L	outer dense fiber of sperm tails 2 like [Source:HGNC Symbol;Acc:HGNC:29225]	protein_coding	347.815800802481	0.345315023788412	0.13590663021417	0.999977260311536	412.65926789269	299.926519381096	370.89039555797	444.228142054517	447.56664178772	253.364841140097	272.814190593624	421.986566638882	260.227834722531	294.493608255681
ENSG00000174607	UGT8	UDP glycosyltransferase 8 [Source:HGNC Symbol;Acc:HGNC:12555]	protein_coding	22.6897316340285	0.476393649231791	0.135966302153301	0.999977260311536	21.1168921736131	32.1349842194032	50.9620390843012	11.9830327336479	33.827711297909	11.6386676142094	15.3266399209901	17.1849733020359	16.168001565601	16.5543744285738
ENSG00000211448	DIO2	iodothyronine deiodinase 2 [Source:HGNC Symbol;Acc:HGNC:2884]	protein_coding	49.5629301144718	0.479055704508303	0.136042420408596	0.999977260311536	82.7078276799848	86.8208345576858	103.339690365389	30.8135127436659	15.6127898298042	7.16225699335962	21.4572958893862	42.0077125160878	17.7078112385154	87.9995693308397
ENSG00000223802	CERS1	ceramide synthase 1 [Source:HGNC Symbol;Acc:HGNC:14253]	protein_coding	34.387027245346	-0.465212764175286	0.136148683376871	0.999977260311536	32.5552087676536	50.7394487674787	21.2341829517922	12.8389636431941	14.7454126170373	65.3555950644065	42.9145917787724	28.6416221700599	46.9641950238887	27.8810516691769
ENSG00000137185	ZSCAN9	zinc finger and SCAN domain containing 9 [Source:HGNC Symbol;Acc:HGNC:12984]	protein_coding	164.956854781899	0.38494689339812	0.136382457394439	0.999977260311536	168.935137388905	144.8893148138	230.744788076142	183.169214642903	228.987584170461	142.349857743022	183.919679051882	110.747605724232	88.539056192577	167.286310015062
ENSG00000137203	TFAP2A	transcription factor AP-2 alpha [Source:HGNC Symbol;Acc:HGNC:11742]	protein_coding	12.6499653142968	-0.472581167710883	0.136599267033402	0.999977260311536	14.957798622976	12.4029763653837	1.41561219678614	5.13558545727765	6.07164048936829	31.3348743459483	10.7286479446931	15.2755318240319	10.0087628739435	19.1682230225592
ENSG00000148704	VAX1	ventral anterior homeobox 1 [Source:HGNC Symbol;Acc:HGNC:12660]	protein_coding	192.578321544899	0.462043421907146	0.136644908809308	0.999977260311536	234.925425431446	214.233228129355	311.434683292952	175.465836456986	156.127898298042	43.8688240843277	366.306694111664	210.038562580439	13.8582870562294	199.523776007548
ENSG00000235387	SPAAR	small regulatory polypeptide of amino acid response [Source:HGNC Symbol;Acc:HGNC:27244]	protein_coding	5.83197781360848	-0.408821905650594	0.136852045404993	0.999977260311536	4.3993525361694	0.563771652971986	4.24683659035843	1.71186181909255	0	1.79056424833991	9.19598395259408	32.4605051260679	3.07961934582876	0.87128286466178
ENSG00000196277	GRM7	glutamate metabotropic receptor 7 [Source:HGNC Symbol;Acc:HGNC:4599]	protein_coding	32.8240360530457	0.47816888849292	0.136938500672094	0.999977260311536	33.4350792748875	18.6044645480755	29.727856132509	136.093014617858	9.54114934043588	8.05753911752957	7.66331996049507	55.3738028621158	12.3184773833151	17.4256572932356
ENSG00000112033	PPARD	peroxisome proliferator activated receptor delta [Source:HGNC Symbol;Acc:HGNC:9235]	protein_coding	152.135279766247	-0.378732316204754	0.13732633793032	0.999977260311536	115.263036447638	127.412393571669	120.327036726822	124.965912793756	140.515108468238	226.506377414998	183.919679051882	103.109839812216	222.502497736128	156.83091563912
ENSG00000177888	ZBTB41	zinc finger and BTB domain containing 41 [Source:HGNC Symbol;Acc:HGNC:24819]	protein_coding	272.618634513544	0.34971731212048	0.137374495208992	0.999977260311536	317.633253111431	205.776653334775	359.565497983681	423.685800225406	262.81529546837	265.003508754306	197.713654980773	284.506780222595	198.635447805955	210.850453248151
ENSG00000102531	FNDC3A	fibronectin type III domain containing 3A [Source:HGNC Symbol;Acc:HGNC:20296]	protein_coding	694.359355167782	0.322718477726783	0.137392142918392	0.999977260311536	725.013297960718	759.400416553265	746.027627706298	902.151178661774	758.955061171036	758.30395917195	419.94993383513	536.553055319122	682.905589937529	654.333431360996
ENSG00000275395	FCGBP	Fc fragment of IgG binding protein [Source:HGNC Symbol;Acc:HGNC:13572]	protein_coding	40.3600986741885	-0.477415078821576	0.137545531812723	0.999977260311536	80.948086665517	10.7116614064677	31.1434683292952	9.41524000500903	1.7347544255338	11.6386676142094	44.4472557708714	169.940291542355	39.2651466593168	4.3564143233089
ENSG00000150873	C2orf50	chromosome 2 open reading frame 50 [Source:HGNC Symbol;Acc:HGNC:26324]	protein_coding	14.7590985567688	-0.472778331482541	0.137680432596271	0.999977260311536	7.91883456510493	9.58411810052376	9.90928537750301	5.13558545727765	11.2759037659697	29.5443100976084	4.59799197629704	26.7321806920559	31.5660982947448	11.3266772406031
ENSG00000116983	HPCAL4	hippocalcin like 4 [Source:HGNC Symbol;Acc:HGNC:18212]	protein_coding	208.470431942145	0.410816129876574	0.137684745129552	0.999977260311536	327.311828691004	166.312637626736	260.472644208651	386.02484020537	102.350511106494	169.208321468121	95.0251675101389	316.967285348663	108.556581940464	152.474501315811
ENSG00000106829	TLE4	transducin like enhancer of split 4 [Source:HGNC Symbol;Acc:HGNC:11840]	protein_coding	842.431160283664	0.379581209091413	0.137785060127294	0.999977260311536	1185.18557324404	979.271361212339	1139.56781841285	1204.29478973161	410.269421638743	735.921906067701	396.959973953645	1061.64946177022	569.729578978322	741.461717827174
ENSG00000197381	ADARB1	adenosine deaminase, RNA specific B1 [Source:HGNC Symbol;Acc:HGNC:226]	protein_coding	155.997087408183	-0.376231459492152	0.137967908477821	0.999977260311536	122.302000505509	134.177653407333	137.314383088256	153.211632808783	99.7483794681933	228.296941663338	107.286479446931	175.668615976367	242.520023484015	159.444764233106
ENSG00000166897	ELFN2	extracellular leucine rich repeat and fibronectin type III domain containing 2 [Source:HGNC Symbol;Acc:HGNC:29396]	protein_coding	223.982739333254	-0.387721904923725	0.138143307551152	0.999977260311536	292.996878908882	149.963259690548	182.613973385413	246.508101949327	51.175255553247	305.291204341954	104.221151462733	273.050131354571	505.057572715917	128.949863969943
ENSG00000174405	LIG4	DNA ligase 4 [Source:HGNC Symbol;Acc:HGNC:6601]	protein_coding	161.587850558404	0.363244106674103	0.138577150900519	0.999977260311536	185.652677026349	130.795023489501	189.692034369343	247.364032858874	176.07757419168	171.894167840631	90.4271755338418	112.657047202236	150.131443109152	161.187329962429
ENSG00000111981	ULBP1	UL16 binding protein 1 [Source:HGNC Symbol;Acc:HGNC:14893]	protein_coding	10.7784435393849	-0.461658704942332	0.138622230169935	0.999977260311536	3.51948202893552	9.02034644755177	11.3248975742892	3.4237236381851	4.33688606383449	25.9631816009286	7.66331996049507	9.54720739001996	20.7874305843442	12.1979601052649
ENSG00000281566			lincRNA	12.4892254612867	0.461442128269629	0.138847190416255	0.999977260311536	27.2759857242503	3.9464015708039	19.818570755006	32.5253745627585	1.7347544255338	19.696206731739	0	15.2755318240319	4.61942901874315	0
ENSG00000157856	DRC1	dynein regulatory complex subunit 1 [Source:HGNC Symbol;Acc:HGNC:24245]	protein_coding	43.2542654933235	-0.474459498721133	0.138854743225682	0.999977260311536	20.2370216663793	21.9870944659074	12.7405097710753	12.8389636431941	94.5441161915919	76.9942626786159	41.3819277866734	24.8227392140519	100.857533575892	26.1384859398534
ENSG00000115232	ITGA4	integrin subunit alpha 4 [Source:HGNC Symbol;Acc:HGNC:6140]	protein_coding	9.70015929255789	-0.458907955705367	0.138927972656746	0.999977260311536	8.79870507233881	6.20148818269184	1.41561219678614	2.56779272863883	8.67377212766898	26.8584637250986	4.59799197629704	15.2755318240319	6.92914352811472	15.683091563912
ENSG00000134294	SLC38A2	solute carrier family 38 member 2 [Source:HGNC Symbol;Acc:HGNC:13448]	protein_coding	1058.26283719294	0.347495296377359	0.138945466789413	0.999977260311536	714.454851873911	1235.22369166162	1262.72607953324	1571.48914992696	1300.19844193758	1008.98295393954	1108.11606628759	721.768878685509	755.276644564505	904.391613518927
ENSG00000173406	DAB1	DAB1, reelin adaptor protein [Source:HGNC Symbol;Acc:HGNC:2661]	protein_coding	252.714403396867	-0.45317263650356	0.138962464364303	0.999977260311536	108.224072389767	231.710149371486	193.938870959702	125.821843703302	148.32150338314	522.844760515252	101.155823478535	135.570344938284	818.408841153994	141.147824075208
ENSG00000135424	ITGA7	integrin subunit alpha 7 [Source:HGNC Symbol;Acc:HGNC:6143]	protein_coding	266.309319501986	-0.416433122361383	0.138975251816493	0.999977260311536	192.69164108422	288.087314668685	223.666727092211	82.1693673164424	288.836611851377	331.254385942882	242.160910751644	166.121408586347	447.314709981628	400.790117744419
ENSG00000168283	BMI1	BMI1 proto-oncogene, polycomb ring finger [Source:HGNC Symbol;Acc:HGNC:1066]	protein_coding	196.48246687326	0.404626838099751	0.139037660090152	0.999977260311536	171.574748910607	126.848621918697	184.029585582199	344.084225637603	352.155148383361	147.721550488042	206.909638933367	122.204254592256	99.3177239029777	209.979170383489
ENSG00000196632	WNK3	WNK lysine deficient protein kinase 3 [Source:HGNC Symbol;Acc:HGNC:14543]	protein_coding	376.776119302593	0.326783845642431	0.139153477697933	0.999977260311536	497.126836587143	326.42378707078	509.620390843012	450.219658421341	313.990551021617	403.772238000649	214.572958893862	486.907576891018	366.474702153623	198.652493142886
ENSG00000136542	GALNT5	polypeptide N-acetylgalactosaminyltransferase 5 [Source:HGNC Symbol;Acc:HGNC:4127]	protein_coding	18.1544952764005	-0.455011709314351	0.139159961811455	0.999977260311536	7.91883456510493	15.7856062832156	19.818570755006	4.27965454773138	0.867377212766898	32.2301564701183	6.13065596839605	5.72832443401198	46.9641950238887	41.8215775037654
ENSG00000205903	ZNF316	zinc finger protein 316 [Source:HGNC Symbol;Acc:HGNC:13843]	protein_coding	482.293913773825	-0.343929527386679	0.139199772797039	0.999977260311536	563.117124629684	648.337400917784	482.723759104075	298.71988743165	166.536424851244	545.226813619501	632.990228736893	622.477921829302	514.296430753404	348.513145864712
ENSG00000187720	THSD4	thrombospondin type 1 domain containing 4 [Source:HGNC Symbol;Acc:HGNC:25835]	protein_coding	140.414964874737	0.445014136811047	0.139527545881101	0.999977260311536	213.808533257833	81.7468896809379	276.044378373298	217.406451024754	59.849027680916	83.2612375478056	42.9145917787724	196.672472234411	47.7340998603459	184.711967308297
ENSG00000164611	PTTG1	pituitary tumor-transforming 1 [Source:HGNC Symbol;Acc:HGNC:9690]	protein_coding	241.643568587999	0.403537845141842	0.139653259860025	0.999977260311536	164.535784852736	288.087314668685	318.512744276883	267.906374687984	353.022525596128	205.914888559089	263.61820664103	74.4682176421557	130.113917361265	350.255711594035
ENSG00000158270	COLEC12	collectin subfamily member 12 [Source:HGNC Symbol;Acc:HGNC:16016]	protein_coding	69.9732569990536	-0.41137219538673	0.139661714892691	0.999977260311536	21.1168921736131	70.4714566214982	24.0654073453645	5.13558545727765	9.54114934043588	273.061047871836	6.13065596839605	21.0038562580439	231.741355773615	37.4651631804565
ENSG00000153823	PID1	phosphotyrosine interaction domain containing 1 [Source:HGNC Symbol;Acc:HGNC:26084]	protein_coding	120.598983571694	0.470682854170897	0.139837620835827	0.999977260311536	75.6688636221137	31.0074409134592	76.4430586264518	261.058927411614	335.67498134079	23.2773352284188	206.909638933367	70.6493346861477	27.7165741124589	97.5836808421193
ENSG00000100314	CABP7	calcium binding protein 7 [Source:HGNC Symbol;Acc:HGNC:20834]	protein_coding	22.5013867183977	-0.457430422226477	0.14007907779615	0.999977260311536	3.51948202893552	38.900244055067	5.66244878714458	2.56779272863883	8.67377212766898	51.0310810776873	9.19598395259408	1.90944147800399	86.9992465196626	16.5543744285738
ENSG00000174807	CD248	CD248 molecule [Source:HGNC Symbol;Acc:HGNC:18219]	protein_coding	12.6247751807607	-0.451367872905764	0.140103437723098	0.999977260311536	6.15909355063717	20.8595511599635	4.24683659035843	1.71186181909255	1.7347544255338	49.2405168293474	7.66331996049507	1.90944147800399	16.168001565601	16.5543744285738
ENSG00000003989	SLC7A2	solute carrier family 7 member 2 [Source:HGNC Symbol;Acc:HGNC:11060]	protein_coding	11.721920727849	0.457284365137876	0.140312895758118	0.999977260311536	11.4383165940405	9.02034644755177	22.6497951485783	13.6948945527404	23.4191847447063	7.16225699335962	3.06532798419803	17.1849733020359	0	9.58411151127958
ENSG00000149403	GRIK4	glutamate ionotropic receptor kainate type subunit 4 [Source:HGNC Symbol;Acc:HGNC:4582]	protein_coding	65.080871325115	-0.444321644215529	0.140560582803326	0.999977260311536	43.993525361694	47.3568188496468	25.4810195421506	38.5168909295824	107.554774383095	70.7272878094263	82.7638555733467	91.6531909441917	86.9992465196626	55.7621033383539
ENSG00000109956	B3GAT1	beta-1,3-glucuronyltransferase 1 [Source:HGNC Symbol;Acc:HGNC:921]	protein_coding	656.722901329328	-0.347175852207397	0.140570137449307	0.999977260311536	529.682045354796	510.213345939647	603.050795830898	536.668680285515	551.651907319747	974.066951096908	485.854485495387	580.470209313214	1198.74183036385	596.828762293319
ENSG00000117600	PLPPR4	phospholipid phosphatase related 4 [Source:HGNC Symbol;Acc:HGNC:23496]	protein_coding	182.339950335256	0.402330434760375	0.140739404990705	0.999977260311536	179.493583475712	95.8411810052376	152.886117252904	365.48249837626	307.918910532249	76.9942626786159	156.331727194099	169.940291542355	161.68001565601	156.83091563912
ENSG00000162631	NTNG1	netrin G1 [Source:HGNC Symbol;Acc:HGNC:23319]	protein_coding	63.7985019190046	-0.453636292259064	0.140821377845994	0.999977260311536	46.6331368833957	38.900244055067	26.8966317389368	24.821996376842	98.8810022554264	51.0310810776873	168.593039130892	93.5626324221957	34.6457176405736	54.0195376090303
ENSG00000147869	CER1	cerberus 1, DAN family BMP antagonist [Source:HGNC Symbol;Acc:HGNC:1862]	protein_coding	9.26701747080161	0.407337354436977	0.140833330656803	0.999977260311536	0.879870507233881	0.563771652971986	7.07806098393072	0	71.1249314468857	0.895282124169953	6.13065596839605	0	0.769904836457191	5.22769718797068
ENSG00000114770	ABCC5	ATP binding cassette subfamily C member 5 [Source:HGNC Symbol;Acc:HGNC:56]	protein_coding	535.340010729391	0.346105433721135	0.141171526479756	0.999977260311536	593.91259238287	470.749330231608	666.753344686274	802.863193154406	526.497968149507	401.981673752309	551.759037155645	372.341088210779	408.049563322311	558.492316248201
ENSG00000214029	ZNF891	zinc finger protein 891 [Source:HGNC Symbol;Acc:HGNC:38709]	protein_coding	207.113847899661	0.370425689662367	0.141549478481331	0.999977260311536	303.555324995689	204.085338375859	341.162539425461	167.76245827107	148.32150338314	182.63755333067	82.7638555733467	366.612763776767	167.069349511211	107.167792353399
ENSG00000168702	LRP1B	LDL receptor related protein 1B [Source:HGNC Symbol;Acc:HGNC:6693]	protein_coding	201.739994074691	-0.442642780635522	0.141554090104964	0.999977260311536	112.623424925937	145.453086466772	128.820709907539	89.8727455023589	218.579057617258	449.431626333316	98.0904954943369	114.56648868024	519.685764608604	140.276541210546
ENSG00000151332	MBIP	MAP3K12 binding inhibitory protein 1 [Source:HGNC Symbol;Acc:HGNC:20427]	protein_coding	224.74058933184	0.431662280632877	0.14160325914935	0.999977260311536	167.175396374437	117.264503818173	222.251114895425	281.601269240725	570.734206000619	148.616832612212	355.578046166971	72.5587761641517	114.715820632121	196.909927413562
ENSG00000244019	RPS2P24	ribosomal protein S2 pseudogene 24 [Source:HGNC Symbol;Acc:HGNC:35887]	processed_pseudogene	7.47681605568125	-0.412733610552748	0.141669612758008	0.999977260311536	8.79870507233881	0.563771652971986	5.66244878714458	0.855930909546275	0	1.79056424833991	15.3266399209901	36.2793880820759	4.61942901874315	0.87128286466178
ENSG00000100503	NIN	ninein [Source:HGNC Symbol;Acc:HGNC:14906]	protein_coding	807.934077760822	0.303921617035901	0.14180945035699	0.999977260311536	708.295758323274	926.276825832972	1026.31884266996	857.642771365368	1005.29018959684	694.738928355883	651.382196642081	800.055979283673	605.145201455352	804.194084082823
ENSG00000146352	CLVS2	clavesin 2 [Source:HGNC Symbol;Acc:HGNC:23046]	protein_coding	279.105027632586	0.425477326157726	0.141818950546471	0.999977260311536	243.724130503785	178.715613992119	229.329175879355	451.931520240433	590.683881894258	166.522475095611	323.392102332892	292.144546134611	85.4594368467482	229.147393406048
ENSG00000086696	HSD17B2	hydroxysteroid 17-beta dehydrogenase 2 [Source:HGNC Symbol;Acc:HGNC:5211]	protein_coding	7.74658499428904	-0.439436408687928	0.141931631809276	0.999977260311536	7.03896405787105	1.69131495891596	4.24683659035843	3.4237236381851	2.60213163830069	4.47641062084976	9.19598395259408	28.6416221700599	3.07961934582876	13.0692429699267
ENSG00000284748			bidirectional_promoter_lncRNA	2.51964198523171	-0.28550605164553	0.141946713598581	0.999977260311536	0	1.12754330594397	0	0	0	9.84810336586948	1.53266399209901	1.90944147800399	10.7786677104007	0
ENSG00000136114	THSD1	thrombospondin type 1 domain containing 1 [Source:HGNC Symbol;Acc:HGNC:17754]	protein_coding	19.1920690157896	-0.471818980674841	0.142179495859845	0.999977260311536	16.7175396374437	5.63771652971986	5.66244878714458	11.9830327336479	26.8886935957738	24.1726173525887	21.4572958893862	22.9132977360479	40.8049563322311	15.683091563912
ENSG00000182010	RTKN2	rhotekin 2 [Source:HGNC Symbol;Acc:HGNC:19364]	protein_coding	189.811394882883	0.388471412774495	0.142279705007149	0.999977260311536	110.863683911469	228.891291106626	312.850295489738	229.389483758402	244.600374000265	161.150782350591	141.005087273109	105.01928129022	170.918873693496	193.424795954915
ENSG00000188002			transcribed_unprocessed_pseudogene	36.8551105488446	0.469835307916444	0.142296475125441	0.999977260311536	37.8344318110569	47.3568188496468	35.3903049196536	65.9066800350632	41.6341062128111	1.79056424833991	44.4472557708714	45.8265954720958	23.0971450937157	25.2672030751916
ENSG00000102359	SRPX2	sushi repeat containing protein, X-linked 2 [Source:HGNC Symbol;Acc:HGNC:30668]	protein_coding	20.3186487478566	-0.4552016545597	0.142357999917817	0.999977260311536	11.4383165940405	32.1349842194032	12.7405097710753	3.4237236381851	0.867377212766898	36.7065670909681	3.06532798419803	32.4605051260679	21.5573354208014	48.7918404210597
ENSG00000129484	PARP2	poly(ADP-ribose) polymerase 2 [Source:HGNC Symbol;Acc:HGNC:272]	protein_coding	268.892299317222	0.365289683231892	0.142404536913103	0.999977260311536	270.120245720801	254.824787143338	293.031724734732	346.652018366242	368.635315425932	245.307302022567	306.532798419803	112.657047202236	220.192783226757	270.968970909813
ENSG00000183579	ZNRF3	zinc and ring finger 3 [Source:HGNC Symbol;Acc:HGNC:18126]	protein_coding	278.33746300013	-0.454831183580224	0.14273786790714	0.999977260311536	96.7857557957269	405.351818486858	168.457851417551	100.999847326461	183.016591893816	722.492674205152	173.191031107189	101.200398334212	636.711299750097	195.167361684239
ENSG00000151176	PLBD2	phospholipase B domain containing 2 [Source:HGNC Symbol;Acc:HGNC:27283]	protein_coding	307.971328172847	-0.393236041849183	0.142740396251045	0.999977260311536	230.526072895277	476.387046761328	223.666727092211	190.016661919273	174.342819766147	414.515623490688	240.628246759545	286.416221700599	537.393575847119	305.820285496285
ENSG00000179104	TMTC2	transmembrane and tetratricopeptide repeat containing 2 [Source:HGNC Symbol;Acc:HGNC:25440]	protein_coding	346.044996287537	0.408751453994287	0.142755923156187	0.999977260311536	349.308591371851	210.286826558551	329.837641851172	446.795934783156	693.901770213519	164.731910847271	436.809237748219	330.333375694691	118.565344814407	379.879328992536
ENSG00000134198	TSPAN2	tetraspanin 2 [Source:HGNC Symbol;Acc:HGNC:20659]	protein_coding	55.9582130296796	0.457934857933408	0.142990864536123	0.999977260311536	48.3928778978634	58.6322519090865	43.8839781003705	204.56748738156	19.9496758936387	33.1254385942882	18.3919679051882	34.3699466040719	47.7340998603459	50.5344061503832
ENSG00000166750	SLFN5	schlafen family member 5 [Source:HGNC Symbol;Acc:HGNC:28286]	protein_coding	96.806323905267	-0.420371152204897	0.142998286409527	0.999977260311536	105.584460868066	91.3310077814617	83.5211196103825	46.2202691154989	49.4405011277132	183.53283545484	44.4472557708714	177.578057454371	73.1409594634332	113.266772406031
ENSG00000155926	SLA	Src like adaptor [Source:HGNC Symbol;Acc:HGNC:10902]	protein_coding	79.4920634098096	-0.43850932908406	0.143196752441761	0.999977260311536	55.4318419557345	15.2218346302436	21.2341829517922	225.10982921067	22.5518075319394	91.3187766653352	7.66331996049507	85.9248665101797	215.573354208014	54.8908204736921
ENSG00000162599	NFIA	nuclear factor I A [Source:HGNC Symbol;Acc:HGNC:7784]	protein_coding	1466.16245273953	-0.432962807076785	0.143214643794835	0.999977260311536	281.558562314842	1127.54330594397	494.048656678365	160.9150109947	1183.96989542682	3300.00990969045	1799.34752672424	355.156114908743	5581.81006431464	377.265480398551
ENSG00000170522	ELOVL6	ELOVL fatty acid elongase 6 [Source:HGNC Symbol;Acc:HGNC:15829]	protein_coding	544.838783327547	0.336715521691913	0.143347071588883	0.999977260311536	483.048908471401	612.256015127576	654.012834915199	831.96484407898	515.222064383538	396.609981007289	378.568006048456	511.73031610507	428.067089070198	636.907774067761
ENSG00000068697	LAPTM4A	lysosomal protein transmembrane 4 alpha [Source:HGNC Symbol;Acc:HGNC:6924]	protein_coding	588.242759757579	-0.396346791205251	0.143355955267339	0.999977260311536	345.789109342915	515.287290816395	400.618251690479	381.745185657639	634.052742532603	1285.62513030805	617.663588815903	219.585769970459	846.89532010291	635.165208338437
ENSG00000121089	NACA3P	NACA family member 3 pseudogene [Source:HGNC Symbol;Acc:HGNC:33442]	processed_pseudogene	4.70167287573433	0.391872360243394	0.14349246807424	0.999977260311536	7.91883456510493	7.8928031416078	7.07806098393072	8.55930909546275	5.20426327660139	2.68584637250986	4.59799197629704	0	3.07961934582876	0
ENSG00000077943	ITGA8	integrin subunit alpha 8 [Source:HGNC Symbol;Acc:HGNC:6144]	protein_coding	6.46500553756185	-0.426240574619722	0.143560102270691	0.999977260311536	10.5584460868066	2.25508661188794	1.41561219678614	0.855930909546275	1.7347544255338	14.3245139867192	10.7286479446931	17.1849733020359	3.84952418228596	1.74256572932356
ENSG00000072274	TFRC	transferrin receptor [Source:HGNC Symbol;Acc:HGNC:11763]	protein_coding	473.298000537102	0.367403185441545	0.143590649372716	0.999977260311536	391.542375719077	708.097196132814	603.050795830898	598.295705772847	420.677948191946	363.484542413001	274.346854585723	376.159971166787	359.545558625508	637.779056932423
ENSG00000126461	SCAF1	SR-related CTD associated factor 1 [Source:HGNC Symbol;Acc:HGNC:30403]	protein_coding	574.487228854291	-0.329023652530605	0.143699435931264	0.999977260311536	584.234016803297	730.084290598722	533.685798188377	453.643382059526	251.539391702401	620.430512049777	701.960108381348	729.406644597525	626.702536876154	513.185607285788
ENSG00000116183	PAPPA2	pappalysin 2 [Source:HGNC Symbol;Acc:HGNC:14615]	protein_coding	21.480822555244	-0.467475600183618	0.143735957097346	0.999977260311536	15.8376691302099	15.7856062832156	16.9873463614337	17.9745491004718	7.80639491490208	33.1254385942882	13.7939759288911	28.6416221700599	50.0438143697174	14.8118086992503
ENSG00000163738	MTHFD2L	methylenetetrahydrofolate dehydrogenase (NADP+ dependent) 2 like [Source:HGNC Symbol;Acc:HGNC:31865]	protein_coding	71.3390198952806	0.420334074322831	0.14380701639348	0.999977260311536	60.7110649991378	54.6858503382826	70.7806098393072	125.821843703302	120.565432574599	44.7641062084976	73.5678716207527	45.8265954720958	46.9641950238887	69.7026291729424
ENSG00000171246	NPTX1	neuronal pentraxin 1 [Source:HGNC Symbol;Acc:HGNC:7952]	protein_coding	113.64782640969	-0.434847280873516	0.143852514586291	0.999977260311536	27.2759857242503	74.9816298452741	42.4683659035843	13.6948945527404	78.0639491490208	245.307302022567	30.6532798419803	30.5510636480639	515.066335589861	78.4154578195602
ENSG00000163947	ARHGEF3	Rho guanine nucleotide exchange factor 3 [Source:HGNC Symbol;Acc:HGNC:683]	protein_coding	94.3765645293229	-0.42929134602342	0.144008792504057	0.999977260311536	73.909122607646	58.0684802561145	48.1308146907289	42.7965454773138	164.801670425711	117.281958266264	85.8291835575448	85.9248665101797	175.53830271224	91.4847007894869
ENSG00000147488	ST18	ST18, C2H2C-type zinc finger [Source:HGNC Symbol;Acc:HGNC:18695]	protein_coding	253.308680797719	-0.366070811198371	0.144189627044208	0.999977260311536	209.409180721664	205.776653334775	237.822849060072	142.084530984682	270.621690383272	182.63755333067	311.1307903961	318.876726826667	374.173750518195	280.553082421093
ENSG00000126261	UBA2	ubiquitin like modifier activating enzyme 2 [Source:HGNC Symbol;Acc:HGNC:30661]	protein_coding	717.748184241323	0.331159285469012	0.144301943177337	0.999977260311536	533.201527383732	749.816298452741	706.390486196286	1004.86288780733	1085.95627038416	682.204978617504	606.934940871209	416.25824220487	565.880054796036	825.976155699367
ENSG00000161638	ITGA5	integrin subunit alpha 5 [Source:HGNC Symbol;Acc:HGNC:6141]	protein_coding	116.252869336636	-0.465354662850174	0.144449458257724	0.999977260311536	63.3506765208394	221.56225961799	75.0274464296657	29.9575818341196	32.0929568723752	203.229042186579	38.3165998024753	64.9210102521358	117.79543997795	316.275679872226
ENSG00000141696	P3H4	prolyl 3-hydroxylase family member 4 (non-enzymatic) [Source:HGNC Symbol;Acc:HGNC:16946]	protein_coding	183.007951198524	-0.399078643297238	0.14476342948391	0.999977260311536	146.058504200824	280.758283180049	128.820709907539	119.830327336479	96.2788706171257	235.459198656698	147.135743241505	173.759174498363	257.148215376702	244.83048496996
ENSG00000176399	DMRTA1	DMRT like family A1 [Source:HGNC Symbol;Acc:HGNC:13826]	protein_coding	55.9521211705884	-0.468578450598464	0.144794977414323	0.999977260311536	46.6331368833957	96.9687243111815	39.6371415100121	17.9745491004718	3.46950885106759	102.062162155375	24.5226238735842	43.9171539940918	128.574107688351	55.7621033383539
ENSG00000099954	CECR2	CECR2, histone acetyl-lysine reader [Source:HGNC Symbol;Acc:HGNC:1840]	protein_coding	347.28715984095	-0.399937040232909	0.144798451419011	0.999977260311536	234.925425431446	402.532960221998	349.656212606178	124.965912793756	317.460059872685	439.583522967447	389.29665399315	370.431646732775	597.44615309078	246.573050699284
ENSG00000182636	NDN	necdin, MAGE family member [Source:HGNC Symbol;Acc:HGNC:7675]	protein_coding	701.711471293873	0.351892358998195	0.144903462152401	0.999977260311536	1203.66285389595	500.065456186151	948.460171846717	1018.55778236007	439.760246872817	522.844760515252	508.844445376873	819.150394063713	511.216811407575	544.551790413612
ENSG00000089060	SLC8B1	solute carrier family 8 member B1 [Source:HGNC Symbol;Acc:HGNC:26175]	protein_coding	35.1545203150365	-0.465679690342293	0.14507944690718	0.999977260311536	36.954561303823	46.2292755437028	25.4810195421506	4.27965454773138	17.347544255338	23.2773352284188	52.1105757313665	64.9210102521358	46.9641950238887	33.9800317218094
ENSG00000100078	PLA2G3	phospholipase A2 group III [Source:HGNC Symbol;Acc:HGNC:17934]	protein_coding	20.2065327686782	0.431004228879514	0.145080866844354	0.999977260311536	34.3149497821214	34.9538424842631	55.2088756746597	16.2626872813792	2.60213163830069	0	1.53266399209901	36.2793880820759	0	20.9107887518827
ENSG00000067064	IDI1	isopentenyl-diphosphate delta isomerase 1 [Source:HGNC Symbol;Acc:HGNC:5387]	protein_coding	678.708231377326	0.378433669324463	0.14511587960809	0.999977260311536	659.023009918177	803.938377138052	731.871505738437	1273.62519340486	468.383694894125	530.007017508612	435.27657375612	378.069412644791	545.862529048149	961.024999721943
ENSG00000197893	NRAP	nebulin related anchoring protein [Source:HGNC Symbol;Acc:HGNC:7988]	protein_coding	7.47345912359161	-0.425856781360565	0.145524261016682	0.999977260311536	7.91883456510493	4.51017322377589	1.41561219678614	2.56779272863883	0.867377212766898	9.84810336586948	3.06532798419803	26.7321806920559	16.9379064020582	0.87128286466178
ENSG00000176058	TPRN	taperin [Source:HGNC Symbol;Acc:HGNC:26894]	protein_coding	89.9361345305932	-0.403580523689752	0.145568708457594	0.999977260311536	58.95132398467	118.392047124117	76.4430586264518	65.9066800350632	52.9100099787808	119.967804638774	98.0904954943369	78.2871005981637	129.344012524808	101.068812300766
ENSG00000130368	MAS1	MAS1 proto-oncogene, G protein-coupled receptor [Source:HGNC Symbol;Acc:HGNC:6899]	protein_coding	7.05400891226586	-0.392943258168453	0.145643140436424	0.999977260311536	8.79870507233881	0	0	2.56779272863883	3.46950885106759	8.05753911752957	7.66331996049507	19.0944147800399	20.017525747887	0.87128286466178
ENSG00000259565	KRT8P23	keratin 8 pseudogene 23 [Source:HGNC Symbol;Acc:HGNC:33375]	processed_pseudogene	5.69686060884222	-0.372913697581112	0.145661814209358	0.999977260311536	5.27922304340329	0.563771652971986	2.83122439357229	0	0	0.895282124169953	6.13065596839605	38.1888295600799	3.07961934582876	0
ENSG00000176771	NCKAP5	NCK associated protein 5 [Source:HGNC Symbol;Acc:HGNC:29847]	protein_coding	123.750874044756	-0.463528158621197	0.145663862940868	0.999977260311536	33.4350792748875	126.848621918697	49.5464268875151	26.5338581959345	172.608065340613	215.762991924959	67.4372156523566	43.9171539940918	400.350514957739	101.068812300766
ENSG00000139154	AEBP2	AE binding protein 2 [Source:HGNC Symbol;Acc:HGNC:24051]	protein_coding	175.64792221337	0.379345095477757	0.145778559022783	0.999977260311536	144.298763186356	227.19997614771	186.860809975771	219.974243753393	235.926601872596	216.658274049129	114.949799407426	91.6531909441917	151.671252782067	167.286310015062
ENSG00000149313	AASDHPPT	aminoadipate-semialdehyde dehydrogenase-phosphopantetheinyl transferase [Source:HGNC Symbol;Acc:HGNC:14235]	protein_coding	512.184423591522	0.337046263111947	0.146137417120949	0.999977260311536	463.691757312255	356.303684678295	516.698451826943	925.261313219524	701.708165128421	478.975936430925	387.763990001051	337.971141606707	441.155471289971	512.314324421126
ENSG00000165434	PGM2L1	phosphoglucomutase 2 like 1 [Source:HGNC Symbol;Acc:HGNC:20898]	protein_coding	856.83795977453	0.352125573934511	0.146198989263317	0.999977260311536	1130.63360179554	639.317054470232	1019.24078168602	1825.70063006221	375.574333128067	867.528378320684	315.728782372397	1115.11382315433	796.851505733193	482.690707022626
ENSG00000150630	VEGFC	vascular endothelial growth factor C [Source:HGNC Symbol;Acc:HGNC:12682]	protein_coding	9.90101579547663	-0.446657218663216	0.146219187481258	0.999977260311536	2.63961152170164	9.02034644755177	5.66244878714458	5.99151636682393	2.60213163830069	38.497131339308	6.13065596839605	7.63776591201597	13.8582870562294	6.97026291729424
ENSG00000138468	SENP7	SUMO1/sentrin specific peptidase 7 [Source:HGNC Symbol;Acc:HGNC:30402]	protein_coding	533.09391785593	0.329123844078743	0.146229492017092	0.999977260311536	595.672333397337	351.229739801547	547.841920156238	760.922578586639	796.252281320013	396.609981007289	386.231326008951	559.46635305517	442.695280962885	494.017384263229
ENSG00000128294	TPST2	tyrosylprotein sulfotransferase 2 [Source:HGNC Symbol;Acc:HGNC:12021]	protein_coding	75.3938999135157	-0.427586249280973	0.146285632827075	0.999977260311536	79.1883456510493	64.8337400917784	73.6118342328795	47.0762000250452	32.0929568723752	70.7272878094263	47.5125837550694	120.294813114252	113.176010959207	105.425226624075
ENSG00000100592	DAAM1	dishevelled associated activator of morphogenesis 1 [Source:HGNC Symbol;Acc:HGNC:18142]	protein_coding	1055.64069557856	0.316325126628829	0.146339038665106	0.999977260311536	1285.4908110687	843.402392846091	1121.16485985463	1856.51414280587	893.398529149905	1002.71597907035	671.306828539368	1168.57818453844	926.195518258001	787.639709654249
ENSG00000143416	SELENBP1	selenium binding protein 1 [Source:HGNC Symbol;Acc:HGNC:10719]	protein_coding	64.2502142817853	-0.446255464653881	0.146471657748355	0.999977260311536	78.3084751438154	44.5379605847869	31.1434683292952	26.5338581959345	62.4511593192167	40.2876955876479	99.6231594864359	129.842020504272	73.1409594634332	56.6333862030157
ENSG00000054392	HHAT	hedgehog acyltransferase [Source:HGNC Symbol;Acc:HGNC:18270]	protein_coding	45.826305328739	-0.436074306370174	0.146489381328356	0.999977260311536	41.3539138399924	48.4843621555908	32.5590805260813	31.6694436532122	25.1539391702401	63.5650308160666	38.3165998024753	61.1021272961278	51.5836240426318	64.4749319849717
ENSG00000132437	DDC	dopa decarboxylase [Source:HGNC Symbol;Acc:HGNC:2719]	protein_coding	14.043546729704	0.456416623887294	0.146598425862792	0.999977260311536	17.5974101446776	21.4233228129355	11.3248975742892	29.1016509245734	15.6127898298042	2.68584637250986	10.7286479446931	19.0944147800399	1.53980967291438	11.3266772406031
ENSG00000231925	TAPBP	TAP binding protein [Source:HGNC Symbol;Acc:HGNC:11566]	protein_coding	326.940028526729	-0.375850764728509	0.14671223771825	0.999977260311536	316.753382604197	396.331472039306	266.135092995795	133.525221889219	275.825953659874	461.965576071696	320.326774348694	295.963429090619	468.872045402429	333.701337165462
ENSG00000272692			lincRNA	12.0494948450595	0.451154237085781	0.146756443047251	0.999977260311536	13.1980576085082	10.1478897534957	9.90928537750301	49.643992753684	4.33688606383449	9.84810336586948	0	11.456648868024	8.4689532010291	3.48513145864712
ENSG00000184221	OLIG1	oligodendrocyte transcription factor 1 [Source:HGNC Symbol;Acc:HGNC:16983]	protein_coding	132.042856500026	0.429231599053634	0.146797627218152	0.999977260311536	22.8766331880809	77.236716457162	193.938870959702	53.9236473014154	593.286013532558	8.95282124169953	332.588086285486	7.63776591201597	3.84952418228596	26.1384859398534
ENSG00000080819	CPOX	coproporphyrinogen oxidase [Source:HGNC Symbol;Acc:HGNC:2321]	protein_coding	76.9522419852842	0.395003247374335	0.146901744752396	0.999977260311536	87.1071802161542	85.1295195987698	63.7025488553765	95.8642618691829	117.963300936298	75.203698430276	52.1105757313665	38.1888295600799	59.2826724072037	94.969832248134
ENSG00000145675	PIK3R1	phosphoinositide-3-kinase regulatory subunit 1 [Source:HGNC Symbol;Acc:HGNC:8979]	protein_coding	537.128444971604	0.347353223846029	0.147085539288183	0.999977260311536	511.204764702885	487.098708167796	501.126717662295	760.922578586639	826.610483766854	544.331531495331	418.417269843031	555.647470099162	396.500990775453	369.423934616595
ENSG00000237457	LINC01351	long intergenic non-protein coding RNA 1351 [Source:HGNC Symbol;Acc:HGNC:50577]	lincRNA	9.34260372513983	0.442546177986836	0.147192588689643	0.999977260311536	5.27922304340329	3.38262991783191	12.7405097710753	9.41524000500903	39.0319745745104	1.79056424833991	3.06532798419803	7.63776591201597	8.4689532010291	2.61384859398534
ENSG00000120913	PDLIM2	PDZ and LIM domain 2 [Source:HGNC Symbol;Acc:HGNC:13992]	protein_coding	53.2075971602099	-0.450141974330945	0.147455088627859	0.999977260311536	56.3117124629684	81.1831180279659	39.6371415100121	17.1186181909255	17.347544255338	53.7169274501972	45.9799197629704	91.6531909441917	51.5836240426318	77.5441749548984
ENSG00000111058	ACSS3	acyl-CoA synthetase short chain family member 3 [Source:HGNC Symbol;Acc:HGNC:24723]	protein_coding	76.3131012347691	-0.456723246250085	0.147523979184755	0.999977260311536	39.5941728255246	62.5786534798904	26.8966317389368	13.6948945527404	164.801670425711	119.967804638774	58.2412316997625	55.3738028621158	147.051823763324	74.930326360913
ENSG00000228061			antisense	3.00506835683894	-0.335890857622419	0.147597470790077	0.999977260311536	0.879870507233881	0.563771652971986	0	0	2.60213163830069	3.58112849667981	3.06532798419803	11.456648868024	6.15923869165753	1.74256572932356
ENSG00000112655	PTK7	protein tyrosine kinase 7 (inactive) [Source:HGNC Symbol;Acc:HGNC:9618]	protein_coding	575.051168762373	-0.42627882926893	0.147621928002197	0.999977260311536	366.906001516528	824.797928298015	502.542329859081	274.753821964354	267.152181532205	1062.69988138973	288.140830514615	349.427790474731	720.630926923931	1093.45999515053
ENSG00000163453	IGFBP7	insulin like growth factor binding protein 7 [Source:HGNC Symbol;Acc:HGNC:5476]	protein_coding	84.0927439181602	-0.465056554136287	0.148071399487169	0.999977260311536	14.957798622976	46.7930471966748	104.755302562175	8.55930909546275	85.8703440639229	230.087505911678	47.5125837550694	7.63776591201597	37.7253369864024	257.028445075225
ENSG00000136021	SCYL2	SCY1 like pseudokinase 2 [Source:HGNC Symbol;Acc:HGNC:19286]	protein_coding	604.108399317069	0.320434297557381	0.148101833375101	0.999977260311536	549.919067021176	507.958259327759	612.960081208401	942.379931410449	821.406220490253	568.50414884792	444.472557708714	473.54148654499	480.420617949287	639.521622661746
ENSG00000029153	ARNTL2	aryl hydrocarbon receptor nuclear translocator like 2 [Source:HGNC Symbol;Acc:HGNC:18984]	protein_coding	82.7365493166911	0.43150134140612	0.148243559437562	0.999977260311536	114.383165940405	81.1831180279659	125.989485513967	115.550672788747	55.5121416170815	54.6122095743671	55.1759037155645	116.475930158244	23.0971450937157	85.3857207368544
ENSG00000066557	LRRC40	leucine rich repeat containing 40 [Source:HGNC Symbol;Acc:HGNC:26004]	protein_coding	303.639955506463	0.340256613171263	0.14824455179375	0.999977260311536	240.204648474849	236.784094248234	291.616112537946	481.889102074553	509.150423894169	258.736533885116	225.301606838555	215.766887014451	250.219071848587	326.731074248167
ENSG00000152503	TRIM36	tripartite motif containing 36 [Source:HGNC Symbol;Acc:HGNC:16280]	protein_coding	417.28425143568	0.338641898902243	0.148247411543761	0.999977260311536	531.441786369264	381.673409062034	426.09927123263	534.956818466422	492.670256851598	261.422380257626	412.286613874635	402.892151858843	303.342505564133	426.05732081961
ENSG00000134326	CMPK2	cytidine/uridine monophosphate kinase 2 [Source:HGNC Symbol;Acc:HGNC:27015]	protein_coding	27.535898292656	0.463623194353043	0.148342399314109	0.999977260311536	32.5552087676536	18.0406928951035	22.6497951485783	65.9066800350632	39.8993517872773	9.84810336586948	26.0552878656832	17.1849733020359	9.2388580374863	33.9800317218094
ENSG00000008441	NFIX	nuclear factor I X [Source:HGNC Symbol;Acc:HGNC:7788]	protein_coding	459.761201838531	-0.394162166572216	0.148342912110947	0.999977260311536	33.4350792748875	112.754330594397	53.7932634778735	9.41524000500903	802.323921809381	1137.90357982001	640.653548697388	72.5587761641517	1541.3494825873	193.424795954915
ENSG00000152208	GRID2	glutamate ionotropic receptor delta type subunit 2 [Source:HGNC Symbol;Acc:HGNC:4576]	protein_coding	37.9899941809711	0.463208222738538	0.148470147463416	0.999977260311536	46.6331368833957	23.1146377718514	26.8966317389368	55.6355091205079	88.4724757022236	14.3245139867192	30.6532798419803	61.1021272961278	6.92914352811472	26.1384859398534
ENSG00000164687	FABP5	fatty acid binding protein 5 [Source:HGNC Symbol;Acc:HGNC:3560]	protein_coding	91.9461656626378	0.41006607756572	0.148531651536342	0.999977260311536	94.1461442740252	77.236716457162	79.2742830200241	118.118465517386	161.332161574643	53.7169274501972	105.753815454832	28.6416221700599	53.1234337155462	148.118086992503
ENSG00000196839	ADA	adenosine deaminase [Source:HGNC Symbol;Acc:HGNC:186]	protein_coding	49.8624912822454	-0.450088817168007	0.148906987127695	0.999977260311536	31.6753382604197	73.8540865393301	35.3903049196536	18.8304800100181	30.3582024468414	72.5178520577662	39.8492637945744	30.5510636480639	72.371054626976	93.2272665188104
ENSG00000166888	STAT6	signal transducer and activator of transcription 6 [Source:HGNC Symbol;Acc:HGNC:11368]	protein_coding	45.1983197050329	-0.451582334474293	0.149086243272322	0.999977260311536	52.7922304340329	41.155330666955	28.3122439357229	9.41524000500903	32.9603340851421	43.8688240843277	50.5779117392675	124.11369607026	40.0350514957739	28.7523345338387
ENSG00000079805	DNM2	dynamin 2 [Source:HGNC Symbol;Acc:HGNC:2974]	protein_coding	546.95300963784	-0.329057951630034	0.149184032844442	0.999977260311536	529.682045354796	686.673873319879	478.476922513717	369.762152923991	343.481376255692	646.393693650706	567.085677076635	597.65518261525	615.153964329296	635.165208338437
ENSG00000168944	CEP120	centrosomal protein 120 [Source:HGNC Symbol;Acc:HGNC:26690]	protein_coding	249.77127442593	0.335368877003015	0.149282442728272	0.999977260311536	256.922188112293	250.314613919562	247.732134437575	312.414781984391	354.757280021661	241.726173525887	237.562918775347	185.215823366387	193.246113950755	217.820716165445
ENSG00000205835	GMNC	geminin coiled-coil domain containing [Source:HGNC Symbol;Acc:HGNC:40049]	protein_coding	17.611522580729	-0.420107178249249	0.149319387014821	0.999977260311536	0	14.0942913242996	1.41561219678614	6.8474472763702	9.54114934043588	30.4395922217784	1.53266399209901	0	107.01677226755	5.22769718797068
ENSG00000105227	PRX	periaxin [Source:HGNC Symbol;Acc:HGNC:13797]	protein_coding	61.9487676467489	-0.448079162420374	0.149385405612331	0.999977260311536	103.824719853598	72.1627715804142	46.7152024939428	15.406756371833	10.4085265532028	75.203698430276	50.5779117392675	129.842020504272	90.0788658654914	25.2672030751916
ENSG00000160783	PMF1	polyamine modulated factor 1 [Source:HGNC Symbol;Acc:HGNC:9112]	protein_coding	86.6616805024767	-0.388883540995607	0.149457854019224	0.999977260311536	80.948086665517	102.042669187929	59.4557122650181	57.3473709396005	58.1142732553822	74.3084163061061	150.201071225703	84.0154250321757	100.857533575892	99.3262465714429
ENSG00000180817	PPA1	pyrophosphatase (inorganic) 1 [Source:HGNC Symbol;Acc:HGNC:9226]	protein_coding	471.354522224094	0.34770312075289	0.149604949453387	0.999977260311536	311.474159560794	462.292755437028	441.671005397277	736.956513119343	725.994727085894	377.80905639972	401.557965929942	179.487498932375	428.067089070198	648.234451308364
ENSG00000244313			processed_pseudogene	53.6994736718831	0.458652314137991	0.149717523754923	0.999977260311536	39.5941728255246	69.9076849685262	55.2088756746597	46.2202691154989	130.106581915035	43.8688240843277	65.9045516602576	13.366090346028	62.3622917530325	10.4553943759414
ENSG00000119630	PGF	placental growth factor [Source:HGNC Symbol;Acc:HGNC:8893]	protein_coding	17.1994127509506	-0.459820466209691	0.149769020202606	0.999977260311536	30.7954677531858	3.9464015708039	14.1561219678614	4.27965454773138	3.46950885106759	11.6386676142094	16.8593039130891	59.1926858181238	21.5573354208014	6.09898005263246
ENSG00000118046	STK11	serine/threonine kinase 11 [Source:HGNC Symbol;Acc:HGNC:11389]	protein_coding	330.166305032117	-0.338200277959497	0.149880965084709	0.999977260311536	288.597526372713	417.191023199269	362.396722377253	199.431901924282	183.883969106582	391.238288262269	447.537885692912	324.605051260679	388.801942410882	297.978739714329
ENSG00000171016	PYGO1	pygopus family PHD finger 1 [Source:HGNC Symbol;Acc:HGNC:30256]	protein_coding	298.551974101942	0.326322442141916	0.149890029600298	0.999977260311536	316.753382604197	250.878385572534	338.331315031889	443.372211144971	329.603340851421	330.359103818713	167.060375138792	255.865158052535	337.21831836825	216.078150436121
ENSG00000072786	STK10	serine/threonine kinase 10 [Source:HGNC Symbol;Acc:HGNC:11388]	protein_coding	116.367792579998	-0.422432941701271	0.149985004563216	0.999977260311536	164.535784852736	146.016858119744	83.5211196103825	38.5168909295824	49.4405011277132	126.234779507963	85.8291835575448	223.404652926467	115.485725468579	130.692429699267
ENSG00000008394	MGST1	microsomal glutathione S-transferase 1 [Source:HGNC Symbol;Acc:HGNC:7061]	protein_coding	158.627512928977	0.421725325939951	0.150414735197944	0.999977260311536	65.1104175353072	159.547377791072	86.3523440039548	31.6694436532122	778.037359851908	71.6225699335962	153.266399209901	55.3738028621158	48.5040046968031	136.791409751899
ENSG00000166532	RIMKLB	ribosomal modification protein rimK like family member B [Source:HGNC Symbol;Acc:HGNC:29228]	protein_coding	1025.27409079709	0.294550174862182	0.150426215150255	0.999977260311536	1302.20835070614	1045.79641626303	1118.33363546105	1310.43022251535	947.175916341453	822.764272112187	939.523027156695	935.626324221957	1023.20352765161	807.67921554147
ENSG00000186642	PDE2A	phosphodiesterase 2A [Source:HGNC Symbol;Acc:HGNC:8777]	protein_coding	141.806861554394	-0.387933802016503	0.150460421428144	0.999977260311536	142.539022171889	110.499243982509	55.2088756746597	135.237083708312	130.106581915035	181.7422712065	81.2311915812477	137.479786416287	300.262886218305	143.761672669194
ENSG00000175602	CCDC85B	coiled-coil domain containing 85B [Source:HGNC Symbol;Acc:HGNC:24926]	protein_coding	88.8349613002044	-0.425579228362176	0.150595623066517	0.999977260311536	84.4675686944526	166.876409279708	72.1962220360934	31.6694436532122	23.4191847447063	124.444215259623	136.407095296812	55.3738028621158	118.565344814407	74.930326360913
ENSG00000147862	NFIB	nuclear factor I B [Source:HGNC Symbol;Acc:HGNC:7785]	protein_coding	1852.19090774956	-0.432348535999907	0.150595738415777	0.999977260311536	316.753382604197	797.173117302388	502.542329859081	273.041960145262	3067.91320155652	3045.74978642618	3784.14739649246	410.529917770859	5628.77425933853	695.2837260001
ENSG00000143702	CEP170	centrosomal protein 170 [Source:HGNC Symbol;Acc:HGNC:28920]	protein_coding	1077.85537644151	0.298070219061535	0.150847438852693	0.999977260311536	1247.65637925764	845.093707805007	1254.23240635252	1458.50626986685	1214.32809787366	940.04623037845	798.517939883586	1180.03483340647	1078.63667587653	761.501223714395
ENSG00000136866	ZFP37	ZFP37 zinc finger protein [Source:HGNC Symbol;Acc:HGNC:12863]	protein_coding	126.062150574018	0.396777969949729	0.151069368426082	0.999977260311536	161.896173331034	82.3106613339099	162.795402630407	173.753974637894	163.066916000177	90.4234945411652	150.201071225703	106.928722768224	77.7603884821763	91.4847007894869
ENSG00000152061	RABGAP1L	RAB GTPase activating protein 1 like [Source:HGNC Symbol;Acc:HGNC:24663]	protein_coding	266.132472541461	0.361315988326083	0.151505798391473	0.999977260311536	308.834548039092	227.763747800682	246.316522240789	427.965454773138	294.908252340745	276.642176368515	131.809103320515	353.246673430739	257.918120213159	135.920126887238
ENSG00000105967	TFEC	transcription factor EC [Source:HGNC Symbol;Acc:HGNC:11754]	protein_coding	5.04034137665087	-0.346104104232088	0.151526687019571	0.999977260311536	1.75974101446776	2.25508661188794	1.41561219678614	0	1.7347544255338	12.5339497383793	0	11.456648868024	19.2476209114298	0
ENSG00000204681	GABBR1	gamma-aminobutyric acid type B receptor subunit 1 [Source:HGNC Symbol;Acc:HGNC:4070]	protein_coding	1245.18156027761	0.339213985175977	0.151797343851154	0.999977260311536	1319.80576085082	1089.77060519485	1125.41169644499	1766.64139730351	1768.58213683171	695.634210480053	1410.05087273109	1304.14852947673	985.478190665205	986.292202797134
ENSG00000112378	PERP	PERP, TP53 apoptosis effector [Source:HGNC Symbol;Acc:HGNC:17637]	protein_coding	62.4910199160355	-0.454523830701764	0.151814973173443	0.999977260311536	20.2370216663793	86.8208345576858	48.1308146907289	19.6864109195643	50.3078783404801	140.559293494683	36.7839358103763	28.6416221700599	76.9904836457191	116.751903864678
ENSG00000133083	DCLK1	doublecortin like kinase 1 [Source:HGNC Symbol;Acc:HGNC:2700]	protein_coding	2240.4726421172	0.356200064319377	0.151832445612815	0.999977260311536	2631.69268713654	1571.23159683292	1892.67350710308	2692.75864143258	4298.72146647275	1654.48136546607	2036.91044549959	2552.92325609134	1479.75709567072	1593.57635946639
ENSG00000141378	PTRH2	peptidyl-tRNA hydrolase 2 [Source:HGNC Symbol;Acc:HGNC:24265]	protein_coding	80.8675162555948	0.387422575141321	0.151957480641113	0.999977260311536	68.6298995642427	108.244157370621	79.2742830200241	87.3049527737201	130.973959127802	67.1461593127464	70.5025436365546	47.7360369500998	53.8933385520034	94.969832248134
ENSG00000105866	SP4	Sp4 transcription factor [Source:HGNC Symbol;Acc:HGNC:11209]	protein_coding	264.01705405177	0.373927153405112	0.151980651525401	0.999977260311536	253.402706083358	164.057551014848	264.719480799009	442.516280235424	436.29073802175	200.543195814069	213.040294901763	297.872870568623	171.688778529954	196.0386445489
ENSG00000122779	TRIM24	tripartite motif containing 24 [Source:HGNC Symbol;Acc:HGNC:11812]	protein_coding	1208.61367397062	0.295532874857599	0.152141584598888	0.999977260311536	1142.95178889681	1594.34623460478	1316.51934301111	1473.91302623869	1227.33875606516	1044.79423890633	1028.41753869844	1195.3103652305	990.867524520405	1071.67792353399
ENSG00000000005	TNMD	tenomodulin [Source:HGNC Symbol;Acc:HGNC:17757]	protein_coding	5.19836617786642	-0.36443830833363	0.152203300540263	0.999977260311536	5.27922304340329	0.563771652971986	0	1.71186181909255	0.867377212766898	31.3348743459483	0	11.456648868024	0.769904836457191	0
ENSG00000155304	HSPA13	heat shock protein family A (Hsp70) member 13 [Source:HGNC Symbol;Acc:HGNC:11375]	protein_coding	583.872925271988	0.330568811842475	0.152269818124907	0.999977260311536	485.688519993102	438.050574359233	569.07610310803	1088.74411694286	791.915395256178	479.871218555095	413.819277866734	458.265954720958	458.093377692029	655.204714225658
ENSG00000175445	LPL	lipoprotein lipase [Source:HGNC Symbol;Acc:HGNC:6677]	protein_coding	122.975813534928	-0.458825356107875	0.152330973525879	0.999977260311536	19.3571511591454	164.057551014848	21.2341829517922	23.1101345577494	210.772662702356	264.108226630136	35.2512718182773	13.366090346028	184.007255913269	294.493608255681
ENSG00000106804	C5	complement C5 [Source:HGNC Symbol;Acc:HGNC:1331]	protein_coding	58.7020678433457	-0.424540837173638	0.152368386234886	0.999977260311536	34.3149497821214	49.6119054615347	41.0527537067982	36.8050291104898	70.2575542341188	71.6225699335962	78.1658635970497	57.2832443401198	100.857533575892	47.0492746917361
ENSG00000074416	MGLL	monoglyceride lipase [Source:HGNC Symbol;Acc:HGNC:17038]	protein_coding	63.6678057318429	-0.429110182910958	0.152435446518732	0.999977260311536	63.3506765208394	22.5508661188794	28.3122439357229	70.1863345827946	69.3901770213519	49.2405168293474	95.0251675101389	57.2832443401198	111.636201286293	69.7026291729424
ENSG00000164761	TNFRSF11B	TNF receptor superfamily member 11b [Source:HGNC Symbol;Acc:HGNC:11909]	protein_coding	22.2857398944425	-0.430680633258382	0.152465973626914	0.999977260311536	0	12.4029763653837	8.49367318071687	3.4237236381851	29.4908252340745	76.098980554446	7.66331996049507	1.90944147800399	61.5923869165753	21.7820716165445
ENSG00000182287	AP1S2	adaptor related protein complex 1 sigma 2 subunit [Source:HGNC Symbol;Acc:HGNC:560]	protein_coding	506.487812836786	0.36816934433251	0.152484712293206	0.999977260311536	373.944965574399	327.551330376724	612.960081208401	974.905305973208	707.779805617789	480.766500679265	406.155957906239	288.325663178603	341.837747386993	550.650770466245
ENSG00000168542	COL3A1	collagen type III alpha 1 chain [Source:HGNC Symbol;Acc:HGNC:2201]	protein_coding	522.968160810414	-0.302467601038425	0.152592622651616	0.999977260311536	3.51948202893552	153.909661261352	41.0527537067982	0.855930909546275	150.92363502144	4081.59120409081	13.7939759288911	1.90944147800399	505.057572715917	277.067950962446
ENSG00000168952	STXBP6	syntaxin binding protein 6 [Source:HGNC Symbol;Acc:HGNC:19666]	protein_coding	43.8118193575168	0.433607785633214	0.152594031461765	0.999977260311536	31.6753382604197	50.1756771145067	42.4683659035843	87.3049527737201	59.849027680916	35.8112849667981	38.3165998024753	24.8227392140519	28.4864789489161	39.2077289097801
ENSG00000204065	TCEAL5	transcription elongation factor A like 5 [Source:HGNC Symbol;Acc:HGNC:22282]	protein_coding	83.1639223575001	0.440549552629209	0.152614130095899	0.999977260311536	153.097468258695	69.9076849685262	70.7806098393072	113.838810969655	95.4114934043588	20.5914888559089	124.14578336002	76.3776591201597	43.8845756780599	63.6036491203099
ENSG00000152382	TADA1	transcriptional adaptor 1 [Source:HGNC Symbol;Acc:HGNC:30631]	protein_coding	168.655810335735	0.366706013363736	0.152696750119837	0.999977260311536	139.899410650187	148.835716384604	159.964178236834	250.787756497059	286.234480213076	145.035704115532	165.527711146693	108.838164246228	112.40610612275	169.028875744385
ENSG00000168487	BMP1	bone morphogenetic protein 1 [Source:HGNC Symbol;Acc:HGNC:1067]	protein_coding	173.21417003456	-0.418442833701396	0.152786633515973	0.999977260311536	112.623424925937	218.74340135313	182.613973385413	93.296469140544	82.4008352128553	281.118586989365	124.14578336002	108.838164246228	248.679262175673	279.681799556431
ENSG00000175105	ZNF654	zinc finger protein 654 [Source:HGNC Symbol;Acc:HGNC:25612]	protein_coding	141.265865181123	0.355001837347499	0.152797875553637	0.999977260311536	125.821482534445	127.976165224641	150.054892859331	189.160731009727	222.048566468326	114.596111893754	90.4271755338418	137.479786416287	113.945915795664	141.147824075208
ENSG00000256771	ZNF253	zinc finger protein 253 [Source:HGNC Symbol;Acc:HGNC:13497]	protein_coding	260.254082205563	0.331304107764756	0.152842641259126	0.999977260311536	224.36697934464	231.146377718514	319.928356473669	271.330098326169	444.964510149419	190.6950924482	225.301606838555	253.955716574531	198.635447805955	242.216636375975
ENSG00000185736	ADARB2	adenosine deaminase, RNA specific B2 (inactive) [Source:HGNC Symbol;Acc:HGNC:227]	protein_coding	109.570665054747	0.452501122046493	0.152893504411917	0.999977260311536	134.620187606784	89.6396928225457	148.639280662545	85.5930909546275	166.536424851244	11.6386676142094	191.582999012377	143.208110850299	9.2388580374863	115.009338135355
ENSG00000014123	UFL1	UFM1 specific ligase 1 [Source:HGNC Symbol;Acc:HGNC:23039]	protein_coding	178.441991125268	0.368452746868671	0.153023830160425	0.999977260311536	139.019540142953	174.769212421316	195.354483156488	226.821691029763	294.040875127978	188.00924607569	118.015127391624	80.1965420761677	174.768397875782	193.424795954915
ENSG00000140682	TGFB1I1	transforming growth factor beta 1 induced transcript 1 [Source:HGNC Symbol;Acc:HGNC:11767]	protein_coding	81.6414091571975	-0.418951907656804	0.153108040187471	0.999977260311536	32.5552087676536	121.210905388977	50.9620390843012	23.1101345577494	90.2072301277574	71.6225699335962	95.0251675101389	36.2793880820759	52.353528879089	243.087919240636
ENSG00000184564	SLITRK6	SLIT and NTRK like family member 6 [Source:HGNC Symbol;Acc:HGNC:23503]	protein_coding	168.436112883226	0.424647038067766	0.153423821108449	0.999977260311536	261.321540648463	203.521566722887	152.886117252904	489.59248026047	110.156906021396	9.84810336586948	49.0452477471684	253.955716574531	14.6281918926866	139.405258345885
ENSG00000198648	STK39	serine/threonine kinase 39 [Source:HGNC Symbol;Acc:HGNC:17717]	protein_coding	387.424425871221	0.355863636997588	0.153486740474415	0.999977260311536	302.675454488455	360.813857902071	424.683659035843	531.533094828237	607.164048936829	337.521360812072	482.789157511189	240.589626228503	244.05983315693	342.414165812079
ENSG00000154760	SLFN13	schlafen family member 13 [Source:HGNC Symbol;Acc:HGNC:26481]	protein_coding	41.5966868003328	-0.455453521466838	0.153512650195514	0.999977260311536	21.996762680847	33.2625275253472	11.3248975742892	3.4237236381851	56.3795188298484	66.2508771885765	22.9899598814852	70.6493346861477	120.105154487322	9.58411151127958
ENSG00000164647	STEAP1	STEAP family member 1 [Source:HGNC Symbol;Acc:HGNC:11378]	protein_coding	3.13676945678136	-0.340878818409848	0.153618062057736	0.999977260311536	2.63961152170164	1.12754330594397	1.41561219678614	0	0	5.37169274501972	3.06532798419803	7.63776591201597	9.2388580374863	0.87128286466178
ENSG00000148219	ASTN2	astrotactin 2 [Source:HGNC Symbol;Acc:HGNC:17021]	protein_coding	67.1995072461144	-0.428348066585971	0.153738059289962	0.999977260311536	68.6298995642427	42.2828739728989	48.1308146907289	33.3813054723047	64.1859137447505	88.6329302928253	70.5025436365546	89.7437494661877	131.65372703418	34.8513145864712
ENSG00000108055	SMC3	structural maintenance of chromosomes 3 [Source:HGNC Symbol;Acc:HGNC:2468]	protein_coding	1253.4658087002	0.308717009841904	0.153797850994202	0.999977260311536	1203.66285389595	1419.01325053049	1441.0932163283	1310.43022251535	1642.81244098051	1291.89210517724	1262.91512948959	845.882574755769	1153.31744501287	963.638848315928
ENSG00000138050	THUMPD2	THUMP domain containing 2 [Source:HGNC Symbol;Acc:HGNC:14890]	protein_coding	63.1823896348527	0.401638719942616	0.153866803159277	0.999977260311536	50.1526189123312	69.3439133155542	59.4557122650181	93.296469140544	104.085265532028	47.4499525810075	36.7839358103763	42.0077125160878	63.9021014259469	65.3462148496335
ENSG00000184014	DENND5A	DENN domain containing 5A [Source:HGNC Symbol;Acc:HGNC:19344]	protein_coding	658.171440786331	0.321580039785524	0.154021477005606	0.999977260311536	532.321656876498	608.309613556773	610.128856814828	766.914094953463	1240.34941425666	515.682503521893	709.623428341843	416.25824220487	491.199285659688	690.927311676791
ENSG00000228446			processed_pseudogene	2.22982925515414	-0.273187981596044	0.154288848972164	0.999977260311536	0	0	1.41561219678614	0	0	5.37169274501972	6.13065596839605	7.63776591201597	0	1.74256572932356
ENSG00000038210	PI4K2B	phosphatidylinositol 4-kinase type 2 beta [Source:HGNC Symbol;Acc:HGNC:18215]	protein_coding	27.550605374979	0.449684376387414	0.154305951650434	0.999977260311536	14.957798622976	38.336472402095	33.9746927228675	31.6694436532122	53.7773871915477	10.7433854900394	18.3919679051882	9.54720739001996	29.2563837853733	34.8513145864712
ENSG00000169504	CLIC4	chloride intracellular channel 4 [Source:HGNC Symbol;Acc:HGNC:13518]	protein_coding	1019.76091368386	0.337879609849443	0.154663126595862	0.999977260311536	747.889931148799	1101.60980990726	1123.9960842482	1413.1419316609	1389.53829485257	1043.00367465799	823.04056375717	628.206246263314	635.94139491364	1291.24120542876
ENSG00000105327	BBC3	BCL2 binding component 3 [Source:HGNC Symbol;Acc:HGNC:17868]	protein_coding	89.1308574254806	-0.409738763414669	0.154701205117244	0.999977260311536	129.34096456338	102.606440840901	86.3523440039548	40.2287527486749	21.6844303191725	162.941346598931	98.0904954943369	78.2871005981637	91.6186755384058	80.1580235488837
ENSG00000088305	DNMT3B	DNA methyltransferase 3 beta [Source:HGNC Symbol;Acc:HGNC:2979]	protein_coding	121.937526191725	0.364541240403262	0.154759433646816	0.999977260311536	129.34096456338	188.299732092643	185.445197778985	87.3049527737201	118.830678149065	70.7272878094263	131.809103320515	122.204254592256	93.9283900477773	91.4847007894869
ENSG00000247624	CPEB2-AS1	CPEB2 antisense RNA 1 (head to head) [Source:HGNC Symbol;Acc:HGNC:49082]	lincRNA	3.13205880880836	-0.357982381858306	0.154784488841193	0.999977260311536	0.879870507233881	0.563771652971986	1.41561219678614	1.71186181909255	0.867377212766898	3.58112849667981	7.66331996049507	11.456648868024	2.30971450937157	0.87128286466178
ENSG00000049759	NEDD4L	neural precursor cell expressed, developmentally down-regulated 4-like, E3 ubiquitin protein ligase [Source:HGNC Symbol;Acc:HGNC:7728]	protein_coding	1449.55817058782	0.367757915314032	0.155051667306478	0.999977260311536	1619.84160381757	907.672361284897	1659.09749463336	2596.8943795634	1635.0060460656	923.931152143391	1460.62878447036	1878.89041435593	783.763123513421	1029.85634603022
ENSG00000187650	VMAC	vimentin type intermediate filament associated coiled-coil protein [Source:HGNC Symbol;Acc:HGNC:33803]	protein_coding	25.0284897281069	-0.450207486216903	0.155114562878443	0.999977260311536	22.8766331880809	21.9870944659074	24.0654073453645	11.9830327336479	12.1432809787366	21.4867709800789	39.8492637945744	38.1888295600799	31.5660982947448	26.1384859398534
ENSG00000272578			transcribed_unprocessed_pseudogene	19.91239725384	-0.453906437942703	0.155586468551199	0.999977260311536	31.6753382604197	15.2218346302436	4.24683659035843	3.4237236381851	9.54114934043588	14.3245139867192	36.7839358103763	57.2832443401198	16.168001565601	10.4553943759414
ENSG00000272078			antisense	3.71721257702205	-0.329785827709839	0.155920415314084	0.999977260311536	0.879870507233881	2.25508661188794	0	0	1.7347544255338	5.37169274501972	0	17.1849733020359	5.38933385520034	4.3564143233089
ENSG00000164733	CTSB	cathepsin B [Source:HGNC Symbol;Acc:HGNC:2527]	protein_coding	586.619336812195	-0.329779282060761	0.156093418207904	0.999977260311536	382.743670646738	538.965700241218	462.905188349069	430.533247501777	720.790463809292	824.554836360526	524.171085297863	458.265954720958	739.108642998904	784.154578195602
ENSG00000160190	SLC37A1	solute carrier family 37 member 1 [Source:HGNC Symbol;Acc:HGNC:11024]	protein_coding	176.095761041918	0.406924677848257	0.15626647202663	0.999977260311536	267.4806341991	124.593535306809	219.419890501852	383.457047476731	82.4008352128553	102.062162155375	107.286479446931	244.408509184511	93.9283900477773	135.920126887238
ENSG00000113327	GABRG2	gamma-aminobutyric acid type A receptor gamma2 subunit [Source:HGNC Symbol;Acc:HGNC:4087]	protein_coding	126.207135439767	0.392512710253833	0.156338465419567	0.999977260311536	125.821482534445	31.5712125664312	93.4304049878856	439.092556597239	109.289528808629	82.3659554236357	35.2512718182773	126.023137548264	154.750872127895	64.4749319849717
ENSG00000109991	P2RX3	purinergic receptor P2X 3 [Source:HGNC Symbol;Acc:HGNC:8534]	protein_coding	6.31587316569315	-0.395490622484855	0.156349028267272	0.999977260311536	8.79870507233881	0.563771652971986	1.41561219678614	0.855930909546275	2.60213163830069	1.79056424833991	7.66331996049507	15.2755318240319	1.53980967291438	22.6533544812063
ENSG00000177511	ST8SIA3	ST8 alpha-N-acetyl-neuraminide alpha-2,8-sialyltransferase 3 [Source:HGNC Symbol;Acc:HGNC:14269]	protein_coding	453.516170178291	0.42604633479103	0.156448083094312	0.999977260311536	805.961384626235	284.704684750853	475.645698120145	773.761542229833	325.266454787587	163.836628723101	234.497590791149	786.689888937645	119.335249650865	565.462579165495
ENSG00000129347	KRI1	KRI1 homolog [Source:HGNC Symbol;Acc:HGNC:25769]	protein_coding	153.341586276618	-0.364655424226193	0.156663629123434	0.999977260311536	123.181871012743	219.307173006102	142.976831875401	86.4490218641738	91.9419845532912	167.417757219781	194.648326996575	152.755318240319	190.936399441383	163.801178556415
ENSG00000259153			lincRNA	28.1587002197176	0.451085436044033	0.156701448416876	0.999977260311536	43.1136548544602	23.6784094248234	28.3122439357229	69.3304036732483	18.2149214681049	17.9056424833991	12.2613119367921	24.8227392140519	16.9379064020582	27.0097688045152
ENSG00000071655	MBD3	methyl-CpG binding domain protein 3 [Source:HGNC Symbol;Acc:HGNC:6918]	protein_coding	456.529781170165	-0.305119171193657	0.157220751861313	0.999977260311536	398.581339776948	532.764212058526	461.489576152283	368.906222014445	261.947918255603	471.813679437565	654.447524626279	494.545342803034	497.358524351346	423.443472225625
ENSG00000119669	IRF2BPL	interferon regulatory factor 2 binding protein like [Source:HGNC Symbol;Acc:HGNC:14282]	protein_coding	901.826338483715	-0.301987086177319	0.157260053660939	0.999977260311536	783.084751438154	991.110565924751	757.352525280588	763.490371315278	664.410944979444	1195.20163576689	947.186347117191	836.335367365749	1248.01573989711	832.075135751999
ENSG00000117054	ACADM	acyl-CoA dehydrogenase medium chain [Source:HGNC Symbol;Acc:HGNC:89]	protein_coding	344.127876558909	0.336426131630823	0.157328114591407	0.999977260311536	271.000116228035	387.874897244726	396.371415100121	380.033323838546	523.02845929844	317.825154080333	305.000134427704	175.668615976367	320.280411966192	364.196237428624
ENSG00000160703	NLRX1	NLR family member X1 [Source:HGNC Symbol;Acc:HGNC:29890]	protein_coding	56.7323866388204	-0.421526612941172	0.157379771283931	0.999977260311536	77.4286046365815	44.5379605847869	52.3776512810874	22.2542036482032	29.4908252340745	55.5074916985371	49.0452477471684	122.204254592256	56.9729578978322	57.5046690676775
ENSG00000164099	PRSS12	serine protease 12 [Source:HGNC Symbol;Acc:HGNC:9477]	protein_coding	23.0850481001656	-0.452225980708414	0.157615685069364	0.999977260311536	19.3571511591454	14.6580629772716	29.727856132509	11.1271018241016	7.80639491490208	39.3924134634779	9.19598395259408	47.7360369500998	23.0971450937157	28.7523345338387
ENSG00000186951	PPARA	peroxisome proliferator activated receptor alpha [Source:HGNC Symbol;Acc:HGNC:9232]	protein_coding	87.0163790558094	-0.399508109343027	0.157843773426997	0.999977260311536	71.2695110859443	56.9409369501706	79.2742830200241	49.643992753684	97.1462478298926	103.852726403715	96.5578315022379	99.2909568562076	144.742109253952	71.4451949022659
ENSG00000111237	VPS29	VPS29, retromer complex component [Source:HGNC Symbol;Acc:HGNC:14340]	protein_coding	245.839967976864	0.347595828362537	0.157844537942913	0.999977260311536	192.69164108422	174.205440768344	208.094992927563	415.98242203949	448.434019000486	190.6950924482	197.713654980773	150.845876762315	187.856780095555	291.879759661696
ENSG00000244586	WNT5A-AS1	WNT5A antisense RNA 1 [Source:HGNC Symbol;Acc:HGNC:40616]	antisense	11.206620563506	-0.426113052240788	0.157928782539769	0.999977260311536	5.27922304340329	19.1682362010475	5.66244878714458	2.56779272863883	0	18.800924607569	4.59799197629704	19.0944147800399	30.7961934582877	6.09898005263246
ENSG00000174600	CMKLR1	chemerin chemokine-like receptor 1 [Source:HGNC Symbol;Acc:HGNC:2121]	protein_coding	4.51774194896962	-0.366389800530985	0.157998727767765	0.999977260311536	1.75974101446776	0	7.07806098393072	0	0.867377212766898	21.4867709800789	3.06532798419803	7.63776591201597	1.53980967291438	1.74256572932356
ENSG00000196767	POU3F4	POU class 3 homeobox 4 [Source:HGNC Symbol;Acc:HGNC:9217]	protein_coding	228.160045280106	0.419821149629655	0.158068165760823	0.999977260311536	122.302000505509	171.386582503484	226.497951485783	492.160272989108	349.55301674506	126.234779507963	415.351941858833	106.928722768224	77.7603884821763	193.424795954915
ENSG00000213085	CFAP45	cilia and flagella associated protein 45 [Source:HGNC Symbol;Acc:HGNC:17229]	protein_coding	22.7706066278541	-0.447021599444629	0.158136989992452	0.999977260311536	14.957798622976	8.45657479457978	4.24683659035843	2.56779272863883	39.8993517872773	68.9367235610864	10.7286479446931	11.456648868024	57.7428627342893	8.7128286466178
ENSG00000214413	BBIP1	BBSome interacting protein 1 [Source:HGNC Symbol;Acc:HGNC:28093]	protein_coding	166.180175238831	0.361776775090139	0.158152036212075	0.999977260311536	146.058504200824	134.177653407333	185.445197778985	204.56748738156	298.377761191813	127.130061632133	177.789023083486	112.657047202236	117.025535141493	158.573481368444
ENSG00000205038	PKHD1L1	PKHD1 like 1 [Source:HGNC Symbol;Acc:HGNC:20313]	protein_coding	12.5656297279389	-0.443599871939662	0.158365053309438	0.999977260311536	9.67857557957269	8.45657479457978	9.90928537750301	3.4237236381851	4.33688606383449	29.5443100976084	6.13065596839605	15.2755318240319	35.4156224770308	3.48513145864712
ENSG00000251129	LINC02506	long intergenic non-protein coding RNA 2506 [Source:HGNC Symbol;Acc:HGNC:53495]	lincRNA	7.07534618328741	0.39330940928711	0.15855196314393	0.999977260311536	0.879870507233881	9.58411810052376	1.41561219678614	0	41.6341062128111	0.895282124169953	1.53266399209901	0	0	14.8118086992503
ENSG00000172986	GXYLT2	glucoside xylosyltransferase 2 [Source:HGNC Symbol;Acc:HGNC:33383]	protein_coding	38.7709984253135	-0.453075523208429	0.158611648589274	0.999977260311536	24.6363742025487	49.6119054615347	38.2215293132259	9.41524000500903	9.54114934043588	97.5857515345248	18.3919679051882	22.9132977360479	87.7691513561198	29.6236173985005
ENSG00000176720	BOK	BOK, BCL2 family apoptosis regulator [Source:HGNC Symbol;Acc:HGNC:1087]	protein_coding	122.605043222468	-0.402586760245381	0.158643096973994	0.999977260311536	126.701353041679	179.279385645091	79.2742830200241	76.1778509496185	48.5731239149463	100.271597907035	139.47242328101	187.125264844391	113.176010959207	175.999138661679
ENSG00000137947	GTF2B	general transcription factor IIB [Source:HGNC Symbol;Acc:HGNC:4648]	protein_coding	120.359013868676	0.383075364025014	0.158656425713726	0.999977260311536	92.3864032595575	101.478897534957	116.080200136464	157.491287356515	238.528733510897	96.6904694103549	125.678447352119	47.7360369500998	78.5302933186335	148.989369857164
ENSG00000171587	DSCAM	DS cell adhesion molecule [Source:HGNC Symbol;Acc:HGNC:3039]	protein_coding	104.836689353754	0.438477498945815	0.158816891458833	0.999977260311536	174.214360432308	60.3235668680025	111.833363546105	201.999694652921	90.2072301277574	39.3924134634779	88.8945115417428	177.578057454371	24.6369547666301	79.2867406842219
ENSG00000271447	MMP28	matrix metallopeptidase 28 [Source:HGNC Symbol;Acc:HGNC:14366]	protein_coding	4.79721548970868	-0.378520268394207	0.158870089104571	0.999977260311536	3.51948202893552	1.69131495891596	0	0.855930909546275	4.33688606383449	8.95282124169953	9.19598395259408	3.81888295600799	13.8582870562294	1.74256572932356
ENSG00000163728	TTC14	tetratricopeptide repeat domain 14 [Source:HGNC Symbol;Acc:HGNC:24697]	protein_coding	401.597547746301	0.3252887897658	0.158889897097629	0.999977260311536	473.370332891828	347.283338230743	402.033863887265	455.355243878619	580.275355341055	416.306187739028	360.176038143268	187.125264844391	388.032037574424	406.017814932389
ENSG00000041353	RAB27B	RAB27B, member RAS oncogene family [Source:HGNC Symbol;Acc:HGNC:9767]	protein_coding	41.7183094084679	0.452037281688085	0.159232322117467	0.999977260311536	67.7500290570088	19.1682362010475	63.7025488553765	83.881229135535	29.4908252340745	9.84810336586948	26.0552878656832	76.3776591201597	6.92914352811472	33.9800317218094
ENSG00000171408	PDE7B	phosphodiesterase 7B [Source:HGNC Symbol;Acc:HGNC:8792]	protein_coding	16.3505423716547	0.443342493662294	0.159309518075868	0.999977260311536	19.3571511591454	12.9667480183557	7.07806098393072	46.2202691154989	28.6234480213076	10.7433854900394	13.7939759288911	17.1849733020359	2.30971450937157	5.22769718797068
ENSG00000176046	NUPR1	nuclear protein 1, transcriptional regulator [Source:HGNC Symbol;Acc:HGNC:29990]	protein_coding	34.6752777319786	-0.445474796286717	0.159510567476641	0.999977260311536	78.3084751438154	13.5305196713277	36.8059171164398	3.4237236381851	7.80639491490208	46.5546704568375	36.7839358103763	97.3815153782036	13.0883822197723	13.0692429699267
ENSG00000157680	DGKI	diacylglycerol kinase iota [Source:HGNC Symbol;Acc:HGNC:2855]	protein_coding	315.329101794744	0.36812257311791	0.159710425102837	0.999977260311536	328.191699198238	174.769212421316	368.059171164398	641.09225125016	340.011867404624	190.6950924482	231.432262806951	442.990422896926	208.644210679899	227.404827676724
ENSG00000124275	MTRR	5-methyltetrahydrofolate-homocysteine methyltransferase reductase [Source:HGNC Symbol;Acc:HGNC:7473]	protein_coding	134.300463795545	0.352851676369958	0.160292090336908	0.999977260311536	109.983813404235	139.25159828408	130.236322104325	166.906527361524	225.518075319394	96.6904694103549	130.276439328416	70.6493346861477	113.176010959207	160.316047097767
ENSG00000100336	APOL4	apolipoprotein L4 [Source:HGNC Symbol;Acc:HGNC:14867]	protein_coding	14.450386045035	-0.443595394754805	0.160350918390002	0.999977260311536	7.03896405787105	11.8392047124117	8.49367318071687	1.71186181909255	15.6127898298042	17.9056424833991	10.7286479446931	5.72832443401198	32.336003131202	33.1087488571476
ENSG00000185885	IFITM1	interferon induced transmembrane protein 1 [Source:HGNC Symbol;Acc:HGNC:5412]	protein_coding	25.9851768547538	-0.422793471526402	0.160468972502917	0.999977260311536	3.51948202893552	50.1756771145067	9.90928537750301	2.56779272863883	1.7347544255338	114.596111893754	3.06532798419803	1.90944147800399	39.2651466593168	33.1087488571476
ENSG00000139438	FAM222A	family with sequence similarity 222 member A [Source:HGNC Symbol;Acc:HGNC:25915]	protein_coding	231.321865971835	0.403566453346583	0.160535654430422	0.999977260311536	295.636490430584	224.38111788285	346.824988212605	191.728523738366	226.38545253216	83.2612375478056	363.241366127466	303.601195002635	44.6544805145171	233.503807729357
ENSG00000150627	WDR17	WD repeat domain 17 [Source:HGNC Symbol;Acc:HGNC:16661]	protein_coding	200.913101639259	0.341908249436335	0.160661127398999	0.999977260311536	197.970864127623	158.9836061381	213.757441714708	302.143611069835	262.81529546837	194.27622094488	81.2311915812477	213.857445536447	219.4228783903	164.672461421076
ENSG00000146233	CYP39A1	cytochrome P450 family 39 subfamily A member 1 [Source:HGNC Symbol;Acc:HGNC:17449]	protein_coding	16.088096742101	-0.450959033685807	0.160713746157446	0.999977260311536	10.5584460868066	14.0942913242996	11.3248975742892	10.2711709145553	8.67377212766898	27.7537458492685	12.2613119367921	21.0038562580439	29.2563837853733	15.683091563912
ENSG00000136531	SCN2A	sodium voltage-gated channel alpha subunit 2 [Source:HGNC Symbol;Acc:HGNC:10588]	protein_coding	381.248381607043	0.366875596750287	0.160779425709275	0.999977260311536	637.02624723733	259.898732020085	467.152024939428	687.312520365659	157.862652723575	291.861972479405	119.547791383723	622.477921829302	341.067842550536	228.276110541386
ENSG00000279675			TEC	42.7778412357345	0.439004538444333	0.160790555367209	0.999977260311536	36.0746907965891	14.0942913242996	53.7932634778735	81.3134364068962	89.3398529149905	35.8112849667981	19.9246318972872	43.9171539940918	36.9554321499452	16.5543744285738
ENSG00000152669	CCNO	cyclin O [Source:HGNC Symbol;Acc:HGNC:18576]	protein_coding	9.02993176434045	-0.413620332187048	0.160793263974587	0.999977260311536	6.15909355063717	12.9667480183557	2.83122439357229	0.855930909546275	0.867377212766898	16.1150782350591	4.59799197629704	5.72832443401198	32.336003131202	7.84154578195602
ENSG00000167716	WDR81	WD repeat domain 81 [Source:HGNC Symbol;Acc:HGNC:26600]	protein_coding	98.260253806162	-0.376146404994254	0.160810741553114	0.999977260311536	101.185108331896	96.4049526582096	82.1055074135964	58.2033018491467	71.1249314468857	88.6329302928253	113.417135415327	156.574201196327	107.786677104007	107.167792353399
ENSG00000186310	NAP1L3	nucleosome assembly protein 1 like 3 [Source:HGNC Symbol;Acc:HGNC:7639]	protein_coding	664.884001242924	0.386392386084443	0.161019551808215	0.999977260311536	629.107412672225	337.699220130219	472.814473726572	1848.81076461996	858.703440639229	732.340777571021	504.246453400576	431.533774028902	365.704797317166	467.878898323376
ENSG00000164741	DLC1	DLC1 Rho GTPase activating protein [Source:HGNC Symbol;Acc:HGNC:2897]	protein_coding	46.845580664922	-0.444239560293381	0.16121301727861	0.999977260311536	40.4740433327585	60.8873385209745	28.3122439357229	18.8304800100181	23.4191847447063	90.4234945411652	15.3266399209901	47.7360369500998	71.6011497905188	71.4451949022659
ENSG00000237806	FAUP2	FAU, ubiquitin like and ribosomal protein S30 fusion pseudogene 2 [Source:HGNC Symbol;Acc:HGNC:36535]	processed_pseudogene	10.6003311450439	-0.423771903274429	0.161362285686662	0.999977260311536	7.91883456510493	2.81885826485993	7.07806098393072	1.71186181909255	5.20426327660139	4.47641062084976	45.9799197629704	22.9132977360479	6.15923869165753	1.74256572932356
ENSG00000149308	NPAT	nuclear protein, coactivator of histone transcription [Source:HGNC Symbol;Acc:HGNC:7896]	protein_coding	185.609842272289	0.352828616692266	0.161525321940009	0.999977260311536	153.977338765929	162.366236055932	219.419890501852	243.084378311142	296.643006766279	141.454575618853	182.387015059783	179.487498932375	143.972204417495	133.306278293252
ENSG00000108231	LGI1	leucine rich glioma inactivated 1 [Source:HGNC Symbol;Acc:HGNC:6572]	protein_coding	117.037052910147	-0.444642085825367	0.161953797887357	0.999977260311536	21.996762680847	236.784094248234	45.2995902971566	61.6270254873318	54.6447644043146	193.38093882071	53.6432397234655	45.8265954720958	385.722323065053	71.4451949022659
ENSG00000154529	CNTNAP3B	contactin associated protein like 3B [Source:HGNC Symbol;Acc:HGNC:32035]	protein_coding	18.683417054082	-0.449491357207846	0.162087705523184	0.999977260311536	12.3181871012743	26.4972676896833	9.90928537750301	7.70337818591648	8.67377212766898	23.2773352284188	15.3266399209901	38.1888295600799	29.2563837853733	15.683091563912
ENSG00000235275	KRT18P16	keratin 18 pseudogene 16 [Source:HGNC Symbol;Acc:HGNC:33384]	processed_pseudogene	8.62936902120982	-0.371770008136514	0.162089087024242	0.999977260311536	10.5584460868066	0.563771652971986	4.24683659035843	0	0	0	10.7286479446931	55.3738028621158	3.07961934582876	1.74256572932356
ENSG00000204525	HLA-C	major histocompatibility complex, class I, C [Source:HGNC Symbol;Acc:HGNC:4933]	protein_coding	142.962595304379	0.401547883013888	0.162113755308288	0.999977260311536	98.5454968101946	248.623298960646	165.626627023979	21.3982727386569	239.396110723664	29.5443100976084	165.527711146693	55.3738028621158	23.0971450937157	382.493177586521
ENSG00000142409	ZNF787	zinc finger protein 787 [Source:HGNC Symbol;Acc:HGNC:26998]	protein_coding	149.078535835909	-0.365841408820329	0.162225397995559	0.999977260311536	143.418892679123	242.421810777954	135.89877089147	72.7541273114334	64.1859137447505	175.475296337311	208.442302925466	152.755318240319	151.671252782067	143.761672669194
ENSG00000117114	ADGRL2	adhesion G protein-coupled receptor L2 [Source:HGNC Symbol;Acc:HGNC:18582]	protein_coding	737.711744517077	0.377067778950053	0.162258928657209	0.999977260311536	760.208118250073	722.191487457114	942.797723059572	1521.84515717328	394.656631808939	658.032361264915	272.814190593624	666.395075823394	558.181006431464	879.995693308397
ENSG00000185565	LSAMP	limbic system-associated membrane protein [Source:HGNC Symbol;Acc:HGNC:6705]	protein_coding	1039.09234940615	0.347027008498108	0.162372667801682	0.999977260311536	1039.12706904321	594.779093885445	976.77241578244	2095.31886656928	1419.02912008665	765.46621616531	967.110979014478	943.264090133973	886.930371598684	703.125271782056
ENSG00000204613	TRIM10	tripartite motif containing 10 [Source:HGNC Symbol;Acc:HGNC:10072]	protein_coding	4.21518746679168	-0.333208254997144	0.162453814867209	0.999977260311536	5.27922304340329	0.563771652971986	0	0	0	1.79056424833991	3.06532798419803	26.7321806920559	3.84952418228596	0.87128286466178
ENSG00000124225	PMEPA1	prostate transmembrane protein, androgen induced 1 [Source:HGNC Symbol;Acc:HGNC:14107]	protein_coding	211.300121589061	-0.376683279930952	0.162775385721706	0.999977260311536	117.90264796934	255.38855879631	133.067546497898	119.830327336479	248.9372600641	417.201469863198	234.497590791149	139.389227894291	226.352021918414	220.43456475943
ENSG00000010244	ZNF207	zinc finger protein 207 [Source:HGNC Symbol;Acc:HGNC:12998]	protein_coding	937.324888292929	0.29173651216657	0.162888114396752	0.999977260311536	774.286046365815	941.498660463216	1010.74710850531	1081.04073875695	1425.10076057601	818.287861491337	761.73400407321	664.48563434539	772.98445580302	1123.08361254903
ENSG00000272933			lincRNA	72.6643568840012	-0.40029155316987	0.162980118225873	0.999977260311536	84.4675686944526	80.055574722022	87.767956200741	34.237236381851	16.4801670425711	109.224419148734	70.5025436365546	112.657047202236	101.627438412349	29.6236173985005
ENSG00000172766	NAA16	N(alpha)-acetyltransferase 16, NatA auxiliary subunit [Source:HGNC Symbol;Acc:HGNC:26164]	protein_coding	238.419612098084	0.353914192472883	0.162988601114641	0.999977260311536	178.613712968478	227.763747800682	278.875602766871	263.626720140253	438.025492447284	220.239402545808	231.432262806951	126.023137548264	207.874305843442	211.721736112812
ENSG00000152822	GRM1	glutamate metabotropic receptor 1 [Source:HGNC Symbol;Acc:HGNC:4593]	protein_coding	42.557087253895	-0.439781966889225	0.16303609324847	0.999977260311536	33.4350792748875	25.3697243837394	26.8966317389368	35.0931672913973	15.6127898298042	113.700829769584	10.7286479446931	28.6416221700599	117.79543997795	18.2969401578974
ENSG00000146938	NLGN4X	neuroligin 4, X-linked [Source:HGNC Symbol;Acc:HGNC:14287]	protein_coding	417.886348791715	0.349860112721832	0.163075681944438	0.999977260311536	360.746907965891	319.094755582144	471.398861529786	738.668374938436	533.436985851642	443.164651464127	321.859438340793	433.443215506906	275.625931451674	281.424365285755
ENSG00000026950	BTN3A1	butyrophilin subfamily 3 member A1 [Source:HGNC Symbol;Acc:HGNC:1138]	protein_coding	94.0006687657464	0.392831344601068	0.163096690453562	0.999977260311536	120.542259491042	71.5989999274422	101.924078168602	143.796392803774	116.228546510764	60.8791844435568	87.3618475496438	89.7437494661877	47.7340998603459	100.197529436105
ENSG00000130720	FIBCD1	fibrinogen C domain containing 1 [Source:HGNC Symbol;Acc:HGNC:25922]	protein_coding	21.2874858761696	-0.448156437176643	0.163220234596357	0.999977260311536	27.2759857242503	5.07394487674787	26.8966317389368	17.1186181909255	2.60213163830069	51.0310810776873	29.1206158498813	24.8227392140519	18.4777160749726	10.4553943759414
ENSG00000133627	ACTR3B	ARP3 actin related protein 3 homolog B [Source:HGNC Symbol;Acc:HGNC:17256]	protein_coding	94.1863190606281	0.384440268041615	0.163423285173325	0.999977260311536	93.2662737667914	80.619346374994	123.158261120395	168.618389180616	92.8093617660581	79.6801090511258	75.1005356128517	55.3738028621158	73.9108642998904	99.3262465714429
ENSG00000185133	INPP5J	inositol polyphosphate-5-phosphatase J [Source:HGNC Symbol;Acc:HGNC:8956]	protein_coding	53.2791676777826	0.406007476195275	0.163426864905236	0.999977260311536	56.3117124629684	52.4307637263947	63.7025488553765	106.991363693284	41.6341062128111	34.9160028426282	39.8492637945744	59.1926858181238	44.6544805145171	33.1087488571476
ENSG00000169515	CCDC8	coiled-coil domain containing 8 [Source:HGNC Symbol;Acc:HGNC:25367]	protein_coding	139.159893588289	-0.396321800741501	0.163580723472565	0.999977260311536	124.061741519977	236.220322595262	106.170914758961	49.643992753684	78.9313263617877	223.820531042488	122.613119367921	147.026993806307	179.387826894526	123.722166781973
ENSG00000205929	C21orf62	chromosome 21 open reading frame 62 [Source:HGNC Symbol;Acc:HGNC:1305]	protein_coding	40.9561800616084	-0.428127891008168	0.163623742788037	0.999977260311536	27.2759857242503	23.1146377718514	24.0654073453645	15.406756371833	78.0639491490208	48.3452347051774	33.7186078261783	36.2793880820759	56.203053061375	67.088780578957
ENSG00000089916	GPATCH2L	G-patch domain containing 2 like [Source:HGNC Symbol;Acc:HGNC:20210]	protein_coding	681.340860581024	0.287617953386543	0.164008941268801	0.999977260311536	783.964621945388	555.315078177406	872.017113220265	822.549604073971	738.13800806463	671.461593127465	418.417269843031	796.237096327665	622.08310785741	533.225113173009
ENSG00000118257	NRP2	neuropilin 2 [Source:HGNC Symbol;Acc:HGNC:8005]	protein_coding	847.223604000355	-0.360973126182693	0.164037611195783	0.999977260311536	715.334722381145	997.312054107443	648.350386128054	496.43992753684	647.930777936873	1529.14186808228	482.789157511189	723.678320163513	1125.60087090041	1105.6579552558
ENSG00000196628	TCF4	transcription factor 4 [Source:HGNC Symbol;Acc:HGNC:11634]	protein_coding	1634.14457079415	-0.417124169321011	0.164175798525162	0.999977260311536	581.594405281595	1197.4509909125	944.213335256359	618.838047601957	3285.62488196101	1777.13501647736	3748.89612467419	708.402788339481	2664.64063897834	814.649478458764
ENSG00000248890	HHIP-AS1	HHIP antisense RNA 1 [Source:HGNC Symbol;Acc:HGNC:44182]	antisense	4.98600743447296	0.38542226214445	0.164570129461321	0.999977260311536	6.15909355063717	3.38262991783191	4.24683659035843	12.8389636431941	11.2759037659697	0.895282124169953	4.59799197629704	0	3.84952418228596	2.61384859398534
ENSG00000181965	NEUROG1	neurogenin 1 [Source:HGNC Symbol;Acc:HGNC:7764]	protein_coding	46.3362553395192	-0.435759270496217	0.164742218329634	0.999977260311536	20.2370216663793	99.7875825760415	28.3122439357229	1.71186181909255	1.7347544255338	91.3187766653352	16.8593039130891	15.2755318240319	126.264393178979	61.8610833909864
ENSG00000184863	RBM33	RNA binding motif protein 33 [Source:HGNC Symbol;Acc:HGNC:27223]	protein_coding	770.860571594588	0.297141166736327	0.16482254717464	0.999977260311536	845.555557451759	770.675849612704	961.200681617792	1070.76956784239	669.615208256045	646.393693650706	643.718876681586	843.973133277765	599.755867600152	656.947279954982
ENSG00000135127	BICDL1	BICD family like cargo adaptor 1 [Source:HGNC Symbol;Acc:HGNC:28095]	protein_coding	215.649646676495	0.398725562187773	0.164861570514297	0.999977260311536	429.376807530134	204.085338375859	314.265907686524	342.37236381851	53.7773871915477	146.826268363872	139.47242328101	225.314094404471	142.43239474458	158.573481368444
ENSG00000153904	DDAH1	dimethylarginine dimethylaminohydrolase 1 [Source:HGNC Symbol;Acc:HGNC:2715]	protein_coding	1160.65609109494	0.330483023535899	0.164974804629135	0.999977260311536	920.344550566639	833.818274745567	969.694354798509	1079.32887693785	3139.90551021617	1001.82069694618	899.673763362121	691.217815037445	928.505232767373	1142.25183557159
ENSG00000138380	CARF	calcium responsive transcription factor [Source:HGNC Symbol;Acc:HGNC:14435]	protein_coding	119.912092741425	0.371555247535958	0.164999336595019	0.999977260311536	127.581223548913	102.606440840901	100.508465971816	169.474320090163	202.966267787454	102.062162155375	95.0251675101389	118.385371636248	71.6011497905188	108.910358082722
ENSG00000069956	MAPK6	mitogen-activated protein kinase 6 [Source:HGNC Symbol;Acc:HGNC:6879]	protein_coding	823.022344401273	0.291093453760415	0.165028109347544	0.999977260311536	792.763327017727	807.884778708855	782.833544822738	1223.12526974163	1002.68805795853	743.979445185231	623.794244784299	729.406644597525	755.276644564505	768.47148663169
ENSG00000086205	FOLH1	folate hydrolase 1 [Source:HGNC Symbol;Acc:HGNC:3788]	protein_coding	20.167369235182	-0.446054405661631	0.165108949028418	0.999977260311536	9.67857557957269	9.02034644755177	16.9873463614337	12.8389636431941	19.9496758936387	51.9263632018573	18.3919679051882	19.0944147800399	11.5485725468579	32.2374659924858
ENSG00000231252			lincRNA	22.6094215070836	-0.446130053381433	0.16521550333602	0.999977260311536	14.957798622976	11.2754330594397	9.90928537750301	5.99151636682393	42.501483425578	30.4395922217784	26.0552878656832	19.0944147800399	42.3447660051455	23.524637345868
ENSG00000126500	FLRT1	fibronectin leucine rich transmembrane protein 1 [Source:HGNC Symbol;Acc:HGNC:3760]	protein_coding	63.2418885247319	-0.413535284207166	0.165292321373334	0.999977260311536	32.5552087676536	49.0481338085628	43.8839781003705	89.8727455023589	26.8886935957738	108.329137024564	29.1206158498813	64.9210102521358	148.591633436238	39.2077289097801
ENSG00000165443	PHYHIPL	phytanoyl-CoA 2-hydroxylase interacting protein like [Source:HGNC Symbol;Acc:HGNC:29378]	protein_coding	375.379586849478	0.386653138873083	0.16530220393742	0.999977260311536	401.22095129865	204.649110028831	305.772234505807	445.084072964063	881.255248171169	207.705452807429	525.703749289962	271.140689876567	193.246113950755	318.01824560155
ENSG00000168078	PBK	PDZ binding kinase [Source:HGNC Symbol;Acc:HGNC:18282]	protein_coding	161.938118567578	0.392516796912116	0.165437396793726	0.999977260311536	92.3864032595575	156.16474787324	188.276422172557	250.787756497059	252.406768915167	129.815908004643	142.537751265208	49.6454784281038	91.6186755384058	265.741273721843
ENSG00000196526	AFAP1	actin filament associated protein 1 [Source:HGNC Symbol;Acc:HGNC:24017]	protein_coding	805.981935196008	0.355516364188915	0.166138838175894	0.999977260311536	835.876981872187	596.470408844361	838.042420497398	1548.37901536921	843.090650809425	463.756140320036	632.990228736893	1033.00783960016	439.615661617056	828.590004293352
ENSG00000182095	TNRC18	trinucleotide repeat containing 18 [Source:HGNC Symbol;Acc:HGNC:11962]	protein_coding	1851.39458199961	-0.28382528396183	0.166437997905142	0.999977260311536	1812.53324490179	2157.55411592379	1864.36126316735	1515.85364080645	927.226240447814	2163.00161199461	2015.4531496102	2522.37219244327	2296.6261271518	1238.96423354905
ENSG00000063245	EPN1	epsin 1 [Source:HGNC Symbol;Acc:HGNC:21604]	protein_coding	745.970319252682	-0.295193491484587	0.166476884418061	0.999977260311536	684.539254627959	802.810833832108	638.441100750551	701.0074149184	486.59861636223	783.371858648709	879.749131464834	784.780447459641	818.408841153994	879.995693308397
ENSG00000102271	KLHL4	kelch like family member 4 [Source:HGNC Symbol;Acc:HGNC:6355]	protein_coding	47.6906018377235	-0.434035481557542	0.166591318400581	0.999977260311536	17.5974101446776	14.6580629772716	18.4029585582199	33.3813054723047	106.687397170328	106.538572776224	38.3165998024753	15.2755318240319	48.5040046968031	77.5441749548984
ENSG00000164694	FNDC1	fibronectin type III domain containing 1 [Source:HGNC Symbol;Acc:HGNC:21184]	protein_coding	6.88078154641674	-0.378159134410012	0.166714270266935	0.999977260311536	7.03896405787105	5.07394487674787	2.83122439357229	0	0.867377212766898	25.9631816009286	0	9.54720739001996	6.15923869165753	11.3266772406031
ENSG00000244486	SCARF2	scavenger receptor class F member 2 [Source:HGNC Symbol;Acc:HGNC:19869]	protein_coding	63.0839460719799	-0.415075045715018	0.166728539781104	0.999977260311536	47.5130073906296	91.3310077814617	52.3776512810874	28.2457200150271	32.0929568723752	100.271597907035	68.9698796444556	51.5549199061078	113.176010959207	45.3067089624125
ENSG00000112290	WASF1	WAS protein family member 1 [Source:HGNC Symbol;Acc:HGNC:12732]	protein_coding	657.787334465976	0.300684620014086	0.166982223791198	0.999977260311536	668.701585497749	620.148818269184	699.312425212356	1092.16784058105	633.185365319836	641.917283029856	547.161045179348	500.273667237046	598.216057927238	576.789256406098
ENSG00000126950	TMEM35A	transmembrane protein 35A [Source:HGNC Symbol;Acc:HGNC:25864]	protein_coding	432.254034050334	0.371169360789958	0.167196639743372	0.999977260311536	446.974217674811	237.911637554178	336.915702835102	1263.3540224903	406.799912787675	310.662897086974	335.653414269684	351.337231952735	294.873552363104	338.05775148877
ENSG00000155052	CNTNAP5	contactin associated protein like 5 [Source:HGNC Symbol;Acc:HGNC:18748]	protein_coding	106.363021587559	0.416563631162395	0.16729850638613	0.999977260311536	182.133194997413	50.1756771145067	121.742648923608	273.041960145262	14.7454126170373	92.2140587895051	12.2613119367921	208.129121102435	83.9196271738338	25.2672030751916
ENSG00000124313	IQSEC2	IQ motif and Sec7 domain 2 [Source:HGNC Symbol;Acc:HGNC:29059]	protein_coding	125.425503606023	-0.375705990203378	0.167348618364437	0.999977260311536	148.698115722526	61.4511101739464	124.573873317181	100.143916416914	65.0532909575174	132.501754377153	81.2311915812477	148.936435284311	314.121173274534	77.5441749548984
ENSG00000139746	RBM26	RNA binding motif protein 26 [Source:HGNC Symbol;Acc:HGNC:20327]	protein_coding	718.804013661554	0.296279456892182	0.167377147779284	0.999977260311536	649.344434338604	726.137889027918	770.093035051663	856.786840455822	1026.97461991601	651.765386395726	645.251540673685	542.281379753134	719.091117251017	600.313893751966
ENSG00000139354	GAS2L3	growth arrest specific 2 like 3 [Source:HGNC Symbol;Acc:HGNC:27475]	protein_coding	259.65490026027	0.399918874231974	0.167483829955694	0.999977260311536	126.701353041679	184.917102174811	234.9916246665	271.330098326169	668.747831043279	105.643290652054	536.432397234655	103.109839812216	82.3798175009195	282.295648150417
ENSG00000164199	ADGRV1	adhesion G protein-coupled receptor V1 [Source:HGNC Symbol;Acc:HGNC:17416]	protein_coding	1393.88892187319	-0.391910444691006	0.167556531567474	0.999977260311536	706.536017308806	1812.52586430493	1149.47710379035	992.87985507368	707.779805617789	2772.68873855434	777.0606439942	857.339223623793	3099.63687157665	1062.96509488737
ENSG00000125944	HNRNPR	heterogeneous nuclear ribonucleoprotein R [Source:HGNC Symbol;Acc:HGNC:5047]	protein_coding	1835.1384649042	0.317990958563857	0.167605102322825	0.999977260311536	1478.18245215292	2224.07917097448	2189.95206842817	2004.59019015738	2413.04340591751	1944.55277369714	1690.52838328521	950.901856045989	1819.28512854834	1636.26921983482
ENSG00000265100			antisense	6.74482231771819	-0.404591829140886	0.167821186576841	0.999977260311536	8.79870507233881	1.12754330594397	4.24683659035843	0.855930909546275	2.60213163830069	5.37169274501972	7.66331996049507	26.7321806920559	3.07961934582876	6.97026291729424
ENSG00000077152	UBE2T	ubiquitin conjugating enzyme E2 T [Source:HGNC Symbol;Acc:HGNC:25009]	protein_coding	109.297221605222	0.401232031703895	0.167874825183009	0.999977260311536	82.7078276799848	125.157306959781	130.236322104325	173.753974637894	125.7696958512	87.7376481686554	98.0904954943369	22.9132977360479	92.388580374863	154.217067045135
ENSG00000067177	PHKA1	phosphorylase kinase regulatory subunit alpha 1 [Source:HGNC Symbol;Acc:HGNC:8925]	protein_coding	52.6867760832713	0.40030994979564	0.167880621786839	0.999977260311536	39.5941728255246	47.9205905026188	62.2869366585904	61.6270254873318	104.085265532028	23.2773352284188	36.7839358103763	47.7360369500998	53.8933385520034	49.6631232857214
ENSG00000183762	KREMEN1	kringle containing transmembrane protein 1 [Source:HGNC Symbol;Acc:HGNC:17550]	protein_coding	169.486070570881	-0.375643955461052	0.167916478955739	0.999977260311536	87.1071802161542	208.031739946663	205.263768533991	100.999847326461	115.361169297997	165.627192971441	243.693574743743	108.838164246228	212.493734862185	247.444333563945
ENSG00000213186	TRIM59	tripartite motif containing 59 [Source:HGNC Symbol;Acc:HGNC:30834]	protein_coding	86.5078209048423	0.375536483895552	0.168058618435209	0.999977260311536	65.9902880425411	104.861527452789	130.236322104325	104.423570964646	101.483133893727	68.9367235610864	49.0452477471684	80.1965420761677	69.2914352811472	90.6134179248251
ENSG00000163075	CFAP221	cilia and flagella associated protein 221 [Source:HGNC Symbol;Acc:HGNC:33720]	protein_coding	49.4564522008422	-0.423263889264327	0.168120242377978	0.999977260311536	59.8311944919039	27.0610393426553	24.0654073453645	24.821996376842	59.849027680916	69.8320056852563	53.6432397234655	70.6493346861477	70.8312449540616	33.9800317218094
ENSG00000128591	FLNC	filamin C [Source:HGNC Symbol;Acc:HGNC:3756]	protein_coding	404.325536271191	0.393600043535692	0.168153571581495	0.999977260311536	280.678691807608	891.886755001681	345.409376015819	206.279349200652	412.004176064277	179.056424833991	239.095582767446	175.668615976367	104.707057758178	1208.46933328589
ENSG00000032444	PNPLA6	patatin like phospholipase domain containing 6 [Source:HGNC Symbol;Acc:HGNC:16268]	protein_coding	191.019206220633	-0.346690233151234	0.168353560076751	0.999977260311536	212.928662750599	174.205440768344	157.132953843262	172.042112818801	103.217888319261	216.658274049129	163.995047154594	210.038562580439	252.528786357959	247.444333563945
ENSG00000102172	SMS	spermine synthase [Source:HGNC Symbol;Acc:HGNC:11123]	protein_coding	875.289650411591	0.361648083958796	0.168361228759074	0.999977260311536	780.445139916452	1313.58795142473	1135.32098182249	1428.54868803273	479.659598660095	850.518017961455	548.693709171447	506.001991671058	769.134931620734	940.985493834722
ENSG00000173276	ZBTB21	zinc finger and BTB domain containing 21 [Source:HGNC Symbol;Acc:HGNC:13083]	protein_coding	169.57740653344	0.34551708537098	0.168437386404778	0.999977260311536	158.376691302099	160.674921097016	181.198361188627	291.016509245734	181.281837468282	153.988525357232	90.4271755338418	187.125264844391	147.051823763324	144.632955533855
ENSG00000075275	CELSR1	cadherin EGF LAG seven-pass G-type receptor 1 [Source:HGNC Symbol;Acc:HGNC:1850]	protein_coding	557.036237493288	-0.389402883835835	0.168555387050502	0.999977260311536	292.117008401648	740.232180352217	341.162539425461	236.236931034772	657.471927277309	854.099146458135	377.035342056357	316.967285348663	1030.13267117972	724.907343398601
ENSG00000129353	SLC44A2	solute carrier family 44 member 2 [Source:HGNC Symbol;Acc:HGNC:17292]	protein_coding	873.606996845945	-0.293206748858187	0.168567593815542	0.999977260311536	790.123715496025	915.565164426505	561.998042124099	750.651407672084	818.804088851952	986.600900835288	844.497859646557	683.580049125429	1022.43362281515	1361.81511746636
ENSG00000242808	SOX2-OT	SOX2 overlapping transcript [Source:HGNC Symbol;Acc:HGNC:20209]	sense_overlapping	479.473134146253	0.389910023820219	0.16859786355308	0.999977260311536	384.503411661206	264.972676896833	433.17733221656	461.346760245442	1337.49566208656	203.229042186579	734.146052215428	389.526061512815	218.652973553842	367.681368887271
ENSG00000140044	JDP2	Jun dimerization protein 2 [Source:HGNC Symbol;Acc:HGNC:17546]	protein_coding	45.7232320346512	-0.424853083998593	0.16883208324721	0.999977260311536	40.4740433327585	32.1349842194032	28.3122439357229	22.2542036482032	50.3078783404801	83.2612375478056	41.3819277866734	53.4643613841118	77.7603884821763	27.8810516691769
ENSG00000165588	OTX2	orthodenticle homeobox 2 [Source:HGNC Symbol;Acc:HGNC:8522]	protein_coding	589.387998166726	-0.398833571317711	0.169079811471598	0.999977260311536	427.617066515666	945.44506203402	486.970595694434	222.542036482032	297.510383979046	758.30395917195	423.015261819328	381.888295600799	1325.00622354283	625.581096827158
ENSG00000114166	KAT2B	lysine acetyltransferase 2B [Source:HGNC Symbol;Acc:HGNC:8638]	protein_coding	198.912872690698	0.417828128305552	0.169092242809558	0.999977260311536	82.7078276799848	58.6322519090865	127.405097710753	196.864109195643	917.685091107378	100.271597907035	190.050335020278	70.6493346861477	92.388580374863	152.474501315811
ENSG00000265763	ZNF488	zinc finger protein 488 [Source:HGNC Symbol;Acc:HGNC:23535]	protein_coding	17.0017834931628	-0.439832170636028	0.169145539950009	0.999977260311536	9.67857557957269	16.3493779361876	12.7405097710753	7.70337818591648	7.80639491490208	33.1254385942882	7.66331996049507	9.54720739001996	39.2651466593168	26.1384859398534
ENSG00000166596	CFAP52	cilia and flagella associated protein 52 [Source:HGNC Symbol;Acc:HGNC:16053]	protein_coding	24.7651126791412	-0.441253573111801	0.16925474231722	0.999977260311536	17.5974101446776	7.8928031416078	8.49367318071687	5.99151636682393	52.9100099787808	51.0310810776873	29.1206158498813	28.6416221700599	34.6457176405736	11.3266772406031
ENSG00000122574	WIPF3	WAS/WASL interacting protein family member 3 [Source:HGNC Symbol;Acc:HGNC:22004]	protein_coding	135.202120748972	0.425216349135862	0.169628211865833	0.999977260311536	240.204648474849	83.4382046398539	120.327036726822	336.380847451686	68.522799808585	34.9160028426282	87.3618475496438	211.948004058443	66.9817207717756	101.940095165428
ENSG00000186104	CYP2R1	cytochrome P450 family 2 subfamily R member 1 [Source:HGNC Symbol;Acc:HGNC:20580]	protein_coding	70.9298125003447	0.393326062281759	0.169750704752784	0.999977260311536	51.912359926799	68.2163700096103	86.3523440039548	118.118465517386	99.7483794681933	64.4603129402366	59.7738956918615	40.0982710380839	50.0438143697174	70.5739120376041
ENSG00000248206			sense_intronic	2.51537353178155	0.309698718356094	0.169869570995935	0.999977260311536	8.79870507233881	1.12754330594397	5.66244878714458	4.27965454773138	1.7347544255338	0	0	1.90944147800399	0.769904836457191	0.87128286466178
ENSG00000123728	RAP2C	RAP2C, member of RAS oncogene family [Source:HGNC Symbol;Acc:HGNC:21165]	protein_coding	207.014051948	0.337912120671566	0.169891722542277	0.999977260311536	155.737079780397	192.809905316419	176.951524598268	407.423112944027	265.417427106671	196.96206731739	121.080455375822	148.936435284311	234.051070282986	170.771441473709
ENSG00000173546	CSPG4	chondroitin sulfate proteoglycan 4 [Source:HGNC Symbol;Acc:HGNC:2466]	protein_coding	19.7853261599655	-0.43801611700555	0.170062611787211	0.999977260311536	8.79870507233881	22.5508661188794	21.2341829517922	2.56779272863883	8.67377212766898	47.4499525810075	10.7286479446931	11.456648868024	13.8582870562294	50.5344061503832
ENSG00000198947	DMD	dystrophin [Source:HGNC Symbol;Acc:HGNC:2928]	protein_coding	408.572624802804	-0.403300464895871	0.170101815759845	0.999977260311536	183.013065504647	502.884314451011	175.535912401482	173.753974637894	587.21437304319	760.98980554446	291.206158498813	196.672472234411	834.576842719595	379.879328992536
ENSG00000250305	TRMT9B	tRNA methyltransferase 9B (putative) [Source:HGNC Symbol;Acc:HGNC:26725]	protein_coding	133.778824490064	-0.372200246871548	0.170134276583217	0.999977260311536	131.980576085082	100.915125881985	59.4557122650181	127.533705522395	103.217888319261	181.7422712065	79.6985275891487	101.200398334212	351.846510260936	100.197529436105
ENSG00000162601	MYSM1	Myb like, SWIRM and MPN domains 1 [Source:HGNC Symbol;Acc:HGNC:29401]	protein_coding	380.849732710637	0.306595755121673	0.170357406934632	0.999977260311536	366.026131009294	409.298220057662	352.48743699975	461.346760245442	556.856170596349	376.01849215138	286.608166522516	307.420077958643	365.704797317166	326.731074248167
ENSG00000162706	CADM3	cell adhesion molecule 3 [Source:HGNC Symbol;Acc:HGNC:17601]	protein_coding	455.450181136667	-0.316914682330874	0.170501960980127	0.999977260311536	366.906001516528	342.773165006967	403.449476084051	519.550062094589	284.499725787543	721.597392080982	380.100670040555	385.707178556807	861.523511995597	288.394628203049
ENSG00000267506			lincRNA	8.33377791805984	0.403538518435199	0.170556875544217	0.999977260311536	10.5584460868066	12.4029763653837	15.5717341646476	11.1271018241016	7.80639491490208	0	4.59799197629704	15.2755318240319	0.769904836457191	5.22769718797068
ENSG00000137460	FHDC1	FH2 domain containing 1 [Source:HGNC Symbol;Acc:HGNC:29363]	protein_coding	94.2334058936315	0.429133130577819	0.17067599652168	0.999977260311536	176.85397195401	69.9076849685262	107.586526955747	170.330250999709	46.8383694894125	32.2301564701183	55.1759037155645	179.487498932375	24.6369547666301	79.2867406842219
ENSG00000142279	WTIP	WT1 interacting protein [Source:HGNC Symbol;Acc:HGNC:20964]	protein_coding	132.671953785084	-0.376984747688264	0.170707610374131	0.999977260311536	159.256561809332	164.057551014848	107.586526955747	67.6185418541558	61.5837821064498	142.349857743022	114.949799407426	240.589626228503	149.361538272695	119.365752458664
ENSG00000169946	ZFPM2	zinc finger protein, FOG family member 2 [Source:HGNC Symbol;Acc:HGNC:16700]	protein_coding	175.650515757031	-0.411044625881312	0.170734108093842	0.999977260311536	62.4708060136055	150.52703134352	86.3523440039548	28.2457200150271	65.9206681702843	401.981673752309	32.1859438340793	80.1965420761677	767.59512194782	81.0293064135455
ENSG00000230316	FEZF1-AS1	FEZF1 antisense RNA 1 [Source:HGNC Symbol;Acc:HGNC:41001]	antisense	218.288357453072	0.40153690082561	0.170906602470394	0.999977260311536	300.915713473987	303.8729209519	369.474783361184	237.948792853865	84.1355896383891	256.945969636776	130.276439328416	183.306381888383	61.5923869165753	254.41459648124
ENSG00000134698	AGO4	argonaute 4, RISC catalytic component [Source:HGNC Symbol;Acc:HGNC:18424]	protein_coding	515.166339257643	0.315487755148052	0.170942702998739	0.999977260311536	557.837901586281	430.721542870597	615.791305601973	811.422502249869	486.59861636223	481.661782803435	482.789157511189	582.379650791218	421.907850378541	280.553082421093
ENSG00000164916	FOXK1	forkhead box K1 [Source:HGNC Symbol;Acc:HGNC:23480]	protein_coding	656.435782519552	-0.319013703500465	0.171237903108646	0.999977260311536	636.146376730096	967.995928152899	652.597222718413	379.177392929	274.958576447107	928.407562764241	692.764124428754	922.260233875929	760.665978419705	349.384428729374
ENSG00000146555	SDK1	sidekick cell adhesion molecule 1 [Source:HGNC Symbol;Acc:HGNC:19307]	protein_coding	350.462184334587	-0.352875337443811	0.171268475600202	0.999977260311536	313.233900575262	421.701196423045	335.500090638316	220.830174662939	201.23151336192	437.792958719107	231.432262806951	450.628188808942	508.907096898203	383.364460451183
ENSG00000269993			lincRNA	23.6855178076165	-0.432504030964009	0.171579037679039	0.999977260311536	6.15909355063717	6.20148818269184	21.2341829517922	2.56779272863883	35.5624657234428	76.9942626786159	55.1759037155645	5.72832443401198	11.5485725468579	15.683091563912
ENSG00000135540	NHSL1	NHS like 1 [Source:HGNC Symbol;Acc:HGNC:21021]	protein_coding	418.500302491664	-0.423792248443185	0.171616856284702	0.999977260311536	95.0260147812591	485.971164861852	244.900910044003	118.974396426932	634.052742532603	588.200355579659	502.713789408476	118.385371636248	1057.84924529218	338.929034353432
ENSG00000187398	LUZP2	leucine zipper protein 2 [Source:HGNC Symbol;Acc:HGNC:23206]	protein_coding	87.9538676551911	0.439286864516255	0.171798150678939	0.999977260311536	47.5130073906296	24.8059527307674	28.3122439357229	77.0337818591648	426.749588681314	10.7433854900394	150.201071225703	57.2832443401198	4.61942901874315	52.2769718797068
[truncated: 44,210 more rows]
