# Supplementary material for: Sex-specific transcriptional and proteomic signatures in schizophrenia
Source: Nat Commun. 2019 Sep 2;10:3933. doi: 10.1038/s41467-019-11797-3 (PMC6718673; doi:10.1038/s41467-019-11797-3)
Supplement: Supplementary file 12 — Supplementary Data 8 [file 41467_2019_11797_MOESM12_ESM.xlsx]

## Sheet: 19_DEGresults_twinSchizophrenic
Ensembl ID	HGNC symbol	Gene description	Gene biotype	Average expression	Log2 foldchange	P-value	Adjusted p-value	Pair_1_schizophrenic_twin_S20	Pair_4_schizophrenic_twin_S25	Pair_5_schizophrenic_twin_S28	Pair_1_non_schizophrenic_twin_S19	Pair_4_non_schizophrenic_twin_S26	Pair_5_non_schizophrenic_twin_S27
ENSG00000163359	COL6A3	collagen type VI alpha 3 chain [Source:HGNC Symbol;Acc:HGNC:2213]	protein_coding	353.038471452251	-2.87133989827377	1.389714621573e-11	2.16573126625937e-07	39.6167126158936	23.7746585538718	6.6129530727515	1790.98239275947	63.8739119321404	193.370199779381
ENSG00000180616	SSTR2	somatostatin receptor 2 [Source:HGNC Symbol;Acc:HGNC:11331]	protein_coding	320.097568734656	-2.37851505708004	3.63588377764657e-10	2.83308063954221e-06	54.9782950587911	39.6244309231197	83.4885325434877	762.156772327036	103.579316646714	876.758064908784
ENSG00000273706	LHX1	LIM homeobox 1 [Source:HGNC Symbol;Acc:HGNC:6593]	protein_coding	93.1462386117926	-2.52509928134752	8.14162685369091e-09	4.22930376293064e-05	25.063634512096	9.24570054872794	2.47985740228181	354.411501352978	43.1580486027976	124.518689251874
ENSG00000106809	OGN	osteoglycin [Source:HGNC Symbol;Acc:HGNC:8126]	protein_coding	36.3567683633163	-2.54433895620443	7.33917066348641e-08	0.00028593408904943	2.42551301729961	0	0	190.96930412709	8.63160972055951	16.1141833149484
ENSG00000260807			lincRNA	152.551172469562	2.02435425401507	2.09769925243106e-07	0.000653810902997712	201.317580435868	166.422609877103	422.402377522002	30.1077731731899	56.9686241556928	38.0880696535145
ENSG00000153820	SPHKAP	SPHK1 interactor, AKAP domain containing [Source:HGNC Symbol;Acc:HGNC:30619]	protein_coding	176.588137995184	-2.05359187394702	2.98156532906011e-07	0.000774411901467878	23.4466258338962	17.1705867333519	83.4885325434877	290.755066643948	34.526438882238	610.141577334183
ENSG00000139329	LUM	lumican [Source:HGNC Symbol;Acc:HGNC:6724]	protein_coding	102.509601616601	-2.31427208534292	6.48080103011155e-07	0.00144281147504655	5.65953037369909	5.28325745641597	4.95971480456363	525.59569739483	6.90528777644761	66.6541218936503
ENSG00000005108	THSD7A	thrombospondin type 1 domain containing 7A [Source:HGNC Symbol;Acc:HGNC:22207]	protein_coding	1050.4607502091	-1.5900972727174	1.19117443505491e-06	0.00225744951477667	318.550709605349	246.992286087446	629.883780179581	1495.92621566221	428.127842139752	3183.28366758027
ENSG00000163694	RBM47	RNA binding motif protein 47 [Source:HGNC Symbol;Acc:HGNC:30358]	protein_coding	211.891873859271	-1.99788365899817	1.32579340710881e-06	0.00225744951477667	84.8929556054863	59.4366463846796	19.0122400841606	386.239718707493	176.084838299414	545.68484407439
ENSG00000172137	CALB2	calbindin 2 [Source:HGNC Symbol;Acc:HGNC:1435]	protein_coding	228.749619467937	-2.11910290487728	1.4485687338146e-06	0.00225744951477667	29.1061562075953	40.9452452872237	31.4115270955696	486.885703315014	41.4317266586857	742.717358243532
ENSG00000182916	TCEAL7	transcription elongation factor A like 7 [Source:HGNC Symbol;Acc:HGNC:28336]	protein_coding	152.092413074045	1.92812419343114	1.98656246500042e-06	0.00280016046875338	241.742797390861	204.726226436119	321.554843162542	26.6668848105396	91.4950630379308	26.3686636062792
ENSG00000104332	SFRP1	secreted frizzled related protein 1 [Source:HGNC Symbol;Acc:HGNC:10776]	protein_coding	733.035017519232	1.8044552953642	2.22456364561424e-06	0.00280016046875338	827.908443238267	933.815755421522	1797.06999752022	125.592425236735	578.317851277487	135.505632421157
ENSG00000184058	TBX1	T-box 1 [Source:HGNC Symbol;Acc:HGNC:11592]	protein_coding	58.1919875186486	-2.22222013886894	2.33586281402681e-06	0.00280016046875338	4.04252169549935	5.28325745641597	2.47985740228181	141.936644959324	8.63160972055951	186.778033877811
ENSG00000177551	NHLH2	nescient helix-loop-helix 2 [Source:HGNC Symbol;Acc:HGNC:7818]	protein_coding	72.258222720045	-2.14703633026716	2.81033279145563e-06	0.00312830187300318	13.7445737646978	11.8873292769359	3.30647653637575	160.8615309539	32.8001169381261	210.949308850234
ENSG00000188803	SHISA6	shisa family member 6 [Source:HGNC Symbol;Acc:HGNC:34491]	protein_coding	251.545758548483	-1.74417129546441	3.11544416682307e-06	0.00323673879305138	94.5950076746848	60.7574607487836	84.3151516775817	652.048344722227	107.031960534938	510.526625932684
ENSG00000164778	EN2	engrailed homeobox 2 [Source:HGNC Symbol;Acc:HGNC:3343]	protein_coding	53.8990847873031	-2.09342584445221	4.15506582963515e-06	0.00404703411806464	18.595599799297	9.24570054872794	0.826619134093938	209.033968031004	48.3370144351333	37.3556067755623
ENSG00000104888	SLC17A7	solute carrier family 17 member 7 [Source:HGNC Symbol;Acc:HGNC:16704]	protein_coding	103.00750660729	-2.05649261352267	4.8230087231205e-06	0.00442128046712411	16.1700867819974	14.5289580051439	11.5726678773151	138.495756596674	24.1685072175666	413.109063165041
ENSG00000165124	SVEP1	sushi, von Willebrand factor type A, EGF and pentraxin domain containing 1 [Source:HGNC Symbol;Acc:HGNC:15985]	protein_coding	63.0167080527089	-1.98097906148915	7.89165338467721e-06	0.00683241813037831	20.2126084774967	14.5289580051439	5.78633393865757	195.270414580403	44.8843705469095	97.4175627676427
ENSG00000203685	STUM	stum, mechanosensory transduction mediator homolog [Source:HGNC Symbol;Acc:HGNC:30491]	protein_coding	113.060098914122	-1.80314328803002	8.98143400273803e-06	0.00736666671045628	41.2337212940934	29.0579160102878	28.9316696932878	273.550624830697	63.8739119321404	241.712749724226
ENSG00000011465	DCN	decorin [Source:HGNC Symbol;Acc:HGNC:2705]	protein_coding	56.9736155864065	-2.0569812186858	1.07245378114778e-05	0.00835655986270348	8.89354773009857	6.60407182051996	0.826619134093938	283.873289918648	13.8105755528952	27.8335893621836
ENSG00000087510	TFAP2C	transcription factor AP-2 gamma [Source:HGNC Symbol;Acc:HGNC:11744]	protein_coding	69.4028944571327	-2.01065618994301	1.21350238280864e-05	0.00900534339699513	11.3190607473982	10.5665149128319	7.43957220684544	159.141086772575	15.5368974970071	212.414234606138
ENSG00000140470	ADAMTS17	ADAM metallopeptidase with thrombospondin type 1 motif 17 [Source:HGNC Symbol;Acc:HGNC:17109]	protein_coding	44.0240554726915	-2.02954525895846	1.30507347499613e-05	0.00924466592469983	12.127565086498	3.96244309231197	2.47985740228181	83.4415427942692	25.8948291616785	136.238095299109
ENSG00000255690	TRIL	TLR4 interactor with leucine rich repeats [Source:HGNC Symbol;Acc:HGNC:22200]	protein_coding	168.585733320952	-1.89857738570779	1.48252406773113e-05	0.0100450674224008	21.8296171556965	30.3787303743918	47.1172906433545	440.433710419235	29.3474730499023	442.407578283129
ENSG00000108018	SORCS1	sortilin related VPS10 domain containing receptor 1 [Source:HGNC Symbol;Acc:HGNC:16697]	protein_coding	452.948914394054	1.64479056925082	2.3258939371652e-05	0.0146810678471327	602.335732629403	641.91578095454	873.736424737293	111.828871786134	421.222554363304	66.6541218936503
ENSG00000131771	PPP1R1B	protein phosphatase 1 regulatory inhibitor subunit 1B [Source:HGNC Symbol;Acc:HGNC:9287]	protein_coding	66.9489982682629	-1.89525941379066	2.35515077116476e-05	0.0146810678471327	12.9360694255979	6.60407182051996	19.0122400841606	126.452647327398	10.3579316646714	226.33102928723
ENSG00000141905	NFIC	nuclear factor I C [Source:HGNC Symbol;Acc:HGNC:7786]	protein_coding	357.418138188198	-1.59065460946869	2.63312178021824e-05	0.0157825268549697	229.615232304363	147.931208779647	61.9964350570454	603.015685554461	350.443354654716	751.506912778958
ENSG00000253230	LINC00599	long intergenic non-protein coding RNA 599 [Source:HGNC Symbol;Acc:HGNC:27231]	lincRNA	447.138956855011	1.27609524586307	3.27892229551616e-05	0.0183953662310928	497.23016854642	623.424379857084	852.24432725085	208.173745940342	246.864038008002	254.897081527366
ENSG00000005513	SOX8	SRY-box 8 [Source:HGNC Symbol;Acc:HGNC:11203]	protein_coding	95.7937787028357	1.6667382079976	3.4006589996134e-05	0.0183953662310928	113.999111813082	147.931208779647	209.134640925766	27.5271069012022	48.3370144351333	27.8335893621836
ENSG00000133019	CHRM3	cholinergic receptor muscarinic 3 [Source:HGNC Symbol;Acc:HGNC:1952]	protein_coding	100.627940793545	-1.78232119800953	3.42316235049853e-05	0.0183953662310928	18.595599799297	30.3787303743918	29.7582888273818	201.291969215041	48.3370144351333	275.406042110028
ENSG00000189056	RELN	reelin [Source:HGNC Symbol;Acc:HGNC:9957]	protein_coding	1576.49500538881	-1.22393762810276	4.14963082529185e-05	0.0215559489271161	951.609607120547	550.779589831364	961.35805295125	3585.40567388159	973.645576479113	2436.17153206902
ENSG00000123560	PLP1	proteolipid protein 1 [Source:HGNC Symbol;Acc:HGNC:9086]	protein_coding	95.2636274705555	-1.9031786193661	4.49567170667029e-05	0.0226001767344354	4.85102603459922	17.1705867333519	15.7057635477848	223.657743572268	12.0842536087833	298.112391326546
ENSG00000184221	OLIG1	oligodendrocyte transcription factor 1 [Source:HGNC Symbol;Acc:HGNC:16983]	protein_coding	45.5365848699326	1.87923228653558	5.44789797418535e-05	0.0265312631342827	21.0211128165966	180.951567882247	52.0770054479181	8.60222090662569	6.90528777644761	3.662314389761
ENSG00000049323	LTBP1	latent transforming growth factor beta binding protein 1 [Source:HGNC Symbol;Acc:HGNC:6714]	protein_coding	360.956405676936	-1.65861469537596	6.89434458633795e-05	0.0325580200101487	96.2120163528845	158.497723692479	71.0892455320787	856.781202299919	141.558399417176	841.599846767079
ENSG00000180660	MAB21L1	mab-21 like 1 [Source:HGNC Symbol;Acc:HGNC:6757]	protein_coding	53.9553328823346	-1.88128522844089	7.24996961038364e-05	0.0328411171524718	1.61700867819974	5.28325745641597	5.78633393865757	196.990858761728	3.4526438882238	110.601894570782
ENSG00000078900	TP73	tumor protein p73 [Source:HGNC Symbol;Acc:HGNC:12003]	protein_coding	56.8725708605189	-1.84289280136879	7.37576424753923e-05	0.0328411171524718	5.65953037369909	11.8873292769359	9.91942960912726	129.033313599385	15.5368974970071	169.198924806958
ENSG00000167306	MYO5B	myosin VB [Source:HGNC Symbol;Acc:HGNC:7603]	protein_coding	196.15754636842	-1.69827148573403	9.14084488078006e-05	0.0395697018394657	71.1483818407885	62.0782751128876	19.8388592182545	300.217509641237	96.6740288702665	626.988223527084
ENSG00000115252	PDE1A	phosphodiesterase 1A [Source:HGNC Symbol;Acc:HGNC:8774]	protein_coding	133.241188206931	-1.7023078789334	0.000104842941278786	0.0441587134294215	45.2762429895927	35.6619878308078	18.1856209500666	262.367737652084	43.1580486027976	394.797491216236
ENSG00000215612	HMX1	H6 family homeobox 1 [Source:HGNC Symbol;Acc:HGNC:5017]	protein_coding	23.4155268144947	-1.82178078044106	0.000122054383820631	0.0488761713029778	3.23401735639948	1.32081436410399	0.826619134093938	104.086872970171	1.7263219441119	29.298515118088
ENSG00000158270	COLEC12	collectin subfamily member 12 [Source:HGNC Symbol;Acc:HGNC:16016]	protein_coding	91.4410447389426	-1.78365368671182	0.000122315880442514	0.0488761713029778	19.4041041383969	22.4538441897679	4.95971480456363	262.367737652084	18.9895413852309	220.471326263612
ENSG00000178568	ERBB4	erb-b2 receptor tyrosine kinase 4 [Source:HGNC Symbol;Acc:HGNC:3432]	protein_coding	232.991239000099	-1.47729073168823	0.000129284787564708	0.0499395130192333	98.6375293701841	97.7402629436954	76.0489603366423	525.59569739483	126.021501920169	473.903482035074
ENSG00000148053	NTRK2	neurotrophic receptor tyrosine kinase 2 [Source:HGNC Symbol;Acc:HGNC:8032]	protein_coding	1067.99698658248	-1.44325551257787	0.000131386039129143	0.0499395130192333	259.529892851058	262.842058456694	710.065836186693	2475.71917692687	290.0220866108	2409.80286846274
ENSG00000169946	ZFPM2	zinc finger protein, FOG family member 2 [Source:HGNC Symbol;Acc:HGNC:16700]	protein_coding	225.710440898345	-1.67770374119031	0.000136384290113313	0.0506050661220445	57.4038080760908	80.5696762103435	27.2784314251	386.239718707493	72.5055216526999	730.265489318344
ENSG00000182379	NXPH4	neurexophilin 4 [Source:HGNC Symbol;Acc:HGNC:8078]	protein_coding	76.9840927517556	-1.79289478259988	0.000149544269276246	0.054197625404675	5.65953037369909	11.8873292769359	7.43957220684544	161.721753044563	3.4526438882238	271.743727720267
ENSG00000113645	WWC1	WW and C2 domain containing 1 [Source:HGNC Symbol;Acc:HGNC:29435]	protein_coding	237.0505281132	-1.58209757257553	0.000155362194751902	0.0550264646139463	77.6164165535875	104.344334764215	47.1172906433545	517.853698578867	101.852994702602	573.518433436573
ENSG00000176165	FOXG1	forkhead box G1 [Source:HGNC Symbol;Acc:HGNC:3811]	protein_coding	1890.99023692533	1.14313422070944	0.000164107645439247	0.056832301033894	2301.81185341733	2673.32827294648	2925.40511555845	560.864803111995	1476.00526221568	1408.52611430208
ENSG00000092421	SEMA6A	semaphorin 6A [Source:HGNC Symbol;Acc:HGNC:10738]	protein_coding	1170.69831181188	-1.25094572854659	0.000169899401117484	0.0575589623264104	873.184686227859	668.33206823662	336.433987576233	2291.63164952508	997.81408369668	1856.79339560883
ENSG00000166923	GREM1	gremlin 1, DAN family BMP antagonist [Source:HGNC Symbol;Acc:HGNC:2001]	protein_coding	71.4317108813857	-1.69486991322684	0.000176817762455699	0.058387320836641	26.6806431902957	23.7746585538718	4.13309567046969	250.324628382808	37.9790827704619	85.6981567204075
ENSG00000162992	NEUROD1	neuronal differentiation 1 [Source:HGNC Symbol;Acc:HGNC:7762]	protein_coding	47.5496121655027	-1.74586418675545	0.000183060983093397	0.058387320836641	16.1700867819974	9.24570054872794	2.47985740228181	97.2050962448703	27.6211511057904	132.575780909348
ENSG00000184985	SORCS2	sortilin related VPS10 domain containing receptor 2 [Source:HGNC Symbol;Acc:HGNC:16698]	protein_coding	418.393630854872	-1.44034199332129	0.000183584363513566	0.058387320836641	257.912884172858	207.367855164327	77.7021986048302	794.845211772214	303.832662163695	868.70097325131
ENSG00000171812	COL8A2	collagen type VIII alpha 2 chain [Source:HGNC Symbol;Acc:HGNC:2216]	protein_coding	29.8646065419091	-1.76304198333825	0.000194474117387089	0.0594531752748663	7.27653905189883	2.64162872820798	0.826619134093938	147.097977503299	10.3579316646714	10.986943169283
ENSG00000171246	NPTX1	neuronal pentraxin 1 [Source:HGNC Symbol;Acc:HGNC:7952]	protein_coding	138.542273479679	-1.70711551230213	0.000194565704505787	0.0594531752748663	25.063634512096	39.6244309231197	13.225906145503	235.700852841544	27.6211511057904	490.017665350022
ENSG00000043355	ZIC2	Zic family member 2 [Source:HGNC Symbol;Acc:HGNC:12873]	protein_coding	1298.81529019585	-1.40516977901611	0.000205052397094083	0.061452626082965	928.162981286651	652.482295867372	198.388592182545	2922.17444198075	826.908211229601	2264.77521862821
ENSG00000106819	ASPN	asporin [Source:HGNC Symbol;Acc:HGNC:14872]	protein_coding	30.9311979692066	-1.74200492167245	0.000227254982732509	0.0668215405830833	1.61700867819974	2.64162872820798	0	165.162641407213	5.17896583233571	10.986943169283
ENSG00000120885	CLU	clusterin [Source:HGNC Symbol;Acc:HGNC:2095]	protein_coding	1111.47626100533	-1.39579779883473	0.00024797238505542	0.0715629934945123	472.975038373424	422.660596513277	382.724659085493	2739.80735876028	357.348642431164	2293.34127086834
ENSG00000180613	GSX2	GS homeobox 2 [Source:HGNC Symbol;Acc:HGNC:24959]	protein_coding	68.6748135277654	1.66866757181642	0.000268848424573689	0.0732588511121501	85.7014599445862	117.552478405255	145.484967600533	12.043109269276	48.3370144351333	2.9298515118088
ENSG00000254377	MIR124-2HG	MIR124-2 host gene [Source:HGNC Symbol;Acc:HGNC:48723]	lincRNA	374.759786940757	1.47147111729948	0.000274541110673376	0.0732588511121501	320.167718283548	431.906297062005	1058.07249164024	130.75375778071	246.864038008002	60.7944188700327
ENSG00000116132	PRRX1	paired related homeobox 1 [Source:HGNC Symbol;Acc:HGNC:9142]	protein_coding	86.2122696652898	-1.6487904397392	0.000276267533801494	0.0732588511121501	18.595599799297	33.0203591025998	6.6129530727515	354.411501352978	37.9790827704619	66.6541218936503
ENSG00000141338	ABCA8	ATP binding cassette subfamily A member 8 [Source:HGNC Symbol;Acc:HGNC:38]	protein_coding	30.876040468769	-1.72179178221925	0.000281134280868755	0.0732588511121501	13.7445737646978	1.32081436410399	0.826619134093938	78.2802102502938	25.8948291616785	65.1891961377459
ENSG00000225783	MIAT	myocardial infarction associated transcript (non-protein coding) [Source:HGNC Symbol;Acc:HGNC:33425]	lincRNA	2226.22151661022	1.00125096807002	0.000285932383364287	0.0732588511121501	3580.05721353422	3298.07346716767	2185.58099054437	1540.65776437666	1845.43815825562	907.521505782777
ENSG00000134245	WNT2B	Wnt family member 2B [Source:HGNC Symbol;Acc:HGNC:12781]	protein_coding	381.131088270371	-1.53231220898818	0.000286336941417217	0.0732588511121501	87.3184686227859	180.951567882247	95.8878195548968	738.930775879147	126.021501920169	1057.67639576298
ENSG00000129654	FOXJ1	forkhead box J1 [Source:HGNC Symbol;Acc:HGNC:3816]	protein_coding	171.536265183599	-1.61109643501341	0.000286754999861471	0.0732588511121501	54.9782950587911	52.8325745641597	23.1453357546303	428.390601149959	36.2527608263499	433.618023747703
ENSG00000143032	BARHL2	BarH like homeobox 2 [Source:HGNC Symbol;Acc:HGNC:954]	protein_coding	19.9044104696379	-1.7077482021349	0.000303079251418653	0.0753786767687766	4.85102603459922	0	0.826619134093938	56.7746579837296	8.63160972055951	48.3425499448453
ENSG00000166250	CLMP	CXADR like membrane protein [Source:HGNC Symbol;Acc:HGNC:24039]	protein_coding	58.7302969023802	-1.55831094449008	0.000309121214832741	0.0753786767687766	23.4466258338962	14.5289580051439	21.4920974864424	129.893535690048	41.4317266586857	121.588837740065
ENSG00000165309	ARMC3	armadillo repeat containing 3 [Source:HGNC Symbol;Acc:HGNC:30964]	protein_coding	32.2549832375926	-1.68707498198866	0.000309563354286557	0.0753786767687766	15.3615824428975	1.32081436410399	5.78633393865757	86.8824311569195	18.9895413852309	65.1891961377459
ENSG00000172493	AFF1	AF4/FMR2 family member 1 [Source:HGNC Symbol;Acc:HGNC:7135]	protein_coding	236.150241336717	-1.37447553936659	0.000314952391117023	0.0755110471256567	106.722572761183	114.910849677047	83.4885325434877	423.229268605984	150.190009137736	538.360215294868
ENSG00000144596	GRIP2	glutamate receptor interacting protein 2 [Source:HGNC Symbol;Acc:HGNC:23841]	protein_coding	221.525217378834	1.25313962876378	0.000332741433000085	0.0769545683486351	277.316988311255	353.97824957987	335.607368442139	92.0437637008949	188.169091908197	82.0358423306465
ENSG00000154760	SLFN13	schlafen family member 13 [Source:HGNC Symbol;Acc:HGNC:26481]	protein_coding	45.980025921403	-1.66303255690275	0.000333938889136271	0.0769545683486351	20.2126084774967	10.5665149128319	3.30647653637575	63.6564347090301	63.8739119321404	114.264208960543
ENSG00000170382	LRRN2	leucine rich repeat neuronal 2 [Source:HGNC Symbol;Acc:HGNC:16914]	protein_coding	328.550981152739	-1.24776052001862	0.000335787387558213	0.0769545683486351	178.679458941071	134.723065138607	166.977065086975	549.681915933382	198.527023572869	742.717358243532
ENSG00000107731	UNC5B	unc-5 netrin receptor B [Source:HGNC Symbol;Acc:HGNC:12568]	protein_coding	94.1654225181393	-1.50871989089646	0.000363832937853556	0.0821735145436206	42.8507299722931	36.9828021949118	19.0122400841606	276.131291102685	55.2423022115809	134.773169543205
ENSG00000127241	MASP1	mannan binding lectin serine peptidase 1 [Source:HGNC Symbol;Acc:HGNC:6901]	protein_coding	374.836622913706	-1.37779466106491	0.000377745837910775	0.0829560913083231	135.828728968778	113.590035312943	172.763399025633	649.46767845024	103.579316646714	1073.79057907793
ENSG00000148204	CRB2	crumbs 2, cell polarity complex component [Source:HGNC Symbol;Acc:HGNC:18688]	protein_coding	410.078978315533	-1.19955285205653	0.000377944204497622	0.0829560913083231	202.126084774967	270.766944641318	190.122400841606	610.757684370424	402.233012978073	784.467742286807
ENSG00000163083	INHBB	inhibin beta B subunit [Source:HGNC Symbol;Acc:HGNC:6067]	protein_coding	64.7245104256709	-1.59300607267344	0.000387830517712984	0.083943760944988	11.3190607473982	13.2081436410399	28.1050505591939	122.151536874085	17.263219441119	196.30005129119
ENSG00000113389	NPR3	natriuretic peptide receptor 3 [Source:HGNC Symbol;Acc:HGNC:7945]	protein_coding	109.352781659529	-1.43298754640455	0.000398412886944966	0.0839847126270335	58.2123124151906	38.3036165590158	18.1856209500666	398.282827976769	103.579316646714	39.5529954094188
ENSG00000182168	UNC5C	unc-5 netrin receptor C [Source:HGNC Symbol;Acc:HGNC:12569]	protein_coding	94.0152873450399	-1.59363676961399	0.000398798045071899	0.0839847126270335	24.2551301729961	26.4162872820798	19.8388592182545	249.464406292145	20.7158633293428	223.401177775421
ENSG00000163638	ADAMTS9	ADAM metallopeptidase with thrombospondin type 1 motif 9 [Source:HGNC Symbol;Acc:HGNC:13202]	protein_coding	130.115980191406	-1.50062544393838	0.00040438983459069	0.0840268157634842	58.2123124151906	52.8325745641597	24.7985740228181	250.324628382808	70.779199708588	323.748592054873
ENSG00000187889	FYB2	FYN binding protein 2 [Source:HGNC Symbol;Acc:HGNC:27295]	protein_coding	50.1780422816055	-1.66941837632899	0.000427296562970223	0.0868239808520112	1.61700867819974	10.5665149128319	0.826619134093938	91.1835416102323	8.63160972055951	188.242959633716
ENSG00000147437	GNRH1	gonadotropin releasing hormone 1 [Source:HGNC Symbol;Acc:HGNC:4419]	protein_coding	103.50292411025	1.61361697928281	0.000429484686294247	0.0868239808520112	263.572414546558	129.439807682191	118.206536175433	9.46244299728826	96.6740288702665	3.662314389761
ENSG00000182621	PLCB1	phospholipase C beta 1 [Source:HGNC Symbol;Acc:HGNC:15917]	protein_coding	224.084714658847	-1.30481819680402	0.000434565612580652	0.0868239808520112	80.850433909987	60.7574607487836	151.271301539191	332.045726995752	79.4108094291475	640.172555330224
ENSG00000118733	OLFM3	olfactomedin 3 [Source:HGNC Symbol;Acc:HGNC:17990]	protein_coding	70.7959846988361	-1.53577130484402	0.00045158701195939	0.0882529500136544	14.5530781037977	15.8497723692479	36.3712419001333	122.151536874085	24.1685072175666	211.681771728186
ENSG00000128045	RASL11B	RAS like family 11 member B [Source:HGNC Symbol;Acc:HGNC:23804]	protein_coding	49.916952752604	-1.64514152286309	0.000454886132503797	0.0882529500136544	7.27653905189883	10.5665149128319	9.09281047503332	129.893535690048	8.63160972055951	134.040706665253
ENSG00000128683	GAD1	glutamate decarboxylase 1 [Source:HGNC Symbol;Acc:HGNC:4092]	protein_coding	665.869513765649	1.41736428089522	0.000458706939881032	0.0882529500136544	810.929852117169	949.66552779077	1273.82008563876	293.335732915936	605.939002383278	61.5268817479849
ENSG00000160963	COL26A1	collagen type XXVI alpha 1 chain [Source:HGNC Symbol;Acc:HGNC:18038]	protein_coding	488.810653177281	-1.28793528284221	0.000497848329345908	0.0937152010215505	264.380918885657	245.671471723342	162.017350282412	1096.78316559478	257.221969672673	906.789042904825
ENSG00000173947	PIFO	primary cilia formation [Source:HGNC Symbol;Acc:HGNC:27009]	protein_coding	51.6252525917201	-1.61667183131188	0.000499124851436646	0.0937152010215505	6.46803471279896	15.8497723692479	12.3992870114091	134.194646143361	20.7158633293428	120.123911984161
ENSG00000120457	KCNJ5	potassium voltage-gated channel subfamily J member 5 [Source:HGNC Symbol;Acc:HGNC:6266]	protein_coding	39.0202525799383	-1.61105721273215	0.000510185852029902	0.0941548642405909	10.5105564082983	6.60407182051996	9.91942960912726	78.2802102502938	13.8105755528952	114.996671838496
ENSG00000166833	NAV2	neuron navigator 2 [Source:HGNC Symbol;Acc:HGNC:15997]	protein_coding	320.874393559265	-1.27680723299399	0.000513550016712669	0.0941548642405909	202.934589114067	162.460166784791	101.674153493554	540.219472936093	238.232428287443	679.725550739642
ENSG00000107104	KANK1	KN motif and ankyrin repeat domains 1 [Source:HGNC Symbol;Acc:HGNC:19309]	protein_coding	108.830569271583	-1.44824367461945	0.000526523718917653	0.0950503428584354	32.3401735639948	43.5868740154317	42.1575758387908	163.442197225888	58.6949460998047	312.76164888559
ENSG00000176771	NCKAP5	NCK associated protein 5 [Source:HGNC Symbol;Acc:HGNC:29847]	protein_coding	121.746080980957	-1.53335877943164	0.000531251116761986	0.0950503428584354	30.7231648857951	46.2285027436397	25.6251931569121	207.313523849679	39.7054047145738	380.880696535144
ENSG00000123307	NEUROD4	neuronal differentiation 4 [Source:HGNC Symbol;Acc:HGNC:13802]	protein_coding	35.723054330378	-1.64126475146902	0.000536731915525046	0.0950503428584354	4.04252169549935	6.60407182051996	0.826619134093938	96.3448741542077	6.90528777644761	99.6149514014993
ENSG00000099204	ABLIM1	actin binding LIM protein 1 [Source:HGNC Symbol;Acc:HGNC:78]	protein_coding	715.340800487529	-1.26678450283063	0.000548087887881269	0.0959708049970978	408.294691245434	404.169195415821	215.747593998518	1458.93666576372	426.40152019564	1378.49513630604
ENSG00000198947	DMD	dystrophin [Source:HGNC Symbol;Acc:HGNC:2928]	protein_coding	367.123877484939	-1.27349336352327	0.000566124707087496	0.0966381191217697	168.168902532773	163.780981148895	167.803684221069	731.188777063184	177.811160243526	793.989759700186
ENSG00000153012	LGI2	leucine rich repeat LGI family member 2 [Source:HGNC Symbol;Acc:HGNC:18710]	protein_coding	116.753548635913	1.47143482318004	0.000567742397713467	0.0966381191217697	131.786207273279	112.269220948839	321.554843162542	24.9464406292145	82.8634533173713	27.1011264842314
ENSG00000136928	GABBR2	gamma-aminobutyric acid type B receptor subunit 2 [Source:HGNC Symbol;Acc:HGNC:4507]	protein_coding	430.368263451791	-1.22563907405822	0.000570502243275335	0.0966381191217697	151.998815750776	124.156550225775	342.22032151489	751.834107239085	148.463687193624	1063.5360987866
ENSG00000131095	GFAP	glial fibrillary acidic protein [Source:HGNC Symbol;Acc:HGNC:4235]	protein_coding	33.1331980675887	-1.61569802617809	0.000577460881129161	0.0967650577582457	14.5530781037977	5.28325745641597	1.65323826818788	132.474201962036	15.5368974970071	29.298515118088
ENSG00000129009	ISLR	immunoglobulin superfamily containing leucine rich repeat [Source:HGNC Symbol;Acc:HGNC:6133]	protein_coding	32.1586738853367	-1.62933439132433	0.000592663663949071	0.0973868558826805	9.70205206919844	3.96244309231197	0	128.173091508723	8.63160972055951	42.4828469212277
ENSG00000148704	VAX1	ventral anterior homeobox 1 [Source:HGNC Symbol;Acc:HGNC:12660]	protein_coding	153.522894871619	1.42326148491774	0.0005936698735148	0.0973868558826805	215.870658539665	290.579160102878	169.456922489257	42.1508824424659	189.895413852309	13.1843318031396
ENSG00000082781	ITGB5	integrin subunit beta 5 [Source:HGNC Symbol;Acc:HGNC:6160]	protein_coding	254.216858663417	-1.40902497899121	0.000609963007834075	0.0979625009693258	83.2759469272866	110.948406584735	82.6619134093938	683.01633998608	91.4950630379308	473.903482035074
ENSG00000114654	EFCC1	EF-hand and coiled-coil domain containing 1 [Source:HGNC Symbol;Acc:HGNC:25692]	protein_coding	63.3819626801948	-1.54545949210376	0.000613854305938154	0.0979625009693258	26.6806431902957	29.0579160102878	4.95971480456363	182.367083220465	50.0633363792452	87.1630824763119
ENSG00000168309	FAM107A	family with sequence similarity 107 member A [Source:HGNC Symbol;Acc:HGNC:30827]	protein_coding	142.326139734472	-1.35942234765493	0.000616313303819129	0.0979625009693258	37.9997039376939	35.6619878308078	108.287106566306	250.324628382808	51.7896583233571	369.893753365861
ENSG00000144730	IL17RD	interleukin 17 receptor D [Source:HGNC Symbol;Acc:HGNC:17616]	protein_coding	2098.28657839302	-1.18173594078286	0.000622323382697848	0.0979625009693258	1055.90666686443	1302.32296300654	890.268807419171	3587.98634015358	1367.24697973663	4385.98771317778
ENSG00000117154	IGSF21	immunoglobin superfamily member 21 [Source:HGNC Symbol;Acc:HGNC:28246]	protein_coding	92.8613676206679	-1.50766607861951	0.000667041809191115	0.103951795544343	26.6806431902957	30.3787303743918	24.7985740228181	208.173745940342	27.6211511057904	239.51536109037
ENSG00000100097	LGALS1	galectin 1 [Source:HGNC Symbol;Acc:HGNC:6561]	protein_coding	70.5933729873684	-1.56436421709161	0.000688879987708565	0.104497058514454	13.7445737646978	17.1705867333519	7.43957220684544	330.325282814426	18.9895413852309	35.8906810196578
ENSG00000165983	PTER	phosphotriesterase related [Source:HGNC Symbol;Acc:HGNC:9590]	protein_coding	53.0055276468703	-1.60495274390856	0.00068922357751399	0.104497058514454	7.27653905189883	13.2081436410399	4.13309567046969	107.527761332821	8.63160972055951	177.256016464433
ENSG00000166450	PRTG	protogenin [Source:HGNC Symbol;Acc:HGNC:26373]	protein_coding	281.975565472771	-1.4198919925041	0.000690656893415604	0.104497058514454	87.3184686227859	126.798178953983	71.9158646661726	392.261273342131	105.305638590826	908.253968660729
ENSG00000177468	OLIG3	oligodendrocyte transcription factor 3 [Source:HGNC Symbol;Acc:HGNC:18003]	protein_coding	25.3107160271643	-1.60335301797169	0.000708712804933383	0.105734036624261	4.85102603459922	3.96244309231197	0	107.527761332821	12.0842536087833	23.4388120944704
ENSG00000162761	LMX1A	LIM homeobox transcription factor 1 alpha [Source:HGNC Symbol;Acc:HGNC:6653]	protein_coding	80.8080625303888	-1.57930226974416	0.00071759722302735	0.105734036624261	12.9360694255979	15.8497723692479	16.5323826818788	147.958199593962	5.17896583233571	286.392985279311
ENSG00000108231	LGI1	leucine rich glioma inactivated 1 [Source:HGNC Symbol;Acc:HGNC:6572]	protein_coding	119.36647431324	-1.45320451893334	0.000719186850755367	0.105734036624261	20.2126084774967	42.2660596513277	59.5165776547635	185.807971583115	41.4317266586857	366.963901854053
ENSG00000145358	DDIT4L	DNA damage inducible transcript 4 like [Source:HGNC Symbol;Acc:HGNC:30555]	protein_coding	68.3220412180379	-1.5868857296241	0.000791686522601577	0.11447503729663	9.70205206919844	18.4914010974559	2.47985740228181	103.226650879508	13.8105755528952	262.221710306888
ENSG00000175445	LPL	lipoprotein lipase [Source:HGNC Symbol;Acc:HGNC:6677]	protein_coding	83.4710709545184	-1.533990857754	0.000793333164016684	0.11447503729663	17.7870954601971	19.8122154615599	22.3187166205363	253.765516745458	12.0842536087833	175.058627830576
ENSG00000180447	GAS1	growth arrest specific 1 [Source:HGNC Symbol;Acc:HGNC:4165]	protein_coding	155.819246508176	-1.32832950713742	0.000820740191377513	0.117343258187405	64.6803471279896	58.1158320205756	71.9158646661726	346.669502537015	69.0528777644761	324.481054932825
ENSG00000109846	CRYAB	crystallin alpha B [Source:HGNC Symbol;Acc:HGNC:2389]	protein_coding	30.1962592591378	-1.58424668454567	0.00083385809573731	0.118134950581548	4.04252169549935	6.60407182051996	3.30647653637575	55.0542138024044	10.3579316646714	101.812340035356
ENSG00000135116	HRK	harakiri, BCL2 interacting protein [Source:HGNC Symbol;Acc:HGNC:5185]	protein_coding	58.1878673085558	-1.42917839612167	0.000847225900077749	0.118947463304609	34.7656865812944	13.2081436410399	22.3187166205363	116.129982239447	58.6949460998047	104.009728669213
ENSG00000250742	LINC02381	long intergenic non-protein coding RNA 2381 [Source:HGNC Symbol;Acc:HGNC:53304]	lincRNA	20.6950097807825	-1.57325689803562	0.000864007822252837	0.120220516982038	6.46803471279896	1.32081436410399	0	59.3553242557173	13.8105755528952	43.2153097991799
ENSG00000197705	KLHL14	kelch like family member 14 [Source:HGNC Symbol;Acc:HGNC:29266]	protein_coding	26.3917056170221	-1.56943748056079	0.00087566352448251	0.120451719961491	7.27653905189883	3.96244309231197	5.78633393865757	62.7962126183675	15.5368974970071	62.9918075038893
ENSG00000229847	EMX2OS	EMX2 opposite strand/antisense RNA [Source:HGNC Symbol;Acc:HGNC:18511]	antisense	436.549176735228	-1.39056316772574	0.000881127828260395	0.120451719961491	168.977406871873	235.10495681051	72.7424838002665	558.284136840007	231.327140510995	1352.85893557772
ENSG00000181418	DDN	dendrin [Source:HGNC Symbol;Acc:HGNC:24458]	protein_coding	36.0482442803027	-1.53934430001819	0.000921382316548173	0.122648815438398	12.9360694255979	3.96244309231197	9.91942960912726	51.6133254397541	15.5368974970071	122.321300618018
ENSG00000066382	MPPED2	metallophosphoesterase domain containing 2 [Source:HGNC Symbol;Acc:HGNC:1180]	protein_coding	543.080550234422	1.17188085329993	0.000930342879299757	0.122648815438398	457.613455930526	517.759230728765	1438.31729332345	171.184196041851	414.317266586857	259.291858795079
ENSG00000047457	CP	ceruloplasmin [Source:HGNC Symbol;Acc:HGNC:2295]	protein_coding	24.0794045348194	-1.56931698048956	0.000932195016046392	0.122648815438398	7.27653905189883	3.96244309231197	1.65323826818788	87.742653247582	13.8105755528952	30.0309779960402
ENSG00000125355	TMEM255A	transmembrane protein 255A [Source:HGNC Symbol;Acc:HGNC:26086]	protein_coding	103.379212231512	1.45548080027362	0.000940859343253665	0.122648815438398	118.850137847681	154.535280600167	207.481402657578	17.2044418132514	110.484604423162	11.7194060472352
ENSG00000185532	PRKG1	protein kinase, cGMP-dependent, type I [Source:HGNC Symbol;Acc:HGNC:9414]	protein_coding	66.383747671984	-1.463150230421	0.000943972730517584	0.122648815438398	18.595599799297	23.7746585538718	23.1453357546303	135.915090324686	32.8001169381261	164.071684661293
ENSG00000180537	RNF182	ring finger protein 182 [Source:HGNC Symbol;Acc:HGNC:28522]	protein_coding	151.673800944505	-1.4499876563233	0.000944421063437352	0.122648815438398	37.191199598594	70.0031612975116	38.8510993024151	320.862839817138	48.3370144351333	394.797491216236
ENSG00000143341	HMCN1	hemicentin 1 [Source:HGNC Symbol;Acc:HGNC:19194]	protein_coding	61.4223662934324	-1.51286453403822	0.000987396357926979	0.127170122660612	12.127565086498	27.7371016461838	6.6129530727515	240.862185385519	37.9790827704619	43.2153097991799
ENSG00000130055	GDPD2	glycerophosphodiester phosphodiesterase domain containing 2 [Source:HGNC Symbol;Acc:HGNC:25974]	protein_coding	123.254587453524	-1.45922497726176	0.00101532293198099	0.129695021081899	42.0422256331932	35.6619878308078	28.9316696932878	268.389292286722	22.4421852734547	342.060164003678
ENSG00000203867	RBM20	RNA binding motif protein 20 [Source:HGNC Symbol;Acc:HGNC:27424]	protein_coding	41.1551181527178	-1.52079370735705	0.00102557487376556	0.129939502705386	16.9785911210973	9.24570054872794	6.6129530727515	56.7746579837296	32.8001169381261	124.518689251874
ENSG00000163406	SLC15A2	solute carrier family 15 member 2 [Source:HGNC Symbol;Acc:HGNC:10921]	protein_coding	54.5167912942712	-1.44398910159969	0.00103841717123671	0.130505590294782	16.9785911210973	7.92488618462395	33.8913844978515	113.549315967459	20.7158633293428	134.040706665253
ENSG00000157570	TSPAN18	tetraspanin 18 [Source:HGNC Symbol;Acc:HGNC:20660]	protein_coding	458.047695648713	-1.21773733406463	0.00109444136082466	0.136446193336733	199.700571757668	237.746585538718	200.868449584827	694.199227164693	236.506106343331	1179.26523350304
ENSG00000164946	FREM1	FRAS1 related extracellular matrix 1 [Source:HGNC Symbol;Acc:HGNC:23399]	protein_coding	69.2900142895362	-1.50658471902717	0.00112374133357784	0.138987182083151	17.7870954601971	25.0954729179758	9.09281047503332	149.678643775287	20.7158633293428	193.370199779381
ENSG00000148180	GSN	gelsolin [Source:HGNC Symbol;Acc:HGNC:4620]	protein_coding	138.837755100093	-1.41125970989247	0.00113836856293327	0.139687682557103	44.4677386504928	70.0031612975116	32.2381462296636	301.937953822562	56.9686241556928	327.410906444634
ENSG00000089116	LHX5	LIM homeobox 5 [Source:HGNC Symbol;Acc:HGNC:14216]	protein_coding	87.790722835838	-1.38990269114742	0.00117643002541578	0.143230355594372	56.5953037369909	43.5868740154317	10.7460487432212	223.657743572268	74.2318435968118	117.926523350304
ENSG00000122012	SV2C	synaptic vesicle glycoprotein 2C [Source:HGNC Symbol;Acc:HGNC:30670]	protein_coding	124.392446714595	-1.3352765451358	0.00121094657851845	0.146289856431253	60.6378254324902	72.6447900257195	29.7582888273818	178.065972767152	117.389892199609	287.857911035215
ENSG00000205835	GMNC	geminin coiled-coil domain containing [Source:HGNC Symbol;Acc:HGNC:40049]	protein_coding	23.1656097591231	-1.52200224840604	0.00124476804988873	0.149218963765123	0	1.32081436410399	6.6129530727515	29.2475510825273	0	101.812340035356
ENSG00000172037	LAMB2	laminin subunit beta 2 [Source:HGNC Symbol;Acc:HGNC:6487]	protein_coding	502.707300806982	-1.19211877095677	0.00131187116717598	0.156062597475347	236.083267017162	368.507207585014	175.243256427915	968.610074086053	357.348642431164	910.451357294586
ENSG00000205927	OLIG2	oligodendrocyte transcription factor 2 [Source:HGNC Symbol;Acc:HGNC:9398]	protein_coding	24.4347034909913	1.51575547568596	0.00135287459257618	0.158552826514987	12.9360694255979	97.7402629436954	26.451812291006	4.30111045331284	5.17896583233571	0
ENSG00000031081	ARHGAP31	Rho GTPase activating protein 31 [Source:HGNC Symbol;Acc:HGNC:29216]	protein_coding	92.9087459916436	-1.38699642225924	0.00135469527760045	0.158552826514987	47.7017560068923	36.9828021949118	19.0122400841606	229.679298206906	43.1580486027976	180.918330854194
ENSG00000233639	LINC01158	long intergenic non-protein coding RNA 1158 [Source:HGNC Symbol;Acc:HGNC:49513]	processed_transcript	147.860381971537	1.18841663336294	0.00136332640868893	0.158552826514987	181.913476297471	223.217627533575	244.679263691806	91.1835416102323	89.7687410938189	56.3996416023195
ENSG00000254585	MAGEL2	MAGE family member L2 [Source:HGNC Symbol;Acc:HGNC:6814]	protein_coding	361.485048173039	1.24963200962588	0.0014640597490751	0.168468425744962	603.144236968503	557.383661651884	316.595128357978	85.1619869755943	552.423022115809	54.2022529684629
ENSG00000155093	PTPRN2	protein tyrosine phosphatase, receptor type N2 [Source:HGNC Symbol;Acc:HGNC:9677]	protein_coding	610.955112704903	1.1938595310354	0.00147020700085439	0.168468425744962	835.184982290166	752.864187539275	951.438623342123	173.764862313839	785.476484570916	167.001536173102
ENSG00000114315	HES1	hes family bHLH transcription factor 1 [Source:HGNC Symbol;Acc:HGNC:5192]	protein_coding	209.743796696329	-1.33806443221426	0.00153832739553994	0.174761328584827	68.7228688234889	104.344334764215	64.4762924593272	443.014376691223	72.5055216526999	505.399385787019
ENSG00000021645	NRXN3	neurexin 3 [Source:HGNC Symbol;Acc:HGNC:8010]	protein_coding	770.765141196115	1.22059891426315	0.00155289667630558	0.174761328584827	924.120459591151	964.194485795914	1292.00570658883	184.08752740179	1085.85650284639	174.326164952624
ENSG00000128641	MYO1B	myosin IB [Source:HGNC Symbol;Acc:HGNC:7596]	protein_coding	582.716764456461	0.938898931671327	0.00155876698365573	0.174761328584827	611.229280359502	899.474581954818	850.591088982662	325.163950270451	462.65428102199	347.187404149343
ENSG00000121570	DPPA4	developmental pluripotency associated 4 [Source:HGNC Symbol;Acc:HGNC:19200]	protein_coding	111.161920079364	1.39179937955336	0.00163114387612646	0.180289316593493	219.104675896065	200.763783343807	70.2626263979847	16.3442197225888	155.368974970071	5.12724014566541
ENSG00000100979	PLTP	phospholipid transfer protein [Source:HGNC Symbol;Acc:HGNC:9093]	protein_coding	332.603141141245	-1.20080315635515	0.00163976740079199	0.180289316593493	143.105268020677	179.630753518143	149.618063271003	652.90856681289	165.726906634743	704.629288590017
ENSG00000107295	SH3GL2	SH3 domain containing GRB2 like 2, endophilin A1 [Source:HGNC Symbol;Acc:HGNC:10831]	protein_coding	147.242011571723	-1.34964252544933	0.00164277996382674	0.180289316593493	35.5741909203943	25.0954729179758	89.2748664821453	229.679298206906	13.8105755528952	490.017665350022
ENSG00000133110	POSTN	periostin [Source:HGNC Symbol;Acc:HGNC:16953]	protein_coding	27.9742910955448	-1.47895056129303	0.00171508708280845	0.18680226770202	0.80850433909987	3.96244309231197	1.65323826818788	142.796867049986	6.90528777644761	11.7194060472352
ENSG00000242265	PEG10	paternally expressed 10 [Source:HGNC Symbol;Acc:HGNC:14005]	protein_coding	20665.6374385013	1.0610045709366	0.00172609898287287	0.18680226770202	24880.1040271203	28142.5916559637	29470.6253687171	8496.41358947419	27016.9384253513	5987.15156438129
ENSG00000250337	PURPL	p53 upregulated regulator of p53 levels [Source:HGNC Symbol;Acc:HGNC:48995]	lincRNA	60.0024777725247	-1.43686612783503	0.0017473944973523	0.187802729977505	10.5105564082983	22.4538441897679	18.1856209500666	184.08752740179	25.8948291616785	98.8824885235471
ENSG00000184588	PDE4B	phosphodiesterase 4B [Source:HGNC Symbol;Acc:HGNC:8781]	protein_coding	325.01180349595	1.17209528044194	0.00182314080248885	0.194601549767029	326.635752996347	310.391375564438	815.046466216623	132.474201962036	246.864038008002	118.658986228257
ENSG00000069188	SDK2	sidekick cell adhesion molecule 2 [Source:HGNC Symbol;Acc:HGNC:19308]	protein_coding	668.023717835979	-1.07932843668945	0.00199405601538665	0.210510298321416	510.166237972018	451.718512523565	211.614498328048	960.86807527009	649.097050986075	1224.67793193608
ENSG00000143772	ITPKB	inositol-trisphosphate 3-kinase B [Source:HGNC Symbol;Acc:HGNC:6179]	protein_coding	169.654508913358	-1.23993815440292	0.00199919944504425	0.210510298321416	120.467146525881	89.8153767590714	36.3712419001333	362.153500168942	113.937248311386	295.182539814737
ENSG00000145147	SLIT2	slit guidance ligand 2 [Source:HGNC Symbol;Acc:HGNC:11086]	protein_coding	910.810150682311	-0.996302654351406	0.00203739448239278	0.212527817305941	604.761245646703	579.837505841652	458.773619422136	1325.60224171102	747.497401800454	1748.3888896719
ENSG00000136237	RAPGEF5	Rap guanine nucleotide exchange factor 5 [Source:HGNC Symbol;Acc:HGNC:16862]	protein_coding	176.841158910692	1.25903768230808	0.00204563479183079	0.212527817305941	164.126380837274	220.575998805367	386.857754755963	28.3873289918648	205.432311349316	55.6671787243673
ENSG00000168772	CXXC4	CXXC finger protein 4 [Source:HGNC Symbol;Acc:HGNC:24593]	protein_coding	539.689762171081	1.14889099307524	0.00207904456726158	0.214568414147049	694.505227286788	752.864187539275	816.699704484811	307.9595084572	567.959919612816	98.1500256455949
ENSG00000169744	LDB2	LIM domain binding 2 [Source:HGNC Symbol;Acc:HGNC:6533]	protein_coding	104.276334944445	1.36936343157543	0.00219348267157853	0.224889697064999	89.7439816400856	124.156550225775	276.917409921469	14.6237755412637	107.031960534938	13.1843318031396
ENSG00000116741	RGS2	regulator of G protein signaling 2 [Source:HGNC Symbol;Acc:HGNC:9998]	protein_coding	134.85080284497	1.28530059708157	0.00222167469926397	0.225486188483057	198.892067418568	106.985963492423	325.687938833012	65.3768788903552	82.8634533173713	29.298515118088
ENSG00000111058	ACSS3	acyl-CoA synthetase short chain family member 3 [Source:HGNC Symbol;Acc:HGNC:24723]	protein_coding	63.3229300899788	-1.34907582469293	0.00222823877222733	0.225486188483057	36.3826952594941	25.0954729179758	13.225906145503	115.269760148784	50.0633363792452	139.90040968887
ENSG00000143847	PPFIA4	PTPRF interacting protein alpha 4 [Source:HGNC Symbol;Acc:HGNC:9248]	protein_coding	93.1097648583721	-1.22023110448065	0.00227741569677242	0.228975782054848	50.9357733632918	36.9828021949118	46.2906715092605	141.936644959324	75.9581655409237	206.554531582521
ENSG00000182022	CHST15	carbohydrate sulfotransferase 15 [Source:HGNC Symbol;Acc:HGNC:18137]	protein_coding	72.9539607940603	-1.42886232302637	0.00235255571346955	0.23477127858223	6.46803471279896	18.4914010974559	24.7985740228181	193.549970399078	6.90528777644761	187.510496755763
ENSG00000197324	LRP10	LDL receptor related protein 10 [Source:HGNC Symbol;Acc:HGNC:14553]	protein_coding	217.06958713204	-1.11417316656956	0.00237196101301235	0.23477127858223	126.12667689958	132.081436410399	93.407962152615	443.014376691223	165.726906634743	342.060164003678
ENSG00000156140	ADAMTS3	ADAM metallopeptidase with thrombospondin type 1 motif 3 [Source:HGNC Symbol;Acc:HGNC:219]	protein_coding	181.321783271463	-1.24957676767782	0.00238871734889167	0.23477127858223	35.5741909203943	56.7950176564716	149.618063271003	331.185504905089	56.9686241556928	457.789298720126
ENSG00000121210	TMEM131L	transmembrane 131 like [Source:HGNC Symbol;Acc:HGNC:29146]	protein_coding	424.193631319432	1.01072333516259	0.00239531784487774	0.23477127858223	425.273282366532	612.857864944252	702.626263979847	192.689748308415	426.40152019564	185.313108121907
ENSG00000183579	ZNRF3	zinc and ring finger 3 [Source:HGNC Symbol;Acc:HGNC:18126]	protein_coding	289.18242245359	-1.27402219330667	0.00249925800101993	0.243427729299341	88.9354773009857	157.176909328375	97.5410578230847	694.199227164693	91.4950630379308	605.74680006647
ENSG00000163873	GRIK3	glutamate ionotropic receptor kainate type subunit 3 [Source:HGNC Symbol;Acc:HGNC:4581]	protein_coding	715.627462117184	1.00684935979414	0.00256858287471171	0.248308543073112	645.994966940796	1027.59357527291	1214.30350798399	257.206405108108	847.624074558944	301.042242838355
ENSG00000166415	WDR72	WD repeat domain 72 [Source:HGNC Symbol;Acc:HGNC:26790]	protein_coding	19.283305980879	-1.42864678110012	0.00258363535868048	0.248308543073112	7.27653905189883	2.64162872820798	1.65323826818788	47.3122149864413	17.263219441119	39.5529954094188
ENSG00000182118	FAM89A	family with sequence similarity 89 member A [Source:HGNC Symbol;Acc:HGNC:25057]	protein_coding	27.9080348947505	-1.42795979241709	0.00261000880964819	0.248308543073112	4.85102603459922	7.92488618462395	3.30647653637575	56.7746579837296	10.3579316646714	84.2332309645031
ENSG00000084636	COL16A1	collagen type XVI alpha 1 chain [Source:HGNC Symbol;Acc:HGNC:2193]	protein_coding	42.233455929587	-1.40404267007688	0.0026268993720394	0.248308543073112	12.127565086498	3.96244309231197	12.3992870114091	186.668193673777	15.5368974970071	22.7063492165182
ENSG00000164056	SPRY1	sprouty RTK signaling antagonist 1 [Source:HGNC Symbol;Acc:HGNC:11269]	protein_coding	241.337236689094	-1.06019062627519	0.00262903680743477	0.248308543073112	183.53048497567	154.535280600167	85.9683899457696	480.003926589714	220.969208846323	323.016129176921
ENSG00000171956	FOXB1	forkhead box B1 [Source:HGNC Symbol;Acc:HGNC:3799]	protein_coding	19.6166495056873	-1.41926292050722	0.00267673040751967	0.25104855451984	8.0850433909987	2.64162872820798	0	71.3984335249932	17.263219441119	18.311571948805
ENSG00000146648	EGFR	epidermal growth factor receptor [Source:HGNC Symbol;Acc:HGNC:3236]	protein_coding	147.502512822375	-1.12473087896346	0.0026902662092411	0.25104855451984	71.1483818407885	91.1361911231754	77.7021986048302	264.948403924071	139.832077473064	240.247823968322
ENSG00000166407	LMO1	LIM domain only 1 [Source:HGNC Symbol;Acc:HGNC:6641]	protein_coding	67.2842293813104	1.39208712494043	0.00274093603016593	0.254254446988725	105.105564082983	96.4194485795914	122.339631845903	12.043109269276	65.6002338762523	2.1973886338566
ENSG00000132688	NES	nestin [Source:HGNC Symbol;Acc:HGNC:7756]	protein_coding	4510.41592445295	-0.978683303019524	0.00282618526322244	0.258730370437384	2934.06224659343	3903.0064459273	1721.02103718358	7343.71598798635	4146.62530975679	7014.06451927028
ENSG00000142621	FHAD1	forkhead associated phosphopeptide binding domain 1 [Source:HGNC Symbol;Acc:HGNC:29408]	protein_coding	52.3515352422339	-1.32182290979924	0.00282662100603387	0.258730370437384	44.4677386504928	15.8497723692479	9.09281047503332	99.785762516858	86.3160972055951	58.5970302361761
ENSG00000038427	VCAN	versican [Source:HGNC Symbol;Acc:HGNC:2464]	protein_coding	4928.99700303899	0.994087307701908	0.00284964661916716	0.258730370437384	5165.53422250907	5840.64111806785	8995.26941721023	2117.00656512058	5479.34585061118	1976.18484471504
ENSG00000148677	ANKRD1	ankyrin repeat domain 1 [Source:HGNC Symbol;Acc:HGNC:15819]	protein_coding	48.4285366883955	1.33585231231945	0.00285559700431405	0.258730370437384	112.382103134882	99.0610773077994	20.6654783523485	14.6237755412637	37.9790827704619	5.85970302361761
ENSG00000026559	KCNG1	potassium voltage-gated channel modifier subfamily G member 1 [Source:HGNC Symbol;Acc:HGNC:6248]	protein_coding	118.791113643528	-1.28769362899037	0.00289792237214647	0.259978180835844	37.9997039376939	47.5493171077437	44.6374332410726	186.668193673777	36.2527608263499	359.639273074531
ENSG00000196353	CPNE4	copine 4 [Source:HGNC Symbol;Acc:HGNC:2317]	protein_coding	80.8822629041088	-1.24139378201353	0.00290273379526674	0.259978180835844	29.9146605466952	29.0579160102878	51.2503863138242	169.463751860526	51.7896583233571	153.817204369962
ENSG00000168702	LRP1B	LDL receptor related protein 1B [Source:HGNC Symbol;Acc:HGNC:6693]	protein_coding	223.383486732528	-1.18409363310072	0.00295661710169257	0.261862491301431	103.488555404783	120.194107133463	86.7950090798635	431.83148951261	103.579316646714	494.412442617736
ENSG00000152932	RAB3C	RAB3C, member RAS oncogene family [Source:HGNC Symbol;Acc:HGNC:30269]	protein_coding	959.316850813835	1.11069093585982	0.00295842472712863	0.261862491301431	1165.05475264291	1201.94107133463	1622.6533602264	484.305037043026	1089.30914673461	192.637736901429
ENSG00000186960	LINC01551	long intergenic non-protein coding RNA 1551 [Source:HGNC Symbol;Acc:HGNC:19828]	lincRNA	321.209470623373	1.13212001512338	0.00297418255649084	0.261862491301431	367.060969951341	459.643398708189	496.798099590457	48.1724370771039	379.790827704618	175.791090708528
ENSG00000015592	STMN4	stathmin 4 [Source:HGNC Symbol;Acc:HGNC:16078]	protein_coding	804.646805125708	0.904212935842937	0.00305066763478819	0.267087665283928	1084.20431873293	705.314870431532	1472.2086778213	663.231231900841	419.496232419192	483.425499448453
ENSG00000022355	GABRA1	gamma-aminobutyric acid type A receptor alpha1 subunit [Source:HGNC Symbol;Acc:HGNC:4075]	protein_coding	55.9267188272597	1.39810822185992	0.00313877174778099	0.273266027471614	59.0208167542905	43.5868740154317	188.469162573418	2.58066627198771	39.7054047145738	2.1973886338566
ENSG00000196739	COL27A1	collagen type XXVII alpha 1 chain [Source:HGNC Symbol;Acc:HGNC:22986]	protein_coding	154.723929400207	-1.21930146949381	0.00327783151521044	0.283787368516886	92.977998996485	88.4945623949674	33.8913844978515	336.346837449064	88.042419149707	288.590373913167
ENSG00000018625	ATP1A2	ATPase Na+/K+ transporting subunit alpha 2 [Source:HGNC Symbol;Acc:HGNC:800]	protein_coding	1364.05037454	-1.3914693655592	0.00334138120876023	0.28769107600729	328.252761674547	260.200429728486	257.905169837309	3700.67543403037	328.001169381261	3309.26728258804
ENSG00000173406	DAB1	DAB1, reelin adaptor protein [Source:HGNC Symbol;Acc:HGNC:2661]	protein_coding	300.909535424236	-1.19453751404306	0.0033811308508587	0.288564643827945	99.446033709284	180.951567882247	121.513012711809	502.36970094694	122.568858031945	778.60803926319
ENSG00000092068	SLC7A8	solute carrier family 7 member 8 [Source:HGNC Symbol;Acc:HGNC:11066]	protein_coding	164.667620070471	-1.03464860193156	0.00340102629086109	0.288564643827945	125.31817256048	77.9280474821355	88.4482473480514	298.497065459911	155.368974970071	242.445212602179
ENSG00000215217	C5orf49	chromosome 5 open reading frame 49 [Source:HGNC Symbol;Acc:HGNC:27028]	protein_coding	37.2100762828028	-1.34352639586205	0.00340707741685972	0.288564643827945	13.7445737646978	11.8873292769359	13.225906145503	79.1404323409564	27.6211511057904	77.6410650629333
ENSG00000198774	RASSF9	Ras association domain family member 9 [Source:HGNC Symbol;Acc:HGNC:15739]	protein_coding	53.4453934744701	-1.38200272495859	0.00356699801362412	0.300476200239559	7.27653905189883	19.8122154615599	0.826619134093938	116.129982239447	10.3579316646714	166.26907329515
ENSG00000087245	MMP2	matrix metallopeptidase 2 [Source:HGNC Symbol;Acc:HGNC:7166]	protein_coding	235.360845447927	-1.20999688033254	0.00363350992943224	0.30342056613681	142.296763681577	133.402250774503	42.1575758387908	631.403014546326	96.6740288702665	366.2314389761
ENSG00000074317	SNCB	synuclein beta [Source:HGNC Symbol;Acc:HGNC:11140]	protein_coding	97.6909877331268	-1.24915477087776	0.00364089103359751	0.30342056613681	40.4252169549935	26.4162872820798	42.9841949728848	144.517311231312	24.1685072175666	307.634408739924
ENSG00000179603	GRM8	glutamate metabotropic receptor 8 [Source:HGNC Symbol;Acc:HGNC:4600]	protein_coding	77.3180618904826	-1.29161975350017	0.00368420170266986	0.305396804970251	33.9571822421945	33.0203591025998	19.0122400841606	148.818421684624	32.8001169381261	196.30005129119
ENSG00000138735	PDE5A	phosphodiesterase 5A [Source:HGNC Symbol;Acc:HGNC:8784]	protein_coding	125.117197363447	1.24959880552413	0.00371355927060675	0.306201627900189	77.6164165535875	110.948406584735	414.962805315157	33.5486615358402	82.8634533173713	30.7634408739924
ENSG00000186480	INSIG1	insulin induced gene 1 [Source:HGNC Symbol;Acc:HGNC:6083]	protein_coding	428.853546156063	0.885968874616691	0.00379723427035237	0.309986581804906	481.868586103522	630.028451677604	609.218301827232	281.29262364666	281.39047689024	289.322836791119
ENSG00000226137	BAIAP2-AS1	BAIAP2 antisense RNA 1 (head to head) [Source:HGNC Symbol;Acc:HGNC:44342]	lincRNA	381.000654555279	-1.02239978203106	0.00379924519537584	0.309986581804906	214.253649861466	224.538441897679	202.521687853015	555.70347056802	250.316681896226	838.66999525527
ENSG00000118997	DNAH7	dynein axonemal heavy chain 7 [Source:HGNC Symbol;Acc:HGNC:18661]	protein_coding	85.6526198983285	-1.21565142835944	0.00383404104145273	0.311196331197913	64.6803471279896	40.9452452872237	19.8388592182545	157.42064259125	79.4108094291475	151.619815736106
ENSG00000177283	FZD8	frizzled class receptor 8 [Source:HGNC Symbol;Acc:HGNC:4046]	protein_coding	238.347251265148	1.20222042831175	0.00390744565968529	0.315511052645262	351.699387508443	283.975088282358	362.059180733145	59.3553242557173	334.906457157709	38.0880696535145
ENSG00000196569	LAMA2	laminin subunit alpha 2 [Source:HGNC Symbol;Acc:HGNC:6482]	protein_coding	39.9327151802264	-1.34086584185215	0.00397808887871993	0.319559469515316	9.70205206919844	15.8497723692479	9.91942960912726	131.613979871373	24.1685072175666	48.3425499448453
ENSG00000089169	RPH3A	rabphilin 3A [Source:HGNC Symbol;Acc:HGNC:17056]	protein_coding	82.0181200466943	-1.20662922781731	0.00406207170350638	0.323923380287955	44.4677386504928	14.5289580051439	46.2906715092605	250.324628382808	25.8948291616785	110.601894570782
ENSG00000115468	EFHD1	EF-hand domain family member D1 [Source:HGNC Symbol;Acc:HGNC:29556]	protein_coding	95.0580295142616	-1.28267624140265	0.0040908548736725	0.323923380287955	47.7017560068923	47.5493171077437	13.225906145503	138.495756596674	60.4212680439166	262.95417318484
ENSG00000133640	LRRIQ1	leucine rich repeats and IQ motif containing 1 [Source:HGNC Symbol;Acc:HGNC:25708]	protein_coding	183.934398087563	-1.10654841724436	0.00409477065687417	0.323923380287955	111.573598795782	126.798178953983	61.1698159229514	342.368392083702	146.737365249512	314.959037519446
ENSG00000071967	CYBRD1	cytochrome b reductase 1 [Source:HGNC Symbol;Acc:HGNC:20797]	protein_coding	70.4031169535927	-1.27721188351681	0.00417829216500979	0.328035402346957	19.4041041383969	21.1330298256639	36.3712419001333	192.689748308415	22.4421852734547	130.378392275492
ENSG00000104369	JPH1	junctophilin 1 [Source:HGNC Symbol;Acc:HGNC:14201]	protein_coding	51.4460182895313	1.31311149203451	0.00418888328574923	0.328035402346957	56.5953037369909	52.8325745641597	138.872014527782	6.02155463463798	39.7054047145738	14.649257559044
ENSG00000168056	LTBP3	latent transforming growth factor beta binding protein 3 [Source:HGNC Symbol;Acc:HGNC:6716]	protein_coding	389.87474474045	-1.05288001076532	0.00422994036553341	0.328035402346957	217.487667217865	240.388214266926	172.763399025633	582.370355378559	239.958750231554	886.280082322163
ENSG00000125462	C1orf61	chromosome 1 open reading frame 61 [Source:HGNC Symbol;Acc:HGNC:30780]	protein_coding	808.576185967638	-1.10672115675351	0.00423094942708794	0.328035402346957	255.487371155559	294.54160319519	569.540583390723	1419.36644959324	184.716448019974	2127.80466045114
ENSG00000153347	FAM81B	family with sequence similarity 81 member B [Source:HGNC Symbol;Acc:HGNC:26335]	protein_coding	19.4898583995749	-1.35455444236779	0.0042953038563418	0.330048265262236	9.70205206919844	1.32081436410399	3.30647653637575	55.0542138024044	18.9895413852309	28.5660522401358
ENSG00000074527	NTN4	netrin 4 [Source:HGNC Symbol;Acc:HGNC:13658]	protein_coding	93.4051257206595	1.26058568989803	0.00429926834241747	0.330048265262236	129.360694255979	95.0986342154874	209.96126005986	34.4088836265028	77.6844874850356	13.9167946810918
ENSG00000261786			lincRNA	45.8030740142504	1.35305247267916	0.00433853634344637	0.331430148903276	62.25483411069	68.6823469334076	103.327391761742	4.30111045331284	36.2527608263499	0
ENSG00000134569	LRP4	LDL receptor related protein 4 [Source:HGNC Symbol;Acc:HGNC:6696]	protein_coding	261.307138340832	-1.15326798579228	0.00436507167972047	0.331830619789091	130.169198595079	184.914010974559	71.9158646661726	518.713920669529	145.0110433054	517.118791834254
ENSG00000204347	BTBD17	BTB domain containing 17 [Source:HGNC Symbol;Acc:HGNC:33758]	protein_coding	137.166579506557	-1.09486659135889	0.00438717301524214	0.331891768298706	94.5950076746848	84.5321193026555	49.5971480456363	214.19530057498	139.832077473064	240.247823968322
ENSG00000066735	KIF26A	kinesin family member 26A [Source:HGNC Symbol;Acc:HGNC:20226]	protein_coding	369.282450242955	1.00703661517285	0.0044261061373833	0.333219507463678	463.272986304225	459.643398708189	578.633393865757	151.399087956612	412.590944642745	150.154889980201
ENSG00000162493	PDPN	podoplanin [Source:HGNC Symbol;Acc:HGNC:29602]	protein_coding	98.3958311797877	1.13212917704391	0.00445462772513824	0.333754415714204	109.148085778482	158.497723692479	165.323826818788	55.914435893067	65.6002338762523	35.8906810196578
ENSG00000255248	MIR100HG	mir-100-let-7a-2-mir-125b-1 cluster host gene [Source:HGNC Symbol;Acc:HGNC:39522]	processed_transcript	869.200852256148	0.88232580826906	0.00453514082789095	0.338160931396424	1068.84273629003	991.931587442098	1417.6518149711	682.156117895417	623.202221824397	431.420635113846
ENSG00000116117	PARD3B	par-3 family cell polarity regulator beta [Source:HGNC Symbol;Acc:HGNC:14446]	protein_coding	166.619447182013	-1.09372977892749	0.00457736891164938	0.339684367234018	79.2334252317872	84.5321193026555	94.2345812867089	317.421951454488	93.2213849820427	331.073220834395
ENSG00000184144	CNTN2	contactin 2 [Source:HGNC Symbol;Acc:HGNC:2172]	protein_coding	157.257331276152	1.17036245767334	0.00465215767385799	0.343598223646459	143.913772359777	262.842058456694	237.23969148496	15.4839976319262	231.327140510995	52.7373272125585
ENSG00000163346	PBXIP1	PBX homeobox interacting protein 1 [Source:HGNC Symbol;Acc:HGNC:21199]	protein_coding	259.938672376774	-1.1551783229723	0.00473288379493857	0.347911608775107	99.446033709284	167.743424241207	96.7144386889908	601.295241373136	113.937248311386	480.495647936644
ENSG00000186732	MPPED1	metallophosphoesterase domain containing 1 [Source:HGNC Symbol;Acc:HGNC:1306]	protein_coding	107.38617899137	1.27429777423751	0.00476204628456898	0.348411874641892	125.31817256048	72.6447900257195	315.768509223884	19.7851080852391	93.2213849820427	17.5791090708528
ENSG00000128833	MYO5C	myosin VC [Source:HGNC Symbol;Acc:HGNC:7604]	protein_coding	105.304961299679	-1.18213084196193	0.00480715538237605	0.348468616127153	54.9782950587911	68.6823469334076	28.9316696932878	183.227305311127	82.8634533173713	213.14669748409
ENSG00000152583	SPARCL1	SPARC like 1 [Source:HGNC Symbol;Acc:HGNC:11220]	protein_coding	172.246967867545	-1.02560684238956	0.00483629822333216	0.348468616127153	126.93518123868	72.6447900257195	81.8352942752999	467.100595229775	126.021501920169	158.944444515628
ENSG00000069667	RORA	RAR related orphan receptor A [Source:HGNC Symbol;Acc:HGNC:10258]	protein_coding	78.9650525490359	-1.15322663497553	0.00485368241590265	0.348468616127153	54.1697907196913	21.1330298256639	48.7705289115423	117.850426420772	89.7687410938189	142.097798322727
ENSG00000124302	CHST8	carbohydrate sulfotransferase 8 [Source:HGNC Symbol;Acc:HGNC:15993]	protein_coding	35.9035692464693	-1.3234007785982	0.00488935429194861	0.348468616127153	17.7870954601971	14.5289580051439	2.47985740228181	59.3553242557173	41.4317266586857	79.8384536967899
ENSG00000140092	FBLN5	fibulin 5 [Source:HGNC Symbol;Acc:HGNC:3602]	protein_coding	97.6037272437459	-1.19388492223535	0.00490489572956257	0.348468616127153	54.1697907196913	30.3787303743918	33.0647653637575	320.002617726476	29.3474730499023	118.658986228257
ENSG00000182263	FIGN	fidgetin, microtubule severing factor [Source:HGNC Symbol;Acc:HGNC:13285]	protein_coding	200.718516567343	0.976204342258449	0.00492389900549075	0.348468616127153	191.615528366669	463.605841800501	171.110160757445	110.968649695471	210.611277181652	56.3996416023195
ENSG00000166501	PRKCB	protein kinase C beta [Source:HGNC Symbol;Acc:HGNC:9395]	protein_coding	300.86211037615	1.18956502901631	0.00493774441931866	0.348468616127153	370.29498730774	396.244309231197	430.668568862942	43.871326623791	523.075549065906	41.0179211653233
ENSG00000221818	EBF2	early B cell factor 2 [Source:HGNC Symbol;Acc:HGNC:19090]	protein_coding	38.1870698337547	-1.30626813466021	0.00494170714605369	0.348468616127153	19.4041041383969	18.4914010974559	4.13309567046969	64.5166567996927	50.0633363792452	72.5138249172679
ENSG00000213085	CFAP45	cilia and flagella associated protein 45 [Source:HGNC Symbol;Acc:HGNC:17229]	protein_coding	25.2861037918993	-1.33161984723627	0.00496820217721734	0.348758841125023	13.7445737646978	3.96244309231197	2.47985740228181	66.2371009810178	10.3579316646714	54.9347158464151
ENSG00000183287	CCBE1	collagen and calcium binding EGF domains 1 [Source:HGNC Symbol;Acc:HGNC:29426]	protein_coding	24.8549124014855	-1.33126236670311	0.00500650183467661	0.349871410724665	12.9360694255979	2.64162872820798	1.65323826818788	50.7531033490916	8.63160972055951	72.5138249172679
ENSG00000198400	NTRK1	neurotrophic receptor tyrosine kinase 1 [Source:HGNC Symbol;Acc:HGNC:8031]	protein_coding	89.618872790208	1.24771490863742	0.00505295414235979	0.351081349496107	126.93518123868	228.500884989991	28.1050505591939	6.02155463463798	141.558399417176	6.59216590156981
ENSG00000065534	MYLK	myosin light chain kinase [Source:HGNC Symbol;Acc:HGNC:7590]	protein_coding	123.627192857373	-1.17093064139489	0.00506887215327413	0.351081349496107	90.5524859791854	79.2488618462395	21.4920974864424	211.614634302992	119.116214143721	219.73886338566
ENSG00000265972	TXNIP	thioredoxin interacting protein [Source:HGNC Symbol;Acc:HGNC:16952]	protein_coding	439.113874520914	0.872110061240674	0.00523937174740005	0.360039306264083	614.463297715901	598.328906939108	537.30243716106	247.74396211082	277.937833002016	358.906810196578
ENSG00000110090	CPT1A	carnitine palmitoyltransferase 1A [Source:HGNC Symbol;Acc:HGNC:2328]	protein_coding	166.334771290014	-1.04828333344809	0.00524441237948837	0.360039306264083	101.871546726584	112.269220948839	56.2101011183878	436.992822056585	158.821618858295	131.843318031396
ENSG00000164900	GBX1	gastrulation brain homeobox 1 [Source:HGNC Symbol;Acc:HGNC:4185]	protein_coding	32.8044299479749	1.31416310950281	0.00545835026467426	0.372703889490084	54.1697907196913	95.0986342154874	11.5726678773151	1.72044418132514	32.8001169381261	1.4649257559044
ENSG00000075275	CELSR1	cadherin EGF LAG seven-pass G-type receptor 1 [Source:HGNC Symbol;Acc:HGNC:1850]	protein_coding	483.690538542476	-1.00863117207613	0.00547671911532528	0.372703889490084	268.423440581157	318.316261749062	228.146881009927	820.651874492091	286.569442722576	980.035330700045
ENSG00000138080	EMILIN1	elastin microfibril interfacer 1 [Source:HGNC Symbol;Acc:HGNC:19880]	protein_coding	36.8381603185235	-1.31035318162117	0.00554890954207029	0.375974810015754	6.46803471279896	3.96244309231197	13.225906145503	162.581975135226	12.0842536087833	22.7063492165182
ENSG00000143355	LHX9	LIM homeobox 9 [Source:HGNC Symbol;Acc:HGNC:14222]	protein_coding	63.8696745704536	-1.28402177041976	0.00560253851035875	0.376311819353675	31.5316692248949	33.0203591025998	4.13309567046969	134.194646143361	39.7054047145738	140.632872566823
ENSG00000083067	TRPM3	transient receptor potential cation channel subfamily M member 3 [Source:HGNC Symbol;Acc:HGNC:17992]	protein_coding	171.536928929443	-1.07553280903744	0.00561339932234941	0.376311819353675	87.3184686227859	100.381891671903	81.0086751412059	253.765516745458	110.484604423162	396.262416972141
ENSG00000162817	C1orf115	chromosome 1 open reading frame 115 [Source:HGNC Symbol;Acc:HGNC:25873]	protein_coding	36.5017681328943	-1.29714893268121	0.00564784165415048	0.376311819353675	16.1700867819974	9.24570054872794	7.43957220684544	72.2586556156558	12.0842536087833	101.812340035356
ENSG00000087116	ADAMTS2	ADAM metallopeptidase with thrombospondin type 1 motif 2 [Source:HGNC Symbol;Acc:HGNC:218]	protein_coding	40.7342598746445	-1.27206019235556	0.00565047264686602	0.376311819353675	25.063634512096	18.4914010974559	4.95971480456363	99.785762516858	39.7054047145738	56.3996416023195
ENSG00000130707	ASS1	argininosuccinate synthase 1 [Source:HGNC Symbol;Acc:HGNC:758]	protein_coding	117.770805904649	-1.15502493368511	0.00572010874525383	0.379328402919301	67.9143644843891	85.8529336667595	25.6251931569121	244.30307374817	93.2213849820427	189.70788538962
ENSG00000184486	POU3F2	POU class 3 homeobox 2 [Source:HGNC Symbol;Acc:HGNC:9215]	protein_coding	801.302014218177	1.05361310063737	0.00578976227282273	0.382320573134193	838.418999646565	1372.32612430405	1082.04444652896	702.801448071319	700.886709309432	111.334357448735
ENSG00000157856	DRC1	dynein regulatory complex subunit 1 [Source:HGNC Symbol;Acc:HGNC:24245]	protein_coding	39.209356361636	-1.26589442574865	0.00585134659534041	0.383751605120505	18.595599799297	11.8873292769359	12.3992870114091	73.9790997969809	22.4421852734547	95.9526370117383
ENSG00000049089	COL9A2	collagen type IX alpha 2 chain [Source:HGNC Symbol;Acc:HGNC:2218]	protein_coding	110.018488750805	-1.19180639693334	0.00586068288107548	0.383751605120505	71.1483818407885	71.3239756616155	15.7057635477848	215.915744756305	84.5897752614832	201.427291436855
ENSG00000118298	CA14	carbonic anhydrase 14 [Source:HGNC Symbol;Acc:HGNC:1372]	protein_coding	54.9057745275376	-1.18687547275918	0.00597001825940621	0.389275165500362	28.2976518684954	18.4914010974559	29.7582888273818	108.387983423484	44.8843705469095	99.6149514014993
ENSG00000162873	KLHDC8A	kelch domain containing 8A [Source:HGNC Symbol;Acc:HGNC:25573]	protein_coding	321.978196427356	-1.05299718058809	0.00601163941858564	0.390087869595463	124.50966822138	161.139352420687	209.96126005986	602.155463463798	129.474145808393	704.629288590017
ENSG00000154856	APCDD1	APC down-regulated 1 [Source:HGNC Symbol;Acc:HGNC:15718]	protein_coding	205.326267371266	-1.2698613774884	0.00605247543504214	0.390087869595463	12.127565086498	23.7746585538718	34.7180036319454	549.681915933382	29.3474730499023	582.307987972
ENSG00000093010	COMT	catechol-O-methyltransferase [Source:HGNC Symbol;Acc:HGNC:2228]	protein_coding	66.5132984655754	1.16941385915883	0.00605757600372832	0.390087869595463	66.2973558061893	95.0986342154874	134.738918857312	11.1828871786134	44.8843705469095	46.8776241889409
ENSG00000135127	BICDL1	BICD family like cargo adaptor 1 [Source:HGNC Symbol;Acc:HGNC:28095]	protein_coding	249.784434107403	0.932749266298307	0.00610892837925841	0.390680546867218	394.550117480737	293.220788831086	330.647653637575	141.076422868661	203.705989405204	135.505632421157
ENSG00000196562	SULF2	sulfatase 2 [Source:HGNC Symbol;Acc:HGNC:20392]	protein_coding	569.760900436119	-1.01559756108141	0.006141698947971	0.390680546867218	332.295283370046	363.223950128598	238.066310619054	1192.26781765832	284.843120778464	1007.86892006223
ENSG00000167680	SEMA6B	semaphorin 6B [Source:HGNC Symbol;Acc:HGNC:10739]	protein_coding	534.976521390711	-0.829482390399148	0.00615074591489894	0.390680546867218	413.145717280033	356.619878308078	331.474272771669	640.005235452951	687.076133756537	781.537890774998
ENSG00000171791	BCL2	BCL2, apoptosis regulator [Source:HGNC Symbol;Acc:HGNC:990]	protein_coding	224.237190600205	-1.03430085957691	0.00620095523352686	0.390680546867218	100.254538048384	137.364693866815	131.432442320936	403.444160520745	136.37943358484	436.547875259512
ENSG00000187720	THSD4	thrombospondin type 1 domain containing 4 [Source:HGNC Symbol;Acc:HGNC:25835]	protein_coding	161.201854761598	1.03463009710853	0.00620460303723625	0.390680546867218	196.466554401268	257.558801000278	209.96126005986	80.0006544316189	177.811160243526	45.4126984330365
ENSG00000160307	S100B	S100 calcium binding protein B [Source:HGNC Symbol;Acc:HGNC:10500]	protein_coding	20.8340490653595	-1.27137398686131	0.00623533617077416	0.390680546867218	3.23401735639948	2.64162872820798	1.65323826818788	61.0757684370424	0	56.3996416023195
ENSG00000223756	TSSC2	tumor suppressing subtransferable candidate 2 pseudogene [Source:HGNC Symbol;Acc:HGNC:12384]	transcribed_unprocessed_pseudogene	49.5227631689202	-1.22237099580684	0.00627895876279959	0.390680546867218	33.1486779030947	22.4538441897679	10.7460487432212	76.5597660689686	65.6002338762523	88.6280082322163
ENSG00000229743	LINC01159	long intergenic non-protein coding RNA 1159 [Source:HGNC Symbol;Acc:HGNC:49514]	processed_transcript	51.6958094912813	1.18688464565033	0.00629653717053906	0.390680546867218	53.3612863805914	126.798178953983	57.8633393865757	19.7851080852391	36.2527608263499	16.1141833149484
ENSG00000121964	GTDC1	glycosyltransferase like domain containing 1 [Source:HGNC Symbol;Acc:HGNC:20887]	protein_coding	116.249153775437	-1.09777319328404	0.00629814710468764	0.390680546867218	58.2123124151906	66.0407182051996	54.5568628501999	190.96930412709	79.4108094291475	248.304915625796
ENSG00000027644	INSRR	insulin receptor related receptor [Source:HGNC Symbol;Acc:HGNC:6093]	protein_coding	69.0069453641824	1.27068587260845	0.00631747290878714	0.390680546867218	113.999111813082	163.780981148895	29.7582888273818	1.72044418132514	101.852994702602	2.9298515118088
ENSG00000168140	VASN	vasorin [Source:HGNC Symbol;Acc:HGNC:18517]	protein_coding	88.1898595455189	-1.27268191238061	0.00640570799175544	0.393301068378571	27.4891475293956	47.5493171077437	7.43957220684544	224.51796566293	20.7158633293428	201.427291436855
ENSG00000089472	HEPH	hephaestin [Source:HGNC Symbol;Acc:HGNC:4866]	protein_coding	136.210209327675	-1.03202998420041	0.00641032285473287	0.393301068378571	72.7653905189883	62.0782751128876	93.407962152615	276.991513193347	96.6740288702665	215.344086117947
ENSG00000157005	SST	somatostatin [Source:HGNC Symbol;Acc:HGNC:11329]	protein_coding	15.9967569144409	1.27192462972961	0.00670066951530801	0.408294843466363	12.127565086498	18.4914010974559	57.8633393865757	2.58066627198771	3.4526438882238	1.4649257559044
ENSG00000121966	CXCR4	C-X-C motif chemokine receptor 4 [Source:HGNC Symbol;Acc:HGNC:2561]	protein_coding	271.434227662844	-1.16268218745996	0.00674564707589742	0.408294843466363	71.1483818407885	97.7402629436954	152.924539807379	561.725025202658	39.7054047145738	705.361751467969
ENSG00000139438	FAM222A	family with sequence similarity 222 member A [Source:HGNC Symbol;Acc:HGNC:25915]	protein_coding	196.231392274453	1.02541639020395	0.00675568109093046	0.408294843466363	271.657457937556	323.599519205478	185.162686037042	80.0006544316189	274.485189113792	42.4828469212277
ENSG00000188523	CFAP77	cilia and flagella associated protein 77 [Source:HGNC Symbol;Acc:HGNC:33776]	protein_coding	26.9820944384797	-1.2822136322084	0.00675950138695596	0.408294843466363	15.3615824428975	6.60407182051996	2.47985740228181	64.5166567996927	17.263219441119	55.6671787243673
ENSG00000196159	FAT4	FAT atypical cadherin 4 [Source:HGNC Symbol;Acc:HGNC:23109]	protein_coding	799.281677099055	-0.993012906950876	0.00680467274236246	0.409436370721917	340.380326761045	517.759230728765	471.172906433545	1403.02222987065	391.875081313402	1671.48028748692
ENSG00000198756	COLGALT2	collagen beta(1-O)galactosyltransferase 2 [Source:HGNC Symbol;Acc:HGNC:16790]	protein_coding	164.540161465893	-1.12725560619092	0.00700718046394235	0.419999616731068	58.2123124151906	85.8529336667595	80.182056007112	338.06728163039	58.6949460998047	366.2314389761
ENSG00000100314	CABP7	calcium binding protein 7 [Source:HGNC Symbol;Acc:HGNC:20834]	protein_coding	24.0874030892624	-1.26637003809435	0.00705689481086445	0.421358807404259	3.23401735639948	5.28325745641597	2.47985740228181	49.0326591677664	1.7263219441119	82.7683052085987
ENSG00000125845	BMP2	bone morphogenetic protein 2 [Source:HGNC Symbol;Acc:HGNC:1069]	protein_coding	74.1441634085729	-1.21865721606564	0.00718195250450291	0.427189113855623	22.6381214947964	36.9828021949118	23.1453357546303	169.463751860526	24.1685072175666	168.466461929006
ENSG00000114279	FGF12	fibroblast growth factor 12 [Source:HGNC Symbol;Acc:HGNC:3668]	protein_coding	105.629498784084	-1.12226809491612	0.00726256011239812	0.430341204530845	35.5741909203943	51.5117602000557	64.4762924593272	200.431747124379	51.7896583233571	229.993343676991
ENSG00000164889	SLC4A2	solute carrier family 4 member 2 [Source:HGNC Symbol;Acc:HGNC:11028]	protein_coding	298.83720271552	-0.982463923869402	0.00740731050202152	0.437255783573876	182.721980636571	233.784142446407	119.859774443621	455.057485960499	248.590359952114	553.009472853912
ENSG00000135547	HEY2	hes related family bHLH transcription factor with YRPW motif 2 [Source:HGNC Symbol;Acc:HGNC:4881]	protein_coding	25.7712946968123	-1.26378427264555	0.00771515436442973	0.453672229169709	4.85102603459922	7.92488618462395	4.95971480456363	51.6133254397541	6.90528777644761	78.3735279408855
ENSG00000156687	UNC5D	unc-5 netrin receptor D [Source:HGNC Symbol;Acc:HGNC:18634]	protein_coding	336.497781954525	1.01616791597061	0.00776627507194009	0.453672229169709	393.741613141637	352.657435215766	630.710399313675	104.086872970171	407.411978810409	130.378392275492
ENSG00000179456	ZBTB18	zinc finger and BTB domain containing 18 [Source:HGNC Symbol;Acc:HGNC:13030]	protein_coding	689.050230952616	-0.991511090427894	0.00777274673949643	0.453672229169709	281.359510006755	347.37417775935	450.507428081196	1048.61072851767	243.411394119778	1763.03814723095
ENSG00000164100	NDST3	N-deacetylase and N-sulfotransferase 3 [Source:HGNC Symbol;Acc:HGNC:7682]	protein_coding	49.4568528999279	-1.18659557632011	0.00784680755053608	0.456286003237143	16.9785911210973	11.8873292769359	32.2381462296636	67.957545162343	18.9895413852309	148.689964224297
ENSG00000250366	TUNAR	TCL1 upstream neural differentiation-associated RNA [Source:HGNC Symbol;Acc:HGNC:44088]	protein_coding	118.969579725566	1.11077599795831	0.00797339807796741	0.461923552591242	150.381807072576	126.798178953983	243.026025423618	46.4519928957787	115.663570255497	31.4959037519446
ENSG00000122863	CHST3	carbohydrate sulfotransferase 3 [Source:HGNC Symbol;Acc:HGNC:1971]	protein_coding	254.30308151205	-0.973029808609835	0.00812056293937339	0.468706862397018	142.296763681577	183.593196610455	123.166250979997	500.649256765615	186.442769964085	389.670251070571
ENSG00000167772	ANGPTL4	angiopoietin like 4 [Source:HGNC Symbol;Acc:HGNC:16039]	protein_coding	70.5812233106897	-1.1527100172005	0.00845743572136196	0.486349366353154	80.0419295708871	31.6995447384958	4.95971480456363	155.700198409925	93.2213849820427	57.8645673582239
ENSG00000155966	AFF2	AF4/FMR2 family member 2 [Source:HGNC Symbol;Acc:HGNC:3776]	protein_coding	643.869908039381	-0.865984925595301	0.00858947518061164	0.491773925329056	382.422552394238	464.926656164605	397.603803499184	1028.82562043243	488.549110183668	1100.89170556216
ENSG00000162998	FRZB	frizzled related protein [Source:HGNC Symbol;Acc:HGNC:3959]	protein_coding	90.2322473871541	-1.04102280352264	0.00861487946707087	0.491773925329056	94.5950076746848	40.9452452872237	19.8388592182545	232.259964478894	91.4950630379308	62.2593446259371
ENSG00000109686	SH3D19	SH3 domain containing 19 [Source:HGNC Symbol;Acc:HGNC:30418]	protein_coding	108.148550329801	-1.06880444080465	0.00875111009816853	0.495917947525308	61.4463297715901	54.1533889282637	48.7705289115423	243.442851657507	58.6949460998047	182.383256610098
ENSG00000153823	PID1	phosphotyrosine interaction domain containing 1 [Source:HGNC Symbol;Acc:HGNC:26084]	protein_coding	84.2637557697503	1.14895026007226	0.00875111881220865	0.495917947525308	69.5313731625888	71.3239756616155	252.118835898651	22.3657743572268	63.8739119321404	26.3686636062792
ENSG00000080166	DCT	dopachrome tautomerase [Source:HGNC Symbol;Acc:HGNC:2709]	protein_coding	21.1650773898417	-1.24249048139143	0.00881437471115684	0.497692809777784	9.70205206919844	3.96244309231197	3.30647653637575	30.9679952638525	18.9895413852309	60.0619559920805
ENSG00000143842	SOX13	SRY-box 13 [Source:HGNC Symbol;Acc:HGNC:11192]	protein_coding	48.0247280455287	-1.19406344875234	0.00887225226863596	0.499152272037627	29.1061562075953	21.1330298256639	9.09281047503332	110.108427604809	29.3474730499023	89.3604711101685
ENSG00000185736	ADARB2	adenosine deaminase, RNA specific B2 (inactive) [Source:HGNC Symbol;Acc:HGNC:227]	protein_coding	82.4158621741709	1.17162901944351	0.00898348332936646	0.503592101456284	123.70116388228	138.685508230919	82.6619134093938	11.1828871786134	129.474145808393	8.78955453542641
ENSG00000187773	FAM69C	family with sequence similarity 69 member C [Source:HGNC Symbol;Acc:HGNC:31729]	protein_coding	10.6899136819715	-1.17017722609491	0.00908364948946063	0.507382056070805	0.80850433909987	0	1.65323826818788	38.7099940798156	1.7263219441119	21.2414234606138
ENSG00000143995	MEIS1	Meis homeobox 1 [Source:HGNC Symbol;Acc:HGNC:7000]	protein_coding	200.135045580303	1.07879720951222	0.00932092999868042	0.518776332497984	188.38151101027	277.371016461838	407.523233108311	145.377533321974	148.463687193624	33.6932923858012
ENSG00000145685	LHFPL2	LHFPL tetraspan subfamily member 2 [Source:HGNC Symbol;Acc:HGNC:6588]	protein_coding	209.806675280822	-1.12850497571853	0.00940688269140884	0.521697010188311	55.786799397891	96.4194485795914	105.807249164024	444.734820872548	39.7054047145738	516.386328956302
ENSG00000141540	TTYH2	tweety family member 2 [Source:HGNC Symbol;Acc:HGNC:13877]	protein_coding	67.2930691824462	-1.14642263853739	0.00951127424390458	0.525615949705705	26.6806431902957	26.4162872820798	32.2381462296636	136.775312415348	24.1685072175666	157.479518759723
ENSG00000254087	LYN	LYN proto-oncogene, Src family tyrosine kinase [Source:HGNC Symbol;Acc:HGNC:6735]	protein_coding	59.8453597026695	-1.13884083695183	0.00970736015467955	0.534556539401152	44.4677386504928	31.6995447384958	12.3992870114091	104.086872970171	63.8739119321404	102.544802913308
ENSG00000176840	MIR7-3HG	MIR7-3 host gene [Source:HGNC Symbol;Acc:HGNC:30049]	lincRNA	47.7487476577904	1.18828614675583	0.00975431635105803	0.535250936672142	80.0419295708871	71.3239756616155	67.7827689957029	18.0646639039139	44.8843705469095	4.39477726771321
ENSG00000008513	ST3GAL1	ST3 beta-galactoside alpha-2,3-sialyltransferase 1 [Source:HGNC Symbol;Acc:HGNC:10862]	protein_coding	154.386476627974	-1.06813606164901	0.00992373585302457	0.541992394799559	63.0633384497898	77.9280474821355	75.2223412025484	225.378187753593	56.9686241556928	427.758320724085
ENSG00000143869	GDF7	growth differentiation factor 7 [Source:HGNC Symbol;Acc:HGNC:4222]	protein_coding	38.7329531312692	-1.20712409401931	0.00994786675918025	0.541992394799559	11.3190607473982	15.8497723692479	11.5726678773151	96.3448741542077	13.8105755528952	83.5007680865509
ENSG00000141753	IGFBP4	insulin like growth factor binding protein 4 [Source:HGNC Symbol;Acc:HGNC:5473]	protein_coding	156.291259300749	-1.12992507189625	0.00998150778410378	0.541992394799559	57.4038080760908	95.0986342154874	46.2906715092605	397.422605886107	44.8843705469095	296.647465570641
ENSG00000196628	TCF4	transcription factor 4 [Source:HGNC Symbol;Acc:HGNC:11634]	protein_coding	1149.35174912926	-0.937771307000573	0.0100503050050691	0.543833170829848	534.421368145014	880.983180857362	597.645633949917	1707.5408499652	640.465441265516	2535.05402059257
ENSG00000197043	ANXA6	annexin A6 [Source:HGNC Symbol;Acc:HGNC:544]	protein_coding	467.180439772982	-0.953347712944247	0.0100863211932006	0.543893527594593	268.423440581157	318.316261749062	216.574213132612	802.587210588177	253.76932578445	943.412186802435
ENSG00000177098	SCN4B	sodium voltage-gated channel beta subunit 4 [Source:HGNC Symbol;Acc:HGNC:10592]	protein_coding	30.473211379324	-1.20493756385475	0.0101217896016676	0.543924031559959	12.9360694255979	5.28325745641597	13.225906145503	63.6564347090301	8.63160972055951	79.1059908188377
ENSG00000143630	HCN3	hyperpolarization activated cyclic nucleotide gated potassium channel 3 [Source:HGNC Symbol;Acc:HGNC:19183]	protein_coding	352.497698836583	0.849820446773247	0.0101606919961467	0.544138227037628	418.805247653733	405.490009779925	580.286632133945	214.19530057498	302.106340219583	194.102662657333
ENSG00000119514	GALNT12	polypeptide N-acetylgalactosaminyltransferase 12 [Source:HGNC Symbol;Acc:HGNC:19877]	protein_coding	62.5857232127757	-1.17072413790105	0.0102439443270278	0.546717905453427	27.4891475293956	33.0203591025998	13.225906145503	101.506206698183	31.0737949940142	169.198924806958
ENSG00000198597	ZNF536	zinc finger protein 536 [Source:HGNC Symbol;Acc:HGNC:29025]	protein_coding	212.586877003051	-0.950551360890686	0.0103328597478105	0.549581181944978	106.722572761183	171.705867333519	109.940344834494	317.421951454488	182.990126075862	386.740399558762
ENSG00000058085	LAMC2	laminin subunit gamma 2 [Source:HGNC Symbol;Acc:HGNC:6493]	protein_coding	72.2101696782815	1.11275351660078	0.0104964608198234	0.554387918701583	83.2759469272866	231.142513718199	18.1856209500666	13.7635534506011	70.779199708588	16.1141833149484
ENSG00000100234	TIMP3	TIMP metallopeptidase inhibitor 3 [Source:HGNC Symbol;Acc:HGNC:11822]	protein_coding	141.878558452532	-1.11407785278249	0.0105345716508598	0.554387918701583	38.8082082767937	76.6072331180315	69.4360072638908	307.099286366537	41.4317266586857	317.888889031255
ENSG00000053108	FSTL4	follistatin like 4 [Source:HGNC Symbol;Acc:HGNC:21389]	protein_coding	46.8490019666739	-1.15573690815644	0.0105656329837692	0.554387918701583	20.2126084774967	11.8873292769359	24.7985740228181	78.2802102502938	15.5368974970071	130.378392275492
ENSG00000219438	FAM19A5	family with sequence similarity 19 member A5, C-C motif chemokine like [Source:HGNC Symbol;Acc:HGNC:21592]	protein_coding	298.163116792932	-0.90523895086782	0.010570889054535	0.554387918701583	191.615528366669	203.405412072015	157.884254611942	514.412810216216	214.063921069876	507.596774420875
ENSG00000171604	CXXC5	CXXC finger protein 5 [Source:HGNC Symbol;Acc:HGNC:26943]	protein_coding	418.888827102971	-0.974702418365139	0.010601103681537	0.554387918701583	221.530188913364	298.504046287502	183.509447768854	821.512096582753	214.063921069876	774.213261995476
ENSG00000162733	DDR2	discoidin domain receptor tyrosine kinase 2 [Source:HGNC Symbol;Acc:HGNC:2731]	protein_coding	78.0895367448027	-1.16895426119911	0.0106845923836714	0.556885243167676	17.7870954601971	46.2285027436397	23.1453357546303	236.561074932206	27.6211511057904	117.194060472352
ENSG00000131196	NFATC1	nuclear factor of activated T cells 1 [Source:HGNC Symbol;Acc:HGNC:7775]	protein_coding	56.3667035016096	-1.16065097921966	0.0107221817319659	0.556981600369856	27.4891475293956	25.0954729179758	14.8791444136909	106.667539242159	24.1685072175666	139.90040968887
ENSG00000162981	FAM84A	family with sequence similarity 84 member A [Source:HGNC Symbol;Acc:HGNC:20743]	protein_coding	249.796406820912	1.04576261219668	0.0108608876837883	0.561744306629482	269.231944920257	224.538441897679	598.472253084011	128.173091508723	222.695530790435	55.6671787243673
ENSG00000171444	MCC	mutated in colorectal cancers [Source:HGNC Symbol;Acc:HGNC:6935]	protein_coding	180.438007434409	0.947894774827194	0.0108859587142007	0.561744306629482	195.658050062169	277.371016461838	256.251931569121	93.76420788222	200.253345516981	59.3294931141283
ENSG00000102385	DRP2	dystrophin related protein 2 [Source:HGNC Symbol;Acc:HGNC:3032]	protein_coding	64.631760512427	1.15453479715544	0.0109728739012947	0.561933504911926	71.9568861798884	56.7950176564716	171.936779891539	15.4839976319262	56.9686241556928	14.649257559044
ENSG00000154342	WNT3A	Wnt family member 3A [Source:HGNC Symbol;Acc:HGNC:15983]	protein_coding	34.4774181059797	-1.20435895042748	0.0109883694485478	0.561933504911926	6.46803471279896	17.1705867333519	0.826619134093938	76.5597660689686	12.0842536087833	93.7552483778817
ENSG00000072182	ASIC4	acid sensing ion channel subunit family member 4 [Source:HGNC Symbol;Acc:HGNC:21263]	protein_coding	34.4512534956624	1.1938863566735	0.0110522253673482	0.561933504911926	46.8932516677924	87.1737480308635	23.9719548887242	2.58066627198771	43.1580486027976	2.9298515118088
ENSG00000164199	ADGRV1	adhesion G protein-coupled receptor V1 [Source:HGNC Symbol;Acc:HGNC:17416]	protein_coding	1511.45505963706	-0.915973159736584	0.0110616791638759	0.561933504911926	649.228984297195	1072.50126365244	958.878195548968	2664.10781478198	775.118552906244	2948.89554663556
ENSG00000183454	GRIN2A	glutamate ionotropic receptor NMDA type subunit 2A [Source:HGNC Symbol;Acc:HGNC:4585]	protein_coding	105.795913909535	-1.04483360336394	0.01106991696663	0.561933504911926	63.0633384497898	73.9656043898235	35.5446227660393	154.839976319262	94.9477069261546	212.414234606138
ENSG00000139278	GLIPR1	GLI pathogenesis related 1 [Source:HGNC Symbol;Acc:HGNC:17001]	protein_coding	37.130014915901	1.15597779274364	0.011233523514781	0.567221120360311	57.4038080760908	75.2864187539275	39.677718436509	20.6453301759017	22.4421852734547	7.32462877952201
ENSG00000112539	C6orf118	chromosome 6 open reading frame 118 [Source:HGNC Symbol;Acc:HGNC:21233]	protein_coding	73.1970101025069	-1.09526535664955	0.0112468766806555	0.567221120360311	41.2337212940934	42.2660596513277	23.9719548887242	129.033313599385	51.7896583233571	150.887352858153
ENSG00000172201	ID4	inhibitor of DNA binding 4, HLH protein [Source:HGNC Symbol;Acc:HGNC:5363]	protein_coding	1377.66247005697	0.765485351688652	0.0113109751638213	0.567970185605741	1176.37381339031	1797.62834954553	2425.30053943161	1026.24495416044	830.360855117825	1010.06630869609
ENSG00000187134	AKR1C1	aldo-keto reductase family 1 member C1 [Source:HGNC Symbol;Acc:HGNC:384]	protein_coding	73.1300228985916	1.07007147452283	0.0113346206188004	0.567970185605741	98.6375293701841	79.2488618462395	144.658348466439	32.6884394451776	53.515980267469	30.0309779960402
ENSG00000196482	ESRRG	estrogen related receptor gamma [Source:HGNC Symbol;Acc:HGNC:3474]	protein_coding	114.243073388804	1.14069197692156	0.0114271676679465	0.570417074608067	110.765094456682	81.8904905744475	343.873559783078	32.6884394451776	100.12667275849	16.1141833149484
ENSG00000079102	RUNX1T1	RUNX1 translocation partner 1 [Source:HGNC Symbol;Acc:HGNC:1535]	protein_coding	823.254875536104	0.779963075941889	0.0114889050698546	0.570417074608067	776.972669874975	1075.14289238065	1307.71147013661	370.755721075567	897.687410938189	511.259088810636
ENSG00000164318	EGFLAM	EGF like, fibronectin type III and laminin G domains [Source:HGNC Symbol;Acc:HGNC:26810]	protein_coding	13.627403244653	-1.1697429123399	0.0114932598451574	0.570417074608067	6.46803471279896	1.32081436410399	0	44.7315487144536	18.9895413852309	10.2544802913308
ENSG00000086717	PPEF1	protein phosphatase with EF-hand domain 1 [Source:HGNC Symbol;Acc:HGNC:9243]	protein_coding	19.4335136388612	-1.1968939710603	0.0116100711387878	0.574385233736094	11.3190607473982	2.64162872820798	3.30647653637575	34.4088836265028	22.4421852734547	42.4828469212277
ENSG00000072041	SLC6A15	solute carrier family 6 member 15 [Source:HGNC Symbol;Acc:HGNC:13621]	protein_coding	156.579152368736	-1.00227514382262	0.0117069220774744	0.577343903972663	82.4674425881867	84.5321193026555	81.0086751412059	258.066627198771	75.9581655409237	357.441884440674
ENSG00000139352	ASCL1	achaete-scute family bHLH transcription factor 1 [Source:HGNC Symbol;Acc:HGNC:738]	protein_coding	448.998929115861	0.907557461989917	0.0117545712742496	0.577485477923309	401.018152193535	919.286797416378	476.132621238108	393.981717523457	403.959334922185	99.6149514014993
ENSG00000004838	ZMYND10	zinc finger MYND-type containing 10 [Source:HGNC Symbol;Acc:HGNC:19412]	protein_coding	42.7186267337502	-1.13642096322033	0.0118792228409688	0.577485477923309	27.4891475293956	14.5289580051439	15.7057635477848	61.935990527705	41.4317266586857	95.2201741337861
ENSG00000173517	PEAK1	pseudopodium enriched atypical kinase 1 [Source:HGNC Symbol;Acc:HGNC:29431]	protein_coding	485.014664523432	-0.883269519873884	0.0118854183834446	0.577485477923309	247.40232776456	335.486848482414	314.115270955696	749.253440967098	302.106340219583	961.72375875124
ENSG00000010278	CD9	CD9 molecule [Source:HGNC Symbol;Acc:HGNC:1709]	protein_coding	66.8111652830267	-1.18244919360756	0.011889152984471	0.577485477923309	25.063634512096	29.0579160102878	8.26619134093938	184.08752740179	8.63160972055951	145.760112712488
ENSG00000169871	TRIM56	tripartite motif containing 56 [Source:HGNC Symbol;Acc:HGNC:19028]	protein_coding	232.660874738973	-0.934640487429184	0.0118950743335076	0.577485477923309	211.828136844166	159.818538056583	75.2223412025484	261.507515561421	322.822203548926	364.766513220196
ENSG00000151632	AKR1C2	aldo-keto reductase family 1 member C2 [Source:HGNC Symbol;Acc:HGNC:385]	protein_coding	55.1177417500972	1.09036689871043	0.011955597886835	0.578621234374024	76.8079122144876	63.3990894769916	106.633868298118	21.5055522665642	34.526438882238	27.8335893621836
ENSG00000120594	PLXDC2	plexin domain containing 2 [Source:HGNC Symbol;Acc:HGNC:21013]	protein_coding	324.72795201181	-0.972162665639739	0.0120662001525838	0.581599671793335	153.615824428975	219.255184441263	162.843969416506	574.628356562596	155.368974970071	682.655402251451
ENSG00000110786	PTPN5	protein tyrosine phosphatase, non-receptor type 5 [Source:HGNC Symbol;Acc:HGNC:9657]	protein_coding	322.745066707006	0.913980429189272	0.0121272773881243	0.581599671793335	498.84717722462	331.524405390102	466.213191628981	173.764862313839	345.26438882238	120.856374862113
ENSG00000206052	DOK6	docking protein 6 [Source:HGNC Symbol;Acc:HGNC:28301]	protein_coding	265.229449172142	-0.839133259238126	0.0121290999315217	0.581599671793335	162.509372159074	126.798178953983	224.840404473551	346.669502537015	176.084838299414	554.474398609816
ENSG00000078114	NEBL	nebulette [Source:HGNC Symbol;Acc:HGNC:16932]	protein_coding	224.121268830969	-0.931842511068874	0.0121924525073024	0.582844110042332	114.807616152182	129.439807682191	148.791444136909	444.734820872548	131.200467752505	375.753456389479
ENSG00000007372	PAX6	paired box 6 [Source:HGNC Symbol;Acc:HGNC:8620]	protein_coding	415.899292963679	-1.01280167757535	0.012271950902595	0.583230852481593	134.211720290578	210.009483892535	268.65121858053	1006.45984607521	126.021501920169	750.041987023054
ENSG00000091490	SEL1L3	SEL1L family member 3 [Source:HGNC Symbol;Acc:HGNC:29108]	protein_coding	441.462379456682	-1.17830797883482	0.0122753926857009	0.583230852481593	88.9354773009857	110.948406584735	62.8230541911393	1258.50491863934	103.579316646714	1023.98310337718
ENSG00000132561	MATN2	matrilin 2 [Source:HGNC Symbol;Acc:HGNC:6908]	protein_coding	92.2635245031031	-1.0613628424384	0.0123269688444387	0.583901162528062	59.8293210933904	51.5117602000557	28.9316696932878	126.452647327398	70.779199708588	216.076548995899
ENSG00000103316	CRYM	crystallin mu [Source:HGNC Symbol;Acc:HGNC:2418]	protein_coding	27.4973498924175	-1.18496129102431	0.0123838991294182	0.584820254645008	15.3615824428975	9.24570054872794	2.47985740228181	40.4304382611407	29.3474730499023	68.1190476495547
ENSG00000165802	NSMF	NMDA receptor synaptonuclear signaling and neuronal migration factor [Source:HGNC Symbol;Acc:HGNC:29843]	protein_coding	821.945952912725	-0.825082913138729	0.012545217312996	0.586219629030988	414.762725958233	409.452452872237	707.585978784411	1064.0947261496	386.696115481066	1949.08371823081
ENSG00000129595	EPB41L4A	erythrocyte membrane protein band 4.1 like 4A [Source:HGNC Symbol;Acc:HGNC:13278]	protein_coding	57.5268383488647	-1.07548964624334	0.0125952175451619	0.586219629030988	37.191199598594	25.0954729179758	25.6251931569121	87.742653247582	55.2423022115809	114.264208960543
ENSG00000135363	LMO2	LIM domain only 2 [Source:HGNC Symbol;Acc:HGNC:6642]	protein_coding	62.5660309131995	-1.07239712422037	0.0126015686989481	0.586219629030988	36.3826952594941	30.3787303743918	25.6251931569121	156.560420500588	46.6106924910214	79.8384536967899
ENSG00000091664	SLC17A6	solute carrier family 17 member 6 [Source:HGNC Symbol;Acc:HGNC:16703]	protein_coding	69.0218067719163	-1.09765759763485	0.0126478570836974	0.586219629030988	37.9997039376939	31.6995447384958	23.9719548887242	160.001308863238	29.3474730499023	131.110855153444
ENSG00000115457	IGFBP2	insulin like growth factor binding protein 2 [Source:HGNC Symbol;Acc:HGNC:5471]	protein_coding	1010.63797210162	-0.913683821061463	0.0126752625534274	0.586219629030988	531.187350788614	692.106726790492	529.862864954214	2089.47945821938	476.464856574885	1744.72657528214
ENSG00000154734	ADAMTS1	ADAM metallopeptidase with thrombospondin type 1 motif 1 [Source:HGNC Symbol;Acc:HGNC:217]	protein_coding	105.827295794786	-1.15176652303025	0.0127107904759158	0.586219629030988	24.2551301729961	60.7574607487836	28.1050505591939	246.023517929495	17.263219441119	258.559395917127
ENSG00000124126	PREX1	phosphatidylinositol-3,4,5-trisphosphate dependent Rac exchange factor 1 [Source:HGNC Symbol;Acc:HGNC:32594]	protein_coding	356.704646557318	-0.902525694996287	0.0127371251387364	0.586219629030988	156.041337446275	170.385052969415	312.462032687509	676.134563260779	167.453228578855	657.751664401076
ENSG00000107719	PALD1	phosphatase domain containing, paladin 1 [Source:HGNC Symbol;Acc:HGNC:23530]	protein_coding	66.4730155662344	-1.11944195692793	0.0127494756936118	0.586219629030988	37.191199598594	35.6619878308078	14.8791444136909	119.570870602097	36.2527608263499	155.282130125867
ENSG00000130940	CASZ1	castor zinc finger 1 [Source:HGNC Symbol;Acc:HGNC:26002]	protein_coding	36.4341238227818	-1.13883289425905	0.0127520825360309	0.586219629030988	25.063634512096	10.5665149128319	13.225906145503	65.3768788903552	36.2527608263499	68.1190476495547
ENSG00000112769	LAMA4	laminin subunit alpha 4 [Source:HGNC Symbol;Acc:HGNC:6484]	protein_coding	103.000110716945	-1.07609828950563	0.0129579768943921	0.590905067738297	35.5741909203943	44.9076883795357	50.4237671797302	337.207059539727	46.6106924910214	103.27726579126
ENSG00000065308	TRAM2	translocation associated membrane protein 2 [Source:HGNC Symbol;Acc:HGNC:16855]	protein_coding	212.04218782331	-0.966089763381326	0.0129775390602162	0.590905067738297	103.488555404783	157.176909328375	103.327391761742	393.981717523457	131.200467752505	383.078085169001
ENSG00000112902	SEMA5A	semaphorin 5A [Source:HGNC Symbol;Acc:HGNC:10736]	protein_coding	387.110104639657	1.04637457228031	0.0130185218746842	0.590905067738297	436.59234311393	335.486848482414	900.188237028299	173.764862313839	419.496232419192	57.1321044802717
ENSG00000136999	NOV	nephroblastoma overexpressed [Source:HGNC Symbol;Acc:HGNC:7885]	protein_coding	25.8341369098485	-1.17192701951866	0.0130395761443153	0.590905067738297	7.27653905189883	6.60407182051996	12.3992870114091	45.5917708051162	12.0842536087833	71.0488991613635
ENSG00000166444	ST5	suppression of tumorigenicity 5 [Source:HGNC Symbol;Acc:HGNC:11350]	protein_coding	178.592537882386	-0.929805901221346	0.0130435923576729	0.590905067738297	128.552189916879	133.402250774503	71.0892455320787	274.41084692136	167.453228578855	296.647465570641
ENSG00000054598	FOXC1	forkhead box C1 [Source:HGNC Symbol;Acc:HGNC:3800]	protein_coding	21.8783545820841	-1.17457651450477	0.0132376190556365	0.596024476765934	11.3190607473982	3.96244309231197	4.13309567046969	81.721098612944	10.3579316646714	19.7764977047094
ENSG00000197748	CFAP43	cilia and flagella associated protein 43 [Source:HGNC Symbol;Acc:HGNC:26684]	protein_coding	46.4105646044608	-1.12448311921176	0.0132434223206013	0.596024476765934	37.9997039376939	9.24570054872794	13.225906145503	123.87198105541	12.0842536087833	82.0358423306465
ENSG00000071575	TRIB2	tribbles pseudokinase 2 [Source:HGNC Symbol;Acc:HGNC:30809]	protein_coding	1207.64467439445	0.776406512210675	0.0132713355645392	0.596024476765934	1418.11661078117	1537.42791981705	1678.86346134479	934.20119045955	1165.26731227553	511.991551688588
ENSG00000168490	PHYHIP	phytanoyl-CoA 2-hydroxylase interacting protein [Source:HGNC Symbol;Acc:HGNC:16865]	protein_coding	122.450304349843	-0.959370848959614	0.0133844983328755	0.599379373619345	97.0205206919844	48.8701314718477	69.4360072638908	142.796867049986	107.031960534938	269.54633908641
ENSG00000111249	CUX2	cut like homeobox 2 [Source:HGNC Symbol;Acc:HGNC:19347]	protein_coding	275.488186621341	-0.884349273482856	0.0135916035164142	0.606909883093981	210.211128165966	219.255184441263	109.1137257004	350.110390899666	296.927374387247	467.311316133504
ENSG00000177511	ST8SIA3	ST8 alpha-N-acetyl-neuraminide alpha-2,8-sialyltransferase 3 [Source:HGNC Symbol;Acc:HGNC:14269]	protein_coding	485.640721303881	0.992981643857295	0.0137522188583774	0.610405710090569	740.589974615481	443.793626338941	747.26369722092	157.42064259125	711.244640974104	113.531746082591
ENSG00000112139	MDGA1	MAM domain containing glycosylphosphatidylinositol anchor 1 [Source:HGNC Symbol;Acc:HGNC:19267]	protein_coding	328.326538044872	-0.856478869320162	0.0137915861153671	0.610405710090569	257.104379833759	269.446130277214	130.605823186842	554.843248477357	303.832662163695	454.126984330365
ENSG00000144057	ST6GAL2	ST6 beta-galactoside alpha-2,6-sialyltransferase 2 [Source:HGNC Symbol;Acc:HGNC:10861]	protein_coding	425.717248632859	-0.816955132423948	0.0138499878147798	0.610405710090569	223.955701930664	183.593196610455	435.628283667505	707.102558524632	226.148174678659	777.875576385237
ENSG00000186907	RTN4RL2	reticulon 4 receptor like 2 [Source:HGNC Symbol;Acc:HGNC:23053]	protein_coding	40.2538611841657	-1.15116620208682	0.0138525019404269	0.610405710090569	19.4041041383969	15.8497723692479	7.43957220684544	53.3337696210793	22.4421852734547	123.05376349597
ENSG00000091972	CD200	CD200 molecule [Source:HGNC Symbol;Acc:HGNC:7203]	protein_coding	573.288550891668	0.789118449855871	0.0139002021739863	0.610405710090569	632.250393176098	509.834344544141	1144.04088158601	401.72371633942	379.790827704618	372.091141999718
ENSG00000164574	GALNT10	polypeptide N-acetylgalactosaminyltransferase 10 [Source:HGNC Symbol;Acc:HGNC:19873]	protein_coding	201.225774020103	-0.977584227457012	0.0139425257941313	0.610405710090569	97.8290250310843	163.780981148895	82.6619134093938	379.357941982193	127.747823864281	355.97695868477
ENSG00000196123	KIAA0895L	KIAA0895 like [Source:HGNC Symbol;Acc:HGNC:34408]	protein_coding	662.081720389875	0.721588208030337	0.0139440729461141	0.610405710090569	1016.28995424854	737.014415170027	781.981700852865	500.649256765615	486.822788239556	449.732207062651
ENSG00000163686	ABHD6	abhydrolase domain containing 6 [Source:HGNC Symbol;Acc:HGNC:21398]	protein_coding	113.213171474973	-0.944442631054015	0.0140038002657811	0.611124257004784	73.5738948580882	44.9076883795357	80.182056007112	193.549970399078	67.3265558203642	219.73886338566
ENSG00000162783	IER5	immediate early response 5 [Source:HGNC Symbol;Acc:HGNC:5393]	protein_coding	294.172393815335	-0.998221562964798	0.0140389170949508	0.611124257004784	130.169198595079	195.480525887391	128.952584918654	617.639461095725	110.484604423162	582.307987972
ENSG00000280989	LINC00581	long intergenic non-protein coding RNA 581 [Source:HGNC Symbol;Acc:HGNC:43840]	lincRNA	21.2944028639371	1.12770120810245	0.0140886034706839	0.611205940893396	15.3615824428975	7.92488618462395	96.7144386889908	0.860222090662569	6.90528777644761	0
ENSG00000151490	PTPRO	protein tyrosine phosphatase, receptor type O [Source:HGNC Symbol;Acc:HGNC:9678]	protein_coding	565.220037411688	-0.733052640881117	0.0141565837132883	0.611205940893396	425.273282366532	319.637076113166	460.426857690323	747.532996785772	478.191178518997	960.258832995335
ENSG00000133107	TRPC4	transient receptor potential cation channel subfamily C member 4 [Source:HGNC Symbol;Acc:HGNC:12336]	protein_coding	111.737492257367	1.07901731485705	0.0141584538412805	0.611205940893396	186.76450233207	157.176909328375	107.460487432212	18.9248859945765	184.716448019974	15.3817204369962
ENSG00000136153	LMO7	LIM domain 7 [Source:HGNC Symbol;Acc:HGNC:6646]	protein_coding	111.932545850492	-0.962855546946089	0.0142006054420505	0.611332141461091	50.1272690241919	60.7574607487836	84.3151516775817	180.646639039139	81.1371313732594	214.611623239995
ENSG00000168843	FSTL5	follistatin like 5 [Source:HGNC Symbol;Acc:HGNC:21386]	protein_coding	67.5485491132218	-1.05917393408469	0.0144524119593871	0.620458369077377	23.4466258338962	19.8122154615599	57.8633393865757	135.915090324686	27.6211511057904	140.632872566823
ENSG00000079459	FDFT1	farnesyl-diphosphate farnesyltransferase 1 [Source:HGNC Symbol;Acc:HGNC:3629]	protein_coding	1593.7251565634	0.678697030991529	0.0146583627554674	0.62589401670073	1767.39048527232	1941.59711523287	2287.25514403793	1035.70739715773	1343.07847251906	1187.32232516052
ENSG00000188580	NKAIN2	sodium/potassium transporting ATPase interacting 2 [Source:HGNC Symbol;Acc:HGNC:16443]	protein_coding	81.5719717990622	1.10790766923122	0.0146593503654881	0.62589401670073	74.382399197188	67.3615325693036	243.852644557712	32.6884394451776	58.6949460998047	12.4518689251874
ENSG00000166922	SCG5	secretogranin V [Source:HGNC Symbol;Acc:HGNC:10816]	protein_coding	90.600561162263	1.04460609541166	0.0147268093299628	0.626729629026198	158.466850463574	92.4570054872794	140.525252795969	61.0757684370424	74.2318435968118	16.8466461929006
ENSG00000183908	LRRC55	leucine rich repeat containing 55 [Source:HGNC Symbol;Acc:HGNC:32324]	protein_coding	249.304047666501	-0.816088288166641	0.0147593540716513	0.626729629026198	185.95599799297	118.873292769359	202.521687853015	268.389292286722	276.211511057904	443.872504039034
ENSG00000189431	RASSF10	Ras association domain family member 10 [Source:HGNC Symbol;Acc:HGNC:33984]	protein_coding	18.8195152263583	-1.15482130881398	0.0149041507215095	0.629506426052396	9.70205206919844	1.32081436410399	6.6129530727515	49.0326591677664	10.3579316646714	35.8906810196578
ENSG00000107796	ACTA2	actin, alpha 2, smooth muscle, aorta [Source:HGNC Symbol;Acc:HGNC:130]	protein_coding	105.362438397195	-1.06821670819267	0.0149055358838125	0.629506426052396	60.6378254324902	77.9280474821355	15.7057635477848	302.798175913224	53.515980267469	121.588837740065
ENSG00000080573	COL5A3	collagen type V alpha 3 chain [Source:HGNC Symbol;Acc:HGNC:14864]	protein_coding	102.137906955848	-1.01293741244806	0.0150209587639123	0.629589983488664	104.297059743883	63.3990894769916	18.1856209500666	143.657089140649	153.642653025959	129.64592939754
ENSG00000124772	CPNE5	copine 5 [Source:HGNC Symbol;Acc:HGNC:2318]	protein_coding	83.918499938836	1.11751031670275	0.0150293845372234	0.629589983488664	92.977998996485	40.9452452872237	260.38502723959	8.60222090662569	74.2318435968118	26.3686636062792
ENSG00000145632	PLK2	polo like kinase 2 [Source:HGNC Symbol;Acc:HGNC:19699]	protein_coding	450.520529491235	0.826798452191078	0.0150617935688966	0.629589983488664	396.167126158936	369.828021949118	1095.27035267447	281.29262364666	267.579901337345	292.98515118088
ENSG00000164116	GUCY1A1	guanylate cyclase 1 soluble subunit alpha 1 [Source:HGNC Symbol;Acc:HGNC:4685]	protein_coding	163.810224769057	-0.979160987922979	0.0151748428971048	0.629589983488664	37.9997039376939	25.0954729179758	232.279976680397	246.023517929495	27.6211511057904	413.841526042994
ENSG00000171451	DSEL	dermatan sulfate epimerase-like [Source:HGNC Symbol;Acc:HGNC:18144]	protein_coding	140.654406276526	0.974215299100859	0.0151807292101616	0.629589983488664	159.275354802674	154.535280600167	273.610933385093	58.4951021650547	146.737365249512	51.2724014566541
ENSG00000128283	CDC42EP1	CDC42 effector protein 1 [Source:HGNC Symbol;Acc:HGNC:17014]	protein_coding	64.1812290128649	-1.09482018402166	0.0151817467864982	0.629589983488664	29.1061562075953	23.7746585538718	26.451812291006	153.9797542286	15.5368974970071	136.238095299109
ENSG00000013441	CLK1	CDC like kinase 1 [Source:HGNC Symbol;Acc:HGNC:2068]	protein_coding	638.648105705369	0.746086266839613	0.0151903127433097	0.629589983488664	698.547748982288	734.372786441819	1026.66096454467	563.445469383983	340.085422990045	468.776241889409
ENSG00000170381	SEMA3E	semaphorin 3E [Source:HGNC Symbol;Acc:HGNC:10727]	protein_coding	26.081362099435	-1.13834991519517	0.0152946958646444	0.632234855052039	16.1700867819974	6.60407182051996	8.26619134093938	61.935990527705	27.6211511057904	35.8906810196578
ENSG00000176454	LPCAT4	lysophosphatidylcholine acyltransferase 4 [Source:HGNC Symbol;Acc:HGNC:30059]	protein_coding	214.221577959013	0.81734746856923	0.0156214268435956	0.642858421461999	319.359213944449	277.371016461838	250.465597630463	145.377533321974	172.63219441119	120.123911984161
ENSG00000128594	LRRC4	leucine rich repeat containing 4 [Source:HGNC Symbol;Acc:HGNC:15586]	protein_coding	394.05447748223	-0.865996450775355	0.0156341980065514	0.642858421461999	227.189719287063	244.350657359238	245.5058828259	638.284791271626	210.611277181652	798.384536967899
ENSG00000103196	CRISPLD2	cysteine rich secretory protein LCCL domain containing 2 [Source:HGNC Symbol;Acc:HGNC:25248]	protein_coding	33.2313354272979	-1.13702657520825	0.0158174652146398	0.648682573434071	28.2976518684954	2.64162872820798	6.6129530727515	98.0653183355329	53.515980267469	10.2544802913308
ENSG00000034510	TMSB10	thymosin beta 10 [Source:HGNC Symbol;Acc:HGNC:11879]	protein_coding	3969.23962670656	0.712446911288462	0.0159419751201254	0.650733294068749	5080.64126690358	3920.17703266065	5731.77707580737	4046.48471447672	1412.13135028354	3624.22632010749
ENSG00000157240	FZD1	frizzled class receptor 1 [Source:HGNC Symbol;Acc:HGNC:4038]	protein_coding	244.7806225047	-0.95999384355231	0.0160006719437302	0.650733294068749	101.063042387484	158.497723692479	138.872014527782	450.756375507186	105.305638590826	514.188940322445
ENSG00000126778	SIX1	SIX homeobox 1 [Source:HGNC Symbol;Acc:HGNC:10887]	protein_coding	14.3505619620489	-1.13141135583308	0.0160346949764044	0.650733294068749	7.27653905189883	2.64162872820798	0.826619134093938	45.5917708051162	22.4421852734547	7.32462877952201
ENSG00000080503	SMARCA2	SWI/SNF related, matrix associated, actin dependent regulator of chromatin, subfamily a, member 2 [Source:HGNC Symbol;Acc:HGNC:11098]	protein_coding	578.772998866206	-0.754449892709582	0.0160437858202399	0.650733294068749	368.677978629541	257.558801000278	526.556388417839	670.113008626141	315.916915772478	1333.81490075096
ENSG00000185885	IFITM1	interferon induced transmembrane protein 1 [Source:HGNC Symbol;Acc:HGNC:5412]	protein_coding	27.3583219386487	-1.12974189811682	0.0160846105778086	0.650733294068749	3.23401735639948	9.24570054872794	2.47985740228181	110.108427604809	1.7263219441119	37.3556067755623
ENSG00000164929	BAALC	BAALC, MAP3K1 and KLF4 binding [Source:HGNC Symbol;Acc:HGNC:14333]	protein_coding	134.969590762724	-0.895277555243995	0.0161290440068535	0.650733294068749	100.254538048384	62.0782751128876	86.7950090798635	229.679298206906	91.4950630379308	239.51536109037
ENSG00000166482	MFAP4	microfibril associated protein 4 [Source:HGNC Symbol;Acc:HGNC:7035]	protein_coding	35.7630826264368	-1.13840122159489	0.0161597654520409	0.650733294068749	8.89354773009857	14.5289580051439	7.43957220684544	133.334424052698	8.63160972055951	41.7503840432755
ENSG00000188158	NHS	NHS actin remodeling regulator [Source:HGNC Symbol;Acc:HGNC:7820]	protein_coding	181.190007580859	-0.867118377504817	0.0162435414525542	0.652092136286317	104.297059743883	104.344334764215	129.779204052748	221.937299390943	136.37943358484	390.402713948523
ENSG00000106689	LHX2	LIM homeobox 2 [Source:HGNC Symbol;Acc:HGNC:6594]	protein_coding	624.635429705454	-0.907700186978341	0.0162919563653514	0.652092136286317	353.316396186643	406.810824144029	276.917409921469	722.586556156558	321.095881604814	1667.08551021921
ENSG00000113161	HMGCR	3-hydroxy-3-methylglutaryl-CoA reductase [Source:HGNC Symbol;Acc:HGNC:5006]	protein_coding	2278.3266426801	0.668844204671725	0.0163190408849887	0.652092136286317	2512.0229815833	2657.47850057723	3376.73916277374	1428.82889259053	1990.44920156102	1704.44111699477
ENSG00000186471	AKAP14	A-kinase anchoring protein 14 [Source:HGNC Symbol;Acc:HGNC:24061]	protein_coding	12.0295073844935	-1.09934400903999	0.0165322010897809	0.65892026031495	4.85102603459922	0	1.65323826818788	25.8066627198771	6.90528777644761	32.960829507849
ENSG00000277268	LHX1-DT	LHX1 divergent transcript [Source:HGNC Symbol;Acc:HGNC:53778]	antisense	20.2955708208876	-1.12826792670386	0.016663871905336	0.661200978633046	14.5530781037977	2.64162872820798	0	75.6995439783061	6.90528777644761	21.973886338566
ENSG00000117569	PTBP2	polypyrimidine tract binding protein 2 [Source:HGNC Symbol;Acc:HGNC:17662]	protein_coding	671.027683466986	0.708470157168757	0.0166742803261542	0.661200978633046	706.632792373286	840.037935570139	1016.74153493554	487.745925405677	498.90704184834	476.100870668931
ENSG00000134986	NREP	neuronal regeneration related protein [Source:HGNC Symbol;Acc:HGNC:16834]	protein_coding	3243.04679421708	0.698798085361537	0.0168968701534351	0.668326965662772	3168.52850493239	3188.44587494704	6133.51397497702	2586.68782662234	1980.09126989635	2401.01331392731
ENSG00000170959	DCDC1	doublecortin domain containing 1 [Source:HGNC Symbol;Acc:HGNC:20625]	protein_coding	38.4638020395205	-1.08544918148628	0.0169953902407967	0.67052192787994	18.595599799297	15.8497723692479	18.1856209500666	86.0222090662569	32.8001169381261	59.3294931141283
ENSG00000008441	NFIX	nuclear factor I X [Source:HGNC Symbol;Acc:HGNC:7788]	protein_coding	452.556685660911	-1.03929959292132	0.0171311335536677	0.673055241822232	30.7231648857951	50.1909458359517	9.09281047503332	1093.34227723213	65.6002338762523	1466.39068166031
ENSG00000099250	NRP1	neuropilin 1 [Source:HGNC Symbol;Acc:HGNC:8004]	protein_coding	714.630391163743	0.868555645856147	0.01714597863215	0.673055241822232	1086.62983175023	968.156928888226	568.713964256629	332.905949086414	1198.06742921366	133.308243787301
ENSG00000132692	BCAN	brevican [Source:HGNC Symbol;Acc:HGNC:23059]	protein_coding	87.5949221578518	-1.05774455544034	0.0172217894147648	0.674332578491693	14.5530781037977	7.92488618462395	121.513012711809	179.786416948477	12.0842536087833	189.70788538962
ENSG00000272398	CD24	CD24 molecule [Source:HGNC Symbol;Acc:HGNC:1645]	protein_coding	2276.4554119936	0.756296199101275	0.0172952958905763	0.675513511676042	2005.89926530678	2232.17627533575	4820.84279003585	1606.89486535768	1621.01630552108	1371.90297040447
ENSG00000183960	KCNH8	potassium voltage-gated channel subfamily H member 8 [Source:HGNC Symbol;Acc:HGNC:18864]	protein_coding	175.407879481105	0.852408546277563	0.0174308049185284	0.676313071986732	191.615528366669	215.292741348951	300.889364810193	106.667539242159	139.832077473064	98.1500256455949
ENSG00000137959	IFI44L	interferon induced protein 44 like [Source:HGNC Symbol;Acc:HGNC:17817]	protein_coding	100.598962965246	-0.941569934505583	0.0174645960729931	0.676313071986732	64.6803471279896	46.2285027436397	62.8230541911393	187.52841576444	62.1475899880285	180.185867976241
ENSG00000178209	PLEC	plectin [Source:HGNC Symbol;Acc:HGNC:9069]	protein_coding	1466.26928929237	-0.741616798132939	0.0174889622341459	0.676313071986732	1265.3092906913	1157.0333829551	727.424838002665	1944.10192489741	1410.40502833942	2293.34127086834
ENSG00000168268	NT5DC2	5'-nucleotidase domain containing 2 [Source:HGNC Symbol;Acc:HGNC:25717]	protein_coding	481.107520160645	0.751012624875993	0.0174893588302524	0.676313071986732	450.336916878628	684.181840605868	738.997505879981	366.454610622254	333.180135213597	313.494111763542
ENSG00000196767	POU3F4	POU class 3 homeobox 4 [Source:HGNC Symbol;Acc:HGNC:9217]	protein_coding	181.827082970399	0.956617633413486	0.0176929250635281	0.682491446014908	112.382103134882	211.330298256639	475.306002104014	121.291314783422	96.6740288702665	73.9787506731723
ENSG00000145908	ZNF300	zinc finger protein 300 [Source:HGNC Symbol;Acc:HGNC:13091]	protein_coding	593.855475934786	0.714781765675141	0.0179731944959358	0.690816765477041	612.037784698602	655.12392459558	1017.56815406964	441.293932509898	381.51714964873	455.591910086269
ENSG00000211448	DIO2	iodothyronine deiodinase 2 [Source:HGNC Symbol;Acc:HGNC:2884]	protein_coding	43.9807751618373	1.08583375010291	0.0180507176938902	0.690816765477041	75.9994078753878	96.4194485795914	29.7582888273818	6.88177672530055	37.9790827704619	16.8466461929006
ENSG00000172985	SH3RF3	SH3 domain containing ring finger 3 [Source:HGNC Symbol;Acc:HGNC:24699]	protein_coding	149.443571545068	-0.847622025856195	0.0181253968113915	0.690816765477041	104.297059743883	52.8325745641597	139.698633661876	233.980408660219	108.75828247905	257.094470161223
ENSG00000181744	C3orf58	chromosome 3 open reading frame 58 [Source:HGNC Symbol;Acc:HGNC:28490]	protein_coding	296.093904361137	-0.862946737892213	0.0181620307162615	0.690816765477041	165.743389515473	235.10495681051	160.364112014224	508.391255581578	208.88495523754	498.074757007497
ENSG00000067064	IDI1	isopentenyl-diphosphate delta isomerase 1 [Source:HGNC Symbol;Acc:HGNC:5387]	protein_coding	648.136575138976	0.732957687933637	0.0181657233885736	0.690816765477041	605.569749985803	682.861026241764	1230.00927153178	509.251477672241	341.811744934157	519.31618046811
ENSG00000117643	MAN1C1	mannosidase alpha class 1C member 1 [Source:HGNC Symbol;Acc:HGNC:19080]	protein_coding	51.1332350756778	-1.05916212502404	0.0182086891986068	0.690816765477041	27.4891475293956	34.3411734667038	14.0525252795969	85.1619869755943	48.3370144351333	97.4175627676427
ENSG00000198734	F5	coagulation factor V [Source:HGNC Symbol;Acc:HGNC:3542]	protein_coding	20.7211037476195	-1.12007771591336	0.0182226372885217	0.690816765477041	9.70205206919844	3.96244309231197	5.78633393865757	20.6453301759017	24.1685072175666	60.0619559920805
ENSG00000112419	PHACTR2	phosphatase and actin regulator 2 [Source:HGNC Symbol;Acc:HGNC:20956]	protein_coding	145.812983136024	-0.955161724460251	0.0182633795801168	0.690816765477041	99.446033709284	142.647951323231	30.5849079614757	289.034622462623	138.105755528952	175.058627830576
ENSG00000152910	CNTNAP4	contactin associated protein like 4 [Source:HGNC Symbol;Acc:HGNC:18747]	protein_coding	61.1579308572589	1.05151196000412	0.0184625681226127	0.696660197633889	67.1058601452892	55.4742032923676	156.231016343754	26.6668848105396	43.1580486027976	18.311571948805
ENSG00000090932	DLL3	delta like canonical Notch ligand 3 [Source:HGNC Symbol;Acc:HGNC:2909]	protein_coding	196.359150972748	0.810782799698519	0.0186083414083993	0.699776099946492	223.147197591564	346.053363395246	201.695068718921	131.613979871373	195.074379684645	80.5709165747421
ENSG00000185008	ROBO2	roundabout guidance receptor 2 [Source:HGNC Symbol;Acc:HGNC:10250]	protein_coding	749.658170585423	0.865745362698519	0.0186349513268605	0.699776099946492	713.909331425185	610.216236216044	1784.67071050881	381.938608254181	692.255099588873	314.959037519446
ENSG00000198729	PPP1R14C	protein phosphatase 1 regulatory inhibitor subunit 14C [Source:HGNC Symbol;Acc:HGNC:14952]	protein_coding	44.5746507714687	-1.10324761744617	0.0188215493788214	0.703051546365947	13.7445737646978	15.8497723692479	15.7057635477848	132.474201962036	6.90528777644761	82.7683052085987
ENSG00000077063	CTTNBP2	cortactin binding protein 2 [Source:HGNC Symbol;Acc:HGNC:15679]	protein_coding	258.23633111497	-0.823131483971688	0.0188304991251213	0.703051546365947	137.445737646978	114.910849677047	240.546168021336	391.401051251469	126.021501920169	539.09267817282
ENSG00000198825	INPP5F	inositol polyphosphate-5-phosphatase F [Source:HGNC Symbol;Acc:HGNC:17054]	protein_coding	1051.5962323328	0.702498811948769	0.0188627376684471	0.703051546365947	1182.03334376401	1105.52162275504	1735.07356246318	775.920325777637	826.908211229601	684.120328007356
ENSG00000166165	CKB	creatine kinase B [Source:HGNC Symbol;Acc:HGNC:1991]	protein_coding	2628.4540101376	0.69901577708436	0.0189130467132274	0.703051546365947	2461.8957125591	3599.21914218338	3902.46893205748	2077.4363489501	1344.80479446317	2384.89913061237
ENSG00000106070	GRB10	growth factor receptor bound protein 10 [Source:HGNC Symbol;Acc:HGNC:4564]	protein_coding	884.663991070589	0.734848421931048	0.0189559684754314	0.703051546365947	794.759765335172	1061.93474873961	1582.97564178989	587.531687922535	752.676367632789	528.105735003537
ENSG00000173452	TMEM196	transmembrane protein 196 [Source:HGNC Symbol;Acc:HGNC:22431]	protein_coding	124.532982131019	1.01630535610332	0.0189928581250041	0.703051546365947	133.403215951479	96.4194485795914	313.288651821603	35.2691057171653	132.926789696616	35.8906810196578
ENSG00000182636	NDN	necdin, MAGE family member [Source:HGNC Symbol;Acc:HGNC:7675]	protein_coding	783.995582556882	0.710145526683966	0.0191844967066838	0.708462551367203	1106.03393588862	884.945623949674	983.676769571786	502.36970094694	740.592114024006	486.355350960261
ENSG00000007174	DNAH9	dynein axonemal heavy chain 9 [Source:HGNC Symbol;Acc:HGNC:2953]	protein_coding	67.4345025552421	-0.985061371483772	0.0193147755014141	0.711587379229405	56.5953037369909	26.4162872820798	33.0647653637575	95.4846520635452	89.7687410938189	103.27726579126
ENSG00000112759	SLC29A1	solute carrier family 29 member 1 (Augustine blood group) [Source:HGNC Symbol;Acc:HGNC:11003]	protein_coding	66.2598487970969	0.98666726391974	0.0193826462574961	0.712403677539668	84.8929556054863	105.665149128319	95.0612004208029	49.892881258429	27.6211511057904	34.4257552637534
ENSG00000099954	CECR2	CECR2, histone acetyl-lysine reader [Source:HGNC Symbol;Acc:HGNC:1840]	protein_coding	331.410816169167	-0.856647322854215	0.0194354681665518	0.712664319782457	215.870658539665	326.241147933686	120.686393577715	422.369046515321	334.906457157709	568.391193290908
ENSG00000237187	NR2F1-AS1	NR2F1 antisense RNA 1 [Source:HGNC Symbol;Acc:HGNC:48622]	antisense	50.8107969328954	-1.09859724561957	0.0194996540396719	0.713339456700111	12.9360694255979	23.7746585538718	14.8791444136909	147.958199593962	8.63160972055951	96.6850998896905
ENSG00000178235	SLITRK1	SLIT and NTRK like family member 1 [Source:HGNC Symbol;Acc:HGNC:20297]	protein_coding	262.177605843201	0.834363062548673	0.0196854249262433	0.718264641383892	277.316988311255	266.804501549006	510.850624870054	138.495756596674	238.232428287443	141.365335444775
ENSG00000136826	KLF4	Kruppel like factor 4 [Source:HGNC Symbol;Acc:HGNC:6348]	protein_coding	23.1807669235121	-1.10579118776582	0.0197274375330434	0.718264641383892	12.127565086498	11.8873292769359	1.65323826818788	46.4519928957787	31.0737949940142	35.8906810196578
ENSG00000137962	ARHGAP29	Rho GTPase activating protein 29 [Source:HGNC Symbol;Acc:HGNC:30207]	protein_coding	94.8113889821482	-0.947990279634574	0.0197725571838867	0.718264641383892	53.3612863805914	77.9280474821355	31.4115270955696	228.819076116243	107.031960534938	70.3164362834113
ENSG00000128536	CDHR3	cadherin related family member 3 [Source:HGNC Symbol;Acc:HGNC:26308]	protein_coding	37.2604637555803	-1.07940519912248	0.0198667019447875	0.720006239785043	14.5530781037977	15.8497723692479	14.8791444136909	49.892881258429	20.7158633293428	107.672043058974
ENSG00000171532	NEUROD2	neuronal differentiation 2 [Source:HGNC Symbol;Acc:HGNC:7763]	protein_coding	453.127789767442	-1.00771738405917	0.0199241638763837	0.720413387121958	58.2123124151906	30.3787303743918	3.30647653637575	693.339005074031	129.474145808393	1804.05606839627
ENSG00000135903	PAX3	paired box 3 [Source:HGNC Symbol;Acc:HGNC:8617]	protein_coding	17.4967817815999	-1.09355694513042	0.0200184044613961	0.721502812613226	8.0850433909987	6.60407182051996	0	54.1939917117418	20.7158633293428	15.3817204369962
ENSG00000114770	ABCC5	ATP binding cassette subfamily C member 5 [Source:HGNC Symbol;Acc:HGNC:56]	protein_coding	509.048427548248	0.703590869700739	0.0200468889798208	0.721502812613226	545.740428892412	622.10356549298	775.368747780114	386.239718707493	336.632779101821	388.205325314666
ENSG00000171786	NHLH1	nescient helix-loop-helix 1 [Source:HGNC Symbol;Acc:HGNC:7817]	protein_coding	238.526194459828	-1.08039848698543	0.0200967782170364	0.72163177818962	59.8293210933904	55.4742032923676	18.1856209500666	366.454610622254	74.2318435968118	856.981567204075
ENSG00000114115	RBP1	retinol binding protein 1 [Source:HGNC Symbol;Acc:HGNC:9919]	protein_coding	97.5995154983287	0.901491832944713	0.0202248153744563	0.723673546500714	113.190607473982	136.043879502711	152.097920673285	43.0111045331284	62.1475899880285	79.1059908188377
ENSG00000118257	NRP2	neuropilin 2 [Source:HGNC Symbol;Acc:HGNC:8005]	protein_coding	822.680363243084	-0.721979230673661	0.0202855606079737	0.723673546500714	657.314027688194	604.932978759628	479.439097774484	1469.25933085167	654.276016818411	1070.86072756612
ENSG00000141449	GREB1L	growth regulation by estrogen in breast cancer 1 like [Source:HGNC Symbol;Acc:HGNC:31042]	protein_coding	136.290396712941	0.979853036106157	0.0203393108797178	0.723673546500714	157.658346124475	217.934370077159	160.364112014224	53.3337696210793	212.337599125764	16.1141833149484
ENSG00000171864	PRND	prion like protein doppel [Source:HGNC Symbol;Acc:HGNC:15748]	protein_coding	17.2265359506283	-1.08454130595655	0.0203939473335949	0.723673546500714	9.70205206919844	3.96244309231197	0	45.5917708051162	15.5368974970071	28.5660522401358
ENSG00000186340	THBS2	thrombospondin 2 [Source:HGNC Symbol;Acc:HGNC:11786]	protein_coding	99.029018322272	-1.08662023657336	0.0204489393636373	0.723673546500714	15.3615824428975	31.6995447384958	19.0122400841606	482.584592861701	10.3579316646714	35.1582181417056
ENSG00000185742	C11orf87	chromosome 11 open reading frame 87 [Source:HGNC Symbol;Acc:HGNC:33788]	protein_coding	189.367817440836	0.943778546477003	0.0204711541029882	0.723673546500714	169.785911210973	106.985963492423	569.540583390723	86.0222090662569	122.568858031945	81.3033794526943
ENSG00000104490	NCALD	neurocalcin delta [Source:HGNC Symbol;Acc:HGNC:7655]	protein_coding	356.12638563939	-0.725234239616305	0.020505338012422	0.723673546500714	314.508187909849	196.801340251495	254.598693300933	532.47747412013	312.464271884254	525.90834636968
ENSG00000133789	SWAP70	switching B cell complex subunit SWAP70 [Source:HGNC Symbol;Acc:HGNC:17070]	protein_coding	142.948375535241	-0.918152834821031	0.0205251352382774	0.723673546500714	92.1694946573852	109.627592220631	56.2101011183878	224.51796566293	112.210926367274	262.95417318484
ENSG00000169908	TM4SF1	transmembrane 4 L six family member 1 [Source:HGNC Symbol;Acc:HGNC:11853]	protein_coding	46.3380115850901	-1.09101322065362	0.0206606825536044	0.72548133967712	15.3615824428975	31.6995447384958	4.95971480456363	128.173091508723	17.263219441119	80.5709165747421
ENSG00000277639			protein_coding	11.0125553529594	-1.02928519497323	0.020695346373912	0.72548133967712	4.85102603459922	0	0	33.5486615358402	8.63160972055951	19.0440348267572
ENSG00000125675	GRIA3	glutamate ionotropic receptor AMPA type subunit 3 [Source:HGNC Symbol;Acc:HGNC:4573]	protein_coding	228.390259783597	-0.850467965309091	0.0207833794411344	0.72548133967712	120.467146525881	124.156550225775	171.110160757445	337.207059539727	115.663570255497	501.737071397258
ENSG00000174521	TTC9B	tetratricopeptide repeat domain 9B [Source:HGNC Symbol;Acc:HGNC:26395]	protein_coding	107.151982410683	0.909857796790662	0.0208069945305652	0.72548133967712	152.807320089875	108.306777856527	182.68282863476	44.7315487144536	81.1371313732594	73.2462877952201
ENSG00000113361	CDH6	cadherin 6 [Source:HGNC Symbol;Acc:HGNC:1765]	protein_coding	766.858719592048	-0.9349396770261	0.0208091734365806	0.72548133967712	330.678274691847	602.29135003142	316.595128357978	1437.43111349715	267.579901337345	1646.57654963655
ENSG00000163508	EOMES	eomesodermin [Source:HGNC Symbol;Acc:HGNC:3372]	protein_coding	182.803399434154	-1.03698921246826	0.0210785166793154	0.733231258773327	24.2551301729961	30.3787303743918	11.5726678773151	299.357287550574	25.8948291616785	705.361751467969
ENSG00000151176	PLBD2	phospholipase B domain containing 2 [Source:HGNC Symbol;Acc:HGNC:27283]	protein_coding	295.419410424274	-0.775879705086852	0.0214407363088661	0.741710268168629	211.828136844166	208.688669528431	183.509447768854	398.282827976769	258.948291616785	511.259088810636
ENSG00000100583	SAMD15	sterile alpha motif domain containing 15 [Source:HGNC Symbol;Acc:HGNC:18631]	protein_coding	67.3899855664628	-0.996102754878907	0.0214481897484198	0.741710268168629	35.5741909203943	55.4742032923676	20.6654783523485	84.3017648849318	79.4108094291475	128.913466519587
ENSG00000154678	PDE1C	phosphodiesterase 1C [Source:HGNC Symbol;Acc:HGNC:8776]	protein_coding	179.421868281276	-0.888381771959388	0.0214650494702292	0.741710268168629	82.4674425881867	95.0986342154874	131.432442320936	252.045072564133	81.1371313732594	434.350486625655
ENSG00000259663			antisense	42.2962730665412	1.08920346971356	0.0215245510868255	0.742120805613028	80.0419295708871	58.1158320205756	56.2101011183878	5.16133254397541	53.515980267469	0.732462877952201
ENSG00000111057	KRT18	keratin 18 [Source:HGNC Symbol;Acc:HGNC:6430]	protein_coding	81.0386941863024	-1.06553041949373	0.021585558749684	0.742581341181181	35.5741909203943	47.5493171077437	11.5726678773151	137.635534506011	22.4421852734547	231.458269432895
ENSG00000169047	IRS1	insulin receptor substrate 1 [Source:HGNC Symbol;Acc:HGNC:6125]	protein_coding	641.318310135238	-0.807891972558748	0.0216459366883309	0.74301823205055	404.252169549935	520.400859456973	330.647653637575	940.222745094188	435.033129916199	1217.35330315656
ENSG00000164300	SERINC5	serine incorporator 5 [Source:HGNC Symbol;Acc:HGNC:18825]	protein_coding	290.68515558671	-0.769481299538613	0.0217173589947365	0.743831478184558	180.296467619271	184.914010974559	228.146881009927	429.250823240622	222.695530790435	498.807219885449
ENSG00000075826	SEC31B	SEC31 homolog B, COPII coat complex component [Source:HGNC Symbol;Acc:HGNC:23197]	protein_coding	289.702146326451	-0.889610800311907	0.0218015765646643	0.745078441192389	122.08415520408	165.101795512999	200.041830450733	436.132599965922	108.75828247905	706.094214345922
ENSG00000147231	CXorf57	chromosome X open reading frame 57 [Source:HGNC Symbol;Acc:HGNC:25486]	protein_coding	219.656263134546	0.914079314998573	0.0218844309389054	0.746273461163898	232.040745321663	204.726226436119	453.813904617572	67.957545162343	269.306223281457	90.0929339881207
ENSG00000140022	STON2	stonin 2 [Source:HGNC Symbol;Acc:HGNC:30652]	protein_coding	115.547764754046	-0.992670374395844	0.0220417965527687	0.748438328624761	50.9357733632918	80.5696762103435	41.3309567046969	188.388637855103	50.0633363792452	281.998208011597
ENSG00000140479	PCSK6	proprotein convertase subtilisin/kexin type 6 [Source:HGNC Symbol;Acc:HGNC:8569]	protein_coding	45.4489362354003	-1.03938733761443	0.0220439677129598	0.748438328624761	23.4466258338962	22.4538441897679	17.3590018159727	80.0006544316189	27.6211511057904	101.812340035356
ENSG00000141736	ERBB2	erb-b2 receptor tyrosine kinase 2 [Source:HGNC Symbol;Acc:HGNC:3430]	protein_coding	325.43551930927	-0.757739434202824	0.0221540246841708	0.749536952332224	249.01933644276	231.142513718199	197.561973048451	446.455265053873	295.201052443135	533.232975149202
ENSG00000164761	TNFRSF11B	TNF receptor superfamily member 11b [Source:HGNC Symbol;Acc:HGNC:11909]	protein_coding	24.112265434601	-1.04629169591173	0.0221725189312856	0.749536952332224	0	7.92488618462395	3.30647653637575	73.1188777063184	1.7263219441119	58.5970302361761
ENSG00000198944	SOWAHA	sosondowah ankyrin repeat domain family member A [Source:HGNC Symbol;Acc:HGNC:27033]	protein_coding	17.7632293610841	1.07729505755924	0.0222853598940209	0.751720884390524	14.5530781037977	3.96244309231197	76.0489603366423	5.16133254397541	1.7263219441119	5.12724014566541
ENSG00000147862	NFIB	nuclear factor I B [Source:HGNC Symbol;Acc:HGNC:7785]	protein_coding	1612.71883937258	-1.06758858448015	0.022416162085213	0.754499935066867	291.061562075953	468.889099256917	263.691503775966	2926.47555243406	371.159217984059	5355.03610070854
ENSG00000146242	TPBG	trophoblast glycoprotein [Source:HGNC Symbol;Acc:HGNC:12004]	protein_coding	1161.82524807425	-1.01449811742664	0.0225086040970736	0.755978634156886	97.0205206919844	153.214466236063	147.138205868721	2135.0712290245	75.9581655409237	4362.54890108331
ENSG00000144040	SFXN5	sideroflexin 5 [Source:HGNC Symbol;Acc:HGNC:16073]	protein_coding	198.270064697749	-0.840031156270825	0.0225896707605623	0.757069740070115	123.70116388228	145.289580051439	111.593583102682	334.626393267739	148.463687193624	325.945980688729
ENSG00000102996	MMP15	matrix metallopeptidase 15 [Source:HGNC Symbol;Acc:HGNC:7161]	protein_coding	470.194535888029	-0.71228015567236	0.0228366046233827	0.763004334514313	314.508187909849	287.93753137467	399.257041767372	699.360559708669	359.074964375276	761.028930192337
ENSG00000106012	IQCE	IQ motif containing E [Source:HGNC Symbol;Acc:HGNC:29171]	protein_coding	565.74734376462	-0.680952461278513	0.0228749180976486	0.763004334514313	422.039265010132	404.169195415821	421.575758387908	874.845866203833	592.128426830383	679.725550739642
ENSG00000164176	EDIL3	EGF like repeats and discoidin domains 3 [Source:HGNC Symbol;Acc:HGNC:3173]	protein_coding	254.14226201285	-0.987506820866849	0.02291363119563	0.763004334514313	80.0419295708871	151.893651871959	122.339631845903	584.090799559884	51.7896583233571	534.697900905107
ENSG00000124782	RREB1	ras responsive element binding protein 1 [Source:HGNC Symbol;Acc:HGNC:10449]	protein_coding	99.2273565175319	-0.935185222312933	0.0232363465662626	0.77058132503634	75.9994078753878	72.6447900257195	29.7582888273818	172.904640223176	88.042419149707	156.014593003819
ENSG00000116574	RHOU	ras homolog family member U [Source:HGNC Symbol;Acc:HGNC:17794]	protein_coding	248.412641863547	-0.946262570908275	0.023280821834734	0.77058132503634	114.807616152182	176.989124789935	99.1942960912726	469.681261501763	86.3160972055951	543.487455440533
ENSG00000165895	ARHGAP42	Rho GTPase activating protein 42 [Source:HGNC Symbol;Acc:HGNC:26545]	protein_coding	47.0376051610315	-1.03828312043034	0.0232895151496481	0.77058132503634	21.0211128165966	30.3787303743918	14.0525252795969	98.0653183355329	29.3474730499023	89.3604711101685
ENSG00000150672	DLG2	discs large MAGUK scaffold protein 2 [Source:HGNC Symbol;Acc:HGNC:2901]	protein_coding	506.614887217674	0.825595074584952	0.0233878000427578	0.772193804801564	470.549525356124	369.828021949118	1252.32798815232	226.238409844256	440.212095748535	280.533282255693
ENSG00000102466	FGF14	fibroblast growth factor 14 [Source:HGNC Symbol;Acc:HGNC:3671]	protein_coding	196.824129911102	0.817223061661883	0.0236460500580998	0.778790469392697	236.891771356262	261.52124409259	272.784314251	123.011758964747	205.432311349316	81.3033794526943
ENSG00000121064	SCPEP1	serine carboxypeptidase 1 [Source:HGNC Symbol;Acc:HGNC:29507]	protein_coding	42.1396149009626	-1.02326448093722	0.0237302135931827	0.778790469392697	25.063634512096	26.4162872820798	12.3992870114091	77.4199881596312	44.8843705469095	66.6541218936503
ENSG00000168824	NSG1	neuronal vesicle trafficking associated 1 [Source:HGNC Symbol;Acc:HGNC:18790]	protein_coding	1291.49750626016	0.680997778896402	0.0238043675649657	0.778790469392697	1498.15854035206	1154.39175422689	2295.52133537887	984.094071717979	935.666493708651	881.152842176498
ENSG00000049239	H6PD	hexose-6-phosphate dehydrogenase/glucose 1-dehydrogenase [Source:HGNC Symbol;Acc:HGNC:4795]	protein_coding	262.120215418122	-0.754210230458972	0.0238579979795648	0.778790469392697	192.424032705769	174.347496061727	178.549732964291	365.594388531592	234.779784399219	427.025857846133
ENSG00000135862	LAMC1	laminin subunit gamma 1 [Source:HGNC Symbol;Acc:HGNC:6492]	protein_coding	706.34242019432	-0.826232291890325	0.0238998178014853	0.778790469392697	443.868882165829	776.638846093147	228.146881009927	1367.75312415348	555.875666004032	865.771121739501
ENSG00000124749	COL21A1	collagen type XXI alpha 1 chain [Source:HGNC Symbol;Acc:HGNC:17025]	protein_coding	15.1402801229976	-1.0396735579797	0.0239160339617432	0.778790469392697	9.70205206919844	1.32081436410399	0	34.4088836265028	24.1685072175666	21.2414234606138
ENSG00000188042	ARL4C	ADP ribosylation factor like GTPase 4C [Source:HGNC Symbol;Acc:HGNC:698]	protein_coding	738.68044767654	-0.746598936851957	0.0239374123998397	0.778790469392697	421.230760671032	500.588643995413	577.806774731663	1173.34293166374	462.65428102199	1296.4592939754
ENSG00000154277	UCHL1	ubiquitin C-terminal hydrolase L1 [Source:HGNC Symbol;Acc:HGNC:12513]	protein_coding	2597.42689470119	0.641028261657984	0.0243256515063361	0.789772818905711	3093.3376013961	2358.97445428973	4248.82234924284	2479.16006528952	1469.09997443923	1935.16692354971
ENSG00000132975	GPR12	G protein-coupled receptor 12 [Source:HGNC Symbol;Acc:HGNC:4466]	protein_coding	133.525754438689	-0.83298329570368	0.0244895151327381	0.793439924799564	68.7228688234889	40.9452452872237	143.005110198251	139.355978687336	65.6002338762523	343.525089759582
ENSG00000148175	STOM	stomatin [Source:HGNC Symbol;Acc:HGNC:3383]	protein_coding	29.9136746880955	-1.06592578737498	0.0245833916084384	0.79482899341474	6.46803471279896	7.92488618462395	10.7460487432212	95.4846520635452	1.7263219441119	57.1321044802717
ENSG00000111799	COL12A1	collagen type XII alpha 1 chain [Source:HGNC Symbol;Acc:HGNC:2188]	protein_coding	596.380828726714	-0.986696900061895	0.0248920212805167	0.803141324297253	57.4038080760908	89.8153767590714	11.5726678773151	2993.57287550574	60.4212680439166	365.498976098148
ENSG00000104450	SPAG1	sperm associated antigen 1 [Source:HGNC Symbol;Acc:HGNC:11212]	protein_coding	58.7906360132271	-0.971108351669035	0.0250269093677098	0.804439568810261	41.2337212940934	29.0579160102878	24.7985740228181	114.409538058122	41.4317266586857	101.812340035356
ENSG00000109046	WSB1	WD repeat and SOCS box containing 1 [Source:HGNC Symbol;Acc:HGNC:19221]	protein_coding	1606.05332814792	0.624482150087972	0.0250354973609456	0.804439568810261	1899.17669254559	1479.31208779647	2584.83803231174	1384.09734387607	899.413732882301	1389.48207947533
ENSG00000065320	NTN1	netrin 1 [Source:HGNC Symbol;Acc:HGNC:8029]	protein_coding	563.23943542593	0.80940051235157	0.0251259108519229	0.805683528222977	682.37766220029	657.765553323788	797.68746440065	307.9595084572	757.855333465125	175.791090708528
ENSG00000157637	SLC38A10	solute carrier family 38 member 10 [Source:HGNC Symbol;Acc:HGNC:28237]	protein_coding	304.168655810651	-0.750657413606786	0.025264909449873	0.808477102395937	188.38151101027	219.255184441263	224.840404473551	500.649256765615	264.127257449121	427.758320724085
ENSG00000139354	GAS2L3	growth arrest specific 2 like 3 [Source:HGNC Symbol;Acc:HGNC:27475]	protein_coding	145.136532400089	0.852256132236735	0.0253486358983878	0.808605319287714	116.424624830381	219.255184441263	262.038265507778	101.506206698183	93.2213849820427	78.3735279408855
ENSG00000198626	RYR2	ryanodine receptor 2 [Source:HGNC Symbol;Acc:HGNC:10484]	protein_coding	117.97807390934	0.947825044780006	0.0253726900110172	0.808605319287714	127.743685577779	77.9280474821355	301.715983944287	27.5271069012022	107.031960534938	65.9216590156981
ENSG00000112972	HMGCS1	3-hydroxy-3-methylglutaryl-CoA synthase 1 [Source:HGNC Symbol;Acc:HGNC:5007]	protein_coding	3591.45166224662	0.609755971919016	0.0255497504922002	0.812586350347852	4224.43517179682	4052.25846907105	4955.58170889316	2455.93406884163	3086.66363607208	2773.83691880499
ENSG00000041982	TNC	tenascin C [Source:HGNC Symbol;Acc:HGNC:5318]	protein_coding	945.509951376283	-0.88343818258552	0.0256026486265342	0.81261033848454	422.847769349232	894.191324498402	367.018895537708	2168.61989056034	436.759451860311	1383.62237645171
ENSG00000160190	SLC37A1	solute carrier family 37 member 1 [Source:HGNC Symbol;Acc:HGNC:11024]	protein_coding	204.871985981431	0.851317523013002	0.025823931820049	0.815742257441799	245.78531908636	204.726226436119	370.325372074084	98.0653183355329	220.969208846323	89.3604711101685
ENSG00000007062	PROM1	prominin 1 [Source:HGNC Symbol;Acc:HGNC:9454]	protein_coding	319.498134198466	-0.94169652306508	0.0259415093331573	0.815742257441799	120.467146525881	297.183231923398	109.940344834494	686.45722834873	124.295179976057	578.645673582239
ENSG00000149212	SESN3	sestrin 3 [Source:HGNC Symbol;Acc:HGNC:23060]	protein_coding	931.505042924517	-0.842311320196969	0.0259753089888525	0.815742257441799	392.124604463437	670.973696964828	607.565063559044	1845.17638447121	398.780369089849	1674.41013899873
ENSG00000124496	TRERF1	transcriptional regulating factor 1 [Source:HGNC Symbol;Acc:HGNC:18273]	protein_coding	200.741170959865	0.827303694802945	0.0259929047446442	0.815742257441799	223.147197591564	264.162872820798	298.409507407912	112.689093876797	231.327140510995	74.7112135511245
ENSG00000060718	COL11A1	collagen type XI alpha 1 chain [Source:HGNC Symbol;Acc:HGNC:2186]	protein_coding	884.85395909844	-0.807060617397255	0.0260039759262498	0.815742257441799	591.825176221105	847.962821754763	328.167796235293	1766.89617422092	586.949460998047	1187.32232516052
ENSG00000163032	VSNL1	visinin like 1 [Source:HGNC Symbol;Acc:HGNC:12722]	protein_coding	91.4722759416888	1.01362837015839	0.0260153941188767	0.815742257441799	103.488555404783	34.3411734667038	293.449792603348	29.2475510825273	65.6002338762523	22.7063492165182
ENSG00000185652	NTF3	neurotrophin 3 [Source:HGNC Symbol;Acc:HGNC:8023]	protein_coding	16.7786585901892	-1.00140268409426	0.0261973163527052	0.819797144659755	2.42551301729961	3.96244309231197	0.826619134093938	47.3122149864413	0	46.1451613109887
ENSG00000152894	PTPRK	protein tyrosine phosphatase, receptor type K [Source:HGNC Symbol;Acc:HGNC:9674]	protein_coding	245.796690987625	-0.885335909349344	0.026284424613354	0.820874695740499	127.743685577779	203.405412072015	104.98063002993	390.540829160806	134.653111640728	513.456477444493
ENSG00000164171	ITGA2	integrin subunit alpha 2 [Source:HGNC Symbol;Acc:HGNC:6137]	protein_coding	107.635827393002	-0.983026476472025	0.0263931941381527	0.822623074897945	36.3826952594941	89.8153767590714	38.0244801683211	206.453301759017	46.6106924910214	228.528417921087
ENSG00000157423	HYDIN	HYDIN, axonemal central pair apparatus protein [Source:HGNC Symbol;Acc:HGNC:19368]	protein_coding	88.4319964544438	-0.914958315970274	0.026483136016924	0.823778825724038	72.7653905189883	58.1158320205756	30.5849079614757	117.850426420772	101.852994702602	149.422427102249
ENSG00000230316	FEZF1-AS1	FEZF1 antisense RNA 1 [Source:HGNC Symbol;Acc:HGNC:41001]	antisense	220.374804862081	0.816250660592404	0.0265964290920589	0.825654882411645	276.508483972155	344.732549031142	229.800119278115	246.883740020157	165.726906634743	58.5970302361761
ENSG00000077616	NAALAD2	N-acetylated alpha-linked acidic dipeptidase 2 [Source:HGNC Symbol;Acc:HGNC:14526]	protein_coding	93.3146126815898	0.951235485546105	0.0268442223387167	0.829410626526268	95.4035120137846	129.439807682191	169.456922489257	56.7746579837296	89.7687410938189	19.0440348267572
ENSG00000122574	WIPF3	WAS/WASL interacting protein family member 3 [Source:HGNC Symbol;Acc:HGNC:22004]	protein_coding	157.791148822687	0.950420789097349	0.0268698968233937	0.829410626526268	220.721684574264	112.269220948839	324.861319698918	33.5486615358402	191.621735796421	63.7242703818415
ENSG00000080298	RFX3	regulatory factor X3 [Source:HGNC Symbol;Acc:HGNC:9984]	protein_coding	788.058834955075	-0.712251019494499	0.0268770768991122	0.829410626526268	464.081490643325	594.366463846796	605.911825290857	1189.68715138633	580.044173221599	1294.26190534154
ENSG00000179104	TMTC2	transmembrane and tetratricopeptide repeat containing 2 [Source:HGNC Symbol;Acc:HGNC:25440]	protein_coding	271.659166945637	0.801619637192803	0.0270643756668216	0.83353998101136	320.976222622648	307.74974683623	431.495187997036	158.280864681913	298.653696331359	112.799283204639
ENSG00000059804	SLC2A3	solute carrier family 2 member 3 [Source:HGNC Symbol;Acc:HGNC:11007]	protein_coding	222.087782858152	0.739302173771549	0.0272076751241473	0.835422569715249	281.359510006755	320.95789047727	253.772074166839	165.162641407213	193.348057740533	117.926523350304
ENSG00000108001	EBF3	early B cell factor 3 [Source:HGNC Symbol;Acc:HGNC:19087]	protein_coding	143.155656355816	-0.963555664948032	0.0272327172366111	0.835422569715249	18.595599799297	23.7746585538718	2.47985740228181	412.906603518033	27.6211511057904	373.556067755623
ENSG00000135736	CCDC102A	coiled-coil domain containing 102A [Source:HGNC Symbol;Acc:HGNC:28097]	protein_coding	39.8879908362792	-1.01967810402141	0.0273326197571583	0.836839973075747	22.6381214947964	26.4162872820798	8.26619134093938	75.6995439783061	34.526438882238	71.7813620393157
ENSG00000176845	METRNL	meteorin like, glial cell differentiation regulator [Source:HGNC Symbol;Acc:HGNC:27584]	protein_coding	105.234175862006	-0.946419864936443	0.0276103065463834	0.84368434748792	50.1272690241919	71.3239756616155	44.6374332410726	200.431747124379	46.6106924910214	218.273937629756
ENSG00000141441	GAREM1	GRB2 associated regulator of MAPK1 subtype 1 [Source:HGNC Symbol;Acc:HGNC:26136]	protein_coding	113.468306422466	-0.838326462314639	0.0279179537432318	0.849719744057603	101.063042387484	51.5117602000557	69.4360072638908	162.581975135226	103.579316646714	192.637736901429
ENSG00000112379	ARFGEF3	ARFGEF family member 3 [Source:HGNC Symbol;Acc:HGNC:21213]	protein_coding	190.452186612788	-0.79000693251465	0.027922420732365	0.849719744057603	168.168902532773	130.760622046295	90.9281047503332	286.453956190635	177.811160243526	288.590373913167
ENSG00000153250	RBMS1	RNA binding motif single stranded interacting protein 1 [Source:HGNC Symbol;Acc:HGNC:9907]	protein_coding	109.622624927752	-0.99405626061203	0.0279716381098761	0.849719744057603	45.2762429895927	79.2488618462395	27.2784314251	218.496411028293	31.0737949940142	256.36200728327
ENSG00000171004	HS6ST2	heparan sulfate 6-O-sulfotransferase 2 [Source:HGNC Symbol;Acc:HGNC:19133]	protein_coding	359.213648918546	0.8503014821781	0.0280259207164789	0.849719744057603	179.487963280171	243.029842995134	1173.79917041339	212.474856393655	150.190009137736	196.30005129119
ENSG00000077274	CAPN6	calpain 6 [Source:HGNC Symbol;Acc:HGNC:1483]	protein_coding	44.9885698952572	1.02998030404317	0.0281788880909836	0.852222539596391	49.3187646850921	38.3036165590158	119.033155309527	6.88177672530055	48.3370144351333	8.05709165747421
ENSG00000172380	GNG12	G protein subunit gamma 12 [Source:HGNC Symbol;Acc:HGNC:19663]	protein_coding	308.360476629155	-1.02895352219149	0.0282502936004252	0.852222539596391	54.9782950587911	121.514921497567	54.5568628501999	744.092108423122	94.9477069261546	780.072965019094
ENSG00000002746	HECW1	HECT, C2 and WW domain containing E3 ubiquitin protein ligase 1 [Source:HGNC Symbol;Acc:HGNC:22195]	protein_coding	399.284234061477	-0.677141805283247	0.0282725264997006	0.852222539596391	295.912588110552	233.784142446407	346.35341718536	453.337041779174	376.338183816395	689.980031030973
ENSG00000261754			lincRNA	62.8469426382484	0.9486216220393	0.0283494894760451	0.852892749024493	64.6803471279896	67.3615325693036	138.045395393688	19.7851080852391	53.515980267469	33.6932923858012
ENSG00000117632	STMN1	stathmin 1 [Source:HGNC Symbol;Acc:HGNC:6510]	protein_coding	5300.17952055736	0.640565347622948	0.028432694323917	0.853747800277307	5518.04211435661	5333.44840225192	8783.65491888218	5220.68786823113	2472.09302396824	4473.15079565409
ENSG00000173210	ABLIM3	actin binding LIM protein family member 3 [Source:HGNC Symbol;Acc:HGNC:29132]	protein_coding	170.715895031403	0.90880804493586	0.0287171459695758	0.859033445020783	220.721684574264	130.760622046295	353.792989392205	58.4951021650547	196.800701628757	63.7242703818415
ENSG00000171729	TMEM51	transmembrane protein 51 [Source:HGNC Symbol;Acc:HGNC:25488]	protein_coding	30.0282941582687	-1.03488335155036	0.0287244877331473	0.859033445020783	10.5105564082983	17.1705867333519	6.6129530727515	70.5382114343307	13.8105755528952	61.5268817479849
ENSG00000180730	SHISA2	shisa family member 2 [Source:HGNC Symbol;Acc:HGNC:20366]	protein_coding	78.384580036112	-0.897681811383166	0.0287740925501058	0.859033445020783	49.3187646850921	38.3036165590158	50.4237671797302	135.915090324686	53.515980267469	142.830261200679
ENSG00000175426	PCSK1	proprotein convertase subtilisin/kexin type 1 [Source:HGNC Symbol;Acc:HGNC:8743]	protein_coding	209.688395091355	0.917051545260377	0.0289292463934659	0.861166278689224	350.890883169344	266.804501549006	157.884254611942	64.5166567996927	395.327725201626	22.7063492165182
ENSG00000103888	CEMIP	cell migration inducing hyaluronan binding protein [Source:HGNC Symbol;Acc:HGNC:29213]	protein_coding	62.1636863920286	-1.00725412924888	0.028963305357271	0.861166278689224	21.0211128165966	44.9076883795357	14.8791444136909	191.829526217753	24.1685072175666	76.1761393070289
ENSG00000099139	PCSK5	proprotein convertase subtilisin/kexin type 5 [Source:HGNC Symbol;Acc:HGNC:8747]	protein_coding	105.322851121067	-0.929420656505048	0.0290113126483472	0.861166278689224	102.680051065683	75.2864187539275	18.1856209500666	129.893535690048	143.284721361288	162.606758905389
ENSG00000188596	CFAP54	cilia and flagella associated protein 54 [Source:HGNC Symbol;Acc:HGNC:26456]	protein_coding	56.1382887869995	-0.956515997098867	0.0290854382780602	0.861725228375075	53.3612863805914	23.7746585538718	19.0122400841606	82.5813207036066	62.1475899880285	95.9526370117383
ENSG00000164853	UNCX	UNC homeobox [Source:HGNC Symbol;Acc:HGNC:33194]	protein_coding	16.1306589262765	-1.00329369131974	0.0294393449268248	0.870525568250909	5.65953037369909	5.28325745641597	0	48.1724370771039	6.90528777644761	30.7634408739924
ENSG00000167785	ZNF558	zinc finger protein 558 [Source:HGNC Symbol;Acc:HGNC:26422]	protein_coding	126.664192566378	0.966743159206474	0.0295404166383074	0.870525568250909	121.27565086498	120.194107133463	320.728224028448	94.6244299728826	86.3160972055951	16.8466461929006
ENSG00000128578	STRIP2	striatin interacting protein 2 [Source:HGNC Symbol;Acc:HGNC:22209]	protein_coding	65.0079967515262	0.925987009474487	0.0295500529777163	0.870525568250909	57.4038080760908	97.7402629436954	123.992870114091	36.9895498984905	43.1580486027976	30.7634408739924
ENSG00000112186	CAP2	cyclase associated actin cytoskeleton regulatory protein 2 [Source:HGNC Symbol;Acc:HGNC:20039]	protein_coding	239.828862970047	-0.803374113095565	0.0296065526604635	0.870544371057856	135.020224629678	146.610394415543	170.283541623351	392.261273342131	126.021501920169	468.776241889409
ENSG00000102935	ZNF423	zinc finger protein 423 [Source:HGNC Symbol;Acc:HGNC:16762]	protein_coding	867.862061902319	-0.670688845149799	0.0297063877241612	0.871834927106079	840.036008324765	789.846989734187	362.885799867239	1199.14959438362	1027.16155674658	988.092422357519
ENSG00000206532			lincRNA	50.3524917339949	1.02803354079532	0.0298979474465999	0.875807543247768	16.1700867819974	22.4538441897679	223.187166205363	24.0862185385519	10.3579316646714	5.85970302361761
ENSG00000163947	ARHGEF3	Rho guanine nucleotide exchange factor 3 [Source:HGNC Symbol;Acc:HGNC:683]	protein_coding	85.2546878505926	-0.888353328042688	0.0300747343324093	0.879333320518322	67.9143644843891	44.9076883795357	41.3309567046969	112.689093876797	77.6844874850356	167.001536173102
ENSG00000124140	SLC12A5	solute carrier family 12 member 5 [Source:HGNC Symbol;Acc:HGNC:13818]	protein_coding	169.286249690068	0.857165859167013	0.0304476473021923	0.888569542242257	197.275058740368	178.309939154039	302.542603078381	81.721098612944	195.074379684645	60.7944188700327
ENSG00000166340	TPP1	tripeptidyl peptidase 1 [Source:HGNC Symbol;Acc:HGNC:2073]	protein_coding	297.720835488543	-0.866640030472139	0.0305471653700439	0.889807523601428	129.360694255979	198.122154615599	177.723113830197	599.574797191811	108.75828247905	572.785970558621
ENSG00000172159	FRMD3	FERM domain containing 3 [Source:HGNC Symbol;Acc:HGNC:24125]	protein_coding	124.740963979724	-0.830566101748971	0.0306970729721707	0.892505942534157	82.4674425881867	56.7950176564716	91.7547238844271	206.453301759017	65.6002338762523	245.375064113987
ENSG00000107736	CDH23	cadherin related 23 [Source:HGNC Symbol;Acc:HGNC:13733]	protein_coding	95.1185344911266	-0.870630323067552	0.0312410061406184	0.906629124199994	43.659234311393	72.6447900257195	59.5165776547635	126.452647327398	84.5897752614832	183.848182366002
ENSG00000274317	LINC02334	long intergenic non-protein coding RNA 2334 [Source:HGNC Symbol;Acc:HGNC:53254]	lincRNA	74.195131521754	-0.929109311685005	0.0313886830583735	0.907187304321408	46.8932516677924	75.2864187539275	14.8791444136909	113.549315967459	94.9477069261546	99.6149514014993
ENSG00000079482	OPHN1	oligophrenin 1 [Source:HGNC Symbol;Acc:HGNC:8148]	protein_coding	229.684787174868	-0.71616645176973	0.0314730089062506	0.907187304321408	148.764798394376	140.006322595023	203.348306987109	297.636843369249	214.063921069876	374.288530633575
ENSG00000276550	HERC2P2	hect domain and RLD 2 pseudogene 2 [Source:HGNC Symbol;Acc:HGNC:4870]	transcribed_unprocessed_pseudogene	300.004645334846	0.876721654340945	0.0314773857936085	0.907187304321408	439.826360470329	459.643398708189	286.010220396503	49.892881258429	188.169091908197	376.485919267431
ENSG00000074590	NUAK1	NUAK family kinase 1 [Source:HGNC Symbol;Acc:HGNC:14311]	protein_coding	518.889939429659	-0.739430422421127	0.03149309109586	0.907187304321408	352.507891847543	471.530727985125	265.344742044154	844.738093030643	410.864622698633	768.353558971859
ENSG00000169515	CCDC8	coiled-coil domain containing 8 [Source:HGNC Symbol;Acc:HGNC:25367]	protein_coding	129.941710303909	-0.823355347509793	0.0316540593044365	0.910141808487709	113.999111813082	99.0610773077994	47.9439097774484	215.055522665642	132.926789696616	170.663850562863
ENSG00000128591	FLNC	filamin C [Source:HGNC Symbol;Acc:HGNC:3756]	protein_coding	201.647964787197	0.73226629559587	0.031773907409379	0.911905291100851	257.912884172858	322.278704841374	199.215211316639	172.044418132514	158.821618858295	99.6149514014993
ENSG00000132386	SERPINF1	serpin family F member 1 [Source:HGNC Symbol;Acc:HGNC:8824]	protein_coding	61.2240109496165	-0.922935464300028	0.0318643240138259	0.91281916439607	50.1272690241919	40.9452452872237	15.7057635477848	141.076422868661	58.6949460998047	60.7944188700327
ENSG00000162599	NFIA	nuclear factor I A [Source:HGNC Symbol;Acc:HGNC:7784]	protein_coding	1612.8867286224	-0.976616502053104	0.0320533182245868	0.916548460939378	258.721388511958	460.964213072293	155.40439720966	3170.77862618223	321.095881604814	5310.35586515346
ENSG00000174099	MSRB3	methionine sulfoxide reductase B3 [Source:HGNC Symbol;Acc:HGNC:27375]	protein_coding	76.4122781467146	-0.93872808567581	0.0321179335003305	0.916714058002107	37.191199598594	63.3990894769916	25.6251931569121	159.141086772575	50.0633363792452	123.05376349597
ENSG00000221890	NPTXR	neuronal pentraxin receptor [Source:HGNC Symbol;Acc:HGNC:7954]	protein_coding	627.337032015084	-0.669242161152719	0.0322029399665913	0.9174599934906	325.018744318148	340.77010593883	690.226976968438	748.393218876435	376.338183816395	1283.27496217226
ENSG00000120899	PTK2B	protein tyrosine kinase 2 beta [Source:HGNC Symbol;Acc:HGNC:9612]	protein_coding	73.2567774349279	-0.885327961225493	0.0322938120249204	0.918370012037152	46.8932516677924	36.9828021949118	46.2906715092605	98.0653183355329	60.4212680439166	150.887352858153
ENSG00000125844	RRBP1	ribosome binding protein 1 [Source:HGNC Symbol;Acc:HGNC:10448]	protein_coding	291.503948336042	-0.899956005856758	0.0324688689121548	0.920593206534697	167.360398193673	281.33345955415	63.6496733252332	678.715229532767	129.474145808393	428.490783602038
ENSG00000157227	MMP14	matrix metallopeptidase 14 [Source:HGNC Symbol;Acc:HGNC:7160]	protein_coding	264.279762697435	-0.888507569433891	0.0324901349842199	0.920593206534697	136.637233307878	231.142513718199	81.8352942752999	666.672120263491	110.484604423162	358.906810196578
ENSG00000146122	DAAM2	dishevelled associated activator of morphogenesis 2 [Source:HGNC Symbol;Acc:HGNC:18143]	protein_coding	36.2968887994799	-1.00041518284058	0.0327279379191469	0.920607037814112	11.3190607473982	21.1330298256639	14.0525252795969	85.1619869755943	17.263219441119	68.8515105275069
ENSG00000116001	TIA1	TIA1 cytotoxic granule associated RNA binding protein [Source:HGNC Symbol;Acc:HGNC:11802]	protein_coding	1220.55526390144	0.636995752142565	0.032749900048788	0.920607037814112	1140.79962246992	1254.77364589879	2183.92775227618	1039.14828552038	635.28647543318	1069.39580181021
ENSG00000073331	ALPK1	alpha kinase 1 [Source:HGNC Symbol;Acc:HGNC:20917]	protein_coding	35.5979474051707	-0.997544086895925	0.0327748074882769	0.920607037814112	26.6806431902957	14.5289580051439	7.43957220684544	49.892881258429	29.3474730499023	85.6981567204075
ENSG00000166596	CFAP52	cilia and flagella associated protein 52 [Source:HGNC Symbol;Acc:HGNC:16053]	protein_coding	22.9616041237622	-1.00857262638415	0.0328336910423335	0.920607037814112	16.1700867819974	7.92488618462395	5.78633393865757	49.0326591677664	25.8948291616785	32.960829507849
ENSG00000187678	SPRY4	sprouty RTK signaling antagonist 4 [Source:HGNC Symbol;Acc:HGNC:15533]	protein_coding	97.1830387994044	-0.839276749650339	0.0329942006486697	0.920607037814112	66.2973558061893	81.8904905744475	39.677718436509	184.08752740179	117.389892199609	93.7552483778817
ENSG00000052850	ALX4	ALX homeobox 4 [Source:HGNC Symbol;Acc:HGNC:450]	protein_coding	18.8432016474031	-1.01140730191195	0.0329982144370576	0.920607037814112	12.9360694255979	6.60407182051996	1.65323826818788	52.4735475304167	32.8001169381261	6.59216590156981
ENSG00000165588	OTX2	orthodenticle homeobox 2 [Source:HGNC Symbol;Acc:HGNC:8522]	protein_coding	566.109222914675	-0.810042040241442	0.0329991860638449	0.920607037814112	392.933108802537	454.360141251773	214.920974864424	728.608110791196	345.26438882238	1260.56861295574
ENSG00000153253	SCN3A	sodium voltage-gated channel alpha subunit 3 [Source:HGNC Symbol;Acc:HGNC:10590]	protein_coding	673.263782482275	0.769556790936894	0.0330326936691297	0.920607037814112	709.058305390586	649.840667139164	1265.55389429782	379.357941982193	764.760621241573	271.011264842314
ENSG00000151332	MBIP	MAP3K12 binding inhibitory protein 1 [Source:HGNC Symbol;Acc:HGNC:20427]	protein_coding	158.412574075221	0.805516673166772	0.0331053425296145	0.920607037814112	153.615824428975	207.367855164327	271.957695116906	142.796867049986	65.6002338762523	109.136968814878
ENSG00000163132	MSX1	msh homeobox 1 [Source:HGNC Symbol;Acc:HGNC:7391]	protein_coding	111.742462327265	-0.992690700811294	0.0331165761711788	0.920607037814112	40.4252169549935	89.8153767590714	13.225906145503	219.356633118955	24.1685072175666	283.463133767502
ENSG00000181965	NEUROG1	neurogenin 1 [Source:HGNC Symbol;Acc:HGNC:7764]	protein_coding	44.7237110223672	-1.01062169157004	0.0331404355886625	0.920607037814112	18.595599799297	26.4162872820798	1.65323826818788	87.742653247582	13.8105755528952	120.123911984161
ENSG00000164690	SHH	sonic hedgehog [Source:HGNC Symbol;Acc:HGNC:10848]	protein_coding	74.0160599174461	1.00543002384267	0.0332196242606755	0.921164812239088	88.9354773009857	178.309939154039	38.0244801683211	3.44088836265028	134.653111640728	0.732462877952201
ENSG00000173193	PARP14	poly(ADP-ribose) polymerase family member 14 [Source:HGNC Symbol;Acc:HGNC:29232]	protein_coding	128.29597916395	-0.874706885181092	0.0334049466182805	0.924457064454286	87.3184686227859	122.835735861671	34.7180036319454	214.19530057498	112.210926367274	198.497439925046
ENSG00000105251	SHD	Src homology 2 domain containing transforming protein D [Source:HGNC Symbol;Acc:HGNC:30633]	protein_coding	130.320080454134	0.853449549400015	0.0334894483125913	0.924457064454286	194.849545723069	141.327136959127	182.68282863476	61.0757684370424	153.642653025959	48.3425499448453
ENSG00000181350	LRRC75A	leucine rich repeat containing 75A [Source:HGNC Symbol;Acc:HGNC:32403]	protein_coding	64.5601250081556	-0.915142195338675	0.0335968172635568	0.924457064454286	38.8082082767937	34.3411734667038	33.8913844978515	110.968649695471	39.7054047145738	129.64592939754
ENSG00000125895	TMEM74B	transmembrane protein 74B [Source:HGNC Symbol;Acc:HGNC:15893]	protein_coding	62.2184351323724	0.910396556925765	0.0336553100589037	0.924457064454286	95.4035120137846	50.1909458359517	121.513012711809	36.9895498984905	36.2527608263499	32.960829507849
ENSG00000156427	FGF18	fibroblast growth factor 18 [Source:HGNC Symbol;Acc:HGNC:3674]	protein_coding	20.180830805591	-1.00628486501691	0.0336716298007649	0.924457064454286	13.7445737646978	6.60407182051996	1.65323826818788	46.4519928957787	13.8105755528952	38.8205325314666
ENSG00000184113	CLDN5	claudin 5 [Source:HGNC Symbol;Acc:HGNC:2047]	protein_coding	28.9332036526241	-1.00305124100911	0.0336942769898636	0.924457064454286	25.063634512096	10.5665149128319	3.30647653637575	60.2155463463798	22.4421852734547	52.0048643346063
ENSG00000156042	CFAP70	cilia and flagella associated protein 70 [Source:HGNC Symbol;Acc:HGNC:30726]	protein_coding	40.4080238557325	-0.985963592375391	0.0339051192087381	0.928606990771484	39.6167126158936	14.5289580051439	6.6129530727515	61.935990527705	36.2527608263499	83.5007680865509
ENSG00000115461	IGFBP5	insulin like growth factor binding protein 5 [Source:HGNC Symbol;Acc:HGNC:5474]	protein_coding	1062.78047001621	-0.813199129252595	0.0341347377096448	0.933255706082641	448.719908200428	595.6872782109	791.074511327899	2379.37430277267	326.27484743715	1835.55197214822
ENSG00000102924	CBLN1	cerebellin 1 precursor [Source:HGNC Symbol;Acc:HGNC:1543]	protein_coding	198.834190182663	-0.969906438561557	0.0342035634084156	0.933499706053849	45.2762429895927	50.1909458359517	15.7057635477848	254.62573883612	50.0633363792452	777.143113507285
ENSG00000145536	ADAMTS16	ADAM metallopeptidase with thrombospondin type 1 motif 16 [Source:HGNC Symbol;Acc:HGNC:17108]	protein_coding	47.3230982248126	-0.944433880316146	0.0342942529471131	0.934338527845822	29.9146605466952	36.9828021949118	11.5726678773151	105.807317151496	53.515980267469	46.1451613109887
ENSG00000154764	WNT7A	Wnt family member 7A [Source:HGNC Symbol;Acc:HGNC:12786]	protein_coding	111.808595201543	0.888482555854272	0.0344115016990985	0.93589675825262	136.637233307878	76.6072331180315	263.691503775966	49.892881258429	94.9477069261546	49.0750128227975
ENSG00000151136	BTBD11	BTB domain containing 11 [Source:HGNC Symbol;Acc:HGNC:23844]	protein_coding	58.6233479694248	-0.930516351975927	0.0347649726017133	0.942901062879608	33.1486779030947	39.6244309231197	21.4920974864424	142.796867049986	41.4317266586857	73.2462877952201
ENSG00000198846	TOX	thymocyte selection associated high mobility group box [Source:HGNC Symbol;Acc:HGNC:18988]	protein_coding	328.506075807252	0.752949197102462	0.0347900482004475	0.942901062879608	347.656865812944	383.036165590158	548.048485904281	276.131291102685	281.39047689024	134.773169543205
ENSG00000171224	FAM241B	family with sequence similarity 241 member B [Source:HGNC Symbol;Acc:HGNC:23519]	protein_coding	133.968828647483	0.790691571076359	0.0349525429925514	0.945393726350213	200.509076096768	137.364693866815	195.082115646169	92.0437637008949	107.031960534938	71.7813620393157
ENSG00000026508	CD44	CD44 molecule (Indian blood group) [Source:HGNC Symbol;Acc:HGNC:1681]	protein_coding	167.73857436701	-0.934579604400324	0.035003348312633	0.945393726350213	63.0633384497898	173.026681697623	38.8510993024151	302.798175913224	69.0528777644761	359.639273074531
ENSG00000060656	PTPRU	protein tyrosine phosphatase, receptor type U [Source:HGNC Symbol;Acc:HGNC:9683]	protein_coding	134.556878123446	-0.811117990766418	0.0351430618911286	0.947525045867385	97.0205206919844	114.910849677047	56.2101011183878	232.259964478894	126.021501920169	180.918330854194
ENSG00000189067	LITAF	lipopolysaccharide induced TNF factor [Source:HGNC Symbol;Acc:HGNC:16841]	protein_coding	144.341686953427	-0.864615181536046	0.0353844742376694	0.950411047434807	77.6164165535875	128.118993318087	57.0367202524817	221.937299390943	94.9477069261546	286.392985279311
ENSG00000177469	CAVIN1	caveolae associated protein 1 [Source:HGNC Symbol;Acc:HGNC:9688]	protein_coding	348.839829477647	-0.829926698430796	0.0353862680070517	0.950411047434807	281.359510006755	394.923494867093	57.0367202524817	692.478782983368	290.0220866108	377.218382145383
ENSG00000182050	MGAT4C	MGAT4 family member C [Source:HGNC Symbol;Acc:HGNC:30871]	protein_coding	51.3374753600239	0.959615816860109	0.0354898627686295	0.950411047434807	43.659234311393	33.0203591025998	157.884254611942	12.043109269276	37.9790827704619	23.4388120944704
ENSG00000120675	DNAJC15	DnaJ heat shock protein family (Hsp40) member C15 [Source:HGNC Symbol;Acc:HGNC:20325]	protein_coding	61.7489341282034	-0.931162146723832	0.0356037740507912	0.950411047434807	38.8082082767937	47.5493171077437	8.26619134093938	200.431747124379	48.3370144351333	27.1011264842314
ENSG00000166106	ADAMTS15	ADAM metallopeptidase with thrombospondin type 1 motif 15 [Source:HGNC Symbol;Acc:HGNC:16305]	protein_coding	53.0600947645423	-0.927145668922329	0.0356169599536593	0.950411047434807	39.6167126158936	31.6995447384958	18.1856209500666	82.5813207036066	51.7896583233571	94.4877112558339
ENSG00000164742	ADCY1	adenylate cyclase 1 [Source:HGNC Symbol;Acc:HGNC:232]	protein_coding	832.999093428386	-0.602214976671865	0.0356412765039735	0.950411047434807	599.910219612103	355.299063943974	1001.86239052185	1003.01895771256	605.939002383278	1431.96492639655
ENSG00000075391	RASAL2	RAS protein activator like 2 [Source:HGNC Symbol;Acc:HGNC:9874]	protein_coding	868.35003536314	0.658551101579508	0.0357149505373425	0.950411047434807	1092.28936212392	973.440186344642	1157.26678773151	573.768134471934	946.024425373323	467.311316133504
ENSG00000172260	NEGR1	neuronal growth regulator 1 [Source:HGNC Symbol;Acc:HGNC:17302]	protein_coding	603.493603728538	0.828683595604428	0.0357379924150922	0.950411047434807	630.633384497898	512.475973272349	1277.95318130923	319.142395635813	718.149928750551	162.606758905389
ENSG00000169851	PCDH7	protocadherin 7 [Source:HGNC Symbol;Acc:HGNC:8659]	protein_coding	433.161323052857	-0.669918003342475	0.035949695330834	0.95334262568512	270.848953598456	285.295902646462	400.083660901466	688.177672530055	407.411978810409	547.149769830294
ENSG00000185046	ANKS1B	ankyrin repeat and sterile alpha motif domain containing 1B [Source:HGNC Symbol;Acc:HGNC:24600]	protein_coding	263.653940856414	0.745122601196126	0.0359859771598581	0.95334262568512	259.529892851058	303.787303743918	467.866429897169	175.485306495164	243.411394119778	131.843318031396
ENSG00000184678	HIST2H2BE	histone cluster 2 H2B family member e [Source:HGNC Symbol;Acc:HGNC:4760]	protein_coding	157.174257886995	0.79403190707187	0.0360949699698227	0.95334262568512	171.402919889172	136.043879502711	332.300891905763	113.549315967459	101.852994702602	87.8955453542641
ENSG00000169116	PARM1	prostate androgen-regulated mucin-like protein 1 [Source:HGNC Symbol;Acc:HGNC:24536]	protein_coding	325.647901834264	-0.947570271462459	0.0361375623262832	0.95334262568512	46.8932516677924	77.9280474821355	51.2503863138242	999.578069349905	36.2527608263499	741.98489536558
ENSG00000078295	ADCY2	adenylate cyclase 2 [Source:HGNC Symbol;Acc:HGNC:233]	protein_coding	169.304663965129	-0.797084052422132	0.0362338945998205	0.95334262568512	124.50966822138	134.723065138607	76.0489603366423	274.41084692136	132.926789696616	273.208653476171
ENSG00000224243	SOX1-OT	SOX1 overlapping transcript [Source:HGNC Symbol;Acc:HGNC:42733]	lincRNA	108.484306208819	0.936269079035878	0.0362669501661541	0.95334262568512	155.232833107175	133.402250774503	143.005110198251	39.5702161704782	170.905872467078	8.78955453542641
ENSG00000196498	NCOR2	nuclear receptor corepressor 2 [Source:HGNC Symbol;Acc:HGNC:7673]	protein_coding	1066.74428853689	-0.660697730776846	0.0363006333353895	0.95334262568512	851.355069072163	981.365072529266	557.141296379314	1522.59310047275	985.729830087896	1502.28136267996
ENSG00000185477	GPRIN3	GPRIN family member 3 [Source:HGNC Symbol;Acc:HGNC:27733]	protein_coding	99.3625553498747	0.933789432171997	0.0363376231812732	0.95334262568512	86.5099642836861	73.9656043898235	272.784314251	27.5271069012022	110.484604423162	24.9037378503748
ENSG00000158164	TMSB15A	thymosin beta 15a [Source:HGNC Symbol;Acc:HGNC:30744]	protein_coding	383.858681789373	0.750953391583937	0.0364765439367701	0.954709442706246	329.869770352747	470.209913621021	684.440643029781	366.454610622254	122.568858031945	329.60829507849
ENSG00000168672	FAM84B	family with sequence similarity 84 member B [Source:HGNC Symbol;Acc:HGNC:24166]	protein_coding	308.532495070331	-0.830878911657994	0.0365122451137656	0.954709442706246	215.870658539665	273.408573369526	94.2345812867089	438.71326623791	201.979667461093	626.988223527084
ENSG00000174469	CNTNAP2	contactin associated protein like 2 [Source:HGNC Symbol;Acc:HGNC:13830]	protein_coding	5414.77741720249	-0.691911729873404	0.036628021159999	0.956132465255317	2845.12676929244	3641.4852018347	4607.57505343961	8304.58406325644	2767.29407641138	10322.5993389804
ENSG00000231754			lincRNA	16.2380450174	0.963488520816846	0.0369383742019712	0.960477631404125	12.127565086498	10.5665149128319	63.6496733252332	1.72044418132514	8.63160972055951	0.732462877952201
ENSG00000077080	ACTL6B	actin like 6B [Source:HGNC Symbol;Acc:HGNC:160]	protein_coding	276.507006539633	0.700068146108681	0.0370461675957915	0.960477631404125	368.677978629541	282.654273918254	407.523233108311	181.506861129802	239.958750231554	178.720942220337
ENSG00000171094	ALK	ALK receptor tyrosine kinase [Source:HGNC Symbol;Acc:HGNC:427]	protein_coding	102.89112063009	0.953080249800091	0.0370975046367519	0.960477631404125	143.105268020677	113.590035312943	171.936779891539	39.5702161704782	143.284721361288	5.85970302361761
ENSG00000074855	ANO8	anoctamin 8 [Source:HGNC Symbol;Acc:HGNC:29329]	protein_coding	541.126619602656	0.626351656347478	0.0372205406760095	0.960477631404125	728.462409528983	655.12392459558	623.270827106829	391.401051251469	495.454397960116	353.047107172961
ENSG00000267909	CCDC177	coiled-coil domain containing 177 [Source:HGNC Symbol;Acc:HGNC:23243]	protein_coding	190.755772384935	-0.734776802222534	0.0372515482470877	0.960477631404125	130.169198595079	136.043879502711	130.605823186842	260.647293470758	169.179550522966	317.888889031255
ENSG00000280105			TEC	11.1741210001909	-0.947232016434195	0.0373078249127155	0.960477631404125	5.65953037369909	1.32081436410399	0.826619134093938	18.0646639039139	15.5368974970071	25.636200728327
ENSG00000258986	TMEM179	transmembrane protein 179 [Source:HGNC Symbol;Acc:HGNC:20137]	protein_coding	84.4008631864646	0.934402452792269	0.0373832441760658	0.960477631404125	135.020224629678	109.627592220631	85.9683899457696	18.0646639039139	146.737365249512	10.986943169283
ENSG00000125869	LAMP5	lysosomal associated membrane protein family member 5 [Source:HGNC Symbol;Acc:HGNC:16097]	protein_coding	30.2174662675099	0.980578646302975	0.0373937915043806	0.960477631404125	12.9360694255979	17.1705867333519	129.779204052748	8.60222090662569	12.0842536087833	0.732462877952201
ENSG00000185737	NRG3	neuregulin 3 [Source:HGNC Symbol;Acc:HGNC:7999]	protein_coding	117.860802868672	-0.803016282753091	0.037418556438173	0.960477631404125	84.8929556054863	76.6072331180315	67.7827689957029	181.506861129802	94.9477069261546	201.427291436855
ENSG00000116016	EPAS1	endothelial PAS domain protein 1 [Source:HGNC Symbol;Acc:HGNC:3374]	protein_coding	19.0220489810124	-0.977593178311424	0.0374495702332677	0.960477631404125	7.27653905189883	9.24570054872794	0.826619134093938	30.9679952638525	13.8105755528952	52.0048643346063
ENSG00000157168	NRG1	neuregulin 1 [Source:HGNC Symbol;Acc:HGNC:7997]	protein_coding	132.753647139325	0.833465316707355	0.0374724332580665	0.960477631404125	173.828432906472	146.610394415543	204.174926121203	59.3553242557173	160.547940802407	52.0048643346063
ENSG00000187244	BCAM	basal cell adhesion molecule (Lutheran blood group) [Source:HGNC Symbol;Acc:HGNC:6722]	protein_coding	84.2995681395343	-0.845454004663163	0.0377860873822614	0.965860125610452	54.9782950587911	70.0031612975116	36.3712419001333	98.9255404261954	112.210926367274	133.308243787301
ENSG00000101665	SMAD7	SMAD family member 7 [Source:HGNC Symbol;Acc:HGNC:6773]	protein_coding	63.6844949448586	-0.891073722608409	0.0378063832534892	0.965860125610452	38.8082082767937	46.2285027436397	26.451812291006	131.613979871373	56.9686241556928	82.0358423306465
ENSG00000168874	ATOH8	atonal bHLH transcription factor 8 [Source:HGNC Symbol;Acc:HGNC:24126]	protein_coding	56.365258445425	-0.921931892418398	0.0378869374546411	0.966333933376641	31.5316692248949	35.6619878308078	23.1453357546303	119.570870602097	34.526438882238	93.7552483778817
ENSG00000174080	CTSF	cathepsin F [Source:HGNC Symbol;Acc:HGNC:2531]	protein_coding	40.7694788701163	-0.976332537700463	0.0380178954607707	0.96690128648452	28.2976518684954	26.4162872820798	0	143.657089140649	34.526438882238	11.7194060472352
ENSG00000170390	DCLK2	doublecortin like kinase 2 [Source:HGNC Symbol;Acc:HGNC:19002]	protein_coding	1020.15209202326	0.693927737217806	0.0380861160659817	0.96690128648452	1041.35358876063	1083.06777856527	1726.80737112224	586.671465831872	1179.07788782843	503.934460031114
ENSG00000079689	SCGN	secretagogin, EF-hand calcium binding protein [Source:HGNC Symbol;Acc:HGNC:16941]	protein_coding	19.7789814818063	0.967148612624635	0.0380953150604142	0.96690128648452	14.5530781037977	11.8873292769359	77.7021986048302	3.44088836265028	10.3579316646714	0.732462877952201
ENSG00000104870	FCGRT	Fc fragment of IgG receptor and transporter [Source:HGNC Symbol;Acc:HGNC:3621]	protein_coding	91.6443939943804	-0.873057667797339	0.0385641204780016	0.975765701770611	98.6375293701841	52.8325745641597	23.9719548887242	97.2050962448703	157.095296914183	120.123911984161
ENSG00000171587	DSCAM	DS cell adhesion molecule [Source:HGNC Symbol;Acc:HGNC:3039]	protein_coding	113.557805739698	0.907150150942013	0.0385697941664975	0.975765701770611	160.083859141774	104.344334764215	195.082115646169	37.849771989153	160.547940802407	23.4388120944704
ENSG00000204065	TCEAL5	transcription elongation factor A like 5 [Source:HGNC Symbol;Acc:HGNC:22282]	protein_coding	74.5415313226769	0.906995509458541	0.0387298856737138	0.978129600614648	140.679755003377	66.0407182051996	109.940344834494	19.7851080852391	69.0528777644761	41.7503840432755
ENSG00000004777	ARHGAP33	Rho GTPase activating protein 33 [Source:HGNC Symbol;Acc:HGNC:23085]	protein_coding	822.316534100592	0.608022318441364	0.0387887636794053	0.978129600614648	1090.67235344572	870.41666594453	1077.9113508585	572.047690290608	711.244640974104	611.606503090088
ENSG00000117335	CD46	CD46 molecule [Source:HGNC Symbol;Acc:HGNC:6953]	protein_coding	718.954341952854	0.604317951085381	0.0388642036859575	0.978186109521213	776.972669874975	793.809432826499	1093.61711440628	544.520583389406	538.612446562914	566.193804657051
ENSG00000135596	MICAL1	microtubule associated monooxygenase, calponin and LIM domain containing 1 [Source:HGNC Symbol;Acc:HGNC:20619]	protein_coding	552.068101175079	0.634237865439551	0.0389165418315677	0.978186109521213	729.270913868083	632.670080405812	689.400357834344	318.28217354515	450.570027413207	492.215053983879
ENSG00000111834	RSPH4A	radial spoke head 4 homolog A [Source:HGNC Symbol;Acc:HGNC:21558]	protein_coding	74.2613715192394	-0.839472000051281	0.0390388593489812	0.978425796645115	56.5953037369909	38.3036165590158	45.4640523751666	129.893535690048	74.2318435968118	101.079877157404
ENSG00000153266	FEZF2	FEZ family zinc finger 2 [Source:HGNC Symbol;Acc:HGNC:13506]	protein_coding	402.968578397691	-0.968435155316552	0.0390516456309845	0.978425796645115	124.50966822138	153.214466236063	50.4237671797302	617.639461095725	148.463687193624	1323.56042045963
ENSG00000145945	FAM50B	family with sequence similarity 50 member B [Source:HGNC Symbol;Acc:HGNC:18789]	protein_coding	18.8443059063997	0.975890768741672	0.0393866798579295	0.981431418060798	37.191199598594	27.7371016461838	25.6251931569121	2.58066627198771	15.5368974970071	4.39477726771321
ENSG00000152578	GRIA4	glutamate ionotropic receptor AMPA type subunit 4 [Source:HGNC Symbol;Acc:HGNC:4574]	protein_coding	92.5885066138608	0.866737441425196	0.0393905899601356	0.981431418060798	119.658642186781	159.818538056583	72.7424838002665	31.8282173545151	155.368974970071	16.1141833149484
ENSG00000124225	PMEPA1	prostate transmembrane protein, androgen induced 1 [Source:HGNC Symbol;Acc:HGNC:14107]	protein_coding	181.741982120864	-0.777487866992882	0.0394187474079416	0.981431418060798	108.339581439383	124.156550225775	115.726678773151	400.863494248757	126.021501920169	215.344086117947
ENSG00000114698	PLSCR4	phospholipid scramblase 4 [Source:HGNC Symbol;Acc:HGNC:16497]	protein_coding	10.742145275028	-0.941282750302185	0.0394412042977825	0.981431418060798	3.23401735639948	3.96244309231197	0.826619134093938	20.6453301759017	13.8105755528952	21.973886338566
ENSG00000069696	DRD4	dopamine receptor D4 [Source:HGNC Symbol;Acc:HGNC:3025]	protein_coding	31.2042175708967	-0.972496313045422	0.0394864925002644	0.981431418060798	21.0211128165966	15.8497723692479	4.13309567046969	38.7099940798156	32.8001169381261	74.7112135511245
ENSG00000088280	ASAP3	ArfGAP with SH3 domain, ankyrin repeat and PH domain 3 [Source:HGNC Symbol;Acc:HGNC:14987]	protein_coding	240.480282884749	-0.740937154340741	0.0395571643285446	0.981622370853565	148.764798394376	208.688669528431	140.525252795969	326.884394451776	201.979667461093	416.03891467685
ENSG00000152822	GRM1	glutamate metabotropic receptor 1 [Source:HGNC Symbol;Acc:HGNC:4593]	protein_coding	56.1533128840223	-0.906674648006017	0.0396842793844875	0.982207608927103	30.7231648857951	25.0954729179758	33.8913844978515	109.248205514146	25.8948291616785	112.066820326687
ENSG00000174776	WDR49	WD repeat domain 49 [Source:HGNC Symbol;Acc:HGNC:26587]	protein_coding	13.3575881063457	-0.962327309818103	0.0397068014389165	0.982207608927103	8.0850433909987	1.32081436410399	3.30647653637575	30.9679952638525	8.63160972055951	27.8335893621836
ENSG00000139211	AMIGO2	adhesion molecule with Ig like domain 2 [Source:HGNC Symbol;Acc:HGNC:24073]	protein_coding	57.8286732973608	-0.921409134496476	0.040025788839086	0.988529149395113	29.9146605466952	31.6995447384958	25.6251931569121	141.076422868661	24.1685072175666	94.4877112558339
ENSG00000070159	PTPN3	protein tyrosine phosphatase, non-receptor type 3 [Source:HGNC Symbol;Acc:HGNC:9655]	protein_coding	37.8181885448445	-0.949569628594997	0.0401802167978505	0.989649450709542	35.5741909203943	19.8122154615599	5.78633393865757	60.2155463463798	53.515980267469	52.0048643346063
ENSG00000186642	PDE2A	phosphodiesterase 2A [Source:HGNC Symbol;Acc:HGNC:8777]	protein_coding	149.612678850499	-0.751021953080545	0.0401981585150885	0.989649450709542	130.977702934179	51.5117602000557	130.605823186842	174.625084404502	124.295179976057	285.660522401358
ENSG00000277586	NEFL	neurofilament light [Source:HGNC Symbol;Acc:HGNC:7739]	protein_coding	1020.58585303798	0.77508729142985	0.0403440804071025	0.991675313981522	1577.39196558385	1007.78135981135	1134.94807111098	426.670156968634	1691.79550522966	284.928059523406
ENSG00000182240	BACE2	beta-site APP-cleaving enzyme 2 [Source:HGNC Symbol;Acc:HGNC:934]	protein_coding	73.2649510690515	-0.912154411185419	0.0405126588938787	0.994250828664892	40.4252169549935	68.6823469334076	16.5323826818788	135.915090324686	53.515980267469	124.518689251874
ENSG00000276644	DACH1	dachshund family transcription factor 1 [Source:HGNC Symbol;Acc:HGNC:2663]	protein_coding	307.124455519295	-0.787917655011841	0.0406378339304756	0.995754723227251	67.1058601452892	44.9076883795357	548.048485904281	378.49771989153	43.1580486027976	761.028930192337
ENSG00000215475	SIAH3	siah E3 ubiquitin protein ligase family member 3 [Source:HGNC Symbol;Acc:HGNC:30553]	protein_coding	58.6392790962782	0.893400455645926	0.0407754082083109	0.995841349212558	54.9782950587911	108.306777856527	75.2223412025484	18.0646639039139	77.6844874850356	17.5791090708528
ENSG00000164916	FOXK1	forkhead box K1 [Source:HGNC Symbol;Acc:HGNC:23480]	protein_coding	668.195577644111	-0.604366705905655	0.0408014985935021	0.995841349212558	584.548637169206	608.89542185194	366.192276403615	892.050308017084	833.813499006049	723.673323416775
ENSG00000100433	KCNK10	potassium two pore domain channel subfamily K member 10 [Source:HGNC Symbol;Acc:HGNC:6273]	protein_coding	211.146792118289	-0.822977148744663	0.040833073803056	0.995841349212558	71.9568861798884	157.176909328375	157.057635477848	335.486615358402	98.4003508143784	446.802355550843
ENSG00000052795	FNIP2	folliculin interacting protein 2 [Source:HGNC Symbol;Acc:HGNC:29280]	protein_coding	449.337155117298	0.721623822738128	0.0409413551422698	0.996921997714269	459.230464608726	457.001769979981	801.82056007112	227.098631934918	523.075549065906	227.795955043134
ENSG00000137834	SMAD6	SMAD family member 6 [Source:HGNC Symbol;Acc:HGNC:6772]	protein_coding	33.4771276003702	-0.952763621684512	0.0411449387507168	0.999532045322052	26.6806431902957	17.1705867333519	6.6129530727515	48.1724370771039	41.4317266586857	60.7944188700327
ENSG00000168918	INPP5D	inositol polyphosphate-5-phosphatase D [Source:HGNC Symbol;Acc:HGNC:6079]	protein_coding	59.9928904335074	-0.922558810204177	0.0411768206555928	0.999532045322052	67.9143644843891	35.6619878308078	5.78633393865757	97.2050962448703	79.4108094291475	73.9787506731723
ENSG00000176399	DMRTA1	DMRT like family A1 [Source:HGNC Symbol;Acc:HGNC:13826]	protein_coding	59.547426275217	-0.910904863378054	0.041261089049014	0.999648588809799	42.8507299722931	36.9828021949118	17.3590018159727	98.0653183355329	39.7054047145738	122.321300618018
ENSG00000153930	ANKFN1	ankyrin repeat and fibronectin type III domain containing 1 [Source:HGNC Symbol;Acc:HGNC:26766]	protein_coding	28.0493195694114	-0.952674078926519	0.0413099134492756	0.999648588809799	16.1700867819974	13.2081436410399	11.5726678773151	43.0111045331284	34.526438882238	49.8074757007497
ENSG00000041353	RAB27B	RAB27B, member RAS oncogene family [Source:HGNC Symbol;Acc:HGNC:9767]	protein_coding	47.9679403833183	0.94961499310839	0.0414443379853919	0.999920510279704	62.25483411069	59.4366463846796	81.0086751412059	9.46244299728826	69.0528777644761	6.59216590156981
ENSG00000023171	GRAMD1B	GRAM domain containing 1B [Source:HGNC Symbol;Acc:HGNC:29214]	protein_coding	155.2677975605	-0.751826635528954	0.041540035692248	0.999920510279704	132.594711612379	93.7778198513834	91.7547238844271	183.227305311127	151.916331081847	278.335893621836
ENSG00000250305	TRMT9B	tRNA methyltransferase 9B (putative) [Source:HGNC Symbol;Acc:HGNC:26725]	protein_coding	150.128631300656	-0.749285164074624	0.0415451616547179	0.999920510279704	121.27565086498	55.4742032923676	123.166250979997	174.625084404502	91.4950630379308	334.735535224156
ENSG00000120549	KIAA1217	KIAA1217 [Source:HGNC Symbol;Acc:HGNC:25428]	protein_coding	142.108964461697	-0.848265547095215	0.0415778035588583	0.999920510279704	101.063042387484	128.118993318087	38.0244801683211	226.238409844256	103.579316646714	255.629544405318
ENSG00000067182	TNFRSF1A	TNF receptor superfamily member 1A [Source:HGNC Symbol;Acc:HGNC:11916]	protein_coding	153.429958578903	-0.80223261583581	0.0417537223805084	0.999964059897066	113.999111813082	116.231664041151	61.9964350570454	321.723061907801	94.9477069261546	211.681771728186
ENSG00000169184	MN1	MN1 proto-oncogene, transcriptional regulator [Source:HGNC Symbol;Acc:HGNC:7180]	protein_coding	783.775461694905	0.657851180047482	0.0418207048735607	0.999964059897066	714.717835764285	943.06145597025	1309.3647084048	578.929467015909	735.41314819167	421.166154822516
ENSG00000154721	JAM2	junctional adhesion molecule 2 [Source:HGNC Symbol;Acc:HGNC:14686]	protein_coding	206.578449510129	-0.84651237120631	0.0418458908719333	0.999964059897066	96.2120163528845	147.931208779647	104.154010895836	375.05683152888	70.779199708588	445.337429794938
ENSG00000204128	C2orf72	chromosome 2 open reading frame 72 [Source:HGNC Symbol;Acc:HGNC:27418]	protein_coding	60.2799406003861	0.923889480502993	0.0418995421211473	0.999964059897066	61.4463297715901	29.0579160102878	187.642543439324	34.4088836265028	29.3474730499023	19.7764977047094
ENSG00000087301	TXNDC16	thioredoxin domain containing 16 [Source:HGNC Symbol;Acc:HGNC:19965]	protein_coding	245.196246263692	0.710291035292508	0.0423913204908083	0.999964059897066	237.700275695362	256.237986636174	462.906715092605	206.453301759017	146.737365249512	161.141833149484
ENSG00000173218	VANGL1	VANGL planar cell polarity protein 1 [Source:HGNC Symbol;Acc:HGNC:15512]	protein_coding	80.5165121174985	-0.8548293933006	0.04250691012908	0.999964059897066	59.8293210933904	56.7950176564716	29.7582888273818	155.700198409925	58.6949460998047	122.321300618018
ENSG00000162490	DRAXIN	dorsal inhibitory axon guidance protein [Source:HGNC Symbol;Acc:HGNC:25054]	protein_coding	970.83455166634	-0.574709187239647	0.0426955626596293	0.999964059897066	748.675018006479	677.577768785348	848.937850714474	1319.58068707638	990.908795920232	1239.32718949512
ENSG00000144579	CTDSP1	CTD small phosphatase 1 [Source:HGNC Symbol;Acc:HGNC:21614]	protein_coding	91.6019340084113	-0.877589809274644	0.0427338258973691	0.999964059897066	44.4677386504928	51.5117602000557	50.4237671797302	172.904640223176	31.0737949940142	199.229902802999
ENSG00000144868	TMEM108	transmembrane protein 108 [Source:HGNC Symbol;Acc:HGNC:28451]	protein_coding	104.663301319479	-0.800465917052164	0.0429140341217903	0.999964059897066	66.2973558061893	43.5868740154317	83.4885325434877	147.958199593962	50.0633363792452	236.585509578561
ENSG00000126950	TMEM35A	transmembrane protein 35A [Source:HGNC Symbol;Acc:HGNC:25864]	protein_coding	473.639575045722	0.728523970529744	0.0429275180255927	0.999964059897066	410.720204262734	314.35381865675	1220.08984192265	298.497065459911	317.64323771659	280.533282255693
ENSG00000106688	SLC1A1	solute carrier family 1 member 1 [Source:HGNC Symbol;Acc:HGNC:10939]	protein_coding	85.1808113744758	0.837094223787123	0.0431764346734581	0.999964059897066	71.9568861798884	71.3239756616155	216.574213132612	34.4088836265028	60.4212680439166	56.3996416023195
ENSG00000184005	ST6GALNAC3	ST6 N-acetylgalactosaminide alpha-2,6-sialyltransferase 3 [Source:HGNC Symbol;Acc:HGNC:19343]	protein_coding	90.8201450224779	-0.848132079400538	0.0432496905567884	0.999964059897066	42.8507299722931	55.4742032923676	60.3431967888575	151.399087956612	46.6106924910214	188.242959633716
ENSG00000120251	GRIA2	glutamate ionotropic receptor AMPA type subunit 2 [Source:HGNC Symbol;Acc:HGNC:4572]	protein_coding	1486.00208501003	0.606288623594567	0.0434001287511237	0.999964059897066	1756.07142452492	1133.25872440122	2693.12513887805	900.65252892371	1115.20397589629	1317.70071743601
ENSG00000170091	NSG2	neuronal vesicle trafficking associated 2 [Source:HGNC Symbol;Acc:HGNC:24955]	protein_coding	2793.86269589305	0.627635329326815	0.0434059269561879	0.999964059897066	3024.61473257261	2048.58307872529	5659.86121114119	2027.54346769168	2019.79667461093	1982.77701061661
ENSG00000075223	SEMA3C	semaphorin 3C [Source:HGNC Symbol;Acc:HGNC:10725]	protein_coding	446.18811528622	0.757947600186893	0.0436393861768616	0.999964059897066	360.592935238542	380.39453686195	1089.48401873581	327.744616542439	326.27484743715	192.637736901429
ENSG00000121104	FAM117A	family with sequence similarity 117 member A [Source:HGNC Symbol;Acc:HGNC:24179]	protein_coding	61.2203041851311	-0.88688106650932	0.0438214234423334	0.999964059897066	42.0422256331932	35.6619878308078	23.9719548887242	80.8608765222815	44.8843705469095	139.90040968887
ENSG00000137460	FHDC1	FH2 domain containing 1 [Source:HGNC Symbol;Acc:HGNC:29363]	protein_coding	107.344923603419	0.8877646247099	0.0438909667790514	0.999964059897066	162.509372159074	100.381891671903	164.497207684694	30.9679952638525	162.274262746519	23.4388120944704
ENSG00000090097	PCBP4	poly(rC) binding protein 4 [Source:HGNC Symbol;Acc:HGNC:8652]	protein_coding	597.430535617886	0.596767377623046	0.0439447928936639	0.999964059897066	783.440704587774	674.93614005714	740.650744148168	480.864148680376	498.90704184834	405.784434385519
ENSG00000121989	ACVR2A	activin A receptor type 2A [Source:HGNC Symbol;Acc:HGNC:173]	protein_coding	518.722402790071	0.668809461963084	0.044138078933168	0.999964059897066	463.272986304225	458.322584344085	1102.70992488131	340.647947902377	393.601403257514	353.779570050913
ENSG00000167291	TBC1D16	TBC1 domain family member 16 [Source:HGNC Symbol;Acc:HGNC:28356]	protein_coding	1342.38858845459	-0.556142666414085	0.0441494914823061	0.999964059897066	1010.63042387484	1145.14605367816	1024.18110714239	1484.74332848359	1812.6380413175	1576.99257623109
ENSG00000049540	ELN	elastin [Source:HGNC Symbol;Acc:HGNC:3327]	protein_coding	161.940231783981	-0.822005363997845	0.0442309068650841	0.999964059897066	173.019928567372	124.156550225775	33.8913844978515	167.743307679201	234.779784399219	238.050435334465
ENSG00000148700	ADD3	adducin 3 [Source:HGNC Symbol;Acc:HGNC:245]	protein_coding	438.726876932705	-0.812717491729756	0.0442316521109486	0.999964059897066	159.275354802674	306.428932472126	300.062745676099	812.909875676128	138.105755528952	915.578597440251
ENSG00000184347	SLIT3	slit guidance ligand 3 [Source:HGNC Symbol;Acc:HGNC:11087]	protein_coding	177.702937567876	-0.904394376169847	0.0444111908907472	0.999964059897066	28.2976518684954	46.2285027436397	26.451812291006	374.196609438217	18.9895413852309	572.053507680669
ENSG00000145012	LPP	LIM domain containing preferred translocation partner in lipoma [Source:HGNC Symbol;Acc:HGNC:6679]	protein_coding	312.821544782459	-0.662057839821481	0.0444433380260224	0.999964059897066	254.678866816459	324.920333569582	134.738918857312	434.412155784597	402.233012978073	325.945980688729
ENSG00000049759	NEDD4L	neural precursor cell expressed, developmentally down-regulated 4-like, E3 ubiquitin protein ligase [Source:HGNC Symbol;Acc:HGNC:7728]	protein_coding	1479.41842936316	0.663870911906642	0.0444583908053946	0.999964059897066	1488.45648828286	1547.99443472988	2507.96245284101	887.749197563771	1698.70079300611	745.647209755341
ENSG00000102780	DGKH	diacylglycerol kinase eta [Source:HGNC Symbol;Acc:HGNC:2854]	protein_coding	105.445535161171	0.787278310856589	0.0446090868611356	0.999964059897066	115.616120491281	173.026681697623	125.646108382279	68.8177672530055	112.210926367274	37.3556067755623
ENSG00000136535	TBR1	T-box, brain 1 [Source:HGNC Symbol;Acc:HGNC:11590]	protein_coding	549.267396704555	-0.846475704915407	0.0448123588078762	0.999964059897066	50.9357733632918	84.5321193026555	26.451812291006	1317.86024289506	29.3474730499023	1786.47695932542
ENSG00000110921	MVK	mevalonate kinase [Source:HGNC Symbol;Acc:HGNC:7530]	protein_coding	169.826737535986	0.729600587843482	0.0449473491882783	0.999964059897066	226.381214947964	196.801340251495	230.626738412209	92.9039857915574	172.63219441119	99.6149514014993
ENSG00000067208	EVI5	ecotropic viral integration site 5 [Source:HGNC Symbol;Acc:HGNC:3501]	protein_coding	154.754107653343	-0.755047260650723	0.0454049494199792	0.999964059897066	88.9354773009857	106.985963492423	112.420202236776	249.464406292145	107.031960534938	263.686636062792
ENSG00000181656	GPR88	G protein-coupled receptor 88 [Source:HGNC Symbol;Acc:HGNC:4539]	protein_coding	27.5576567521365	0.948730514641028	0.0454958102619388	0.999964059897066	13.7445737646978	11.8873292769359	114.900059639057	10.3226650879508	8.63160972055951	5.85970302361761
ENSG00000161638	ITGA5	integrin subunit alpha 5 [Source:HGNC Symbol;Acc:HGNC:6141]	protein_coding	87.1965540688141	-0.848147399239889	0.0456433269418365	0.999964059897066	58.2123124151906	70.0031612975116	28.9316696932878	195.270414580403	58.6949460998047	112.066820326687
ENSG00000145431	PDGFC	platelet derived growth factor C [Source:HGNC Symbol;Acc:HGNC:8801]	protein_coding	122.663353724798	-0.85284056433486	0.0456486943072896	0.999964059897066	49.3187646850921	77.9280474821355	74.3957220684544	196.990858761728	41.4317266586857	295.915002692689
ENSG00000104549	SQLE	squalene epoxidase [Source:HGNC Symbol;Acc:HGNC:11279]	protein_coding	1230.0561699148	0.566319590498494	0.0457435798913726	0.999964059897066	1199.01193488511	1442.32928560156	1859.06643257727	953.126076454126	849.350396503056	1077.45289346769
ENSG00000146966	DENND2A	DENN domain containing 2A [Source:HGNC Symbol;Acc:HGNC:22212]	protein_coding	323.385410442761	-0.629488545539351	0.0457772747830876	0.999964059897066	281.359510006755	219.255184441263	233.933214948584	417.207713971346	384.969793536954	403.587045751663
ENSG00000184500	PROS1	protein S [Source:HGNC Symbol;Acc:HGNC:9456]	protein_coding	60.9973411516006	-0.881386733974887	0.0457872923797706	0.999964059897066	27.4891475293956	33.0203591025998	38.8510993024151	123.011758964747	29.3474730499023	114.264208960543
ENSG00000119042	SATB2	SATB homeobox 2 [Source:HGNC Symbol;Acc:HGNC:21637]	protein_coding	54.7383192240274	-0.902393135273965	0.0458525872001486	0.999964059897066	25.8721388511958	40.9452452872237	19.0122400841606	140.216200777999	32.8001169381261	69.5839734054591
ENSG00000150995	ITPR1	inositol 1,4,5-trisphosphate receptor type 1 [Source:HGNC Symbol;Acc:HGNC:6180]	protein_coding	34.2250034895187	-0.92073416773456	0.0458571213119638	0.999964059897066	12.9360694255979	30.3787303743918	12.3992870114091	49.0326591677664	50.0633363792452	50.5399385787019
ENSG00000165443	PHYHIPL	phytanoyl-CoA 2-hydroxylase interacting protein like [Source:HGNC Symbol;Acc:HGNC:29378]	protein_coding	285.39554241141	0.667782449160659	0.0459600998977685	0.999964059897066	368.677978629541	285.295902646462	429.841949728848	199.571525033716	245.13771606389	183.848182366002
ENSG00000165164	CFAP47	cilia and flagella associated protein 47 [Source:HGNC Symbol;Acc:HGNC:26708]	protein_coding	28.1017834444461	-0.939407062430174	0.0459927086281967	0.999964059897066	23.4466258338962	11.8873292769359	5.78633393865757	38.7099940798156	39.7054047145738	49.0750128227975
ENSG00000178573	MAF	MAF bZIP transcription factor [Source:HGNC Symbol;Acc:HGNC:6776]	protein_coding	531.68672616639	-0.941160383488133	0.0460489247487268	0.999964059897066	177.870954601971	237.746585538718	91.7547238844271	1180.22470838904	170.905872467078	1331.6175121171
ENSG00000115594	IL1R1	interleukin 1 receptor type 1 [Source:HGNC Symbol;Acc:HGNC:5993]	protein_coding	27.5163010137409	-0.946258811200761	0.0460756169223402	0.999964059897066	16.1700867819974	14.5289580051439	2.47985740228181	67.0973230716804	12.0842536087833	52.7373272125585
ENSG00000154330	PGM5	phosphoglucomutase 5 [Source:HGNC Symbol;Acc:HGNC:8908]	protein_coding	12.7639514638277	-0.933054033318132	0.0460843465476551	0.999964059897066	5.65953037369909	2.64162872820798	4.13309567046969	19.7851080852391	17.263219441119	27.1011264842314
ENSG00000184160	ADRA2C	adrenoceptor alpha 2C [Source:HGNC Symbol;Acc:HGNC:283]	protein_coding	15.876147205197	-0.934851168887253	0.0460990544485647	0.999964059897066	2.42551301729961	2.64162872820798	9.91942960912726	25.8066627198771	1.7263219441119	52.7373272125585
ENSG00000183715	OPCML	opioid binding protein/cell adhesion molecule like [Source:HGNC Symbol;Acc:HGNC:8143]	protein_coding	266.347746654063	-0.668064071857444	0.0464033332917469	0.999964059897066	189.19001534937	155.856094964271	221.533927937175	300.217509641237	200.253345516981	531.035586515346
ENSG00000144810	COL8A1	collagen type VIII alpha 1 chain [Source:HGNC Symbol;Acc:HGNC:2215]	protein_coding	230.595939177007	-0.841733087958117	0.0464857605832602	0.999964059897066	114.807616152182	150.572837507855	39.677718436509	925.598969552924	81.1371313732594	71.7813620393157
ENSG00000105429	MEGF8	multiple EGF like domains 8 [Source:HGNC Symbol;Acc:HGNC:3233]	protein_coding	1184.61060450794	-0.559796111841783	0.0465198245350194	0.999964059897066	1000.92837180564	914.003539959962	880.349377810044	1397.00067523601	1631.37423718575	1284.00742505021
ENSG00000152284	TCF7L1	transcription factor 7 like 1 [Source:HGNC Symbol;Acc:HGNC:11640]	protein_coding	220.188439131683	-0.775316516423848	0.0465846453484846	0.999964059897066	121.27565086498	178.309939154039	122.339631845903	387.960162888819	120.842536087833	390.402713948523
ENSG00000204442	FAM155A	family with sequence similarity 155 member A [Source:HGNC Symbol;Acc:HGNC:33877]	protein_coding	237.898666993371	-0.658959480096015	0.0466244449244386	0.999964059897066	214.253649861466	155.856094964271	160.364112014224	311.40039681985	296.927374387247	288.590373913167
ENSG00000078053	AMPH	amphiphysin [Source:HGNC Symbol;Acc:HGNC:471]	protein_coding	451.094736010612	-0.660758039478789	0.0466545769276265	0.999964059897066	322.593231300848	347.37417775935	303.369222212475	681.295895804755	329.727491325373	722.20839766087
ENSG00000117114	ADGRL2	adhesion G protein-coupled receptor L2 [Source:HGNC Symbol;Acc:HGNC:18582]	protein_coding	802.287352923659	0.631228122230041	0.0466888025404764	0.999964059897066	698.547748982288	879.662366493258	1469.72882041902	632.263236636988	602.486358495054	531.035586515346
ENSG00000146374	RSPO3	R-spondin 3 [Source:HGNC Symbol;Acc:HGNC:20866]	protein_coding	751.302663220568	-0.801357520359895	0.0466934273151257	0.999964059897066	19.4041041383969	52.8325745641597	33.8913844978515	1561.30309455256	13.8105755528952	2826.57424601754
ENSG00000133636	NTS	neurotensin [Source:HGNC Symbol;Acc:HGNC:8038]	protein_coding	89.4392113646047	-0.852568317036779	0.0470692867650335	0.999964059897066	2.42551301729961	10.5665149128319	23.9719548887242	125.592425236735	3.4526438882238	370.626216243814
ENSG00000129295	LRRC6	leucine rich repeat containing 6 [Source:HGNC Symbol;Acc:HGNC:16725]	protein_coding	52.5338537036092	-0.862587118225162	0.0470836575027431	0.999964059897066	41.2337212940934	26.4162872820798	25.6251931569121	97.2050962448703	44.8843705469095	79.8384536967899
ENSG00000113319	RASGRF2	Ras protein specific guanine nucleotide releasing factor 2 [Source:HGNC Symbol;Acc:HGNC:9876]	protein_coding	75.0056227462496	-0.888722545024563	0.047091160316364	0.999964059897066	34.7656865812944	72.6447900257195	19.8388592182545	108.387983423484	51.7896583233571	162.606758905389
ENSG00000184743	ATL3	atlastin GTPase 3 [Source:HGNC Symbol;Acc:HGNC:24526]	protein_coding	87.2468227265922	-0.796225305924381	0.0473146435262055	0.999964059897066	63.0633384497898	59.4366463846796	47.1172906433545	151.399087956612	79.4108094291475	123.05376349597
ENSG00000185909	KLHDC8B	kelch domain containing 8B [Source:HGNC Symbol;Acc:HGNC:28557]	protein_coding	237.543838726935	-0.753544416242412	0.0476600236693452	0.999964059897066	205.360102131367	151.893651871959	106.633868298118	353.551279262316	134.653111640728	473.171019157122
ENSG00000105792	CFAP69	cilia and flagella associated protein 69 [Source:HGNC Symbol;Acc:HGNC:26107]	protein_coding	54.9194522714819	-0.859299239851643	0.0476698145998703	0.999964059897066	38.8082082767937	29.0579160102878	28.9316696932878	86.0222090662569	44.8843705469095	101.812340035356
ENSG00000204428	LY6G5C	lymphocyte antigen 6 family member G5C [Source:HGNC Symbol;Acc:HGNC:13932]	protein_coding	85.2097004717269	0.80629437377317	0.0477145368370718	0.999964059897066	139.871250664277	122.835735861671	80.182056007112	39.5702161704782	86.3160972055951	42.4828469212277
ENSG00000125968	ID1	inhibitor of DNA binding 1, HLH protein [Source:HGNC Symbol;Acc:HGNC:5360]	protein_coding	89.6086985607314	-0.931479282989295	0.0477994489882267	0.999964059897066	21.8296171556965	71.3239756616155	19.0122400841606	176.345528585827	10.3579316646714	238.782898212418
ENSG00000180440	SERTM1	serine rich and transmembrane domain containing 1 [Source:HGNC Symbol;Acc:HGNC:33792]	protein_coding	16.9825852228708	-0.913112373893078	0.0478950231113022	0.999964059897066	2.42551301729961	7.92488618462395	1.65323826818788	19.7851080852391	3.4526438882238	66.6541218936503
ENSG00000130517	PGPEP1	pyroglutamyl-peptidase I [Source:HGNC Symbol;Acc:HGNC:13568]	protein_coding	242.311472740066	-0.708737523632307	0.047999515881975	0.999964059897066	245.78531908636	207.367855164327	85.9683899457696	291.615288734611	322.822203548926	300.309779960402
ENSG00000149403	GRIK4	glutamate ionotropic receptor kainate type subunit 4 [Source:HGNC Symbol;Acc:HGNC:4582]	protein_coding	55.8311733719009	-0.853009868867162	0.0480944816529428	0.999964059897066	40.4252169549935	23.7746585538718	37.1978610342272	67.957545162343	82.8634533173713	82.7683052085987
ENSG00000169427	KCNK9	potassium two pore domain channel subfamily K member 9 [Source:HGNC Symbol;Acc:HGNC:6283]	protein_coding	34.7133047859015	0.910187933707045	0.0481858717217154	0.999964059897066	27.4891475293956	18.4914010974559	111.593583102682	12.043109269276	8.63160972055951	30.0309779960402
ENSG00000169083	AR	androgen receptor [Source:HGNC Symbol;Acc:HGNC:644]	protein_coding	107.077862692459	-0.766530928744916	0.0483530051484168	0.999964059897066	69.5313731625888	87.1737480308635	60.3431967888575	162.581975135226	110.484604423162	152.352278614058
ENSG00000168675	LDLRAD4	low density lipoprotein receptor class A domain containing 4 [Source:HGNC Symbol;Acc:HGNC:1224]	protein_coding	215.688827772241	-0.762827490741951	0.0484656103776121	0.999964059897066	113.999111813082	129.439807682191	159.53749288013	430.971267421947	93.2213849820427	366.963901854053
ENSG00000079308	TNS1	tensin 1 [Source:HGNC Symbol;Acc:HGNC:11973]	protein_coding	92.2433210885079	-0.792362203309115	0.0485587169693913	0.999964059897066	67.1058601452892	52.8325745641597	55.3834819842938	174.625084404502	62.1475899880285	141.365335444775
ENSG00000173714	WFIKKN2	WAP, follistatin/kazal, immunoglobulin, kunitz and netrin domain containing 2 [Source:HGNC Symbol;Acc:HGNC:30916]	protein_coding	10.8799164532283	-0.908651816229109	0.0488400778712644	0.999964059897066	4.04252169549935	3.96244309231197	1.65323826818788	19.7851080852391	18.9895413852309	16.8466461929006
ENSG00000213949	ITGA1	integrin subunit alpha 1 [Source:HGNC Symbol;Acc:HGNC:6134]	protein_coding	25.5764298220725	-0.930160692607746	0.04889618080586	0.999964059897066	13.7445737646978	11.8873292769359	6.6129530727515	83.4415427942692	17.263219441119	20.5089605826616
ENSG00000185483	ROR1	receptor tyrosine kinase like orphan receptor 1 [Source:HGNC Symbol;Acc:HGNC:10256]	protein_coding	37.4430663402072	-0.920680023387401	0.0490190092389516	0.999964059897066	13.7445737646978	27.7371016461838	12.3992870114091	78.2802102502938	20.7158633293428	71.7813620393157
ENSG00000101871	MID1	midline 1 [Source:HGNC Symbol;Acc:HGNC:7095]	protein_coding	490.784843968111	-0.717474393680581	0.0492086582735805	0.999964059897066	190.807024027569	320.95789047727	487.705289115423	784.522546684263	245.13771606389	915.578597440251
ENSG00000153094	BCL2L11	BCL2 like 11 [Source:HGNC Symbol;Acc:HGNC:994]	protein_coding	126.164122292401	-0.815950759640526	0.0494941214549597	0.999964059897066	54.9782950587911	97.7402629436954	76.0489603366423	247.74396211082	67.3265558203642	213.14669748409
ENSG00000182492	BGN	biglycan [Source:HGNC Symbol;Acc:HGNC:1044]	protein_coding	101.284574204071	-0.781352394680664	0.049550065473756	0.999964059897066	2.42551301729961	5.28325745641597	1.65323826818788	540.219472936093	1.7263219441119	56.3996416023195
ENSG00000235597	LINC01102	long intergenic non-protein coding RNA 1102 [Source:HGNC Symbol;Acc:HGNC:27165]	lincRNA	50.6927730388502	0.927046378954632	0.0496437835628727	0.999964059897066	70.3398775016887	40.9452452872237	112.420202236776	9.46244299728826	67.3265558203642	3.662314389761
ENSG00000181085	MAPK15	mitogen-activated protein kinase 15 [Source:HGNC Symbol;Acc:HGNC:24667]	protein_coding	99.9935864690526	-0.892649293704944	0.0498427574419037	0.999964059897066	83.2759469272866	55.4742032923676	14.0525252795969	194.410192489741	29.3474730499023	223.401177775421
ENSG00000164687	FABP5	fatty acid binding protein 5 [Source:HGNC Symbol;Acc:HGNC:3560]	protein_coding	67.0995170597679	0.819550614941987	0.0498641836260257	0.999964059897066	86.5099642836861	73.9656043898235	114.073440504963	51.6133254397541	25.8948291616785	50.5399385787019
ENSG00000244586	WNT5A-AS1	WNT5A antisense RNA 1 [Source:HGNC Symbol;Acc:HGNC:40616]	antisense	12.8734232260697	-0.915899669382097	0.0499187087779811	0.999964059897066	4.85102603459922	5.28325745641597	2.47985740228181	18.0646639039139	17.263219441119	29.298515118088
ENSG00000142156	COL6A1	collagen type VI alpha 1 chain [Source:HGNC Symbol;Acc:HGNC:2211]	protein_coding	1251.46763681814	-0.731222002035594	0.0499281664350991	0.999964059897066	739.781470276381	1031.55601836522	636.496733252332	2775.93668656811	557.601987948144	1767.43292449866
ENSG00000117410	ATP6V0B	ATPase H+ transporting V0 subunit b [Source:HGNC Symbol;Acc:HGNC:861]	protein_coding	272.189282451984	0.690416631787139	0.0499760774277682	0.999964059897066	268.423440581157	240.388214266926	538.129056295154	273.550624830697	110.484604423162	202.159754314807
ENSG00000178662	CSRNP3	cysteine and serine rich nuclear protein 3 [Source:HGNC Symbol;Acc:HGNC:30729]	protein_coding	1382.43698695838	0.697861091380615	0.0501834940334855	0.999964059897066	1652.58286912013	1426.47951323231	2003.72478104371	830.974539580042	1917.94367990832	462.916538865791
ENSG00000140575	IQGAP1	IQ motif containing GTPase activating protein 1 [Source:HGNC Symbol;Acc:HGNC:6110]	protein_coding	545.113010377858	-0.725322825888994	0.0507872500633874	0.999964059897066	317.742205266249	517.759230728765	276.917409921469	906.674083558348	322.822203548926	928.762929243391
ENSG00000168237	GLYCTK	glycerate kinase [Source:HGNC Symbol;Acc:HGNC:24247]	protein_coding	75.934318089061	0.830022077941376	0.0508162072992127	0.999964059897066	113.190607473982	95.0986342154874	95.8878195548968	43.871326623791	86.3160972055951	21.2414234606138
ENSG00000239887	C1orf226	chromosome 1 open reading frame 226 [Source:HGNC Symbol;Acc:HGNC:34351]	protein_coding	128.377937918586	-0.729341209661119	0.0511926097893208	0.999964059897066	103.488555404783	75.2864187539275	83.4885325434877	229.679298206906	96.6740288702665	181.650793732146
ENSG00000182389	CACNB4	calcium voltage-gated channel auxiliary subunit beta 4 [Source:HGNC Symbol;Acc:HGNC:1404]	protein_coding	153.316695451143	0.753975408694301	0.0512698267406571	0.999964059897066	142.296763681577	154.535280600167	313.288651821603	76.5597660689686	151.916331081847	81.3033794526943
ENSG00000150873	C2orf50	chromosome 2 open reading frame 50 [Source:HGNC Symbol;Acc:HGNC:26324]	protein_coding	17.3447947684437	-0.92419416679412	0.0512842638030992	0.999964059897066	7.27653905189883	9.24570054872794	4.95971480456363	28.3873289918648	24.1685072175666	30.0309779960402
ENSG00000184809	B3GALT5-AS1	B3GALT5 antisense RNA 1 [Source:HGNC Symbol;Acc:HGNC:16424]	antisense	15.8045278961914	-0.918789524407642	0.0513539399486202	0.999964059897066	9.70205206919844	5.28325745641597	2.47985740228181	26.6668848105396	15.5368974970071	35.1582181417056
ENSG00000165966	PDZRN4	PDZ domain containing ring finger 4 [Source:HGNC Symbol;Acc:HGNC:30552]	protein_coding	49.1600127001107	0.883967704010386	0.051431336599816	0.999964059897066	64.6803471279896	56.7950176564716	87.6216282139574	25.8066627198771	48.3370144351333	11.7194060472352
ENSG00000164741	DLC1	DLC1 Rho GTPase activating protein [Source:HGNC Symbol;Acc:HGNC:2897]	protein_coding	46.658772540002	-0.864246633511698	0.051460485107908	0.999964059897066	37.191199598594	26.4162872820798	18.1856209500666	86.8824311569195	43.1580486027976	68.1190476495547
ENSG00000156469	MTERF3	mitochondrial transcription termination factor 3 [Source:HGNC Symbol;Acc:HGNC:24258]	protein_coding	64.3592155142041	0.826918905698916	0.0514694008662686	0.999964059897066	67.9143644843891	87.1737480308635	110.766963968588	45.5917708051162	24.1685072175666	50.5399385787019
ENSG00000140044	JDP2	Jun dimerization protein 2 [Source:HGNC Symbol;Acc:HGNC:17546]	protein_coding	47.9026673178401	-0.857588783990345	0.0515389500161125	0.999964059897066	37.191199598594	26.4162872820798	21.4920974864424	80.0006544316189	48.3370144351333	73.9787506731723
ENSG00000139910	NOVA1	NOVA alternative splicing regulator 1 [Source:HGNC Symbol;Acc:HGNC:7886]	protein_coding	1041.40637118078	0.660395167303153	0.0515440178130114	0.999964059897066	1150.50167453911	1108.16325148325	1630.91955156734	812.909875676128	1120.38294172862	425.560932090229
ENSG00000137809	ITGA11	integrin subunit alpha 11 [Source:HGNC Symbol;Acc:HGNC:6136]	protein_coding	154.589576789239	-0.870056695452785	0.0516318527593738	0.999964059897066	73.5738948580882	180.951567882247	4.13309567046969	542.800139208081	82.8634533173713	43.2153097991799
ENSG00000149328	GLB1L2	galactosidase beta 1 like 2 [Source:HGNC Symbol;Acc:HGNC:25129]	protein_coding	147.607518998758	-0.756800879813142	0.0516740013567574	0.999964059897066	95.4035120137846	114.910849677047	79.355436873018	178.065972767152	113.937248311386	303.972094350163
ENSG00000114739	ACVR2B	activin A receptor type 2B [Source:HGNC Symbol;Acc:HGNC:174]	protein_coding	806.837310996302	0.605677188956886	0.0517635852708891	0.999964059897066	779.398182892275	1106.84243711914	1073.77825518803	620.220127367712	852.80304039128	407.981823019376
ENSG00000197565	COL4A6	collagen type IV alpha 6 chain [Source:HGNC Symbol;Acc:HGNC:2208]	protein_coding	665.177829677301	-0.899371700863299	0.0523265793923468	0.999964059897066	147.956294055276	265.483687184902	118.206536175433	1351.4089044309	145.0110433054	1963.0005129119
ENSG00000154654	NCAM2	neural cell adhesion molecule 2 [Source:HGNC Symbol;Acc:HGNC:7657]	protein_coding	210.649443575141	-0.696941320645689	0.0525773733051575	0.999964059897066	89.7439816400856	76.6072331180315	301.715983944287	283.013067827985	107.031960534938	405.784434385519
ENSG00000136717	BIN1	bridging integrator 1 [Source:HGNC Symbol;Acc:HGNC:1052]	protein_coding	456.266681660875	0.593912275240232	0.0527195382163844	0.999964059897066	612.037784698602	532.288188733909	533.16934149059	343.228614174365	419.496232419192	297.379928448594
ENSG00000170549	IRX1	iroquois homeobox 1 [Source:HGNC Symbol;Acc:HGNC:14358]	protein_coding	25.9749327618797	-0.906732623439608	0.0529733428879194	0.999964059897066	6.46803471279896	17.1705867333519	0.826619134093938	70.5382114343307	5.17896583233571	55.6671787243673
ENSG00000142634	EFHD2	EF-hand domain family member D2 [Source:HGNC Symbol;Acc:HGNC:28670]	protein_coding	129.727161985681	-0.790324108601225	0.0531605161667075	0.999964059897066	67.1058601452892	91.1361911231754	79.355436873018	264.948403924071	65.6002338762523	210.216845972282
ENSG00000110002	VWA5A	von Willebrand factor A domain containing 5A [Source:HGNC Symbol;Acc:HGNC:6658]	protein_coding	162.470266895542	0.700659249437834	0.0532059712832184	0.999964059897066	160.083859141774	221.896813169471	246.332501959994	121.291314783422	132.926789696616	92.2903226219773
ENSG00000165495	PKNOX2	PBX/knotted 1 homeobox 2 [Source:HGNC Symbol;Acc:HGNC:16714]	protein_coding	137.95321031761	-0.75418491862228	0.0532451787812369	0.999964059897066	101.063042387484	100.381891671903	71.0892455320787	225.378187753593	93.2213849820427	236.585509578561
ENSG00000231925	TAPBP	TAP binding protein [Source:HGNC Symbol;Acc:HGNC:11566]	protein_coding	304.30860670638	-0.683149131455292	0.0532772038827768	0.999964059897066	291.061562075953	248.31310045155	128.952584918654	443.874598781886	267.579901337345	446.06989267289
ENSG00000133710	SPINK5	serine peptidase inhibitor, Kazal type 5 [Source:HGNC Symbol;Acc:HGNC:15464]	protein_coding	98.1231635709826	-0.837130569842812	0.0533042824529297	0.999964059897066	97.8290250310843	92.4570054872794	9.91942960912726	154.839976319262	126.021501920169	107.672043058974
ENSG00000186350	RXRA	retinoid X receptor alpha [Source:HGNC Symbol;Acc:HGNC:10477]	protein_coding	249.766866413672	-0.744264185044038	0.0533642179198886	0.999964059897066	126.93518123868	196.801340251495	162.843969416506	464.519928957787	132.926789696616	414.573988920946
ENSG00000169554	ZEB2	zinc finger E-box binding homeobox 2 [Source:HGNC Symbol;Acc:HGNC:14881]	protein_coding	699.85954025745	-0.700332817300625	0.0534077185791338	0.999964059897066	291.061562075953	574.554248385236	556.31467724522	902.372973105035	365.980252151723	1508.87352858153
ENSG00000115183	TANC1	tetratricopeptide repeat, ankyrin repeat and coiled-coil containing 1 [Source:HGNC Symbol;Acc:HGNC:29364]	protein_coding	200.259607654151	-0.806478504942721	0.05340945834648	0.999964059897066	119.658642186781	184.914010974559	65.3029115934211	390.540829160806	93.2213849820427	347.919867027295
ENSG00000183837	PNMA3	PNMA family member 3 [Source:HGNC Symbol;Acc:HGNC:18742]	protein_coding	17.48925192835	0.914590442379451	0.05342583776054	0.999964059897066	26.6806431902957	30.3787303743918	25.6251931569121	2.58066627198771	13.8105755528952	5.85970302361761
ENSG00000169218	RSPO1	R-spondin 1 [Source:HGNC Symbol;Acc:HGNC:21679]	protein_coding	223.911122114095	-0.823404540440115	0.053512378597238	0.999964059897066	24.2551301729961	51.5117602000557	10.7460487432212	511.832143944229	20.7158633293428	724.405786294727
ENSG00000180998	GPR137C	G protein-coupled receptor 137C [Source:HGNC Symbol;Acc:HGNC:25445]	protein_coding	230.154872065528	0.721136445980124	0.0535767637668838	0.999964059897066	248.21083210366	194.159711523287	470.346287299451	160.8615309539	191.621735796421	115.729134716448
ENSG00000183690	EFHC2	EF-hand domain containing 2 [Source:HGNC Symbol;Acc:HGNC:26233]	protein_coding	15.1643480282787	-0.909791048270018	0.0538563103228547	0.999964059897066	6.46803471279896	2.64162872820798	7.43957220684544	40.4304382611407	6.90528777644761	27.1011264842314
ENSG00000168528	SERINC2	serine incorporator 2 [Source:HGNC Symbol;Acc:HGNC:23231]	protein_coding	201.634310908084	-0.688213801558372	0.0541448648966123	0.999964059897066	151.190311411676	130.760622046295	138.872014527782	287.314178281298	139.832077473064	361.836661708387
ENSG00000198722	UNC13B	unc-13 homolog B [Source:HGNC Symbol;Acc:HGNC:12566]	protein_coding	413.868793987319	0.597264724641761	0.054258133016823	0.999964059897066	422.039265010132	482.097242897957	622.444207972735	244.30307374817	379.790827704618	332.538146590299
ENSG00000250616			antisense	31.7895174796226	0.912774250817701	0.0542642133882996	0.999964059897066	11.3190607473982	7.92488618462395	143.005110198251	6.88177672530055	12.0842536087833	9.52201741337861
ENSG00000078269	SYNJ2	synaptojanin 2 [Source:HGNC Symbol;Acc:HGNC:11504]	protein_coding	65.0440845255937	-0.861794123368086	0.0542973952704061	0.999964059897066	65.4888514670895	36.9828021949118	14.0525252795969	61.0757684370424	98.4003508143784	114.264208960543
ENSG00000111783	RFX4	regulatory factor X4 [Source:HGNC Symbol;Acc:HGNC:9985]	protein_coding	171.068816009543	-0.813804449899785	0.0548372438269861	0.999964059897066	61.4463297715901	146.610394415543	95.8878195548968	338.927503721052	70.779199708588	312.76164888559
ENSG00000154274	C4orf19	chromosome 4 open reading frame 19 [Source:HGNC Symbol;Acc:HGNC:25618]	protein_coding	12.6210578959469	-0.884146012996891	0.054996986256317	0.999964059897066	6.46803471279896	3.96244309231197	0.826619134093938	25.8066627198771	8.63160972055951	30.0309779960402
ENSG00000083857	FAT1	FAT atypical cadherin 1 [Source:HGNC Symbol;Acc:HGNC:3595]	protein_coding	1920.82902059641	-0.656320465482769	0.0550133998077604	0.999964059897066	1086.62983175023	1903.29349867385	1194.46464876574	3194.00462263012	1330.99421891028	2815.58730284826
ENSG00000162643	WDR63	WD repeat domain 63 [Source:HGNC Symbol;Acc:HGNC:30711]	protein_coding	21.3219715542147	-0.9080261262487	0.0556006439680297	0.999964059897066	7.27653905189883	9.24570054872794	9.91942960912726	46.4519928957787	10.3579316646714	44.6802355550843
ENSG00000107249	GLIS3	GLIS family zinc finger 3 [Source:HGNC Symbol;Acc:HGNC:28510]	protein_coding	322.904048693413	-0.867960091582771	0.0556953767466787	0.999964059897066	80.0419295708871	121.514921497567	25.6251931569121	866.243645297207	69.0528777644761	774.945724873429
ENSG00000204525	HLA-C	major histocompatibility complex, class I, C [Source:HGNC Symbol;Acc:HGNC:4933]	protein_coding	61.0296327735628	0.835645127668569	0.0557041724199914	0.999964059897066	90.5524859791854	154.535280600167	20.6654783523485	28.3873289918648	50.0633363792452	21.973886338566
ENSG00000104381	GDAP1	ganglioside induced differentiation associated protein 1 [Source:HGNC Symbol;Acc:HGNC:15968]	protein_coding	540.102411723306	0.611297105260696	0.0557228351696272	0.999964059897066	658.122532027294	495.305386538997	864.643614262259	374.196609438217	479.917500463109	368.428827609957
ENSG00000025039	RRAGD	Ras related GTP binding D [Source:HGNC Symbol;Acc:HGNC:19903]	protein_coding	327.61351264557	-0.724403073336625	0.0557850086067295	0.999964059897066	175.445441584672	258.879615364382	210.787879193954	590.112354194522	165.726906634743	564.728878901147
ENSG00000103319	EEF2K	eukaryotic elongation factor 2 kinase [Source:HGNC Symbol;Acc:HGNC:24615]	protein_coding	179.586376548711	-0.687004139532599	0.0563052405630321	0.999964059897066	128.552189916879	175.668310425831	90.1014856162392	217.63618893763	215.790243013988	249.769841381701
ENSG00000112333	NR2E1	nuclear receptor subfamily 2 group E member 1 [Source:HGNC Symbol;Acc:HGNC:7973]	protein_coding	196.401263433303	0.774637332173664	0.056310649088723	0.999964059897066	137.445737646978	355.299063943974	292.623173469254	221.07707730028	81.1371313732594	90.8253968660729
ENSG00000163629	PTPN13	protein tyrosine phosphatase, non-receptor type 13 [Source:HGNC Symbol;Acc:HGNC:9646]	protein_coding	405.556906368892	-0.689363003392907	0.0564540625250066	0.999964059897066	219.913180235165	375.111279405534	259.558408105497	713.12411315927	279.664154946128	585.970302361761
ENSG00000205403	CFI	complement factor I [Source:HGNC Symbol;Acc:HGNC:5394]	protein_coding	37.9969028226007	0.893411367105199	0.0566373727304186	0.999964059897066	58.2123124151906	113.590035312943	4.13309567046969	9.46244299728826	34.526438882238	8.05709165747421
ENSG00000112981	NME5	NME/NM23 family member 5 [Source:HGNC Symbol;Acc:HGNC:7853]	protein_coding	42.8005029642512	-0.850049094336923	0.0567438815673925	0.999964059897066	31.5316692248949	18.4914010974559	23.9719548887242	86.0222090662569	34.526438882238	62.2593446259371
ENSG00000152926	ZNF117	zinc finger protein 117 [Source:HGNC Symbol;Acc:HGNC:12897]	protein_coding	508.892951042382	0.585675024850366	0.0568189677464465	0.999964059897066	476.209055729823	635.31170913402	771.235652109644	405.16460470207	343.538066878269	421.898617700468
ENSG00000198121	LPAR1	lysophosphatidic acid receptor 1 [Source:HGNC Symbol;Acc:HGNC:3166]	protein_coding	74.9767952864017	-0.884734567876504	0.0573129811782902	0.999964059897066	20.2126084774967	55.4742032923676	28.9316696932878	165.162641407213	13.8105755528952	166.26907329515
ENSG00000261213			lincRNA	19.9115302070909	0.876166607971541	0.0574801769274037	0.999964059897066	22.6381214947964	59.4366463846796	13.225906145503	0	24.1685072175666	0
ENSG00000196526	AFAP1	actin filament associated protein 1 [Source:HGNC Symbol;Acc:HGNC:24017]	protein_coding	807.187792884805	0.655532404725078	0.0574814017694483	0.999964059897066	768.079122144876	781.922103549563	1495.35401357593	445.595042963211	933.940171764539	418.236303310707
ENSG00000064547	LPAR2	lysophosphatidic acid receptor 2 [Source:HGNC Symbol;Acc:HGNC:3168]	protein_coding	339.251845706948	0.626731700934944	0.0576858442594697	0.999964059897066	450.336916878628	442.472811974837	369.49875293999	204.732857577691	227.874496622771	340.595238247773
ENSG00000169432	SCN9A	sodium voltage-gated channel alpha subunit 9 [Source:HGNC Symbol;Acc:HGNC:10597]	protein_coding	117.022734515694	0.81473677921246	0.0580889081323681	0.999964059897066	195.658050062169	121.514921497567	130.605823186842	43.0111045331284	186.442769964085	24.9037378503748
ENSG00000167522	ANKRD11	ankyrin repeat domain 11 [Source:HGNC Symbol;Acc:HGNC:21316]	protein_coding	1755.35617863595	-0.539050255196743	0.0581953956102981	0.999964059897066	1573.34944388835	1623.28085348381	1034.92715588561	2075.71590476878	2128.55495708998	2096.3087566992
ENSG00000112655	PTK7	protein tyrosine kinase 7 (inactive) [Source:HGNC Symbol;Acc:HGNC:9618]	protein_coding	515.660990309654	-0.686212091431986	0.0582156944598126	0.999964059897066	337.146309404646	468.889099256917	265.344742044154	1021.08362161647	315.916915772478	685.58525376326
ENSG00000134250	NOTCH2	notch 2 [Source:HGNC Symbol;Acc:HGNC:7882]	protein_coding	1099.03023591263	-0.580327916649977	0.0583898255825603	0.999964059897066	710.675314068786	896.83295322661	905.147951832862	1458.93666576372	868.339937888287	1754.24859269552
ENSG00000134326	CMPK2	cytidine/uridine monophosphate kinase 2 [Source:HGNC Symbol;Acc:HGNC:27015]	protein_coding	24.7477097878857	0.894777889159728	0.0585586080929441	0.999964059897066	29.9146605466952	21.1330298256639	63.6496733252332	9.46244299728826	15.5368974970071	8.78955453542641
ENSG00000146555	SDK1	sidekick cell adhesion molecule 1 [Source:HGNC Symbol;Acc:HGNC:19307]	protein_coding	354.391138179874	-0.608248632490164	0.0586025192688174	0.999964059897066	287.827544719554	313.033004292646	213.267736596236	420.648602333996	407.411978810409	484.157962326405
ENSG00000074181	NOTCH3	notch 3 [Source:HGNC Symbol;Acc:HGNC:7883]	protein_coding	770.014306174901	-0.753179632365139	0.0586077828364137	0.999964059897066	434.16683009663	821.546534472683	271.957695116906	1385.8177880574	362.527608263499	1344.06938104229
ENSG00000145794	MEGF10	multiple EGF like domains 10 [Source:HGNC Symbol;Acc:HGNC:29634]	protein_coding	301.598684490472	-0.69228614863973	0.0587050558896151	0.999964059897066	171.402919889172	216.613555713055	224.013785339457	510.111699762903	162.274262746519	525.175883491728
ENSG00000147162	OGT	O-linked N-acetylglucosamine (GlcNAc) transferase [Source:HGNC Symbol;Acc:HGNC:8127]	protein_coding	1531.74537602856	0.535726386749933	0.0587249573605145	0.999964059897066	1619.43419121704	1941.59711523287	1965.70030087538	1340.22601725228	1040.97213229948	1282.5424992943
ENSG00000204789	ZNF204P	zinc finger protein 204, pseudogene [Source:HGNC Symbol;Acc:HGNC:12995]	processed_pseudogene	44.3185179051431	0.845216542339627	0.0587820736347838	0.999964059897066	82.4674425881867	56.7950176564716	48.7705289115423	20.6453301759017	34.526438882238	22.7063492165182
ENSG00000034239	EFCAB1	EF-hand calcium binding domain 1 [Source:HGNC Symbol;Acc:HGNC:25678]	protein_coding	36.9365513475956	-0.871218883832476	0.0588343690910706	0.999964059897066	32.3401735639948	18.4914010974559	10.7460487432212	43.0111045331284	56.9686241556928	60.0619559920805
ENSG00000182968	SOX1	SRY-box 1 [Source:HGNC Symbol;Acc:HGNC:11189]	protein_coding	743.08925511882	0.569296014119177	0.0589228432942185	0.999964059897066	818.206391169068	1027.59357527291	845.631374178099	670.113008626141	709.518319029992	387.472862436714
ENSG00000145555	MYO10	myosin X [Source:HGNC Symbol;Acc:HGNC:7593]	protein_coding	936.674978671807	-0.614991123246732	0.0594012027429855	0.999964059897066	719.568861798884	895.512138862506	510.02400573596	1330.76357425499	782.023840682692	1382.1574506958
ENSG00000136866	ZFP37	ZFP37 zinc finger protein [Source:HGNC Symbol;Acc:HGNC:12863]	protein_coding	120.999557531294	0.703746320114798	0.05941755090896	0.999964059897066	148.764798394376	151.893651871959	167.803684221069	86.8824311569195	96.6740288702665	73.9787506731723
ENSG00000136099	PCDH8	protocadherin 8 [Source:HGNC Symbol;Acc:HGNC:8660]	protein_coding	72.8644740748463	-0.814887377928854	0.0596288524081965	0.999964059897066	53.3612863805914	26.4162872820798	42.1575758387908	123.87198105541	20.7158633293428	170.663850562863
ENSG00000079462	PAFAH1B3	platelet activating factor acetylhydrolase 1b catalytic subunit 3 [Source:HGNC Symbol;Acc:HGNC:8576]	protein_coding	374.335717430275	0.599195380692268	0.0596364534470686	0.999964059897066	372.72050032504	380.39453686195	644.762924593272	304.518620094549	233.053462455107	310.564260251733
ENSG00000138641	HERC3	HECT and RLD domain containing E3 ubiquitin protein ligase 3 [Source:HGNC Symbol;Acc:HGNC:4876]	protein_coding	181.618866631911	0.733183860619112	0.0597405616862111	0.999964059897066	183.53048497567	154.535280600167	382.724659085493	91.1835416102323	184.716448019974	93.0227854999295
ENSG00000153071	DAB2	DAB2, clathrin adaptor protein [Source:HGNC Symbol;Acc:HGNC:2662]	protein_coding	82.1055570759976	-0.82546790779333	0.0597954228805483	0.999964059897066	50.9357733632918	70.0031612975116	19.8388592182545	232.259964478894	44.8843705469095	74.7112135511245
ENSG00000242808	SOX2-OT	SOX2 overlapping transcript [Source:HGNC Symbol;Acc:HGNC:20209]	sense_overlapping	326.415475566126	0.615169371392532	0.0598114243559501	0.999964059897066	353.316396186643	404.169195415821	445.547713276633	195.270414580403	352.169676598828	208.019457338425
ENSG00000184613	NELL2	neural EGFL like 2 [Source:HGNC Symbol;Acc:HGNC:7751]	protein_coding	791.564977362966	-0.673135847984299	0.0599764385739413	0.999964059897066	318.550709605349	460.964213072293	839.018421105347	1161.29982239447	314.190593828366	1655.36610417197
ENSG00000197406	DIO3	iodothyronine deiodinase 3 [Source:HGNC Symbol;Acc:HGNC:2885]	protein_coding	15.3655543425095	0.875069974420262	0.0599887912772079	0.999964059897066	21.8296171556965	25.0954729179758	27.2784314251	1.72044418132514	15.5368974970071	0.732462877952201
ENSG00000173821	RNF213	ring finger protein 213 [Source:HGNC Symbol;Acc:HGNC:14539]	protein_coding	387.731609428452	-0.596584703035813	0.0602733872988681	0.999964059897066	309.65716187525	352.657435215766	233.933214948584	411.186159336708	498.90704184834	520.048643346063
ENSG00000272505			lincRNA	29.6831401380664	-0.886664684245714	0.0602873215665188	0.999964059897066	8.89354773009857	10.5665149128319	19.8388592182545	44.7315487144536	6.90528777644761	87.1630824763119
ENSG00000009694	TENM1	teneurin transmembrane protein 1 [Source:HGNC Symbol;Acc:HGNC:8117]	protein_coding	343.496472281567	0.673882285941606	0.0604178226447891	0.999964059897066	327.444257335447	346.053363395246	630.710399313675	178.065972767152	397.054047145738	181.650793732146
ENSG00000011332	DPF1	double PHD fingers 1 [Source:HGNC Symbol;Acc:HGNC:20225]	protein_coding	421.90901136193	0.634684879338021	0.0606386703074291	0.999964059897066	564.336028691709	460.964213072293	527.383007551932	215.915744756305	500.633363792452	262.221710306888
ENSG00000213983	AP1G2	adaptor related protein complex 1 gamma 2 subunit [Source:HGNC Symbol;Acc:HGNC:556]	protein_coding	97.9159453247189	0.725618350463151	0.0606989049426526	0.999964059897066	109.148085778482	141.327136959127	134.738918857312	67.0973230716804	65.6002338762523	69.5839734054591
ENSG00000144218	AFF3	AF4/FMR2 family member 3 [Source:HGNC Symbol;Acc:HGNC:6473]	protein_coding	385.604180025699	-0.577522174763211	0.0607388843933097	0.999964059897066	299.146605466952	261.52124409259	335.607368442139	518.713920669529	381.51714964873	517.118791834254
ENSG00000127399	LRRC61	leucine rich repeat containing 61 [Source:HGNC Symbol;Acc:HGNC:21704]	protein_coding	26.8783340573094	0.870916045841162	0.060970279632489	0.999964059897066	27.4891475293956	48.8701314718477	51.2503863138242	0.860222090662569	32.8001169381261	0
ENSG00000213853	EMP2	epithelial membrane protein 2 [Source:HGNC Symbol;Acc:HGNC:3334]	protein_coding	121.615982959199	-0.768288356090813	0.0611255675909956	0.999964059897066	75.9994078753878	113.590035312943	49.5971480456363	176.345528585827	91.4950630379308	222.668714897469
ENSG00000141668	CBLN2	cerebellin 2 precursor [Source:HGNC Symbol;Acc:HGNC:1544]	protein_coding	106.663072475419	0.808595217181739	0.0614104339851523	0.999964059897066	150.381807072576	146.610394415543	92.5813430185211	28.3873289918648	203.705989405204	18.311571948805
ENSG00000114790	ARHGEF26	Rho guanine nucleotide exchange factor 26 [Source:HGNC Symbol;Acc:HGNC:24490]	protein_coding	114.183305491415	-0.784788920435353	0.0614525284020301	0.999964059897066	46.8932516677924	68.6823469334076	89.2748664821453	209.033968031004	44.8843705469095	226.33102928723
ENSG00000130413	STK33	serine/threonine kinase 33 [Source:HGNC Symbol;Acc:HGNC:14568]	protein_coding	135.207654989472	-0.72277518801364	0.0614725281472501	0.999964059897066	110.765094456682	100.381891671903	65.3029115934211	235.700852841544	98.4003508143784	200.694828558903
ENSG00000006468	ETV1	ETS variant 1 [Source:HGNC Symbol;Acc:HGNC:3490]	protein_coding	484.620905953343	0.578462999314013	0.061585013152886	0.999964059897066	489.145125155421	690.785912426388	594.339157413541	393.981717523457	457.475315189654	281.998208011597
ENSG00000137098	SPAG8	sperm associated antigen 8 [Source:HGNC Symbol;Acc:HGNC:14105]	protein_coding	19.1008488683166	-0.88648287286072	0.0616683183847555	0.999964059897066	13.7445737646978	2.64162872820798	9.09281047503332	43.871326623791	8.63160972055951	36.62314389761
ENSG00000165886	UBTD1	ubiquitin domain containing 1 [Source:HGNC Symbol;Acc:HGNC:25683]	protein_coding	36.0462958461764	-0.876838576582311	0.0616698254868128	0.999964059897066	20.2126084774967	26.4162872820798	7.43957220684544	74.8393218876435	20.7158633293428	66.6541218936503
ENSG00000102195	GPR50	G protein-coupled receptor 50 [Source:HGNC Symbol;Acc:HGNC:4506]	protein_coding	83.1752438629464	-0.843072005302274	0.0616885003362249	0.999964059897066	54.1697907196913	75.2864187539275	9.09281047503332	258.066627198771	37.9790827704619	64.4567332597937
ENSG00000269743	SLC25A53	solute carrier family 25 member 53 [Source:HGNC Symbol;Acc:HGNC:31894]	protein_coding	76.6428444485935	-0.791288559230008	0.0617159332379568	0.999964059897066	47.7017560068923	42.2660596513277	47.9439097774484	131.613979871373	37.9790827704619	152.352278614058
ENSG00000157470	FAM81A	family with sequence similarity 81 member A [Source:HGNC Symbol;Acc:HGNC:28379]	protein_coding	38.840546822471	-0.844897544666459	0.0618129437261588	0.999964059897066	29.9146605466952	13.2081436410399	24.7985740228181	56.7746579837296	43.1580486027976	65.1891961377459
ENSG00000106853	PTGR1	prostaglandin reductase 1 [Source:HGNC Symbol;Acc:HGNC:18429]	protein_coding	101.290114739636	-0.753171355126527	0.0618380680191093	0.999964059897066	70.3398775016887	77.9280474821355	52.0770054479181	163.442197225888	77.6844874850356	166.26907329515
ENSG00000122584	NXPH1	neurexophilin 1 [Source:HGNC Symbol;Acc:HGNC:20693]	protein_coding	43.4950596371353	0.884435591436115	0.0618994488027932	0.999964059897066	84.8929556054863	47.5493171077437	51.2503863138242	4.30111045331284	70.779199708588	2.1973886338566
ENSG00000177738			sense_overlapping	28.4555046115674	-0.873812772729364	0.0621048887949423	0.999964059897066	21.0211128165966	13.2081436410399	9.91942960912726	36.1293278078279	36.2527608263499	54.2022529684629
ENSG00000165633	VSTM4	V-set and transmembrane domain containing 4 [Source:HGNC Symbol;Acc:HGNC:26470]	protein_coding	37.236697067963	-0.84502521419582	0.0622953795680426	0.999964059897066	22.6381214947964	19.8122154615599	21.4920974864424	55.0542138024044	41.4317266586857	62.9918075038893
ENSG00000185340	GAS2L1	growth arrest specific 2 like 1 [Source:HGNC Symbol;Acc:HGNC:16955]	protein_coding	56.5914481763234	-0.841770555459989	0.062369910936066	0.999964059897066	28.2976518684954	35.6619878308078	26.451812291006	89.4630974289072	24.1685072175666	135.505632421157
ENSG00000175170	FAM182B	family with sequence similarity 182 member B [Source:HGNC Symbol;Acc:HGNC:34503]	protein_coding	13.7394654712261	-0.876750601088787	0.0624354376175607	0.999964059897066	8.0850433909987	5.28325745641597	2.47985740228181	32.6884394451776	20.7158633293428	13.1843318031396
ENSG00000114853	ZBTB47	zinc finger and BTB domain containing 47 [Source:HGNC Symbol;Acc:HGNC:26955]	protein_coding	85.35980513839	-0.741800267840567	0.0624821376227346	0.999964059897066	59.8293210933904	47.5493171077437	64.4762924593272	139.355978687336	74.2318435968118	126.716077885731
ENSG00000250722	SELENOP	selenoprotein P [Source:HGNC Symbol;Acc:HGNC:10751]	protein_coding	24.6456311034308	-0.878296118146648	0.0629713315611525	0.999964059897066	10.5105564082983	11.8873292769359	11.5726678773151	27.5271069012022	18.9895413852309	67.3865847716025
ENSG00000179241	LDLRAD3	low density lipoprotein receptor class A domain containing 3 [Source:HGNC Symbol;Acc:HGNC:27046]	protein_coding	293.620002773242	-0.69330262932782	0.0630667872374462	0.999964059897066	151.998815750776	228.500884989991	216.574213132612	482.584592861701	160.547940802407	521.513569101967
ENSG00000134532	SOX5	SRY-box 5 [Source:HGNC Symbol;Acc:HGNC:11201]	protein_coding	382.0318863721	-0.628329726440523	0.0631444406528891	0.999964059897066	270.848953598456	338.128477210622	235.586453216772	405.16460470207	359.074964375276	683.387865129404
ENSG00000135677	GNS	glucosamine (N-acetyl)-6-sulfatase [Source:HGNC Symbol;Acc:HGNC:4422]	protein_coding	545.90757644118	-0.639329205525306	0.0632537031996662	0.999964059897066	318.550709605349	435.868740154317	419.095900985627	886.028753382446	343.538066878269	872.363287641071
ENSG00000113721	PDGFRB	platelet derived growth factor receptor beta [Source:HGNC Symbol;Acc:HGNC:8804]	protein_coding	143.317314815948	-0.743548182711582	0.063432987617456	0.999964059897066	69.5313731625888	113.590035312943	96.7144386889908	253.765516745458	84.5897752614832	241.712749724226
ENSG00000172568	FNDC9	fibronectin type III domain containing 9 [Source:HGNC Symbol;Acc:HGNC:33547]	protein_coding	20.2976002697464	0.878892910474257	0.0635279106740483	0.999964059897066	25.063634512096	33.0203591025998	36.3712419001333	8.60222090662569	17.263219441119	1.4649257559044
ENSG00000158195	WASF2	WAS protein family member 2 [Source:HGNC Symbol;Acc:HGNC:12733]	protein_coding	327.260663826452	-0.64465953667367	0.0635465237341358	0.999964059897066	215.062154200565	260.200429728486	230.626738412209	545.380805480069	229.600818566883	482.6930365705
ENSG00000112378	PERP	PERP, TP53 apoptosis effector [Source:HGNC Symbol;Acc:HGNC:17637]	protein_coding	52.7852522423192	-0.854787776650229	0.0638518298425978	0.999964059897066	18.595599799297	44.9076883795357	19.0122400841606	135.054868234023	25.8948291616785	73.2462877952201
ENSG00000168283	BMI1	BMI1 proto-oncogene, polycomb ring finger [Source:HGNC Symbol;Acc:HGNC:1066]	protein_coding	168.095677667013	0.699299912282533	0.0639362733423863	0.999964059897066	157.658346124475	171.705867333519	332.300891905763	141.936644959324	110.484604423162	94.4877112558339
ENSG00000172986	GXYLT2	glucoside xylosyltransferase 2 [Source:HGNC Symbol;Acc:HGNC:33383]	protein_coding	44.2289598497919	-0.865885806191062	0.0639563569920214	0.999964059897066	22.6381214947964	35.6619878308078	9.09281047503332	93.76420788222	20.7158633293428	83.5007680865509
ENSG00000114861	FOXP1	forkhead box P1 [Source:HGNC Symbol;Acc:HGNC:3823]	protein_coding	456.367912425014	0.676032335711323	0.064089305093079	0.999964059897066	399.401143515336	487.380500354373	866.296852530447	312.260618910513	486.822788239556	186.045570999859
ENSG00000124813	RUNX2	runt related transcription factor 2 [Source:HGNC Symbol;Acc:HGNC:10472]	protein_coding	28.4483356311808	-0.877490245010785	0.0642810985462577	0.999964059897066	17.7870954601971	23.7746585538718	0.826619134093938	61.0757684370424	32.8001169381261	34.4257552637534
ENSG00000175093	SPSB4	splA/ryanodine receptor domain and SOCS box containing 4 [Source:HGNC Symbol;Acc:HGNC:30630]	protein_coding	87.8872750194108	-0.73042291446363	0.0643739518695334	0.999964059897066	62.25483411069	62.0782751128876	56.2101011183878	111.828871786134	105.305638590826	129.64592939754
ENSG00000124562	SNRPC	small nuclear ribonucleoprotein polypeptide C [Source:HGNC Symbol;Acc:HGNC:11157]	protein_coding	216.696055110477	0.666777473909317	0.0644464062790358	0.999964059897066	232.849249660763	273.408573369526	309.982175285227	208.173745940342	84.5897752614832	191.172811145524
ENSG00000205856	C22orf42	chromosome 22 open reading frame 42 [Source:HGNC Symbol;Acc:HGNC:27160]	protein_coding	25.0504533090077	0.875374142569048	0.064706540498685	0.999964059897066	56.5953037369909	30.3787303743918	28.1050505591939	10.3226650879508	24.1685072175666	0.732462877952201
ENSG00000131941	RHPN2	rhophilin Rho GTPase binding protein 2 [Source:HGNC Symbol;Acc:HGNC:19974]	protein_coding	78.6254839017186	-0.761709009822413	0.064830467034428	0.999964059897066	67.9143644843891	60.7574607487836	30.5849079614757	101.506206698183	101.852994702602	109.136968814878
ENSG00000029153	ARNTL2	aryl hydrocarbon receptor nuclear translocator like 2 [Source:HGNC Symbol;Acc:HGNC:18984]	protein_coding	85.6674496751215	0.77738837398122	0.064887216014365	0.999964059897066	105.105564082983	117.552478405255	111.593583102682	52.4735475304167	105.305638590826	21.973886338566
ENSG00000184384	MAML2	mastermind like transcriptional coactivator 2 [Source:HGNC Symbol;Acc:HGNC:16259]	protein_coding	112.735641856193	-0.751323106208702	0.0649469349341863	0.999964059897066	65.4888514670895	96.4194485795914	59.5165776547635	197.851080852391	77.6844874850356	179.453405098289
ENSG00000113805	CNTN3	contactin 3 [Source:HGNC Symbol;Acc:HGNC:2173]	protein_coding	56.5572465447347	-0.81989010648713	0.0649617195071732	0.999964059897066	25.8721388511958	15.8497723692479	57.8633393865757	137.635534506011	31.0737949940142	71.0488991613635
ENSG00000056972	TRAF3IP2	TRAF3 interacting protein 2 [Source:HGNC Symbol;Acc:HGNC:1343]	protein_coding	34.6989465379959	-0.84277852750431	0.0650533426169117	0.999964059897066	18.595599799297	22.4538441897679	17.3590018159727	50.7531033490916	63.8739119321404	35.1582181417056
ENSG00000109956	B3GAT1	beta-1,3-glucuronyltransferase 1 [Source:HGNC Symbol;Acc:HGNC:921]	protein_coding	694.807489157632	-0.587418667885016	0.0651465187635652	0.999964059897066	486.719612138122	562.6669191083	518.290197076899	935.921634640875	524.801871010018	1140.44470097158
ENSG00000165424	ZCCHC24	zinc finger CCHC-type containing 24 [Source:HGNC Symbol;Acc:HGNC:26911]	protein_coding	46.4986801035979	-0.852900873881623	0.0652383129560985	0.999964059897066	16.1700867819974	43.5868740154317	15.7057635477848	107.527761332821	29.3474730499023	66.6541218936503
ENSG00000267313			lincRNA	61.158051417883	-0.784878879224443	0.0652446365283957	0.999964059897066	46.8932516677924	33.0203591025998	34.7180036319454	114.409538058122	44.8843705469095	93.0227854999295
ENSG00000168615	ADAM9	ADAM metallopeptidase domain 9 [Source:HGNC Symbol;Acc:HGNC:216]	protein_coding	447.827892315551	-0.702386370134209	0.065288951490393	0.999964059897066	278.933996989455	330.203591025998	254.598693300933	912.695638192986	179.537482187638	730.997952196297
ENSG00000224597	SVIL-AS1	SVIL antisense RNA 1 [Source:HGNC Symbol;Acc:HGNC:51219]	transcribed_unprocessed_pseudogene	42.8375383962657	0.854527438560232	0.0655168003885649	0.999964059897066	51.7442777023917	71.3239756616155	47.1172906433545	7.74199881596312	72.5055216526999	6.59216590156981
ENSG00000166405	RIC3	RIC3 acetylcholine receptor chaperone [Source:HGNC Symbol;Acc:HGNC:30338]	protein_coding	188.556327792226	0.727283269718727	0.0655830382391438	0.999964059897066	233.657753999862	149.252023143751	362.059180733145	121.291314783422	188.169091908197	76.9086021849811
ENSG00000120738	EGR1	early growth response 1 [Source:HGNC Symbol;Acc:HGNC:3238]	protein_coding	102.174499075153	-0.796907933454531	0.0656047731881569	0.999964059897066	59.0208167542905	75.2864187539275	42.1575758387908	240.862185385519	39.7054047145738	156.014593003819
ENSG00000141756	FKBP10	FK506 binding protein 10 [Source:HGNC Symbol;Acc:HGNC:18169]	protein_coding	418.885225914562	-0.719224573463015	0.0656051687829802	0.999964059897066	240.934293051761	416.056524692757	185.162686037042	810.32920940414	214.063921069876	646.764721231793
ENSG00000181873	IBA57	IBA57, iron-sulfur cluster assembly [Source:HGNC Symbol;Acc:HGNC:27302]	protein_coding	151.006150991025	-0.660756988650948	0.0656404689691556	0.999964059897066	133.403215951479	118.873292769359	79.355436873018	185.807971583115	234.779784399219	153.817204369962
ENSG00000159445	THEM4	thioesterase superfamily member 4 [Source:HGNC Symbol;Acc:HGNC:17947]	protein_coding	71.7419160088569	0.774180048319699	0.0658736881711307	0.999964059897066	95.4035120137846	101.702706036007	85.1417708116756	38.7099940798156	84.5897752614832	24.9037378503748
ENSG00000153956	CACNA2D1	calcium voltage-gated channel auxiliary subunit alpha2delta 1 [Source:HGNC Symbol;Acc:HGNC:1399]	protein_coding	211.791872472668	-0.668893913688355	0.065919973105586	0.999964059897066	122.08415520408	112.269220948839	200.868449584827	315.701507273163	100.12667275849	419.701229066611
ENSG00000148219	ASTN2	astrotactin 2 [Source:HGNC Symbol;Acc:HGNC:17021]	protein_coding	71.9599072562782	-0.774605371627232	0.0660171637475085	0.999964059897066	63.0633384497898	44.9076883795357	32.2381462296636	85.1619869755943	81.1371313732594	125.251152129826
ENSG00000167614	TTYH1	tweety family member 1 [Source:HGNC Symbol;Acc:HGNC:13476]	protein_coding	888.603359196477	-0.579109257049107	0.0660272739857133	0.999964059897066	654.080010331795	612.857864944252	714.198931857162	1333.34424052698	555.875666004032	1461.26344151464
ENSG00000177426	TGIF1	TGFB induced factor homeobox 1 [Source:HGNC Symbol;Acc:HGNC:11776]	protein_coding	178.046264237764	-0.78360397099478	0.0661509356461538	0.999964059897066	113.190607473982	182.272382246351	44.6374332410726	321.723061907801	91.4950630379308	314.959037519446
ENSG00000084073	ZMPSTE24	zinc metallopeptidase STE24 [Source:HGNC Symbol;Acc:HGNC:12877]	protein_coding	242.131656140743	-0.666247379172495	0.0663178704245	0.999964059897066	147.147789716176	173.026681697623	185.989305171136	425.809934877972	150.190009137736	370.626216243814
ENSG00000239265	CLRN1-AS1	CLRN1 antisense RNA 1 [Source:HGNC Symbol;Acc:HGNC:30895]	antisense	30.1926390859595	0.856241559532722	0.0663815892965077	0.999964059897066	15.3615824428975	6.60407182051996	133.085680589124	0	22.4421852734547	3.662314389761
ENSG00000113369	ARRDC3	arrestin domain containing 3 [Source:HGNC Symbol;Acc:HGNC:29263]	protein_coding	578.269740915466	0.593840135517492	0.066388963641645	0.999964059897066	768.887626483976	505.871901451829	871.256567335011	498.068590493627	493.728076016004	331.805683712347
ENSG00000224383	PRR29	proline rich 29 [Source:HGNC Symbol;Acc:HGNC:25673]	protein_coding	21.3337750344273	-0.867588738493018	0.0669145133623324	0.999964059897066	12.9360694255979	10.5665149128319	7.43957220684544	33.5486615358402	27.6211511057904	35.8906810196578
ENSG00000141314	RHBDL3	rhomboid like 3 [Source:HGNC Symbol;Acc:HGNC:16502]	protein_coding	99.9144407399778	-0.722067936750459	0.0669220694224686	0.999964059897066	75.9994078753878	76.6072331180315	53.730243716106	129.893535690048	103.579316646714	159.67690739358
ENSG00000150594	ADRA2A	adrenoceptor alpha 2A [Source:HGNC Symbol;Acc:HGNC:281]	protein_coding	53.718220470681	0.836814961401652	0.0669653256273742	0.999964059897066	49.3187646850921	31.6995447384958	158.710873746036	22.3657743572268	39.7054047145738	20.5089605826616
ENSG00000140836	ZFHX3	zinc finger homeobox 3 [Source:HGNC Symbol;Acc:HGNC:777]	protein_coding	2476.50312483033	0.684334259122846	0.0672331181609412	0.999964059897066	2886.36049058654	2950.69928940832	2626.99560815054	1305.81713362578	4619.63752244345	469.508704767361
ENSG00000106829	TLE4	transducin like enhancer of split 4 [Source:HGNC Symbol;Acc:HGNC:11840]	protein_coding	920.720686446148	0.549612153981728	0.0672365233344603	0.999964059897066	1089.05534476752	1063.25556310371	1163.05312167017	707.102558524632	959.835000926218	542.022529684629
ENSG00000149485	FADS1	fatty acid desaturase 1 [Source:HGNC Symbol;Acc:HGNC:3574]	protein_coding	1136.61567446173	0.509937942228697	0.0673534851677067	0.999964059897066	1111.69346626232	1541.39036290936	1415.17195756882	767.318104871012	1063.41431757293	920.705837585917
ENSG00000100968	NFATC4	nuclear factor of activated T cells 4 [Source:HGNC Symbol;Acc:HGNC:7778]	protein_coding	199.559481468185	-0.801070289751188	0.0673574475749912	0.999964059897066	113.999111813082	186.234825338663	48.7705289115423	344.94905835569	69.0528777644761	434.350486625655
ENSG00000112695	COX7A2	cytochrome c oxidase subunit 7A2 [Source:HGNC Symbol;Acc:HGNC:2288]	protein_coding	323.622114557455	0.655913892836266	0.0675061526483648	0.999964059897066	309.65716187525	343.411734667038	548.048485904281	332.905949086414	94.9477069261546	312.76164888559
ENSG00000114270	COL7A1	collagen type VII alpha 1 chain [Source:HGNC Symbol;Acc:HGNC:2214]	protein_coding	240.58681039022	0.609178829241016	0.0675941968200088	0.999964059897066	348.465370152044	286.616717010566	258.731788971403	179.786416948477	222.695530790435	147.225038468392
ENSG00000196132	MYT1	myelin transcription factor 1 [Source:HGNC Symbol;Acc:HGNC:7622]	protein_coding	592.482866246592	0.596719744841293	0.0678642675936607	0.999964059897066	700.973261999587	680.219397513556	756.356507695953	329.465060723764	750.950045688678	336.932923858012
ENSG00000102359	SRPX2	sushi repeat containing protein, X-linked 2 [Source:HGNC Symbol;Acc:HGNC:30668]	protein_coding	18.4716502618899	-0.865967398504043	0.0679284295165148	0.999964059897066	10.5105564082983	11.8873292769359	3.30647653637575	35.2691057171653	29.3474730499023	20.5089605826616
ENSG00000184515	BEX5	brain expressed X-linked 5 [Source:HGNC Symbol;Acc:HGNC:27990]	protein_coding	65.2093795682203	0.811621727368067	0.06796784206425	0.999964059897066	129.360694255979	60.7574607487836	81.8352942752999	16.3442197225888	41.4317266586857	61.5268817479849
ENSG00000162975	KCNF1	potassium voltage-gated channel modifier subfamily F member 1 [Source:HGNC Symbol;Acc:HGNC:6246]	protein_coding	55.9105851848043	0.834668023305999	0.0681570752740121	0.999964059897066	57.4038080760908	64.7199038410956	109.940344834494	22.3657743572268	70.779199708588	10.2544802913308
ENSG00000110492	MDK	midkine [Source:HGNC Symbol;Acc:HGNC:6972]	protein_coding	1290.02815215954	-0.701193166812374	0.0681803077247243	0.999964059897066	1114.11897927962	1022.31031781649	430.668568862942	2390.55718995128	526.52819295413	2255.98566409278
ENSG00000106069	CHN2	chimerin 2 [Source:HGNC Symbol;Acc:HGNC:1944]	protein_coding	304.223532779761	0.661230074661725	0.0682278719615133	0.999964059897066	294.295579432353	274.72938773363	610.044920961326	204.732857577691	279.664154946128	161.874296027436
ENSG00000248445	SEMA6A-AS1	SEMA6A antisense RNA 1 [Source:HGNC Symbol;Acc:HGNC:51110]	antisense	31.5963292767643	-0.844664747308968	0.068275445951765	0.999964059897066	26.6806431902957	14.5289580051439	11.5726678773151	55.914435893067	31.0737949940142	49.8074757007497
ENSG00000137076	TLN1	talin 1 [Source:HGNC Symbol;Acc:HGNC:11845]	protein_coding	582.638020852028	-0.619027009163279	0.0684348011159215	0.999964059897066	409.103195584534	578.516691477548	324.034700564824	882.587865019796	464.380602966102	837.205069499366
ENSG00000071073	MGAT4A	mannosyl (alpha-1,3-)-glycoprotein beta-1,4-N-acetylglucosaminyltransferase, isozyme A [Source:HGNC Symbol;Acc:HGNC:7047]	protein_coding	167.937000960433	0.695603594941886	0.0684952743937128	0.999964059897066	166.551893854573	170.385052969415	318.248366626166	108.387983423484	160.547940802407	83.5007680865509
ENSG00000135638	EMX1	empty spiracles homeobox 1 [Source:HGNC Symbol;Acc:HGNC:3340]	protein_coding	127.234609532618	-0.705793596054424	0.0686689429916058	0.999964059897066	1.61700867819974	13.2081436410399	0.826619134093938	232.259964478894	8.63160972055951	506.864311542923
ENSG00000068745	IP6K2	inositol hexakisphosphate kinase 2 [Source:HGNC Symbol;Acc:HGNC:17313]	protein_coding	653.496440989738	0.541364381936215	0.068703727445815	0.999964059897066	699.356253321387	723.806271528987	939.865955464807	572.047690290608	391.875081313402	594.027394019235
ENSG00000254122	PCDHGB7	protocadherin gamma subfamily B, 7 [Source:HGNC Symbol;Acc:HGNC:8714]	protein_coding	99.0188406406282	-0.738692395384579	0.0687347457045265	0.999964059897066	67.1058601452892	62.0782751128876	59.5165776547635	221.937299390943	60.4212680439166	123.05376349597
ENSG00000158966	CACHD1	cache domain containing 1 [Source:HGNC Symbol;Acc:HGNC:29314]	protein_coding	868.885944802707	-0.861652932405902	0.0688131111629082	0.999964059897066	278.125492650355	368.507207585014	302.542603078381	1429.68911468119	201.979667461093	2632.47158336021
ENSG00000105355	PLIN3	perilipin 3 [Source:HGNC Symbol;Acc:HGNC:16893]	protein_coding	152.535752723798	-0.694178177665173	0.0688170421150282	0.999964059897066	129.360694255979	150.572837507855	55.3834819842938	195.270414580403	179.537482187638	205.089605826616
ENSG00000111554	MDM1	Mdm1 nuclear protein [Source:HGNC Symbol;Acc:HGNC:29917]	protein_coding	204.175207455603	-0.751331573160651	0.0689062971536396	0.999964059897066	96.2120163528845	143.968765687335	123.992870114091	324.303728179788	65.6002338762523	470.973630523265
ENSG00000105894	PTN	pleiotrophin [Source:HGNC Symbol;Acc:HGNC:9630]	protein_coding	1870.81265383822	-0.861640397303771	0.0692210261229772	0.999964059897066	664.590566740093	611.537050580148	969.624244292189	5464.13071988864	381.51714964873	3133.47619187952
ENSG00000253953	PCDHGB4	protocadherin gamma subfamily B, 4 [Source:HGNC Symbol;Acc:HGNC:8711]	protein_coding	117.939911112414	-0.748894150866664	0.0692731248201068	0.999964059897066	121.27565086498	103.023520400111	26.451812291006	169.463751860526	127.747823864281	159.67690739358
ENSG00000180891	CUEDC1	CUE domain containing 1 [Source:HGNC Symbol;Acc:HGNC:31350]	protein_coding	370.658242321917	-0.582506187956651	0.0692877859157664	0.999964059897066	313.699683570749	262.842058456694	266.997980312342	566.886357746633	293.474730499023	520.048643346063
ENSG00000166963	MAP1A	microtubule associated protein 1A [Source:HGNC Symbol;Acc:HGNC:6835]	protein_coding	1506.61474213949	-0.510102802707906	0.0695248039730288	0.999964059897066	1290.37292520339	1385.53426794509	958.878195548968	1545.81909692064	2296.00818566883	1563.07578155
ENSG00000156968	MPV17L	MPV17 mitochondrial inner membrane protein like [Source:HGNC Symbol;Acc:HGNC:26827]	protein_coding	20.8001036347265	0.859915922817152	0.0696047260527069	0.999964059897066	42.8507299722931	31.6995447384958	19.8388592182545	2.58066627198771	24.1685072175666	3.662314389761
ENSG00000251621			3prime_overlapping_ncRNA	11.7042085430985	-0.785516230010571	0.0696504781267112	0.999964059897066	0.80850433909987	3.96244309231197	1.65323826818788	30.1077731731899	0	33.6932923858012
ENSG00000150760	DOCK1	dedicator of cytokinesis 1 [Source:HGNC Symbol;Acc:HGNC:2987]	protein_coding	270.038088401431	-0.678391695752387	0.0702920572390597	0.999964059897066	146.339285377076	206.047040800223	196.735353914357	414.627047699358	141.558399417176	514.921403200397
ENSG00000135454	B4GALNT1	beta-1,4-N-acetyl-galactosaminyltransferase 1 [Source:HGNC Symbol;Acc:HGNC:4117]	protein_coding	359.036033488052	0.570926580382611	0.0703162850596178	0.999964059897066	407.486186906334	418.698153420965	488.531908249517	258.066627198771	328.001169381261	253.432155771462
ENSG00000074706	IPCEF1	interaction protein for cytohesin exchange factors 1 [Source:HGNC Symbol;Acc:HGNC:21204]	protein_coding	54.5723020653877	-0.784885455817622	0.0703637342143065	0.999964059897066	30.7231648857951	17.1705867333519	57.8633393865757	56.7746579837296	58.6949460998047	106.207117303069
ENSG00000106236	NPTX2	neuronal pentraxin 2 [Source:HGNC Symbol;Acc:HGNC:7953]	protein_coding	71.8960272333245	-0.803413752035406	0.0707710652115328	0.999964059897066	27.4891475293956	84.5321193026555	23.1453357546303	159.141086772575	58.6949460998047	78.3735279408855
ENSG00000075420	FNDC3B	fibronectin type III domain containing 3B [Source:HGNC Symbol;Acc:HGNC:24670]	protein_coding	317.800103334449	-0.631969900543046	0.0710269870414969	0.999964059897066	253.061858138259	253.596357907966	184.336066902948	527.316141576155	217.5165649581	470.973630523265
ENSG00000173905	GOLIM4	golgi integral membrane protein 4 [Source:HGNC Symbol;Acc:HGNC:15448]	protein_coding	358.745039111499	-0.664786829048865	0.0710336150222046	0.999964059897066	229.615232304363	285.295902646462	223.187166205363	634.843902908976	189.895413852309	589.632616751522
ENSG00000157890	MEGF11	multiple EGF like domains 11 [Source:HGNC Symbol;Acc:HGNC:29635]	protein_coding	46.0652167739869	-0.833691963673592	0.0711243874440678	0.999964059897066	22.6381214947964	39.6244309231197	13.225906145503	103.226650879508	25.8948291616785	71.7813620393157
ENSG00000157330	C1orf158	chromosome 1 open reading frame 158 [Source:HGNC Symbol;Acc:HGNC:28567]	protein_coding	10.5502201526838	-0.819184651836347	0.0712272018303317	0.999964059897066	8.0850433909987	1.32081436410399	0.826619134093938	24.0862185385519	17.263219441119	11.7194060472352
ENSG00000181234	TMEM132C	transmembrane protein 132C [Source:HGNC Symbol;Acc:HGNC:25436]	protein_coding	130.263077448051	-0.786778031374499	0.0714776570763301	0.999964059897066	10.5105564082983	42.2660596513277	7.43957220684544	653.768788903552	20.7158633293428	46.8776241889409
ENSG00000167815	PRDX2	peroxiredoxin 2 [Source:HGNC Symbol;Acc:HGNC:9353]	protein_coding	637.386899618126	0.549097113979013	0.0715710471410161	0.999964059897066	578.889106795507	620.782751128876	1148.17397725648	516.993476488204	386.696115481066	572.785970558621
ENSG00000104427	ZC2HC1A	zinc finger C2HC-type containing 1A [Source:HGNC Symbol;Acc:HGNC:24277]	protein_coding	239.997093808708	0.670141110807705	0.071675169423974	0.999964059897066	250.63634512096	182.272382246351	508.370767467772	141.076422868661	214.063921069876	143.562724078631
ENSG00000176601	MAP3K19	mitogen-activated protein kinase kinase kinase 19 [Source:HGNC Symbol;Acc:HGNC:26249]	protein_coding	13.2694526798584	-0.83457555874784	0.0718344979573302	0.999964059897066	12.127565086498	1.32081436410399	1.65323826818788	27.5271069012022	12.0842536087833	24.9037378503748
ENSG00000074410	CA12	carbonic anhydrase 12 [Source:HGNC Symbol;Acc:HGNC:1371]	protein_coding	177.847634351562	-0.719934634731457	0.0719526024509494	0.999964059897066	93.7865033355849	124.156550225775	119.033155309527	389.680607070144	81.1371313732594	259.291858795079
ENSG00000178951	ZBTB7A	zinc finger and BTB domain containing 7A [Source:HGNC Symbol;Acc:HGNC:18078]	protein_coding	188.632648105226	-0.643455475955067	0.0719526264152682	0.999964059897066	190.807024027569	132.081436410399	100.020915225366	208.173745940342	264.127257449121	236.585509578561
ENSG00000085276	MECOM	MDS1 and EVI1 complex locus [Source:HGNC Symbol;Acc:HGNC:3498]	protein_coding	26.6560471585047	-0.847916653731987	0.0721701456103634	0.999964059897066	13.7445737646978	18.4914010974559	8.26619134093938	46.4519928957787	22.4421852734547	50.5399385787019
ENSG00000181751	C5orf30	chromosome 5 open reading frame 30 [Source:HGNC Symbol;Acc:HGNC:25052]	protein_coding	189.017441774342	0.654050255361419	0.0722004126892705	0.999964059897066	194.849545723069	188.876454066871	342.22032151489	129.893535690048	164.000584690631	114.264208960543
ENSG00000130202	NECTIN2	nectin cell adhesion molecule 2 [Source:HGNC Symbol;Acc:HGNC:9707]	protein_coding	222.999303144613	-0.614424309960899	0.0723303196379736	0.999964059897066	168.977406871873	183.593196610455	149.618063271003	314.8412851825	214.063921069876	306.901945861972
ENSG00000180694	TMEM64	transmembrane protein 64 [Source:HGNC Symbol;Acc:HGNC:25441]	protein_coding	106.143238830283	-0.773533419362436	0.0724900108260177	0.999964059897066	42.0422256331932	79.2488618462395	68.6093881297969	198.711302943053	43.1580486027976	205.089605826616
ENSG00000109099	PMP22	peripheral myelin protein 22 [Source:HGNC Symbol;Acc:HGNC:9118]	protein_coding	68.2640181383024	-0.78029296677624	0.0726401469315815	0.999964059897066	41.2337212940934	50.1909458359517	31.4115270955696	157.42064259125	41.4317266586857	87.8955453542641
ENSG00000102879	CORO1A	coronin 1A [Source:HGNC Symbol;Acc:HGNC:2252]	protein_coding	98.8796959044522	0.697151717945734	0.0726546669219781	0.999964059897066	141.488259342477	120.194107133463	122.339631845903	61.935990527705	82.8634533173713	64.4567332597937
ENSG00000137343	ATAT1	alpha tubulin acetyltransferase 1 [Source:HGNC Symbol;Acc:HGNC:21186]	protein_coding	1046.2086880421	0.598402143319735	0.0728088011737626	0.999964059897066	966.971189563444	810.980019559851	2236.8313768582	690.758338802043	889.05580121763	682.655402251451
ENSG00000182287	AP1S2	adaptor related protein complex 1 sigma 2 subunit [Source:HGNC Symbol;Acc:HGNC:560]	protein_coding	484.14559192749	0.634049768773953	0.0728136082278409	0.999964059897066	343.614344117445	571.912619657028	941.519193732995	461.9392626858	260.674613560897	325.213517810777
ENSG00000153130	SCOC	short coiled-coil protein [Source:HGNC Symbol;Acc:HGNC:20335]	protein_coding	481.817640135288	0.589337938843834	0.0728479084683725	0.999964059897066	481.060081764423	455.680955615877	843.978135909911	508.391255581578	239.958750231554	361.836661708387
ENSG00000147655	RSPO2	R-spondin 2 [Source:HGNC Symbol;Acc:HGNC:28583]	protein_coding	677.236069756985	-0.720771168114812	0.0730662166282344	0.999964059897066	26.6806431902957	101.702706036007	63.6496733252332	1265.38669536464	13.8105755528952	2592.18612507284
ENSG00000213064	SFT2D2	SFT2 domain containing 2 [Source:HGNC Symbol;Acc:HGNC:25140]	protein_coding	405.861145375816	-0.578460675693311	0.0730858385223146	0.999964059897066	356.550413543043	421.339782149173	188.469162573418	506.670811400253	505.812329624787	456.324372964221
ENSG00000145247	OCIAD2	OCIA domain containing 2 [Source:HGNC Symbol;Acc:HGNC:28685]	protein_coding	118.340550719491	0.678389378551769	0.0732422774279848	0.999964059897066	155.232833107175	109.627592220631	194.255496512075	84.3017648849318	84.5897752614832	82.0358423306465
ENSG00000164976	MYORG	myogenesis regulating glycosidase (putative) [Source:HGNC Symbol;Acc:HGNC:19918]	protein_coding	162.869419873535	-0.635564139281586	0.0734018095264816	0.999964059897066	105.914068422083	87.1737480308635	173.590018159727	215.915744756305	153.642653025959	240.980286846274
ENSG00000134198	TSPAN2	tetraspanin 2 [Source:HGNC Symbol;Acc:HGNC:20659]	protein_coding	65.2149446279556	0.776817513870953	0.0734321214591253	0.999964059897066	44.4677386504928	40.9452452872237	197.561973048451	31.8282173545151	31.0737949940142	45.4126984330365
ENSG00000240694	PNMA2	PNMA family member 2 [Source:HGNC Symbol;Acc:HGNC:9159]	protein_coding	981.877870254565	0.539916115195532	0.0734752783801113	0.999964059897066	1129.48056172252	1077.78452110886	1335.8165206958	878.286754566483	889.05580121763	580.843062216095
ENSG00000076356	PLXNA2	plexin A2 [Source:HGNC Symbol;Acc:HGNC:9100]	protein_coding	1519.14349048124	0.64456826094259	0.0735979129536961	0.999964059897066	1337.26617687118	1274.58586136035	3196.53619154126	830.114317489379	1774.65895854704	701.699437078208
ENSG00000185650	ZFP36L1	ZFP36 ring finger protein like 1 [Source:HGNC Symbol;Acc:HGNC:1107]	protein_coding	818.317185142572	-0.64494441457143	0.0737302625813361	0.999964059897066	585.357141508306	859.850151031698	356.272846794487	1372.91445669746	543.791412395249	1191.71710242823
ENSG00000169891	REPS2	RALBP1 associated Eps domain containing 2 [Source:HGNC Symbol;Acc:HGNC:9963]	protein_coding	79.5066061963275	0.819350192001544	0.0737996364186557	0.999964059897066	67.9143644843891	50.1909458359517	231.453357546303	32.6884394451776	79.4108094291475	15.3817204369962
ENSG00000215218	UBE2QL1	ubiquitin conjugating enzyme E2 Q family like 1 [Source:HGNC Symbol;Acc:HGNC:37269]	protein_coding	149.444444432951	0.668369995707945	0.0737998601918155	0.999964059897066	151.998815750776	124.156550225775	309.155556151133	121.291314783422	84.5897752614832	105.474654425117
ENSG00000152582	SPEF2	sperm flagellar 2 [Source:HGNC Symbol;Acc:HGNC:26293]	protein_coding	98.7850605340132	-0.701984033966476	0.074069149025135	0.999964059897066	80.850433909987	60.7574607487836	61.1698159229514	167.743307679201	74.2318435968118	147.957501346345
ENSG00000185630	PBX1	PBX homeobox 1 [Source:HGNC Symbol;Acc:HGNC:8632]	protein_coding	1809.00098857782	0.557360048007525	0.0741846769323698	0.999964059897066	1925.04883139679	2142.36089857667	2366.61058091094	1179.36448629838	2318.45037094228	922.170763341821
ENSG00000132205	EMILIN2	elastin microfibril interfacer 2 [Source:HGNC Symbol;Acc:HGNC:19881]	protein_coding	86.8447837306164	-0.83681255849693	0.074192429777978	0.999964059897066	29.9146605466952	110.948406584735	5.78633393865757	139.355978687336	43.1580486027976	191.905274023477
ENSG00000157404	KIT	KIT proto-oncogene receptor tyrosine kinase [Source:HGNC Symbol;Acc:HGNC:6342]	protein_coding	133.42096471754	-0.697287988030321	0.0743392371571814	0.999964059897066	70.3398775016887	85.8529336667595	104.98063002993	146.237755412637	75.9581655409237	317.156426153303
ENSG00000006128	TAC1	tachykinin precursor 1 [Source:HGNC Symbol;Acc:HGNC:11517]	protein_coding	144.613811453883	0.76611065883515	0.0743649716598954	0.999964059897066	188.38151101027	95.0986342154874	501.75781439502	7.74199881596312	72.5055216526999	2.1973886338566
ENSG00000166750	SLFN5	schlafen family member 5 [Source:HGNC Symbol;Acc:HGNC:28286]	protein_coding	104.343907368148	-0.68147505363898	0.0746957674114529	0.999964059897066	97.0205206919844	77.9280474821355	44.6374332410726	176.345528585827	160.547940802407	69.5839734054591
ENSG00000162415	ZSWIM5	zinc finger SWIM-type containing 5 [Source:HGNC Symbol;Acc:HGNC:29299]	protein_coding	343.92403794197	0.56155060354818	0.0748396898686109	0.999964059897066	338.763318082845	496.626200903101	410.829709644687	202.152191305704	381.51714964873	233.655658066752
ENSG00000204950	LRRC10B	leucine rich repeat containing 10B [Source:HGNC Symbol;Acc:HGNC:37215]	protein_coding	54.9146201850558	-0.792905938707896	0.0750218597191839	0.999964059897066	25.8721388511958	26.4162872820798	42.1575758387908	117.850426420772	24.1685072175666	93.0227854999295
ENSG00000131951	LRRC9	leucine rich repeat containing 9 [Source:HGNC Symbol;Acc:HGNC:19848]	protein_coding	23.8241770886341	-0.843427957691736	0.0751339800360924	0.999964059897066	10.5105564082983	17.1705867333519	6.6129530727515	48.1724370771039	17.263219441119	43.2153097991799
ENSG00000224717			lincRNA	63.7439534196958	-0.75128489434739	0.0752305183402345	0.999964059897066	51.7442777023917	31.6995447384958	42.1575758387908	77.4199881596312	96.6740288702665	82.7683052085987
ENSG00000020181	ADGRA2	adhesion G protein-coupled receptor A2 [Source:HGNC Symbol;Acc:HGNC:17849]	protein_coding	31.1260587280702	-0.829849430390384	0.0756222762837954	0.999964059897066	16.9785911210973	19.8122154615599	9.91942960912726	91.1835416102323	27.6211511057904	21.2414234606138
ENSG00000183775	KCTD16	potassium channel tetramerization domain containing 16 [Source:HGNC Symbol;Acc:HGNC:29244]	protein_coding	97.5135725583383	0.795511139910277	0.075686500944529	0.999964059897066	98.6375293701841	80.5696762103435	205.828164389391	23.2259964478894	151.916331081847	24.9037378503748
ENSG00000151388	ADAMTS12	ADAM metallopeptidase with thrombospondin type 1 motif 12 [Source:HGNC Symbol;Acc:HGNC:14605]	protein_coding	156.139959222943	-0.768265706261687	0.0756994155821087	0.999964059897066	94.5950076746848	166.422609877103	37.1978610342272	339.787725811715	72.5055216526999	226.33102928723
ENSG00000185561	TLCD2	TLC domain containing 2 [Source:HGNC Symbol;Acc:HGNC:33522]	protein_coding	49.191454571603	-0.814552092164499	0.07583303629176	0.999964059897066	55.786799397891	27.7371016461838	6.6129530727515	48.1724370771039	107.031960534938	49.8074757007497
ENSG00000171940	ZNF217	zinc finger protein 217 [Source:HGNC Symbol;Acc:HGNC:13009]	protein_coding	169.922383360155	-0.712544719537712	0.0759977925225533	0.999964059897066	97.0205206919844	142.647951323231	94.2345812867089	280.432401555998	88.042419149707	317.156426153303
ENSG00000142798	HSPG2	heparan sulfate proteoglycan 2 [Source:HGNC Symbol;Acc:HGNC:5273]	protein_coding	252.025162235465	-0.6879403387104	0.0761479382292203	0.999964059897066	186.76450233207	331.524405390102	62.8230541911393	354.411501352978	262.400935505009	314.226574641494
ENSG00000196743	GM2A	GM2 ganglioside activator [Source:HGNC Symbol;Acc:HGNC:4367]	protein_coding	91.8539859771797	-0.739527909946456	0.0763024083824328	0.999964059897066	58.2123124151906	72.6447900257195	47.1172906433545	142.796867049986	60.4212680439166	169.931387684911
ENSG00000144285	SCN1A	sodium voltage-gated channel alpha subunit 1 [Source:HGNC Symbol;Acc:HGNC:10585]	protein_coding	140.245232263738	0.66232605368988	0.0764029523105155	0.999964059897066	143.105268020677	240.388214266926	154.577778075566	129.033313599385	101.852994702602	72.5138249172679
ENSG00000167081	PBX3	PBX homeobox 3 [Source:HGNC Symbol;Acc:HGNC:8634]	protein_coding	1155.6801830904	0.830749852476332	0.0764307245429428	0.999964059897066	1017.09845858764	1167.59989786793	3459.40107618313	294.195955006599	892.508445105854	103.27726579126
ENSG00000140332	TLE3	transducin like enhancer of split 3 [Source:HGNC Symbol;Acc:HGNC:11839]	protein_coding	479.809395863834	-0.578228061805166	0.0764508558119358	0.999964059897066	376.763022020539	416.056524692757	305.849079614757	596.994130919823	417.76991047508	765.42370746005
ENSG00000082497	SERTAD4	SERTA domain containing 4 [Source:HGNC Symbol;Acc:HGNC:25236]	protein_coding	227.470322410217	0.734492584852114	0.0764565151478421	0.999964059897066	166.551893854573	114.910849677047	704.279502248035	165.162641407213	126.021501920169	87.8955453542641
ENSG00000100003	SEC14L2	SEC14 like lipid binding 2 [Source:HGNC Symbol;Acc:HGNC:10699]	protein_coding	62.3794455516574	-0.750140218669382	0.0764709116484426	0.999964059897066	50.1272690241919	47.5493171077437	26.451812291006	74.8393218876435	98.4003508143784	76.9086021849811
ENSG00000135424	ITGA7	integrin subunit alpha 7 [Source:HGNC Symbol;Acc:HGNC:6143]	protein_coding	226.523278572906	-0.704522100257092	0.0764985814343571	0.999964059897066	177.062450262871	208.688669528431	79.355436873018	318.28217354515	150.190009137736	425.560932090229
ENSG00000126500	FLRT1	fibronectin leucine rich transmembrane protein 1 [Source:HGNC Symbol;Acc:HGNC:3760]	protein_coding	76.9670115714221	-0.734817908087776	0.0765208943329244	0.999964059897066	29.9146605466952	40.9452452872237	86.7950090798635	104.086872970171	58.6949460998047	141.365335444775
ENSG00000111913	RIPOR2	RHO family interacting cell polarization regulator 2 [Source:HGNC Symbol;Acc:HGNC:13872]	protein_coding	441.770018847892	0.712129550896321	0.0765603537326235	0.999964059897066	511.783246650218	338.128477210622	831.578848898502	223.657743572268	618.023255992061	127.448540763683
ENSG00000130021	PUDP	pseudouridine 5'-phosphatase [Source:HGNC Symbol;Acc:HGNC:16818]	protein_coding	99.0075354914588	0.702050343893824	0.0766745865042026	0.999964059897066	107.531077100283	105.665149128319	176.069875562009	86.0222090662569	58.6949460998047	60.0619559920805
ENSG00000204682	CASC10	cancer susceptibility 10 [Source:HGNC Symbol;Acc:HGNC:31448]	protein_coding	158.603875075336	-0.737708812503662	0.0766780012931421	0.999964059897066	65.4888514670895	118.873292769359	106.633868298118	235.700852841544	58.6949460998047	366.2314389761
ENSG00000150510	FAM124A	family with sequence similarity 124 member A [Source:HGNC Symbol;Acc:HGNC:26413]	protein_coding	126.727016079774	-0.684476055905663	0.0767453381324997	0.999964059897066	66.2973558061893	59.4366463846796	138.872014527782	209.894190121667	69.0528777644761	216.809011873851
ENSG00000137500	CCDC90B	coiled-coil domain containing 90B [Source:HGNC Symbol;Acc:HGNC:28108]	protein_coding	377.28354509817	0.563659390415169	0.0767703619853737	0.999964059897066	420.422256331932	361.903135764494	606.738444424951	340.647947902377	246.864038008002	287.125448157263
ENSG00000181191	PJA1	praja ring finger ubiquitin ligase 1 [Source:HGNC Symbol;Acc:HGNC:16648]	protein_coding	583.263402277538	0.524832324967414	0.0768987553928713	0.999964059897066	697.739244643188	653.803110231476	747.26369722092	544.520583389406	416.043588530968	440.210189649273
ENSG00000073910	FRY	FRY microtubule binding protein [Source:HGNC Symbol;Acc:HGNC:20367]	protein_coding	394.874903366891	0.707399311033867	0.0770481536038076	0.999964059897066	434.16683009663	295.862417559294	776.195366914208	174.625084404502	550.696700171697	137.703021055014
ENSG00000100473	COCH	cochlin [Source:HGNC Symbol;Acc:HGNC:2180]	protein_coding	35.186849910366	0.822541054725123	0.0772096680023601	0.999964059897066	37.191199598594	38.3036165590158	74.3957220684544	8.60222090662569	37.9790827704619	14.649257559044
ENSG00000144455	SUMF1	sulfatase modifying factor 1 [Source:HGNC Symbol;Acc:HGNC:20376]	protein_coding	54.6743132844338	-0.774677438150234	0.077301594330562	0.999964059897066	33.1486779030947	35.6619878308078	31.4115270955696	94.6244299728826	37.9790827704619	95.2201741337861
ENSG00000171617	ENC1	ectodermal-neural cortex 1 [Source:HGNC Symbol;Acc:HGNC:3345]	protein_coding	3251.94416692728	0.530635132609945	0.0773678615903865	0.999964059897066	3346.39945953436	3599.21914218338	4770.41902285612	2665.8282589633	3238.57996715393	1891.21915087258
ENSG00000148411	NACC2	NACC family member 2 [Source:HGNC Symbol;Acc:HGNC:23846]	protein_coding	260.16514959398	-0.677468081571035	0.0775692441029789	0.999964059897066	143.913772359777	180.951567882247	189.295781707512	445.595042963211	110.484604423162	490.750128227975
ENSG00000188130	MAPK12	mitogen-activated protein kinase 12 [Source:HGNC Symbol;Acc:HGNC:6874]	protein_coding	170.889443954188	0.637649666687953	0.0776106512033807	0.999964059897066	251.44484946006	253.596357907966	140.525252795969	93.76420788222	181.26380413175	104.742191547165
ENSG00000157557	ETS2	ETS proto-oncogene 2, transcription factor [Source:HGNC Symbol;Acc:HGNC:3489]	protein_coding	55.1365640522049	0.795199963053234	0.0777819482966714	0.999964059897066	75.1909035362879	56.7950176564716	95.8878195548968	40.4304382611407	50.0633363792452	12.4518689251874
ENSG00000185274	GALNT17	polypeptide N-acetylgalactosaminyltransferase 17 [Source:HGNC Symbol;Acc:HGNC:16347]	protein_coding	227.227981264933	-0.69152606731871	0.0778625533252782	0.999964059897066	115.616120491281	186.234825338663	151.271301539191	424.949712787309	113.937248311386	371.358679121766
ENSG00000168038	ULK4	unc-51 like kinase 4 [Source:HGNC Symbol;Acc:HGNC:15784]	protein_coding	47.545412493882	-0.781599940959944	0.077885720539439	0.999964059897066	37.9997039376939	36.9828021949118	15.7057635477848	76.5597660689686	58.6949460998047	59.3294931141283
ENSG00000146005	PSD2	pleckstrin and Sec7 domain containing 2 [Source:HGNC Symbol;Acc:HGNC:19092]	protein_coding	403.63947507758	0.588236272093785	0.0779007125054135	0.999964059897066	538.463889840513	383.036165590158	565.407487720254	270.109736468047	414.317266586857	250.502304259653
ENSG00000258498	DIO3OS	DIO3 opposite strand/antisense RNA (head to head) [Source:HGNC Symbol;Acc:HGNC:20348]	lincRNA	11.385222916256	0.816192402266964	0.0779415437725169	0.999964059897066	24.2551301729961	19.8122154615599	11.5726678773151	4.30111045331284	6.90528777644761	1.4649257559044
ENSG00000177432	NAP1L5	nucleosome assembly protein 1 like 5 [Source:HGNC Symbol;Acc:HGNC:19968]	protein_coding	211.549521556436	0.639761611440135	0.0780049571054357	0.999964059897066	179.487963280171	169.064238605311	483.572193444954	144.517311231312	138.105755528952	154.549667247914
ENSG00000162433	AK4	adenylate kinase 4 [Source:HGNC Symbol;Acc:HGNC:363]	protein_coding	82.4635991007012	-0.765618270621959	0.0781868672907144	0.999964059897066	33.1486779030947	71.3239756616155	48.7705289115423	146.237755412637	46.6106924910214	148.689964224297
ENSG00000137672	TRPC6	transient receptor potential cation channel subfamily C member 6 [Source:HGNC Symbol;Acc:HGNC:12338]	protein_coding	13.3937945280526	-0.820113711025946	0.0783672070513741	0.999964059897066	8.0850433909987	5.28325745641597	1.65323826818788	23.2259964478894	12.0842536087833	30.0309779960402
ENSG00000116983	HPCAL4	hippocalcin like 4 [Source:HGNC Symbol;Acc:HGNC:18212]	protein_coding	244.837895044286	0.654857242756018	0.0785011807130195	0.999964059897066	300.763614145152	243.029842995134	372.805229476366	162.581975135226	286.569442722576	103.27726579126
ENSG00000164600	NEUROD6	neuronal differentiation 6 [Source:HGNC Symbol;Acc:HGNC:13804]	protein_coding	570.035756360233	-0.651567990301842	0.0785743176139143	0.999964059897066	3.23401735639948	11.8873292769359	3.30647653637575	935.061412550212	3.4526438882238	2463.27265855325
ENSG00000050165	DKK3	dickkopf WNT signaling pathway inhibitor 3 [Source:HGNC Symbol;Acc:HGNC:2893]	protein_coding	431.53227049988	-0.588622148440529	0.0786177198214912	0.999964059897066	277.316988311255	266.804501549006	394.297326962808	581.510133287897	231.327140510995	837.937532377318
ENSG00000072310	SREBF1	sterol regulatory element binding transcription factor 1 [Source:HGNC Symbol;Acc:HGNC:11289]	protein_coding	220.944887248819	0.598591597258807	0.0786354583641668	0.999964059897066	284.593527363154	272.087759005422	261.211646373684	128.173091508723	189.895413852309	189.70788538962
ENSG00000147119	CHST7	carbohydrate sulfotransferase 7 [Source:HGNC Symbol;Acc:HGNC:13817]	protein_coding	96.7805055129546	-0.747048207393654	0.0786416500702414	0.999964059897066	56.5953037369909	75.2864187539275	48.7705289115423	183.227305311127	48.3370144351333	168.466461929006
ENSG00000176533	GNG7	G protein subunit gamma 7 [Source:HGNC Symbol;Acc:HGNC:4410]	protein_coding	143.159119560255	-0.64008119576279	0.0788194617255124	0.999964059897066	129.360694255979	80.5696762103435	104.98063002993	178.926194857814	132.926789696616	232.190732310848
ENSG00000127995	CASD1	CAS1 domain containing 1 [Source:HGNC Symbol;Acc:HGNC:16014]	protein_coding	374.559814112205	0.542951608164662	0.0788455461113545	0.999964059897066	417.996743314633	471.530727985125	470.346287299451	271.830180649372	283.116798834352	332.538146590299
ENSG00000135052	GOLM1	golgi membrane protein 1 [Source:HGNC Symbol;Acc:HGNC:15451]	protein_coding	1350.13762643292	-0.595951533563887	0.0788962857432684	0.999964059897066	890.163277348957	1042.12253327805	977.063816499035	2320.87920060761	716.423606806439	2154.17332405742
ENSG00000003096	KLHL13	kelch like family member 13 [Source:HGNC Symbol;Acc:HGNC:22931]	protein_coding	156.308955262713	0.711927611469244	0.0791004525896256	0.999964059897066	201.317580435868	117.552478405255	296.756269139724	92.0437637008949	165.726906634743	64.4567332597937
ENSG00000198680	TUSC1	tumor suppressor candidate 1 [Source:HGNC Symbol;Acc:HGNC:31010]	protein_coding	35.7860411379129	-0.821523647124945	0.0791084591065689	0.999964059897066	10.5105564082983	17.1705867333519	26.451812291006	98.0653183355329	25.8948291616785	36.62314389761
ENSG00000185070	FLRT2	fibronectin leucine rich transmembrane protein 2 [Source:HGNC Symbol;Acc:HGNC:3761]	protein_coding	373.140955872625	-0.568625251241385	0.0791125868630013	0.999964059897066	236.891771356262	166.422609877103	488.531908249517	524.735475304167	264.127257449121	558.136712999577
ENSG00000141696	P3H4	prolyl 3-hydroxylase family member 4 (non-enzymatic) [Source:HGNC Symbol;Acc:HGNC:16946]	protein_coding	166.351469031944	-0.62243703352523	0.0792136909249133	0.999964059897066	134.211720290578	120.194107133463	115.726678773151	226.238409844256	157.095296914183	244.642601236035
ENSG00000124942	AHNAK	AHNAK nucleoprotein [Source:HGNC Symbol;Acc:HGNC:347]	protein_coding	1095.66472235199	-0.831652978564397	0.0795238260928194	0.999964059897066	513.400255328417	805.696762103435	214.09435573033	2240.87854617599	680.17084598009	2119.74756879367
ENSG00000169436	COL22A1	collagen type XXII alpha 1 chain [Source:HGNC Symbol;Acc:HGNC:22989]	protein_coding	128.692600668574	-0.665010188172723	0.0795491186682947	0.999964059897066	88.1269729618858	83.2113049385515	97.5410578230847	168.603529769864	91.4950630379308	243.177675480131
ENSG00000159409	CELF3	CUGBP Elav-like family member 3 [Source:HGNC Symbol;Acc:HGNC:11967]	protein_coding	1568.35423274487	0.497354183782376	0.0797120988112182	0.999964059897066	1951.72947458709	1563.84420709913	2087.21331358719	1156.13848985049	1386.23652112186	1264.96339022345
ENSG00000166033	HTRA1	HtrA serine peptidase 1 [Source:HGNC Symbol;Acc:HGNC:9476]	protein_coding	223.339936302499	-0.799185083418371	0.0797211617545287	0.999964059897066	37.9997039376939	72.6447900257195	76.8755794707362	661.510787719516	25.8948291616785	465.113927499648
ENSG00000164611	PTTG1	pituitary tumor-transforming 1 [Source:HGNC Symbol;Acc:HGNC:9690]	protein_coding	182.678199225526	0.692105388561279	0.0797677855046492	0.999964059897066	151.190311411676	297.183231923398	258.731788971403	197.851080852391	67.3265558203642	123.786226373922
ENSG00000110057	UNC93B1	unc-93 homolog B1, TLR signaling regulator [Source:HGNC Symbol;Acc:HGNC:13481]	protein_coding	26.6320996772786	-0.830569206836541	0.0797703841314468	0.999964059897066	18.595599799297	17.1705867333519	3.30647653637575	22.3657743572268	44.8843705469095	53.4697900905107
ENSG00000074935	TUBE1	tubulin epsilon 1 [Source:HGNC Symbol;Acc:HGNC:20775]	protein_coding	128.065704879	0.66345873096048	0.0800294137866427	0.999964059897066	157.658346124475	132.081436410399	201.695068718921	112.689093876797	93.2213849820427	71.0488991613635
ENSG00000179588	ZFPM1	zinc finger protein, FOG family member 1 [Source:HGNC Symbol;Acc:HGNC:19762]	protein_coding	80.0051469058575	-0.720745503325436	0.0802035123730469	0.999964059897066	56.5953037369909	56.7950176564716	46.2906715092605	130.75375778071	62.1475899880285	127.448540763683
ENSG00000102172	SMS	spermine synthase [Source:HGNC Symbol;Acc:HGNC:11123]	protein_coding	860.413419998185	0.560491250214281	0.0802752483474038	0.999964059897066	717.143348781585	1059.2931200114	1379.62733480278	817.210986129441	457.475315189654	731.730415074249
ENSG00000119638	NEK9	NIMA related kinase 9 [Source:HGNC Symbol;Acc:HGNC:18591]	protein_coding	292.859366251492	-0.601947332489636	0.0805011572050408	0.999964059897066	240.125788712661	260.200429728486	163.6705885506	425.809934877972	252.043003840338	415.306451798898
ENSG00000167619	TMEM145	transmembrane protein 145 [Source:HGNC Symbol;Acc:HGNC:26912]	protein_coding	144.876159872847	0.631701842061586	0.0805124737607733	0.999964059897066	195.658050062169	153.214466236063	198.388592182545	92.9039857915574	105.305638590826	123.786226373922
ENSG00000152503	TRIM36	tripartite motif containing 36 [Source:HGNC Symbol;Acc:HGNC:16280]	protein_coding	384.42797630243	0.55933968275906	0.080531801702125	0.999964059897066	488.336620816321	397.565123595301	516.636958808711	251.18485047347	364.253930207611	288.590373913167
ENSG00000035862	TIMP2	TIMP metallopeptidase inhibitor 2 [Source:HGNC Symbol;Acc:HGNC:11821]	protein_coding	1393.86941106967	-0.503633531917479	0.080581328838491	0.999964059897066	1132.71457907892	908.720282503546	1275.47332390695	2215.93210554678	1065.14063951704	1765.2355358648
ENSG00000171033	PKIA	cAMP-dependent protein kinase inhibitor alpha [Source:HGNC Symbol;Acc:HGNC:9017]	protein_coding	1456.80039923094	0.585378795489309	0.0807834445273345	0.999964059897066	1170.71428301661	1146.46686804226	3322.18229992354	1142.37493639989	1023.70891285836	935.355095144961
ENSG00000075290	WNT8B	Wnt family member 8B [Source:HGNC Symbol;Acc:HGNC:12789]	protein_coding	837.405275384742	-0.668393524831507	0.0807979982032804	0.999964059897066	13.7445737646978	89.8153767590714	20.6654783523485	1702.37951742122	13.8105755528952	3184.01613045822
ENSG00000174807	CD248	CD248 molecule [Source:HGNC Symbol;Acc:HGNC:18219]	protein_coding	12.6159115169581	-0.798984211485269	0.0808478024206945	0.999964059897066	5.65953037369909	3.96244309231197	1.65323826818788	47.3122149864413	1.7263219441119	15.3817204369962
ENSG00000100228	RAB36	RAB36, member RAS oncogene family [Source:HGNC Symbol;Acc:HGNC:9775]	protein_coding	142.799789104483	-0.660128069187488	0.0808694760961354	0.999964059897066	106.722572761183	96.4194485795914	95.8878195548968	204.732857577691	96.6740288702665	256.36200728327
ENSG00000204592	HLA-E	major histocompatibility complex, class I, E [Source:HGNC Symbol;Acc:HGNC:4962]	protein_coding	61.3169567994729	-0.795485435209456	0.0815328975061054	0.999964059897066	33.1486779030947	58.1158320205756	15.7057635477848	127.31286941806	31.0737949940142	102.544802913308
ENSG00000196187	TMEM63A	transmembrane protein 63A [Source:HGNC Symbol;Acc:HGNC:29118]	protein_coding	51.0870991298303	-0.764476534132161	0.0816939440769746	0.999964059897066	43.659234311393	33.0203591025998	21.4920974864424	67.0973230716804	62.1475899880285	79.1059908188377
ENSG00000149257	SERPINH1	serpin family H member 1 [Source:HGNC Symbol;Acc:HGNC:1546]	protein_coding	584.973158755812	-0.713717284659514	0.0818410328926634	0.999964059897066	371.10349164684	627.386822949396	166.150445952882	1293.7740243565	229.600818566883	821.82334906237
ENSG00000068697	LAPTM4A	lysosomal protein transmembrane 4 alpha [Source:HGNC Symbol;Acc:HGNC:6924]	protein_coding	549.953319270886	-0.660961446482389	0.0818755059812411	0.999964059897066	317.742205266249	373.79046504143	368.672133805896	1235.27892219145	198.527023572869	805.709165747421
ENSG00000178403	NEUROG2	neurogenin 2 [Source:HGNC Symbol;Acc:HGNC:13805]	protein_coding	261.413261754422	-0.750065515364036	0.081910156941743	0.999964059897066	33.1486779030947	79.2488618462395	37.1978610342272	451.616597597849	17.263219441119	950.004352704005
ENSG00000088727	KIF9	kinesin family member 9 [Source:HGNC Symbol;Acc:HGNC:16666]	protein_coding	49.110620265265	-0.766308833987234	0.0819715693186243	0.999964059897066	42.0422256331932	29.0579160102878	21.4920974864424	90.3233195195697	41.4317266586857	70.3164362834113
ENSG00000135549	PKIB	cAMP-dependent protein kinase inhibitor beta [Source:HGNC Symbol;Acc:HGNC:9018]	protein_coding	96.2808734991824	0.74870845020236	0.082081560380398	0.999964059897066	110.765094456682	89.8153767590714	182.68282863476	115.269760148784	53.515980267469	25.636200728327
ENSG00000166111	SVOP	SV2 related protein [Source:HGNC Symbol;Acc:HGNC:25417]	protein_coding	230.063423273146	0.684409698359421	0.0822243975984079	0.999964059897066	272.465962276656	211.330298256639	371.978610342272	98.9255404261954	329.727491325373	95.9526370117383
ENSG00000120278	PLEKHG1	pleckstrin homology and RhoGEF domain containing G1 [Source:HGNC Symbol;Acc:HGNC:20884]	protein_coding	403.181274117656	-0.620338844033014	0.0823640288086491	0.999964059897066	209.402623826866	339.449291574726	323.20808143073	566.02613565597	243.411394119778	737.590118097866
ENSG00000021300	PLEKHB1	pleckstrin homology domain containing B1 [Source:HGNC Symbol;Acc:HGNC:19079]	protein_coding	61.9888037973354	-0.772615605780376	0.0826309050949592	0.999964059897066	57.4038080760908	29.0579160102878	25.6251931569121	48.1724370771039	72.5055216526999	139.167946810918
ENSG00000182197	EXT1	exostosin glycosyltransferase 1 [Source:HGNC Symbol;Acc:HGNC:3512]	protein_coding	311.929455966309	-0.677725223776175	0.0826408663258529	0.999964059897066	155.232833107175	253.596357907966	210.787879193954	544.520583389406	134.653111640728	572.785970558621
ENSG00000159307	SCUBE1	signal peptide, CUB domain and EGF like domain containing 1 [Source:HGNC Symbol;Acc:HGNC:13441]	protein_coding	394.173017034693	0.639403739291474	0.0826482673993788	0.999964059897066	500.464185902819	385.677794318366	542.262151965623	182.367083220465	569.686241556928	184.580645243955
ENSG00000149131	SERPING1	serpin family G member 1 [Source:HGNC Symbol;Acc:HGNC:1228]	protein_coding	108.289719259202	-0.717782730458173	0.0827226515986093	0.999964059897066	84.0844512663865	100.381891671903	38.0244801683211	156.560420500588	89.7687410938189	180.918330854194
ENSG00000248540			lincRNA	149.560562258014	0.766305431463439	0.082865212871016	0.999964059897066	261.955405868358	149.252023143751	145.484967600533	21.5055522665642	274.485189113792	44.6802355550843
ENSG00000100078	PLA2G3	phospholipase A2 group III [Source:HGNC Symbol;Acc:HGNC:17934]	protein_coding	21.9248849851436	0.807005009884929	0.0828720702645184	0.999964059897066	31.5316692248949	51.5117602000557	15.7057635477848	0	32.8001169381261	0
ENSG00000114251	WNT5A	Wnt family member 5A [Source:HGNC Symbol;Acc:HGNC:12784]	protein_coding	204.988820453883	-0.803628541601094	0.0830518526565769	0.999964059897066	38.8082082767937	100.381891671903	58.6899585206696	380.218164072855	43.1580486027976	608.676651578279
ENSG00000188517	COL25A1	collagen type XXV alpha 1 chain [Source:HGNC Symbol;Acc:HGNC:18603]	protein_coding	63.2878129158996	0.757486071300682	0.0830870218626882	0.999964059897066	66.2973558061893	95.0986342154874	89.2748664821453	38.7099940798156	74.2318435968118	16.1141833149484
ENSG00000129116	PALLD	palladin, cytoskeletal associated protein [Source:HGNC Symbol;Acc:HGNC:17068]	protein_coding	1255.75990016447	-0.629983550379614	0.0832231458127889	0.999964059897066	837.610495307465	1212.50758624746	639.803209788708	2037.86613277963	681.897167924201	2124.87480893933
ENSG00000136068	FLNB	filamin B [Source:HGNC Symbol;Acc:HGNC:3755]	protein_coding	500.679098957991	-0.645451000341194	0.0834605893125652	0.999964059897066	349.273874491144	534.929817462117	209.134640925766	624.521237821025	367.706574095835	918.50844895206
ENSG00000232284	GNG12-AS1	GNG12 antisense RNA 1 [Source:HGNC Symbol;Acc:HGNC:43938]	antisense	24.3513098835862	-0.820083158237964	0.083508508042932	0.999964059897066	15.3615824428975	14.5289580051439	5.78633393865757	40.4304382611407	17.263219441119	52.7373272125585
ENSG00000152128	TMEM163	transmembrane protein 163 [Source:HGNC Symbol;Acc:HGNC:25380]	protein_coding	38.5047515220624	-0.784324919103151	0.0835699470230715	0.999964059897066	21.0211128165966	9.24570054872794	38.0244801683211	43.871326623791	20.7158633293428	98.1500256455949
ENSG00000272341			lincRNA	39.7053091997828	0.800268158879131	0.0836795818132193	0.999964059897066	27.4891475293956	10.5665149128319	144.658348466439	19.7851080852391	8.63160972055951	27.1011264842314
ENSG00000155886	SLC24A2	solute carrier family 24 member 2 [Source:HGNC Symbol;Acc:HGNC:10976]	protein_coding	53.0812522161028	-0.752212941309291	0.0836862010613658	0.999964059897066	22.6381214947964	21.1330298256639	62.8230541911393	56.7746579837296	56.9686241556928	98.1500256455949
ENSG00000175806	MSRA	methionine sulfoxide reductase A [Source:HGNC Symbol;Acc:HGNC:7377]	protein_coding	63.7375123911259	-0.737683976307011	0.0838064080084074	0.999964059897066	37.191199598594	34.3411734667038	49.5971480456363	98.0653183355329	37.9790827704619	125.251152129826
ENSG00000143816	WNT9A	Wnt family member 9A [Source:HGNC Symbol;Acc:HGNC:12778]	protein_coding	42.071976843203	-0.81453028838911	0.0839152635125125	0.999964059897066	21.8296171556965	26.4162872820798	10.7460487432212	68.8177672530055	10.3579316646714	114.264208960543
ENSG00000197959	DNM3	dynamin 3 [Source:HGNC Symbol;Acc:HGNC:29125]	protein_coding	360.161141861381	0.582217519183896	0.0840161867401637	0.999964059897066	388.082082767937	339.449291574726	607.565063559044	220.216855209618	357.348642431164	248.304915625796
ENSG00000124785	NRN1	neuritin 1 [Source:HGNC Symbol;Acc:HGNC:17972]	protein_coding	181.164550715511	-0.796201842900537	0.084076093795618	0.999964059897066	101.063042387484	59.4366463846796	15.7057635477848	393.981717523457	41.4317266586857	475.368407790978
ENSG00000129250	KIF1C	kinesin family member 1C [Source:HGNC Symbol;Acc:HGNC:6317]	protein_coding	354.868712189619	-0.586104007326463	0.0842079956374201	0.999964059897066	282.976518684954	383.036165590158	168.630303355163	493.767480040315	364.253930207611	436.547875259512
ENSG00000110900	TSPAN11	tetraspanin 11 [Source:HGNC Symbol;Acc:HGNC:30795]	protein_coding	550.491713157297	-0.607241643632365	0.084405024973164	0.999964059897066	321.784726961748	574.554248385236	338.913844978515	940.222745094188	412.590944642745	714.883768881348
ENSG00000152518	ZFP36L2	ZFP36 ring finger protein like 2 [Source:HGNC Symbol;Acc:HGNC:1108]	protein_coding	493.527676199536	-0.802306375074526	0.0844763116688497	0.999964059897066	120.467146525881	225.859256261783	124.819489248185	719.145667793908	100.12667275849	1670.74782460897
ENSG00000118473	SGIP1	SH3 domain GRB2 like endophilin interacting protein 1 [Source:HGNC Symbol;Acc:HGNC:25412]	protein_coding	302.156998129023	0.648703459504816	0.0845280839735198	0.999964059897066	284.593527363154	196.801340251495	719.98526579582	174.625084404502	258.948291616785	177.988479342385
ENSG00000057019	DCBLD2	discoidin, CUB and LCCL domain containing 2 [Source:HGNC Symbol;Acc:HGNC:24627]	protein_coding	734.494920703724	0.534409232636777	0.0846577157675984	0.999964059897066	695.313731625888	1048.72660509857	910.93428577152	691.618560892705	637.012797377292	423.363543456372
ENSG00000187210	GCNT1	glucosaminyl (N-acetyl) transferase 1, core 2 [Source:HGNC Symbol;Acc:HGNC:4203]	protein_coding	209.118505914063	-0.761164754829435	0.0848006058282843	0.999964059897066	50.9357733632918	88.4945623949674	8.26619134093938	315.701507273163	74.2318435968118	717.081157515205
ENSG00000152953	STK32B	serine/threonine kinase 32B [Source:HGNC Symbol;Acc:HGNC:14217]	protein_coding	109.834916669301	0.753816892073363	0.0849299294227511	0.999964059897066	118.850137847681	83.2113049385515	248.812359362275	67.0973230716804	113.937248311386	27.1011264842314
ENSG00000075891	PAX2	paired box 2 [Source:HGNC Symbol;Acc:HGNC:8616]	protein_coding	11.1004669118881	-0.792938863209235	0.0849838231463355	0.999964059897066	8.0850433909987	2.64162872820798	0.826619134093938	41.2906603518033	8.63160972055951	5.12724014566541
ENSG00000105379	ETFB	electron transfer flavoprotein beta subunit [Source:HGNC Symbol;Acc:HGNC:3482]	protein_coding	168.729156882051	0.689367563093082	0.0852298543979666	0.999964059897066	169.785911210973	120.194107133463	390.164231292339	127.31286941806	129.474145808393	75.4436764290767
ENSG00000132952	USPL1	ubiquitin specific peptidase like 1 [Source:HGNC Symbol;Acc:HGNC:20294]	protein_coding	190.363649934115	0.618673396283073	0.0853060451976064	0.999964059897066	153.615824428975	244.350657359238	327.341177101199	152.259310047275	117.389892199609	147.225038468392
ENSG00000185774	KCNIP4	potassium voltage-gated channel interacting protein 4 [Source:HGNC Symbol;Acc:HGNC:30083]	protein_coding	53.9667605665671	0.772843687181779	0.0853872924380502	0.999964059897066	65.4888514670895	51.5117602000557	104.98063002993	25.8066627198771	56.9686241556928	19.0440348267572
ENSG00000026950	BTN3A1	butyrophilin subfamily 3 member A1 [Source:HGNC Symbol;Acc:HGNC:1138]	protein_coding	88.2967791952169	0.697199143892466	0.0854065838547095	0.999964059897066	110.765094456682	95.0986342154874	138.872014527782	58.4951021650547	81.1371313732594	45.4126984330365
ENSG00000140945	CDH13	cadherin 13 [Source:HGNC Symbol;Acc:HGNC:1753]	protein_coding	70.8945891878332	-0.755271154313625	0.0854264273779092	0.999964059897066	47.7017560068923	54.1533889282637	24.7985740228181	184.08752740179	36.2527608263499	78.3735279408855
ENSG00000118271	TTR	transthyretin [Source:HGNC Symbol;Acc:HGNC:12405]	protein_coding	11.3821801026135	-0.75597452209489	0.0854884933316866	0.999964059897066	0.80850433909987	2.64162872820798	4.95971480456363	28.3873289918648	0	31.4959037519446
ENSG00000110888	CAPRIN2	caprin family member 2 [Source:HGNC Symbol;Acc:HGNC:21259]	protein_coding	309.336555313872	0.570834237179595	0.0857125852762225	0.999964059897066	312.08267489255	361.903135764494	465.386572494887	294.195955006599	201.979667461093	220.471326263612
ENSG00000204899	MZT1	mitotic spindle organizing protein 1 [Source:HGNC Symbol;Acc:HGNC:33830]	protein_coding	132.822014500511	0.701287689393179	0.0857351471604013	0.999964059897066	88.9354773009857	132.081436410399	317.421747492072	120.43109269276	60.4212680439166	77.6410650629333
ENSG00000197496	SLC2A10	solute carrier family 2 member 10 [Source:HGNC Symbol;Acc:HGNC:13444]	protein_coding	48.9522352537058	-0.75030019876327	0.0858231000415694	0.999964059897066	30.7231648857951	31.6995447384958	31.4115270955696	80.8608765222815	60.4212680439166	58.5970302361761
ENSG00000142408	CACNG8	calcium voltage-gated channel auxiliary subunit gamma 8 [Source:HGNC Symbol;Acc:HGNC:13628]	protein_coding	664.736623921217	-0.522938898068567	0.0860674277154233	0.999964059897066	689.654201252189	517.759230728765	393.470707828714	732.909221244509	977.098220367337	677.528162105786
ENSG00000173402	DAG1	dystroglycan 1 [Source:HGNC Symbol;Acc:HGNC:2666]	protein_coding	836.290420781982	-0.530950884226439	0.0863853619858673	0.999964059897066	665.399071079193	721.164642800779	579.460012999851	1165.60093284778	687.076133756537	1199.04173120775
ENSG00000163297	ANTXR2	anthrax toxin receptor 2 [Source:HGNC Symbol;Acc:HGNC:21732]	protein_coding	132.148912865314	-0.703111101118468	0.0864017893678846	0.999964059897066	67.1058601452892	96.4194485795914	91.7547238844271	239.141741204194	60.4212680439166	238.050435334465
ENSG00000064309	CDON	cell adhesion associated, oncogene regulated [Source:HGNC Symbol;Acc:HGNC:17104]	protein_coding	475.306363987742	-0.568075403463191	0.0864455097767886	0.999964059897066	334.720796387346	302.466489379814	398.430422633278	531.617252029468	279.664154946128	1004.93906855042
ENSG00000196090	PTPRT	protein tyrosine phosphatase, receptor type T [Source:HGNC Symbol;Acc:HGNC:9682]	protein_coding	493.6056255525	0.655951267514464	0.0865310978934313	0.999964059897066	484.294099120822	294.54160319519	1125.02864150185	155.700198409925	554.149344059921	347.919867027295
ENSG00000137185	ZSCAN9	zinc finger and SCAN domain containing 9 [Source:HGNC Symbol;Acc:HGNC:12984]	protein_coding	144.759547548428	0.632667559024877	0.0865904898629376	0.999964059897066	155.232833107175	215.292741348951	176.896494696103	136.775312415348	100.12667275849	84.2332309645031
ENSG00000152763	WDR78	WD repeat domain 78 [Source:HGNC Symbol;Acc:HGNC:26252]	protein_coding	41.6868412716083	-0.790765606028089	0.0866245144353761	0.999964059897066	22.6381214947964	29.0579160102878	17.3590018159727	83.4415427942692	20.7158633293428	76.9086021849811
ENSG00000108669	CYTH1	cytohesin 1 [Source:HGNC Symbol;Acc:HGNC:9501]	protein_coding	293.50039572654	0.55808726599281	0.0867449551353777	0.999964059897066	325.827248657248	327.56196229779	417.442662717439	181.506861129802	277.937833002016	230.725806554943
ENSG00000179431	FJX1	four jointed box 1 [Source:HGNC Symbol;Acc:HGNC:17166]	protein_coding	514.707565875177	-0.642189997334398	0.0868998173812789	0.999964059897066	282.976518684954	342.090920302934	388.510993024151	774.199881596312	181.26380413175	1119.20327751096
ENSG00000196576	PLXNB2	plexin B2 [Source:HGNC Symbol;Acc:HGNC:9104]	protein_coding	1429.16004953142	-0.53866403627493	0.0874201821855053	0.999964059897066	955.652128816046	1264.01934644752	1096.92359094266	2013.77991424107	1053.05638590826	2191.52893083299
ENSG00000146263	MMS22L	MMS22 like, DNA repair protein [Source:HGNC Symbol;Acc:HGNC:21475]	protein_coding	157.324269860418	0.632706730874296	0.0874328462873696	0.999964059897066	122.08415520408	254.91717227207	228.146881009927	120.43109269276	107.031960534938	111.334357448735
ENSG00000217236	SP9	Sp9 transcription factor [Source:HGNC Symbol;Acc:HGNC:30690]	protein_coding	76.445361115706	0.783852693046849	0.0876365118758466	0.999964059897066	101.871546726584	87.1737480308635	122.339631845903	76.5597660689686	65.6002338762523	5.12724014566541
ENSG00000172164	SNTB1	syntrophin beta 1 [Source:HGNC Symbol;Acc:HGNC:11168]	protein_coding	51.4311664779899	-0.769535794534932	0.0877440800311921	0.999964059897066	28.2976518684954	46.2285027436397	19.8388592182545	86.8824311569195	37.9790827704619	89.3604711101685
ENSG00000261888			lincRNA	32.7972813568206	-0.788491049289532	0.087792298048338	0.999964059897066	20.2126084774967	14.5289580051439	20.6654783523485	62.7962126183675	20.7158633293428	57.8645673582239
ENSG00000170579	DLGAP1	DLG associated protein 1 [Source:HGNC Symbol;Acc:HGNC:2905]	protein_coding	185.654872572135	-0.594996982318499	0.0879660979722935	0.999964059897066	127.743685577779	106.985963492423	180.202971232478	242.582629566844	131.200467752505	325.213517810777
ENSG00000237172	B3GNT9	UDP-GlcNAc:betaGal beta-1,3-N-acetylglucosaminyltransferase 9 [Source:HGNC Symbol;Acc:HGNC:28714]	protein_coding	14.8381078723861	-0.796001124462428	0.0880459145925892	0.999964059897066	3.23401735639948	10.5665149128319	3.30647653637575	26.6668848105396	8.63160972055951	36.62314389761
ENSG00000164733	CTSB	cathepsin B [Source:HGNC Symbol;Acc:HGNC:2527]	protein_coding	518.190213990149	-0.549464161445644	0.0880949841453973	0.999964059897066	351.699387508443	431.906297062005	415.789424449251	792.264545500226	414.317266586857	703.164362834113
ENSG00000158417	EIF5B	eukaryotic translation initiation factor 5B [Source:HGNC Symbol;Acc:HGNC:30793]	protein_coding	1004.47827009788	-0.519129501272311	0.0882295190805351	0.999964059897066	837.610495307465	927.211683601002	638.976590654614	1364.31223579083	913.224308435196	1345.53430679819
ENSG00000158815	FGF17	fibroblast growth factor 17 [Source:HGNC Symbol;Acc:HGNC:3673]	protein_coding	42.3215430346024	0.768387949363097	0.0882333780029819	0.999964059897066	43.659234311393	106.985963492423	30.5849079614757	20.6453301759017	29.3474730499023	22.7063492165182
ENSG00000203877	RIPPLY2	ripply transcriptional repressor 2 [Source:HGNC Symbol;Acc:HGNC:21390]	protein_coding	13.0013030280772	0.798773356078105	0.0882960969993506	0.999964059897066	25.8721388511958	25.0954729179758	11.5726678773151	5.16133254397541	5.17896583233571	5.12724014566541
ENSG00000180611	MB21D2	Mab-21 domain containing 2 [Source:HGNC Symbol;Acc:HGNC:30438]	protein_coding	106.429256234193	0.667925856087779	0.0883526123046299	0.999964059897066	114.807616152182	120.194107133463	173.590018159727	58.4951021650547	107.031960534938	64.4567332597937
ENSG00000164483	SAMD3	sterile alpha motif domain containing 3 [Source:HGNC Symbol;Acc:HGNC:21574]	protein_coding	20.9090424037995	-0.807656023043973	0.0886127488465234	0.999964059897066	15.3615824428975	10.5665149128319	4.95971480456363	43.871326623791	15.5368974970071	35.1582181417056
ENSG00000168078	PBK	PDZ binding kinase [Source:HGNC Symbol;Acc:HGNC:18282]	protein_coding	126.590054748356	0.703116121449633	0.0886366458173781	0.999964059897066	84.8929556054863	175.668310425831	242.199406289524	124.732203146073	44.8843705469095	87.1630824763119
ENSG00000205581	HMGN1	high mobility group nucleosome binding domain 1 [Source:HGNC Symbol;Acc:HGNC:4984]	protein_coding	1470.67524759309	0.507164315660686	0.0886770056627095	0.999964059897066	1554.75384408905	1678.75505677617	1978.09958788679	1452.91511112908	756.129011521013	1403.39887415642
ENSG00000182378	PLCXD1	phosphatidylinositol specific phospholipase C X domain containing 1 [Source:HGNC Symbol;Acc:HGNC:23148]	protein_coding	247.586932856153	0.596233995021879	0.088759873523783	0.999964059897066	308.04015319705	318.316261749062	265.344742044154	159.141086772575	326.27484743715	108.404505936926
ENSG00000213420	GPC2	glypican 2 [Source:HGNC Symbol;Acc:HGNC:4450]	protein_coding	895.298308621969	0.48579213860887	0.0890808437866457	0.999964059897066	1207.90548261521	954.948785247186	1020.87463060601	787.103212956251	757.855333465125	643.102406842032
ENSG00000188064	WNT7B	Wnt family member 7B [Source:HGNC Symbol;Acc:HGNC:12787]	protein_coding	341.147474651845	-0.665015986828635	0.089201776513078	0.999964059897066	9.70205206919844	63.3990894769916	17.3590018159727	839.576760486667	8.63160972055951	1108.21633434168
ENSG00000109062	SLC9A3R1	SLC9A3 regulator 1 [Source:HGNC Symbol;Acc:HGNC:11075]	protein_coding	119.280831799314	-0.737046309468262	0.0893392169300748	0.999964059897066	80.850433909987	95.0986342154874	41.3309567046969	201.291969215041	46.6106924910214	250.502304259653
ENSG00000203780	FANK1	fibronectin type III and ankyrin repeat domains 1 [Source:HGNC Symbol;Acc:HGNC:23527]	protein_coding	26.3791618034225	-0.79590260225456	0.0894400397481456	0.999964059897066	20.2126084774967	11.8873292769359	11.5726678773151	51.6133254397541	24.1685072175666	38.8205325314666
ENSG00000145248	SLC10A4	solute carrier family 10 member 4 [Source:HGNC Symbol;Acc:HGNC:22980]	protein_coding	36.4268480606669	0.782769269431144	0.0894717538655135	0.999964059897066	54.1697907196913	63.3990894769916	30.5849079614757	17.2044418132514	46.6106924910214	6.59216590156981
ENSG00000197077	KIAA1671	KIAA1671 [Source:HGNC Symbol;Acc:HGNC:29345]	protein_coding	199.654297492677	-0.588960569123411	0.0895923201162967	0.999964059897066	190.807024027569	140.006322595023	128.12596578456	226.238409844256	246.864038008002	265.884024696649
ENSG00000130147	SH3BP4	SH3 domain binding protein 4 [Source:HGNC Symbol;Acc:HGNC:10826]	protein_coding	383.711736365031	-0.635338860324571	0.0897277086360276	0.999964059897066	223.955701930664	343.411734667038	239.719548887242	684.736784167405	205.432311349316	605.014337188518
ENSG00000117707	PROX1	prospero homeobox 1 [Source:HGNC Symbol;Acc:HGNC:9459]	protein_coding	44.0535509728027	-0.779775571676251	0.0898665474784928	0.999964059897066	20.2126084774967	42.2660596513277	13.225906145503	115.269760148784	34.526438882238	38.8205325314666
ENSG00000146083	RNF44	ring finger protein 44 [Source:HGNC Symbol;Acc:HGNC:19180]	protein_coding	578.514598972955	0.505079626872825	0.0899154184917756	0.999964059897066	586.974150186506	640.594966590436	850.591088982662	478.283482408388	395.327725201626	519.31618046811
ENSG00000139263	LRIG3	leucine rich repeats and immunoglobulin like domains 3 [Source:HGNC Symbol;Acc:HGNC:30991]	protein_coding	75.5665760282871	-0.763642201598063	0.0901798435966327	0.999964059897066	42.8507299722931	64.7199038410956	24.7985740228181	153.9797542286	29.3474730499023	137.703021055014
ENSG00000170961	HAS2	hyaluronan synthase 2 [Source:HGNC Symbol;Acc:HGNC:4819]	protein_coding	12.9677407691427	-0.790364339072161	0.0906051125902766	0.999964059897066	3.23401735639948	9.24570054872794	3.30647653637575	30.1077731731899	17.263219441119	14.649257559044
ENSG00000212694	LINC01089	long intergenic non-protein coding RNA 1089 [Source:HGNC Symbol;Acc:HGNC:27886]	lincRNA	151.106260875155	0.608572750207969	0.0906376592287552	0.999964059897066	164.126380837274	191.518082795079	211.614498328048	126.452647327398	100.12667275849	112.799283204639
ENSG00000280660			sense_intronic	19.4945429589136	-0.80036933176395	0.0906455572614428	0.999964059897066	7.27653905189883	14.5289580051439	3.30647653637575	18.9248859945765	17.263219441119	55.6671787243673
ENSG00000271147	ARMCX5-GPRASP2	ARMCX5-GPRASP2 readthrough [Source:HGNC Symbol;Acc:HGNC:42000]	processed_transcript	58.0960042792897	0.717078483379267	0.0909468229590617	0.999964059897066	78.4249208926874	62.0782751128876	91.7547238844271	39.5702161704782	32.8001169381261	43.9477726771321
ENSG00000197093	GAL3ST4	galactose-3-O-sulfotransferase 4 [Source:HGNC Symbol;Acc:HGNC:24145]	protein_coding	307.059217487124	0.539265083752237	0.090950481907724	0.999964059897066	309.65716187525	396.244309231197	413.309567046969	238.281519113532	241.685072175666	243.177675480131
ENSG00000162188	GNG3	G protein subunit gamma 3 [Source:HGNC Symbol;Acc:HGNC:4405]	protein_coding	55.2460548003602	0.75562568572142	0.090965429283911	0.999964059897066	80.850433909987	46.2285027436397	100.020915225366	35.2691057171653	50.0633363792452	19.0440348267572
ENSG00000229520	LINC00404	long intergenic non-protein coding RNA 404 [Source:HGNC Symbol;Acc:HGNC:42734]	lincRNA	57.5586324517879	0.779637587986231	0.0912108532031294	0.999964059897066	67.9143644843891	68.6823469334076	91.7547238844271	22.3657743572268	88.042419149707	6.59216590156981
ENSG00000142875	PRKACB	protein kinase cAMP-activated catalytic subunit beta [Source:HGNC Symbol;Acc:HGNC:9381]	protein_coding	979.463321564864	0.526274606852103	0.091369304969958	0.999964059897066	800.419295708871	894.191324498402	1951.64777559579	735.489887516496	716.423606806439	778.60803926319
ENSG00000165985	C1QL3	complement C1q like 3 [Source:HGNC Symbol;Acc:HGNC:19359]	protein_coding	63.8269167666297	-0.664938188671162	0.0915921311041567	0.999964059897066	16.1700867819974	5.28325745641597	0	114.409538058122	25.8948291616785	221.203789141565
ENSG00000187323	DCC	DCC netrin 1 receptor [Source:HGNC Symbol;Acc:HGNC:2701]	protein_coding	1431.21551258486	-0.516815932646975	0.0917272053697978	0.999964059897066	1372.84036779158	1380.25101048867	732.384552807229	1403.88245196131	1904.13310435543	1793.80158810494
ENSG00000166257	SCN3B	sodium voltage-gated channel beta subunit 3 [Source:HGNC Symbol;Acc:HGNC:20665]	protein_coding	924.129240256764	0.57252899889777	0.0917345525302782	0.999964059897066	1013.05593689214	821.546534472683	1530.89863634197	492.907257949652	1123.83558561685	562.53149026729
ENSG00000185432	METTL7A	methyltransferase like 7A [Source:HGNC Symbol;Acc:HGNC:24550]	protein_coding	87.0291722821104	-0.675297453873721	0.0919094664474792	0.999964059897066	75.9994078753878	43.5868740154317	65.3029115934211	110.968649695471	120.842536087833	105.474654425117
ENSG00000179299	NSUN7	NOP2/Sun RNA methyltransferase family member 7 [Source:HGNC Symbol;Acc:HGNC:25857]	protein_coding	68.9675131914443	-0.701343371766354	0.0919582290455448	0.999964059897066	54.1697907196913	44.9076883795357	41.3309567046969	85.1619869755943	72.5055216526999	115.729134716448
ENSG00000166046	TCP11L2	t-complex 11 like 2 [Source:HGNC Symbol;Acc:HGNC:28627]	protein_coding	43.464632167801	-0.75613131542392	0.0919617521807298	0.999964059897066	21.8296171556965	25.0954729179758	33.0647653637575	77.4199881596312	34.526438882238	68.8515105275069
ENSG00000265179			processed_transcript	15.3645035910157	-0.787218778286898	0.091961872584137	0.999964059897066	16.9785911210973	2.64162872820798	0.826619134093938	33.5486615358402	10.3579316646714	27.8335893621836
ENSG00000240184	PCDHGC3	protocadherin gamma subfamily C, 3 [Source:HGNC Symbol;Acc:HGNC:8716]	protein_coding	74.5391596913853	-0.713976587234563	0.0920169828843688	0.999964059897066	46.0847473286926	71.3239756616155	33.8913844978515	125.592425236735	65.6002338762523	104.742191547165
ENSG00000095739	BAMBI	BMP and activin membrane bound inhibitor [Source:HGNC Symbol;Acc:HGNC:30251]	protein_coding	125.480376629245	-0.712105344266314	0.0922542899316957	0.999964059897066	21.0211128165966	34.3411734667038	15.7057635477848	289.894844553286	5.17896583233571	386.740399558762
ENSG00000205038	PKHD1L1	PKHD1 like 1 [Source:HGNC Symbol;Acc:HGNC:20313]	protein_coding	16.2228202909606	-0.79416249507064	0.092541334855738	0.999964059897066	8.89354773009857	9.24570054872794	3.30647653637575	28.3873289918648	13.8105755528952	33.6932923858012
ENSG00000177868	SVBP	small vasohibin binding protein [Source:HGNC Symbol;Acc:HGNC:29204]	protein_coding	131.813582122495	0.630061004788014	0.0925967510586232	0.999964059897066	138.254241986078	153.214466236063	209.134640925766	119.570870602097	77.6844874850356	93.0227854999295
ENSG00000160991	ORAI2	ORAI calcium release-activated calcium modulator 2 [Source:HGNC Symbol;Acc:HGNC:21667]	protein_coding	501.813961798655	-0.522869433037223	0.0926429246743883	0.999964059897066	446.294395183128	472.851542349229	288.490077798784	510.111699762903	693.981421532985	599.1546341649
ENSG00000138166	DUSP5	dual specificity phosphatase 5 [Source:HGNC Symbol;Acc:HGNC:3071]	protein_coding	29.6376582088779	-0.788452518883331	0.0926598765976655	0.999964059897066	9.70205206919844	19.8122154615599	19.0122400841606	45.5917708051162	20.7158633293428	62.9918075038893
ENSG00000185565	LSAMP	limbic system-associated membrane protein [Source:HGNC Symbol;Acc:HGNC:6705]	protein_coding	1053.64322321323	0.517493812650146	0.0927276927028872	0.999964059897066	954.843624476946	911.361911231754	2023.56364026196	735.489887516496	852.80304039128	843.797235400936
ENSG00000196277	GRM7	glutamate metabotropic receptor 7 [Source:HGNC Symbol;Acc:HGNC:4599]	protein_coding	43.2362416825598	0.78968738551156	0.0929784117429897	0.999964059897066	30.7231648857951	27.7371016461838	131.432442320936	7.74199881596312	50.0633363792452	11.7194060472352
ENSG00000138653	NDST4	N-deacetylase and N-sulfotransferase 4 [Source:HGNC Symbol;Acc:HGNC:20779]	protein_coding	21.4482166235843	-0.79629043302296	0.0930381067274192	0.999964059897066	13.7445737646978	14.5289580051439	4.95971480456363	36.1293278078279	24.1685072175666	35.1582181417056
ENSG00000035403	VCL	vinculin [Source:HGNC Symbol;Acc:HGNC:12665]	protein_coding	667.881139401278	-0.535560226558268	0.0930517233517101	0.999964059897066	527.144829093115	727.768714621299	350.48651285583	1020.22339952581	659.454982650747	722.20839766087
ENSG00000117600	PLPPR4	phospholipid phosphatase related 4 [Source:HGNC Symbol;Acc:HGNC:23496]	protein_coding	173.66469399177	0.620201488756931	0.0930833732622609	0.999964059897066	164.934885176373	142.647951323231	352.966370258112	73.9790997969809	153.642653025959	153.817204369962
ENSG00000163428	LRRC58	leucine rich repeat containing 58 [Source:HGNC Symbol;Acc:HGNC:26968]	protein_coding	248.321370605944	-0.587089467237211	0.0931182242876116	0.999964059897066	120.467146525881	190.197268430975	263.691503775966	335.486615358402	217.5165649581	362.569124586339
ENSG00000173068	BNC2	basonuclin 2 [Source:HGNC Symbol;Acc:HGNC:30988]	protein_coding	48.211904257541	-0.741910148246595	0.0931598525949914	0.999964059897066	44.4677386504928	39.6244309231197	9.91942960912726	107.527761332821	56.9686241556928	30.7634408739924
ENSG00000237515	SHISA9	shisa family member 9 [Source:HGNC Symbol;Acc:HGNC:37231]	protein_coding	144.476778978197	-0.681585886574132	0.093284200828277	0.999964059897066	87.3184686227859	126.798178953983	76.8755794707362	235.700852841544	79.4108094291475	260.756784550984
ENSG00000160948	VPS28	VPS28, ESCRT-I subunit [Source:HGNC Symbol;Acc:HGNC:18178]	protein_coding	398.500796085861	0.521512825293892	0.0933648499715759	0.999964059897066	472.166534034324	408.131638508133	548.875105038375	347.529724627678	220.969208846323	393.332565460332
ENSG00000089101	CFAP61	cilia and flagella associated protein 61 [Source:HGNC Symbol;Acc:HGNC:15872]	protein_coding	15.7331463798158	-0.790230008048589	0.0935475349957546	0.999964059897066	13.7445737646978	5.28325745641597	2.47985740228181	25.8066627198771	20.7158633293428	26.3686636062792
ENSG00000206538	VGLL3	vestigial like family member 3 [Source:HGNC Symbol;Acc:HGNC:24327]	protein_coding	53.2846440543061	-0.72576315686378	0.0939993660366115	0.999964059897066	45.2762429895927	42.2660596513277	16.5323826818788	116.129982239447	62.1475899880285	37.3556067755623
ENSG00000096968	JAK2	Janus kinase 2 [Source:HGNC Symbol;Acc:HGNC:6192]	protein_coding	133.500608657341	0.631755163805555	0.0941912433805795	0.999964059897066	137.445737646978	142.647951323231	230.626738412209	110.108427604809	96.6740288702665	83.5007680865509
ENSG00000183317	EPHA10	EPH receptor A10 [Source:HGNC Symbol;Acc:HGNC:19987]	protein_coding	82.7238935050215	0.712296797814728	0.0943350439288429	0.999964059897066	107.531077100283	91.1361911231754	119.859774443621	23.2259964478894	101.852994702602	52.7373272125585
ENSG00000198715	GLMP	glycosylated lysosomal membrane protein [Source:HGNC Symbol;Acc:HGNC:29436]	protein_coding	33.2068847059688	-0.76985636231373	0.0945363389639284	0.999964059897066	27.4891475293956	15.8497723692479	15.7057635477848	55.914435893067	29.3474730499023	54.9347158464151
ENSG00000166888	STAT6	signal transducer and activator of transcription 6 [Source:HGNC Symbol;Acc:HGNC:11368]	protein_coding	46.0782060943932	-0.76304262298448	0.0947450192820478	0.999964059897066	48.5102603459922	26.4162872820798	9.09281047503332	42.1508824424659	112.210926367274	38.0880696535145
ENSG00000123411	IKZF4	IKAROS family zinc finger 4 [Source:HGNC Symbol;Acc:HGNC:13179]	protein_coding	266.929717964085	0.570392864713481	0.0947633267202368	0.999964059897066	289.444553397753	315.674633020854	362.885799867239	154.839976319262	312.464271884254	166.26907329515
ENSG00000165029	ABCA1	ATP binding cassette subfamily A member 1 [Source:HGNC Symbol;Acc:HGNC:29]	protein_coding	262.054526332428	-0.559600740423216	0.094810658602003	0.999964059897066	200.509076096768	221.896813169471	185.162686037042	347.529724627678	245.13771606389	372.091141999718
ENSG00000118898	PPL	periplakin [Source:HGNC Symbol;Acc:HGNC:9273]	protein_coding	48.728676751885	-0.749977046620935	0.0949099736203239	0.999964059897066	50.1272690241919	25.0954729179758	18.1856209500666	50.7531033490916	74.2318435968118	73.9787506731723
ENSG00000138413	IDH1	isocitrate dehydrogenase (NADP(+)) 1, cytosolic [Source:HGNC Symbol;Acc:HGNC:5382]	protein_coding	760.960282301417	0.495144175315627	0.0951166934455969	0.999964059897066	717.951853120684	849.283636118867	1166.35959820655	645.166567996927	529.980836842354	657.019201523124
ENSG00000119547	ONECUT2	one cut homeobox 2 [Source:HGNC Symbol;Acc:HGNC:8139]	protein_coding	324.409926526192	0.651283823357608	0.0951790980972408	0.999964059897066	450.336916878628	400.206752323509	240.546168021336	123.87198105541	661.181304594859	70.3164362834113
ENSG00000253641			lincRNA	10.3681290502834	-0.764898643263966	0.0953090515206934	0.999964059897066	4.85102603459922	1.32081436410399	4.95971480456363	18.0646639039139	5.17896583233571	27.8335893621836
ENSG00000251562	MALAT1	metastasis associated lung adenocarcinoma transcript 1 (non-protein coding) [Source:HGNC Symbol;Acc:HGNC:29665]	lincRNA	16537.8739664137	-0.500978773301293	0.0954892923742897	0.999964059897066	15894.3868023643	14991.2430325803	8661.31528703628	13553.6592604794	29704.8216923335	16421.8177236883
ENSG00000198075	SULT1C4	sulfotransferase family 1C member 4 [Source:HGNC Symbol;Acc:HGNC:11457]	protein_coding	18.8543796546836	-0.790642937188451	0.0955874476686812	0.999964059897066	6.46803471279896	5.28325745641597	16.5323826818788	34.4088836265028	13.8105755528952	36.62314389761
ENSG00000173706	HEG1	heart development protein with EGF like domains 1 [Source:HGNC Symbol;Acc:HGNC:29227]	protein_coding	716.439792891039	-0.754797982797886	0.0957827071251291	0.999964059897066	160.083859141774	356.619878308078	118.206536175433	1610.33575372033	127.747823864281	1925.64490613634
ENSG00000160752	FDPS	farnesyl diphosphate synthase [Source:HGNC Symbol;Acc:HGNC:3631]	protein_coding	311.185939097542	0.526990884676641	0.0961836939613808	0.999964059897066	367.869474290441	401.527566687613	357.099465928581	230.539520297568	248.590359952114	261.489247428936
ENSG00000167703	SLC43A2	solute carrier family 43 member 2 [Source:HGNC Symbol;Acc:HGNC:23087]	protein_coding	495.385827279713	-0.545468385639151	0.0962084688260199	0.999964059897066	534.421368145014	274.72938773363	361.232561599051	599.574797191811	747.497401800454	454.859447208317
ENSG00000136267	DGKB	diacylglycerol kinase beta [Source:HGNC Symbol;Acc:HGNC:2850]	protein_coding	35.1143216157046	-0.772671649574276	0.0964873527560402	0.999964059897066	13.7445737646978	17.1705867333519	25.6251931569121	47.3122149864413	13.8105755528952	93.0227854999295
ENSG00000164287	CDC20B	cell division cycle 20B [Source:HGNC Symbol;Acc:HGNC:24222]	protein_coding	19.9096816331264	-0.787051580594769	0.0966088665987572	0.999964059897066	18.595599799297	7.92488618462395	2.47985740228181	21.5055522665642	34.526438882238	34.4257552637534
ENSG00000183778	B3GALT5	beta-1,3-galactosyltransferase 5 [Source:HGNC Symbol;Acc:HGNC:920]	protein_coding	99.4178873329922	-0.683578614740487	0.0968794434164114	0.999964059897066	62.25483411069	91.1361911231754	51.2503863138242	146.237755412637	74.2318435968118	171.396313440815
ENSG00000106537	TSPAN13	tetraspanin 13 [Source:HGNC Symbol;Acc:HGNC:21643]	protein_coding	542.451062256597	0.545292158925831	0.0970529868080607	0.999964059897066	434.97533443573	468.889099256917	1139.90778591554	443.874598781886	334.906457157709	432.153097991799
ENSG00000157680	DGKI	diacylglycerol kinase iota [Source:HGNC Symbol;Acc:HGNC:2855]	protein_coding	341.058836809631	0.58819077692134	0.0971997053935135	0.999964059897066	301.572118484251	343.411734667038	619.13773143636	183.227305311127	400.506691033961	198.497439925046
ENSG00000130643	CALY	calcyon neuron specific vesicular protein [Source:HGNC Symbol;Acc:HGNC:17938]	protein_coding	30.9239782918456	0.774639413528354	0.0972296057616379	0.999964059897066	33.9571822421945	31.6995447384958	67.7827689957029	15.4839976319262	24.1685072175666	12.4518689251874
ENSG00000100604	CHGA	chromogranin A [Source:HGNC Symbol;Acc:HGNC:1929]	protein_coding	259.372157317516	-0.561249120469855	0.0972851997935477	0.999964059897066	210.211128165966	178.309939154039	200.041830450733	399.143050067432	184.716448019974	383.810548046953
ENSG00000164104	HMGB2	high mobility group box 2 [Source:HGNC Symbol;Acc:HGNC:5000]	protein_coding	895.844408919111	0.577299264552634	0.0973541818150339	0.999964059897066	851.355069072163	1369.68449557584	1045.67320462883	992.696292624605	353.89599854294	761.761393070289
ENSG00000132481	TRIM47	tripartite motif containing 47 [Source:HGNC Symbol;Acc:HGNC:19020]	protein_coding	20.3058810914487	-0.784306183128687	0.0974694658334361	0.999964059897066	20.2126084774967	7.92488618462395	1.65323826818788	24.0862185385519	32.8001169381261	35.1582181417056
ENSG00000154529	CNTNAP3B	contactin associated protein like 3B [Source:HGNC Symbol;Acc:HGNC:32035]	protein_coding	18.7883560174367	-0.785843231178785	0.0976060230185414	0.999964059897066	11.3190607473982	9.24570054872794	7.43957220684544	22.3657743572268	34.526438882238	27.8335893621836
ENSG00000117984	CTSD	cathepsin D [Source:HGNC Symbol;Acc:HGNC:2529]	protein_coding	138.762552447619	-0.671892349659443	0.0976886039034865	0.999964059897066	67.1058601452892	112.269220948839	100.020915225366	275.271069012022	79.4108094291475	198.497439925046
ENSG00000196083	IL1RAP	interleukin 1 receptor accessory protein [Source:HGNC Symbol;Acc:HGNC:5995]	protein_coding	26.7571608159583	0.784574137242999	0.0976904117909963	0.999964059897066	39.6167126158936	33.0203591025998	40.504337570603	6.02155463463798	36.2527608263499	5.12724014566541
ENSG00000244486	SCARF2	scavenger receptor class F member 2 [Source:HGNC Symbol;Acc:HGNC:19869]	protein_coding	61.7392344854239	-0.722055270813535	0.0977112401003675	0.999964059897066	43.659234311393	48.8701314718477	27.2784314251	96.3448741542077	46.6106924910214	107.672043058974
ENSG00000168906	MAT2A	methionine adenosyltransferase 2A [Source:HGNC Symbol;Acc:HGNC:6904]	protein_coding	1120.38617194087	0.552042101824133	0.0979299974504129	0.999964059897066	1066.41722327273	1441.00847123745	1496.18063271003	1055.49250524297	419.496232419192	1243.72196676284
ENSG00000253457	SMIM18	small integral membrane protein 18 [Source:HGNC Symbol;Acc:HGNC:42973]	protein_coding	38.6318327196386	0.753402655766238	0.0980608404910547	0.999964059897066	43.659234311393	47.5493171077437	69.4360072638908	23.2259964478894	31.0737949940142	16.8466461929006
ENSG00000179869	ABCA13	ATP binding cassette subfamily A member 13 [Source:HGNC Symbol;Acc:HGNC:14638]	protein_coding	41.5646106520104	-0.759058114838504	0.0986087727811495	0.999964059897066	42.8507299722931	25.0954729179758	9.91942960912726	51.6133254397541	51.7896583233571	68.1190476495547
ENSG00000227500	SCAMP4	secretory carrier membrane protein 4 [Source:HGNC Symbol;Acc:HGNC:30385]	protein_coding	256.9779649674	-0.55566641821479	0.0986509044322779	0.999964059897066	214.253649861466	220.575998805367	164.497207684694	342.368392083702	248.590359952114	351.582181417056
ENSG00000077152	UBE2T	ubiquitin conjugating enzyme E2 T [Source:HGNC Symbol;Acc:HGNC:25009]	protein_coding	93.0385311937605	0.7022031506489	0.0987146490802865	0.999964059897066	75.9994078753878	121.514921497567	167.803684221069	84.3017648849318	20.7158633293428	87.8955453542641
ENSG00000145423	SFRP2	secreted frizzled related protein 2 [Source:HGNC Symbol;Acc:HGNC:10777]	protein_coding	195.89760065164	-0.725746716796248	0.0989252539344757	0.999964059897066	63.0633384497898	137.364693866815	129.779204052748	481.724370771039	39.7054047145738	323.748592054873
ENSG00000106804	C5	complement C5 [Source:HGNC Symbol;Acc:HGNC:1331]	protein_coding	53.6566618563418	-0.715044810582725	0.0989886268710474	0.999964059897066	31.5316692248949	38.3036165590158	35.5446227660393	68.8177672530055	51.7896583233571	95.9526370117383
ENSG00000104774	MAN2B1	mannosidase alpha class 2B member 1 [Source:HGNC Symbol;Acc:HGNC:6826]	protein_coding	166.266941746447	-0.603655133625009	0.099042136527017	0.999964059897066	160.892363480874	133.402250774503	81.0086751412059	163.442197225888	277.937833002016	180.918330854194
ENSG00000064687	ABCA7	ATP binding cassette subfamily A member 7 [Source:HGNC Symbol;Acc:HGNC:37]	protein_coding	227.886652763364	0.581324894041602	0.0991067094224129	0.999964059897066	328.252761674547	262.842058456694	247.159121094087	120.43109269276	236.506106343331	172.128776318767
ENSG00000168646	AXIN2	axin 2 [Source:HGNC Symbol;Acc:HGNC:904]	protein_coding	294.374858755016	-0.67722713247166	0.0991697000405977	0.999964059897066	126.93518123868	233.784142446407	199.215211316639	537.638806664106	91.4950630379308	577.180747826334
ENSG00000129484	PARP2	poly(ADP-ribose) polymerase 2 [Source:HGNC Symbol;Acc:HGNC:272]	protein_coding	233.906397569951	0.580205671396705	0.0991818144497416	0.999964059897066	248.21083210366	273.408573369526	334.780749308045	235.700852841544	101.852994702602	209.484383094329
ENSG00000235934			antisense	13.2766924047047	0.767446319769082	0.0993893539113674	0.999964059897066	20.2126084774967	18.4914010974559	23.9719548887242	5.16133254397541	10.3579316646714	1.4649257559044
ENSG00000101680	LAMA1	laminin subunit alpha 1 [Source:HGNC Symbol;Acc:HGNC:6481]	protein_coding	364.197551676891	-0.658964186706918	0.0994831913359625	0.999964059897066	174.636937245572	388.319423046574	192.602258243888	641.725679634277	172.63219441119	615.268817479849
ENSG00000133627	ACTR3B	ARP3 actin related protein 3 homolog B [Source:HGNC Symbol;Acc:HGNC:17256]	protein_coding	93.3993029616274	0.658025368689015	0.0995616231529621	0.999964059897066	85.7014599445862	114.910849677047	162.843969416506	76.5597660689686	50.0633363792452	70.3164362834113
ENSG00000106153	CHCHD2	coiled-coil-helix-coiled-coil-helix domain containing 2 [Source:HGNC Symbol;Acc:HGNC:21645]	protein_coding	208.282341400029	0.585761067527758	0.0996197723940242	0.999964059897066	227.998223626163	248.31310045155	289.316696932878	222.797521481605	100.12667275849	161.141833149484
ENSG00000101247	NDUFAF5	NADH:ubiquinone oxidoreductase complex assembly factor 5 [Source:HGNC Symbol;Acc:HGNC:15899]	protein_coding	119.4697402982	0.628186735633712	0.0997036900372728	0.999964059897066	139.062746325178	104.344334764215	215.747593998518	95.4846520635452	79.4108094291475	82.7683052085987
ENSG00000015133	CCDC88C	coiled-coil domain containing 88C [Source:HGNC Symbol;Acc:HGNC:19967]	protein_coding	519.375220513268	-0.499653044769213	0.0997528274073601	0.999964059897066	374.33750900324	396.244309231197	476.959240372202	647.747234268914	459.201637133766	761.761393070289
ENSG00000243710	CFAP57	cilia and flagella associated protein 57 [Source:HGNC Symbol;Acc:HGNC:26485]	protein_coding	31.5071349145163	-0.772032854727883	0.0997966122248596	0.999964059897066	29.9146605466952	19.8122154615599	5.78633393865757	39.5702161704782	44.8843705469095	49.0750128227975
ENSG00000152784	PRDM8	PR/SET domain 8 [Source:HGNC Symbol;Acc:HGNC:13993]	protein_coding	141.523321357944	-0.599599982568584	0.0999890043611766	0.999964059897066	8.0850433909987	5.28325745641597	0	435.27237787526	8.63160972055951	391.867639704428
ENSG00000165476	REEP3	receptor accessory protein 3 [Source:HGNC Symbol;Acc:HGNC:23711]	protein_coding	181.928646847897	-0.639344901213045	0.100018431911529	0.999964059897066	92.977998996485	162.460166784791	129.779204052748	337.207059539727	120.842536087833	248.304915625796
ENSG00000185352	HS6ST3	heparan sulfate 6-O-sulfotransferase 3 [Source:HGNC Symbol;Acc:HGNC:19134]	protein_coding	149.294611912493	0.704180993657708	0.100155889145663	0.999964059897066	120.467146525881	80.5696762103435	427.362092326566	71.3984335249932	138.105755528952	57.8645673582239
ENSG00000123136	DDX39A	DExD-box helicase 39A [Source:HGNC Symbol;Acc:HGNC:17821]	protein_coding	283.365595810925	0.549422462633494	0.10041986865629	0.999964059897066	259.529892851058	350.015806487558	430.668568862942	245.163295838832	170.905872467078	243.910138358083
ENSG00000165061	ZMAT4	zinc finger matrin-type 4 [Source:HGNC Symbol;Acc:HGNC:25844]	protein_coding	20.9052137130937	-0.777909657008196	0.100666829580189	0.999964059897066	13.7445737646978	6.60407182051996	12.3992870114091	28.3873289918648	32.8001169381261	31.4959037519446
ENSG00000137166	FOXP4	forkhead box P4 [Source:HGNC Symbol;Acc:HGNC:20842]	protein_coding	648.978234413961	0.539167248041563	0.100711492666273	0.999964059897066	604.761245646703	468.889099256917	1365.57480952319	382.798830344843	538.612446562914	533.232975149202
ENSG00000139174	PRICKLE1	prickle planar cell polarity protein 1 [Source:HGNC Symbol;Acc:HGNC:17019]	protein_coding	46.7136636494256	0.749020030698028	0.100892227423408	0.999964059897066	62.25483411069	46.2285027436397	83.4885325434877	29.2475510825273	46.6106924910214	12.4518689251874
ENSG00000129951	PLPPR3	phospholipid phosphatase related 3 [Source:HGNC Symbol;Acc:HGNC:23497]	protein_coding	905.244438296704	-0.465150040776273	0.100912699720222	0.999964059897066	747.05800932828	700.031612975116	787.768034791523	1006.45984607521	1084.13018090227	1106.01894570782
ENSG00000088888	MAVS	mitochondrial antiviral signaling protein [Source:HGNC Symbol;Acc:HGNC:29233]	protein_coding	558.332519266283	-0.494201577125146	0.100932142890906	0.999964059897066	479.443073086223	503.230272723621	376.111706012742	596.994130919823	693.981421532985	700.234511322304
ENSG00000163071	SPATA18	spermatogenesis associated 18 [Source:HGNC Symbol;Acc:HGNC:29579]	protein_coding	30.9018493791866	-0.763526151201064	0.101277277956906	0.999964059897066	24.2551301729961	21.1330298256639	9.09281047503332	57.6348800743921	29.3474730499023	43.9477726771321
ENSG00000135205	CCDC146	coiled-coil domain containing 146 [Source:HGNC Symbol;Acc:HGNC:29296]	protein_coding	82.0863014289676	-0.709896679535607	0.101657702865147	0.999964059897066	49.3187646850921	54.1533889282637	47.1172906433545	154.839976319262	31.0737949940142	156.014593003819
ENSG00000127946	HIP1	huntingtin interacting protein 1 [Source:HGNC Symbol;Acc:HGNC:4913]	protein_coding	815.840990927045	-0.509062633108724	0.101915975534572	0.999964059897066	686.420183895789	792.488618462395	491.011765651799	948.824966000814	818.276601509042	1158.02381004243
ENSG00000155858	LSM11	LSM11, U7 small nuclear RNA associated [Source:HGNC Symbol;Acc:HGNC:30860]	protein_coding	250.911053684997	0.561668293154466	0.10195489732214	0.999964059897066	263.572414546558	269.446130277214	391.817469560527	193.549970399078	229.600818566883	157.479518759723
ENSG00000174721	FGFBP3	fibroblast growth factor binding protein 3 [Source:HGNC Symbol;Acc:HGNC:23428]	protein_coding	328.387349278362	0.540874862429326	0.102030377416672	0.999964059897066	400.209647854436	521.721673821077	286.010220396503	298.497065459911	219.242886902212	244.642601236035
ENSG00000105559	PLEKHA4	pleckstrin homology domain containing A4 [Source:HGNC Symbol;Acc:HGNC:14339]	protein_coding	82.3549272580221	-0.719416124574124	0.102183880506949	0.999964059897066	111.573598795782	60.7574607487836	8.26619134093938	95.4846520635452	148.463687193624	69.5839734054591
ENSG00000221978	CCNL2	cyclin L2 [Source:HGNC Symbol;Acc:HGNC:20570]	protein_coding	1000.11673582013	0.50097397226724	0.102383048394217	0.999964059897066	1050.24713649073	1182.12885587307	1301.09851706386	923.878525371599	493.728076016004	1049.6193041055
ENSG00000090006	LTBP4	latent transforming growth factor beta binding protein 4 [Source:HGNC Symbol;Acc:HGNC:6717]	protein_coding	410.573355526215	0.50199049686541	0.102478899275228	0.999964059897066	440.634864809429	561.346104744196	468.693049031263	272.690402740034	348.717032710604	371.358679121766
ENSG00000182218	HHIPL1	HHIP like 1 [Source:HGNC Symbol;Acc:HGNC:19710]	protein_coding	36.4794123354979	-0.754211567080079	0.10249206776453	0.999964059897066	36.3826952594941	23.7746585538718	7.43957220684544	42.1508824424659	72.5055216526999	36.62314389761
ENSG00000115844	DLX2	distal-less homeobox 2 [Source:HGNC Symbol;Acc:HGNC:2915]	protein_coding	544.368366819621	0.759957043026853	0.102500876163553	0.999964059897066	767.270617805777	772.676403000835	1014.26167753326	184.947749492452	505.812329624787	21.2414234606138
ENSG00000091409	ITGA6	integrin subunit alpha 6 [Source:HGNC Symbol;Acc:HGNC:6142]	protein_coding	459.805266513663	-0.65465216739972	0.10251127422359	0.999964059897066	234.466258338962	332.845219754206	305.022460480663	903.233195195697	127.747823864281	855.516641448171
ENSG00000149115	TNKS1BP1	tankyrase 1 binding protein 1 [Source:HGNC Symbol;Acc:HGNC:19081]	protein_coding	393.111770408065	-0.548069627506971	0.10258248708732	0.999964059897066	316.125196588049	398.885937959405	214.920974864424	523.875253213504	369.432896039947	535.430363783059
ENSG00000196189	SEMA4A	semaphorin 4A [Source:HGNC Symbol;Acc:HGNC:10729]	protein_coding	128.399843679016	0.705847605208425	0.102641423426897	0.999964059897066	186.76450233207	108.306777856527	184.336066902948	31.8282173545151	207.158633293428	52.0048643346063
ENSG00000168769	TET2	tet methylcytosine dioxygenase 2 [Source:HGNC Symbol;Acc:HGNC:25941]	protein_coding	420.399874025785	0.521576566906786	0.10269421924993	0.999964059897066	405.869178228135	501.909458359517	614.178016631796	334.626393267739	391.875081313402	273.941116354123
ENSG00000072952	MRVI1	murine retrovirus integration site 1 homolog [Source:HGNC Symbol;Acc:HGNC:7237]	protein_coding	23.795471420177	-0.770571603888222	0.102848874627499	0.999964059897066	20.2126084774967	11.8873292769359	7.43957220684544	33.5486615358402	34.526438882238	35.1582181417056
ENSG00000197872	FAM49A	family with sequence similarity 49 member A [Source:HGNC Symbol;Acc:HGNC:25373]	protein_coding	331.320850300081	-0.529484543110705	0.102867603693979	0.999964059897066	175.445441584672	124.156550225775	509.197386601866	367.314832712917	170.905872467078	640.905018208176
ENSG00000171435	KSR2	kinase suppressor of ras 2 [Source:HGNC Symbol;Acc:HGNC:18610]	protein_coding	196.776476070711	0.643542749487952	0.103017661012759	0.999964059897066	254.678866816459	196.801340251495	261.211646373684	86.0222090662569	302.106340219583	79.8384536967899
ENSG00000126217	MCF2L	MCF.2 cell line derived transforming sequence like [Source:HGNC Symbol;Acc:HGNC:14576]	protein_coding	820.961785514831	0.511122846479858	0.103017895727916	0.999964059897066	989.609311058241	883.62480958557	1034.10053675152	435.27237787526	935.666493708651	647.497184109746
ENSG00000137504	CREBZF	CREB/ATF bZIP transcription factor [Source:HGNC Symbol;Acc:HGNC:24905]	protein_coding	617.509492869945	0.522853554124333	0.103158880627345	0.999964059897066	578.080602456407	725.127085893091	915.894000576083	620.220127367712	314.190593828366	551.544547098007
ENSG00000074211	PPP2R2C	protein phosphatase 2 regulatory subunit Bgamma [Source:HGNC Symbol;Acc:HGNC:9306]	protein_coding	216.881588834946	0.609528070786885	0.103254426704705	0.999964059897066	245.78531908636	191.518082795079	372.805229476366	114.409538058122	248.590359952114	128.181003641635
ENSG00000165186	PTCHD1	patched domain containing 1 [Source:HGNC Symbol;Acc:HGNC:26392]	protein_coding	180.424327370974	0.606797975043608	0.103411872202341	0.999964059897066	148.764798394376	212.651112620743	324.034700564824	129.033313599385	169.179550522966	98.8824885235471
ENSG00000082397	EPB41L3	erythrocyte membrane protein band 4.1 like 3 [Source:HGNC Symbol;Acc:HGNC:3380]	protein_coding	320.123181807846	-0.672513926590379	0.103697777824845	0.999964059897066	171.402919889172	314.35381865675	144.658348466439	615.058794823737	115.663570255497	559.601638755482
ENSG00000121691	CAT	catalase [Source:HGNC Symbol;Acc:HGNC:1516]	protein_coding	177.987749462582	-0.642234813086723	0.103890863311718	0.999964059897066	107.531077100283	157.176909328375	104.98063002993	325.163950270451	98.4003508143784	274.673579232075
ENSG00000101335	MYL9	myosin light chain 9 [Source:HGNC Symbol;Acc:HGNC:15754]	protein_coding	37.2040562336486	0.760141515010443	0.104006499058645	0.999964059897066	61.4463297715901	85.8529336667595	4.95971480456363	6.88177672530055	60.4212680439166	3.662314389761
ENSG00000186310	NAP1L3	nucleosome assembly protein 1 like 3 [Source:HGNC Symbol;Acc:HGNC:7639]	protein_coding	707.743371044769	0.606187062936687	0.104286425824532	0.999964059897066	578.080602456407	441.151997610733	1785.49732964291	703.661670161981	390.14875936929	347.919867027295
ENSG00000269821	KCNQ1OT1	KCNQ1 opposite strand/antisense transcript 1 (non-protein coding) [Source:HGNC Symbol;Acc:HGNC:6295]	antisense	462.178522997126	-0.602749054319093	0.104375038839874	0.999964059897066	505.315211937419	373.79046504143	114.073440504963	307.099286366537	1203.246395046	269.54633908641
ENSG00000198873	GRK5	G protein-coupled receptor kinase 5 [Source:HGNC Symbol;Acc:HGNC:4544]	protein_coding	194.723941881726	0.588773651372627	0.104380805329488	0.999964059897066	245.78531908636	202.084597707911	270.304456848718	143.657089140649	205.432311349316	101.079877157404
ENSG00000167858	TEKT1	tektin 1 [Source:HGNC Symbol;Acc:HGNC:15534]	protein_coding	14.5213879528369	-0.751809077643305	0.104451477396826	0.999964059897066	15.3615824428975	2.64162872820798	0.826619134093938	22.3657743572268	27.6211511057904	18.311571948805
ENSG00000106123	EPHB6	EPH receptor B6 [Source:HGNC Symbol;Acc:HGNC:3396]	protein_coding	87.0582402107898	0.688891354048509	0.104711801465294	0.999964059897066	96.2120163528845	79.2488618462395	161.190731148318	28.3873289918648	105.305638590826	52.0048643346063
ENSG00000115963	RND3	Rho family GTPase 3 [Source:HGNC Symbol;Acc:HGNC:671]	protein_coding	802.514319488813	0.549697676117702	0.104784934597749	0.999964059897066	823.057417203667	847.962821754763	1236.62222460453	873.125422022508	668.086592371306	366.2314389761
ENSG00000231252			lincRNA	19.2621395105168	-0.768881088844684	0.105058764401931	0.999964059897066	13.7445737646978	9.24570054872794	5.78633393865757	29.2475510825273	17.263219441119	40.285458287371
ENSG00000204262	COL5A2	collagen type V alpha 2 chain [Source:HGNC Symbol;Acc:HGNC:2210]	protein_coding	549.335927067233	-0.576853957885288	0.105110404651206	0.999964059897066	444.677386504928	558.704476015988	192.602258243888	1341.08623934294	378.064505760507	380.880696535144
ENSG00000146006	LRRTM2	leucine rich repeat transmembrane neuronal 2 [Source:HGNC Symbol;Acc:HGNC:19409]	protein_coding	150.408555866098	0.614776821794906	0.105111159838798	0.999964059897066	118.850137847681	207.367855164327	246.332501959994	112.689093876797	138.105755528952	79.1059908188377
ENSG00000149295	DRD2	dopamine receptor D2 [Source:HGNC Symbol;Acc:HGNC:3023]	protein_coding	27.1373902889934	0.765541162059152	0.105430915842113	0.999964059897066	31.5316692248949	39.6244309231197	41.3309567046969	4.30111045331284	37.9790827704619	8.05709165747421
ENSG00000149256	TENM4	teneurin transmembrane protein 4 [Source:HGNC Symbol;Acc:HGNC:29945]	protein_coding	768.852896832281	-0.515383160861198	0.105441067295072	0.999964059897066	485.911107799022	649.840667139164	655.508973336493	895.491196379734	561.054631836368	1365.3108045029
ENSG00000185615	PDIA2	protein disulfide isomerase family A member 2 [Source:HGNC Symbol;Acc:HGNC:14180]	protein_coding	52.4291976787158	0.706757247294436	0.105751214608305	0.999964059897066	72.7653905189883	47.5493171077437	90.1014856162392	23.2259964478894	36.2527608263499	44.6802355550843
ENSG00000116478	HDAC1	histone deacetylase 1 [Source:HGNC Symbol;Acc:HGNC:4852]	protein_coding	204.142176891166	0.600530294525889	0.105767146855098	0.999964059897066	162.509372159074	320.95789047727	287.66345866469	178.065972767152	98.4003508143784	177.256016464433
ENSG00000175471	MCTP1	multiple C2 and transmembrane domain containing 1 [Source:HGNC Symbol;Acc:HGNC:26183]	protein_coding	76.8175802573403	-0.693674994717798	0.105774395161759	0.999964059897066	31.5316692248949	55.4742032923676	64.4762924593272	129.033313599385	44.8843705469095	135.505632421157
ENSG00000172687	ZNF738	zinc finger protein 738 [Source:HGNC Symbol;Acc:HGNC:32469]	protein_coding	262.84301137915	0.536265904898685	0.105856948308458	0.999964059897066	278.125492650355	297.183231923398	381.071420817305	240.862185385519	162.274262746519	217.541474751804
ENSG00000240583	AQP1	aquaporin 1 (Colton blood group) [Source:HGNC Symbol;Acc:HGNC:633]	protein_coding	11.3541029934235	-0.745065273278153	0.106410641935261	0.999964059897066	4.04252169549935	5.28325745641597	3.30647653637575	34.4088836265028	8.63160972055951	12.4518689251874
ENSG00000168135	KCNJ4	potassium voltage-gated channel subfamily J member 4 [Source:HGNC Symbol;Acc:HGNC:6265]	protein_coding	23.7634374188747	-0.761249599380796	0.106490549541041	0.999964059897066	13.7445737646978	11.8873292769359	13.225906145503	36.1293278078279	20.7158633293428	46.8776241889409
ENSG00000078328	RBFOX1	RNA binding fox-1 homolog 1 [Source:HGNC Symbol;Acc:HGNC:18222]	protein_coding	250.020576956846	0.666099280379758	0.106584458940338	0.999964059897066	257.104379833759	154.535280600167	573.673679061193	125.592425236735	296.927374387247	92.2903226219773
ENSG00000175497	DPP10	dipeptidyl peptidase like 10 [Source:HGNC Symbol;Acc:HGNC:20823]	protein_coding	124.170206757982	-0.661603822348379	0.106945365190469	0.999964059897066	71.9568861798884	105.665149128319	71.9158646661726	168.603529769864	69.0528777644761	257.826933039175
ENSG00000119048	UBE2B	ubiquitin conjugating enzyme E2 B [Source:HGNC Symbol;Acc:HGNC:12473]	protein_coding	245.396563266366	0.563588025293902	0.107167650881605	0.999964059897066	242.551301729961	260.200429728486	397.603803499184	256.346183017446	120.842536087833	194.835125535285
ENSG00000276564			lincRNA	71.2231466022918	0.70090895174056	0.107219803086735	0.999964059897066	71.9568861798884	51.5117602000557	166.150445952882	30.1077731731899	67.3265558203642	40.285458287371
ENSG00000164604	GPR85	G protein-coupled receptor 85 [Source:HGNC Symbol;Acc:HGNC:4536]	protein_coding	196.548055695865	0.589095623610248	0.107305577978119	0.999964059897066	183.53048497567	154.535280600167	417.442662717439	129.033313599385	151.916331081847	142.830261200679
ENSG00000154478	GPR26	G protein-coupled receptor 26 [Source:HGNC Symbol;Acc:HGNC:4481]	protein_coding	38.7982227461832	0.757573460548502	0.107439805210876	0.999964059897066	26.6806431902957	19.8122154615599	130.605823186842	14.6237755412637	29.3474730499023	11.7194060472352
ENSG00000137100	DCTN3	dynactin subunit 3 [Source:HGNC Symbol;Acc:HGNC:2713]	protein_coding	319.546595879113	0.539791319605911	0.107466749448173	0.999964059897066	315.316692248949	328.882776661894	514.983720540523	321.723061907801	153.642653025959	282.73067088955
ENSG00000245694	CRNDE	colorectal neoplasia differentially expressed [Source:HGNC Symbol;Acc:HGNC:37078]	lincRNA	39.8159227481851	-0.723067774193972	0.107538076277527	0.999964059897066	32.3401735639948	22.4538441897679	21.4920974864424	64.5166567996927	43.1580486027976	54.9347158464151
ENSG00000111962	UST	uronyl 2-sulfotransferase [Source:HGNC Symbol;Acc:HGNC:17223]	protein_coding	68.1769500109946	-0.723900580215343	0.107554524125676	0.999964059897066	21.8296171556965	36.9828021949118	61.9964350570454	139.355978687336	20.7158633293428	128.181003641635
ENSG00000198563	DDX39B	DExD-box helicase 39B [Source:HGNC Symbol;Acc:HGNC:13917]	protein_coding	665.99648251333	0.478197724282229	0.107608522351857	0.999964059897066	700.973261999587	789.846989734187	871.256567335011	596.994130919823	438.485773804423	598.422171286948
ENSG00000146833	TRIM4	tripartite motif containing 4 [Source:HGNC Symbol;Acc:HGNC:16275]	protein_coding	52.3612986752357	0.716436311889612	0.107625855793854	0.999964059897066	69.5313731625888	85.8529336667595	43.8108141069787	18.9248859945765	82.8634533173713	13.1843318031396
ENSG00000164683	HEY1	hes related family bHLH transcription factor with YRPW motif 1 [Source:HGNC Symbol;Acc:HGNC:4880]	protein_coding	106.167858218817	-0.698530709343365	0.107724326092791	0.999964059897066	40.4252169549935	51.5117602000557	96.7144386889908	166.883085588538	20.7158633293428	260.756784550984
ENSG00000101098	RIMS4	regulating synaptic membrane exocytosis 4 [Source:HGNC Symbol;Acc:HGNC:16183]	protein_coding	294.719725597719	0.571812491545737	0.107817140435944	0.999964059897066	325.018744318148	305.108118108022	436.454902801599	162.581975135226	372.885539928171	166.26907329515
ENSG00000176105	YES1	YES proto-oncogene 1, Src family tyrosine kinase [Source:HGNC Symbol;Acc:HGNC:12841]	protein_coding	385.772340014112	-0.603683859057872	0.108081473505413	0.999964059897066	244.168310408161	344.732549031142	232.279976680397	678.715229532767	195.074379684645	619.663594747562
ENSG00000204060	FOXO6	forkhead box O6 [Source:HGNC Symbol;Acc:HGNC:24814]	protein_coding	72.0139629440671	-0.68197221960783	0.108273688017192	0.999964059897066	45.2762429895927	52.8325745641597	43.8108141069787	86.0222090662569	51.7896583233571	152.352278614058
ENSG00000196109	ZNF676	zinc finger protein 676 [Source:HGNC Symbol;Acc:HGNC:20429]	protein_coding	54.1272173945855	-0.701908506981617	0.108380605306315	0.999964059897066	50.1272690241919	46.2285027436397	15.7057635477848	79.1404323409564	74.2318435968118	59.3294931141283
ENSG00000104059	FAM189A1	family with sequence similarity 189 member A1 [Source:HGNC Symbol;Acc:HGNC:29075]	protein_coding	67.377940050712	-0.667111521830379	0.108483271539104	0.999964059897066	63.8718427888897	30.3787303743918	45.4640523751666	116.129982239447	46.6106924910214	101.812340035356
ENSG00000103034	NDRG4	NDRG family member 4 [Source:HGNC Symbol;Acc:HGNC:14466]	protein_coding	1262.24584929287	0.489538291026489	0.108633572544001	0.999964059897066	1531.30721825515	1100.23836529863	1897.09091274559	911.835416102323	1204.97271699011	928.030466365439
ENSG00000133624	ZNF767P	zinc finger family member 767, pseudogene [Source:HGNC Symbol;Acc:HGNC:21884]	transcribed_unprocessed_pseudogene	114.393229035811	0.602110143189688	0.108708416202867	0.999964059897066	139.871250664277	126.798178953983	163.6705885506	94.6244299728826	74.2318435968118	87.1630824763119
ENSG00000144460	NYAP2	neuronal tyrosine-phosphorylated phosphoinositide-3-kinase adaptor 2 [Source:HGNC Symbol;Acc:HGNC:29291]	protein_coding	50.7742699137947	-0.70399607077378	0.108799695204293	0.999964059897066	39.6167126158936	31.6995447384958	28.1050505591939	48.1724370771039	79.4108094291475	77.6410650629333
ENSG00000182580	EPHB3	EPH receptor B3 [Source:HGNC Symbol;Acc:HGNC:3394]	protein_coding	143.869306029393	-0.597230807099476	0.109123853158011	0.999964059897066	147.956294055276	126.798178953983	58.6899585206696	173.764862313839	198.527023572869	157.479518759723
ENSG00000163430	FSTL1	follistatin like 1 [Source:HGNC Symbol;Acc:HGNC:3972]	protein_coding	1630.08263848058	-0.599538632826638	0.10912910156527	0.999964059897066	959.694650511546	1532.14466236063	906.80119010105	3573.36256461231	731.960504303447	2076.53225899449
ENSG00000114473	IQCG	IQ motif containing G [Source:HGNC Symbol;Acc:HGNC:25251]	protein_coding	192.086466695558	-0.56138705675921	0.109191084557525	0.999964059897066	206.168606470467	143.968765687335	102.500772627648	256.346183017446	210.611277181652	232.9231951888
ENSG00000068137	PLEKHH3	pleckstrin homology, MyTH4 and FERM domain containing H3 [Source:HGNC Symbol;Acc:HGNC:26105]	protein_coding	104.527851480489	-0.622724192097656	0.109220017988518	0.999964059897066	94.5950076746848	77.9280474821355	57.8633393865757	146.237755412637	101.852994702602	148.689964224297
ENSG00000089818	NECAP1	NECAP endocytosis associated 1 [Source:HGNC Symbol;Acc:HGNC:24539]	protein_coding	350.788587695651	0.526145946787162	0.109514904773918	0.999964059897066	326.635752996347	286.616717010566	690.226976968438	276.991513193347	226.148174678659	298.112391326546
ENSG00000063438	AHRR	aryl-hydrocarbon receptor repressor [Source:HGNC Symbol;Acc:HGNC:346]	protein_coding	26.0055493454635	-0.752884440796934	0.109645641638897	0.999964059897066	20.2126084774967	9.24570054872794	13.225906145503	43.871326623791	13.8105755528952	55.6671787243673
ENSG00000112559	MDFI	MyoD family inhibitor [Source:HGNC Symbol;Acc:HGNC:6967]	protein_coding	90.2391162563199	-0.717956338142875	0.109737561448325	0.999964059897066	37.191199598594	68.6823469334076	50.4237671797302	201.291969215041	24.1685072175666	159.67690739358
ENSG00000146352	CLVS2	clavesin 2 [Source:HGNC Symbol;Acc:HGNC:23046]	protein_coding	229.96907958036	0.631896931217528	0.109764776021924	0.999964059897066	223.955701930664	213.971926984847	436.454902801599	160.001308863238	264.127257449121	81.3033794526943
ENSG00000155846	PPARGC1B	PPARG coactivator 1 beta [Source:HGNC Symbol;Acc:HGNC:30022]	protein_coding	53.9699159701882	-0.73058813902944	0.109800113362771	0.999964059897066	66.2973558061893	22.4538441897679	15.7057635477848	44.7315487144536	79.4108094291475	95.2201741337861
ENSG00000135842	FAM129A	family with sequence similarity 129 member A [Source:HGNC Symbol;Acc:HGNC:16784]	protein_coding	25.4660678828057	-0.751785179466266	0.109871733869145	0.999964059897066	23.4466258338962	10.5665149128319	7.43957220684544	70.5382114343307	27.6211511057904	13.1843318031396
ENSG00000167615	LENG8	leukocyte receptor cluster member 8 [Source:HGNC Symbol;Acc:HGNC:15500]	protein_coding	1376.62841178727	0.46441357877368	0.109941627669588	0.999964059897066	1743.94385943842	1754.0414755301	1361.44171385272	1262.80602909265	901.140054826413	1236.39733798332
ENSG00000140526	ABHD2	abhydrolase domain containing 2 [Source:HGNC Symbol;Acc:HGNC:18717]	protein_coding	659.547207670493	-0.479614495317207	0.110070182702623	0.999964059897066	436.59234311393	470.209913621021	705.106121382129	840.43698257733	559.328309892256	945.609575436291
ENSG00000132470	ITGB4	integrin subunit beta 4 [Source:HGNC Symbol;Acc:HGNC:6158]	protein_coding	30.1849438624504	-0.753859793396465	0.110152396525708	0.999964059897066	30.7231648857951	21.1330298256639	2.47985740228181	41.2906603518033	51.7896583233571	33.6932923858012
ENSG00000163075	CFAP221	cilia and flagella associated protein 221 [Source:HGNC Symbol;Acc:HGNC:33720]	protein_coding	49.9603189854511	-0.705170028792817	0.110614743822542	0.999964059897066	54.9782950587911	22.4538441897679	23.9719548887242	67.0973230716804	63.8739119321404	67.3865847716025
ENSG00000131323	TRAF3	TNF receptor associated factor 3 [Source:HGNC Symbol;Acc:HGNC:12033]	protein_coding	310.317303566472	-0.547952055592239	0.110629753099854	0.999964059897066	226.381214947964	241.70902863103	235.586453216772	454.197263869836	208.88495523754	495.144905495688
ENSG00000103064	SLC7A6	solute carrier family 7 member 6 [Source:HGNC Symbol;Acc:HGNC:11064]	protein_coding	145.715758628671	-0.600930537609749	0.110641953924935	0.999964059897066	100.254538048384	100.381891671903	111.593583102682	166.022863497876	100.12667275849	295.915002692689
ENSG00000182704	TSKU	tsukushi, small leucine rich proteoglycan [Source:HGNC Symbol;Acc:HGNC:28850]	protein_coding	150.458842685105	-0.599041238455941	0.110765314926069	0.999964059897066	111.573598795782	114.910849677047	102.500772627648	229.679298206906	105.305638590826	238.782898212418
ENSG00000008226	DLEC1	deleted in lung and esophageal cancer 1 [Source:HGNC Symbol;Acc:HGNC:2899]	protein_coding	18.3780800698748	-0.755599607183045	0.110794554633868	0.999964059897066	16.9785911210973	6.60407182051996	4.13309567046969	23.2259964478894	24.1685072175666	35.1582181417056
ENSG00000183798	EMILIN3	elastin microfibril interfacer 3 [Source:HGNC Symbol;Acc:HGNC:16123]	protein_coding	55.4664847640808	-0.701053212055704	0.110863169785308	0.999964059897066	33.1486779030947	40.9452452872237	31.4115270955696	59.3553242557173	44.8843705469095	123.05376349597
ENSG00000126709	IFI6	interferon alpha inducible protein 6 [Source:HGNC Symbol;Acc:HGNC:4054]	protein_coding	57.5051263717052	-0.718855517659652	0.110914410853838	0.999964059897066	38.8082082767937	34.3411734667038	27.2784314251	92.0437637008949	20.7158633293428	131.843318031396
ENSG00000259863	SH3RF3-AS1	SH3RF3 antisense RNA 1 [Source:HGNC Symbol;Acc:HGNC:44168]	lincRNA	12.5389525487484	-0.745667062963048	0.111020326247716	0.999964059897066	4.04252169549935	6.60407182051996	5.78633393865757	23.2259964478894	17.263219441119	18.311571948805
ENSG00000133858	ZFC3H1	zinc finger C3H1-type containing [Source:HGNC Symbol;Acc:HGNC:28328]	protein_coding	420.914242656463	0.491694133059624	0.111022291974376	0.999964059897066	480.251577425323	534.929817462117	487.705289115423	389.680607070144	300.380018275471	332.538146590299
ENSG00000259834			lincRNA	49.4188466584875	0.705890325175967	0.111041457091118	0.999964059897066	38.8082082767937	67.3615325693036	95.8878195548968	30.1077731731899	37.9790827704619	26.3686636062792
ENSG00000205542	TMSB4X	thymosin beta 4, X-linked [Source:HGNC Symbol;Acc:HGNC:11881]	protein_coding	3701.65226349286	0.538061766327345	0.111359131667837	0.999964059897066	3083.6355493269	3844.89061390672	6224.44207972735	4604.76885131673	1322.36260918972	3129.81387748975
ENSG00000175267	VWA3A	von Willebrand factor A domain containing 3A [Source:HGNC Symbol;Acc:HGNC:27088]	protein_coding	62.993732620963	-0.700468883618822	0.111413560434597	0.999964059897066	81.6589382490869	35.6619878308078	16.5323826818788	73.9790997969809	93.2213849820427	76.9086021849811
ENSG00000204271	SPIN3	spindlin family member 3 [Source:HGNC Symbol;Acc:HGNC:27272]	protein_coding	230.778191690373	0.529378250526505	0.111457150535066	0.999964059897066	265.189423224757	243.029842995134	331.474272771669	165.162641407213	186.442769964085	193.370199779381
ENSG00000145391	SETD7	SET domain containing lysine methyltransferase 7 [Source:HGNC Symbol;Acc:HGNC:30412]	protein_coding	266.011031689351	-0.575654204864783	0.111531739409203	0.999964059897066	145.530781037977	179.630753518143	262.864884641872	443.014376691223	151.916331081847	413.109063165041
ENSG00000129521	EGLN3	egl-9 family hypoxia inducible factor 3 [Source:HGNC Symbol;Acc:HGNC:14661]	protein_coding	23.9369159169621	-0.754024937539485	0.111580621857045	0.999964059897066	20.2126084774967	10.5665149128319	6.6129530727515	30.1077731731899	18.9895413852309	57.1321044802717
ENSG00000004866	ST7	suppression of tumorigenicity 7 [Source:HGNC Symbol;Acc:HGNC:11351]	protein_coding	170.060142254368	0.589230393638771	0.111611033437922	0.999964059897066	147.147789716176	166.422609877103	333.954130173951	110.108427604809	148.463687193624	114.264208960543
ENSG00000143545	RAB13	RAB13, member RAS oncogene family [Source:HGNC Symbol;Acc:HGNC:9762]	protein_coding	166.988493973627	-0.641682258753503	0.111806856469354	0.999964059897066	101.063042387484	194.159711523287	69.4360072638908	291.615288734611	115.663570255497	229.993343676991
ENSG00000134758	RNF138	ring finger protein 138 [Source:HGNC Symbol;Acc:HGNC:17765]	protein_coding	134.653725845667	0.613241520515748	0.111829495083702	0.999964059897066	89.7439816400856	154.535280600167	277.744029055563	100.645984607521	67.3265558203642	117.926523350304
ENSG00000088854	C20orf194	chromosome 20 open reading frame 194 [Source:HGNC Symbol;Acc:HGNC:17721]	protein_coding	514.632844348835	0.513292696684073	0.11199630288165	0.999964059897066	551.399959266111	566.629362200612	711.719074454881	323.443506089126	609.391646271501	325.213517810777
ENSG00000148798	INA	internexin neuronal intermediate filament protein alpha [Source:HGNC Symbol;Acc:HGNC:6057]	protein_coding	3472.2381304559	0.46555097633648	0.1120521747872	0.999964059897066	4202.60555464112	3230.71193459836	4860.52050847236	2722.60291694703	3399.12790795634	2417.85996012022
ENSG00000258584	FAM181A-AS1	FAM181A antisense RNA 1 [Source:HGNC Symbol;Acc:HGNC:20133]	antisense	14.213072025627	-0.744583686820422	0.112109296196829	0.999964059897066	3.23401735639948	5.28325745641597	9.09281047503332	16.3442197225888	5.17896583233571	46.1451613109887
ENSG00000115677	HDLBP	high density lipoprotein binding protein [Source:HGNC Symbol;Acc:HGNC:4857]	protein_coding	1944.34794351461	-0.472246489751789	0.112156149433256	0.999964059897066	1237.8201431619	1759.32473298652	1759.87213648599	2586.68782662234	1698.70079300611	2623.68202882478
ENSG00000145808	ADAMTS19	ADAM metallopeptidase with thrombospondin type 1 motif 19 [Source:HGNC Symbol;Acc:HGNC:17111]	protein_coding	14.6913565871075	-0.741141600941627	0.112302814175736	0.999964059897066	3.23401735639948	7.92488618462395	5.78633393865757	15.4839976319262	5.17896583233571	50.5399385787019
ENSG00000052126	PLEKHA5	pleckstrin homology domain containing A5 [Source:HGNC Symbol;Acc:HGNC:30036]	protein_coding	733.022217503956	-0.507144479840723	0.112342991657269	0.999964059897066	514.208759667517	525.684116913389	643.109686325084	912.695638192986	448.843705469095	1353.59139845567
ENSG00000169242	EFNA1	ephrin A1 [Source:HGNC Symbol;Acc:HGNC:3221]	protein_coding	14.1618434242713	-0.746316046015588	0.112521031324433	0.999964059897066	10.5105564082983	3.96244309231197	4.95971480456363	18.9248859945765	22.4421852734547	24.1712749724226
ENSG00000111605	CPSF6	cleavage and polyadenylation specific factor 6 [Source:HGNC Symbol;Acc:HGNC:13871]	protein_coding	1063.15957811822	0.466760380543994	0.112589362150844	0.999964059897066	1016.28995424854	1367.04286684763	1384.58704960735	971.19074035804	744.04475791223	895.802099735542
ENSG00000180828	BHLHE22	basic helix-loop-helix family member e22 [Source:HGNC Symbol;Acc:HGNC:11963]	protein_coding	390.112838959718	-0.559245044720078	0.112689523265028	0.999964059897066	0.80850433909987	10.5665149128319	2.47985740228181	667.532342354154	1.7263219441119	1657.56349280583
ENSG00000050344	NFE2L3	nuclear factor, erythroid 2 like 3 [Source:HGNC Symbol;Acc:HGNC:7783]	protein_coding	54.1777319712163	0.685113960917582	0.112746701519471	0.999964059897066	56.5953037369909	73.9656043898235	84.3151516775817	33.5486615358402	46.6106924910214	30.0309779960402
ENSG00000104833	TUBB4A	tubulin beta 4A class IVa [Source:HGNC Symbol;Acc:HGNC:20774]	protein_coding	381.64509509052	0.58412473563285	0.113011266086734	0.999964059897066	598.293210933904	324.920333569582	477.785859506296	162.581975135226	457.475315189654	268.813876208458
ENSG00000171793	CTPS1	CTP synthase 1 [Source:HGNC Symbol;Acc:HGNC:2519]	protein_coding	264.349445957377	0.535159540800923	0.113106961821388	0.999964059897066	239.317284373561	368.507207585014	358.752704196769	213.335078484317	162.274262746519	243.910138358083
ENSG00000159792	PSKH1	protein serine kinase H1 [Source:HGNC Symbol;Acc:HGNC:9529]	protein_coding	134.510644858898	-0.589789951713003	0.113139390591981	0.999964059897066	74.382399197188	103.023520400111	125.646108382279	166.883085588538	117.389892199609	219.73886338566
ENSG00000135540	NHSL1	NHS like 1 [Source:HGNC Symbol;Acc:HGNC:21021]	protein_coding	351.553546943067	-0.7450665537203	0.11329319519167	0.999964059897066	87.3184686227859	228.500884989991	114.900059639057	565.165913565308	107.031960534938	1006.40399430632
ENSG00000173451	THAP2	THAP domain containing 2 [Source:HGNC Symbol;Acc:HGNC:20854]	protein_coding	83.9589433406218	0.644945557823059	0.113378216895695	0.999964059897066	91.3609903182853	95.0986342154874	137.218776259594	81.721098612944	44.8843705469095	53.4697900905107
ENSG00000236333	TRHDE-AS1	TRHDE antisense RNA 1 [Source:HGNC Symbol;Acc:HGNC:27471]	processed_transcript	14.5256655025354	0.720280334403041	0.113616626999086	0.999964059897066	20.2126084774967	15.8497723692479	34.7180036319454	7.74199881596312	8.63160972055951	0
ENSG00000003756	RBM5	RNA binding motif protein 5 [Source:HGNC Symbol;Acc:HGNC:9902]	protein_coding	806.227244263155	0.451664601917565	0.113621905828139	0.999964059897066	859.440112463162	828.150606293203	1152.30707292695	636.564347090301	585.223139053935	775.678187751381
ENSG00000197555	SIPA1L1	signal induced proliferation associated 1 like 1 [Source:HGNC Symbol;Acc:HGNC:20284]	protein_coding	349.484703955294	-0.570383734239669	0.113907747807104	0.999964059897066	194.849545723069	328.882776661894	261.211646373684	609.037240189099	245.13771606389	457.789298720126
ENSG00000156172	C8orf37	chromosome 8 open reading frame 37 [Source:HGNC Symbol;Acc:HGNC:27232]	protein_coding	41.0108886367677	-0.706757831328853	0.114134397869239	0.999964059897066	30.7231648857951	18.4914010974559	30.5849079614757	66.2371009810178	41.4317266586857	58.5970302361761
ENSG00000136710	CCDC115	coiled-coil domain containing 115 [Source:HGNC Symbol;Acc:HGNC:28178]	protein_coding	136.88394082896	0.593330949761077	0.1141933370992	0.999964059897066	147.956294055276	133.402250774503	228.146881009927	137.635534506011	56.9686241556928	117.194060472352
ENSG00000131094	C1QL1	complement C1q like 1 [Source:HGNC Symbol;Acc:HGNC:24182]	protein_coding	18.7581662356836	-0.743000790449644	0.114256831578173	0.999964059897066	11.3190607473982	11.8873292769359	1.65323826818788	50.7531033490916	6.90528777644761	30.0309779960402
ENSG00000155761	SPAG17	sperm associated antigen 17 [Source:HGNC Symbol;Acc:HGNC:26620]	protein_coding	20.8242007348006	-0.749133139452543	0.114302673981052	0.999964059897066	16.9785911210973	10.5665149128319	4.95971480456363	30.9679952638525	18.9895413852309	42.4828469212277
ENSG00000134138	MEIS2	Meis homeobox 2 [Source:HGNC Symbol;Acc:HGNC:7001]	protein_coding	1764.34707352787	0.722410141478695	0.114465126878624	0.999964059897066	1993.77170022028	1351.19309447838	5211.83364046228	182.367083220465	1724.59562216779	122.321300618018
ENSG00000173559	NABP1	nucleic acid binding protein 1 [Source:HGNC Symbol;Acc:HGNC:26232]	protein_coding	31.8140997634251	0.731456668200353	0.114468553417818	0.999964059897066	42.8507299722931	70.0031612975116	17.3590018159727	11.1828871786134	41.4317266586857	8.05709165747421
ENSG00000185513	L3MBTL1	L3MBTL1, histone methyl-lysine binding protein [Source:HGNC Symbol;Acc:HGNC:15905]	protein_coding	173.621449280841	0.600287873479375	0.114561598194835	0.999964059897066	258.721388511958	187.555639702767	190.9490199757	81.721098612944	220.969208846323	101.812340035356
ENSG00000155850	SLC26A2	solute carrier family 26 member 2 [Source:HGNC Symbol;Acc:HGNC:10994]	protein_coding	136.675665614374	-0.620225022801713	0.114582664850562	0.999964059897066	67.9143644843891	106.985963492423	119.033155309527	247.74396211082	101.852994702602	176.52355358648
ENSG00000120437	ACAT2	acetyl-CoA acetyltransferase 2 [Source:HGNC Symbol;Acc:HGNC:94]	protein_coding	474.656007629538	0.476710193399454	0.114921517078926	0.999964059897066	523.102307397616	492.663757810789	666.255022079714	308.819730547862	378.064505760507	479.030722180739
ENSG00000170915	PAQR8	progestin and adipoQ receptor family member 8 [Source:HGNC Symbol;Acc:HGNC:15708]	protein_coding	117.504172516859	-0.646004919493015	0.11504045272504	0.999964059897066	73.5738948580882	80.5696762103435	79.355436873018	227.098631934918	51.7896583233571	192.637736901429
ENSG00000130363	RSPH3	radial spoke head 3 homolog [Source:HGNC Symbol;Acc:HGNC:21054]	protein_coding	123.259321554413	-0.586508839019859	0.115115941067877	0.999964059897066	99.446033709284	97.7402629436954	81.8352942752999	159.141086772575	132.926789696616	168.466461929006
ENSG00000162946	DISC1	disrupted in schizophrenia 1 [Source:HGNC Symbol;Acc:HGNC:2888]	protein_coding	17.520851419843	-0.746645819776788	0.11511669640408	0.999964059897066	10.5105564082983	10.5665149128319	4.95971480456363	26.6668848105396	17.263219441119	35.1582181417056
ENSG00000134222	PSRC1	proline and serine rich coiled-coil 1 [Source:HGNC Symbol;Acc:HGNC:24472]	protein_coding	199.894584578375	0.650726397700024	0.115201083511856	0.999964059897066	189.19001534937	439.831183246629	159.53749288013	212.474856393655	56.9686241556928	141.365335444775
ENSG00000132004	FBXW9	F-box and WD repeat domain containing 9 [Source:HGNC Symbol;Acc:HGNC:28136]	protein_coding	56.131482719347	-0.681131991220861	0.11520196528364	0.999964059897066	31.5316692248949	35.6619878308078	45.4640523751666	95.4846520635452	46.6106924910214	82.0358423306465
ENSG00000126705	AHDC1	AT-hook DNA binding motif containing 1 [Source:HGNC Symbol;Acc:HGNC:25230]	protein_coding	622.094193135673	-0.475250663634425	0.115255109991738	0.999964059897066	619.3143237505	410.773267236341	500.931195260926	673.553896988792	716.423606806439	811.568868771039
ENSG00000187079	TEAD1	TEA domain transcription factor 1 [Source:HGNC Symbol;Acc:HGNC:11714]	protein_coding	801.456560730754	-0.495899884192299	0.115367993692456	0.999964059897066	641.143940906197	772.676403000835	514.983720540523	1156.99871194116	678.444524035978	1044.49206395984
ENSG00000249853	HS3ST5	heparan sulfate-glucosamine 3-sulfotransferase 5 [Source:HGNC Symbol;Acc:HGNC:19419]	protein_coding	10.6124594909884	-0.72079032015302	0.1156961970669	0.999964059897066	2.42551301729961	3.96244309231197	5.78633393865757	24.0862185385519	6.90528777644761	20.5089605826616
ENSG00000162543	UBXN10	UBX domain protein 10 [Source:HGNC Symbol;Acc:HGNC:26354]	protein_coding	37.4597158659059	-0.716802721696876	0.115768834017571	0.999964059897066	37.191199598594	15.8497723692479	17.3590018159727	67.0973230716804	58.6949460998047	28.5660522401358
ENSG00000117122	MFAP2	microfibril associated protein 2 [Source:HGNC Symbol;Acc:HGNC:7033]	protein_coding	207.677431941219	-0.658511669317313	0.115885785776736	0.999964059897066	133.403215951479	157.176909328375	100.84753435946	387.960162888819	58.6949460998047	407.981823019376
ENSG00000101146	RAE1	ribonucleic acid export 1 [Source:HGNC Symbol;Acc:HGNC:9828]	protein_coding	201.772440601506	0.566287756640026	0.116197894692609	0.999964059897066	177.062450262871	188.876454066871	392.644088694621	184.08752740179	110.484604423162	157.479518759723
ENSG00000084710	EFR3B	EFR3 homolog B [Source:HGNC Symbol;Acc:HGNC:29155]	protein_coding	979.61165334958	-0.444862504163354	0.116451172127151	0.999964059897066	797.185278352472	706.635684795635	929.94652585568	990.115626352617	1054.78270785237	1399.0040968887
ENSG00000146151	HMGCLL1	3-hydroxymethyl-3-methylglutaryl-CoA lyase like 1 [Source:HGNC Symbol;Acc:HGNC:21359]	protein_coding	64.0624877171514	0.673338329708018	0.116599190564364	0.999964059897066	74.382399197188	48.8701314718477	133.085680589124	31.8282173545151	50.0633363792452	46.1451613109887
ENSG00000138594	TMOD3	tropomodulin 3 [Source:HGNC Symbol;Acc:HGNC:11873]	protein_coding	308.813281120789	-0.545487008709281	0.116645700108766	0.999964059897066	227.998223626163	276.050202097734	204.174926121203	496.348146312302	227.874496622771	420.433691944563
ENSG00000147676	MAL2	mal, T cell differentiation protein 2 (gene/pseudogene) [Source:HGNC Symbol;Acc:HGNC:13634]	protein_coding	62.4372230440437	-0.681065908099054	0.116659039755839	0.999964059897066	34.7656865812944	44.9076883795357	41.3309567046969	79.1404323409564	39.7054047145738	134.773169543205
ENSG00000153162	BMP6	bone morphogenetic protein 6 [Source:HGNC Symbol;Acc:HGNC:1073]	protein_coding	59.4697146804218	-0.634023989888332	0.11680489697851	0.999964059897066	7.27653905189883	19.8122154615599	1.65323826818788	92.9039857915574	5.17896583233571	229.993343676991
ENSG00000213694	S1PR3	sphingosine-1-phosphate receptor 3 [Source:HGNC Symbol;Acc:HGNC:3167]	protein_coding	90.1848366997863	-0.680665852553405	0.116827461689968	0.999964059897066	40.4252169549935	85.8529336667595	51.2503863138242	156.560420500588	46.6106924910214	160.409370271532
ENSG00000092607	TBX15	T-box 15 [Source:HGNC Symbol;Acc:HGNC:11594]	protein_coding	10.3054338716687	-0.714523612204863	0.116830070599875	0.999964059897066	8.89354773009857	2.64162872820798	0.826619134093938	28.3873289918648	8.63160972055951	12.4518689251874
ENSG00000164692	COL1A2	collagen type I alpha 2 chain [Source:HGNC Symbol;Acc:HGNC:2198]	protein_coding	1115.78210790362	-0.626375162969545	0.116844236196434	0.999964059897066	67.1058601452892	326.241147933686	37.1978610342272	5630.15358338651	41.4317266586857	592.562468263331
ENSG00000105699	LSR	lipolysis stimulated lipoprotein receptor [Source:HGNC Symbol;Acc:HGNC:29572]	protein_coding	62.0122645838711	-0.719453690403036	0.116851112130116	0.999964059897066	61.4463297715901	50.1909458359517	8.26619134093938	58.4951021650547	79.4108094291475	114.264208960543
ENSG00000065485	PDIA5	protein disulfide isomerase family A member 5 [Source:HGNC Symbol;Acc:HGNC:24811]	protein_coding	37.8778449541052	-0.72070155545103	0.11695261077115	0.999964059897066	25.063634512096	27.7371016461838	15.7057635477848	80.8608765222815	25.8948291616785	52.0048643346063
ENSG00000076706	MCAM	melanoma cell adhesion molecule [Source:HGNC Symbol;Acc:HGNC:6934]	protein_coding	193.276431883751	-0.5949892568718	0.117031846466777	0.999964059897066	122.08415520408	138.685508230919	143.005110198251	231.399742388231	101.852994702602	422.63108057842
ENSG00000198695	MT-ND6	mitochondrially encoded NADH:ubiquinone oxidoreductase core subunit 6 [Source:HGNC Symbol;Acc:HGNC:7462]	protein_coding	6280.63974180838	-0.444749020306604	0.117121667845233	0.999964059897066	6711.39451886802	5165.70497801071	3898.33583638701	6578.11832729666	8735.18903720623	6595.09575308162
ENSG00000133065	SLC41A1	solute carrier family 41 member 1 [Source:HGNC Symbol;Acc:HGNC:19429]	protein_coding	237.475567504541	-0.582997395823469	0.117213118893884	0.999964059897066	168.168902532773	202.084597707911	147.964825002815	327.744616542439	146.737365249512	432.153097991799
ENSG00000109576	AADAT	aminoadipate aminotransferase [Source:HGNC Symbol;Acc:HGNC:17929]	protein_coding	169.498517858148	0.554520398071639	0.117515372040957	0.999964059897066	156.849841785375	163.780981148895	309.982175285227	129.033313599385	98.4003508143784	158.944444515628
ENSG00000168938	PPIC	peptidylprolyl isomerase C [Source:HGNC Symbol;Acc:HGNC:9256]	protein_coding	20.3885686573276	-0.74112269335284	0.117522275915276	0.999964059897066	8.89354773009857	13.2081436410399	5.78633393865757	56.7746579837296	6.90528777644761	30.7634408739924
ENSG00000072682	P4HA2	prolyl 4-hydroxylase subunit alpha 2 [Source:HGNC Symbol;Acc:HGNC:8547]	protein_coding	45.3254346880334	-0.709539428338281	0.117836260845986	0.999964059897066	32.3401735639948	43.5868740154317	12.3992870114091	91.1835416102323	39.7054047145738	52.7373272125585
ENSG00000077092	RARB	retinoic acid receptor beta [Source:HGNC Symbol;Acc:HGNC:9865]	protein_coding	20.911102069451	0.741543677836822	0.118002567554982	0.999964059897066	16.1700867819974	13.2081436410399	66.129530727515	5.16133254397541	13.8105755528952	10.986943169283
ENSG00000254198			processed_pseudogene	36.1484384187827	-0.711786414857444	0.1180070024211	0.999964059897066	25.8721388511958	31.6995447384958	12.3992870114091	55.0542138024044	55.2423022115809	36.62314389761
ENSG00000154645	CHODL	chondrolectin [Source:HGNC Symbol;Acc:HGNC:17807]	protein_coding	44.3401041093548	0.721270229971406	0.118038611026096	0.999964059897066	40.4252169549935	30.3787303743918	119.033155309527	20.6453301759017	37.9790827704619	17.5791090708528
ENSG00000071242	RPS6KA2	ribosomal protein S6 kinase A2 [Source:HGNC Symbol;Acc:HGNC:10431]	protein_coding	522.811321283239	0.538607671460886	0.118104267616265	0.999964059897066	569.187054726308	482.097242897957	848.937850714474	369.895498984905	586.949460998047	279.800819377741
ENSG00000140937	CDH11	cadherin 11 [Source:HGNC Symbol;Acc:HGNC:1750]	protein_coding	368.153610032801	-0.731926869381568	0.118499007429972	0.999964059897066	80.0419295708871	174.347496061727	185.989305171136	972.050962448703	79.4108094291475	717.081157515205
ENSG00000235194	PPP1R3E	protein phosphatase 1 regulatory subunit 3E [Source:HGNC Symbol;Acc:HGNC:14943]	protein_coding	95.4909381983241	0.633151350845066	0.1185253307867	0.999964059897066	109.148085778482	120.194107133463	127.299346650466	57.6348800743921	119.116214143721	39.5529954094188
ENSG00000183060	LYSMD4	LysM domain containing 4 [Source:HGNC Symbol;Acc:HGNC:26571]	protein_coding	81.785819433844	0.628582385955897	0.11861214130249	0.999964059897066	105.914068422083	81.8904905744475	126.472727516373	59.3553242557173	62.1475899880285	54.9347158464151
ENSG00000143742	SRP9	signal recognition particle 9 [Source:HGNC Symbol;Acc:HGNC:11304]	protein_coding	733.132894202318	0.523265119823215	0.118634900922275	0.999964059897066	586.974150186506	737.014415170027	1339.12299723218	786.242990865588	334.906457157709	614.536354601897
ENSG00000166619	BLCAP	bladder cancer associated protein [Source:HGNC Symbol;Acc:HGNC:1055]	protein_coding	1099.53507815723	-0.483446094230831	0.118838526351362	0.999964059897066	840.036008324765	688.14428369818	1061.37896817662	2046.46835368625	795.834416235587	1165.34843882195
ENSG00000087903	RFX2	regulatory factor X2 [Source:HGNC Symbol;Acc:HGNC:9983]	protein_coding	136.916000645515	-0.594201244257481	0.118864641489077	0.999964059897066	130.977702934179	113.590035312943	66.129530727515	139.355978687336	179.537482187638	191.905274023477
ENSG00000105227	PRX	periaxin [Source:HGNC Symbol;Acc:HGNC:13797]	protein_coding	71.5360391630966	-0.688997979133402	0.118978289287183	0.999964059897066	95.4035120137846	43.5868740154317	14.8791444136909	72.2586556156558	117.389892199609	85.6981567204075
ENSG00000087095	NLK	nemo like kinase [Source:HGNC Symbol;Acc:HGNC:29858]	protein_coding	311.524219406576	0.503136331361599	0.119007138192133	0.999964059897066	327.444257335447	347.37417775935	448.027570678914	251.18485047347	265.853579393233	229.260880799039
ENSG00000108947	EFNB3	ephrin B3 [Source:HGNC Symbol;Acc:HGNC:3228]	protein_coding	1046.34236986997	-0.447347817000915	0.119129717736858	0.999964059897066	1040.54508442153	870.41666594453	697.666549175284	1427.1084484092	1027.16155674658	1215.1559145227
ENSG00000130558	OLFM1	olfactomedin 1 [Source:HGNC Symbol;Acc:HGNC:17187]	protein_coding	525.606670790224	-0.497944767364	0.119303152042794	0.999964059897066	459.230464608726	355.299063943974	407.523233108311	855.060758118594	322.822203548926	753.704301412815
ENSG00000169567	HINT1	histidine triad nucleotide binding protein 1 [Source:HGNC Symbol;Acc:HGNC:4912]	protein_coding	635.573727889041	0.526628087416233	0.11948325433013	0.999964059897066	573.229576421808	639.274152226332	1049.8063002993	722.586556156558	233.053462455107	595.492319775139
ENSG00000052802	MSMO1	methylsterol monooxygenase 1 [Source:HGNC Symbol;Acc:HGNC:10545]	protein_coding	734.396490427407	0.46594636847168	0.119702702719852	0.999964059897066	743.82399197188	842.679564298347	1000.20915225367	654.629010994215	433.306807972087	731.730415074249
ENSG00000248550	OTX2-AS1	OTX2 antisense RNA 1 (head to head) [Source:HGNC Symbol;Acc:HGNC:43906]	lincRNA	32.620964755715	-0.735697595723827	0.119808435504177	0.999964059897066	28.2976518684954	19.8122154615599	4.95971480456363	63.6564347090301	13.8105755528952	65.1891961377459
ENSG00000070756	PABPC1	poly(A) binding protein cytoplasmic 1 [Source:HGNC Symbol;Acc:HGNC:8554]	protein_coding	4278.05153412457	-0.480253646223586	0.119871546035987	0.999964059897066	2877.46694285644	4488.12720922536	3056.83755787938	5742.84267726331	3575.21274625575	5927.82207126716
ENSG00000224127			antisense	14.3927878279439	0.695449148765757	0.119872927076909	0.999964059897066	16.1700867819974	39.6244309231197	11.5726678773151	0	18.9895413852309	0
ENSG00000135643	KCNMB4	potassium calcium-activated channel subfamily M regulatory beta subunit 4 [Source:HGNC Symbol;Acc:HGNC:6289]	protein_coding	192.766676332148	-0.551858023304651	0.11994534213739	0.999964059897066	134.211720290578	113.590035312943	186.81592430523	289.894844553286	115.663570255497	316.423963275351
ENSG00000102144	PGK1	phosphoglycerate kinase 1 [Source:HGNC Symbol;Acc:HGNC:8896]	protein_coding	667.241470911039	0.48448338542815	0.120428866984046	0.999964059897066	595.867697916604	737.014415170027	1048.97968116521	627.101904093013	371.159217984059	623.325909137323
ENSG00000124406	ATP8A1	ATPase phospholipid transporting 8A1 [Source:HGNC Symbol;Acc:HGNC:13531]	protein_coding	312.838633002982	0.517798848935369	0.12047089200965	0.999964059897066	257.104379833759	368.507207585014	522.423292747369	255.485960926783	229.600818566883	243.910138358083
ENSG00000092820	EZR	ezrin [Source:HGNC Symbol;Acc:HGNC:12691]	protein_coding	723.336812867488	-0.572212982974674	0.120606561300858	0.999964059897066	434.16683009663	614.178679308356	495.144861322269	1178.50426420772	319.369559660702	1298.65668260925
ENSG00000198795	ZNF521	zinc finger protein 521 [Source:HGNC Symbol;Acc:HGNC:24605]	protein_coding	905.561410217346	-0.465110380993683	0.120809425246934	0.999964059897066	658.931036366394	721.164642800779	821.659419289374	1283.45135926855	738.865792079894	1209.29621149908
ENSG00000113763	UNC5A	unc-5 netrin receptor A [Source:HGNC Symbol;Acc:HGNC:12567]	protein_coding	110.855504924282	-0.646768441424818	0.120947454462896	0.999964059897066	67.9143644843891	56.7950176564716	85.9683899457696	187.52841576444	31.0737949940142	235.853046700609
ENSG00000105880	DLX5	distal-less homeobox 5 [Source:HGNC Symbol;Acc:HGNC:2918]	protein_coding	318.801975478887	0.703481516330318	0.121049487640438	0.999964059897066	398.592639176236	389.640237410678	757.183126830047	98.9255404261954	258.948291616785	9.52201741337861
ENSG00000114670	NEK11	NIMA related kinase 11 [Source:HGNC Symbol;Acc:HGNC:18593]	protein_coding	30.9424433705958	-0.727646750436795	0.121133836879243	0.999964059897066	18.595599799297	13.2081436410399	16.5323826818788	34.4088836265028	12.0842536087833	90.8253968660729
ENSG00000144406	UNC80	unc-80 homolog, NALCN channel complex subunit [Source:HGNC Symbol;Acc:HGNC:26582]	protein_coding	187.676353363624	-0.552866503601334	0.121203685195639	0.999964059897066	167.360398193673	143.968765687335	120.686393577715	214.19530057498	179.537482187638	300.309779960402
ENSG00000108848	LUC7L3	LUC7 like 3 pre-mRNA splicing factor [Source:HGNC Symbol;Acc:HGNC:24309]	protein_coding	2901.45880101659	0.460809600920329	0.121219801849008	0.999964059897066	3183.08158303619	3446.00467594731	3466.84064838998	2827.55001200786	1482.91054999212	3002.36533672607
ENSG00000171189	GRIK1	glutamate ionotropic receptor kainate type subunit 1 [Source:HGNC Symbol;Acc:HGNC:4579]	protein_coding	51.6905352249266	-0.68440373630773	0.121311098734075	0.999964059897066	35.5741909203943	36.9828021949118	28.1050505591939	66.2371009810178	41.4317266586857	101.812340035356
ENSG00000197956	S100A6	S100 calcium binding protein A6 [Source:HGNC Symbol;Acc:HGNC:10496]	protein_coding	14.8572716014286	0.711192452308049	0.121321391458434	0.999964059897066	19.4041041383969	44.9076883795357	8.26619134093938	12.9033313599385	0	3.662314389761
ENSG00000112149	CD83	CD83 molecule [Source:HGNC Symbol;Acc:HGNC:1703]	protein_coding	67.8827079722868	-0.671092140724846	0.121361458890198	0.999964059897066	29.1061562075953	40.9452452872237	61.9964350570454	95.4846520635452	31.0737949940142	148.689964224297
ENSG00000278921	EPB41L4A-AS2	EPB41L4A antisense RNA 2 (head to head) [Source:HGNC Symbol;Acc:HGNC:25643]	lincRNA	13.6046390956541	-0.722569856276362	0.121696823971423	0.999964059897066	6.46803471279896	10.5665149128319	1.65323826818788	21.5055522665642	17.263219441119	24.1712749724226
ENSG00000104067	TJP1	tight junction protein 1 [Source:HGNC Symbol;Acc:HGNC:11827]	protein_coding	678.429791973198	-0.50949755974579	0.122202180995784	0.999964059897066	477.017560068923	710.598127887947	434.801664533411	972.050962448703	557.601987948144	918.50844895206
ENSG00000082641	NFE2L1	nuclear factor, erythroid 2 like 1 [Source:HGNC Symbol;Acc:HGNC:7781]	protein_coding	1021.56833745413	-0.453142979319932	0.122318296349562	0.999964059897066	821.440408525468	898.153767590714	793.55436873018	1469.25933085167	944.298103429211	1202.70404559751
ENSG00000120802	TMPO	thymopoietin [Source:HGNC Symbol;Acc:HGNC:11875]	protein_coding	1167.68047477446	0.467749636087868	0.122396907874211	0.999964059897066	992.84332841464	1629.88492530433	1540.8180659511	1046.89028433635	795.834416235587	999.811828404754
ENSG00000105928	GSDME	gasdermin E [Source:HGNC Symbol;Acc:HGNC:2810]	protein_coding	141.55896576003	0.562976786611717	0.122460936708462	0.999964059897066	146.339285377076	140.006322595023	242.199406289524	103.226650879508	101.852994702602	115.729134716448
ENSG00000182541	LIMK2	LIM domain kinase 2 [Source:HGNC Symbol;Acc:HGNC:6614]	protein_coding	213.215512213557	0.543038375943083	0.122963796750475	0.999964059897066	230.423736643463	243.029842995134	295.92965000563	122.151536874085	248.590359952114	139.167946810918
ENSG00000187634	SAMD11	sterile alpha motif domain containing 11 [Source:HGNC Symbol;Acc:HGNC:28706]	protein_coding	29.2418735124059	-0.731136163085817	0.123270549380714	0.999964059897066	16.9785911210973	25.0954729179758	3.30647653637575	64.5166567996927	12.0842536087833	53.4697900905107
ENSG00000116962	NID1	nidogen 1 [Source:HGNC Symbol;Acc:HGNC:7821]	protein_coding	82.5251926754698	-0.639551064591983	0.123489749879371	0.999964059897066	58.2123124151906	70.0031612975116	37.1978610342272	197.851080852391	77.6844874850356	54.2022529684629
ENSG00000148925	BTBD10	BTB domain containing 10 [Source:HGNC Symbol;Acc:HGNC:21445]	protein_coding	274.329579126197	0.507117660136105	0.123734143454449	0.999964059897066	299.955109806052	289.258345738774	400.91028003556	257.206405108108	189.895413852309	208.751920216377
ENSG00000130164	LDLR	low density lipoprotein receptor [Source:HGNC Symbol;Acc:HGNC:6547]	protein_coding	545.995260998768	0.514538547412909	0.123903869821712	0.999964059897066	661.356549383694	686.823469334076	543.915390233811	250.324628382808	801.013382067923	332.538146590299
ENSG00000250067	YJEFN3	YjeF N-terminal domain containing 3 [Source:HGNC Symbol;Acc:HGNC:24785]	protein_coding	115.757121271494	0.595044944078756	0.123968069593141	0.999964059897066	199.700571757668	134.723065138607	105.807249164024	73.9790997969809	88.042419149707	92.2903226219773
ENSG00000070961	ATP2B1	ATPase plasma membrane Ca2+ transporting 1 [Source:HGNC Symbol;Acc:HGNC:814]	protein_coding	998.379683867035	-0.483096730418541	0.124068030722117	0.999964059897066	730.887922546282	780.601289185459	839.845040239441	1426.24822631854	652.549694874299	1560.14593003819
ENSG00000259153			lincRNA	31.4583266935395	0.715769573035692	0.12409758262357	0.999964059897066	39.6167126158936	26.4162872820798	66.956149861609	17.2044418132514	22.4421852734547	16.1141833149484
ENSG00000170522	ELOVL6	ELOVL fatty acid elongase 6 [Source:HGNC Symbol;Acc:HGNC:15829]	protein_coding	518.090157341352	0.473535920800206	0.12446995771142	0.999964059897066	443.868882165829	610.216236216044	803.473798339308	381.078386163518	462.65428102199	407.249360141424
ENSG00000102158	MAGT1	magnesium transporter 1 [Source:HGNC Symbol;Acc:HGNC:28880]	protein_coding	192.686777835494	-0.587410001780436	0.124538610114912	0.999964059897066	109.148085778482	170.385052969415	141.351871930063	329.465060723764	120.842536087833	284.928059523406
ENSG00000260664			lincRNA	59.3022625230757	-0.673702404036806	0.124740920861762	0.999964059897066	33.1486779030947	7.92488618462395	85.1417708116756	43.871326623791	41.4317266586857	144.295186956584
ENSG00000198786	MT-ND5	mitochondrially encoded NADH:ubiquinone oxidoreductase core subunit 5 [Source:HGNC Symbol;Acc:HGNC:7461]	protein_coding	18877.2469196501	-0.408667293441159	0.124958184583758	0.999964059897066	17978.7109885638	16701.697634095	13398.6695445286	21351.5725123356	23277.7250944049	20555.1057439726
ENSG00000120162	MOB3B	MOB kinase activator 3B [Source:HGNC Symbol;Acc:HGNC:23825]	protein_coding	186.141242580104	0.546616128142732	0.125067943596557	0.999964059897066	150.381807072576	331.524405390102	210.787879193954	148.818421684624	164.000584690631	111.334357448735
ENSG00000136213	CHST12	carbohydrate sulfotransferase 12 [Source:HGNC Symbol;Acc:HGNC:17423]	protein_coding	134.802788910089	-0.573749917010112	0.125135739997691	0.999964059897066	126.12667689958	112.269220948839	70.2626263979847	136.775312415348	203.705989405204	159.67690739358
ENSG00000167216	KATNAL2	katanin catalytic subunit A1 like 2 [Source:HGNC Symbol;Acc:HGNC:25387]	protein_coding	26.7737847455079	-0.719624040102841	0.125149600042361	0.999964059897066	16.1700867819974	13.2081436410399	16.5323826818788	44.7315487144536	17.263219441119	52.7373272125585
ENSG00000280780	JAKMIP2-AS1	JAKMIP2 antisense RNA 1 [Source:HGNC Symbol;Acc:HGNC:27203]	antisense	16.7721377939984	-0.71800746162003	0.125161959833264	0.999964059897066	8.89354773009857	11.8873292769359	1.65323826818788	34.4088836265028	8.63160972055951	35.1582181417056
ENSG00000132669	RIN2	Ras and Rab interactor 2 [Source:HGNC Symbol;Acc:HGNC:18750]	protein_coding	141.608634532288	-0.591184823949259	0.12527941159712	0.999964059897066	88.1269729618858	101.702706036007	115.726678773151	254.62573883612	88.042419149707	201.427291436855
ENSG00000072786	STK10	serine/threonine kinase 10 [Source:HGNC Symbol;Acc:HGNC:11388]	protein_coding	116.576105644231	-0.618752050991467	0.12532462698951	0.999964059897066	151.190311411676	77.9280474821355	37.1978610342272	121.291314783422	201.979667461093	109.86943169283
ENSG00000132424	PNISR	PNN interacting serine and arginine rich protein [Source:HGNC Symbol;Acc:HGNC:21222]	protein_coding	1815.02862973586	0.459534847285495	0.125423342005827	0.999964059897066	1978.41011777738	2361.61608301794	2018.6039254574	1647.32530361882	1028.88787869069	1855.32846985293
ENSG00000145687	SSBP2	single stranded DNA binding protein 2 [Source:HGNC Symbol;Acc:HGNC:15831]	protein_coding	584.599776282148	0.490204310507756	0.125481069856386	0.999964059897066	485.102603459922	457.001769979981	1227.5294141295	426.670156968634	402.233012978073	509.06170017678
ENSG00000136986	DERL1	derlin 1 [Source:HGNC Symbol;Acc:HGNC:28454]	protein_coding	248.08707843148	0.539218295010165	0.125665222569532	0.999964059897066	206.977110809567	270.766944641318	443.067855874351	224.51796566293	162.274262746519	180.918330854194
ENSG00000231609			antisense	37.2438384381993	-0.713233268482337	0.125908614069686	0.999964059897066	18.595599799297	31.6995447384958	14.8791444136909	51.6133254397541	22.4421852734547	84.2332309645031
ENSG00000138449	SLC40A1	solute carrier family 40 member 1 [Source:HGNC Symbol;Acc:HGNC:10909]	protein_coding	21.9371776490681	0.722900390309641	0.125913278214327	0.999964059897066	12.127565086498	17.1705867333519	74.3957220684544	9.46244299728826	15.5368974970071	2.9298515118088
ENSG00000157450	RNF111	ring finger protein 111 [Source:HGNC Symbol;Acc:HGNC:17384]	protein_coding	278.666157093933	0.498991360139828	0.126044931081269	0.999964059897066	290.253057736853	322.278704841374	389.337612158245	245.163295838832	184.716448019974	240.247823968322
ENSG00000111731	C2CD5	C2 calcium dependent domain containing 5 [Source:HGNC Symbol;Acc:HGNC:29062]	protein_coding	599.032408507833	0.448558360737115	0.126045987234137	0.999964059897066	667.824584096492	725.127085893091	714.198931857162	513.552588125554	493.728076016004	479.763185058692
ENSG00000139410	SDSL	serine dehydratase like [Source:HGNC Symbol;Acc:HGNC:30404]	protein_coding	17.6956193402638	-0.72227579935499	0.12612502522629	0.999964059897066	17.7870954601971	7.92488618462395	1.65323826818788	24.0862185385519	27.6211511057904	27.1011264842314
ENSG00000139800	ZIC5	Zic family member 5 [Source:HGNC Symbol;Acc:HGNC:20322]	protein_coding	361.242416129047	-0.712040756276124	0.126222231149522	0.999964059897066	165.743389515473	243.029842995134	39.677718436509	805.167876860165	143.284721361288	770.550947605715
ENSG00000162373	BEND5	BEN domain containing 5 [Source:HGNC Symbol;Acc:HGNC:25668]	protein_coding	104.777354898025	0.593916163299337	0.12658097347462	0.999964059897066	122.08415520408	120.194107133463	151.271301539191	87.742653247582	88.042419149707	59.3294931141283
ENSG00000123384	LRP1	LDL receptor related protein 1 [Source:HGNC Symbol;Acc:HGNC:6692]	protein_coding	2917.68308175732	-0.414234107629398	0.126696848236726	0.999964059897066	2409.34293051761	2456.71471723342	2506.30921457282	3704.97654448368	3366.32779101821	3062.42729271815
ENSG00000015532	XYLT2	xylosyltransferase 2 [Source:HGNC Symbol;Acc:HGNC:15517]	protein_coding	108.959315794639	-0.57851705467121	0.126791308794929	0.999964059897066	91.3609903182853	79.2488618462395	76.0489603366423	127.31286941806	145.0110433054	134.773169543205
ENSG00000103056	SMPD3	sphingomyelin phosphodiesterase 3 [Source:HGNC Symbol;Acc:HGNC:14240]	protein_coding	336.952996388014	0.53655653333659	0.126863426772768	0.999964059897066	485.911107799022	414.735710328653	281.050505591939	178.926194857814	505.812329624787	155.282130125867
ENSG00000104112	SCG3	secretogranin III [Source:HGNC Symbol;Acc:HGNC:13707]	protein_coding	791.358190109124	0.497110860645083	0.127064496002703	0.999964059897066	869.14216453236	748.901744446963	1190.33155309527	457.638152232487	940.845459540987	541.290066806676
ENSG00000120262	CCDC170	coiled-coil domain containing 170 [Source:HGNC Symbol;Acc:HGNC:21177]	protein_coding	18.8531646635775	-0.72360816931975	0.127086662901776	0.999964059897066	16.9785911210973	7.92488618462395	4.95971480456363	31.8282173545151	15.5368974970071	35.8906810196578
ENSG00000117461	PIK3R3	phosphoinositide-3-kinase regulatory subunit 3 [Source:HGNC Symbol;Acc:HGNC:8981]	protein_coding	977.353754627188	0.471806428886211	0.127128981758012	0.999964059897066	1011.43892821394	1019.66868908828	1432.53095938479	761.296550236373	1020.25626897013	618.93113186961
ENSG00000143933	CALM2	calmodulin 2 [Source:HGNC Symbol;Acc:HGNC:1445]	protein_coding	2104.02064748718	0.486276290287982	0.127190240631294	0.999964059897066	1985.68665682928	2148.96497039719	3207.28224028448	2459.37495720428	845.897752614832	1976.91730759299
ENSG00000187416	LHFPL3	LHFPL tetraspan subfamily member 3 [Source:HGNC Symbol;Acc:HGNC:6589]	protein_coding	30.9241886577647	0.704499987945865	0.127273280133481	0.999964059897066	36.3826952594941	44.9076883795357	46.2906715092605	15.4839976319262	24.1685072175666	18.311571948805
ENSG00000105649	RAB3A	RAB3A, member RAS oncogene family [Source:HGNC Symbol;Acc:HGNC:9777]	protein_coding	489.803863352744	0.483849134969725	0.127298781466705	0.999964059897066	578.080602456407	375.111279405534	821.659419289374	347.529724627678	390.14875936929	426.293394968181
ENSG00000162706	CADM3	cell adhesion molecule 3 [Source:HGNC Symbol;Acc:HGNC:17601]	protein_coding	512.836369297075	-0.487990088834391	0.127407705169572	0.999964059897066	337.146309404646	376.432093769638	501.75781439502	693.339005074031	348.717032710604	819.625960428513
ENSG00000102409	BEX4	brain expressed X-linked 4 [Source:HGNC Symbol;Acc:HGNC:25475]	protein_coding	465.678888263404	0.478610706843983	0.127516346671397	0.999964059897066	567.570046048109	443.793626338941	619.964350570453	515.273032306879	217.5165649581	429.955709357942
ENSG00000167107	ACSF2	acyl-CoA synthetase family member 2 [Source:HGNC Symbol;Acc:HGNC:26101]	protein_coding	23.2666814837453	-0.721498049625663	0.127596277152198	0.999964059897066	17.7870954601971	14.5289580051439	6.6129530727515	33.5486615358402	22.4421852734547	44.6802355550843
ENSG00000111276	CDKN1B	cyclin dependent kinase inhibitor 1B [Source:HGNC Symbol;Acc:HGNC:1785]	protein_coding	493.97177630617	0.496371856641332	0.128227910912894	0.999964059897066	447.911403861328	525.684116913389	793.55436873018	504.950367218928	248.590359952114	443.140041161082
ENSG00000183580	FBXL7	F-box and leucine rich repeat protein 7 [Source:HGNC Symbol;Acc:HGNC:13604]	protein_coding	261.442429405254	-0.520964344740954	0.128270375750086	0.999964059897066	198.892067418568	202.084597707911	204.174926121203	349.250168809003	191.621735796421	422.63108057842
ENSG00000004848	ARX	aristaless related homeobox [Source:HGNC Symbol;Acc:HGNC:18060]	protein_coding	670.205473627013	0.475370568083468	0.128308761049348	0.999964059897066	787.483226283273	751.543373175171	812.566608814341	586.671465831872	723.328894582887	359.639273074531
ENSG00000117480	FAAH	fatty acid amide hydrolase [Source:HGNC Symbol;Acc:HGNC:3553]	protein_coding	104.939395568991	0.61316748220284	0.128326759594998	0.999964059897066	137.445737646978	83.2113049385515	180.202971232478	52.4735475304167	100.12667275849	76.1761393070289
ENSG00000183023	SLC8A1	solute carrier family 8 member A1 [Source:HGNC Symbol;Acc:HGNC:11068]	protein_coding	532.468416856384	0.567507615526547	0.128374789267778	0.999964059897066	638.718427888897	459.643398708189	788.594653925617	265.808626014734	806.192347900258	235.853046700609
ENSG00000169302	STK32A	serine/threonine kinase 32A [Source:HGNC Symbol;Acc:HGNC:28317]	protein_coding	98.945031899765	0.691257935712377	0.1287911897436	0.999964059897066	142.296763681577	66.0407182051996	163.6705885506	27.5271069012022	174.358516355302	19.7764977047094
ENSG00000106772	PRUNE2	prune homolog 2 [Source:HGNC Symbol;Acc:HGNC:25209]	protein_coding	149.619791836915	-0.558267854210418	0.12885890497338	0.999964059897066	108.339581439383	91.1361911231754	135.565537991406	229.679298206906	94.9477069261546	238.050435334465
ENSG00000083097	DOPEY1	dopey family member 1 [Source:HGNC Symbol;Acc:HGNC:21194]	protein_coding	405.391241254369	0.477514113794023	0.128900618888367	0.999964059897066	429.315804062031	405.490009779925	617.484493168172	331.185504905089	333.180135213597	315.691500397399
ENSG00000129422	MTUS1	microtubule associated scaffold protein 1 [Source:HGNC Symbol;Acc:HGNC:29789]	protein_coding	311.65279393563	0.48657717133256	0.128972376628438	0.999964059897066	312.08267489255	320.95789047727	488.531908249517	251.18485047347	226.148174678659	271.011264842314
ENSG00000157350	ST3GAL2	ST3 beta-galactoside alpha-2,3-sialyltransferase 2 [Source:HGNC Symbol;Acc:HGNC:10863]	protein_coding	331.607420018612	-0.484976008355884	0.129021597679602	0.999964059897066	295.912588110552	285.295902646462	225.667023607645	365.594388531592	390.14875936929	427.025857846133
ENSG00000225889			antisense	15.3666604664009	0.716882758284523	0.129335490197353	0.999964059897066	20.2126084774967	25.0954729179758	23.9719548887242	6.02155463463798	5.17896583233571	11.7194060472352
ENSG00000185246	PRPF39	pre-mRNA processing factor 39 [Source:HGNC Symbol;Acc:HGNC:20314]	protein_coding	315.061464948173	0.500467792101632	0.129632122485983	0.999964059897066	295.912588110552	369.828021949118	469.519668165357	292.475510825273	191.621735796421	271.011264842314
ENSG00000124508	BTN2A2	butyrophilin subfamily 2 member A2 [Source:HGNC Symbol;Acc:HGNC:1137]	protein_coding	75.5814308321738	-0.624292800876053	0.129655270069791	0.999964059897066	54.9782950587911	54.1533889282637	51.2503863138242	111.828871786134	60.4212680439166	120.856374862113
ENSG00000134247	PTGFRN	prostaglandin F2 receptor inhibitor [Source:HGNC Symbol;Acc:HGNC:9601]	protein_coding	459.995719518275	-0.573087488464881	0.12976938037117	0.999964059897066	225.572710608864	359.261507036286	391.817469560527	864.523201115882	200.253345516981	718.546083271109
ENSG00000197381	ADARB1	adenosine deaminase, RNA specific B1 [Source:HGNC Symbol;Acc:HGNC:226]	protein_coding	166.228329997996	-0.536174535511367	0.129809009392392	0.999964059897066	112.382103134882	128.118993318087	147.964825002815	219.356633118955	158.821618858295	230.725806554943
ENSG00000131773	KHDRBS3	KH RNA binding domain containing, signal transduction associated 3 [Source:HGNC Symbol;Acc:HGNC:18117]	protein_coding	199.414025626328	-0.545163824682809	0.130069497314431	0.999964059897066	141.488259342477	174.347496061727	141.351871930063	282.152845737323	155.368974970071	301.774705716307
ENSG00000100219	XBP1	X-box binding protein 1 [Source:HGNC Symbol;Acc:HGNC:12801]	protein_coding	211.77374805309	-0.602929720574504	0.13008224173093	0.999964059897066	132.594711612379	184.914010974559	123.166250979997	387.099940798156	94.9477069261546	347.919867027295
ENSG00000162004	CCDC78	coiled-coil domain containing 78 [Source:HGNC Symbol;Acc:HGNC:14153]	protein_coding	43.0801738257236	0.678507407619185	0.130110711490406	0.999964059897066	43.659234311393	66.0407182051996	63.6496733252332	33.5486615358402	31.0737949940142	20.5089605826616
ENSG00000233593			processed_transcript	18.829148830254	-0.704263478248581	0.130130502162524	0.999964059897066	10.5105564082983	11.8873292769359	0.826619134093938	30.1077731731899	6.90528777644761	52.7373272125585
ENSG00000123094	RASSF8	Ras association domain family member 8 [Source:HGNC Symbol;Acc:HGNC:13232]	protein_coding	195.521830661168	-0.561694780506586	0.130396469454174	0.999964059897066	106.722572761183	138.685508230919	190.9490199757	308.819730547862	117.389892199609	310.564260251733
ENSG00000117616	RSRP1	arginine and serine rich protein 1 [Source:HGNC Symbol;Acc:HGNC:25234]	protein_coding	242.67613730698	0.577768467172257	0.130484451895349	0.999964059897066	247.40232776456	327.56196229779	306.675698748851	269.249514377384	70.779199708588	234.388120944704
ENSG00000120693	SMAD9	SMAD family member 9 [Source:HGNC Symbol;Acc:HGNC:6774]	protein_coding	148.652492528862	-0.612888611200075	0.130486965199044	0.999964059897066	62.25483411069	133.402250774503	121.513012711809	242.582629566844	84.5897752614832	247.572452747844
ENSG00000141433	ADCYAP1	adenylate cyclase activating polypeptide 1 [Source:HGNC Symbol;Acc:HGNC:241]	protein_coding	17.4304871813703	-0.701785165348368	0.130515338900995	0.999964059897066	21.8296171556965	3.96244309231197	0	29.2475510825273	22.4421852734547	27.1011264842314
ENSG00000171132	PRKCE	protein kinase C epsilon [Source:HGNC Symbol;Acc:HGNC:9401]	protein_coding	98.1656275481078	-0.58446549773887	0.130532166827151	0.999964059897066	71.9568861798884	52.8325745641597	95.0612004208029	135.915090324686	79.4108094291475	153.817204369962
ENSG00000159399	HK2	hexokinase 2 [Source:HGNC Symbol;Acc:HGNC:4923]	protein_coding	143.56061630432	-0.648720247498411	0.13094431926983	0.999964059897066	64.6803471279896	179.630753518143	58.6899585206696	215.055522665642	75.9581655409237	267.348950452553
ENSG00000114388	NPRL2	NPR2 like, GATOR1 complex subunit [Source:HGNC Symbol;Acc:HGNC:24969]	protein_coding	86.0464783222748	0.61653988684217	0.131024571897354	0.999964059897066	81.6589382490869	109.627592220631	138.872014527782	80.8608765222815	51.7896583233571	53.4697900905107
ENSG00000113594	LIFR	LIF receptor alpha [Source:HGNC Symbol;Acc:HGNC:6597]	protein_coding	476.305283270531	-0.511083081226425	0.131068571829179	0.999964059897066	244.976814747261	298.504046287502	613.351397497702	718.285445703245	365.980252151723	616.733743235753
ENSG00000092847	AGO1	argonaute 1, RISC catalytic component [Source:HGNC Symbol;Acc:HGNC:3262]	protein_coding	987.615546668477	-0.471522984729719	0.131141685852705	0.999964059897066	757.568565736578	999.856473626722	657.162211604681	1262.80602909265	868.339937888287	1379.96006206195
ENSG00000179542	SLITRK4	SLIT and NTRK like family member 4 [Source:HGNC Symbol;Acc:HGNC:23502]	protein_coding	123.28286790436	0.621273471587773	0.131597697565865	0.999964059897066	145.530781037977	120.194107133463	188.469162573418	61.0757684370424	176.084838299414	48.3425499448453
ENSG00000181381	DDX60L	DExD/H-box 60 like [Source:HGNC Symbol;Acc:HGNC:26429]	protein_coding	36.8098724863923	-0.691349972180708	0.131626551959221	0.999964059897066	36.3826952594941	26.4162872820798	9.91942960912726	49.892881258429	58.6949460998047	39.5529954094188
ENSG00000197444	OGDHL	oxoglutarate dehydrogenase like [Source:HGNC Symbol;Acc:HGNC:25590]	protein_coding	67.3319832821033	0.649289715007604	0.131635048544754	0.999964059897066	86.5099642836861	48.8701314718477	131.432442320936	35.2691057171653	58.6949460998047	43.2153097991799
ENSG00000183160	TMEM119	transmembrane protein 119 [Source:HGNC Symbol;Acc:HGNC:27884]	protein_coding	12.633689510355	-0.695840430247192	0.131683813506565	0.999964059897066	9.70205206919844	6.60407182051996	0	41.2906603518033	13.8105755528952	4.39477726771321
ENSG00000188153	COL4A5	collagen type IV alpha 5 chain [Source:HGNC Symbol;Acc:HGNC:2207]	protein_coding	767.515721589603	-0.711701636701151	0.131708504919569	0.999964059897066	218.296171556965	442.472811974837	357.926085062675	1690.33640815195	191.621735796421	1704.44111699477
ENSG00000134884	ARGLU1	arginine and glutamate rich 1 [Source:HGNC Symbol;Acc:HGNC:25482]	protein_coding	1355.46318070067	0.501985936873853	0.131786753051946	0.999964059897066	1447.22276698877	1586.29805128889	1673.90374654022	1379.79623342276	467.833246854326	1577.72503910904
ENSG00000165591	FAAH2	fatty acid amide hydrolase 2 [Source:HGNC Symbol;Acc:HGNC:26440]	protein_coding	15.5492123878703	0.711464471440564	0.131912802565209	0.999964059897066	25.8721388511958	21.1330298256639	22.3187166205363	4.30111045331284	13.8105755528952	5.85970302361761
ENSG00000142949	PTPRF	protein tyrosine phosphatase, receptor type F [Source:HGNC Symbol;Acc:HGNC:9670]	protein_coding	1469.88508470707	-0.431388164916756	0.131950141086611	0.999964059897066	1161.82073528651	1248.16957407827	1244.06179681138	1881.30571227904	1303.37306780449	1980.57962198275
ENSG00000134207	SYT6	synaptotagmin 6 [Source:HGNC Symbol;Acc:HGNC:18638]	protein_coding	69.8103650000769	0.642698134195487	0.132167048702273	0.999964059897066	45.2762429895927	67.3615325693036	169.456922489257	49.0326591677664	32.8001169381261	54.9347158464151
ENSG00000176463	SLCO3A1	solute carrier organic anion transporter family member 3A1 [Source:HGNC Symbol;Acc:HGNC:10952]	protein_coding	232.245064311019	-0.498366398178687	0.132220254479171	0.999964059897066	205.360102131367	140.006322595023	214.920974864424	279.572179465335	231.327140510995	322.283666298968
ENSG00000110195	FOLR1	folate receptor 1 [Source:HGNC Symbol;Acc:HGNC:3791]	protein_coding	14.4734756808282	-0.698365068760092	0.132392824003142	0.999964059897066	13.7445737646978	2.64162872820798	2.47985740228181	10.3226650879508	27.6211511057904	30.0309779960402
ENSG00000177181	RIMKLA	ribosomal modification protein rimK like family member A [Source:HGNC Symbol;Acc:HGNC:28725]	protein_coding	223.667610352622	0.617165851740554	0.132409632815266	0.999964059897066	194.849545723069	149.252023143751	511.677244004148	86.0222090662569	296.927374387247	103.27726579126
ENSG00000128656	CHN1	chimerin 1 [Source:HGNC Symbol;Acc:HGNC:1943]	protein_coding	284.632159190973	0.522596419951452	0.132557634858898	0.999964059897066	254.678866816459	338.128477210622	443.067855874351	294.195955006599	172.63219441119	205.089605826616
ENSG00000182601	HS3ST4	heparan sulfate-glucosamine 3-sulfotransferase 4 [Source:HGNC Symbol;Acc:HGNC:5200]	protein_coding	51.6713770988159	0.685564425088054	0.132568464989647	0.999964059897066	42.8507299722931	27.7371016461838	148.791444136909	18.9248859945765	43.1580486027976	28.5660522401358
ENSG00000163539	CLASP2	cytoplasmic linker associated protein 2 [Source:HGNC Symbol;Acc:HGNC:17078]	protein_coding	2051.72138247216	0.456605079552249	0.132595263037021	0.999964059897066	1935.55938780509	1783.09939154039	3677.62852758393	1648.18552570948	1715.96401244723	1549.89144974686
ENSG00000114956	DGUOK	deoxyguanosine kinase [Source:HGNC Symbol;Acc:HGNC:2858]	protein_coding	161.989637460564	0.543961737527417	0.132615221568635	0.999964059897066	166.551893854573	184.914010974559	243.026025423618	154.839976319262	91.4950630379308	131.110855153444
ENSG00000143320	CRABP2	cellular retinoic acid binding protein 2 [Source:HGNC Symbol;Acc:HGNC:2339]	protein_coding	116.639509386709	-0.665002319659798	0.132691295675683	0.999964059897066	66.2973558061893	134.723065138607	33.8913844978515	207.313523849679	51.7896583233571	205.822068704568
ENSG00000186951	PPARA	peroxisome proliferator activated receptor alpha [Source:HGNC Symbol;Acc:HGNC:9232]	protein_coding	85.7759817166753	-0.609662257598435	0.132836268083416	0.999964059897066	65.4888514670895	73.9656043898235	47.9439097774484	99.785762516858	89.7687410938189	137.703021055014
[truncated: 14,152 more rows]
