# Supplementary material for: Sex-specific transcriptional and proteomic signatures in schizophrenia
Source: Nat Commun. 2019 Sep 2;10:3933. doi: 10.1038/s41467-019-11797-3 (PMC6718673; doi:10.1038/s41467-019-11797-3)
Supplement: Supplementary file 13 — Supplementary Data 9 [file 41467_2019_11797_MOESM13_ESM.xlsx]

## Sheet: 15_DEGresults_twinSchizophrenic
Ensembl ID	HGNC symbol	Gene description	Gene biotype	Average expression	Log2 foldchange	P-value	Adjusted p-value	Pair_3_schizophrenic_twin_S23	Pair_6_schizophrenic_twin_S33	Pair_3_non_schizophrenic_twin_S24	Pair_6_non_schizophrenic_twin_S34
ENSG00000137558	PI15	peptidase inhibitor 15 [Source:HGNC Symbol;Acc:HGNC:8946]	protein_coding	1629.95051011401	1.03168416321911	0.00266520118921076	0.99996157728007	250.384799550126	5257.80168550063	161.097624989186	850.517930416097
ENSG00000175745	NR2F1	nuclear receptor subfamily 2 group F member 1 [Source:HGNC Symbol;Acc:HGNC:7975]	protein_coding	599.401256748972	0.964829325610631	0.00465664654883821	0.99996157728007	806.085757735354	1014.68024532104	184.591028633442	392.247995306054
ENSG00000119614	VSX2	visual system homeobox 2 [Source:HGNC Symbol;Acc:HGNC:1975]	protein_coding	22.5897814837643	-0.830187158267509	0.00518642783463598	0.99996157728007	3.1936836677312	0	75.5145117136808	11.6509305536452
ENSG00000166426	CRABP1	cellular retinoic acid binding protein 1 [Source:HGNC Symbol;Acc:HGNC:2338]	protein_coding	245.243715888758	-0.920364643155203	0.0073634860318698	0.99996157728007	33.2143101444044	171.024259804582	426.237466117221	350.498827488825
ENSG00000145681	HAPLN1	hyaluronan and proteoglycan link protein 1 [Source:HGNC Symbol;Acc:HGNC:2380]	protein_coding	20.2842003604255	-0.698603426092715	0.0166598767187504	0.99996157728007	1.91621020063872	2.8663283766131	8.39050130152009	67.9637615629301
ENSG00000129009	ISLR	immunoglobulin superfamily containing leucine rich repeat [Source:HGNC Symbol;Acc:HGNC:6133]	protein_coding	39.2086219398186	-0.755063208007537	0.021027665308011	0.99996157728007	15.3296816051097	8.5989851298393	105.720316399153	27.185504625172
ENSG00000163623	NKX6-1	NK6 homeobox 1 [Source:HGNC Symbol;Acc:HGNC:7839]	protein_coding	24.6655494274336	-0.652446559142586	0.0314026063637695	0.99996157728007	5.74863060191615	4.77721396102183	75.5145117136808	12.6218414331156
ENSG00000173848	NET1	neuroepithelial cell transforming 1 [Source:HGNC Symbol;Acc:HGNC:14592]	protein_coding	267.254363674971	0.73559698223268	0.0317217831087344	0.99996157728007	290.625213763539	480.587724478796	137.604221344929	160.200295112621
ENSG00000273706	LHX1	LIM homeobox 1 [Source:HGNC Symbol;Acc:HGNC:6593]	protein_coding	57.2183048517489	-0.713051361468488	0.0322025622433838	0.99996157728007	45.9890448153292	4.77721396102183	120.823218741889	57.2837418887554
ENSG00000122585	NPY	neuropeptide Y [Source:HGNC Symbol;Acc:HGNC:7955]	protein_coding	87.1256035875362	-0.715504069512822	0.0335567093507558	0.99996157728007	13.413471404471	64.0146670776926	159.419524728882	111.654751139099
ENSG00000165300	SLITRK5	SLIT and NTRK like family member 5 [Source:HGNC Symbol;Acc:HGNC:20295]	protein_coding	179.240313584114	0.728757754645452	0.034139821990232	0.99996157728007	244.63616894821	274.212081362653	73.8364114533768	124.276592572215
ENSG00000129151	BBOX1	gamma-butyrobetaine hydroxylase 1 [Source:HGNC Symbol;Acc:HGNC:964]	protein_coding	107.640698528266	0.684553464468667	0.0369629779850986	0.99996157728007	8.30357753610111	365.934589414272	18.4591028633442	37.8655242993468
ENSG00000145721	LIX1	limb and CNS expressed 1 [Source:HGNC Symbol;Acc:HGNC:18581]	protein_coding	417.299978401654	0.704948033917974	0.0390566755388574	0.99996157728007	572.946849990977	595.240859543321	172.844326811314	328.167877261005
ENSG00000125355	TMEM255A	transmembrane protein 255A [Source:HGNC Symbol;Acc:HGNC:26086]	protein_coding	220.543369628444	0.694291613805367	0.0434671693317174	0.99996157728007	86.8681957622886	605.750730257569	78.8707122342889	110.683840259629
ENSG00000105641	SLC5A5	solute carrier family 5 member 5 [Source:HGNC Symbol;Acc:HGNC:11040]	protein_coding	17.185199616337	-0.55976045068941	0.0456429683778599	0.99996157728007	6.38736733546239	0	60.4116093709447	1.94182175894086
ENSG00000172380	GNG12	G protein subunit gamma 12 [Source:HGNC Symbol;Acc:HGNC:19663]	protein_coding	549.94745239581	0.673250869034157	0.0471628919134848	0.99996157728007	486.078654228688	1024.23467324308	203.050131496786	486.426350614685
ENSG00000175471	MCTP1	multiple C2 and transmembrane domain containing 1 [Source:HGNC Symbol;Acc:HGNC:26183]	protein_coding	110.344454146503	0.678504621038495	0.0482399681459113	0.99996157728007	187.788599662594	137.583762077429	40.2744062472964	75.7310485986935
ENSG00000121871	SLITRK3	SLIT and NTRK like family member 3 [Source:HGNC Symbol;Acc:HGNC:23501]	protein_coding	66.4126860137222	0.669635032699918	0.0487841207332275	0.99996157728007	52.3764121507916	151.915403960494	23.4934036442563	37.8655242993468
ENSG00000121005	CRISPLD1	cysteine rich secretory protein LCCL domain containing 1 [Source:HGNC Symbol;Acc:HGNC:18206]	protein_coding	520.18472946037	0.668688599465737	0.0494482596554566	0.99996157728007	317.452156572481	1156.08577856728	182.912928373138	424.288054328578
ENSG00000008394	MGST1	microsomal glutathione S-transferase 1 [Source:HGNC Symbol;Acc:HGNC:7061]	protein_coding	339.509428577041	0.67262637928942	0.0507146503325503	0.99996157728007	180.762495593586	857.032184607317	167.810026030402	152.433008076858
ENSG00000144366	GULP1	GULP, engulfment adaptor PTB domain containing 1 [Source:HGNC Symbol;Acc:HGNC:18649]	protein_coding	230.100717762197	0.661870066164659	0.0541106863854252	0.99996157728007	255.494693418496	384.088002466155	78.8707122342889	201.949462929849
ENSG00000168779	SHOX2	short stature homeobox 2 [Source:HGNC Symbol;Acc:HGNC:10854]	protein_coding	27.7282767341805	-0.600589430144363	0.0557946524077432	0.99996157728007	17.8846285392947	2.8663283766131	68.8021106724647	21.3600393483495
ENSG00000146839	ZAN	zonadhesin (gene/pseudogene) [Source:HGNC Symbol;Acc:HGNC:12857]	protein_coding	33.3326943756028	-0.600408366102176	0.0560003491535179	0.99996157728007	15.3296816051097	4.77721396102183	107.398416659457	5.82546527682258
ENSG00000172164	SNTB1	syntrophin beta 1 [Source:HGNC Symbol;Acc:HGNC:11168]	protein_coding	96.8541717337515	0.652446722617143	0.0564729472347757	0.99996157728007	150.103132383366	133.761990908611	26.8496041648643	76.701959478164
ENSG00000051128	HOMER3	homer scaffolding protein 3 [Source:HGNC Symbol;Acc:HGNC:17514]	protein_coding	212.153688014668	-0.652994924571503	0.0575390431817563	0.99996157728007	130.941030376979	109.875921103502	426.237466117221	181.56033446097
ENSG00000171189	GRIK1	glutamate ionotropic receptor kainate type subunit 1 [Source:HGNC Symbol;Acc:HGNC:4579]	protein_coding	100.563521385992	0.652020108078378	0.0577907268453326	0.99996157728007	87.5069324958348	209.241971492756	45.3087070282085	60.1964745271667
ENSG00000107249	GLIS3	GLIS family zinc finger 3 [Source:HGNC Symbol;Acc:HGNC:28510]	protein_coding	412.137468834827	0.644139223219669	0.0587148590148484	0.99996157728007	546.758643915581	581.864660452459	213.11873305861	306.807837912656
ENSG00000197415	VEPH1	ventricular zone expressed PH domain containing 1 [Source:HGNC Symbol;Acc:HGNC:25735]	protein_coding	169.039250858412	0.647952810429363	0.0591482267364206	0.99996157728007	116.250085505416	393.642430388199	97.3298150976331	68.9346724424005
ENSG00000011405	PIK3C2A	phosphatidylinositol-4-phosphate 3-kinase catalytic subunit type 2 alpha [Source:HGNC Symbol;Acc:HGNC:8971]	protein_coding	705.581475951948	0.631944875674251	0.0616863031779313	0.99996157728007	698.777986499586	1213.41234609955	337.298152321108	572.837418887554
ENSG00000147408	CSGALNACT1	chondroitin sulfate N-acetylgalactosaminyltransferase 1 [Source:HGNC Symbol;Acc:HGNC:24290]	protein_coding	82.6100095723165	0.602399794439237	0.0630187630688732	0.99996157728007	14.6909448715635	266.568539025018	26.8496041648643	22.3309502278199
ENSG00000028277	POU2F2	POU class 2 homeobox 2 [Source:HGNC Symbol;Acc:HGNC:9213]	protein_coding	483.905740208027	-0.634336349412702	0.0632739861696763	0.99996157728007	546.119907182035	109.875921103502	914.56464186569	365.062490680882
ENSG00000148700	ADD3	adducin 3 [Source:HGNC Symbol;Acc:HGNC:245]	protein_coding	703.995507042332	0.623467137618035	0.0668628595065474	0.99996157728007	540.371276580119	1416.92166083908	355.757255184452	502.931835565683
ENSG00000134853	PDGFRA	platelet derived growth factor receptor alpha [Source:HGNC Symbol;Acc:HGNC:8803]	protein_coding	139.434389118712	-0.609768842853863	0.0685306368155048	0.99996157728007	21.7170489405721	106.054149934685	322.195249978372	107.771107621218
ENSG00000182511	FES	FES proto-oncogene, tyrosine kinase [Source:HGNC Symbol;Acc:HGNC:3657]	protein_coding	12.1427244309376	-0.480548737439463	0.0694711617565029	0.99996157728007	3.1936836677312	0.955442792204367	38.5963059869924	5.82546527682258
ENSG00000140807	NKD1	naked cuticle homolog 1 [Source:HGNC Symbol;Acc:HGNC:17045]	protein_coding	325.060917257639	0.623943574001373	0.0700020042077027	0.99996157728007	697.500513032493	246.504240388727	142.638522125842	213.600393483495
ENSG00000142347	MYO1F	myosin IF [Source:HGNC Symbol;Acc:HGNC:7600]	protein_coding	46.1150770471879	-0.60115860923683	0.0700178349645967	0.99996157728007	29.381889743127	10.509870714248	124.179419262497	20.389128468879
ENSG00000147437	GNRH1	gonadotropin releasing hormone 1 [Source:HGNC Symbol;Acc:HGNC:4419]	protein_coding	135.090255600962	0.602544852981789	0.0706280664920911	0.99996157728007	374.938462591643	60.1928959088751	28.5277044251683	76.701959478164
ENSG00000113805	CNTN3	contactin 3 [Source:HGNC Symbol;Acc:HGNC:2173]	protein_coding	71.8578387410714	0.603230799652517	0.0709382334894243	0.99996157728007	42.795361147598	183.445016103238	36.9182057266884	24.2727719867608
ENSG00000196218	RYR1	ryanodine receptor 1 [Source:HGNC Symbol;Acc:HGNC:10483]	protein_coding	54.1192895639782	-0.598134679942286	0.0716499370346786	0.99996157728007	24.9107326083033	20.0642986362917	144.316622386146	27.185504625172
ENSG00000181541	MAB21L2	mab-21 like 2 [Source:HGNC Symbol;Acc:HGNC:6758]	protein_coding	28.985647215707	-0.539767630165749	0.0723663532609643	0.99996157728007	21.7170489405721	0	73.8364114533768	20.389128468879
ENSG00000137831	UACA	uveal autoantigen with coiled-coil domains and ankyrin repeats [Source:HGNC Symbol;Acc:HGNC:15947]	protein_coding	218.233038447218	0.616719221911112	0.0730504126871721	0.99996157728007	315.535946371842	286.63283766131	87.261213535809	183.502156219911
ENSG00000013364	MVP	major vault protein [Source:HGNC Symbol;Acc:HGNC:7531]	protein_coding	90.6236628589057	-0.604859799112251	0.07307664542262	0.99996157728007	74.73219782491	19.1088558440873	100.686015618241	167.967582148384
ENSG00000096996	IL12RB1	interleukin 12 receptor subunit beta 1 [Source:HGNC Symbol;Acc:HGNC:5971]	protein_coding	11.8208201964055	-0.456064702441354	0.0753635128141435	0.99996157728007	3.83242040127744	0	38.5963059869924	4.85455439735215
ENSG00000234165			lincRNA	21.9963527216283	0.534596658960187	0.0775792369013784	0.99996157728007	16.6071550722022	56.3711247400576	3.35620052060804	11.6509305536452
ENSG00000188738	FSIP2	fibrous sheath interacting protein 2 [Source:HGNC Symbol;Acc:HGNC:21675]	protein_coding	66.6987860363231	0.599003406089819	0.0785736860341048	0.99996157728007	123.91492630797	68.7918810387144	53.6992083297286	20.389128468879
ENSG00000105251	SHD	Src homology 2 domain containing transforming protein D [Source:HGNC Symbol;Acc:HGNC:30633]	protein_coding	142.496403317508	-0.60101137482439	0.0809023864185021	0.99996157728007	68.3448304894476	100.321493181459	245.002638004387	156.316651594739
ENSG00000158966	CACHD1	cache domain containing 1 [Source:HGNC Symbol;Acc:HGNC:29314]	protein_coding	707.540288203347	0.591083449559224	0.0824689520176934	0.99996157728007	1053.91561035129	842.700542724251	367.50395700658	566.041042731261
ENSG00000102996	MMP15	matrix metallopeptidase 15 [Source:HGNC Symbol;Acc:HGNC:7161]	protein_coding	573.157587468627	-0.589189540367698	0.0824747338500521	0.99996157728007	413.262666604417	347.781176362389	719.905011670424	811.68149523728
ENSG00000100300	TSPO	translocator protein [Source:HGNC Symbol;Acc:HGNC:1158]	protein_coding	79.6032020434881	-0.590912682054978	0.084692333863698	0.99996157728007	53.0151488843379	38.2177116881747	117.467018221281	109.712929380159
ENSG00000187676	B3GLCT	beta 3-glucosyltransferase [Source:HGNC Symbol;Acc:HGNC:20207]	protein_coding	207.359973731664	0.589859895557182	0.0866161792746439	0.99996157728007	137.328397712441	454.790769089279	102.364115878545	134.95661224639
ENSG00000065833	ME1	malic enzyme 1 [Source:HGNC Symbol;Acc:HGNC:6983]	protein_coding	50.1865955852707	0.573663813433608	0.0867847824314637	0.99996157728007	45.9890448153292	102.232378765867	11.7467018221281	40.7782569377581
ENSG00000171532	NEUROD2	neuronal differentiation 2 [Source:HGNC Symbol;Acc:HGNC:7763]	protein_coding	71.9352690314682	-0.579765134864796	0.0885943859580187	0.99996157728007	40.8791509469593	36.3068261037659	68.8021106724647	141.752988402683
ENSG00000171777	RASGRP4	RAS guanyl releasing protein 4 [Source:HGNC Symbol;Acc:HGNC:18958]	protein_coding	10.4025608177909	-0.419901198568996	0.0899226201959176	0.99996157728007	3.1936836677312	0	33.5620052060804	4.85455439735215
ENSG00000206538	VGLL3	vestigial like family member 3 [Source:HGNC Symbol;Acc:HGNC:24327]	protein_coding	164.959444898084	0.581293031163372	0.0912188941239475	0.99996157728007	132.857240577618	327.716877726098	78.8707122342889	120.392949054333
ENSG00000171451	DSEL	dermatan sulfate epimerase-like [Source:HGNC Symbol;Acc:HGNC:18144]	protein_coding	134.820940012765	0.581448954267913	0.0912884004868434	0.99996157728007	112.417665104138	262.746767856201	55.3773085900326	108.742018500688
ENSG00000128510	CPA4	carboxypeptidase A4 [Source:HGNC Symbol;Acc:HGNC:15740]	protein_coding	67.7383696711121	-0.514263906538347	0.0914768797197121	0.99996157728007	33.8530468779507	4.77721396102183	16.7810026030402	215.542215242436
ENSG00000165029	ABCA1	ATP binding cassette subfamily A member 1 [Source:HGNC Symbol;Acc:HGNC:29]	protein_coding	669.499051833836	0.578208671248674	0.0925518436974983	0.99996157728007	346.834046315608	1583.16870668264	337.298152321108	410.695302015992
ENSG00000104450	SPAG1	sperm associated antigen 1 [Source:HGNC Symbol;Acc:HGNC:11212]	protein_coding	76.9522618356863	0.573689499650411	0.0935976360253415	0.99996157728007	80.4808284268262	140.450090454042	40.2744062472964	46.6037222145806
ENSG00000104941	RSPH6A	radial spoke head 6 homolog A [Source:HGNC Symbol;Acc:HGNC:14241]	protein_coding	16.4068816849702	-0.458140857066525	0.0947534110903256	0.99996157728007	4.47115713482368	2.8663283766131	55.3773085900326	2.91273263841129
ENSG00000213064	SFT2D2	SFT2 domain containing 2 [Source:HGNC Symbol;Acc:HGNC:25140]	protein_coding	350.476452133487	0.567851658296948	0.0960664842858787	0.99996157728007	538.45506637948	390.776102011586	303.736147115027	168.938493027855
ENSG00000136928	GABBR2	gamma-aminobutyric acid type B receptor subunit 2 [Source:HGNC Symbol;Acc:HGNC:4507]	protein_coding	1111.53675672767	0.561425100510122	0.0966284061878912	0.99996157728007	159.68418338656	3452.97025102658	429.593666637829	403.898925859699
ENSG00000157005	SST	somatostatin [Source:HGNC Symbol;Acc:HGNC:11329]	protein_coding	32.8378421383699	-0.53557117930389	0.0972525020463582	0.99996157728007	15.3296816051097	15.2870846752699	38.5963059869924	62.1382962861075
ENSG00000113578	FGF1	fibroblast growth factor 1 [Source:HGNC Symbol;Acc:HGNC:3665]	protein_coding	206.685207334427	0.522310535178114	0.0975451466121404	0.99996157728007	9.58105100319359	700.339566685801	72.1583111930728	44.6619004556398
ENSG00000152661	GJA1	gap junction protein alpha 1 [Source:HGNC Symbol;Acc:HGNC:4274]	protein_coding	1511.31184418688	0.561657248318579	0.0977139911538062	0.99996157728007	1980.72261072689	1967.25670914879	709.8364101086	1387.43164676324
ENSG00000069667	RORA	RAR related orphan receptor A [Source:HGNC Symbol;Acc:HGNC:10258]	protein_coding	90.8448999854702	0.561413133967632	0.100075051027524	0.99996157728007	65.7898835552626	200.642986362917	50.3430078091206	46.6037222145806
ENSG00000136960	ENPP2	ectonucleotide pyrophosphatase/phosphodiesterase 2 [Source:HGNC Symbol;Acc:HGNC:3357]	protein_coding	136.04451838502	0.563689460964212	0.101515210480072	0.99996157728007	36.4079938121356	356.380161492229	25.1715039045603	126.218414331156
ENSG00000138795	LEF1	lymphoid enhancer binding factor 1 [Source:HGNC Symbol;Acc:HGNC:6551]	protein_coding	140.686778908871	0.552057401190282	0.101864105540891	0.99996157728007	381.964566660651	55.4156819478533	48.6649075488165	76.701959478164
ENSG00000101438	SLC32A1	solute carrier family 32 member 1 [Source:HGNC Symbol;Acc:HGNC:11018]	protein_coding	247.943159199478	-0.559168926324206	0.102981043827932	0.99996157728007	189.066073129687	126.118448570976	476.580473926341	200.007641170909
ENSG00000150510	FAM124A	family with sequence similarity 124 member A [Source:HGNC Symbol;Acc:HGNC:26413]	protein_coding	134.541339041968	0.558396371537156	0.104862336295244	0.99996157728007	160.961656853652	207.331085908348	80.5488124945929	89.3238009112796
ENSG00000109991	P2RX3	purinergic receptor P2X 3 [Source:HGNC Symbol;Acc:HGNC:8534]	protein_coding	9.28481231947765	-0.399224166465091	0.105811572785069	0.99996157728007	0.638736733546239	2.8663283766131	8.39050130152009	25.2436828662312
ENSG00000104899	AMH	anti-Mullerian hormone [Source:HGNC Symbol;Acc:HGNC:464]	protein_coding	116.25009712359	-0.556059848220573	0.106268977240285	0.99996157728007	125.831136508609	22.9306270129048	255.071239566211	61.1673854066371
ENSG00000255794	RMST	rhabdomyosarcoma 2 associated transcript (non-protein coding) [Source:HGNC Symbol;Acc:HGNC:29893]	processed_transcript	204.082827181128	0.550485113961804	0.108805303884888	0.99996157728007	358.33130751944	192.044001233078	161.097624989186	104.858374982806
ENSG00000173805	HAP1	huntingtin associated protein 1 [Source:HGNC Symbol;Acc:HGNC:4812]	protein_coding	86.5527229817414	-0.549358751217952	0.109658919545414	0.99996157728007	57.4863060191615	47.7721396102183	122.501319002193	118.451127295392
ENSG00000050555	LAMC3	laminin subunit gamma 3 [Source:HGNC Symbol;Acc:HGNC:6494]	protein_coding	14.7447034679173	-0.443825445559823	0.110038952578925	0.99996157728007	8.30357753610111	0.955442792204367	41.9525065076005	7.76728703576344
ENSG00000113645	WWC1	WW and C2 domain containing 1 [Source:HGNC Symbol;Acc:HGNC:29435]	protein_coding	402.343292958532	0.543357746745709	0.110307193953361	0.99996157728007	422.84371760761	636.324899608108	218.153033839522	332.051520778887
ENSG00000152402	GUCY1A2	guanylate cyclase 1 soluble subunit alpha 2 [Source:HGNC Symbol;Acc:HGNC:4684]	protein_coding	233.493020569386	0.547444791182664	0.111079220797071	0.99996157728007	323.200787174397	300.009036752171	110.754617180065	200.007641170909
ENSG00000153162	BMP6	bone morphogenetic protein 6 [Source:HGNC Symbol;Acc:HGNC:1073]	protein_coding	52.2253853172051	0.522134518461466	0.112598066898673	0.99996157728007	134.13471404471	27.7078409739266	21.8153033839522	25.2436828662312
ENSG00000088002	SULT2B1	sulfotransferase family 2B member 1 [Source:HGNC Symbol;Acc:HGNC:11459]	protein_coding	7.02105913574289	-0.330064257894382	0.11283416503199	0.99996157728007	0	0	25.1715039045603	2.91273263841129
ENSG00000182118	FAM89A	family with sequence similarity 89 member A [Source:HGNC Symbol;Acc:HGNC:25057]	protein_coding	76.1733244605233	0.53280500453866	0.113331680902833	0.99996157728007	24.9107326083033	209.241971492756	26.8496041648643	43.6909895761694
ENSG00000134668	SPOCD1	SPOC domain containing 1 [Source:HGNC Symbol;Acc:HGNC:26338]	protein_coding	22.995377626773	-0.467542610794348	0.113898723110679	0.99996157728007	14.6909448715635	2.8663283766131	26.8496041648643	47.5746330940511
ENSG00000135919	SERPINE2	serpin family E member 2 [Source:HGNC Symbol;Acc:HGNC:8951]	protein_coding	620.548920169176	0.537660481782916	0.116764953200598	0.99996157728007	360.247517720079	1366.28319285224	325.55145049898	430.113519605401
ENSG00000106483	SFRP4	secreted frizzled related protein 4 [Source:HGNC Symbol;Acc:HGNC:10778]	protein_coding	81.7615600059387	0.534223246418149	0.118281014792703	0.99996157728007	124.553663041517	104.143264350276	35.2401054663844	63.109207165578
ENSG00000146648	EGFR	epidermal growth factor receptor [Source:HGNC Symbol;Acc:HGNC:3236]	protein_coding	881.077489214365	0.524028645021264	0.119203676586351	0.99996157728007	286.154056628715	2455.48797596522	592.369391887318	190.298532376204
ENSG00000164983	TMEM65	transmembrane protein 65 [Source:HGNC Symbol;Acc:HGNC:25203]	protein_coding	404.123438313693	0.531518284517053	0.119549391174905	0.99996157728007	339.169205513053	742.379049542793	234.934036442563	300.011461756363
ENSG00000167261	DPEP2	dipeptidase 2 [Source:HGNC Symbol;Acc:HGNC:23028]	protein_coding	8.27323144139537	-0.355099865516408	0.11962676825837	0.99996157728007	1.91621020063872	0	30.2058046854723	0.97091087947043
ENSG00000237187	NR2F1-AS1	NR2F1 antisense RNA 1 [Source:HGNC Symbol;Acc:HGNC:48622]	antisense	63.0990710148985	0.527734202651616	0.119983201373551	0.99996157728007	63.2349366210777	114.653135064524	20.1372031236482	54.3710092503441
ENSG00000125534	PPDPF	pancreatic progenitor cell differentiation and proliferation factor [Source:HGNC Symbol;Acc:HGNC:16142]	protein_coding	1140.78661689956	-0.531396396842019	0.120146213087571	0.99996157728007	1030.28235121008	534.092520842241	1213.26648819981	1785.50510734612
ENSG00000244313			processed_pseudogene	76.5822538842767	0.512589378807452	0.120833026869923	0.99996157728007	79.2033549597337	143.316418830655	72.1583111930728	11.6509305536452
ENSG00000013588	GPRC5A	G protein-coupled receptor class C group 5 member A [Source:HGNC Symbol;Acc:HGNC:9836]	protein_coding	15.5824360391427	-0.440242868511788	0.121559997525777	0.99996157728007	7.02610406900863	3.82177116881747	36.9182057266884	14.5636631920565
ENSG00000231827			transcribed_unprocessed_pseudogene	8.85204111439633	-0.374301380240664	0.121707944344142	0.99996157728007	1.27747346709248	1.91088558440873	5.03430078091206	27.185504625172
ENSG00000102760	RGCC	regulator of cell cycle [Source:HGNC Symbol;Acc:HGNC:20369]	protein_coding	28.9858131551707	0.485457446942795	0.122070290822746	0.99996157728007	11.4972612038323	80.2571945451668	6.71240104121607	17.4763958304677
ENSG00000128573	FOXP2	forkhead box P2 [Source:HGNC Symbol;Acc:HGNC:13875]	protein_coding	133.063257438842	0.520141518454956	0.122085622882879	0.99996157728007	254.217219951403	126.118448570976	21.8153033839522	130.102057849038
ENSG00000176601	MAP3K19	mitogen-activated protein kinase kinase kinase 19 [Source:HGNC Symbol;Acc:HGNC:26249]	protein_coding	42.5594003823159	0.418457993607914	0.122246927293756	0.99996157728007	1.27747346709248	151.915403960494	15.1029023427362	1.94182175894086
ENSG00000152061	RABGAP1L	RAB GTPase activating protein 1 like [Source:HGNC Symbol;Acc:HGNC:24663]	protein_coding	219.669727321425	0.527243520068544	0.124232658318863	0.99996157728007	258.049640352681	324.850549349485	144.316622386146	151.462097197387
ENSG00000119900	OGFRL1	opioid growth factor receptor like 1 [Source:HGNC Symbol;Acc:HGNC:21378]	protein_coding	200.489499344083	0.528232983997347	0.125009478594267	0.99996157728007	118.166295706054	445.236341167235	100.686015618241	137.869344884801
ENSG00000169851	PCDH7	protocadherin 7 [Source:HGNC Symbol;Acc:HGNC:8659]	protein_coding	472.555644175789	0.521119569729665	0.125539622862801	0.99996157728007	593.386425464456	634.4140140237	270.174141908947	392.247995306054
ENSG00000129354	AP1M2	adaptor related protein complex 1 mu 2 subunit [Source:HGNC Symbol;Acc:HGNC:558]	protein_coding	14.5177577558141	-0.421594939105522	0.12580854334023	0.99996157728007	5.74863060191615	2.8663283766131	43.6306067679045	5.82546527682258
ENSG00000089472	HEPH	hephaestin [Source:HGNC Symbol;Acc:HGNC:4866]	protein_coding	153.316249950962	0.525894574939329	0.126385183239558	0.99996157728007	184.594915994863	221.662727791413	41.9525065076005	165.054849509973
ENSG00000269916			lincRNA	12.9362571197209	0.398149994370984	0.127090692073553	0.99996157728007	1.27747346709248	44.9058112336052	1.67810026030402	3.88364351788172
ENSG00000101439	CST3	cystatin C [Source:HGNC Symbol;Acc:HGNC:2475]	protein_coding	827.693177827384	0.524814783862906	0.127168221890117	0.99996157728007	391.545617663845	2018.85061992783	535.313983036982	365.062490680882
ENSG00000163629	PTPN13	protein tyrosine phosphatase, non-receptor type 13 [Source:HGNC Symbol;Acc:HGNC:9646]	protein_coding	582.014915617483	0.518296409086562	0.127346714916257	0.99996157728007	719.217561973065	783.463089607581	302.058046854723	523.320964034562
ENSG00000169218	RSPO1	R-spondin 1 [Source:HGNC Symbol;Acc:HGNC:21679]	protein_coding	120.282854840485	0.488760510952987	0.127903863330789	0.99996157728007	380.048356460012	16.2425274674742	28.5277044251683	56.3128310092849
ENSG00000133863	TEX15	testis expressed 15, meiosis and synapsis associated [Source:HGNC Symbol;Acc:HGNC:11738]	protein_coding	78.7508338751785	0.516006635794142	0.128057826191885	0.99996157728007	90.0618794300197	130.895662531998	68.8021106724647	25.2436828662312
ENSG00000148737	TCF7L2	transcription factor 7 like 2 [Source:HGNC Symbol;Acc:HGNC:11641]	protein_coding	271.153967382769	0.520691704732135	0.12810840037397	0.99996157728007	406.236562535408	308.60802188201	186.269128893746	183.502156219911
ENSG00000175287	PHYHD1	phytanoyl-CoA dioxygenase domain containing 1 [Source:HGNC Symbol;Acc:HGNC:23396]	protein_coding	10.1242756202221	-0.382464659190999	0.128699947793651	0.99996157728007	2.55494693418496	1.91088558440873	30.2058046854723	5.82546527682258
ENSG00000225792			antisense	39.136803610227	0.499237661918388	0.12963339262144	0.99996157728007	47.905255015968	66.8809954543057	18.4591028633442	23.3018611072903
ENSG00000140022	STON2	stonin 2 [Source:HGNC Symbol;Acc:HGNC:30652]	protein_coding	148.972605508798	0.521731984817904	0.129661485998297	0.99996157728007	160.961656853652	240.7715836355	99.0079153579371	95.1492661881021
ENSG00000160396	HIPK4	homeodomain interacting protein kinase 4 [Source:HGNC Symbol;Acc:HGNC:19007]	protein_coding	10.8156829932914	-0.378871972041809	0.129752835600525	0.99996157728007	5.10989386836992	0	35.2401054663844	2.91273263841129
ENSG00000123095	BHLHE41	basic helix-loop-helix family member e41 [Source:HGNC Symbol;Acc:HGNC:16617]	protein_coding	49.3013243126795	0.470939583749862	0.129825015166073	0.99996157728007	3.83242040127744	159.558946298129	13.4248020824321	20.389128468879
ENSG00000117480	FAAH	fatty acid amide hydrolase [Source:HGNC Symbol;Acc:HGNC:3553]	protein_coding	99.239068857552	-0.519067160627909	0.130903225714084	0.99996157728007	84.3132488281036	42.9949256491965	137.604221344929	132.043879607979
ENSG00000168675	LDLRAD4	low density lipoprotein receptor class A domain containing 4 [Source:HGNC Symbol;Acc:HGNC:1224]	protein_coding	222.541370131369	0.518465011788023	0.131053024510796	0.99996157728007	274.018058691337	311.474350258624	112.432717440369	192.240354135145
ENSG00000197614	MFAP5	microfibril associated protein 5 [Source:HGNC Symbol;Acc:HGNC:29673]	protein_coding	24.1367202236328	-0.391419820848244	0.131574031537374	0.99996157728007	10.2197877367398	0	6.71240104121607	79.6146921165753
ENSG00000188897			protein_coding	42.5864001591731	-0.499261841968292	0.131625029527987	0.99996157728007	33.2143101444044	11.4653135064524	102.364115878545	23.3018611072903
ENSG00000238086	PPP1R26P1	protein phosphatase 1 regulatory subunit 26 pseudogene 1 [Source:HGNC Symbol;Acc:HGNC:42015]	processed_pseudogene	7.67690903111097	-0.338054468220587	0.13234861042976	0.99996157728007	1.91621020063872	0	26.8496041648643	1.94182175894086
ENSG00000183914	DNAH2	dynein axonemal heavy chain 2 [Source:HGNC Symbol;Acc:HGNC:2948]	protein_coding	59.6963345916908	-0.506626159556963	0.135056283933773	0.99996157728007	50.4602019501529	18.153413051883	134.248020824321	35.9237025404059
ENSG00000221870	NA	NA	NA	24.7124370728299	0.413548298907844	0.13534925879076	0.99996157728007	1.27747346709248	85.0344085061886	6.71240104121607	5.82546527682258
ENSG00000150471	ADGRL3	adhesion G protein-coupled receptor L3 [Source:HGNC Symbol;Acc:HGNC:20974]	protein_coding	873.910092510316	0.504535156772059	0.135496151518571	0.99996157728007	1064.13539808803	1177.10551999578	525.245381475158	729.154070482293
ENSG00000105707	HPN	hepsin [Source:HGNC Symbol;Acc:HGNC:5155]	protein_coding	9.01212487324449	-0.350585802383397	0.136051975106789	0.99996157728007	3.1936836677312	0	31.8839049457764	0.97091087947043
ENSG00000135636	DYSF	dysferlin [Source:HGNC Symbol;Acc:HGNC:3097]	protein_coding	13.9403844742815	-0.379358642992305	0.136201841751976	0.99996157728007	5.10989386836992	0.955442792204367	5.03430078091206	44.6619004556398
ENSG00000186340	THBS2	thrombospondin 2 [Source:HGNC Symbol;Acc:HGNC:11786]	protein_coding	84.1061870971135	0.509394811225517	0.136605897618733	0.99996157728007	42.1566244140518	197.776657986304	28.5277044251683	67.9637615629301
ENSG00000169116	PARM1	prostate androgen-regulated mucin-like protein 1 [Source:HGNC Symbol;Acc:HGNC:24536]	protein_coding	252.440342445217	0.512414432397316	0.136664293574772	0.99996157728007	323.200787174397	333.449534479324	82.2269127548969	270.88413537225
ENSG00000262655	SPON1	spondin 1 [Source:HGNC Symbol;Acc:HGNC:11252]	protein_coding	976.342057770289	0.485581002323473	0.136703891076873	0.99996157728007	118.805032439601	3067.92680576822	530.27968225607	188.356710617263
ENSG00000121898	CPXM2	carboxypeptidase X, M14 family member 2 [Source:HGNC Symbol;Acc:HGNC:26977]	protein_coding	32.4721064338216	0.46916380726259	0.138142937451737	0.99996157728007	14.6909448715635	86.9452940905974	11.7467018221281	16.5054849509973
ENSG00000103888	CEMIP	cell migration inducing hyaluronan binding protein [Source:HGNC Symbol;Acc:HGNC:29213]	protein_coding	113.110005946253	-0.468666345786499	0.138449535993673	0.99996157728007	56.8475692856153	22.9306270129048	13.4248020824321	359.237025404059
ENSG00000183690	EFHC2	EF-hand domain containing 2 [Source:HGNC Symbol;Acc:HGNC:26233]	protein_coding	25.4100598553324	0.444718364364146	0.13884867894591	0.99996157728007	10.2197877367398	72.6136522075319	10.0686015618241	8.73819791523387
ENSG00000237457	LINC01351	long intergenic non-protein coding RNA 1351 [Source:HGNC Symbol;Acc:HGNC:50577]	lincRNA	13.2740698023733	0.386418769048996	0.139376788463128	0.99996157728007	3.83242040127744	42.9949256491965	3.35620052060804	2.91273263841129
ENSG00000130720	FIBCD1	fibrinogen C domain containing 1 [Source:HGNC Symbol;Acc:HGNC:25922]	protein_coding	13.0374486194877	-0.402603199873589	0.139596144571649	0.99996157728007	5.74863060191615	2.8663283766131	31.8839049457764	11.6509305536452
ENSG00000106571	GLI3	GLI family zinc finger 3 [Source:HGNC Symbol;Acc:HGNC:4319]	protein_coding	718.022827448038	0.507962439966259	0.139739543240053	0.99996157728007	1436.51891374549	524.538092920197	362.469656225668	548.564646900793
ENSG00000092758	COL9A3	collagen type IX alpha 3 chain [Source:HGNC Symbol;Acc:HGNC:2219]	protein_coding	162.679797757121	-0.507855758458089	0.139901549890931	0.99996157728007	166.710287455568	57.326567532262	293.667545553203	133.014790487449
ENSG00000104067	TJP1	tight junction protein 1 [Source:HGNC Symbol;Acc:HGNC:11827]	protein_coding	916.676477565126	0.498263796879953	0.140051965098587	0.99996157728007	989.403200263125	1367.23863564445	615.862795531575	694.201278821358
ENSG00000275632			lincRNA	16.2139879623614	0.413278094694852	0.140141399081301	0.99996157728007	17.2458918057485	36.3068261037659	8.39050130152009	2.91273263841129
ENSG00000138316	ADAMTS14	ADAM metallopeptidase with thrombospondin type 1 motif 14 [Source:HGNC Symbol;Acc:HGNC:14899]	protein_coding	10.76350357151	-0.350688341528758	0.140464769243449	0.99996157728007	2.55494693418496	0.955442792204367	1.67810026030402	37.8655242993468
ENSG00000086967	MYBPC2	myosin binding protein C, fast type [Source:HGNC Symbol;Acc:HGNC:7550]	protein_coding	9.23773943129026	-0.351553067374288	0.141121074891925	0.99996157728007	3.83242040127744	0	30.2058046854723	2.91273263841129
ENSG00000166407	LMO1	LIM domain only 1 [Source:HGNC Symbol;Acc:HGNC:6641]	protein_coding	79.1851235527795	-0.504309795413672	0.141174070494987	0.99996157728007	43.4340978811443	55.4156819478533	83.9050130152009	133.985701366919
ENSG00000139350	NEDD1	neural precursor cell expressed, developmentally down-regulated 1 [Source:HGNC Symbol;Acc:HGNC:7723]	protein_coding	251.424928394843	0.504569329115125	0.141333668682569	0.99996157728007	309.14857903638	344.914847985776	122.501319002193	229.134967555022
ENSG00000102109	PCSK1N	proprotein convertase subtilisin/kexin type 1 inhibitor [Source:HGNC Symbol;Acc:HGNC:17301]	protein_coding	320.906191738843	-0.501598826315342	0.142298447072471	0.99996157728007	385.158250328382	83.1235229217799	619.218996052183	196.123997653027
ENSG00000078114	NEBL	nebulette [Source:HGNC Symbol;Acc:HGNC:16932]	protein_coding	208.267090340358	0.504572259755151	0.142354846455136	0.99996157728007	361.524991187171	202.553871947326	73.8364114533768	195.153086773556
ENSG00000237799	CICP11	capicua transcriptional repressor pseudogene 11 [Source:HGNC Symbol;Acc:HGNC:37903]	processed_pseudogene	6.09896546910984	-0.302700448910467	0.142588283599749	0.99996157728007	0.638736733546239	0	21.8153033839522	1.94182175894086
ENSG00000136859	ANGPTL2	angiopoietin like 2 [Source:HGNC Symbol;Acc:HGNC:490]	protein_coding	176.860862842602	0.502426403581996	0.142939768740626	0.99996157728007	82.3970386274649	431.860142076374	99.0079153579371	94.1783553086317
ENSG00000101871	MID1	midline 1 [Source:HGNC Symbol;Acc:HGNC:7095]	protein_coding	503.965297048222	0.504060923178903	0.143052408877487	0.99996157728007	851.436065817137	485.364938439818	201.372031236482	477.688152699452
ENSG00000144285	SCN1A	sodium voltage-gated channel alpha subunit 1 [Source:HGNC Symbol;Acc:HGNC:10585]	protein_coding	406.09143217426	0.498594944777912	0.143367318500198	0.99996157728007	256.772166885588	812.126373373712	166.131925770098	389.335262667642
ENSG00000127585	FBXL16	F-box and leucine rich repeat protein 16 [Source:HGNC Symbol;Acc:HGNC:14150]	protein_coding	305.601705226651	-0.49949607310608	0.143458844028946	0.99996157728007	247.191115882395	182.489573311034	448.052769501173	344.673362212003
ENSG00000141449	GREB1L	growth regulation by estrogen in breast cancer 1 like [Source:HGNC Symbol;Acc:HGNC:31042]	protein_coding	223.237234669724	0.500746246150884	0.144893494972717	0.99996157728007	152.019342584005	449.058112336052	107.398416659457	184.473067099382
ENSG00000164440	TXLNB	taxilin beta [Source:HGNC Symbol;Acc:HGNC:21617]	protein_coding	11.276273659667	0.359215574710941	0.145192539914391	0.99996157728007	4.47115713482368	36.3068261037659	3.35620052060804	0.97091087947043
ENSG00000148357	HMCN2	hemicentin 2 [Source:HGNC Symbol;Acc:HGNC:21293]	protein_coding	15.9321501126121	-0.405240938591282	0.145373711078992	0.99996157728007	6.38736733546239	3.82177116881747	48.6649075488165	4.85455439735215
ENSG00000185198	PRSS57	serine protease 57 [Source:HGNC Symbol;Acc:HGNC:31397]	protein_coding	7.35367364252133	-0.321778719432186	0.145630487940857	0.99996157728007	0.638736733546239	0.955442792204367	26.8496041648643	0.97091087947043
ENSG00000224794			lincRNA	5.92216812390144	-0.29847038981634	0.146097949741433	0.99996157728007	0.638736733546239	0	20.1372031236482	2.91273263841129
ENSG00000109686	SH3D19	SH3 domain containing 19 [Source:HGNC Symbol;Acc:HGNC:30418]	protein_coding	257.699012072119	0.499400380664308	0.146372520543803	0.99996157728007	198.64712413288	497.785694738475	164.453825509794	169.909403907325
ENSG00000080511	RDH8	retinol dehydrogenase 8 (all-trans) [Source:HGNC Symbol;Acc:HGNC:14423]	protein_coding	9.07672409384621	-0.344122672373041	0.146518452764561	0.99996157728007	1.27747346709248	1.91088558440873	30.2058046854723	2.91273263841129
ENSG00000162433	AK4	adenylate kinase 4 [Source:HGNC Symbol;Acc:HGNC:363]	protein_coding	91.6099567203685	0.490272475582151	0.148354947527747	0.99996157728007	143.715765047904	107.965035519093	23.4934036442563	91.2656226702204
ENSG00000198142	SOWAHC	sosondowah ankyrin repeat domain family member C [Source:HGNC Symbol;Acc:HGNC:26149]	protein_coding	184.428480540733	0.497470695929938	0.148528724165384	0.99996157728007	156.490499718829	343.003962401368	127.535619783105	110.683840259629
ENSG00000126861	OMG	oligodendrocyte myelin glycoprotein [Source:HGNC Symbol;Acc:HGNC:8135]	protein_coding	52.3926767795025	0.410739511921927	0.148679779281061	0.99996157728007	2.55494693418496	178.667802142217	23.4934036442563	4.85455439735215
ENSG00000064199	SPA17	sperm autoantigenic protein 17 [Source:HGNC Symbol;Acc:HGNC:11210]	protein_coding	93.4545528634438	0.496315250407948	0.148813894694888	0.99996157728007	110.501454903499	142.360976038451	52.0211080694246	68.9346724424005
ENSG00000130751	NPAS1	neuronal PAS domain protein 1 [Source:HGNC Symbol;Acc:HGNC:7894]	protein_coding	23.9921631281565	-0.440406423446197	0.148828795382132	0.99996157728007	10.2197877367398	10.509870714248	58.7335091106406	16.5054849509973
ENSG00000106384	MOGAT3	monoacylglycerol O-acyltransferase 3 [Source:HGNC Symbol;Acc:HGNC:23249]	protein_coding	8.59259980816849	-0.333898308504042	0.149876189776163	0.99996157728007	3.1936836677312	0	30.2058046854723	0.97091087947043
ENSG00000170703	TTLL6	tubulin tyrosine ligase like 6 [Source:HGNC Symbol;Acc:HGNC:26664]	protein_coding	8.88414474087347	-0.340390595083451	0.150049105551193	0.99996157728007	3.83242040127744	0	26.8496041648643	4.85455439735215
ENSG00000132846	ZBED3	zinc finger BED-type containing 3 [Source:HGNC Symbol;Acc:HGNC:20711]	protein_coding	205.958986903961	0.493839543143493	0.151392529980627	0.99996157728007	194.175966998057	356.380161492229	157.741424468578	115.538394656981
ENSG00000151422	FER	FER tyrosine kinase [Source:HGNC Symbol;Acc:HGNC:3655]	protein_coding	398.129784571245	0.488408940832135	0.151478856212252	0.99996157728007	480.968760360318	541.736063179876	241.646437483779	328.167877261005
ENSG00000188039	NWD1	NACHT and WD repeat domain containing 1 [Source:HGNC Symbol;Acc:HGNC:27619]	protein_coding	22.0473515454714	-0.420081281983148	0.151963115248566	0.99996157728007	8.30357753610111	7.64354233763493	65.4459101518567	6.79637615629301
ENSG00000142675	CNKSR1	connector enhancer of kinase suppressor of Ras 1 [Source:HGNC Symbol;Acc:HGNC:19700]	protein_coding	23.3970454315736	-0.429335110291032	0.152066526864279	0.99996157728007	6.38736733546239	13.3761990908611	55.3773085900326	18.4473067099382
ENSG00000188425	NANOS2	nanos C2HC-type zinc finger 2 [Source:HGNC Symbol;Acc:HGNC:23292]	protein_coding	8.03050372152776	-0.31074737844587	0.152149133193321	0.99996157728007	1.91621020063872	0	30.2058046854723	0
ENSG00000178403	NEUROG2	neurogenin 2 [Source:HGNC Symbol;Acc:HGNC:13805]	protein_coding	127.38075256278	0.439700857681696	0.152257576392	0.99996157728007	398.571721732853	21.9751842207004	8.39050130152009	80.5856029960457
ENSG00000129680	MAP7D3	MAP7 domain containing 3 [Source:HGNC Symbol;Acc:HGNC:25742]	protein_coding	121.106472933338	0.492175942821246	0.152632975031138	0.99996157728007	181.401232327132	143.316418830655	58.7335091106406	100.974731464925
ENSG00000008196	TFAP2B	transcription factor AP-2 beta [Source:HGNC Symbol;Acc:HGNC:11743]	protein_coding	64.0335853786273	-0.485657137673347	0.152964385534641	0.99996157728007	42.795361147598	35.3513833115616	72.1583111930728	105.829285862277
ENSG00000112333	NR2E1	nuclear receptor subfamily 2 group E member 1 [Source:HGNC Symbol;Acc:HGNC:7973]	protein_coding	143.820999280299	0.491917925997342	0.153042121358071	0.99996157728007	220.364173073453	161.469831882538	97.3298150976331	96.1201770675726
ENSG00000232992	AHCYP4	adenosylhomocysteinase pseudogene 4 [Source:HGNC Symbol;Acc:HGNC:44996]	processed_pseudogene	6.87208522460263	-0.288655386389525	0.153222203275044	0.99996157728007	0.638736733546239	0	26.8496041648643	0
ENSG00000100852	ARHGAP5	Rho GTPase activating protein 5 [Source:HGNC Symbol;Acc:HGNC:675]	protein_coding	1066.06122440608	0.482168767988458	0.15378476789858	0.99996157728007	889.760269829911	1865.02433038292	625.931397093399	883.528900318091
ENSG00000104290	FZD3	frizzled class receptor 3 [Source:HGNC Symbol;Acc:HGNC:4041]	protein_coding	1986.26475944995	0.478763881982357	0.154121465355108	0.99996157728007	2046.51249428215	2993.40226797628	1246.82849340589	1658.31578213549
ENSG00000116117	PARD3B	par-3 family cell polarity regulator beta [Source:HGNC Symbol;Acc:HGNC:14446]	protein_coding	178.770396954916	0.489733647906192	0.154246498120827	0.99996157728007	189.704809863233	280.900180908084	112.432717440369	132.043879607979
ENSG00000123096	SSPN	sarcospan [Source:HGNC Symbol;Acc:HGNC:11322]	protein_coding	67.899847634826	0.468834232393013	0.154391603199918	0.99996157728007	20.4395754734797	189.177672856465	31.8839049457764	30.0982372635833
ENSG00000112139	MDGA1	MAM domain containing glycosylphosphatidylinositol anchor 1 [Source:HGNC Symbol;Acc:HGNC:19267]	protein_coding	670.577311777752	-0.484420928513484	0.155312974694042	0.99996157728007	486.717390962234	429.949256491965	1238.43799210437	527.204607552444
ENSG00000176208	ATAD5	ATPase family, AAA domain containing 5 [Source:HGNC Symbol;Acc:HGNC:25752]	protein_coding	191.882983355948	0.487193527669952	0.156223618078583	0.99996157728007	287.431530095808	215.930071038187	129.213720043409	134.95661224639
ENSG00000144596	GRIP2	glutamate receptor interacting protein 2 [Source:HGNC Symbol;Acc:HGNC:23841]	protein_coding	231.797897123583	-0.487413599972027	0.156659839546064	0.99996157728007	240.165011813386	89.8116224672105	302.058046854723	295.156907359011
ENSG00000114200	BCHE	butyrylcholinesterase [Source:HGNC Symbol;Acc:HGNC:983]	protein_coding	174.315308621737	0.48543134670083	0.156741933548249	0.99996157728007	72.177250890725	434.726470452987	92.295514316721	98.0619988265134
ENSG00000065613	SLK	STE20 like kinase [Source:HGNC Symbol;Acc:HGNC:11088]	protein_coding	365.024495510798	0.486287087831093	0.15674768212358	0.99996157728007	523.764121507916	419.439385777717	164.453825509794	352.440649247766
ENSG00000136352	NKX2-1	NK2 homeobox 1 [Source:HGNC Symbol;Acc:HGNC:11825]	protein_coding	253.981813649586	-0.485752516463449	0.156880970551471	0.99996157728007	101.559140633852	199.687543570713	555.45118616063	159.229384233151
ENSG00000221866	PLXNA4	plexin A4 [Source:HGNC Symbol;Acc:HGNC:9102]	protein_coding	352.995409715186	-0.482022407937411	0.157208096548249	0.99996157728007	225.474066941822	279.944738115879	409.45646351418	497.10637028886
ENSG00000004939	SLC4A1	solute carrier family 4 member 1 (Diego blood group) [Source:HGNC Symbol;Acc:HGNC:11027]	protein_coding	7.51335782590789	-0.318823317010093	0.157557717978012	0.99996157728007	1.27747346709248	0.955442792204367	26.8496041648643	0.97091087947043
ENSG00000105664	COMP	cartilage oligomeric matrix protein [Source:HGNC Symbol;Acc:HGNC:2227]	protein_coding	9.07418822608719	-0.343251733203396	0.158073489375007	0.99996157728007	3.1936836677312	0.955442792204367	30.2058046854723	1.94182175894086
ENSG00000272595			transcribed_unprocessed_pseudogene	5.67944040403383	-0.284260237755849	0.158470689974197	0.99996157728007	0.638736733546239	0	20.1372031236482	1.94182175894086
ENSG00000015520	NPC1L1	NPC1 like intracellular cholesterol transporter 1 [Source:HGNC Symbol;Acc:HGNC:7898]	protein_coding	9.65339747454975	-0.348367498898444	0.159342218371991	0.99996157728007	3.83242040127744	0.955442792204367	31.8839049457764	1.94182175894086
ENSG00000140287	HDC	histidine decarboxylase [Source:HGNC Symbol;Acc:HGNC:4855]	protein_coding	83.0842158520849	-0.473285856200714	0.160268626846693	0.99996157728007	84.3132488281036	20.0642986362917	93.973614577025	133.985701366919
ENSG00000169989	TIGD4	tigger transposable element derived 4 [Source:HGNC Symbol;Acc:HGNC:18335]	protein_coding	15.389074765418	0.396848323245511	0.16058495647556	0.99996157728007	15.3296816051097	34.3959405193572	5.03430078091206	6.79637615629301
ENSG00000163110	PDLIM5	PDZ and LIM domain 5 [Source:HGNC Symbol;Acc:HGNC:17468]	protein_coding	882.148016261713	0.473663524785445	0.160755231128985	0.99996157728007	648.956521282979	1608.01021927995	409.45646351418	862.168860969742
ENSG00000140937	CDH11	cadherin 11 [Source:HGNC Symbol;Acc:HGNC:1750]	protein_coding	342.855487062216	0.477758340224852	0.161207115806049	0.99996157728007	426.676138008888	452.87988350487	224.865434880738	267.000491854368
ENSG00000125730	C3	complement C3 [Source:HGNC Symbol;Acc:HGNC:1318]	protein_coding	9.87901203259552	-0.35157142693207	0.161330104739673	0.99996157728007	4.47115713482368	0.955442792204367	30.2058046854723	3.88364351788172
ENSG00000154760	SLFN13	schlafen family member 13 [Source:HGNC Symbol;Acc:HGNC:26481]	protein_coding	33.9101930878117	0.4468656939706	0.161899453321262	0.99996157728007	37.6854672792281	62.1037814932838	25.1715039045603	10.6800196741747
ENSG00000148053	NTRK2	neurotrophic receptor tyrosine kinase 2 [Source:HGNC Symbol;Acc:HGNC:8032]	protein_coding	3222.17117827408	0.474047910442556	0.16212368620754	0.99996157728007	645.762837615248	9294.54748256408	1768.71767436044	1179.65671855657
ENSG00000134769	DTNA	dystrobrevin alpha [Source:HGNC Symbol;Acc:HGNC:3057]	protein_coding	508.355380437523	0.481260636150559	0.162224062350195	0.99996157728007	268.908164822967	1151.30856460626	323.873350238676	289.331442082188
ENSG00000141968	VAV1	vav guanine nucleotide exchange factor 1 [Source:HGNC Symbol;Acc:HGNC:12657]	protein_coding	9.99241487090373	-0.341184205891463	0.162240255781868	0.99996157728007	2.55494693418496	1.91088558440873	33.5620052060804	1.94182175894086
ENSG00000161609	CCDC155	coiled-coil domain containing 155 [Source:HGNC Symbol;Acc:HGNC:26520]	protein_coding	11.1508333678289	-0.353465880923619	0.162374340292	0.99996157728007	3.83242040127744	1.91088558440873	36.9182057266884	1.94182175894086
ENSG00000105552	BCAT2	branched chain amino acid transaminase 2 [Source:HGNC Symbol;Acc:HGNC:977]	protein_coding	107.984239987208	-0.479809274401719	0.162530263986244	0.99996157728007	99.6429304332133	44.9058112336052	135.926121084625	151.462097197387
ENSG00000267102			transcribed_processed_pseudogene	6.37526050858896	0.293084592283024	0.163200187982213	0.99996157728007	2.55494693418496	21.9751842207004	0	0.97091087947043
ENSG00000112851	ERBIN	erbb2 interacting protein [Source:HGNC Symbol;Acc:HGNC:15842]	protein_coding	964.936171082564	0.470276778860387	0.163356880611697	0.99996157728007	1053.27687361775	1393.99103382617	656.137201778871	756.339575107465
ENSG00000156564	LRFN2	leucine rich repeat and fibronectin type III domain containing 2 [Source:HGNC Symbol;Acc:HGNC:21226]	protein_coding	12.5177532609779	-0.372307615846225	0.164159724227218	0.99996157728007	6.38736733546239	1.91088558440873	36.9182057266884	4.85455439735215
ENSG00000178573	MAF	MAF bZIP transcription factor [Source:HGNC Symbol;Acc:HGNC:6776]	protein_coding	591.725327448458	0.475347221529996	0.165486671354307	0.99996157728007	1054.55434708484	502.562908699497	345.688653622628	464.095400386866
ENSG00000198795	ZNF521	zinc finger protein 521 [Source:HGNC Symbol;Acc:HGNC:24605]	protein_coding	885.320584352851	0.471099966498226	0.165745937856287	0.99996157728007	1269.16988955638	985.061518762702	515.176779913334	771.874149178992
ENSG00000145864	GABRB2	gamma-aminobutyric acid type A receptor beta2 subunit [Source:HGNC Symbol;Acc:HGNC:4082]	protein_coding	134.683066603581	0.477079378417614	0.165864310665334	0.99996157728007	149.46439564982	202.553871947326	53.6992083297286	133.014790487449
ENSG00000280087			TEC	8.46461967579746	-0.322904548904124	0.165893200675427	0.99996157728007	3.83242040127744	0	25.1715039045603	4.85455439735215
ENSG00000182685	BRICD5	BRICHOS domain containing 5 [Source:HGNC Symbol;Acc:HGNC:28309]	protein_coding	61.2307406875139	-0.468008595564147	0.166418990891887	0.99996157728007	56.8475692856153	21.0197414284961	92.295514316721	74.7601377192231
ENSG00000167798	C3P1	complement component 3 precursor pseudogene [Source:HGNC Symbol;Acc:HGNC:34414]	transcribed_unprocessed_pseudogene	12.050742137122	-0.355990981145965	0.166589331886138	0.99996157728007	7.66484080255487	0	38.5963059869924	1.94182175894086
ENSG00000178053	MLF1	myeloid leukemia factor 1 [Source:HGNC Symbol;Acc:HGNC:7125]	protein_coding	251.714673460861	0.47572449244218	0.166688778999071	0.99996157728007	151.380605850459	533.137078050037	135.926121084625	186.414888858323
ENSG00000019582	CD74	CD74 molecule [Source:HGNC Symbol;Acc:HGNC:1697]	protein_coding	14.5962343696496	-0.355535432450511	0.166796447324749	0.99996157728007	7.02610406900863	0.955442792204367	6.71240104121607	43.6909895761694
ENSG00000134532	SOX5	SRY-box 5 [Source:HGNC Symbol;Acc:HGNC:11201]	protein_coding	470.010549132053	0.475004228613721	0.166824995130951	0.99996157728007	384.519513594836	861.809398568339	372.538257787492	261.175026577546
ENSG00000140853	NLRC5	NLR family CARD domain containing 5 [Source:HGNC Symbol;Acc:HGNC:29933]	protein_coding	25.5752328061992	-0.432754107641849	0.16690543951569	0.99996157728007	10.2197877367398	16.2425274674742	30.2058046854723	45.6328113351102
ENSG00000106460	TMEM106B	transmembrane protein 106B [Source:HGNC Symbol;Acc:HGNC:22407]	protein_coding	543.265911793824	0.472124713062993	0.167228983162439	0.99996157728007	306.593632102195	1148.44223622965	268.496041648643	449.531737194809
ENSG00000103200			processed_pseudogene	6.45256015952663	-0.273294108400695	0.167248723513673	0.99996157728007	0.638736733546239	0	25.1715039045603	0
ENSG00000205794			transcribed_processed_pseudogene	6.33782616716093	-0.296637713997356	0.168558744538105	0.99996157728007	0.638736733546239	0.955442792204367	21.8153033839522	1.94182175894086
ENSG00000095739	BAMBI	BMP and activin membrane bound inhibitor [Source:HGNC Symbol;Acc:HGNC:30251]	protein_coding	88.3381769850263	0.453406223628101	0.168719444308067	0.99996157728007	205.673228201889	54.4602391556489	18.4591028633442	74.7601377192231
ENSG00000177943	MAMDC4	MAM domain containing 4 [Source:HGNC Symbol;Acc:HGNC:24083]	protein_coding	169.038377745524	-0.472650008780919	0.169610479043866	0.99996157728007	165.432813988476	65.9255526621013	184.591028633442	260.204115698075
ENSG00000088827	SIGLEC1	sialic acid binding Ig like lectin 1 [Source:HGNC Symbol;Acc:HGNC:11127]	protein_coding	6.16102882195253	-0.294503143232056	0.170169422198477	0.99996157728007	0.638736733546239	0.955442792204367	20.1372031236482	2.91273263841129
ENSG00000123104	ITPR2	inositol 1,4,5-trisphosphate receptor type 2 [Source:HGNC Symbol;Acc:HGNC:6181]	protein_coding	174.880090683118	0.471633829289164	0.170331986691005	0.99996157728007	70.2610406900863	427.082928115352	78.8707122342889	123.305681692745
ENSG00000176055	MBLAC2	metallo-beta-lactamase domain containing 2 [Source:HGNC Symbol;Acc:HGNC:33711]	protein_coding	68.3797171804189	0.466645427528316	0.170771421793092	0.99996157728007	60.0412529533465	128.98477694759	36.9182057266884	47.5746330940511
ENSG00000176971	FIBIN	fin bud initiation factor homolog (zebrafish) [Source:HGNC Symbol;Acc:HGNC:33747]	protein_coding	114.70891620716	0.438567686374592	0.171114610676886	0.99996157728007	8.94231426964735	361.157375453251	46.9868072885125	41.7491678172285
ENSG00000163873	GRIK3	glutamate ionotropic receptor kainate type subunit 3 [Source:HGNC Symbol;Acc:HGNC:4581]	protein_coding	873.847174026693	-0.469499152494507	0.17146392446597	0.99996157728007	392.823091130937	847.477756685273	1404.56991787446	850.517930416097
ENSG00000147869	CER1	cerberus 1, DAN family BMP antagonist [Source:HGNC Symbol;Acc:HGNC:1862]	protein_coding	22.8807280030857	0.367359188920593	0.171727236196343	0.99996157728007	0.638736733546239	78.3463089607581	6.71240104121607	5.82546527682258
ENSG00000118997	DNAH7	dynein axonemal heavy chain 7 [Source:HGNC Symbol;Acc:HGNC:18661]	protein_coding	90.6250332857417	0.464749013920446	0.171840487917251	0.99996157728007	67.0673570223551	187.266787272056	65.4459101518567	42.7200786966989
ENSG00000280660			sense_intronic	17.9480805623451	0.379373578582831	0.172204638069909	0.99996157728007	51.0989386836991	8.5989851298393	3.35620052060804	8.73819791523387
ENSG00000105479	CCDC114	coiled-coil domain containing 114 [Source:HGNC Symbol;Acc:HGNC:26560]	protein_coding	11.8580363437933	-0.356512110448997	0.172672934368496	0.99996157728007	4.47115713482368	2.8663283766131	35.2401054663844	4.85455439735215
ENSG00000196083	IL1RAP	interleukin 1 receptor accessory protein [Source:HGNC Symbol;Acc:HGNC:5995]	protein_coding	85.4012987932941	0.465707515269515	0.173668996173865	0.99996157728007	28.7431530095808	210.197414284961	20.1372031236482	82.5274247549866
ENSG00000144119	C1QL2	complement C1q like 2 [Source:HGNC Symbol;Acc:HGNC:24181]	protein_coding	10.2059880026457	-0.310393850870802	0.173945736270476	0.99996157728007	0	3.82177116881747	30.2058046854723	6.79637615629301
ENSG00000004468	CD38	CD38 molecule [Source:HGNC Symbol;Acc:HGNC:1667]	protein_coding	19.7032056641868	0.358024184948617	0.173946031799944	0.99996157728007	2.55494693418496	65.9255526621013	8.39050130152009	1.94182175894086
ENSG00000146281	PM20D2	peptidase M20 domain containing 2 [Source:HGNC Symbol;Acc:HGNC:21408]	protein_coding	165.541604859193	0.465750420148435	0.175636558005035	0.99996157728007	184.594915994863	245.548797596522	99.0079153579371	133.014790487449
ENSG00000124171	PARD6B	par-6 family cell polarity regulator beta [Source:HGNC Symbol;Acc:HGNC:16245]	protein_coding	42.2203574699946	0.447427941656255	0.17580304364032	0.99996157728007	52.3764121507916	66.8809954543057	30.2058046854723	19.4182175894086
ENSG00000051523	CYBA	cytochrome b-245 alpha chain [Source:HGNC Symbol;Acc:HGNC:2577]	protein_coding	98.0202592726017	-0.464857393638999	0.175936547905525	0.99996157728007	83.6745120945574	47.7721396102183	120.823218741889	139.811166643742
ENSG00000167414	GNG8	G protein subunit gamma 8 [Source:HGNC Symbol;Acc:HGNC:19664]	protein_coding	43.3460414249476	-0.440793449663703	0.175996213605961	0.99996157728007	40.2404142134131	10.509870714248	53.6992083297286	68.9346724424005
ENSG00000166825	ANPEP	alanyl aminopeptidase, membrane [Source:HGNC Symbol;Acc:HGNC:500]	protein_coding	7.06347345900473	-0.297155363302364	0.176237937067827	0.99996157728007	2.55494693418496	0	21.8153033839522	3.88364351788172
ENSG00000275395	FCGBP	Fc fragment of IgG binding protein [Source:HGNC Symbol;Acc:HGNC:13572]	protein_coding	16.891586366989	-0.388147452009599	0.176246451611644	0.99996157728007	12.1359979373785	1.91088558440873	48.6649075488165	4.85455439735215
ENSG00000077463	SIRT6	sirtuin 6 [Source:HGNC Symbol;Acc:HGNC:14934]	protein_coding	151.750297806377	-0.465528836342276	0.176338993342439	0.99996157728007	136.689660978895	76.4354233763493	199.693930976178	194.182175894086
ENSG00000255690	TRIL	TLR4 interactor with leucine rich repeats [Source:HGNC Symbol;Acc:HGNC:22200]	protein_coding	250.782982704807	0.459463479064724	0.176875980678468	0.99996157728007	150.103132383366	557.023147855146	223.187334620434	72.8183159602823
ENSG00000183098	GPC6	glypican 6 [Source:HGNC Symbol;Acc:HGNC:4454]	protein_coding	348.770724059255	0.458907153118774	0.178352697006538	0.99996157728007	245.913642415302	645.879327530152	145.99472264645	357.295203645118
ENSG00000099998	GGT5	gamma-glutamyltransferase 5 [Source:HGNC Symbol;Acc:HGNC:4260]	protein_coding	9.98987900314471	-0.333763895920249	0.178501726080991	0.99996157728007	4.47115713482368	0.955442792204367	33.5620052060804	0.97091087947043
ENSG00000011332	DPF1	double PHD fingers 1 [Source:HGNC Symbol;Acc:HGNC:20225]	protein_coding	373.509351854027	-0.45817223343879	0.178644799456898	0.99996157728007	347.472783049154	201.598429155121	560.485486941542	384.48070827029
ENSG00000185650	ZFP36L1	ZFP36 ring finger protein like 1 [Source:HGNC Symbol;Acc:HGNC:1107]	protein_coding	1203.59465852704	0.452982885985908	0.178930582705308	0.99996157728007	1530.41321357679	1488.5798702544	820.591027288665	974.794522988312
ENSG00000263033			lincRNA	6.3866433799983	-0.29532017891296	0.179070923659233	0.99996157728007	1.27747346709248	0.955442792204367	18.4591028633442	4.85455439735215
ENSG00000156414	TDRD9	tudor domain containing 9 [Source:HGNC Symbol;Acc:HGNC:20122]	protein_coding	5.03818139785945	-0.261972820696265	0.179985457047044	0.99996157728007	0.638736733546239	0	11.7467018221281	7.76728703576344
ENSG00000105376	ICAM5	intercellular adhesion molecule 5 [Source:HGNC Symbol;Acc:HGNC:5348]	protein_coding	36.1649908445826	-0.438754506611232	0.180045941558066	0.99996157728007	25.5494693418496	16.2425274674742	62.0897096312487	40.7782569377581
ENSG00000109065	NAT9	N-acetyltransferase 9 (putative) [Source:HGNC Symbol;Acc:HGNC:23133]	protein_coding	160.234934812777	-0.461147428652275	0.180386560092892	0.99996157728007	137.967134445988	86.9452940905974	194.659630195266	221.367680519258
ENSG00000176531	PHLDB3	pleckstrin homology like domain family B member 3 [Source:HGNC Symbol;Acc:HGNC:30499]	protein_coding	42.8017719960886	-0.444793148076516	0.180551681789865	0.99996157728007	37.0467305456819	14.3316418830655	83.9050130152009	35.9237025404059
ENSG00000135744	AGT	angiotensinogen [Source:HGNC Symbol;Acc:HGNC:333]	protein_coding	9.7389593108851	0.296757367705547	0.18061034898814	0.99996157728007	0	36.3068261037659	1.67810026030402	0.97091087947043
ENSG00000125285	SOX21	SRY-box 21 [Source:HGNC Symbol;Acc:HGNC:11197]	protein_coding	339.137836753548	0.457949154770441	0.181388293465078	0.99996157728007	252.939746484311	638.235785192517	208.084432277698	257.291383059664
ENSG00000233237	LINC00472	long intergenic non-protein coding RNA 472 [Source:HGNC Symbol;Acc:HGNC:21380]	lincRNA	44.0873969770616	0.423961383821544	0.182014265886154	0.99996157728007	118.805032439601	17.1979702596786	15.1029023427362	25.2436828662312
ENSG00000132854	KANK4	KN motif and ankyrin repeat domains 4 [Source:HGNC Symbol;Acc:HGNC:27263]	protein_coding	9.77202567899374	-0.330769946106097	0.18222490843922	0.99996157728007	5.10989386836992	0.955442792204367	18.4591028633442	14.5636631920565
ENSG00000177455	CD19	CD19 molecule [Source:HGNC Symbol;Acc:HGNC:1633]	protein_coding	7.75354967801648	-0.299595857974001	0.182416973999067	0.99996157728007	3.1936836677312	0	26.8496041648643	0.97091087947043
ENSG00000055208	TAB2	TGF-beta activated kinase 1/MAP3K7 binding protein 2 [Source:HGNC Symbol;Acc:HGNC:17075]	protein_coding	765.868695428825	0.450423911656642	0.182558614970344	0.99996157728007	829.719016876565	1096.84832545061	506.786278611814	630.121160776309
ENSG00000172123	SLFN12	schlafen family member 12 [Source:HGNC Symbol;Acc:HGNC:25500]	protein_coding	22.738860294582	0.400607981554223	0.182872184840101	0.99996157728007	6.38736733546239	64.9701098698969	5.03430078091206	14.5636631920565
ENSG00000261609	GAN	gigaxonin [Source:HGNC Symbol;Acc:HGNC:4137]	protein_coding	224.924877909495	0.458125287496315	0.183174038188141	0.99996157728007	242.719958747571	339.18219123255	208.084432277698	109.712929380159
ENSG00000135905	DOCK10	dedicator of cytokinesis 10 [Source:HGNC Symbol;Acc:HGNC:23479]	protein_coding	183.805699763605	0.450245663656423	0.183263257774141	0.99996157728007	49.1827284830604	502.562908699497	99.0079153579371	84.4692465139274
ENSG00000101000	PROCR	protein C receptor [Source:HGNC Symbol;Acc:HGNC:9452]	protein_coding	11.1702092623041	-0.3176543994854	0.183324024173408	0.99996157728007	5.74863060191615	0	11.7467018221281	27.185504625172
ENSG00000154511	FAM69A	family with sequence similarity 69 member A [Source:HGNC Symbol;Acc:HGNC:32213]	protein_coding	87.2675116825709	0.454543028273185	0.183910140502502	0.99996157728007	57.4863060191615	184.400458895443	46.9868072885125	60.1964745271667
ENSG00000167210	LOXHD1	lipoxygenase homology domains 1 [Source:HGNC Symbol;Acc:HGNC:26521]	protein_coding	8.02918616260115	-0.30515218501117	0.183967780675692	0.99996157728007	0.638736733546239	2.8663283766131	21.8153033839522	6.79637615629301
ENSG00000067208	EVI5	ecotropic viral integration site 5 [Source:HGNC Symbol;Acc:HGNC:3501]	protein_coding	187.860933152831	0.457160271025721	0.184238792862874	0.99996157728007	173.736391524577	321.028778180667	145.99472264645	110.683840259629
ENSG00000165309	ARMC3	armadillo repeat containing 3 [Source:HGNC Symbol;Acc:HGNC:30964]	protein_coding	30.7116387598357	0.415353101786359	0.184260280897565	0.99996157728007	21.0783122070259	71.6582094153275	18.4591028633442	11.6509305536452
ENSG00000180613	GSX2	GS homeobox 2 [Source:HGNC Symbol;Acc:HGNC:24959]	protein_coding	100.871583312823	-0.453499396422577	0.184452821183673	0.99996157728007	45.9890448153292	82.1680801295755	187.94722915405	87.3819791523387
ENSG00000130066	SAT1	spermidine/spermine N1-acetyltransferase 1 [Source:HGNC Symbol;Acc:HGNC:10540]	protein_coding	426.023433373334	0.454747671137085	0.184495465207554	0.99996157728007	482.246233827411	578.998332075846	166.131925770098	476.717241819981
ENSG00000162437	RAVER2	ribonucleoprotein, PTB binding 2 [Source:HGNC Symbol;Acc:HGNC:25577]	protein_coding	207.167567251508	0.455268078923778	0.184596989882328	0.99996157728007	199.285860866427	333.449534479324	112.432717440369	183.502156219911
ENSG00000066468	FGFR2	fibroblast growth factor receptor 2 [Source:HGNC Symbol;Acc:HGNC:3689]	protein_coding	355.101805824704	0.45200674146275	0.184846078195768	0.99996157728007	350.027729983339	554.156819478533	218.153033839522	298.069639997422
ENSG00000140678	ITGAX	integrin subunit alpha X [Source:HGNC Symbol;Acc:HGNC:6152]	protein_coding	8.34987208830088	-0.292757812085741	0.18540402622697	0.99996157728007	3.1936836677312	0	30.2058046854723	0
ENSG00000215045	GRID2IP	Grid2 interacting protein [Source:HGNC Symbol;Acc:HGNC:18464]	protein_coding	9.10589227710273	-0.325564435544074	0.185667579956397	0.99996157728007	4.47115713482368	0.955442792204367	25.1715039045603	5.82546527682258
ENSG00000164066	INTU	inturned planar cell polarity protein [Source:HGNC Symbol;Acc:HGNC:29239]	protein_coding	411.829650902945	0.452527417006096	0.185910233578995	0.99996157728007	544.842433714942	495.874809154066	211.440632798306	395.160727944465
ENSG00000101888	NXT2	nuclear transport factor 2 like export factor 2 [Source:HGNC Symbol;Acc:HGNC:18151]	protein_coding	81.7164746529953	0.450091878070949	0.186459048846847	0.99996157728007	50.4602019501529	178.667802142217	45.3087070282085	52.4291874914032
ENSG00000185900	POMK	protein-O-mannose kinase [Source:HGNC Symbol;Acc:HGNC:26267]	protein_coding	55.4349027981394	0.426258331872987	0.186809881737523	0.99996157728007	163.516603787837	8.5989851298393	30.2058046854723	19.4182175894086
ENSG00000106536	POU6F2	POU class 6 homeobox 2 [Source:HGNC Symbol;Acc:HGNC:21694]	protein_coding	21.3653272022366	0.399363757883542	0.18712382837944	0.99996157728007	46.6277815488755	17.1979702596786	16.7810026030402	4.85455439735215
ENSG00000163251	FZD5	frizzled class receptor 5 [Source:HGNC Symbol;Acc:HGNC:4043]	protein_coding	206.104112097785	-0.451832195406807	0.188015502782441	0.99996157728007	139.883344646626	155.737175129312	280.242743470771	248.55318514443
ENSG00000148826	NKX6-2	NK6 homeobox 2 [Source:HGNC Symbol;Acc:HGNC:19321]	protein_coding	7.90120603023012	-0.309634151745625	0.188165814462239	0.99996157728007	1.27747346709248	2.8663283766131	16.7810026030402	10.6800196741747
ENSG00000170561	IRX2	iroquois homeobox 2 [Source:HGNC Symbol;Acc:HGNC:14359]	protein_coding	137.822838169112	0.45234873685001	0.188221826487921	0.99996157728007	71.5385141571788	311.474350258624	72.1583111930728	96.1201770675726
ENSG00000178343	SHISA3	shisa family member 3 [Source:HGNC Symbol;Acc:HGNC:25159]	protein_coding	11.0438606093579	-0.342053103865299	0.189262510109146	0.99996157728007	5.10989386836992	2.8663283766131	16.7810026030402	19.4182175894086
ENSG00000145147	SLIT2	slit guidance ligand 2 [Source:HGNC Symbol;Acc:HGNC:11086]	protein_coding	1059.80397916119	0.447980119151649	0.190216876722984	0.99996157728007	1893.21567823105	858.943070191726	651.102900997959	835.95426722404
ENSG00000143554	SLC27A3	solute carrier family 27 member 3 [Source:HGNC Symbol;Acc:HGNC:10997]	protein_coding	103.179614925563	-0.450605631204256	0.190435239684772	0.99996157728007	75.3709345584562	65.9255526621013	151.029023427362	120.392949054333
ENSG00000214029	ZNF891	zinc finger protein 891 [Source:HGNC Symbol;Acc:HGNC:38709]	protein_coding	151.160716810491	0.450752213064954	0.190514308678192	0.99996157728007	231.222697543739	163.380717466947	90.617414056417	119.422038174863
ENSG00000171476	HOPX	HOP homeobox [Source:HGNC Symbol;Acc:HGNC:24961]	protein_coding	174.381711817423	-0.434012762251603	0.190526137487263	0.99996157728007	14.0522081380173	215.930071038187	286.955144511987	180.5894235815
ENSG00000214212	C19orf38	chromosome 19 open reading frame 38 [Source:HGNC Symbol;Acc:HGNC:34073]	protein_coding	6.09509844729332	-0.274690577788691	0.190539885004393	0.99996157728007	0.638736733546239	0.955442792204367	21.8153033839522	0.97091087947043
ENSG00000147400	CETN2	centrin 2 [Source:HGNC Symbol;Acc:HGNC:1867]	protein_coding	625.927212378874	0.443711416047207	0.190740974059203	0.99996157728007	588.276531596086	997.482275061359	411.134563774484	506.815479083565
ENSG00000133321	RARRES3	retinoic acid receptor responder 3 [Source:HGNC Symbol;Acc:HGNC:9869]	protein_coding	10.8656873519256	0.324343573826422	0.19083635126605	0.99996157728007	0.638736733546239	37.2622688959703	1.67810026030402	3.88364351788172
ENSG00000279917			TEC	7.25351694421845	-0.294348431580752	0.190844268299646	0.99996157728007	1.91621020063872	0.955442792204367	25.1715039045603	0.97091087947043
ENSG00000198774	RASSF9	Ras association domain family member 9 [Source:HGNC Symbol;Acc:HGNC:15739]	protein_coding	32.6736763495676	0.414807556353825	0.190975137597625	0.99996157728007	27.4656795424883	68.7918810387144	21.8153033839522	12.6218414331156
ENSG00000103254	FAM173A	family with sequence similarity 173 member A [Source:HGNC Symbol;Acc:HGNC:14152]	protein_coding	86.3052519905363	-0.44788009805487	0.192034055653992	0.99996157728007	84.3132488281036	33.4404977271528	152.707123687666	74.7601377192231
ENSG00000167968	DNASE1L2	deoxyribonuclease 1 like 2 [Source:HGNC Symbol;Acc:HGNC:2958]	protein_coding	16.8636636828266	-0.378110885301999	0.192253912079511	0.99996157728007	7.02610406900863	8.5989851298393	28.5277044251683	23.3018611072903
ENSG00000137809	ITGA11	integrin subunit alpha 11 [Source:HGNC Symbol;Acc:HGNC:6136]	protein_coding	73.076727885785	-0.405861580487361	0.192380460488459	0.99996157728007	50.4602019501529	11.4653135064524	16.7810026030402	213.600393483495
ENSG00000143195	ILDR2	immunoglobulin like domain containing receptor 2 [Source:HGNC Symbol;Acc:HGNC:18131]	protein_coding	659.053628240697	0.441907918179932	0.192754178522017	0.99996157728007	761.374186387117	893.339010711083	550.416885379718	431.084430484871
ENSG00000132122	SPATA6	spermatogenesis associated 6 [Source:HGNC Symbol;Acc:HGNC:18309]	protein_coding	159.388489676596	0.447574712692327	0.193374165863566	0.99996157728007	133.495977311164	282.811066492493	87.261213535809	133.985701366919
ENSG00000157827	FMNL2	formin like 2 [Source:HGNC Symbol;Acc:HGNC:18267]	protein_coding	955.901740760903	0.438516309636512	0.193716778264234	0.99996157728007	908.283635102752	1468.51557161811	511.820579392726	934.987176930024
ENSG00000138944	SHISAL1	shisa like 1 [Source:HGNC Symbol;Acc:HGNC:29335]	protein_coding	262.175166520505	0.446133783236921	0.193972246281449	0.99996157728007	353.22141365107	313.385235843032	132.569920564017	249.524096023901
ENSG00000215483	LINC00598	long intergenic non-protein coding RNA 598 [Source:HGNC Symbol;Acc:HGNC:42770]	lincRNA	7.51337142103877	-0.30226978325333	0.193994718560433	0.99996157728007	1.91621020063872	1.91088558440873	18.4591028633442	7.76728703576344
ENSG00000152818	UTRN	utrophin [Source:HGNC Symbol;Acc:HGNC:12635]	protein_coding	417.414403884414	0.446437856275874	0.194002888798873	0.99996157728007	762.012923120664	342.048519609163	132.569920564017	433.026252243812
ENSG00000188505	NCCRP1	non-specific cytotoxic cell receptor protein 1 homolog (zebrafish) [Source:HGNC Symbol;Acc:HGNC:33739]	protein_coding	9.61917115090608	-0.323826319004617	0.194165330517431	0.99996157728007	5.10989386836992	0.955442792204367	28.5277044251683	3.88364351788172
ENSG00000172575	RASGRP1	RAS guanyl releasing protein 1 [Source:HGNC Symbol;Acc:HGNC:9878]	protein_coding	111.347668391163	0.446925547482353	0.194220609366347	0.99996157728007	124.553663041517	166.24704584356	60.4116093709447	94.1783553086317
ENSG00000104808	DHDH	dihydrodiol dehydrogenase [Source:HGNC Symbol;Acc:HGNC:17887]	protein_coding	11.3079816834564	-0.33300302917656	0.19465570053172	0.99996157728007	6.38736733546239	0.955442792204367	36.9182057266884	0.97091087947043
ENSG00000119973	PRLHR	prolactin releasing hormone receptor [Source:HGNC Symbol;Acc:HGNC:4464]	protein_coding	9.49239573223658	-0.31964116616273	0.194754685034842	0.99996157728007	1.91621020063872	3.82177116881747	23.4934036442563	8.73819791523387
ENSG00000163453	IGFBP7	insulin like growth factor binding protein 7 [Source:HGNC Symbol;Acc:HGNC:5476]	protein_coding	121.510950706443	-0.445231013671147	0.19484950952933	0.99996157728007	53.0151488843379	94.5888364282323	52.0211080694246	286.418709443777
ENSG00000128606	LRRC17	leucine rich repeat containing 17 [Source:HGNC Symbol;Acc:HGNC:16895]	protein_coding	177.992172964309	0.445688240258648	0.194971163413606	0.99996157728007	133.495977311164	331.538648894915	90.617414056417	156.316651594739
ENSG00000165985	C1QL3	complement C1q like 3 [Source:HGNC Symbol;Acc:HGNC:19359]	protein_coding	9.28523908520102	-0.323168319420194	0.194979644932735	0.99996157728007	3.1936836677312	2.8663283766131	18.4591028633442	12.6218414331156
ENSG00000163807	KIAA1143	KIAA1143 [Source:HGNC Symbol;Acc:HGNC:29198]	protein_coding	230.120827856164	0.44422396247061	0.195102870018915	0.99996157728007	232.500171010831	357.335604284433	151.029023427362	179.61851270203
ENSG00000176105	YES1	YES proto-oncogene 1, Src family tyrosine kinase [Source:HGNC Symbol;Acc:HGNC:12841]	protein_coding	640.065295933476	0.439145511773944	0.195540055511708	0.99996157728007	697.500513032493	912.44786655517	501.751977830902	448.560826315339
ENSG00000197901	SLC22A6	solute carrier family 22 member 6 [Source:HGNC Symbol;Acc:HGNC:10970]	protein_coding	11.8738183515577	-0.324342409908809	0.195641245735677	0.99996157728007	1.91621020063872	4.77721396102183	36.9182057266884	3.88364351788172
ENSG00000164743	C8orf48	chromosome 8 open reading frame 48 [Source:HGNC Symbol;Acc:HGNC:26345]	protein_coding	18.704973588436	0.380316016635346	0.195735162438212	0.99996157728007	16.6071550722022	41.0840400647878	8.39050130152009	8.73819791523387
ENSG00000180353	HCLS1	hematopoietic cell-specific Lyn substrate 1 [Source:HGNC Symbol;Acc:HGNC:4844]	protein_coding	8.46075265398095	-0.310981377611573	0.19579840934184	0.99996157728007	3.83242040127744	0.955442792204367	25.1715039045603	3.88364351788172
ENSG00000177189	RPS6KA3	ribosomal protein S6 kinase A3 [Source:HGNC Symbol;Acc:HGNC:10432]	protein_coding	276.358379301309	0.444366686328058	0.195997372362039	0.99996157728007	420.927507406972	288.543723245719	149.350923167058	246.611363385489
ENSG00000267023	LRRC37A16P	leucine rich repeat containing 37 member A16, pseudogene [Source:HGNC Symbol;Acc:HGNC:43820]	transcribed_unprocessed_pseudogene	43.6304696343836	0.428539154846821	0.196263909191333	0.99996157728007	51.0989386836991	69.7473238309188	16.7810026030402	36.8946134198763
ENSG00000144406	UNC80	unc-80 homolog, NALCN channel complex subunit [Source:HGNC Symbol;Acc:HGNC:26582]	protein_coding	226.211067855703	0.442988067204166	0.196319938832064	0.99996157728007	242.719958747571	335.360420063733	151.029023427362	175.734869184148
ENSG00000164953	TMEM67	transmembrane protein 67 [Source:HGNC Symbol;Acc:HGNC:28396]	protein_coding	170.142331871868	0.44420583977377	0.19639093129395	0.99996157728007	173.736391524577	264.65765344061	102.364115878545	139.811166643742
ENSG00000169967	MAP3K2	mitogen-activated protein kinase kinase kinase 2 [Source:HGNC Symbol;Acc:HGNC:6854]	protein_coding	390.392942104262	0.440332507133224	0.196418338485132	0.99996157728007	450.309397150099	535.047963634445	312.126648416547	264.087759215957
ENSG00000280156	NA	NA	NA	15.268566173611	-0.346932386680296	0.196538217007978	0.99996157728007	4.47115713482368	5.7326567532262	46.9868072885125	3.88364351788172
ENSG00000105404	RABAC1	Rab acceptor 1 [Source:HGNC Symbol;Acc:HGNC:9794]	protein_coding	358.541016654945	-0.443825713578226	0.196575639814501	0.99996157728007	362.802464654264	162.425274674742	394.353561171444	514.582766119328
ENSG00000067141	NEO1	neogenin 1 [Source:HGNC Symbol;Acc:HGNC:7754]	protein_coding	1304.86002083596	0.435454461355447	0.196583240352089	0.99996157728007	1711.17570917038	1539.21833824123	889.39313796113	1079.65289797112
ENSG00000184489	PTP4A3	protein tyrosine phosphatase type IVA, member 3 [Source:HGNC Symbol;Acc:HGNC:9636]	protein_coding	139.022862102099	-0.444506147474329	0.196595414439035	0.99996157728007	125.831136508609	67.83643824651	152.707123687666	209.716749965613
ENSG00000154479	CCDC173	coiled-coil domain containing 173 [Source:HGNC Symbol;Acc:HGNC:25064]	protein_coding	45.4004020815216	0.425186063870529	0.196909542760686	0.99996157728007	47.905255015968	79.3017517529624	36.9182057266884	17.4763958304677
ENSG00000080298	RFX3	regulatory factor X3 [Source:HGNC Symbol;Acc:HGNC:9984]	protein_coding	765.342377825186	0.437730402308163	0.197282520967259	0.99996157728007	678.977147759652	1266.91714246299	531.957782516374	583.517438561728
ENSG00000237806	FAUP2	FAU, ubiquitin like and ribosomal protein S30 fusion pseudogene 2 [Source:HGNC Symbol;Acc:HGNC:36535]	processed_pseudogene	15.3027924972547	-0.333916711354321	0.197461932379624	0.99996157728007	3.1936836677312	5.7326567532262	50.3430078091206	1.94182175894086
ENSG00000124785	NRN1	neuritin 1 [Source:HGNC Symbol;Acc:HGNC:17972]	protein_coding	112.704101914303	-0.440479777390233	0.198006450532783	0.99996157728007	137.967134445988	25.7969553895179	162.77572524949	124.276592572215
ENSG00000258628			unprocessed_pseudogene	14.1799314780307	-0.306389952341423	0.198027663177897	0.99996157728007	2.55494693418496	3.82177116881747	50.3430078091206	0
ENSG00000267904			sense_intronic	32.9136196817476	0.4160279384729	0.198261836381072	0.99996157728007	51.7376754172454	42.0394828569921	18.4591028633442	19.4182175894086
ENSG00000161031	PGLYRP2	peptidoglycan recognition protein 2 [Source:HGNC Symbol;Acc:HGNC:30013]	protein_coding	12.4835133422034	-0.328916381260024	0.19827524255806	0.99996157728007	7.02610406900863	0.955442792204367	41.9525065076005	0
ENSG00000132356	PRKAA1	protein kinase AMP-activated catalytic subunit alpha 1 [Source:HGNC Symbol;Acc:HGNC:9376]	protein_coding	374.238008830177	0.440811708659886	0.198290440701914	0.99996157728007	278.48921582616	698.428681101392	243.324537744083	276.709600649073
ENSG00000150760	DOCK1	dedicator of cytokinesis 1 [Source:HGNC Symbol;Acc:HGNC:2987]	protein_coding	407.975065858721	0.43878298245379	0.198365355068117	0.99996157728007	518.015490906	506.384679868314	236.612136702867	370.887955957704
ENSG00000143971	ETAA1	ETAA1, ATR kinase activator [Source:HGNC Symbol;Acc:HGNC:24648]	protein_coding	162.065455051578	0.441867703454358	0.198921379052195	0.99996157728007	173.736391524577	242.682469219909	93.973614577025	137.869344884801
ENSG00000143772	ITPKB	inositol-trisphosphate 3-kinase B [Source:HGNC Symbol;Acc:HGNC:6179]	protein_coding	332.121327421683	0.441008884595997	0.19938645825531	0.99996157728007	242.081222014025	633.458571231495	231.577835921955	221.367680519258
ENSG00000147689	FAM83A	family with sequence similarity 83 member A [Source:HGNC Symbol;Acc:HGNC:28210]	protein_coding	7.96325578794194	-0.290410483814395	0.200088726724485	0.99996157728007	0.638736733546239	2.8663283766131	23.4934036442563	4.85455439735215
ENSG00000163132	MSX1	msh homeobox 1 [Source:HGNC Symbol;Acc:HGNC:7391]	protein_coding	162.193825774934	0.404767784672315	0.200128981389745	0.99996157728007	508.434439902807	12.4207562986568	38.5963059869924	89.3238009112796
ENSG00000125735	TNFSF14	TNF superfamily member 14 [Source:HGNC Symbol;Acc:HGNC:11930]	protein_coding	5.61351002937462	-0.241554759893985	0.200225035895208	0.99996157728007	0.638736733546239	0	21.8153033839522	0
ENSG00000177283	FZD8	frizzled class receptor 8 [Source:HGNC Symbol;Acc:HGNC:4046]	protein_coding	249.917008828895	-0.438543355441577	0.200326317621859	0.99996157728007	221.641646540545	146.182747207268	347.366753882932	284.476887684836
ENSG00000125731	SH2D3A	SH2 domain containing 3A [Source:HGNC Symbol;Acc:HGNC:16885]	protein_coding	18.0486737098566	-0.369266770759305	0.200957393095939	0.99996157728007	11.4972612038323	3.82177116881747	52.0211080694246	4.85455439735215
ENSG00000133048	CHI3L1	chitinase 3 like 1 [Source:HGNC Symbol;Acc:HGNC:1932]	protein_coding	8.53527670244083	0.294063830025114	0.201088435376221	0.99996157728007	0.638736733546239	29.6187265583354	0	3.88364351788172
ENSG00000163792	TCF23	transcription factor 23 [Source:HGNC Symbol;Acc:HGNC:18602]	protein_coding	11.4068072277018	-0.312771887535673	0.202051210538825	0.99996157728007	3.1936836677312	2.8663283766131	38.5963059869924	0.97091087947043
ENSG00000073350	LLGL2	LLGL2, scribble cell polarity complex component [Source:HGNC Symbol;Acc:HGNC:6629]	protein_coding	22.0924689622409	-0.387858567930687	0.202368148979942	0.99996157728007	16.6071550722022	6.68809954543057	36.9182057266884	28.1564155046425
ENSG00000160551	TAOK1	TAO kinase 1 [Source:HGNC Symbol;Acc:HGNC:29259]	protein_coding	1618.3930696209	0.428968806610719	0.202425767453216	0.99996157728007	1884.91210069495	2121.08299869369	1047.13456242971	1420.44261666524
ENSG00000183486	MX2	MX dynamin like GTPase 2 [Source:HGNC Symbol;Acc:HGNC:7533]	protein_coding	10.4397769651788	-0.322431553598625	0.202730670478544	0.99996157728007	3.83242040127744	2.8663283766131	30.2058046854723	4.85455439735215
ENSG00000067167	TRAM1	translocation associated membrane protein 1 [Source:HGNC Symbol;Acc:HGNC:20568]	protein_coding	515.686746081091	0.432857777742802	0.2035857740012	0.99996157728007	498.853388899613	776.77499006215	236.612136702867	550.506468659734
ENSG00000168427	KLHL30	kelch like family member 30 [Source:HGNC Symbol;Acc:HGNC:24770]	protein_coding	6.69142085757772	-0.258830790905034	0.203914007124778	0.99996157728007	0.638736733546239	0.955442792204367	25.1715039045603	0
ENSG00000279192	PWAR5	Prader Willi/Angelman region RNA 5 [Source:HGNC Symbol;Acc:HGNC:30090]	TEC	63.7306492275886	0.414005115693496	0.204217117895298	0.99996157728007	142.438291580811	42.0394828569921	15.1029023427362	55.3419201298145
ENSG00000205832	C16orf96	chromosome 16 open reading frame 96 [Source:HGNC Symbol;Acc:HGNC:40031]	protein_coding	22.0713215528539	-0.375259935873034	0.204445799230366	0.99996157728007	9.58105100319359	9.55442792204367	60.4116093709447	8.73819791523387
ENSG00000030419	IKZF2	IKAROS family zinc finger 2 [Source:HGNC Symbol;Acc:HGNC:13177]	protein_coding	58.1699069141231	0.42813826115131	0.204479813778712	0.99996157728007	62.5961998875315	93.6333936360279	20.1372031236482	56.3128310092849
ENSG00000165186	PTCHD1	patched domain containing 1 [Source:HGNC Symbol;Acc:HGNC:26392]	protein_coding	96.3060461917179	0.434882557871378	0.204555299214031	0.99996157728007	164.79407725493	92.6779508438236	52.0211080694246	75.7310485986935
ENSG00000135596	MICAL1	microtubule associated monooxygenase, calponin and LIM domain containing 1 [Source:HGNC Symbol;Acc:HGNC:20619]	protein_coding	768.14080274437	-0.430451495272105	0.204616035650107	0.99996157728007	719.856298706612	445.236341167235	941.414246030554	966.056325073078
ENSG00000171540	OTP	orthopedia homeobox [Source:HGNC Symbol;Acc:HGNC:8518]	protein_coding	14.4703124824268	-0.352738492541791	0.204639946927125	0.99996157728007	8.94231426964735	3.82177116881747	21.8153033839522	23.3018611072903
ENSG00000166682	TMPRSS5	transmembrane serine protease 5 [Source:HGNC Symbol;Acc:HGNC:14908]	protein_coding	38.3142967661882	-0.417197954904989	0.204719205400979	0.99996157728007	22.3557856741184	23.8860698051092	60.4116093709447	46.6037222145806
ENSG00000176956	LY6H	lymphocyte antigen 6 family member H [Source:HGNC Symbol;Acc:HGNC:6728]	protein_coding	207.16253283636	-0.43557024114004	0.204851379170086	0.99996157728007	208.228175136074	98.4106075970498	298.701846334115	223.309502278199
ENSG00000225663	MCRIP1	MAPK regulated corepressor interacting protein 1 [Source:HGNC Symbol;Acc:HGNC:28007]	protein_coding	582.626409170811	-0.432446476234202	0.205318612212215	0.99996157728007	581.250427527078	298.098151167762	688.021106724648	763.135951263758
ENSG00000105492	SIGLEC6	sialic acid binding Ig like lectin 6 [Source:HGNC Symbol;Acc:HGNC:10875]	protein_coding	4.50390874528686	-0.224001204357798	0.205622768608603	0.99996157728007	0	0	15.1029023427362	2.91273263841129
ENSG00000234456	MAGI2-AS3	MAGI2 antisense RNA 3 [Source:HGNC Symbol;Acc:HGNC:40862]	processed_transcript	350.71133696652	0.435166458318447	0.205725806779824	0.99996157728007	214.615542471536	722.314750906501	223.187334620434	242.727719867608
ENSG00000177519	RPRM	reprimo, TP53 dependent G2 arrest mediator homolog [Source:HGNC Symbol;Acc:HGNC:24201]	protein_coding	49.6678226321375	-0.424804929273527	0.206155174412193	0.99996157728007	39.6016774798668	23.8860698051092	78.8707122342889	56.3128310092849
ENSG00000039068	CDH1	cadherin 1 [Source:HGNC Symbol;Acc:HGNC:1748]	protein_coding	60.9915327824969	0.412591047342095	0.206560485626259	0.99996157728007	14.0522081380173	171.024259804582	26.8496041648643	32.0400590225242
ENSG00000168875	SOX14	SRY-box 14 [Source:HGNC Symbol;Acc:HGNC:11193]	protein_coding	5.24280217713599	-0.249858631242658	0.206576720087082	0.99996157728007	1.27747346709248	0	16.7810026030402	2.91273263841129
ENSG00000243069	ARHGEF26-AS1	ARHGEF26 antisense RNA 1 [Source:HGNC Symbol;Acc:HGNC:41048]	processed_transcript	20.6611843241502	0.324044368402628	0.206656654969465	0.99996157728007	0.638736733546239	70.7027666231231	8.39050130152009	2.91273263841129
ENSG00000155760	FZD7	frizzled class receptor 7 [Source:HGNC Symbol;Acc:HGNC:4045]	protein_coding	169.703671311651	0.433494651357821	0.207279650185442	0.99996157728007	242.081222014025	192.999444025282	55.3773085900326	188.356710617263
ENSG00000153904	DDAH1	dimethylarginine dimethylaminohydrolase 1 [Source:HGNC Symbol;Acc:HGNC:2715]	protein_coding	1665.32588811972	0.430161030075526	0.207904438396677	0.99996157728007	944.691628914888	3458.70290777981	985.044852798459	1272.86416298573
ENSG00000269486	ERVK9-11	endogenous retrovirus group K9, member 11 [Source:HGNC Symbol;Acc:HGNC:51160]	lincRNA	6.55858718372886	0.277798754267794	0.208177983246438	0.99996157728007	6.38736733546239	17.1979702596786	1.67810026030402	0.97091087947043
ENSG00000170190	SLC16A5	solute carrier family 16 member 5 [Source:HGNC Symbol;Acc:HGNC:10926]	protein_coding	6.81941458507963	-0.272331872321721	0.208444467572666	0.99996157728007	0.638736733546239	1.91088558440873	21.8153033839522	2.91273263841129
ENSG00000170017	ALCAM	activated leukocyte cell adhesion molecule [Source:HGNC Symbol;Acc:HGNC:400]	protein_coding	616.076532193865	0.428279257496012	0.208702961663991	0.99996157728007	364.079938121356	1235.38753032025	310.448548156243	554.390112177616
ENSG00000266714	MYO15B	myosin XVB [Source:HGNC Symbol;Acc:HGNC:14083]	protein_coding	45.7135145912024	-0.41978378413932	0.209005485334633	0.99996157728007	33.8530468779507	23.8860698051092	68.8021106724647	56.3128310092849
ENSG00000104814	MAP4K1	mitogen-activated protein kinase kinase kinase kinase 1 [Source:HGNC Symbol;Acc:HGNC:6863]	protein_coding	20.3324890937647	-0.370596985662869	0.209320292764871	0.99996157728007	11.4972612038323	6.68809954543057	55.3773085900326	7.76728703576344
ENSG00000188782	CATSPER4	cation channel sperm associated 4 [Source:HGNC Symbol;Acc:HGNC:23220]	protein_coding	5.67557338221731	-0.257987437379552	0.209411095945927	0.99996157728007	0.638736733546239	0.955442792204367	20.1372031236482	0.97091087947043
ENSG00000168743	NPNT	nephronectin [Source:HGNC Symbol;Acc:HGNC:27405]	protein_coding	121.182773381126	-0.429548466046986	0.209492567751718	0.99996157728007	35.1305203450432	138.539204869633	164.453825509794	146.607542800035
ENSG00000277268	LHX1-DT	LHX1 divergent transcript [Source:HGNC Symbol;Acc:HGNC:53778]	antisense	14.7212010116509	-0.34867256097383	0.209498118664411	0.99996157728007	11.4972612038323	1.91088558440873	31.8839049457764	13.592752312586
ENSG00000251129	LINC02506	long intergenic non-protein coding RNA 2506 [Source:HGNC Symbol;Acc:HGNC:53495]	lincRNA	18.7258409268493	0.365216952014162	0.209743426507231	0.99996157728007	10.8585244702861	45.8612540258096	1.67810026030402	16.5054849509973
ENSG00000120278	PLEKHG1	pleckstrin homology and RhoGEF domain containing G1 [Source:HGNC Symbol;Acc:HGNC:20884]	protein_coding	537.779199558757	0.431332613277486	0.209988370726911	0.99996157728007	958.105100319359	439.503684414009	265.139841128035	488.368172373626
ENSG00000080031	PTPRH	protein tyrosine phosphatase, receptor type H [Source:HGNC Symbol;Acc:HGNC:9672]	protein_coding	14.2052326394707	-0.331332100646145	0.21001623509155	0.99996157728007	5.74863060191615	3.82177116881747	45.3087070282085	1.94182175894086
ENSG00000111728	ST8SIA1	ST8 alpha-N-acetyl-neuraminide alpha-2,8-sialyltransferase 1 [Source:HGNC Symbol;Acc:HGNC:10869]	protein_coding	276.821709333968	0.430108763346846	0.210296919062899	0.99996157728007	226.112803675369	491.097595193045	192.981529934962	197.094908532497
ENSG00000183723	CMTM4	CKLF like MARVEL transmembrane domain containing 4 [Source:HGNC Symbol;Acc:HGNC:19175]	protein_coding	298.435485525099	0.430119265460069	0.210391127785575	0.99996157728007	433.702242077897	322.939663765076	159.419524728882	277.680511528543
ENSG00000150627	WDR17	WD repeat domain 17 [Source:HGNC Symbol;Acc:HGNC:16661]	protein_coding	185.516098728497	0.430461513048991	0.210426496453856	0.99996157728007	180.123758860039	289.499166037923	88.939313796113	183.502156219911
ENSG00000116815	CD58	CD58 molecule [Source:HGNC Symbol;Acc:HGNC:1688]	protein_coding	43.7490188431271	0.415921915244516	0.210571587257204	0.99996157728007	31.936836677312	88.8561796750061	13.4248020824321	40.7782569377581
ENSG00000021826	CPS1	carbamoyl-phosphate synthase 1 [Source:HGNC Symbol;Acc:HGNC:2323]	protein_coding	91.1765643335534	0.42954442004218	0.21083864483796	0.99996157728007	132.857240577618	107.009592726889	52.0211080694246	72.8183159602823
ENSG00000142552	RCN3	reticulocalbin 3 [Source:HGNC Symbol;Acc:HGNC:21145]	protein_coding	32.6687007896454	-0.396900209736657	0.210903937607432	0.99996157728007	19.8008387399334	13.3761990908611	83.9050130152009	13.592752312586
ENSG00000154736	ADAMTS5	ADAM metallopeptidase with thrombospondin type 1 motif 5 [Source:HGNC Symbol;Acc:HGNC:221]	protein_coding	28.2889362568204	0.389693212532041	0.210977922025555	0.99996157728007	61.9574631539852	21.9751842207004	11.7467018221281	17.4763958304677
ENSG00000115194	SLC30A3	solute carrier family 30 member 3 [Source:HGNC Symbol;Acc:HGNC:11014]	protein_coding	7.41320112760501	-0.284062234122417	0.211405550290265	0.99996157728007	2.55494693418496	0.955442792204367	25.1715039045603	0.97091087947043
ENSG00000163510	CWC22	CWC22 spliceosome associated protein homolog [Source:HGNC Symbol;Acc:HGNC:29322]	protein_coding	246.019905778552	0.427561862997265	0.211925373121996	0.99996157728007	275.934268891975	343.959405193572	147.672822906754	216.513126121906
ENSG00000186577	SMIM29	small integral membrane protein 29 [Source:HGNC Symbol;Acc:HGNC:1340]	protein_coding	90.1673646937851	-0.428733327152315	0.212111305132088	0.99996157728007	60.0412529533465	64.0146670776926	100.686015618241	135.92752312586
ENSG00000176641	RNF152	ring finger protein 152 [Source:HGNC Symbol;Acc:HGNC:26811]	protein_coding	223.562478469949	0.424705701630638	0.212114889081993	0.99996157728007	579.972954059985	71.6582094153275	105.720316399153	136.898434005331
ENSG00000116745	RPE65	RPE65, retinoid isomerohydrolase [Source:HGNC Symbol;Acc:HGNC:10294]	protein_coding	79.397453810788	0.424494816276879	0.212402586141487	0.99996157728007	66.4286202888089	139.494647661838	18.4591028633442	93.2074444291613
ENSG00000177565	TBL1XR1	transducin beta like 1 X-linked receptor 1 [Source:HGNC Symbol;Acc:HGNC:29529]	protein_coding	771.086454357963	0.422415011696184	0.212507197868762	0.99996157728007	864.210800488062	1054.80884259362	641.034299436135	524.291874914032
ENSG00000173531	MST1	macrophage stimulating 1 [Source:HGNC Symbol;Acc:HGNC:7380]	protein_coding	68.4532696517614	-0.424413844510162	0.212638064995433	0.99996157728007	39.6016774798668	50.6384679868314	110.754617180065	72.8183159602823
ENSG00000283632	EXOC3L2	exocyst complex component 3 like 2 [Source:HGNC Symbol;Acc:HGNC:30162]	protein_coding	8.21802493411334	-0.29633925615051	0.212675797771169	0.99996157728007	3.83242040127744	0.955442792204367	25.1715039045603	2.91273263841129
ENSG00000154188	ANGPT1	angiopoietin 1 [Source:HGNC Symbol;Acc:HGNC:484]	protein_coding	45.5369213957656	0.414728145576839	0.212817649487093	0.99996157728007	42.1566244140518	82.1680801295755	15.1029023427362	42.7200786966989
ENSG00000164188	RANBP3L	RAN binding protein 3 like [Source:HGNC Symbol;Acc:HGNC:26353]	protein_coding	14.0856104189555	0.302942986690354	0.212905001636198	0.99996157728007	0.638736733546239	48.7275824024227	5.03430078091206	1.94182175894086
ENSG00000196502	SULT1A1	sulfotransferase family 1A member 1 [Source:HGNC Symbol;Acc:HGNC:11453]	protein_coding	20.8945851804055	-0.371207761803807	0.213065872702452	0.99996157728007	12.7747346709248	6.68809954543057	55.3773085900326	8.73819791523387
ENSG00000165655	ZNF503	zinc finger protein 503 [Source:HGNC Symbol;Acc:HGNC:23589]	protein_coding	226.430684547436	0.418479428635015	0.213180029924561	0.99996157728007	606.799896868927	64.9701098698969	80.5488124945929	153.403918956328
ENSG00000197956	S100A6	S100 calcium binding protein A6 [Source:HGNC Symbol;Acc:HGNC:10496]	protein_coding	61.9644248120387	-0.408182438439525	0.213199141692646	0.99996157728007	39.6016774798668	25.7969553895179	25.1715039045603	157.28756247421
ENSG00000120594	PLXDC2	plexin domain containing 2 [Source:HGNC Symbol;Acc:HGNC:21013]	protein_coding	219.585362466205	0.425422219839777	0.213373695936112	0.99996157728007	383.88077686129	192.999444025282	58.7335091106406	242.727719867608
ENSG00000124762	CDKN1A	cyclin dependent kinase inhibitor 1A [Source:HGNC Symbol;Acc:HGNC:1784]	protein_coding	717.31231036743	-0.427245586969383	0.214628340437744	0.99996157728007	565.920745921968	349.692061946798	394.353561171444	1559.28287242951
ENSG00000166068	SPRED1	sprouty related EVH1 domain containing 1 [Source:HGNC Symbol;Acc:HGNC:20249]	protein_coding	463.195321814339	0.422484326032727	0.214750420855454	0.99996157728007	366.634885055541	810.215487789303	276.886542950163	399.044371462347
ENSG00000167077	MEI1	meiotic double-stranded break formation protein 1 [Source:HGNC Symbol;Acc:HGNC:28613]	protein_coding	9.69834766557061	-0.309121381183885	0.21530218901828	0.99996157728007	4.47115713482368	1.91088558440873	28.5277044251683	3.88364351788172
ENSG00000133640	LRRIQ1	leucine rich repeats and IQ motif containing 1 [Source:HGNC Symbol;Acc:HGNC:25708]	protein_coding	210.557085458046	0.42645294622794	0.215374960930063	0.99996157728007	164.155340521384	392.686987595995	179.55672785253	105.829285862277
ENSG00000258316	KLF17P1	Kruppel like factor 17 pseudogene 1 [Source:HGNC Symbol;Acc:HGNC:41521]	processed_pseudogene	5.51588919883075	-0.238384334525052	0.215576041916246	0.99996157728007	0	0.955442792204367	20.1372031236482	0.97091087947043
ENSG00000244019	RPS2P24	ribosomal protein S2 pseudogene 24 [Source:HGNC Symbol;Acc:HGNC:35887]	processed_pseudogene	4.59766255401421	-0.229741775431203	0.215819133216688	0.99996157728007	0.638736733546239	0	16.7810026030402	0.97091087947043
ENSG00000156313	RPGR	retinitis pigmentosa GTPase regulator [Source:HGNC Symbol;Acc:HGNC:10295]	protein_coding	115.622783600224	0.423880809632049	0.216127274959703	0.99996157728007	79.2033549597337	235.038926882274	82.2269127548969	66.0219398039893
ENSG00000108231	LGI1	leucine rich glioma inactivated 1 [Source:HGNC Symbol;Acc:HGNC:6572]	protein_coding	116.702631306378	0.420913538538193	0.216149962110454	0.99996157728007	268.269428089421	60.1928959088751	58.7335091106406	79.6146921165753
ENSG00000176771	NCKAP5	NCK associated protein 5 [Source:HGNC Symbol;Acc:HGNC:29847]	protein_coding	130.07773854213	0.425603372802679	0.216465370122837	0.99996157728007	143.715765047904	190.133115648669	73.8364114533768	112.62566201857
ENSG00000169570	DTWD2	DTW domain containing 2 [Source:HGNC Symbol;Acc:HGNC:19334]	protein_coding	40.0331829448276	0.40123613137041	0.216641867915702	0.99996157728007	42.1566244140518	67.83643824651	8.39050130152009	41.7491678172285
ENSG00000156510	HKDC1	hexokinase domain containing 1 [Source:HGNC Symbol;Acc:HGNC:23302]	protein_coding	30.1945626255688	0.380789065657258	0.216679755145087	0.99996157728007	74.0934610913638	17.1979702596786	10.0686015618241	19.4182175894086
ENSG00000100697	DICER1	dicer 1, ribonuclease III [Source:HGNC Symbol;Acc:HGNC:17098]	protein_coding	860.766555527021	0.421981217759078	0.216755959991812	0.99996157728007	1294.71935889823	864.675726944952	474.902373666037	808.768762598868
ENSG00000131620	ANO1	anoctamin 1 [Source:HGNC Symbol;Acc:HGNC:21625]	protein_coding	47.0038412821014	-0.409680910709754	0.21680098259418	0.99996157728007	20.4395754734797	38.2177116881747	78.8707122342889	50.4873657324624
ENSG00000177640	CASC2	cancer susceptibility 2 (non-protein coding) [Source:HGNC Symbol;Acc:HGNC:22933]	antisense	37.2427783069282	0.404005594825693	0.217074279847433	0.99996157728007	35.7692570785894	68.7918810387144	20.1372031236482	24.2727719867608
ENSG00000198947	DMD	dystrophin [Source:HGNC Symbol;Acc:HGNC:2928]	protein_coding	489.686032388118	0.418994818152029	0.217297717853074	0.99996157728007	569.753166323246	646.834770322356	318.839049457764	423.317143449108
ENSG00000159618	ADGRG5	adhesion G protein-coupled receptor G5 [Source:HGNC Symbol;Acc:HGNC:19010]	protein_coding	6.85110504096428	-0.257465648600402	0.217535394705615	0.99996157728007	1.27747346709248	0.955442792204367	25.1715039045603	0
ENSG00000149212	SESN3	sestrin 3 [Source:HGNC Symbol;Acc:HGNC:23060]	protein_coding	1436.52516130471	0.423099694831728	0.21760180985396	0.99996157728007	938.942998312972	2839.57597843138	1084.0527681564	883.528900318091
ENSG00000135903	PAX3	paired box 3 [Source:HGNC Symbol;Acc:HGNC:8617]	protein_coding	32.4040435168304	-0.352717675894756	0.217804487365466	0.99996157728007	19.8008387399334	4.77721396102183	5.03430078091206	100.003820585454
ENSG00000145423	SFRP2	secreted frizzled related protein 2 [Source:HGNC Symbol;Acc:HGNC:10777]	protein_coding	233.21632337936	0.423010769680722	0.217955861245085	0.99996157728007	336.614258578868	255.103225518566	145.99472264645	195.153086773556
ENSG00000104938	CLEC4M	C-type lectin domain family 4 member M [Source:HGNC Symbol;Acc:HGNC:13523]	protein_coding	5.17687180247678	-0.240204269231149	0.218151267175944	0.99996157728007	1.27747346709248	0	18.4591028633442	0.97091087947043
ENSG00000163322	ABRAXAS1	abraxas 1, BRCA1 A complex subunit [Source:HGNC Symbol;Acc:HGNC:25829]	protein_coding	42.2383750201505	0.408231004591728	0.218534178306769	0.99996157728007	51.0989386836991	64.9701098698969	21.8153033839522	31.0691481430538
ENSG00000183760	ACP7	acid phosphatase 7, tartrate resistant (putative) [Source:HGNC Symbol;Acc:HGNC:33781]	protein_coding	9.23254125541625	-0.289045313789234	0.219056658665596	0.99996157728007	1.91621020063872	2.8663283766131	30.2058046854723	1.94182175894086
ENSG00000187556	NANOS3	nanos C2HC-type zinc finger 3 [Source:HGNC Symbol;Acc:HGNC:22048]	protein_coding	24.7710750509953	-0.381059540799875	0.219113068178147	0.99996157728007	22.3557856741184	5.7326567532262	48.6649075488165	22.3309502278199
ENSG00000119698	PPP4R4	protein phosphatase 4 regulatory subunit 4 [Source:HGNC Symbol;Acc:HGNC:23788]	protein_coding	28.8124196414461	0.390882676104344	0.219461125721801	0.99996157728007	40.8791509469593	41.0840400647878	16.7810026030402	16.5054849509973
ENSG00000104472	CHRAC1	chromatin accessibility complex 1 [Source:HGNC Symbol;Acc:HGNC:13544]	protein_coding	145.646522317947	0.422524727521071	0.219660712322875	0.99996157728007	166.071550722022	205.420200323939	83.9050130152009	127.189325210626
ENSG00000135333	EPHA7	EPH receptor A7 [Source:HGNC Symbol;Acc:HGNC:3390]	protein_coding	157.021602104613	0.422528156119359	0.219662036723434	0.99996157728007	208.86691186962	190.133115648669	62.0897096312487	166.996671268914
ENSG00000188647	PTAR1	protein prenyltransferase alpha subunit repeat containing 1 [Source:HGNC Symbol;Acc:HGNC:30449]	protein_coding	729.141917335095	0.415912480852008	0.219702972210266	0.99996157728007	735.185980311722	1055.76428538583	380.928759089012	744.68864455382
ENSG00000100583	SAMD15	sterile alpha motif domain containing 15 [Source:HGNC Symbol;Acc:HGNC:18631]	protein_coding	46.9808002171018	0.402291839528296	0.219851514514409	0.99996157728007	77.287144759095	52.5493535712402	13.4248020824321	44.6619004556398
ENSG00000094916	CBX5	chromobox 5 [Source:HGNC Symbol;Acc:HGNC:1555]	protein_coding	3330.32917665975	0.413275588309093	0.220527049508814	0.99996157728007	5901.92741796725	2498.48290161442	2864.51714433896	2056.38924271837
ENSG00000237452	BHMG1	basic helix-loop-helix and HMG-box containing 1 [Source:HGNC Symbol;Acc:HGNC:44318]	protein_coding	6.35240346122374	-0.245564089410852	0.22057089095918	0.99996157728007	1.91621020063872	0	23.4934036442563	0
ENSG00000104447	TRPS1	transcriptional repressor GATA binding 1 [Source:HGNC Symbol;Acc:HGNC:12340]	protein_coding	202.27601546135	0.421675299763874	0.220691674202226	0.99996157728007	191.621020063872	329.627763310507	176.200527331922	111.654751139099
ENSG00000164078	MST1R	macrophage stimulating 1 receptor [Source:HGNC Symbol;Acc:HGNC:7381]	protein_coding	17.3876392337454	-0.352549981961286	0.221496314029448	0.99996157728007	8.30357753610111	7.64354233763493	41.9525065076005	11.6509305536452
ENSG00000011132	APBA3	amyloid beta precursor protein binding family A member 3 [Source:HGNC Symbol;Acc:HGNC:580]	protein_coding	66.4636276591487	-0.415546718084475	0.221535212800495	0.99996157728007	59.4025162198003	30.5741693505397	85.5831132755049	90.29471179075
ENSG00000158220	ESYT3	extended synaptotagmin 3 [Source:HGNC Symbol;Acc:HGNC:24295]	protein_coding	11.0849301834314	-0.320591274132986	0.221543943836248	0.99996157728007	5.10989386836992	3.82177116881747	21.8153033839522	13.592752312586
ENSG00000139329	LUM	lumican [Source:HGNC Symbol;Acc:HGNC:6724]	protein_coding	18.6084964318073	0.357751968792831	0.221648269715662	0.99996157728007	26.1882060753958	29.6187265583354	5.03430078091206	13.592752312586
ENSG00000145703	IQGAP2	IQ motif containing GTPase activating protein 2 [Source:HGNC Symbol;Acc:HGNC:6111]	protein_coding	340.998419280488	0.416754821771656	0.222146222659217	0.99996157728007	219.08669960636	647.790213114561	154.38522394797	342.731540453062
ENSG00000144908	ALDH1L1	aldehyde dehydrogenase 1 family member L1 [Source:HGNC Symbol;Acc:HGNC:3978]	protein_coding	14.5733053738561	-0.329545681754069	0.222801200131707	0.99996157728007	2.55494693418496	9.55442792204367	33.5620052060804	12.6218414331156
ENSG00000126460	PRRG2	proline rich and Gla domain 2 [Source:HGNC Symbol;Acc:HGNC:9470]	protein_coding	5.00007445726838	-0.236419537393624	0.223007142318024	0.99996157728007	1.27747346709248	0	16.7810026030402	1.94182175894086
ENSG00000163611	SPICE1	spindle and centriole associated protein 1 [Source:HGNC Symbol;Acc:HGNC:25083]	protein_coding	118.013330995689	0.4186925392551	0.223820158137548	0.99996157728007	143.077028314358	159.558946298129	58.7335091106406	110.683840259629
ENSG00000171159	C9orf16	chromosome 9 open reading frame 16 [Source:HGNC Symbol;Acc:HGNC:17823]	protein_coding	296.382833741337	-0.415884569427933	0.223871543944706	0.99996157728007	272.101848490698	174.846030973399	390.997360650836	347.586094850414
ENSG00000126016	AMOT	angiomotin [Source:HGNC Symbol;Acc:HGNC:17810]	protein_coding	369.154225309084	0.41879223233859	0.223925125228536	0.99996157728007	651.511468217164	305.741693505397	161.097624989186	358.266114524589
ENSG00000134247	PTGFRN	prostaglandin F2 receptor inhibitor [Source:HGNC Symbol;Acc:HGNC:9601]	protein_coding	671.569783766407	0.412630335404458	0.224337214572835	0.99996157728007	696.861776298947	943.977478697914	328.907651019588	716.532229049177
ENSG00000105246	EBI3	Epstein-Barr virus induced 3 [Source:HGNC Symbol;Acc:HGNC:3129]	protein_coding	6.59514477622223	-0.270874138842323	0.225002165154446	0.99996157728007	2.55494693418496	0.955442792204367	15.1029023427362	7.76728703576344
ENSG00000173269	MMRN2	multimerin 2 [Source:HGNC Symbol;Acc:HGNC:19888]	protein_coding	8.67044516877552	-0.266366484952049	0.22521250819011	0.99996157728007	0.638736733546239	2.8663283766131	30.2058046854723	0.97091087947043
ENSG00000079387	SENP1	SUMO1/sentrin specific peptidase 1 [Source:HGNC Symbol;Acc:HGNC:17927]	protein_coding	203.381649012195	0.416544570423723	0.225217862301152	0.99996157728007	263.798270954597	249.37056876534	127.535619783105	172.822136545737
ENSG00000064393	HIPK2	homeodomain interacting protein kinase 2 [Source:HGNC Symbol;Acc:HGNC:14402]	protein_coding	1830.60279813642	0.407527941759613	0.225331059510316	0.99996157728007	2692.91406863095	1817.25219077271	1590.83904676821	1221.4058863738
ENSG00000249505			processed_pseudogene	5.57928370573095	-0.244893144112763	0.225515894252254	0.99996157728007	1.91621020063872	0	18.4591028633442	1.94182175894086
ENSG00000223760	MED15P9	mediator complex subunit 15 pseudogene 9 [Source:HGNC Symbol;Acc:HGNC:44130]	transcribed_unprocessed_pseudogene	19.125280574264	-0.359999568398567	0.225665652592767	0.99996157728007	10.8585244702861	8.5989851298393	38.5963059869924	18.4473067099382
ENSG00000109790	KLHL5	kelch like family member 5 [Source:HGNC Symbol;Acc:HGNC:6356]	protein_coding	203.602238330826	0.416275927466631	0.22591651648163	0.99996157728007	228.667750609554	280.900180908084	99.0079153579371	205.833106447731
ENSG00000039560	RAI14	retinoic acid induced 14 [Source:HGNC Symbol;Acc:HGNC:14873]	protein_coding	818.189302474057	0.416555638824734	0.225947278907149	0.99996157728007	1260.22757528673	792.06207473742	327.229550759284	893.238009112796
ENSG00000153822	KCNJ16	potassium voltage-gated channel subfamily J member 16 [Source:HGNC Symbol;Acc:HGNC:6262]	protein_coding	17.2538664848907	0.311243423295676	0.226100078772408	0.99996157728007	4.47115713482368	53.5047963634445	10.0686015618241	0.97091087947043
ENSG00000185551	NR2F2	nuclear receptor subfamily 2 group F member 2 [Source:HGNC Symbol;Acc:HGNC:7976]	protein_coding	656.013154208321	0.410275327274118	0.226394444460308	0.99996157728007	647.679047815887	986.972404347111	481.614774707253	507.786389963035
ENSG00000106546	AHR	aryl hydrocarbon receptor [Source:HGNC Symbol;Acc:HGNC:348]	protein_coding	34.3566880555091	0.390030030257478	0.227863154977236	0.99996157728007	33.2143101444044	62.1037814932838	10.0686015618241	32.0400590225242
ENSG00000137872	SEMA6D	semaphorin 6D [Source:HGNC Symbol;Acc:HGNC:16770]	protein_coding	528.686990483874	0.414239029855782	0.228336519155209	0.99996157728007	325.116997375036	1073.91769843771	375.8944583081	339.818807814651
ENSG00000063854	HAGH	hydroxyacylglutathione hydrolase [Source:HGNC Symbol;Acc:HGNC:4805]	protein_coding	203.735424146334	-0.412766669221302	0.229018366330156	0.99996157728007	157.767973185921	144.271861622859	270.174141908947	242.727719867608
ENSG00000145675	PIK3R1	phosphoinositide-3-kinase regulatory subunit 1 [Source:HGNC Symbol;Acc:HGNC:8979]	protein_coding	583.048275678293	0.409636551549921	0.229092257120048	0.99996157728007	551.868537783951	910.536980970762	458.121371062997	411.666212895462
ENSG00000122735	DNAI1	dynein axonemal intermediate chain 1 [Source:HGNC Symbol;Acc:HGNC:2954]	protein_coding	31.217886903067	0.384332342922712	0.229304820546238	0.99996157728007	28.7431530095808	60.1928959088751	18.4591028633442	17.4763958304677
ENSG00000060749	QSER1	glutamine and serine rich 1 [Source:HGNC Symbol;Acc:HGNC:26154]	protein_coding	666.212874247139	0.40788186701204	0.229389511059489	0.99996157728007	857.823433152599	786.329417984194	424.559365856917	596.139279994844
ENSG00000135480	KRT7	keratin 7 [Source:HGNC Symbol;Acc:HGNC:6445]	protein_coding	22.6465679416377	-0.317776704154381	0.229416797911119	0.99996157728007	14.6909448715635	0.955442792204367	5.03430078091206	69.905583321871
ENSG00000171951	SCG2	secretogranin II [Source:HGNC Symbol;Acc:HGNC:10575]	protein_coding	376.334717119134	-0.412092061520201	0.229674057706854	0.99996157728007	403.042878867677	172.93514538899	449.730869761477	479.629974458392
ENSG00000212694	LINC01089	long intergenic non-protein coding RNA 1089 [Source:HGNC Symbol;Acc:HGNC:27886]	lincRNA	212.654942408402	-0.411807144513624	0.229882675889691	0.99996157728007	178.846285392947	137.583762077429	295.345645813507	238.844076349726
ENSG00000141433	ADCYAP1	adenylate cyclase activating polypeptide 1 [Source:HGNC Symbol;Acc:HGNC:241]	protein_coding	26.6709364426594	-0.375793792253351	0.229981315934335	0.99996157728007	23.6332591412109	7.64354233763493	45.3087070282085	30.0982372635833
ENSG00000112319	EYA4	EYA transcriptional coactivator and phosphatase 4 [Source:HGNC Symbol;Acc:HGNC:3522]	protein_coding	164.636199374357	0.412855627430108	0.230000535232874	0.99996157728007	232.500171010831	185.355901687647	124.179419262497	116.509305536452
ENSG00000130787	HIP1R	huntingtin interacting protein 1 related [Source:HGNC Symbol;Acc:HGNC:18415]	protein_coding	646.659269578259	-0.406750943536511	0.23092245967526	0.99996157728007	673.228517157736	334.404977271528	887.715037700826	691.288546182946
ENSG00000165694	FRMD7	FERM domain containing 7 [Source:HGNC Symbol;Acc:HGNC:8079]	protein_coding	4.38133138769917	0.210047648535792	0.231014706401567	0.99996157728007	3.1936836677312	14.3316418830655	0	0
ENSG00000123094	RASSF8	Ras association domain family member 8 [Source:HGNC Symbol;Acc:HGNC:13232]	protein_coding	188.240702442948	0.411613383010261	0.231375882691384	0.99996157728007	301.483738233825	182.489573311034	73.8364114533768	195.153086773556
ENSG00000111961	SASH1	SAM and SH3 domain containing 1 [Source:HGNC Symbol;Acc:HGNC:19182]	protein_coding	209.492463229535	0.410818609704441	0.23147628737877	0.99996157728007	216.531752672175	313.385235843032	152.707123687666	155.345740715269
ENSG00000166595	FAM96B	family with sequence similarity 96 member B [Source:HGNC Symbol;Acc:HGNC:24261]	protein_coding	296.046852664831	-0.408727169026027	0.23159627481575	0.99996157728007	235.693854678562	210.197414284961	355.757255184452	382.538886511349
ENSG00000212907	MT-ND4L	mitochondrially encoded NADH:ubiquinone oxidoreductase core subunit 4L [Source:HGNC Symbol;Acc:HGNC:7460]	protein_coding	6419.59255459806	0.40495141569329	0.232092767083364	0.99996157728007	5891.70763023051	10112.406512691	5405.16093843924	4269.09513703148
ENSG00000005844	ITGAL	integrin subunit alpha L [Source:HGNC Symbol;Acc:HGNC:6148]	protein_coding	14.5391918954376	-0.332173592479989	0.232241552982726	0.99996157728007	8.94231426964735	3.82177116881747	38.5963059869924	6.79637615629301
ENSG00000165895	ARHGAP42	Rho GTPase activating protein 42 [Source:HGNC Symbol;Acc:HGNC:26545]	protein_coding	95.1716082864509	0.410019567393661	0.232624840128938	0.99996157728007	56.2088325520691	196.8212151941	40.2744062472964	87.3819791523387
ENSG00000204396	VWA7	von Willebrand factor A domain containing 7 [Source:HGNC Symbol;Acc:HGNC:13939]	protein_coding	11.8119086293327	-0.307470145989885	0.233482806199574	0.99996157728007	8.94231426964735	0.955442792204367	21.8153033839522	15.5345740715269
ENSG00000143434	SEMA6C	semaphorin 6C [Source:HGNC Symbol;Acc:HGNC:10740]	protein_coding	582.490690067446	-0.404597476728674	0.233507779578356	0.99996157728007	613.826000937936	294.276379998945	837.372029891705	584.488349441199
ENSG00000152763	WDR78	WD repeat domain 78 [Source:HGNC Symbol;Acc:HGNC:26252]	protein_coding	79.7992472187974	0.402032297715683	0.234125728099502	0.99996157728007	38.3242040127744	186.311344479852	46.9868072885125	47.5746330940511
ENSG00000148948	LRRC4C	leucine rich repeat containing 4C [Source:HGNC Symbol;Acc:HGNC:29317]	protein_coding	176.033638456155	0.409177819269626	0.234156743186302	0.99996157728007	160.961656853652	288.543723245719	115.788917960977	138.840255764272
ENSG00000165810	BTNL9	butyrophilin like 9 [Source:HGNC Symbol;Acc:HGNC:24176]	protein_coding	8.76687488074875	-0.277187388572151	0.234304989624853	0.99996157728007	5.74863060191615	0	23.4934036442563	5.82546527682258
ENSG00000188153	COL4A5	collagen type IV alpha 5 chain [Source:HGNC Symbol;Acc:HGNC:2207]	protein_coding	737.712762886711	0.409501298440474	0.234362030532052	0.99996157728007	1182.30169379409	675.498054088487	248.358838524995	844.692465139274
ENSG00000242574	HLA-DMB	major histocompatibility complex, class II, DM beta [Source:HGNC Symbol;Acc:HGNC:4935]	protein_coding	6.56090485744768	-0.254774620903811	0.234443457710099	0.99996157728007	3.1936836677312	0	20.1372031236482	2.91273263841129
ENSG00000182866	LCK	LCK proto-oncogene, Src family tyrosine kinase [Source:HGNC Symbol;Acc:HGNC:6524]	protein_coding	4.74276944333796	-0.222700956603119	0.234807697463413	0.99996157728007	0	0.955442792204367	15.1029023427362	2.91273263841129
ENSG00000184898	RBM43	RNA binding motif protein 43 [Source:HGNC Symbol;Acc:HGNC:24790]	protein_coding	21.0828567015697	0.344266236819905	0.235029448754974	0.99996157728007	14.6909448715635	49.6830251946271	15.1029023427362	4.85455439735215
ENSG00000105929	ATP6V0A4	ATPase H+ transporting V0 subunit a4 [Source:HGNC Symbol;Acc:HGNC:866]	protein_coding	8.09004480174232	-0.28185402758442	0.23528167150689	0.99996157728007	4.47115713482368	0.955442792204367	20.1372031236482	6.79637615629301
ENSG00000198586	TLK1	tousled like kinase 1 [Source:HGNC Symbol;Acc:HGNC:11841]	protein_coding	424.689652968082	0.403542133469335	0.235507693032706	0.99996157728007	512.266860304084	537.914292011058	290.311345032595	358.266114524589
ENSG00000005961	ITGA2B	integrin subunit alpha 2b [Source:HGNC Symbol;Acc:HGNC:6138]	protein_coding	37.3726397249376	-0.388091085383672	0.235608464306484	0.99996157728007	29.381889743127	15.2870846752699	80.5488124945929	24.2727719867608
ENSG00000169604	ANTXR1	anthrax toxin receptor 1 [Source:HGNC Symbol;Acc:HGNC:21014]	protein_coding	1056.3712345092	0.399665425136726	0.235757576880594	0.99996157728007	1251.92399775063	1337.61990908611	760.17941791772	875.761613282328
ENSG00000260329			antisense	13.4188939342344	-0.326218741540574	0.235803069534605	0.99996157728007	7.66484080255487	4.77721396102183	21.8153033839522	19.4182175894086
ENSG00000156172	C8orf37	chromosome 8 open reading frame 37 [Source:HGNC Symbol;Acc:HGNC:27232]	protein_coding	67.8044223984283	0.39929430463385	0.236528716538013	0.99996157728007	44.7115713482368	142.360976038451	45.3087070282085	38.8364351788172
ENSG00000189108	IL1RAPL2	interleukin 1 receptor accessory protein like 2 [Source:HGNC Symbol;Acc:HGNC:5997]	protein_coding	23.9594549895749	0.351672728997996	0.236669703980159	0.99996157728007	12.7747346709248	60.1928959088751	15.1029023427362	7.76728703576344
ENSG00000150361	KLHL1	kelch like family member 1 [Source:HGNC Symbol;Acc:HGNC:6352]	protein_coding	11.8698116822638	0.309162542858077	0.236761455756258	0.99996157728007	28.7431530095808	9.55442792204367	3.35620052060804	5.82546527682258
ENSG00000099840	IZUMO4	IZUMO family member 4 [Source:HGNC Symbol;Acc:HGNC:26950]	protein_coding	31.1251643721674	-0.379669937685448	0.236849288249643	0.99996157728007	25.5494693418496	12.4207562986568	48.6649075488165	37.8655242993468
ENSG00000233217	MROH3P	maestro heat like repeat family member 3, pseudogene [Source:HGNC Symbol;Acc:HGNC:33122]	transcribed_unitary_pseudogene	6.43157997588828	-0.242230704257838	0.236949380353289	0.99996157728007	1.27747346709248	0.955442792204367	23.4934036442563	0
ENSG00000121310	ECHDC2	enoyl-CoA hydratase domain containing 2 [Source:HGNC Symbol;Acc:HGNC:23408]	protein_coding	39.8185351245045	-0.382984057941091	0.237217062184777	0.99996157728007	21.7170489405721	22.9306270129048	92.295514316721	22.3309502278199
ENSG00000007372	PAX6	paired box 6 [Source:HGNC Symbol;Acc:HGNC:8620]	protein_coding	543.454699663317	0.400399090041344	0.237667465795055	0.99996157728007	820.776702606918	514.983664998154	530.27968225607	307.778748792126
ENSG00000261799			sense_overlapping	135.097358529506	0.40487249201713	0.237723278182255	0.99996157728007	103.475350834491	255.103225518566	115.788917960977	66.0219398039893
ENSG00000158104	HPD	4-hydroxyphenylpyruvate dioxygenase [Source:HGNC Symbol;Acc:HGNC:5147]	protein_coding	8.23380694187768	-0.266907059772386	0.238036413825453	0.99996157728007	1.27747346709248	2.8663283766131	26.8496041648643	1.94182175894086
ENSG00000171791	BCL2	BCL2, apoptosis regulator [Source:HGNC Symbol;Acc:HGNC:990]	protein_coding	162.249963610941	0.405805152552237	0.238130729713378	0.99996157728007	206.311964935435	203.50931473953	109.076516919761	130.102057849038
ENSG00000172461	FUT9	fucosyltransferase 9 [Source:HGNC Symbol;Acc:HGNC:4020]	protein_coding	648.679837670602	0.399352944280908	0.238450066186138	0.99996157728007	585.082847928355	1023.27923045088	414.490764295093	571.866508008083
ENSG00000180638	SLC47A2	solute carrier family 47 member 2 [Source:HGNC Symbol;Acc:HGNC:26439]	protein_coding	11.000541897762	-0.29941227977247	0.238838671888945	0.99996157728007	3.1936836677312	4.77721396102183	30.2058046854723	5.82546527682258
ENSG00000215386	MIR99AHG	mir-99a-let-7c cluster host gene [Source:HGNC Symbol;Acc:HGNC:1274]	lincRNA	160.452268769521	0.405433204598703	0.238852447460411	0.99996157728007	194.814703731603	209.241971492756	87.261213535809	150.491186317917
ENSG00000279675			TEC	38.660409007399	0.374770022104624	0.23888343891641	0.99996157728007	15.968418338656	98.4106075970498	21.8153033839522	18.4473067099382
ENSG00000086696	HSD17B2	hydroxysteroid 17-beta dehydrogenase 2 [Source:HGNC Symbol;Acc:HGNC:5211]	protein_coding	7.3537008327831	-0.273586140402742	0.239101258043572	0.99996157728007	1.91621020063872	2.8663283766131	10.0686015618241	14.5636631920565
ENSG00000141738	GRB7	growth factor receptor bound protein 7 [Source:HGNC Symbol;Acc:HGNC:4567]	protein_coding	7.67438675848283	-0.261678786062928	0.23923607042817	0.99996157728007	4.47115713482368	0	18.4591028633442	7.76728703576344
ENSG00000011422	PLAUR	plasminogen activator, urokinase receptor [Source:HGNC Symbol;Acc:HGNC:9053]	protein_coding	40.3910344987613	-0.375072805400917	0.239299083477298	0.99996157728007	44.0728346146905	6.68809954543057	48.6649075488165	62.1382962861075
ENSG00000170370	EMX2	empty spiracles homeobox 2 [Source:HGNC Symbol;Acc:HGNC:3341]	protein_coding	409.564010244473	0.405010734298129	0.239487845535526	0.99996157728007	918.503422839492	197.776657986304	243.324537744083	278.651422408013
ENSG00000173404	INSM1	INSM transcriptional repressor 1 [Source:HGNC Symbol;Acc:HGNC:6090]	protein_coding	526.117556551285	-0.398989212965345	0.239744303540568	0.99996157728007	461.167921620385	338.226748440346	820.591027288665	484.484528855745
ENSG00000148672	GLUD1	glutamate dehydrogenase 1 [Source:HGNC Symbol;Acc:HGNC:4335]	protein_coding	855.58934010453	0.399310503304168	0.24016230169751	0.99996157728007	596.580109132188	1575.525164345	526.923481735462	723.32860520547
ENSG00000205744	DENND1C	DENN domain containing 1C [Source:HGNC Symbol;Acc:HGNC:26225]	protein_coding	19.1544215672587	-0.345180923954508	0.2403442316982	0.99996157728007	12.7747346709248	5.7326567532262	50.3430078091206	7.76728703576344
ENSG00000153814	JAZF1	JAZF zinc finger 1 [Source:HGNC Symbol;Acc:HGNC:28917]	protein_coding	124.435793131301	0.40423981967239	0.240350645601158	0.99996157728007	97.7267202325746	226.439941752435	75.5145117136808	98.0619988265134
ENSG00000105472	CLEC11A	C-type lectin domain containing 11A [Source:HGNC Symbol;Acc:HGNC:10576]	protein_coding	33.2916963008199	-0.380668431322334	0.240410901146108	0.99996157728007	26.8269428089421	14.3316418830655	57.0554088503366	34.9527916609355
ENSG00000048405	ZNF800	zinc finger protein 800 [Source:HGNC Symbol;Acc:HGNC:27267]	protein_coding	135.371931173023	0.404099654459766	0.240599168744479	0.99996157728007	136.689660978895	210.197414284961	102.364115878545	92.2365335496909
ENSG00000256043	CTSO	cathepsin O [Source:HGNC Symbol;Acc:HGNC:2542]	protein_coding	31.7118917075741	0.35547875850282	0.241158395086815	0.99996157728007	15.3296816051097	80.2571945451668	23.4934036442563	7.76728703576344
ENSG00000173517	PEAK1	pseudopodium enriched atypical kinase 1 [Source:HGNC Symbol;Acc:HGNC:29431]	protein_coding	437.374373898959	0.40033368944314	0.241361893667424	0.99996157728007	657.898835552627	434.726470452987	286.955144511987	369.917045078234
ENSG00000125845	BMP2	bone morphogenetic protein 2 [Source:HGNC Symbol;Acc:HGNC:1069]	protein_coding	76.3285286491453	0.395692321130329	0.241485629801762	0.99996157728007	182.678705794224	32.4850549349485	50.3430078091206	39.8073460582876
ENSG00000135837	CEP350	centrosomal protein 350 [Source:HGNC Symbol;Acc:HGNC:24238]	protein_coding	548.798481037974	0.396963702640978	0.241925552320349	0.99996157728007	632.349366210777	715.626651361071	360.791555965364	486.426350614685
ENSG00000115107	STEAP3	STEAP3 metalloreductase [Source:HGNC Symbol;Acc:HGNC:24592]	protein_coding	63.6167733671495	-0.339648143301808	0.241999618145545	0.99996157728007	41.5178876805056	7.64354233763493	3.35620052060804	201.949462929849
ENSG00000173825	TIGD3	tigger transposable element derived 3 [Source:HGNC Symbol;Acc:HGNC:18334]	protein_coding	39.5643125251496	-0.380613566180097	0.242004645290178	0.99996157728007	43.4340978811443	8.5989851298393	65.4459101518567	40.7782569377581
ENSG00000049192	ADAMTS6	ADAM metallopeptidase with thrombospondin type 1 motif 6 [Source:HGNC Symbol;Acc:HGNC:222]	protein_coding	51.3337616239163	0.393121700537887	0.242011492817359	0.99996157728007	54.9313590849766	83.1235229217799	35.2401054663844	32.0400590225242
ENSG00000080345	RIF1	replication timing regulatory factor 1 [Source:HGNC Symbol;Acc:HGNC:23207]	protein_coding	734.158238810552	0.396610113180166	0.24212274595148	0.99996157728007	981.099622727024	824.547129672369	495.039576789685	635.946626053132
ENSG00000140015	KCNH5	potassium voltage-gated channel subfamily H member 5 [Source:HGNC Symbol;Acc:HGNC:6254]	protein_coding	27.982369308415	0.368294523927446	0.242155334846583	0.99996157728007	22.9945224076646	57.326567532262	15.1029023427362	16.5054849509973
ENSG00000115808	STRN	striatin [Source:HGNC Symbol;Acc:HGNC:11424]	protein_coding	253.754039053306	0.400934359128885	0.242227199471973	0.99996157728007	309.14857903638	321.028778180667	145.99472264645	238.844076349726
ENSG00000198576	ARC	activity regulated cytoskeleton associated protein [Source:HGNC Symbol;Acc:HGNC:648]	protein_coding	31.535484204066	-0.374464841668368	0.242436295996717	0.99996157728007	17.2458918057485	20.0642986362917	58.7335091106406	30.0982372635833
ENSG00000276842			antisense	4.45917674830621	0.201206280469671	0.242546138583954	0.99996157728007	0.638736733546239	17.1979702596786	0	0
ENSG00000011201	ANOS1	anosmin 1 [Source:HGNC Symbol;Acc:HGNC:6211]	protein_coding	363.293542854908	0.399521261364623	0.242753992936847	0.99996157728007	357.053834052348	526.448978504606	156.063324208274	413.608034654403
ENSG00000269743	SLC25A53	solute carrier family 25 member 53 [Source:HGNC Symbol;Acc:HGNC:31894]	protein_coding	101.54046333038	0.399287498575967	0.242806543404419	0.99996157728007	77.287144759095	193.954886817486	80.5488124945929	54.3710092503441
ENSG00000261604			antisense	41.9323181939524	0.385222520040748	0.243083109872745	0.99996157728007	68.9835672229939	45.8612540258096	21.8153033839522	31.0691481430538
ENSG00000114698	PLSCR4	phospholipid scramblase 4 [Source:HGNC Symbol;Acc:HGNC:16497]	protein_coding	24.2288760647263	0.333014868408165	0.243472380395458	0.99996157728007	3.83242040127744	73.5690949997362	11.7467018221281	7.76728703576344
ENSG00000166573	GALR1	galanin receptor 1 [Source:HGNC Symbol;Acc:HGNC:4132]	protein_coding	7.44524981301672	0.270589138622179	0.243605303175849	0.99996157728007	10.8585244702861	14.3316418830655	1.67810026030402	2.91273263841129
ENSG00000231609			antisense	71.4434849859739	0.393848609630533	0.243625888416536	0.99996157728007	169.9039711233	30.5741693505397	50.3430078091206	34.9527916609355
ENSG00000218976			unprocessed_pseudogene	6.5120876446103	-0.236397374127644	0.243774656807064	0.99996157728007	2.55494693418496	0	23.4934036442563	0
ENSG00000135870	RC3H1	ring finger and CCCH-type domains 1 [Source:HGNC Symbol;Acc:HGNC:29434]	protein_coding	360.775804565665	0.399310388320224	0.243921042696495	0.99996157728007	396.016774798668	498.741137530679	347.366753882932	200.978552050379
ENSG00000114446	IFT57	intraflagellar transport 57 [Source:HGNC Symbol;Acc:HGNC:17367]	protein_coding	355.201091360012	0.397941534347326	0.244032670802025	0.99996157728007	435.618452278535	440.459127206213	209.762532538002	334.964253417298
ENSG00000167992	VWCE	von Willebrand factor C and EGF domains [Source:HGNC Symbol;Acc:HGNC:26487]	protein_coding	73.0279965507194	-0.398202512834879	0.244065753274494	0.99996157728007	52.3764121507916	47.7721396102183	119.145118481585	72.8183159602823
ENSG00000125746	EML2	echinoderm microtubule associated protein like 2 [Source:HGNC Symbol;Acc:HGNC:18035]	protein_coding	79.6006978381783	-0.398372839400495	0.244233589615512	0.99996157728007	89.4231426964735	25.7969553895179	134.248020824321	68.9346724424005
ENSG00000153563	CD8A	CD8a molecule [Source:HGNC Symbol;Acc:HGNC:1706]	protein_coding	14.4600289759039	-0.325952467747023	0.244348047599878	0.99996157728007	10.2197877367398	3.82177116881747	30.2058046854723	13.592752312586
ENSG00000109846	CRYAB	crystallin alpha B [Source:HGNC Symbol;Acc:HGNC:2389]	protein_coding	54.2229504098506	-0.38542295693109	0.244372332324662	0.99996157728007	24.2719958747571	37.2622688959703	18.4591028633442	136.898434005331
ENSG00000143353	LYPLAL1	lysophospholipase like 1 [Source:HGNC Symbol;Acc:HGNC:20440]	protein_coding	71.7581297886286	0.39765149204907	0.244394750953753	0.99996157728007	56.8475692856153	132.806548116407	35.2401054663844	62.1382962861075
ENSG00000116044	NFE2L2	nuclear factor, erythroid 2 like 2 [Source:HGNC Symbol;Acc:HGNC:7782]	protein_coding	475.749726159432	0.396709100065246	0.244594992660578	0.99996157728007	322.562050440851	884.740025581244	268.496041648643	427.200786966989
ENSG00000103489	XYLT1	xylosyltransferase 1 [Source:HGNC Symbol;Acc:HGNC:15516]	protein_coding	207.865178099806	0.40039048588951	0.244871806033527	0.99996157728007	392.184354397391	152.870846752699	117.467018221281	168.938493027855
ENSG00000110799	VWF	von Willebrand factor [Source:HGNC Symbol;Acc:HGNC:12726]	protein_coding	8.76421257263376	-0.277792992915797	0.244938282103026	0.99996157728007	1.91621020063872	3.82177116881747	23.4934036442563	5.82546527682258
ENSG00000159640	ACE	angiotensin I converting enzyme [Source:HGNC Symbol;Acc:HGNC:2707]	protein_coding	9.31173136521167	-0.284401036823345	0.244976690041275	0.99996157728007	1.91621020063872	4.77721396102183	21.8153033839522	8.73819791523387
ENSG00000099337	KCNK6	potassium two pore domain channel subfamily K member 6 [Source:HGNC Symbol;Acc:HGNC:6281]	protein_coding	11.7236533218468	-0.30738160554936	0.245532580308817	0.99996157728007	7.02610406900863	2.8663283766131	30.2058046854723	6.79637615629301
ENSG00000105613	MAST1	microtubule associated serine/threonine kinase 1 [Source:HGNC Symbol;Acc:HGNC:19034]	protein_coding	677.541438917569	-0.393105172170638	0.245610141837265	0.99996157728007	661.092519220358	396.508758764812	944.770446551162	707.794031133944
ENSG00000100593	ISM2	isthmin 2 [Source:HGNC Symbol;Acc:HGNC:23176]	protein_coding	22.499174653035	-0.355223829078178	0.245676059406971	0.99996157728007	19.8008387399334	5.7326567532262	46.9868072885125	17.4763958304677
ENSG00000138449	SLC40A1	solute carrier family 40 member 1 [Source:HGNC Symbol;Acc:HGNC:10909]	protein_coding	78.7917234177587	0.386467817146263	0.245729148681628	0.99996157728007	14.6909448715635	217.840956622596	30.2058046854723	52.4291874914032
ENSG00000276633			sense_intronic	5.33655598586334	-0.229609335513625	0.245750532154128	0.99996157728007	1.91621020063872	0	18.4591028633442	0.97091087947043
ENSG00000004777	ARHGAP33	Rho GTPase activating protein 33 [Source:HGNC Symbol;Acc:HGNC:23085]	protein_coding	872.349166860344	-0.393162323018913	0.245807094923946	0.99996157728007	919.780896306585	457.657097465892	1184.73878377464	927.219889894261
ENSG00000177464	GPR4	G protein-coupled receptor 4 [Source:HGNC Symbol;Acc:HGNC:4497]	protein_coding	6.73637104859858	-0.251956934478492	0.245840732468786	0.99996157728007	1.27747346709248	1.91088558440873	21.8153033839522	1.94182175894086
ENSG00000140057	AK7	adenylate kinase 7 [Source:HGNC Symbol;Acc:HGNC:20091]	protein_coding	39.190726408107	0.36895216198808	0.245949802954069	0.99996157728007	29.381889743127	82.1680801295755	33.5620052060804	11.6509305536452
ENSG00000144278	GALNT13	polypeptide N-acetylgalactosaminyltransferase 13 [Source:HGNC Symbol;Acc:HGNC:23242]	protein_coding	75.638838811841	0.397037663841891	0.246183066587317	0.99996157728007	82.3970386274649	114.653135064524	45.3087070282085	60.1964745271667
ENSG00000189171	S100A13	S100 calcium binding protein A13 [Source:HGNC Symbol;Acc:HGNC:10490]	protein_coding	32.306207678149	0.374101019545579	0.246216925984745	0.99996157728007	33.2143101444044	56.3711247400576	13.4248020824321	26.2145937457016
ENSG00000112981	NME5	NME/NM23 family member 5 [Source:HGNC Symbol;Acc:HGNC:7853]	protein_coding	68.3619107770308	0.394624585432273	0.246419450922152	0.99996157728007	45.9890448153292	137.583762077429	33.5620052060804	56.3128310092849
ENSG00000174521	TTC9B	tetratricopeptide repeat domain 9B [Source:HGNC Symbol;Acc:HGNC:26395]	protein_coding	131.72524251099	-0.399061690086149	0.246477092807137	0.99996157728007	136.050924245349	57.326567532262	231.577835921955	101.945642344395
ENSG00000059915	PSD	pleckstrin and Sec7 domain containing [Source:HGNC Symbol;Acc:HGNC:9507]	protein_coding	383.261609386961	-0.396100264356939	0.246604029659276	0.99996157728007	399.849195199946	195.865772401895	491.683376269077	445.648093676927
ENSG00000203727	SAMD5	sterile alpha motif domain containing 5 [Source:HGNC Symbol;Acc:HGNC:21180]	protein_coding	92.3058518956112	0.376437322992952	0.246743553696908	0.99996157728007	258.049640352681	20.0642986362917	31.8839049457764	59.2255636476962
ENSG00000162496	DHRS3	dehydrogenase/reductase 3 [Source:HGNC Symbol;Acc:HGNC:17693]	protein_coding	33.6951105562175	0.356907612330364	0.246788521300053	0.99996157728007	13.413471404471	87.9007368828017	21.8153033839522	11.6509305536452
ENSG00000185112	FAM43A	family with sequence similarity 43 member A [Source:HGNC Symbol;Acc:HGNC:26888]	protein_coding	30.4861409083847	-0.361456792160069	0.246986176931456	0.99996157728007	26.8269428089421	8.5989851298393	30.2058046854723	56.3128310092849
ENSG00000137225	CAPN11	calpain 11 [Source:HGNC Symbol;Acc:HGNC:1478]	protein_coding	6.49497448278847	-0.245615566428846	0.247096626477443	0.99996157728007	3.1936836677312	0	21.8153033839522	0.97091087947043
ENSG00000168615	ADAM9	ADAM metallopeptidase domain 9 [Source:HGNC Symbol;Acc:HGNC:216]	protein_coding	1161.68784183259	0.392977142620004	0.247288847829879	0.99996157728007	1008.56530226951	1744.63853856517	424.559365856917	1468.98816063876
ENSG00000166734	CASC4	cancer susceptibility 4 [Source:HGNC Symbol;Acc:HGNC:24892]	protein_coding	826.620007555786	0.392855279606317	0.247385446000215	0.99996157728007	748.599451716193	1308.00118252778	634.321898394919	615.557497584253
ENSG00000118733	OLFM3	olfactomedin 3 [Source:HGNC Symbol;Acc:HGNC:17990]	protein_coding	15.329486240548	0.325018503418532	0.247721075317208	0.99996157728007	27.4656795424883	19.1088558440873	5.03430078091206	9.7091087947043
ENSG00000091656	ZFHX4	zinc finger homeobox 4 [Source:HGNC Symbol;Acc:HGNC:30939]	protein_coding	877.330921474842	0.394423667713127	0.24777497538734	0.99996157728007	1467.17827695571	739.51272116618	589.01319136671	713.619496410766
ENSG00000139154	AEBP2	AE binding protein 2 [Source:HGNC Symbol;Acc:HGNC:24051]	protein_coding	207.390937869962	0.396937081680099	0.247784351946892	0.99996157728007	257.410903619134	259.880439479588	125.857519522801	186.414888858323
ENSG00000175262	C1orf127	chromosome 1 open reading frame 127 [Source:HGNC Symbol;Acc:HGNC:26730]	protein_coding	5.98036445492762	-0.24114264499522	0.248141709598328	0.99996157728007	0.638736733546239	1.91088558440873	18.4591028633442	2.91273263841129
ENSG00000100417	PMM1	phosphomannomutase 1 [Source:HGNC Symbol;Acc:HGNC:9114]	protein_coding	132.676192066915	-0.397327172511612	0.248542652529562	0.99996157728007	99.6429304332133	94.5888364282323	151.029023427362	185.443977978852
ENSG00000198265	HELZ	helicase with zinc finger [Source:HGNC Symbol;Acc:HGNC:16878]	protein_coding	454.113125155106	0.39184283195576	0.248838016813304	0.99996157728007	628.516945809499	490.14215240084	372.538257787492	325.255144622594
ENSG00000106852	LHX6	LIM homeobox 6 [Source:HGNC Symbol;Acc:HGNC:21735]	protein_coding	87.5431732925985	-0.381625805133622	0.249220976249195	0.99996157728007	24.2719958747571	82.1680801295755	191.303429674658	52.4291874914032
ENSG00000112769	LAMA4	laminin subunit alpha 4 [Source:HGNC Symbol;Acc:HGNC:6484]	protein_coding	352.219279322522	0.395861486510356	0.249386862652912	0.99996157728007	148.186922182728	791.106631945216	162.77572524949	306.807837912656
ENSG00000089050	RBBP9	RB binding protein 9, serine hydrolase [Source:HGNC Symbol;Acc:HGNC:9892]	protein_coding	289.028435858409	0.394674195402747	0.249756136839733	0.99996157728007	242.081222014025	490.14215240084	206.406332017394	217.484037001376
ENSG00000104804	TULP2	tubby like protein 2 [Source:HGNC Symbol;Acc:HGNC:12424]	protein_coding	4.58054939219238	-0.216315037122895	0.249865195202147	0.99996157728007	1.27747346709248	0	15.1029023427362	1.94182175894086
ENSG00000166819	PLIN1	perilipin 1 [Source:HGNC Symbol;Acc:HGNC:9076]	protein_coding	8.00820597896279	-0.267362351710008	0.249870161894817	0.99996157728007	1.27747346709248	3.82177116881747	20.1372031236482	6.79637615629301
ENSG00000203952	CCDC160	coiled-coil domain containing 160 [Source:HGNC Symbol;Acc:HGNC:37286]	protein_coding	32.5780899861422	0.371883108520257	0.249915366681681	0.99996157728007	35.7692570785894	54.4602391556489	16.7810026030402	23.3018611072903
ENSG00000250742	LINC02381	long intergenic non-protein coding RNA 2381 [Source:HGNC Symbol;Acc:HGNC:53304]	lincRNA	4.54488259290225	0.215869400127615	0.249981973106538	0.99996157728007	3.83242040127744	13.3761990908611	0	0.97091087947043
ENSG00000130962	PRRG1	proline rich and Gla domain 1 [Source:HGNC Symbol;Acc:HGNC:9469]	protein_coding	67.40260096301	0.39132114167329	0.25016399823453	0.99996157728007	45.9890448153292	134.717433700816	33.5620052060804	55.3419201298145
ENSG00000135272	MDFIC	MyoD family inhibitor domain containing [Source:HGNC Symbol;Acc:HGNC:28870]	protein_coding	94.2408770249979	0.39508892128294	0.250468483205952	0.99996157728007	83.0357753610111	159.558946298129	46.9868072885125	87.3819791523387
ENSG00000213339	QTRT1	queuine tRNA-ribosyltransferase catalytic subunit 1 [Source:HGNC Symbol;Acc:HGNC:23797]	protein_coding	217.707117568357	-0.39417108542859	0.250691849250407	0.99996157728007	196.092177198695	133.761990908611	276.886542950163	264.087759215957
ENSG00000178996	SNX18	sorting nexin 18 [Source:HGNC Symbol;Acc:HGNC:19245]	protein_coding	266.060420986813	0.392936272795613	0.250709167657143	0.99996157728007	334.059311644683	325.805992141689	194.659630195266	209.716749965613
ENSG00000187608	ISG15	ISG15 ubiquitin-like modifier [Source:HGNC Symbol;Acc:HGNC:4053]	protein_coding	31.0526910724458	-0.368493126601448	0.25099842416276	0.99996157728007	21.0783122070259	16.2425274674742	58.7335091106406	28.1564155046425
ENSG00000066056	TIE1	tyrosine kinase with immunoglobulin like and EGF like domains 1 [Source:HGNC Symbol;Acc:HGNC:11809]	protein_coding	10.1945133775521	-0.289646834488878	0.251006510653813	0.99996157728007	5.74863060191615	1.91088558440873	30.2058046854723	2.91273263841129
ENSG00000171747	LGALS4	galectin 4 [Source:HGNC Symbol;Acc:HGNC:6565]	protein_coding	11.0956268605468	-0.295676742907721	0.251189748433187	0.99996157728007	5.74863060191615	2.8663283766131	31.8839049457764	3.88364351788172
ENSG00000068885	IFT80	intraflagellar transport 80 [Source:HGNC Symbol;Acc:HGNC:29262]	protein_coding	164.395908784935	0.395051095079152	0.251246939242789	0.99996157728007	125.192399775063	300.009036752171	109.076516919761	123.305681692745
ENSG00000186638	KIF24	kinesin family member 24 [Source:HGNC Symbol;Acc:HGNC:19916]	protein_coding	102.885404599392	0.394699116717829	0.251352737982174	0.99996157728007	136.050924245349	127.073891363181	68.8021106724647	79.6146921165753
ENSG00000107186	MPDZ	multiple PDZ domain crumbs cell polarity complex component [Source:HGNC Symbol;Acc:HGNC:7208]	protein_coding	933.951348174371	0.386936549126902	0.251439796692512	0.99996157728007	1072.43897562414	1204.81336096971	659.493402299479	799.059653804164
ENSG00000122861	PLAU	plasminogen activator, urokinase [Source:HGNC Symbol;Acc:HGNC:9052]	protein_coding	47.9200266891325	-0.365641227040656	0.25147823990184	0.99996157728007	28.1044162760345	21.0197414284961	13.4248020824321	129.131146969567
ENSG00000159733	ZFYVE28	zinc finger FYVE-type containing 28 [Source:HGNC Symbol;Acc:HGNC:29334]	protein_coding	17.6634157538169	-0.335453240717998	0.2517009689698	0.99996157728007	12.1359979373785	6.68809954543057	28.5277044251683	23.3018611072903
ENSG00000170647	NA	NA	NA	43.3472958206558	0.369674024756954	0.251832716601998	0.99996157728007	12.1359979373785	115.608577856728	18.4591028633442	27.185504625172
ENSG00000185504	FAAP100	Fanconi anemia core complex associated protein 100 [Source:HGNC Symbol;Acc:HGNC:26171]	protein_coding	354.806837428798	-0.392816822603338	0.252108424763019	0.99996157728007	334.059311644683	202.553871947326	364.147756485972	518.46640963721
ENSG00000133636	NTS	neurotensin [Source:HGNC Symbol;Acc:HGNC:8038]	protein_coding	33.9489418022638	-0.357565976827075	0.25220888468559	0.99996157728007	25.5494693418496	11.4653135064524	20.1372031236482	78.6437812371048
ENSG00000137693	YAP1	Yes associated protein 1 [Source:HGNC Symbol;Acc:HGNC:16262]	protein_coding	491.731905368439	0.392741677082397	0.252423315186339	0.99996157728007	829.719016876565	414.662171816695	295.345645813507	427.200786966989
ENSG00000197119	SLC25A29	solute carrier family 25 member 29 [Source:HGNC Symbol;Acc:HGNC:20116]	protein_coding	594.2135887126	-0.392301971004156	0.252555762100552	0.99996157728007	663.008729420996	265.613096232814	669.562003861303	778.670525335285
ENSG00000166473	PKD1L2	polycystin 1 like 2 (gene/pseudogene) [Source:HGNC Symbol;Acc:HGNC:21715]	polymorphic_pseudogene	29.6750201216578	-0.350325100866335	0.252665722731254	0.99996157728007	15.3296816051097	13.3761990908611	82.2269127548969	7.76728703576344
ENSG00000109132	PHOX2B	paired like homeobox 2b [Source:HGNC Symbol;Acc:HGNC:9143]	protein_coding	5.73896788911751	-0.233602873172339	0.252770216951208	0.99996157728007	2.55494693418496	0	18.4591028633442	1.94182175894086
ENSG00000230581	ACTG1P14	actin gamma 1 pseudogene 14 [Source:HGNC Symbol;Acc:HGNC:49751]	processed_pseudogene	5.73896788911751	-0.233602873172339	0.252770216951208	0.99996157728007	2.55494693418496	0	18.4591028633442	1.94182175894086
ENSG00000177202	SPACA4	sperm acrosome associated 4 [Source:HGNC Symbol;Acc:HGNC:16441]	protein_coding	5.73896788911751	-0.233602873172339	0.252770216951208	0.99996157728007	2.55494693418496	0	18.4591028633442	1.94182175894086
ENSG00000197943	PLCG2	phospholipase C gamma 2 [Source:HGNC Symbol;Acc:HGNC:9066]	protein_coding	19.3193311167811	-0.338085103284357	0.25303862309786	0.99996157728007	16.6071550722022	4.77721396102183	33.5620052060804	22.3309502278199
ENSG00000132294	EFR3A	EFR3 homolog A [Source:HGNC Symbol;Acc:HGNC:28970]	protein_coding	139.210191074898	0.393502649040953	0.253125063465186	0.99996157728007	150.103132383366	197.776657986304	60.4116093709447	148.549364558976
ENSG00000106330	MOSPD3	motile sperm domain containing 3 [Source:HGNC Symbol;Acc:HGNC:25078]	protein_coding	174.067916462037	-0.392736020764386	0.253285223904358	0.99996157728007	132.218503844072	127.073891363181	246.680738264691	190.298532376204
ENSG00000114646	CSPG5	chondroitin sulfate proteoglycan 5 [Source:HGNC Symbol;Acc:HGNC:2467]	protein_coding	508.452112111244	0.380999296080258	0.253370374804898	0.99996157728007	100.920403900306	1411.18900408585	362.469656225668	159.229384233151
ENSG00000047457	CP	ceruloplasmin [Source:HGNC Symbol;Acc:HGNC:2295]	protein_coding	25.043335731505	-0.34350638598679	0.253446059543279	0.99996157728007	17.2458918057485	8.5989851298393	15.1029023427362	59.2255636476962
ENSG00000132256	TRIM5	tripartite motif containing 5 [Source:HGNC Symbol;Acc:HGNC:16276]	protein_coding	140.839801637993	0.39324575769167	0.253464519093555	0.99996157728007	147.548185449181	204.464757531734	63.7678098915527	147.578453679505
ENSG00000140623	SEPT12	septin 12 [Source:HGNC Symbol;Acc:HGNC:26348]	protein_coding	9.43850678388117	-0.283505339657376	0.253477373502969	0.99996157728007	5.10989386836992	1.91088558440873	26.8496041648643	3.88364351788172
ENSG00000162695	SLC30A7	solute carrier family 30 member 7 [Source:HGNC Symbol;Acc:HGNC:19306]	protein_coding	182.834653871531	0.391987347275535	0.25401392286775	0.99996157728007	196.092177198695	259.880439479588	107.398416659457	167.967582148384
ENSG00000144218	AFF3	AF4/FMR2 family member 3 [Source:HGNC Symbol;Acc:HGNC:6473]	protein_coding	326.737148690142	0.389196070727854	0.254031754247098	0.99996157728007	337.252995312414	471.033296556753	224.865434880738	273.796868010661
ENSG00000168101	NUDT16L1	nudix hydrolase 16 like 1 [Source:HGNC Symbol;Acc:HGNC:28154]	protein_coding	162.34940368851	-0.3925534287692	0.254289627089032	0.99996157728007	150.103132383366	89.8116224672105	174.522427071618	234.960432831844
ENSG00000138160	KIF11	kinesin family member 11 [Source:HGNC Symbol;Acc:HGNC:6388]	protein_coding	575.569457796708	0.387212142662375	0.254394127387924	0.99996157728007	774.787657791588	638.235785192517	396.031661431748	493.222726770979
ENSG00000066279	ASPM	abnormal spindle microtubule assembly [Source:HGNC Symbol;Acc:HGNC:19048]	protein_coding	736.982534247275	0.38835387249232	0.254629428308542	0.99996157728007	1080.10381642669	739.51272116618	456.443270802693	671.870328593538
ENSG00000084093	REST	RE1 silencing transcription factor [Source:HGNC Symbol;Acc:HGNC:9966]	protein_coding	288.033867866492	0.389806320116362	0.255080027619958	0.99996157728007	440.089609413359	279.944738115879	209.762532538002	222.338591398729
ENSG00000198786	MT-ND5	mitochondrially encoded NADH:ubiquinone oxidoreductase core subunit 5 [Source:HGNC Symbol;Acc:HGNC:7461]	protein_coding	24419.5268004204	0.386198745402464	0.256039611119213	0.99996157728007	25518.1712419058	33894.3330534499	25236.9498147121	13028.6530916137
ENSG00000205544	TMEM256	transmembrane protein 256 [Source:HGNC Symbol;Acc:HGNC:28618]	protein_coding	36.9434760016981	-0.365226743274497	0.256415762375013	0.99996157728007	35.1305203450432	11.4653135064524	41.9525065076005	59.2255636476962
ENSG00000139173	TMEM117	transmembrane protein 117 [Source:HGNC Symbol;Acc:HGNC:25308]	protein_coding	60.8746395569511	0.385322832715558	0.256493074618379	0.99996157728007	50.4602019501529	109.875921103502	26.8496041648643	56.3128310092849
ENSG00000112309	B3GAT2	beta-1,3-glucuronyltransferase 2 [Source:HGNC Symbol;Acc:HGNC:922]	protein_coding	119.421574804956	0.386906317934962	0.256682186326588	0.99996157728007	81.1195651603724	238.860698051092	102.364115878545	55.3419201298145
ENSG00000231704			lincRNA	4.65972590685691	-0.221587088578033	0.256759562881915	0.99996157728007	0.638736733546239	0.955442792204367	15.1029023427362	1.94182175894086
ENSG00000186417	GLDN	gliomedin [Source:HGNC Symbol;Acc:HGNC:29514]	protein_coding	5.23893515531947	-0.232068612869393	0.256923363574329	0.99996157728007	1.27747346709248	0.955442792204367	16.7810026030402	1.94182175894086
ENSG00000130545	CRB3	crumbs 3, cell polarity complex component [Source:HGNC Symbol;Acc:HGNC:20237]	protein_coding	5.23893515531947	-0.232068612869393	0.256923363574329	0.99996157728007	1.27747346709248	0.955442792204367	16.7810026030402	1.94182175894086
ENSG00000156427	FGF18	fibroblast growth factor 18 [Source:HGNC Symbol;Acc:HGNC:3674]	protein_coding	31.6078767090213	0.350574071563966	0.256978943008001	0.99996157728007	84.3132488281036	10.509870714248	15.1029023427362	16.5054849509973
ENSG00000114166	KAT2B	lysine acetyltransferase 2B [Source:HGNC Symbol;Acc:HGNC:8638]	protein_coding	363.820232656513	0.382301389473997	0.257450104002361	0.99996157728007	66.4286202888089	1010.85847415222	208.084432277698	169.909403907325
ENSG00000258441	LINC00641	long intergenic non-protein coding RNA 641 [Source:HGNC Symbol;Acc:HGNC:27511]	processed_transcript	509.71345917117	0.384208404699743	0.257530574337806	0.99996157728007	635.543049878508	611.483387010795	422.881265596613	368.946134198763
ENSG00000185090	MANEAL	mannosidase endo-alpha like [Source:HGNC Symbol;Acc:HGNC:26452]	protein_coding	110.50810635059	-0.389652858034661	0.257648276525736	0.99996157728007	69.6223039565401	91.7225080516192	147.672822906754	133.014790487449
ENSG00000101542	CDH20	cadherin 20 [Source:HGNC Symbol;Acc:HGNC:1760]	protein_coding	187.404852682337	0.389706257984975	0.257763438460388	0.99996157728007	127.747346709248	362.112818245455	132.569920564017	127.189325210626
ENSG00000142303	ADAMTS10	ADAM metallopeptidase with thrombospondin type 1 motif 10 [Source:HGNC Symbol;Acc:HGNC:13201]	protein_coding	452.248505604412	-0.385257143411423	0.258033267994835	0.99996157728007	510.350650103445	206.375643116143	679.630605423127	412.637123774933
ENSG00000117724	CENPF	centromere protein F [Source:HGNC Symbol;Acc:HGNC:1857]	protein_coding	2171.95390773653	0.387318249368214	0.258306880574722	0.99996157728007	3912.26249297072	1610.87654765656	1300.52770173561	1864.14888858323
ENSG00000132481	TRIM47	tripartite motif containing 47 [Source:HGNC Symbol;Acc:HGNC:19020]	protein_coding	30.243747363409	-0.350514779516612	0.258618879418461	0.99996157728007	8.30357753610111	26.7523981817223	58.7335091106406	27.185504625172
ENSG00000102030	NAA10	N(alpha)-acetyltransferase 10, NatA catalytic subunit [Source:HGNC Symbol;Acc:HGNC:18704]	protein_coding	186.911616089531	-0.388171388868433	0.258951014313547	0.99996157728007	187.788599662594	97.4551648048454	251.715039045603	210.687660845083
ENSG00000173227	SYT12	synaptotagmin 12 [Source:HGNC Symbol;Acc:HGNC:18381]	protein_coding	21.6284204718674	-0.342602109604402	0.259564047504808	0.99996157728007	18.5233652728409	5.7326567532262	48.6649075488165	13.592752312586
ENSG00000114315	HES1	hes family bHLH transcription factor 1 [Source:HGNC Symbol;Acc:HGNC:5192]	protein_coding	283.127906409397	0.385046583146687	0.259904558085855	0.99996157728007	338.530468779507	360.201932661046	211.440632798306	222.338591398729
ENSG00000158815	FGF17	fibroblast growth factor 17 [Source:HGNC Symbol;Acc:HGNC:3673]	protein_coding	144.3375488726	0.377141018982687	0.260017185210141	0.99996157728007	394.739301331576	30.5741693505397	70.4802109327688	81.5565138755161
ENSG00000139324	TMTC3	transmembrane and tetratricopeptide repeat containing 3 [Source:HGNC Symbol;Acc:HGNC:26899]	protein_coding	208.841374561419	0.386899330159706	0.260026048652207	0.99996157728007	222.280383274091	293.320937206741	109.076516919761	210.687660845083
ENSG00000247134			lincRNA	35.6591215732816	0.367630860799559	0.260342720969121	0.99996157728007	42.795361147598	54.4602391556489	20.1372031236482	25.2436828662312
ENSG00000113615	SEC24A	SEC24 homolog A, COPII coat complex component [Source:HGNC Symbol;Acc:HGNC:10703]	protein_coding	259.772481472864	0.385356856092016	0.260433866346312	0.99996157728007	257.410903619134	381.221674089542	139.282321605234	261.175026577546
ENSG00000162601	MYSM1	Myb like, SWIRM and MPN domains 1 [Source:HGNC Symbol;Acc:HGNC:29401]	protein_coding	438.753367407009	0.38234490395756	0.260723237143191	0.99996157728007	463.72286855457	613.394272595203	313.804748676851	364.091579801411
ENSG00000110975	SYT10	synaptotagmin 10 [Source:HGNC Symbol;Acc:HGNC:19266]	protein_coding	29.3425723914903	0.35858049777256	0.260860652769523	0.99996157728007	30.0206264766733	51.5939107790358	13.4248020824321	22.3309502278199
ENSG00000205356	TECPR1	tectonin beta-propeller repeat containing 1 [Source:HGNC Symbol;Acc:HGNC:22214]	protein_coding	340.181535074537	-0.384899795542202	0.261115634136244	0.99996157728007	353.22141365107	176.756916557808	416.168864555397	414.578945533874
ENSG00000182263	FIGN	fidgetin, microtubule severing factor [Source:HGNC Symbol;Acc:HGNC:13285]	protein_coding	148.585142224851	0.386467941445072	0.261569533571959	0.99996157728007	137.328397712441	233.128041297865	70.4802109327688	153.403918956328
ENSG00000123560	PLP1	proteolipid protein 1 [Source:HGNC Symbol;Acc:HGNC:9086]	protein_coding	182.754350588756	0.380313793887068	0.261594602753384	0.99996157728007	68.3448304894476	448.102669543848	135.926121084625	78.6437812371048
ENSG00000196159	FAT4	FAT atypical cadherin 4 [Source:HGNC Symbol;Acc:HGNC:23109]	protein_coding	483.307350291726	0.385086893181082	0.261741361503922	0.99996157728007	763.929133321302	443.325455582826	273.530342429555	452.44446983322
ENSG00000198121	LPAR1	lysophosphatidic acid receptor 1 [Source:HGNC Symbol;Acc:HGNC:3166]	protein_coding	110.077362166494	0.386261964518097	0.261845321885473	0.99996157728007	110.501454903499	168.157931427969	58.7335091106406	102.916553223866
ENSG00000145604	SKP2	S-phase kinase associated protein 2 [Source:HGNC Symbol;Acc:HGNC:10901]	protein_coding	310.304078787126	0.38592221515902	0.262358385915156	0.99996157728007	466.277815488755	306.697136297602	134.248020824321	333.993342537828
ENSG00000118276	B4GALT6	beta-1,4-galactosyltransferase 6 [Source:HGNC Symbol;Acc:HGNC:929]	protein_coding	92.9716951684011	0.384993379220302	0.262364692800655	0.99996157728007	120.082505906693	117.519463441137	53.6992083297286	80.5856029960457
ENSG00000173258	ZNF483	zinc finger protein 483 [Source:HGNC Symbol;Acc:HGNC:23384]	protein_coding	22.8167482262802	0.340799187768964	0.262458499821857	0.99996157728007	56.2088325520691	10.509870714248	16.7810026030402	7.76728703576344
ENSG00000203896	LIME1	Lck interacting transmembrane adaptor 1 [Source:HGNC Symbol;Acc:HGNC:26016]	protein_coding	35.8856409687992	-0.362383101601491	0.262550715045895	0.99996157728007	35.1305203450432	11.4653135064524	50.3430078091206	46.6037222145806
ENSG00000102908	NFAT5	nuclear factor of activated T cells 5 [Source:HGNC Symbol;Acc:HGNC:7774]	protein_coding	355.288718425125	0.383598762075406	0.262755036032104	0.99996157728007	542.926223514304	342.048519609163	233.255936182259	302.924194394774
ENSG00000062038	CDH3	cadherin 3 [Source:HGNC Symbol;Acc:HGNC:1762]	protein_coding	51.770700513915	-0.374166594081797	0.262857242585009	0.99996157728007	44.0728346146905	24.8415125973135	53.6992083297286	84.4692465139274
ENSG00000183145	RIPPLY3	ripply transcriptional repressor 3 [Source:HGNC Symbol;Acc:HGNC:3047]	protein_coding	50.7921328988504	0.35945193243506	0.262869612079906	0.99996157728007	146.909448715635	4.77721396102183	36.9182057266884	14.5636631920565
ENSG00000153930	ANKFN1	ankyrin repeat and fibronectin type III domain containing 1 [Source:HGNC Symbol;Acc:HGNC:26766]	protein_coding	34.209293818355	0.356121640344868	0.263323494317804	0.99996157728007	13.413471404471	85.989851298393	15.1029023427362	22.3309502278199
ENSG00000174943	KCTD13	potassium channel tetramerization domain containing 13 [Source:HGNC Symbol;Acc:HGNC:22234]	protein_coding	201.575343500464	-0.383581057245329	0.263914893256161	0.99996157728007	164.79407725493	137.583762077429	308.770447895939	195.153086773556
ENSG00000206530	CFAP44	cilia and flagella associated protein 44 [Source:HGNC Symbol;Acc:HGNC:25631]	protein_coding	142.836062139137	0.38462228929182	0.264000671070513	0.99996157728007	143.715765047904	217.840956622596	110.754617180065	99.0329097059839
ENSG00000147526	TACC1	transforming acidic coiled-coil containing protein 1 [Source:HGNC Symbol;Acc:HGNC:11522]	protein_coding	339.918876183474	0.381411431945071	0.264037076501984	0.99996157728007	287.431530095808	558.934033439555	218.153033839522	295.156907359011
ENSG00000150773	PIH1D2	PIH1 domain containing 2 [Source:HGNC Symbol;Acc:HGNC:25210]	protein_coding	29.1063740015542	0.355623075546299	0.264134680046122	0.99996157728007	33.8530468779507	46.816696818014	13.4248020824321	22.3309502278199
ENSG00000139292	LGR5	leucine rich repeat containing G protein-coupled receptor 5 [Source:HGNC Symbol;Acc:HGNC:4504]	protein_coding	43.4252017082682	0.361220096765355	0.264149342505995	0.99996157728007	96.4492467654821	26.7523981817223	18.4591028633442	32.0400590225242
ENSG00000145536	ADAMTS16	ADAM metallopeptidase with thrombospondin type 1 motif 16 [Source:HGNC Symbol;Acc:HGNC:17108]	protein_coding	33.9546413787784	-0.360974189741423	0.264179541313592	0.99996157728007	16.6071550722022	24.8415125973135	23.4934036442563	70.8764942013414
ENSG00000170989	S1PR1	sphingosine-1-phosphate receptor 1 [Source:HGNC Symbol;Acc:HGNC:3165]	protein_coding	344.165462245368	0.382393690732414	0.264374575941	0.99996157728007	157.129236452375	786.329417984194	276.886542950163	156.316651594739
ENSG00000142025	DMRTC2	DMRT like family C2 [Source:HGNC Symbol;Acc:HGNC:13911]	protein_coding	7.4752644804477	-0.25331038907546	0.264611144220034	0.99996157728007	2.55494693418496	1.91088558440873	23.4934036442563	1.94182175894086
ENSG00000236138	DUX4L26	double homeobox 4 like 26 [Source:HGNC Symbol;Acc:HGNC:50807]	processed_pseudogene	6.71925788677674	-0.246816269982909	0.264620541861647	0.99996157728007	1.91621020063872	1.91088558440873	20.1372031236482	2.91273263841129
ENSG00000165934	CPSF2	cleavage and polyadenylation specific factor 2 [Source:HGNC Symbol;Acc:HGNC:2325]	protein_coding	488.828010188332	0.37918809823184	0.264638146734247	0.99996157728007	603.606213201196	589.508202790094	327.229550759284	434.968074002753
ENSG00000141198	TOM1L1	target of myb1 like 1 membrane trafficking protein [Source:HGNC Symbol;Acc:HGNC:11983]	protein_coding	80.2834421029752	0.380968362854369	0.265123953757474	0.99996157728007	115.611348771869	91.7225080516192	41.9525065076005	71.8474050808118
ENSG00000183691	NOG	noggin [Source:HGNC Symbol;Acc:HGNC:7866]	protein_coding	117.773563334219	0.38364785917719	0.265178645071514	0.99996157728007	160.322920120106	135.67287649302	109.076516919761	66.0219398039893
ENSG00000129493	HEATR5A	HEAT repeat containing 5A [Source:HGNC Symbol;Acc:HGNC:20276]	protein_coding	279.706588725204	0.383391987798769	0.265361489140704	0.99996157728007	148.186922182728	590.463645582299	169.488126290706	210.687660845083
ENSG00000130479	MAP1S	microtubule associated protein 1S [Source:HGNC Symbol;Acc:HGNC:15715]	protein_coding	326.320644171045	-0.380178351040551	0.265459450003941	0.99996157728007	320.007103506666	188.22223006426	451.408970021781	345.644273091473
ENSG00000186153	WWOX	WW domain containing oxidoreductase [Source:HGNC Symbol;Acc:HGNC:12799]	protein_coding	69.449116854158	0.380126328925471	0.265718975897549	0.99996157728007	91.9780896306585	87.9007368828017	50.3430078091206	47.5746330940511
ENSG00000284237			lincRNA	3.59892824047564	-0.178050555205469	0.265848575267779	0.99996157728007	0	0	13.4248020824321	0.97091087947043
ENSG00000261192	RNF126P1	ring finger protein 126 pseudogene 1 [Source:HGNC Symbol;Acc:HGNC:30340]	transcribed_processed_pseudogene	4.35493483414661	-0.191187483687731	0.266126870808066	0.99996157728007	0.638736733546239	0	16.7810026030402	0
ENSG00000165650	PDZD8	PDZ domain containing 8 [Source:HGNC Symbol;Acc:HGNC:26974]	protein_coding	415.615154669498	0.38107076941795	0.266315653781878	0.99996157728007	646.401574348794	388.865216427177	253.393139305907	373.800688596116
ENSG00000100433	KCNK10	potassium two pore domain channel subfamily K member 10 [Source:HGNC Symbol;Acc:HGNC:6273]	protein_coding	175.849834995551	0.382215574518701	0.266353835053956	0.99996157728007	185.872389461956	254.147782726362	134.248020824321	129.131146969567
ENSG00000226472			transcribed_unprocessed_pseudogene	7.62204715822512	0.259718118711041	0.266518332111469	0.99996157728007	10.8585244702861	14.3316418830655	3.35620052060804	1.94182175894086
ENSG00000232815	DUX4L50	double homeobox 4 like 50 (pseudogene) [Source:HGNC Symbol;Acc:HGNC:51788]	unprocessed_pseudogene	10.5798121189845	-0.285820763289055	0.266607210619735	0.99996157728007	7.02610406900863	1.91088558440873	28.5277044251683	4.85455439735215
ENSG00000183617	MRPL54	mitochondrial ribosomal protein L54 [Source:HGNC Symbol;Acc:HGNC:16685]	protein_coding	83.0500404967328	-0.379912171128947	0.266637580428608	0.99996157728007	79.2033549597337	40.1285972725834	97.3298150976331	115.538394656981
ENSG00000196092	PAX5	paired box 5 [Source:HGNC Symbol;Acc:HGNC:8619]	protein_coding	7.32079206806604	-0.241006951886504	0.266762530826872	0.99996157728007	4.47115713482368	0	15.1029023427362	9.7091087947043
ENSG00000156475	PPP2R2B	protein phosphatase 2 regulatory subunit Bbeta [Source:HGNC Symbol;Acc:HGNC:9305]	protein_coding	579.868304966094	0.376435990155514	0.267032777537831	0.99996157728007	645.124100881702	763.398790971289	369.182057266884	541.7682707445
ENSG00000254166	CASC19	cancer susceptibility 19 (non-protein coding) [Source:HGNC Symbol;Acc:HGNC:49476]	processed_transcript	8.69828219797455	-0.261390201419736	0.267056854396628	0.99996157728007	1.91621020063872	3.82177116881747	25.1715039045603	3.88364351788172
ENSG00000165997	ARL5B	ADP ribosylation factor like GTPase 5B [Source:HGNC Symbol;Acc:HGNC:23052]	protein_coding	477.206761477154	0.376809871745621	0.267244836509647	0.99996157728007	538.45506637948	624.859586101656	322.195249978372	423.317143449108
ENSG00000107779	BMPR1A	bone morphogenetic protein receptor type 1A [Source:HGNC Symbol;Acc:HGNC:1076]	protein_coding	266.534434702428	0.379372887670542	0.267454051139755	0.99996157728007	299.567528033186	356.380161492229	176.200527331922	233.989521952374
ENSG00000072182	ASIC4	acid sensing ion channel subunit family member 4 [Source:HGNC Symbol;Acc:HGNC:21263]	protein_coding	15.8256177149955	-0.317347213133934	0.267601639719328	0.99996157728007	10.8585244702861	5.7326567532262	30.2058046854723	16.5054849509973
ENSG00000273111	LYPD4	LY6/PLAUR domain containing 4 [Source:HGNC Symbol;Acc:HGNC:28659]	protein_coding	6.67177182799686	-0.227053002747816	0.267945571182324	0.99996157728007	3.1936836677312	0	23.4934036442563	0
ENSG00000147874	HAUS6	HAUS augmin like complex subunit 6 [Source:HGNC Symbol;Acc:HGNC:25948]	protein_coding	340.202205413518	0.377721085147496	0.267955984703107	0.99996157728007	383.88077686129	450.013555128257	236.612136702867	290.302352961659
ENSG00000147485	PXDNL	peroxidasin like [Source:HGNC Symbol;Acc:HGNC:26359]	protein_coding	6.67565244494426	-0.234992115855718	0.268183684090241	0.99996157728007	3.83242040127744	0	15.1029023427362	7.76728703576344
ENSG00000143869	GDF7	growth differentiation factor 7 [Source:HGNC Symbol;Acc:HGNC:4222]	protein_coding	30.8874275930515	0.339840007480087	0.268206385674673	0.99996157728007	84.3132488281036	8.5989851298393	15.1029023427362	15.5345740715269
ENSG00000146285	SCML4	Scm polycomb group protein like 4 [Source:HGNC Symbol;Acc:HGNC:21397]	protein_coding	12.197207370765	-0.285553448777764	0.268363316815437	0.99996157728007	10.2197877367398	0.955442792204367	20.1372031236482	17.4763958304677
ENSG00000232203	SLC25A6P2	solute carrier family 25 member 6 pseudogene 2 [Source:HGNC Symbol;Acc:HGNC:43850]	processed_pseudogene	3.7586124238622	-0.190631258082486	0.269312040011871	0.99996157728007	0.638736733546239	0	13.4248020824321	0.97091087947043
ENSG00000140506	LMAN1L	lectin, mannose binding 1 like [Source:HGNC Symbol;Acc:HGNC:6632]	protein_coding	3.7586124238622	-0.190631258082486	0.269312040011871	0.99996157728007	0.638736733546239	0	13.4248020824321	0.97091087947043
ENSG00000105583	WDR83OS	WD repeat domain 83 opposite strand [Source:HGNC Symbol;Acc:HGNC:30203]	protein_coding	154.879310193674	-0.380328807934498	0.269394527601577	0.99996157728007	148.186922182728	83.1235229217799	167.810026030402	220.396769639788
ENSG00000284523			antisense	6.03051282182249	-0.228094771840424	0.269957430705705	0.99996157728007	3.1936836677312	0	15.1029023427362	5.82546527682258
ENSG00000133878	DUSP26	dual specificity phosphatase 26 [Source:HGNC Symbol;Acc:HGNC:28161]	protein_coding	52.0510439566321	-0.371435111461796	0.270135289023917	0.99996157728007	45.9890448153292	25.7969553895179	77.1926119739849	59.2255636476962
ENSG00000176840	MIR7-3HG	MIR7-3 host gene [Source:HGNC Symbol;Acc:HGNC:30049]	lincRNA	60.9807531343921	-0.373524265980253	0.270418093063438	0.99996157728007	44.7115713482368	37.2622688959703	112.432717440369	49.5164548529919
ENSG00000146592	CREB5	cAMP responsive element binding protein 5 [Source:HGNC Symbol;Acc:HGNC:16844]	protein_coding	301.580897537829	0.378278162316338	0.270600923047145	0.99996157728007	277.211742359068	476.765953309979	260.105540347123	192.240354135145
ENSG00000115041	KCNIP3	potassium voltage-gated channel interacting protein 3 [Source:HGNC Symbol;Acc:HGNC:15523]	protein_coding	41.7529639505723	-0.360690077744045	0.270996440712921	0.99996157728007	20.4395754734797	32.4850549349485	77.1926119739849	36.8946134198763
ENSG00000138696	BMPR1B	bone morphogenetic protein receptor type 1B [Source:HGNC Symbol;Acc:HGNC:1077]	protein_coding	168.288742266569	0.378003260878289	0.27112011417015	0.99996157728007	81.7583018939186	373.578131751907	109.076516919761	108.742018500688
ENSG00000225335			antisense	4.19526424589093	-0.21009724319008	0.271201527072953	0.99996157728007	0.638736733546239	0.955442792204367	8.39050130152009	6.79637615629301
ENSG00000141934	PLPP2	phospholipid phosphatase 2 [Source:HGNC Symbol;Acc:HGNC:9230]	protein_coding	18.6228384130629	-0.323674131885363	0.271321814037978	0.99996157728007	17.2458918057485	3.82177116881747	36.9182057266884	16.5054849509973
ENSG00000160229	ZNF66	zinc finger protein 66 [Source:HGNC Symbol;Acc:HGNC:13135]	protein_coding	17.816731285162	0.316381738863662	0.271860843252147	0.99996157728007	32.5755734108582	20.0642986362917	5.03430078091206	13.592752312586
ENSG00000163734	CXCL3	C-X-C motif chemokine ligand 3 [Source:HGNC Symbol;Acc:HGNC:4604]	protein_coding	4.22695470177558	-0.20120115349764	0.271966726996475	0.99996157728007	1.27747346709248	0	11.7467018221281	3.88364351788172
ENSG00000213626	LBH	limb bud and heart development [Source:HGNC Symbol;Acc:HGNC:29532]	protein_coding	516.580431160977	-0.375104616925401	0.271967873932978	0.99996157728007	578.056743859347	247.459683180931	661.171502559783	579.633795043847
ENSG00000219392	ZNF602P	zinc finger protein 602, pseudogene [Source:HGNC Symbol;Acc:HGNC:23313]	unprocessed_pseudogene	3.37719429937727	-0.173746985845555	0.272189671089343	0.99996157728007	0	0	6.71240104121607	6.79637615629301
ENSG00000162407	PLPP3	phospholipid phosphatase 3 [Source:HGNC Symbol;Acc:HGNC:9229]	protein_coding	816.414591492334	0.37248666049778	0.272219461432926	0.99996157728007	189.066073129687	2178.40956622596	555.45118616063	342.731540453062
ENSG00000132746	ALDH3B2	aldehyde dehydrogenase 3 family member B2 [Source:HGNC Symbol;Acc:HGNC:411]	protein_coding	4.33782167232477	-0.201088385978603	0.272264145741478	0.99996157728007	1.27747346709248	0	15.1029023427362	0.97091087947043
ENSG00000251692	PTX4	pentraxin 4 [Source:HGNC Symbol;Acc:HGNC:14171]	protein_coding	4.33782167232477	-0.201088385978603	0.272264145741478	0.99996157728007	1.27747346709248	0	15.1029023427362	0.97091087947043
ENSG00000167851	CD300A	CD300a molecule [Source:HGNC Symbol;Acc:HGNC:19319]	protein_coding	4.33782167232477	-0.201088385978603	0.272264145741478	0.99996157728007	1.27747346709248	0	15.1029023427362	0.97091087947043
ENSG00000182050	MGAT4C	MGAT4 family member C [Source:HGNC Symbol;Acc:HGNC:30871]	protein_coding	38.3577652470323	0.355253053685869	0.27235308506914	0.99996157728007	30.0206264766733	76.4354233763493	28.5277044251683	18.4473067099382
ENSG00000118785	SPP1	secreted phosphoprotein 1 [Source:HGNC Symbol;Acc:HGNC:11255]	protein_coding	14.561304732945	-0.304261864267425	0.272360661553496	0.99996157728007	1.27747346709248	14.3316418830655	6.71240104121607	35.9237025404059
ENSG00000147145	LPAR4	lysophosphatidic acid receptor 4 [Source:HGNC Symbol;Acc:HGNC:4478]	protein_coding	183.228580760474	0.37343616737826	0.272631390073957	0.99996157728007	77.287144759095	430.904699284169	139.282321605234	85.4401573933979
ENSG00000116062	MSH6	mutS homolog 6 [Source:HGNC Symbol;Acc:HGNC:7329]	protein_coding	798.213384320021	0.372003850125235	0.272759866253722	0.99996157728007	1040.50213894682	897.1607818799	520.211080694246	734.979535759116
ENSG00000100234	TIMP3	TIMP metallopeptidase inhibitor 3 [Source:HGNC Symbol;Acc:HGNC:11822]	protein_coding	318.657275899625	0.374743283382231	0.27276964363214	0.99996157728007	251.023536283672	541.736063179876	189.625329414354	292.244174720599
ENSG00000224791	KRT18P39	keratin 18 pseudogene 39 [Source:HGNC Symbol;Acc:HGNC:33408]	processed_pseudogene	3.42213089526725	-0.173378068386294	0.27285756991811	0.99996157728007	0	0	11.7467018221281	1.94182175894086
ENSG00000065618	COL17A1	collagen type XVII alpha 1 chain [Source:HGNC Symbol;Acc:HGNC:2194]	protein_coding	11.745565084081	-0.273968175303383	0.272970243195079	0.99996157728007	7.02610406900863	1.91088558440873	5.03430078091206	33.0109699019946
ENSG00000149926	FAM57B	family with sequence similarity 57 member B [Source:HGNC Symbol;Acc:HGNC:25295]	protein_coding	362.744375182503	-0.375447158072155	0.272990281960905	0.99996157728007	420.288770673426	159.558946298129	486.649075488165	384.48070827029
ENSG00000272674	PCDHB16	protocadherin beta 16 [Source:HGNC Symbol;Acc:HGNC:14546]	protein_coding	49.7977266237531	0.36608976079511	0.273155151013684	0.99996157728007	33.2143101444044	102.232378765867	26.8496041648643	36.8946134198763
ENSG00000100056	ESS2	ess-2 splicing factor homolog [Source:HGNC Symbol;Acc:HGNC:16817]	protein_coding	158.806330050706	-0.376920068297244	0.273209522759731	0.99996157728007	127.108609975702	112.742249480115	196.33773045557	199.036730291438
ENSG00000177106	EPS8L2	EPS8 like 2 [Source:HGNC Symbol;Acc:HGNC:21296]	protein_coding	28.3252339213295	-0.331590367250902	0.273211937796327	0.99996157728007	30.0206264766733	3.82177116881747	31.8839049457764	47.5746330940511
ENSG00000164219	PGGT1B	protein geranylgeranyltransferase type I subunit beta [Source:HGNC Symbol;Acc:HGNC:8895]	protein_coding	210.522156547085	0.376264034376763	0.273265479993078	0.99996157728007	184.594915994863	343.003962401368	142.638522125842	171.851225666266
ENSG00000176170	SPHK1	sphingosine kinase 1 [Source:HGNC Symbol;Acc:HGNC:11240]	protein_coding	77.7155664226434	-0.373538914619324	0.27365603428937	0.99996157728007	71.5385141571788	39.173154480379	85.5831132755049	114.567483777511
ENSG00000126467	TSKS	testis specific serine kinase substrate [Source:HGNC Symbol;Acc:HGNC:30719]	protein_coding	7.07285257719353	-0.238716670299314	0.273978047382525	0.99996157728007	1.91621020063872	1.91088558440873	23.4934036442563	0.97091087947043
ENSG00000185591	SP1	Sp1 transcription factor [Source:HGNC Symbol;Acc:HGNC:11205]	protein_coding	487.60705943752	0.372426127881837	0.274062084554114	0.99996157728007	673.228517157736	519.760878959176	338.976252581412	418.462589051755
ENSG00000204264	PSMB8	proteasome subunit beta 8 [Source:HGNC Symbol;Acc:HGNC:9545]	protein_coding	16.4705316476671	-0.306649764671181	0.274169085901511	0.99996157728007	1.27747346709248	17.1979702596786	13.4248020824321	33.9818807814651
ENSG00000091947	TMEM101	transmembrane protein 101 [Source:HGNC Symbol;Acc:HGNC:28653]	protein_coding	86.9371480487375	-0.375259710798539	0.274544351077676	0.99996157728007	68.9835672229939	57.326567532262	110.754617180065	110.683840259629
ENSG00000162980	ARL5A	ADP ribosylation factor like GTPase 5A [Source:HGNC Symbol;Acc:HGNC:696]	protein_coding	198.947123267634	0.374990455754767	0.274718387746204	0.99996157728007	203.118281267704	290.454608830127	134.248020824321	167.967582148384
ENSG00000180828	BHLHE22	basic helix-loop-helix family member e22 [Source:HGNC Symbol;Acc:HGNC:11963]	protein_coding	39.5494857626068	-0.325143547528609	0.274741712335978	0.99996157728007	39.6016774798668	2.8663283766131	23.4934036442563	92.2365335496909
ENSG00000104312	RIPK2	receptor interacting serine/threonine kinase 2 [Source:HGNC Symbol;Acc:HGNC:10020]	protein_coding	59.3995014062369	0.370183544106913	0.274971803247107	0.99996157728007	51.0989386836991	105.09870714248	31.8839049457764	49.5164548529919
ENSG00000152518	ZFP36L2	ZFP36 ring finger protein like 2 [Source:HGNC Symbol;Acc:HGNC:1108]	protein_coding	438.699221376323	0.372560488726401	0.275182972376903	0.99996157728007	513.544333771176	552.245933894124	434.627967418741	254.378650421253
ENSG00000187240	DYNC2H1	dynein cytoplasmic 2 heavy chain 1 [Source:HGNC Symbol;Acc:HGNC:2962]	protein_coding	385.380683262538	0.374430639629143	0.275263927366639	0.99996157728007	591.470215263818	364.979146622068	224.865434880738	360.20793628353
ENSG00000114473	IQCG	IQ motif containing G [Source:HGNC Symbol;Acc:HGNC:25251]	protein_coding	184.606640203034	0.375405482829592	0.275568403681297	0.99996157728007	160.322920120106	307.652579089806	151.029023427362	119.422038174863
ENSG00000087086	FTL	ferritin light chain [Source:HGNC Symbol;Acc:HGNC:3999]	protein_coding	3829.57774650386	-0.36731681064281	0.275871208792983	0.99996157728007	2765.09131952167	3161.56019940425	3237.05540212645	6154.60406496306
ENSG00000146374	RSPO3	R-spondin 3 [Source:HGNC Symbol;Acc:HGNC:20866]	protein_coding	92.4233443105595	0.318768588386188	0.27594925124772	0.99996157728007	291.263950497085	2.8663283766131	13.4248020824321	62.1382962861075
ENSG00000115468	EFHD1	EF-hand domain family member D1 [Source:HGNC Symbol;Acc:HGNC:29556]	protein_coding	60.524219595336	0.364911390309659	0.276280483910613	0.99996157728007	60.6799896868927	98.4106075970498	58.7335091106406	24.2727719867608
ENSG00000158528	PPP1R9A	protein phosphatase 1 regulatory subunit 9A [Source:HGNC Symbol;Acc:HGNC:14946]	protein_coding	365.151429606182	0.370859855572061	0.276283160414198	0.99996157728007	425.398664541795	466.256082595731	271.852242169251	297.098729117952
ENSG00000196712	NF1	neurofibromin 1 [Source:HGNC Symbol;Acc:HGNC:7765]	protein_coding	1070.64804082222	0.366825385471074	0.276397441510028	0.99996157728007	1196.35390193211	1389.21381986515	766.891818958936	930.132622532672
ENSG00000116747	TROVE2	TROVE domain family member 2 [Source:HGNC Symbol;Acc:HGNC:11313]	protein_coding	612.606664128923	0.369080204480177	0.276687447006917	0.99996157728007	590.192741796725	908.626095386353	456.443270802693	495.164548529919
ENSG00000165476	REEP3	receptor accessory protein 3 [Source:HGNC Symbol;Acc:HGNC:23711]	protein_coding	273.392085243539	0.372217228336196	0.276960115934531	0.99996157728007	288.7090035629	378.355345712929	152.707123687666	273.796868010661
ENSG00000163485	ADORA1	adenosine A1 receptor [Source:HGNC Symbol;Acc:HGNC:262]	protein_coding	52.262459255398	0.365416431947908	0.276967382865197	0.99996157728007	44.7115713482368	94.5888364282323	31.8839049457764	37.8655242993468
ENSG00000128185	DGCR6L	DiGeorge syndrome critical region gene 6 like [Source:HGNC Symbol;Acc:HGNC:18551]	protein_coding	137.170664177863	-0.374335365487907	0.277009745640481	0.99996157728007	122.637452840878	83.1235229217799	159.419524728882	183.502156219911
ENSG00000215301	DDX3X	DEAD-box helicase 3, X-linked [Source:HGNC Symbol;Acc:HGNC:2745]	protein_coding	2658.5030696282	0.364559238735299	0.277220651578782	0.99996157728007	3049.32916594975	3349.78242946851	2015.39841262513	2219.5022704694
ENSG00000149243	KLHL35	kelch like family member 35 [Source:HGNC Symbol;Acc:HGNC:26597]	protein_coding	50.7713010976234	-0.361862315635855	0.27729120984194	0.99996157728007	54.9313590849766	16.2425274674742	68.8021106724647	63.109207165578
ENSG00000163462	TRIM46	tripartite motif containing 46 [Source:HGNC Symbol;Acc:HGNC:19019]	protein_coding	250.265369306838	-0.373270537484264	0.277299794515813	0.99996157728007	284.876583161623	110.831363895707	330.585751279892	274.767778890132
ENSG00000156876	SASS6	SAS-6 centriolar assembly protein [Source:HGNC Symbol;Acc:HGNC:25403]	protein_coding	79.0019751737102	0.371545443642845	0.277408628572907	0.99996157728007	104.752824301583	97.4551648048454	41.9525065076005	71.8474050808118
ENSG00000183833	MAATS1	MYCBP associated and testis expressed 1 [Source:HGNC Symbol;Acc:HGNC:24010]	protein_coding	119.481824396162	0.373984823067726	0.277454703502661	0.99996157728007	150.103132383366	150.004518376086	85.5831132755049	92.2365335496909
ENSG00000235275	KRT18P16	keratin 18 pseudogene 16 [Source:HGNC Symbol;Acc:HGNC:33384]	processed_pseudogene	3.58181507865381	-0.185425382098479	0.27749494525861	0.99996157728007	0.638736733546239	0	11.7467018221281	1.94182175894086
ENSG00000229511	GAS2L1P1	growth arrest specific 2 like 1 pseudogene 1 [Source:HGNC Symbol;Acc:HGNC:50293]	processed_pseudogene	3.58181507865381	-0.185425382098479	0.27749494525861	0.99996157728007	0.638736733546239	0	11.7467018221281	1.94182175894086
ENSG00000134470	IL15RA	interleukin 15 receptor subunit alpha [Source:HGNC Symbol;Acc:HGNC:5978]	protein_coding	3.58181507865381	-0.185425382098479	0.27749494525861	0.99996157728007	0.638736733546239	0	11.7467018221281	1.94182175894086
ENSG00000215156			processed_pseudogene	17.1264536028676	-0.300178446808602	0.277494953299252	0.99996157728007	6.38736733546239	8.5989851298393	48.6649075488165	4.85455439735215
ENSG00000167889	MGAT5B	mannosyl (alpha-1,6-)-glycoprotein beta-1,6-N-acetyl-glucosaminyltransferase, isozyme B [Source:HGNC Symbol;Acc:HGNC:24140]	protein_coding	289.083111035509	-0.371201164461876	0.277510485665769	0.99996157728007	279.127952559707	171.979702596786	399.387861952356	305.836927033185
ENSG00000283692			lincRNA	7.27377708403831	0.23349301572558	0.277532740657181	0.99996157728007	18.5233652728409	6.68809954543057	0	3.88364351788172
ENSG00000134398	ERN2	endoplasmic reticulum to nucleus signaling 2 [Source:HGNC Symbol;Acc:HGNC:16942]	protein_coding	8.47146292622725	-0.257714482807079	0.277768636865388	0.99996157728007	5.10989386836992	0.955442792204367	26.8496041648643	0.97091087947043
ENSG00000166454	ATMIN	ATM interactor [Source:HGNC Symbol;Acc:HGNC:29034]	protein_coding	706.859830040197	0.367088924329544	0.277774639148049	0.99996157728007	629.794419276592	1089.20478311298	434.627967418741	673.812150352479
ENSG00000176124	DLEU1	deleted in lymphocytic leukemia 1 (non-protein coding) [Source:HGNC Symbol;Acc:HGNC:13747]	processed_transcript	17.6121579505409	0.315625600456919	0.278023856330627	0.99996157728007	17.2458918057485	34.3959405193572	10.0686015618241	8.73819791523387
ENSG00000250067	YJEFN3	YjeF N-terminal domain containing 3 [Source:HGNC Symbol;Acc:HGNC:24785]	protein_coding	135.341113551912	-0.373411111992717	0.278158348070651	0.99996157728007	152.658079317551	53.5047963634445	233.255936182259	101.945642344395
ENSG00000129646	QRICH2	glutamine rich 2 [Source:HGNC Symbol;Acc:HGNC:25326]	protein_coding	144.011168379574	-0.373194994775889	0.278355018113161	0.99996157728007	118.805032439601	94.5888364282323	231.577835921955	131.072968728508
ENSG00000170439	METTL7B	methyltransferase like 7B [Source:HGNC Symbol;Acc:HGNC:28276]	protein_coding	6.71814492675945	0.237941896051736	0.278365106639705	0.99996157728007	1.27747346709248	21.9751842207004	1.67810026030402	1.94182175894086
ENSG00000158865	SLC5A11	solute carrier family 5 member 11 [Source:HGNC Symbol;Acc:HGNC:23091]	protein_coding	12.6380129448468	-0.288960170670597	0.278548430757366	0.99996157728007	6.38736733546239	4.77721396102183	33.5620052060804	5.82546527682258
ENSG00000204287	HLA-DRA	major histocompatibility complex, class II, DR alpha [Source:HGNC Symbol;Acc:HGNC:4947]	protein_coding	4.76764383905459	-0.201903912941491	0.278591795684957	0.99996157728007	0.638736733546239	0.955442792204367	0	17.4763958304677
ENSG00000060566	CREB3L3	cAMP responsive element binding protein 3 like 3 [Source:HGNC Symbol;Acc:HGNC:18855]	protein_coding	7.90936683958653	-0.241760235551676	0.278656143538384	0.99996157728007	3.83242040127744	0.955442792204367	26.8496041648643	0
ENSG00000179603	GRM8	glutamate metabotropic receptor 8 [Source:HGNC Symbol;Acc:HGNC:4600]	protein_coding	50.884959891142	0.36251535966249	0.278680322530204	0.99996157728007	80.4808284268262	54.4602391556489	26.8496041648643	41.7491678172285
ENSG00000172346	CSDC2	cold shock domain containing C2 [Source:HGNC Symbol;Acc:HGNC:30359]	protein_coding	188.525984255811	-0.372252463752521	0.27874332055641	0.99996157728007	195.453440465149	96.499722012641	271.852242169251	190.298532376204
ENSG00000207955			lincRNA	8.78521994653387	-0.265678686672538	0.278783387257619	0.99996157728007	2.55494693418496	4.77721396102183	8.39050130152009	19.4182175894086
ENSG00000138675	FGF5	fibroblast growth factor 5 [Source:HGNC Symbol;Acc:HGNC:3683]	protein_coding	6.32847423923388	-0.230764834803823	0.27898354016636	0.99996157728007	2.55494693418496	0.955442792204367	3.35620052060804	18.4473067099382
ENSG00000172340	SUCLG2	succinate-CoA ligase GDP-forming beta subunit [Source:HGNC Symbol;Acc:HGNC:11450]	protein_coding	119.442638233674	0.371860049439523	0.279908610116557	0.99996157728007	135.412187511803	161.469831882538	53.6992083297286	127.189325210626
ENSG00000100012	SEC14L3	SEC14 like lipid binding 3 [Source:HGNC Symbol;Acc:HGNC:18655]	protein_coding	9.1640886081289	-0.266565864962326	0.280170213684505	0.99996157728007	4.47115713482368	2.8663283766131	23.4934036442563	5.82546527682258
ENSG00000132388	UBE2G1	ubiquitin conjugating enzyme E2 G1 [Source:HGNC Symbol;Acc:HGNC:12482]	protein_coding	491.673150882946	0.366989894226229	0.28038768379917	0.99996157728007	493.743495031243	707.983109023436	377.572558568404	387.393440908702
ENSG00000133247	KMT5C	lysine methyltransferase 5C [Source:HGNC Symbol;Acc:HGNC:28405]	protein_coding	149.324894896343	-0.37154450283226	0.280463196634467	0.99996157728007	154.57428951819	74.5245377919406	214.796833318914	153.403918956328
ENSG00000255346	NOX5	NADPH oxidase 5 [Source:HGNC Symbol;Acc:HGNC:14874]	protein_coding	5.89865207250407	-0.22259532716141	0.280687608018061	0.99996157728007	3.1936836677312	0	18.4591028633442	1.94182175894086
ENSG00000106327	TFR2	transferrin receptor 2 [Source:HGNC Symbol;Acc:HGNC:11762]	protein_coding	37.2845244529385	-0.352907281981896	0.281073096862326	0.99996157728007	33.8530468779507	13.3761990908611	80.5488124945929	21.3600393483495
ENSG00000111554	MDM1	Mdm1 nuclear protein [Source:HGNC Symbol;Acc:HGNC:29917]	protein_coding	187.580224308543	0.370735128788559	0.281486846333589	0.99996157728007	281.682899493892	187.266787272056	112.432717440369	168.938493027855
ENSG00000261371	PECAM1	platelet and endothelial cell adhesion molecule 1 [Source:HGNC Symbol;Acc:HGNC:8823]	protein_coding	9.43717562982367	-0.262209647188834	0.281618884085624	0.99996157728007	3.1936836677312	3.82177116881747	26.8496041648643	3.88364351788172
ENSG00000173917	HOXB2	homeobox B2 [Source:HGNC Symbol;Acc:HGNC:5113]	protein_coding	4.66360652380431	-0.213567898634462	0.281656670334646	0.99996157728007	1.27747346709248	0.955442792204367	6.71240104121607	9.7091087947043
ENSG00000198729	PPP1R14C	protein phosphatase 1 regulatory inhibitor subunit 14C [Source:HGNC Symbol;Acc:HGNC:14952]	protein_coding	60.6002077860679	0.365231453618301	0.281778847512125	0.99996157728007	49.1827284830604	109.875921103502	31.8839049457764	51.4582766119328
ENSG00000242861			antisense	3.58424162482387	0.173646233763238	0.281785670047029	0.99996157728007	1.91621020063872	12.4207562986568	0	0
ENSG00000125995	ROMO1	reactive oxygen species modulator 1 [Source:HGNC Symbol;Acc:HGNC:16185]	protein_coding	185.7382851751	-0.370607587524253	0.281825898327609	0.99996157728007	178.846285392947	99.3660503892541	181.234828112834	283.505976805366
ENSG00000188921	HACD4	3-hydroxyacyl-CoA dehydratase 4 [Source:HGNC Symbol;Acc:HGNC:20920]	protein_coding	20.2907776344261	0.322236892345376	0.281867912337659	0.99996157728007	23.6332591412109	34.3959405193572	13.4248020824321	9.7091087947043
ENSG00000204335	SP5	Sp5 transcription factor [Source:HGNC Symbol;Acc:HGNC:14529]	protein_coding	46.7999018738305	0.350913412417678	0.281968787410804	0.99996157728007	125.192399775063	9.55442792204367	36.9182057266884	15.5345740715269
ENSG00000132563	REEP2	receptor accessory protein 2 [Source:HGNC Symbol;Acc:HGNC:17975]	protein_coding	699.23578484277	-0.363864732214596	0.282214498293662	0.99996157728007	654.066415151349	456.701654673687	916.242742125994	769.932327420051
ENSG00000181744	C3orf58	chromosome 3 open reading frame 58 [Source:HGNC Symbol;Acc:HGNC:28490]	protein_coding	381.45283087741	0.366977346854273	0.28221995478573	0.99996157728007	355.776360585255	583.775546036868	285.277044251683	300.982372635833
ENSG00000256103	ATP5MFP5	ATP synthase membrane subunit f pseudogene 5 [Source:HGNC Symbol;Acc:HGNC:33611]	processed_pseudogene	4.74023357557894	-0.20504413497876	0.282225567045027	0.99996157728007	1.91621020063872	0	15.1029023427362	1.94182175894086
ENSG00000103313	MEFV	MEFV, pyrin innate immunity regulator [Source:HGNC Symbol;Acc:HGNC:6998]	protein_coding	4.74023357557894	-0.20504413497876	0.282225567045027	0.99996157728007	1.91621020063872	0	15.1029023427362	1.94182175894086
ENSG00000180209	MYLPF	myosin light chain, phosphorylatable, fast skeletal muscle [Source:HGNC Symbol;Acc:HGNC:29824]	protein_coding	4.74023357557894	-0.20504413497876	0.282225567045027	0.99996157728007	1.91621020063872	0	15.1029023427362	1.94182175894086
ENSG00000105662	CRTC1	CREB regulated transcription coactivator 1 [Source:HGNC Symbol;Acc:HGNC:16062]	protein_coding	389.413951218539	-0.366043103473724	0.282258337665178	0.99996157728007	356.415097318802	249.37056876534	590.691291627014	361.178847163
ENSG00000078177	N4BP2	NEDD4 binding protein 2 [Source:HGNC Symbol;Acc:HGNC:29851]	protein_coding	354.476357178069	0.368987685338414	0.282352010829201	0.99996157728007	500.769599100252	368.800917790886	192.981529934962	355.353381886177
ENSG00000109762	SNX25	sorting nexin 25 [Source:HGNC Symbol;Acc:HGNC:21883]	protein_coding	90.7520860888959	0.369439863801766	0.282365061814109	0.99996157728007	100.28166716676	129.940219739794	57.0554088503366	75.7310485986935
ENSG00000095564	BTAF1	B-TFIID TATA-box binding protein associated factor 1 [Source:HGNC Symbol;Acc:HGNC:17307]	protein_coding	650.017108045833	0.364351158638675	0.282596808777087	0.99996157728007	806.7244944689	765.309676555698	439.662268199653	588.371992959081
ENSG00000055332	EIF2AK2	eukaryotic translation initiation factor 2 alpha kinase 2 [Source:HGNC Symbol;Acc:HGNC:9437]	protein_coding	673.468232427192	0.364630345812758	0.282666423123545	0.99996157728007	749.876925183285	881.873697204631	605.794193969751	456.328113351102
ENSG00000104894	CD37	CD37 molecule [Source:HGNC Symbol;Acc:HGNC:1666]	protein_coding	68.0270716231354	0.343099536118399	0.282802634538191	0.99996157728007	195.453440465149	9.55442792204367	30.2058046854723	36.8946134198763
ENSG00000196636	SDHAF3	succinate dehydrogenase complex assembly factor 3 [Source:HGNC Symbol;Acc:HGNC:21752]	protein_coding	50.6218991344749	0.360647027081552	0.283056966185663	0.99996157728007	35.1305203450432	98.4106075970498	18.4591028633442	50.4873657324624
ENSG00000103269	RHBDL1	rhomboid like 1 [Source:HGNC Symbol;Acc:HGNC:10007]	protein_coding	37.5786324436643	-0.352277855001632	0.283107071310407	0.99996157728007	33.8530468779507	16.2425274674742	60.4116093709447	39.8073460582876
ENSG00000113205	PCDHB3	protocadherin beta 3 [Source:HGNC Symbol;Acc:HGNC:8688]	protein_coding	52.6255459092287	0.357910296082001	0.283139181510806	0.99996157728007	49.1827284830604	90.7670652594148	45.3087070282085	25.2436828662312
ENSG00000118473	SGIP1	SH3 domain GRB2 like endophilin interacting protein 1 [Source:HGNC Symbol;Acc:HGNC:25412]	protein_coding	221.744209381984	0.369246463209484	0.283288311094723	0.99996157728007	160.322920120106	406.063186686856	159.419524728882	161.171205992091
ENSG00000143369	ECM1	extracellular matrix protein 1 [Source:HGNC Symbol;Acc:HGNC:3153]	protein_coding	37.1983061876558	-0.352124225376539	0.283409535384156	0.99996157728007	24.2719958747571	24.8415125973135	45.3087070282085	54.3710092503441
ENSG00000187955	COL14A1	collagen type XIV alpha 1 chain [Source:HGNC Symbol;Acc:HGNC:2191]	protein_coding	19.3817592470094	-0.302710089732424	0.283419085857522	0.99996157728007	8.30357753610111	9.55442792204367	3.35620052060804	56.3128310092849
ENSG00000257167	TMPO-AS1	TMPO antisense RNA 1 [Source:HGNC Symbol;Acc:HGNC:44158]	antisense	33.4911838556544	0.346541522359175	0.283480588745066	0.99996157728007	53.0151488843379	38.2177116881747	18.4591028633442	24.2727719867608
ENSG00000156463	SH3RF2	SH3 domain containing ring finger 2 [Source:HGNC Symbol;Acc:HGNC:26299]	protein_coding	12.5019984434753	-0.282683670152082	0.283525876680059	0.99996157728007	10.2197877367398	1.91088558440873	18.4591028633442	19.4182175894086
ENSG00000119636	BBOF1	basal body orientation factor 1 [Source:HGNC Symbol;Acc:HGNC:19855]	protein_coding	73.9539291506318	0.365527026652218	0.283629137835134	0.99996157728007	65.7898835552626	127.073891363181	55.3773085900326	47.5746330940511
ENSG00000152784	PRDM8	PR/SET domain 8 [Source:HGNC Symbol;Acc:HGNC:13993]	protein_coding	37.5219063536311	-0.347093737453117	0.283813228509868	0.99996157728007	17.2458918057485	27.7078409739266	16.7810026030402	88.3528900318091
ENSG00000129675	ARHGEF6	Rac/Cdc42 guanine nucleotide exchange factor 6 [Source:HGNC Symbol;Acc:HGNC:685]	protein_coding	449.187245484066	0.365711643161323	0.283932970278915	0.99996157728007	127.747346709248	1145.57590785304	302.058046854723	221.367680519258
ENSG00000262890			lincRNA	12.7591322588833	0.271750033747213	0.283997913970437	0.99996157728007	3.1936836677312	38.2177116881747	6.71240104121607	2.91273263841129
ENSG00000172954	LCLAT1	lysocardiolipin acyltransferase 1 [Source:HGNC Symbol;Acc:HGNC:26756]	protein_coding	81.3098734102259	0.366951327484143	0.284059925058052	0.99996157728007	111.140191637046	96.499722012641	48.6649075488165	68.9346724424005
ENSG00000169946	ZFPM2	zinc finger protein, FOG family member 2 [Source:HGNC Symbol;Acc:HGNC:16700]	protein_coding	92.172794330378	0.362229722884176	0.284178643287116	0.99996157728007	170.542707856846	72.6136522075319	35.2401054663844	90.29471179075
ENSG00000183921	SDR42E2	short chain dehydrogenase/reductase family 42E, member 2 [Source:HGNC Symbol;Acc:HGNC:35414]	protein_coding	4.99620743545186	-0.213932764840697	0.284179871096166	0.99996157728007	1.27747346709248	0.955442792204367	16.7810026030402	0.97091087947043
ENSG00000128626	MRPS12	mitochondrial ribosomal protein S12 [Source:HGNC Symbol;Acc:HGNC:10380]	protein_coding	79.0056717838755	-0.362071888360713	0.284191271072306	0.99996157728007	81.7583018939186	29.6187265583354	75.5145117136808	129.131146969567
ENSG00000105855	ITGB8	integrin subunit beta 8 [Source:HGNC Symbol;Acc:HGNC:6163]	protein_coding	1202.13172815551	0.368067072665754	0.284210367385198	0.99996157728007	673.867253891283	2456.44341875743	892.749338481738	785.466901491578
ENSG00000111679	PTPN6	protein tyrosine phosphatase, non-receptor type 6 [Source:HGNC Symbol;Acc:HGNC:9658]	protein_coding	8.58487935966634	-0.259198647049524	0.284230998958765	0.99996157728007	3.83242040127744	2.8663283766131	21.8153033839522	5.82546527682258
ENSG00000112531	QKI	QKI, KH domain containing RNA binding [Source:HGNC Symbol;Acc:HGNC:21100]	protein_coding	4275.52487917959	0.367195970642802	0.284270725666219	0.99996157728007	2468.71747515622	8581.78715957962	3169.93139171429	2881.66349026824
ENSG00000125966	MMP24	matrix metallopeptidase 24 [Source:HGNC Symbol;Acc:HGNC:7172]	protein_coding	228.561695909722	-0.368054389575012	0.284288861897217	0.99996157728007	219.725436339906	131.851105324203	250.036938785299	312.633303189479
ENSG00000105643	ARRDC2	arrestin domain containing 2 [Source:HGNC Symbol;Acc:HGNC:25225]	protein_coding	8.98729126292051	-0.263559824443762	0.284361664849055	0.99996157728007	4.47115713482368	2.8663283766131	21.8153033839522	6.79637615629301
ENSG00000081052	COL4A4	collagen type IV alpha 4 chain [Source:HGNC Symbol;Acc:HGNC:2206]	protein_coding	7.65044394136209	-0.229065283366984	0.284368407435826	0.99996157728007	4.47115713482368	0	6.71240104121607	19.4182175894086
ENSG00000164039	BDH2	3-hydroxybutyrate dehydrogenase 2 [Source:HGNC Symbol;Acc:HGNC:32389]	protein_coding	106.845772633444	0.368452536354306	0.284404197721559	0.99996157728007	90.700616163566	179.623244934421	57.0554088503366	100.003820585454
ENSG00000006757	PNPLA4	patatin like phospholipase domain containing 4 [Source:HGNC Symbol;Acc:HGNC:24887]	protein_coding	37.0614860989067	0.349765849127136	0.284527947990936	0.99996157728007	40.8791509469593	58.2820103244664	15.1029023427362	33.9818807814651
ENSG00000260766	NA	NA	NA	58.0795381438182	0.354103018703177	0.284683034219016	0.99996157728007	31.2980999437657	129.940219739794	41.9525065076005	29.1273263841129
ENSG00000205890			antisense	6.15462593237699	-0.229858220333586	0.284684258029754	0.99996157728007	2.55494693418496	0.955442792204367	20.1372031236482	0.97091087947043
ENSG00000152583	SPARCL1	SPARC like 1 [Source:HGNC Symbol;Acc:HGNC:11220]	protein_coding	1136.76503173005	-0.365530115855934	0.285043705689005	0.99996157728007	266.991954622328	1393.99103382617	2072.45382147546	813.62331699622
ENSG00000101306	MYLK2	myosin light chain kinase 2 [Source:HGNC Symbol;Acc:HGNC:16243]	protein_coding	7.31692504624952	-0.245252804314104	0.285052247259381	0.99996157728007	4.47115713482368	0.955442792204367	15.1029023427362	8.73819791523387
ENSG00000204624	DISP3	dispatched RND transporter family member 3 [Source:HGNC Symbol;Acc:HGNC:29251]	protein_coding	194.9991275986	-0.367352743469196	0.285100797297697	0.99996157728007	177.568811925855	122.296677402159	231.577835921955	248.55318514443
ENSG00000169840	GSX1	GS homeobox 1 [Source:HGNC Symbol;Acc:HGNC:20374]	protein_coding	18.3943086661902	-0.291760724432219	0.285107557032649	0.99996157728007	1.27747346709248	17.1979702596786	38.5963059869924	16.5054849509973
ENSG00000196632	WNK3	WNK lysine deficient protein kinase 3 [Source:HGNC Symbol;Acc:HGNC:14543]	protein_coding	293.000144115769	0.364966412648864	0.285358874825915	0.99996157728007	369.828568723273	345.870290777981	234.934036442563	221.367680519258
ENSG00000145734	BDP1	B double prime 1, subunit of RNA polymerase III transcription initiation factor IIIB [Source:HGNC Symbol;Acc:HGNC:13652]	protein_coding	628.26145210059	0.362241746551681	0.285433605061795	0.99996157728007	789.478602663152	729.958293244136	436.306067679045	557.302844816027
ENSG00000083312	TNPO1	transportin 1 [Source:HGNC Symbol;Acc:HGNC:6401]	protein_coding	1453.32269502834	0.362182776693354	0.285483631122046	0.99996157728007	1843.39421301445	1646.22793096812	850.796831974137	1472.87180415664
ENSG00000092969	TGFB2	transforming growth factor beta 2 [Source:HGNC Symbol;Acc:HGNC:11768]	protein_coding	580.505250007345	0.362062663648989	0.285487687403042	0.99996157728007	431.786031877258	985.061518762702	307.092347635635	598.081101753785
ENSG00000114450	GNB4	G protein subunit beta 4 [Source:HGNC Symbol;Acc:HGNC:20731]	protein_coding	370.758234634915	0.363461155813501	0.285901552103406	0.99996157728007	380.687093193559	521.671764543584	246.680738264691	333.993342537828
ENSG00000005889	ZFX	zinc finger protein, X-linked [Source:HGNC Symbol;Acc:HGNC:12869]	protein_coding	215.707398955758	0.365864104056539	0.286054498963952	0.99996157728007	248.468589349487	281.855623700288	157.741424468578	174.763958304677
ENSG00000167244	IGF2	insulin like growth factor 2 [Source:HGNC Symbol;Acc:HGNC:5466]	protein_coding	8.3841391973372	-0.25631887417298	0.286118724926736	0.99996157728007	3.83242040127744	2.8663283766131	8.39050130152009	18.4473067099382
ENSG00000133488	SEC14L4	SEC14 like lipid binding 4 [Source:HGNC Symbol;Acc:HGNC:20627]	protein_coding	5.0133205972737	-0.198566896137749	0.286181542821531	0.99996157728007	0.638736733546239	0.955442792204367	18.4591028633442	0
ENSG00000104998	IL27RA	interleukin 27 receptor subunit alpha [Source:HGNC Symbol;Acc:HGNC:17290]	protein_coding	30.4039373082195	-0.340717894041468	0.286187255740728	0.99996157728007	31.936836677312	7.64354233763493	58.7335091106406	23.3018611072903
ENSG00000198816	ZNF358	zinc finger protein 358 [Source:HGNC Symbol;Acc:HGNC:16838]	protein_coding	268.895146808193	-0.364881268901275	0.286301811275482	0.99996157728007	298.92879129964	125.163005778772	426.237466117221	225.25132403714
ENSG00000163081	CCDC140	coiled-coil domain containing 140 [Source:HGNC Symbol;Acc:HGNC:26514]	protein_coding	4.94057416244647	-0.213906420099204	0.286510263849123	0.99996157728007	0.638736733546239	1.91088558440873	1.67810026030402	15.5345740715269
ENSG00000100767	PAPLN	papilin, proteoglycan like sulfated glycoprotein [Source:HGNC Symbol;Acc:HGNC:19262]	protein_coding	26.4687522810477	-0.333148209828532	0.286566340202236	0.99996157728007	16.6071550722022	15.2870846752699	23.4934036442563	50.4873657324624
ENSG00000085832	EPS15	epidermal growth factor receptor pathway substrate 15 [Source:HGNC Symbol;Acc:HGNC:3419]	protein_coding	599.648937234355	0.361167390371535	0.286665657750789	0.99996157728007	550.591064316858	909.581538178557	404.422162733268	534.000983708737
ENSG00000225138	SLC9A3-AS1	SLC9A3 antisense RNA 1 [Source:HGNC Symbol;Acc:HGNC:40550]	processed_transcript	123.06184508015	-0.366426684055805	0.286715129393826	0.99996157728007	137.967134445988	50.6384679868314	156.063324208274	147.578453679505
ENSG00000197748	CFAP43	cilia and flagella associated protein 43 [Source:HGNC Symbol;Acc:HGNC:26684]	protein_coding	59.9714644165762	0.355991574511078	0.286915923763716	0.99996157728007	40.2404142134131	122.296677402159	45.3087070282085	32.0400590225242
ENSG00000127084	FGD3	FYVE, RhoGEF and PH domain containing 3 [Source:HGNC Symbol;Acc:HGNC:16027]	protein_coding	106.066216372512	-0.350960064175944	0.287044515673726	0.99996157728007	25.5494693418496	106.054149934685	238.290236963171	54.3710092503441
ENSG00000104970	KIR3DX1	killer cell immunoglobulin like receptor, three Ig domains X1 [Source:HGNC Symbol;Acc:HGNC:25043]	protein_coding	4.81941009024347	-0.212036776176236	0.287057885780505	0.99996157728007	1.27747346709248	0.955442792204367	15.1029023427362	1.94182175894086
ENSG00000153347	FAM81B	family with sequence similarity 81 member B [Source:HGNC Symbol;Acc:HGNC:26335]	protein_coding	18.7248100981591	0.294265627718422	0.287060049224496	0.99996157728007	5.74863060191615	52.5493535712402	11.7467018221281	4.85455439735215
ENSG00000205639	MFSD2B	major facilitator superfamily domain containing 2B [Source:HGNC Symbol;Acc:HGNC:37207]	protein_coding	8.10195978769015	-0.248076591813946	0.287101687447419	0.99996157728007	1.91621020063872	3.82177116881747	21.8153033839522	4.85455439735215
ENSG00000169047	IRS1	insulin receptor substrate 1 [Source:HGNC Symbol;Acc:HGNC:6125]	protein_coding	662.151682863163	0.346716391913979	0.287183952414584	0.99996157728007	1868.9436823563	102.232378765867	137.604221344929	539.826448985559
ENSG00000162745	OLFML2B	olfactomedin like 2B [Source:HGNC Symbol;Acc:HGNC:24558]	protein_coding	67.1945283948132	0.335657944538172	0.287287268028778	0.99996157728007	131.579767110525	52.5493535712402	5.03430078091206	79.6146921165753
ENSG00000229020	AKR7A2P1	aldo-keto reductase family 7 member A2 pseudogene 1 [Source:HGNC Symbol;Acc:HGNC:24062]	processed_pseudogene	4.2402008417809	-0.201441999863641	0.287289125101609	0.99996157728007	0.638736733546239	0.955442792204367	13.4248020824321	1.94182175894086
ENSG00000148343	MIGA2	mitoguardin 2 [Source:HGNC Symbol;Acc:HGNC:23621]	protein_coding	147.887604146245	-0.366017467837257	0.287789960265358	0.99996157728007	159.68418338656	67.83643824651	179.55672785253	184.473067099382
ENSG00000074416	MGLL	monoglyceride lipase [Source:HGNC Symbol;Acc:HGNC:17038]	protein_coding	70.9249948036706	-0.358914602304168	0.287842213677098	0.99996157728007	25.5494693418496	76.4354233763493	104.042216138849	77.6728703576344
ENSG00000133816	MICAL2	microtubule associated monooxygenase, calponin and LIM domain containing 2 [Source:HGNC Symbol;Acc:HGNC:24693]	protein_coding	65.6682236448177	-0.336662697878024	0.287965886022563	0.99996157728007	60.0412529533465	13.3761990908611	25.1715039045603	164.083938630503
ENSG00000047410	TPR	translocated promoter region, nuclear basket protein [Source:HGNC Symbol;Acc:HGNC:12017]	protein_coding	1498.49512397526	0.358117862799825	0.288111716668368	0.99996157728007	1950.06324751667	1657.69324447458	1089.08706893731	1297.13693497249
ENSG00000273771			lincRNA	8.47708037141465	0.248185521854157	0.288311905031684	0.99996157728007	0.638736733546239	27.7078409739266	1.67810026030402	3.88364351788172
ENSG00000198768	APCDD1L	APC down-regulated 1 like [Source:HGNC Symbol;Acc:HGNC:26892]	protein_coding	5.98557622593251	-0.21487335257022	0.288388601947345	0.99996157728007	3.1936836677312	0	10.0686015618241	10.6800196741747
ENSG00000279539			TEC	5.98557622593251	-0.21487335257022	0.288388601947345	0.99996157728007	3.1936836677312	0	10.0686015618241	10.6800196741747
ENSG00000163293	NIPAL1	NIPA like domain containing 1 [Source:HGNC Symbol;Acc:HGNC:27194]	protein_coding	10.9867631940805	0.276753243719281	0.288541711242577	0.99996157728007	12.7747346709248	21.0197414284961	3.35620052060804	6.79637615629301
ENSG00000183092	BEGAIN	brain enriched guanylate kinase associated [Source:HGNC Symbol;Acc:HGNC:24163]	protein_coding	81.6732638627842	-0.363730126476904	0.288551474475713	0.99996157728007	80.4808284268262	40.1285972725834	115.788917960977	90.29471179075
ENSG00000151131	C12orf45	chromosome 12 open reading frame 45 [Source:HGNC Symbol;Acc:HGNC:28628]	protein_coding	240.769830220792	0.363367446212605	0.288771082724807	0.99996157728007	354.498887118163	233.128041297865	236.612136702867	138.840255764272
ENSG00000178691	SUZ12	SUZ12 polycomb repressive complex 2 subunit [Source:HGNC Symbol;Acc:HGNC:17101]	protein_coding	449.626209243374	0.36032308024396	0.288954492371946	0.99996157728007	480.330023626772	610.52794421859	322.195249978372	385.451619149761
ENSG00000280011			antisense	14.1329129703669	-0.289498162431742	0.289355709265462	0.99996157728007	8.30357753610111	4.77721396102183	38.5963059869924	4.85455439735215
ENSG00000279118			TEC	6.16257817005023	0.230066342249737	0.289676089078107	0.99996157728007	3.83242040127744	17.1979702596786	1.67810026030402	1.94182175894086
ENSG00000213513	IMPDH1P5	inosine monophosphate dehydrogenase 1 pseudogene 5 [Source:HGNC Symbol;Acc:HGNC:33960]	processed_pseudogene	3.40501773344541	-0.177850438139521	0.289683780911648	0.99996157728007	0.638736733546239	0	10.0686015618241	2.91273263841129
ENSG00000143627	PKLR	pyruvate kinase L/R [Source:HGNC Symbol;Acc:HGNC:9020]	protein_coding	8.97016450596779	-0.251193331695892	0.289761314518003	0.99996157728007	4.47115713482368	1.91088558440873	28.5277044251683	0.97091087947043
ENSG00000051108	HERPUD1	homocysteine inducible ER protein with ubiquitin like domain 1 [Source:HGNC Symbol;Acc:HGNC:13744]	protein_coding	212.183782571259	-0.363983932575418	0.290022230829696	0.99996157728007	151.380605850459	160.514389090334	161.097624989186	375.742510355056
ENSG00000198887	SMC5	structural maintenance of chromosomes 5 [Source:HGNC Symbol;Acc:HGNC:20465]	protein_coding	569.886053071663	0.3634813309441	0.290054345813934	0.99996157728007	854.629749484868	541.736063179876	280.242743470771	602.935656151137
ENSG00000180776	ZDHHC20	zinc finger DHHC-type containing 20 [Source:HGNC Symbol;Acc:HGNC:20749]	protein_coding	388.677612827182	0.360260240141178	0.290128388534986	0.99996157728007	475.220129758402	468.16696818014	280.242743470771	331.080609899417
ENSG00000171368	TPPP	tubulin polymerization promoting protein [Source:HGNC Symbol;Acc:HGNC:24164]	protein_coding	206.130367767851	0.363006127312011	0.290372002929592	0.99996157728007	191.621020063872	319.117892596259	140.960421865538	172.822136545737
ENSG00000258655	ARHGAP5-AS1	ARHGAP5 antisense RNA 1 (head to head) [Source:HGNC Symbol;Acc:HGNC:20279]	antisense	20.0610567689828	0.315771732950211	0.290473939961031	0.99996157728007	12.1359979373785	45.8612540258096	6.71240104121607	15.5345740715269
ENSG00000165288	BRWD3	bromodomain and WD repeat domain containing 3 [Source:HGNC Symbol;Acc:HGNC:17342]	protein_coding	318.821380635274	0.361340078473073	0.290561293614192	0.99996157728007	386.435723795475	387.909773634973	198.015830715874	302.924194394774
ENSG00000148019	CEP78	centrosomal protein 78 [Source:HGNC Symbol;Acc:HGNC:25740]	protein_coding	681.971397818331	0.35791030543878	0.290791589146355	0.99996157728007	966.40867785546	687.918810387144	545.382584598806	528.175518431914
ENSG00000166801	FAM111A	family with sequence similarity 111 member A [Source:HGNC Symbol;Acc:HGNC:24725]	protein_coding	114.979853166379	0.363083782622419	0.291288725567082	0.99996157728007	104.114087568037	188.22223006426	88.939313796113	78.6437812371048
ENSG00000125885	MCM8	minichromosome maintenance 8 homologous recombination repair factor [Source:HGNC Symbol;Acc:HGNC:16147]	protein_coding	192.892234639475	0.363077916404479	0.291313015682195	0.99996157728007	339.807942246599	152.870846752699	97.3298150976331	181.56033446097
ENSG00000160948	VPS28	VPS28, ESCRT-I subunit [Source:HGNC Symbol;Acc:HGNC:18178]	protein_coding	562.140209229466	-0.357466795122869	0.291497521224382	0.99996157728007	454.141817551376	436.637356037396	701.44590880708	656.335754522011
ENSG00000138182	KIF20B	kinesin family member 20B [Source:HGNC Symbol;Acc:HGNC:7212]	protein_coding	374.380894981514	0.359204476175183	0.291596267444151	0.99996157728007	521.847911307278	388.865216427177	318.839049457764	267.971402733839
ENSG00000188596	CFAP54	cilia and flagella associated protein 54 [Source:HGNC Symbol;Acc:HGNC:26456]	protein_coding	61.0995236116742	0.354000159891423	0.2916309177742	0.99996157728007	42.795361147598	121.341234609955	45.3087070282085	34.9527916609355
ENSG00000008516	MMP25	matrix metallopeptidase 25 [Source:HGNC Symbol;Acc:HGNC:14246]	protein_coding	9.87262273815087	-0.266643071716434	0.291732416485859	0.99996157728007	7.02610406900863	1.91088558440873	21.8153033839522	8.73819791523387
ENSG00000132702	HAPLN2	hyaluronan and proteoglycan link protein 2 [Source:HGNC Symbol;Acc:HGNC:17410]	protein_coding	30.3074940011154	-0.334954280240596	0.291799877925394	0.99996157728007	26.1882060753958	9.55442792204367	73.8364114533768	11.6509305536452
ENSG00000259286			processed_pseudogene	5.8010312419602	-0.224965496484459	0.292058593536435	0.99996157728007	2.55494693418496	0.955442792204367	16.7810026030402	2.91273263841129
ENSG00000181904	C5orf24	chromosome 5 open reading frame 24 [Source:HGNC Symbol;Acc:HGNC:26746]	protein_coding	741.390198015301	0.358042954555599	0.292267927935099	0.99996157728007	503.324546034437	1342.39712304714	454.765170542389	665.073952437245
ENSG00000267391			lincRNA	3.98422698190797	-0.188231075674831	0.292779043671391	0.99996157728007	1.27747346709248	0	11.7467018221281	2.91273263841129
ENSG00000078403	MLLT10	MLLT10, histone lysine methyltransferase DOT1L cofactor [Source:HGNC Symbol;Acc:HGNC:16063]	protein_coding	327.35802900056	0.358892541735527	0.292941527983883	0.99996157728007	357.053834052348	440.459127206213	251.715039045603	260.204115698075
ENSG00000196562	SULF2	sulfatase 2 [Source:HGNC Symbol;Acc:HGNC:20392]	protein_coding	555.212235706009	0.356512541647672	0.29295366511123	0.99996157728007	560.172115320052	778.685875646559	355.757255184452	526.233696672973
ENSG00000171502	COL24A1	collagen type XXIV alpha 1 chain [Source:HGNC Symbol;Acc:HGNC:20821]	protein_coding	61.5152118560506	0.342340559321491	0.293086272505314	0.99996157728007	153.296816051097	22.9306270129048	25.1715039045603	44.6619004556398
ENSG00000231711	LINC00899	long intergenic non-protein coding RNA 899 [Source:HGNC Symbol;Acc:HGNC:48583]	processed_transcript	10.9175119564118	-0.273286152569578	0.293376270389803	0.99996157728007	4.47115713482368	5.7326567532262	21.8153033839522	11.6509305536452
ENSG00000187889	FYB2	FYN binding protein 2 [Source:HGNC Symbol;Acc:HGNC:27295]	protein_coding	16.1528808032916	0.296737271884793	0.29345299475797	0.99996157728007	35.7692570785894	12.4207562986568	6.71240104121607	9.7091087947043
ENSG00000128604	IRF5	interferon regulatory factor 5 [Source:HGNC Symbol;Acc:HGNC:6120]	protein_coding	10.2248862745102	-0.26736543924852	0.293524462430125	0.99996157728007	5.10989386836992	3.82177116881747	25.1715039045603	6.79637615629301
ENSG00000123728	RAP2C	RAP2C, member of RAS oncogene family [Source:HGNC Symbol;Acc:HGNC:21165]	protein_coding	208.420477556893	0.360355940099587	0.293601758264446	0.99996157728007	218.447962872814	292.365494414536	132.569920564017	190.298532376204
ENSG00000213694	S1PR3	sphingosine-1-phosphate receptor 3 [Source:HGNC Symbol;Acc:HGNC:3167]	protein_coding	234.03632407071	0.361599425027567	0.293685192834647	0.99996157728007	308.509842302834	260.835882271792	93.973614577025	272.825957131191
ENSG00000259275			lincRNA	16.9512973594411	0.286120931917173	0.293737314566474	0.99996157728007	5.10989386836992	47.7721396102183	10.0686015618241	4.85455439735215
ENSG00000239829	KRT8P25	keratin 8 pseudogene 25 [Source:HGNC Symbol;Acc:HGNC:33377]	processed_pseudogene	3.9354097690706	-0.173643994880456	0.293979611501803	0.99996157728007	0.638736733546239	0	15.1029023427362	0
ENSG00000254256	RPSAP71	ribosomal protein SA pseudogene 71 [Source:HGNC Symbol;Acc:HGNC:51924]	processed_pseudogene	3.9354097690706	-0.173643994880456	0.293979611501803	0.99996157728007	0.638736733546239	0	15.1029023427362	0
ENSG00000267691	SHC1P2	SHC adaptor protein 1 pseudogene 2 [Source:HGNC Symbol;Acc:HGNC:10842]	processed_pseudogene	3.9354097690706	-0.173643994880456	0.293979611501803	0.99996157728007	0.638736733546239	0	15.1029023427362	0
ENSG00000106299	WASL	Wiskott-Aldrich syndrome like [Source:HGNC Symbol;Acc:HGNC:12735]	protein_coding	450.427142874221	0.35799649621752	0.294068892756898	0.99996157728007	387.713197262567	722.314750906501	337.298152321108	354.382471006707
ENSG00000128791	TWSG1	twisted gastrulation BMP signaling modulator 1 [Source:HGNC Symbol;Acc:HGNC:12429]	protein_coding	259.409770616465	0.35977951116305	0.294145010225417	0.99996157728007	261.882060753958	364.979146622068	129.213720043409	281.564155046425
ENSG00000185532	PRKG1	protein kinase, cGMP-dependent, type I [Source:HGNC Symbol;Acc:HGNC:9414]	protein_coding	64.1721322743976	0.357048538896902	0.294193929311883	0.99996157728007	68.9835672229939	96.499722012641	43.6306067679045	47.5746330940511
ENSG00000108001	EBF3	early B cell factor 3 [Source:HGNC Symbol;Acc:HGNC:19087]	protein_coding	89.6899379123389	-0.358896272485113	0.294267319199694	0.99996157728007	98.3654569661209	36.3068261037659	112.432717440369	111.654751139099
ENSG00000111218	PRMT8	protein arginine methyltransferase 8 [Source:HGNC Symbol;Acc:HGNC:5188]	protein_coding	24.5822634697448	-0.322891273886731	0.294269824017264	0.99996157728007	20.4395754734797	9.55442792204367	28.5277044251683	39.8073460582876
ENSG00000185262	UBALD2	UBA like domain containing 2 [Source:HGNC Symbol;Acc:HGNC:28438]	protein_coding	198.165353281594	-0.360140010037188	0.294333147834944	0.99996157728007	172.458918057485	128.98477694759	315.482848937155	175.734869184148
ENSG00000197168	NEK5	NIMA related kinase 5 [Source:HGNC Symbol;Acc:HGNC:7748]	protein_coding	44.4947283351442	0.344290874804661	0.294341174001413	0.99996157728007	33.2143101444044	87.9007368828017	33.5620052060804	23.3018611072903
ENSG00000157214	STEAP2	STEAP2 metalloreductase [Source:HGNC Symbol;Acc:HGNC:17885]	protein_coding	36.4692045954503	0.34189181231794	0.294733217725915	0.99996157728007	31.936836677312	66.8809954543057	21.8153033839522	25.2436828662312
ENSG00000104879	CKM	creatine kinase, M-type [Source:HGNC Symbol;Acc:HGNC:1994]	protein_coding	10.1114698410711	-0.262273188180247	0.294785946512226	0.99996157728007	6.38736733546239	1.91088558440873	30.2058046854723	1.94182175894086
ENSG00000174898	CATSPERD	cation channel sperm associated auxiliary subunit delta [Source:HGNC Symbol;Acc:HGNC:28598]	protein_coding	9.2115610717779	-0.246736925597212	0.294929982605966	0.99996157728007	2.55494693418496	3.82177116881747	28.5277044251683	1.94182175894086
ENSG00000105894	PTN	pleiotrophin [Source:HGNC Symbol;Acc:HGNC:9630]	protein_coding	5696.75814935995	0.36011339008786	0.295015551642387	0.99996157728007	2206.19667766871	13324.6051800821	4413.40368459957	2842.82705508942
ENSG00000169885	CALML6	calmodulin like 6 [Source:HGNC Symbol;Acc:HGNC:24193]	protein_coding	4.51461901753316	-0.184309800707651	0.295031116739701	0.99996157728007	1.27747346709248	0	16.7810026030402	0
ENSG00000234312	SAPCD2P4	suppressor APC domain containing 2 pseudogene 4 [Source:HGNC Symbol;Acc:HGNC:51280]	processed_pseudogene	4.51461901753316	-0.184309800707651	0.295031116739701	0.99996157728007	1.27747346709248	0	16.7810026030402	0
ENSG00000188643	S100A16	S100 calcium binding protein A16 [Source:HGNC Symbol;Acc:HGNC:20441]	protein_coding	63.9166071725793	0.337677678773697	0.295239509542678	0.99996157728007	14.0522081380173	173.890588181195	38.5963059869924	29.1273263841129
ENSG00000142405	NLRP12	NLR family pyrin domain containing 12 [Source:HGNC Symbol;Acc:HGNC:22938]	protein_coding	9.90550431260617	-0.234922715300042	0.295769524353622	0.99996157728007	3.1936836677312	2.8663283766131	33.5620052060804	0
ENSG00000107614	TRDMT1	tRNA aspartic acid methyltransferase 1 [Source:HGNC Symbol;Acc:HGNC:2977]	protein_coding	139.903220693044	0.35999534598966	0.29583292465407	0.99996157728007	184.594915994863	162.425274674742	80.5488124945929	132.043879607979
ENSG00000009413	REV3L	REV3 like, DNA directed polymerase zeta catalytic subunit [Source:HGNC Symbol;Acc:HGNC:9968]	protein_coding	787.58583536043	0.3541103046702	0.295918654087881	0.99996157728007	712.191457904057	1204.81336096971	578.944589804886	654.39393276307
ENSG00000101082	SLA2	Src like adaptor 2 [Source:HGNC Symbol;Acc:HGNC:17329]	protein_coding	5.09382826599573	-0.193318162444818	0.295991278977099	0.99996157728007	1.91621020063872	0	18.4591028633442	0
ENSG00000205784	ARRDC5	arrestin domain containing 5 [Source:HGNC Symbol;Acc:HGNC:31407]	protein_coding	5.09382826599573	-0.193318162444818	0.295991278977099	0.99996157728007	1.91621020063872	0	18.4591028633442	0
ENSG00000261101			sense_overlapping	9.16589083693855	0.259309644165069	0.296070922880553	0.99996157728007	19.1621020063872	9.55442792204367	5.03430078091206	2.91273263841129
ENSG00000115507	OTX1	orthodenticle homeobox 1 [Source:HGNC Symbol;Acc:HGNC:8521]	protein_coding	262.291744510018	0.359624617012436	0.29615262059272	0.99996157728007	620.852105006945	91.7225080516192	199.693930976178	136.898434005331
ENSG00000178980	SELENOW	selenoprotein W [Source:HGNC Symbol;Acc:HGNC:10752]	protein_coding	685.545919542771	-0.355171168270976	0.296218005661221	0.99996157728007	569.753166323246	501.607465907293	649.424800737655	1021.39824520289
ENSG00000100097	LGALS1	galectin 1 [Source:HGNC Symbol;Acc:HGNC:6561]	protein_coding	110.184311096659	-0.359426159826095	0.296365359763909	0.99996157728007	76.6484080255487	85.989851298393	102.364115878545	175.734869184148
ENSG00000100242	SUN2	Sad1 and UNC84 domain containing 2 [Source:HGNC Symbol;Acc:HGNC:14210]	protein_coding	364.874092165762	-0.357081641955588	0.296386740005253	0.99996157728007	380.687093193559	200.642986362917	448.052769501173	430.113519605401
ENSG00000161270	NPHS1	NPHS1, nephrin [Source:HGNC Symbol;Acc:HGNC:7908]	protein_coding	12.7171894595113	-0.277252129902732	0.296396662920601	0.99996157728007	5.74863060191615	5.7326567532262	33.5620052060804	5.82546527682258
ENSG00000129355	CDKN2D	cyclin dependent kinase inhibitor 2D [Source:HGNC Symbol;Acc:HGNC:1790]	protein_coding	142.032356440301	-0.359332915809868	0.296433554339967	0.99996157728007	162.239130320745	58.2820103244664	172.844326811314	174.763958304677
ENSG00000166266	CUL5	cullin 5 [Source:HGNC Symbol;Acc:HGNC:2556]	protein_coding	418.715469685053	0.355013235093798	0.296857362225712	0.99996157728007	500.130862366705	512.117336621541	293.667545553203	368.946134198763
ENSG00000174886	NDUFA11	NADH:ubiquinone oxidoreductase subunit A11 [Source:HGNC Symbol;Acc:HGNC:20371]	protein_coding	118.718784446558	-0.359001241226867	0.296896591798954	0.99996157728007	132.857240577618	50.6384679868314	166.131925770098	125.247503451685
ENSG00000168453	HR	HR, lysine demethylase and nuclear receptor corepressor [Source:HGNC Symbol;Acc:HGNC:5172]	protein_coding	13.1353833705298	-0.273553093252159	0.296999511255707	0.99996157728007	3.83242040127744	7.64354233763493	35.2401054663844	5.82546527682258
ENSG00000101972	STAG2	stromal antigen 2 [Source:HGNC Symbol;Acc:HGNC:11355]	protein_coding	958.013010188584	0.352247195269191	0.297109709861462	0.99996157728007	816.94428220564	1508.6441688907	632.643798134615	873.819791523387
ENSG00000065361	ERBB3	erb-b2 receptor tyrosine kinase 3 [Source:HGNC Symbol;Acc:HGNC:3431]	protein_coding	26.9468732526115	-0.328109701446861	0.297163938348111	0.99996157728007	17.8846285392947	15.2870846752699	50.3430078091206	24.2727719867608
ENSG00000104490	NCALD	neurocalcin delta [Source:HGNC Symbol;Acc:HGNC:7655]	protein_coding	399.961263927489	0.355405679942084	0.297210204392667	0.99996157728007	430.508558410165	532.181635257832	233.255936182259	403.898925859699
ENSG00000176340	COX8A	cytochrome c oxidase subunit 8A [Source:HGNC Symbol;Acc:HGNC:2294]	protein_coding	295.991446307433	-0.358087940590541	0.297290073852585	0.99996157728007	304.03868516801	158.603503505925	315.482848937155	405.84074761864
ENSG00000239649	MYADML	myeloid associated differentiation marker like (pseudogene) [Source:HGNC Symbol;Acc:HGNC:31019]	transcribed_processed_pseudogene	5.54372622802977	-0.217484224910093	0.297446399035023	0.99996157728007	1.27747346709248	1.91088558440873	15.1029023427362	3.88364351788172
ENSG00000198964	SGMS1	sphingomyelin synthase 1 [Source:HGNC Symbol;Acc:HGNC:29799]	protein_coding	67.4464219123937	0.35389751002313	0.297578771792245	0.99996157728007	62.5961998875315	107.965035519093	23.4934036442563	75.7310485986935
ENSG00000128298	BAIAP2L2	BAI1 associated protein 2 like 2 [Source:HGNC Symbol;Acc:HGNC:26203]	protein_coding	13.2977434571623	-0.286243507369347	0.29760067643001	0.99996157728007	8.94231426964735	4.77721396102183	26.8496041648643	12.6218414331156
ENSG00000152154	TMEM178A	transmembrane protein 178A [Source:HGNC Symbol;Acc:HGNC:28517]	protein_coding	81.1313181452367	0.355720992044627	0.297729661866119	0.99996157728007	106.669034502222	98.4106075970498	36.9182057266884	82.5274247549866
ENSG00000225808	DNAJC19P5	DnaJ heat shock protein family (Hsp40) member C19 pseudogene 5 [Source:HGNC Symbol;Acc:HGNC:45068]	processed_pseudogene	3.72692196797755	-0.179722199300687	0.297739509203319	0.99996157728007	0	0.955442792204367	10.0686015618241	3.88364351788172
ENSG00000155970	MICU3	mitochondrial calcium uptake family member 3 [Source:HGNC Symbol;Acc:HGNC:27820]	protein_coding	131.754249569734	0.357500551855644	0.29794682734756	0.99996157728007	70.8997774236326	278.033852531471	83.9050130152009	94.1783553086317
ENSG00000005436	GCFC2	GC-rich sequence DNA-binding factor 2 [Source:HGNC Symbol;Acc:HGNC:1317]	protein_coding	82.4993357289778	0.353934560560773	0.298061274217437	0.99996157728007	58.1250427527078	159.558946298129	63.7678098915527	48.5455439735215
ENSG00000227081			processed_pseudogene	28.0260493851647	0.316815830482816	0.298120968569254	0.99996157728007	7.66484080255487	75.479980584145	13.4248020824321	15.5345740715269
ENSG00000168404	MLKL	mixed lineage kinase domain like pseudokinase [Source:HGNC Symbol;Acc:HGNC:26617]	protein_coding	8.64826027143565	-0.23943275911292	0.298362720532697	0.99996157728007	5.10989386836992	0.955442792204367	28.5277044251683	0
ENSG00000225840			processed_pseudogene	8.64826027143565	-0.23943275911292	0.298362720532697	0.99996157728007	5.10989386836992	0.955442792204367	28.5277044251683	0
ENSG00000185803	SLC52A2	solute carrier family 52 member 2 [Source:HGNC Symbol;Acc:HGNC:30224]	protein_coding	118.994912148884	-0.357103146967682	0.298577493429043	0.99996157728007	127.747346709248	52.5493535712402	132.569920564017	163.113027751032
ENSG00000277196			protein_coding	9.45818300372379	-0.260961316455586	0.29861948773801	0.99996157728007	3.83242040127744	4.77721396102183	11.7467018221281	17.4763958304677
ENSG00000102753	KPNA3	karyopherin subunit alpha 3 [Source:HGNC Symbol;Acc:HGNC:6396]	protein_coding	656.914251298292	0.351594402516692	0.298822946165917	0.99996157728007	664.924939621635	918.180523308396	458.121371062997	586.43017120014
ENSG00000133703	KRAS	KRAS proto-oncogene, GTPase [Source:HGNC Symbol;Acc:HGNC:6407]	protein_coding	490.290456242267	0.353643870427142	0.298861590209677	0.99996157728007	637.459260079147	547.468719933102	330.585751279892	445.648093676927
ENSG00000101166	PRELID3B	PRELI domain containing 3B [Source:HGNC Symbol;Acc:HGNC:15892]	protein_coding	399.74188823254	0.354636936920018	0.298894057297652	0.99996157728007	302.122474967371	687.918810387144	258.427440086819	350.498827488825
ENSG00000167880	EVPL	envoplakin [Source:HGNC Symbol;Acc:HGNC:3503]	protein_coding	5.14131432477561	-0.207490629142212	0.299064058362696	0.99996157728007	0.638736733546239	1.91088558440873	15.1029023427362	2.91273263841129
ENSG00000205517	RGL3	ral guanine nucleotide dissociation stimulator like 3 [Source:HGNC Symbol;Acc:HGNC:30282]	protein_coding	16.1106061275072	-0.286267973203984	0.299071916287534	0.99996157728007	6.38736733546239	8.5989851298393	43.6306067679045	5.82546527682258
ENSG00000147003	CLTRN	collectrin, amino acid transport regulator [Source:HGNC Symbol;Acc:HGNC:29437]	protein_coding	10.5144274539946	0.262887850052676	0.299245076458879	0.99996157728007	6.38736733546239	26.7523981817223	5.03430078091206	3.88364351788172
ENSG00000141447	OSBPL1A	oxysterol binding protein like 1A [Source:HGNC Symbol;Acc:HGNC:16398]	protein_coding	298.57795690856	0.355579317483713	0.299507987241512	0.99996157728007	397.294248265761	329.627763310507	182.912928373138	284.476887684836
ENSG00000184445	KNTC1	kinetochore associated 1 [Source:HGNC Symbol;Acc:HGNC:17255]	protein_coding	389.724920471018	0.356577819480091	0.299603062405861	0.99996157728007	566.559482655514	385.04344525836	194.659630195266	412.637123774933
ENSG00000198003	CCDC151	coiled-coil domain containing 151 [Source:HGNC Symbol;Acc:HGNC:28303]	protein_coding	21.2866143270425	-0.30930727339074	0.299797671414084	0.99996157728007	10.2197877367398	13.3761990908611	46.9868072885125	14.5636631920565
ENSG00000184730	APOBR	apolipoprotein B receptor [Source:HGNC Symbol;Acc:HGNC:24087]	protein_coding	6.07411826365497	-0.214602980303759	0.300226028653962	0.99996157728007	1.27747346709248	1.91088558440873	20.1372031236482	0.97091087947043
ENSG00000169064	ZBBX	zinc finger B-box domain containing [Source:HGNC Symbol;Acc:HGNC:26245]	protein_coding	57.3586622621251	0.346702151680595	0.300230291149915	0.99996157728007	28.7431530095808	128.029334155385	31.8839049457764	40.7782569377581
ENSG00000229847	EMX2OS	EMX2 opposite strand/antisense RNA [Source:HGNC Symbol;Acc:HGNC:18511]	antisense	275.845677162072	0.348152733910877	0.300230529650344	0.99996157728007	689.196935496392	87.9007368828017	92.295514316721	233.989521952374
ENSG00000175573	C11orf68	chromosome 11 open reading frame 68 [Source:HGNC Symbol;Acc:HGNC:28801]	protein_coding	161.881637446154	-0.35620722430349	0.300480762097003	0.99996157728007	125.192399775063	122.296677402159	172.844326811314	227.193145796081
ENSG00000167996	FTH1	ferritin heavy chain 1 [Source:HGNC Symbol;Acc:HGNC:3976]	protein_coding	1062.14397451852	-0.352917902948329	0.300737631662097	0.99996157728007	1627.50119707582	225.484498960231	1795.5672785253	600.022923512726
ENSG00000133104	SPART	spartin [Source:HGNC Symbol;Acc:HGNC:18514]	protein_coding	450.646181494827	0.352017107453455	0.30080149088755	0.99996157728007	424.759927808249	671.67628291967	325.55145049898	380.597064752409
ENSG00000262902	MTCO1P40	mitochondrially encoded cytochrome c oxidase I pseudogene 40 [Source:HGNC Symbol;Acc:HGNC:52105]	processed_pseudogene	61.1877561508099	-0.345824807806846	0.300824962194776	0.99996157728007	36.4079938121356	41.0840400647878	134.248020824321	33.0109699019946
ENSG00000102218	RP2	RP2, ARL3 GTPase activating protein [Source:HGNC Symbol;Acc:HGNC:10274]	protein_coding	201.01478708095	0.355544697613769	0.300951577107385	0.99996157728007	155.213026251736	347.781176362389	129.213720043409	171.851225666266
ENSG00000131094	C1QL1	complement C1q like 1 [Source:HGNC Symbol;Acc:HGNC:24182]	protein_coding	181.100015912979	-0.353685062740114	0.30095249376615	0.99996157728007	22.3557856741184	284.721952076901	149.350923167058	267.971402733839
ENSG00000108021	FAM208B	family with sequence similarity 208 member B [Source:HGNC Symbol;Acc:HGNC:23484]	protein_coding	455.577148037374	0.352882459625974	0.301148913894208	0.99996157728007	567.198219389061	529.315306881219	268.496041648643	457.299024230573
ENSG00000138615	CILP	cartilage intermediate layer protein [Source:HGNC Symbol;Acc:HGNC:1980]	protein_coding	18.1028901738412	-0.295099608002915	0.301505005124613	0.99996157728007	6.38736733546239	12.4207562986568	41.9525065076005	11.6509305536452
ENSG00000145730	PAM	peptidylglycine alpha-amidating monooxygenase [Source:HGNC Symbol;Acc:HGNC:8596]	protein_coding	1190.87599309832	0.348884166705534	0.301591722346397	0.99996157728007	1218.07095087268	1606.09933369554	664.527703080391	1274.80598474467
ENSG00000186517	ARHGAP30	Rho GTPase activating protein 30 [Source:HGNC Symbol;Acc:HGNC:27414]	protein_coding	13.6170982288045	-0.282923914385984	0.301606578622798	0.99996157728007	9.58105100319359	3.82177116881747	35.2401054663844	5.82546527682258
ENSG00000140474	ULK3	unc-51 like kinase 3 [Source:HGNC Symbol;Acc:HGNC:19703]	protein_coding	346.812958273069	-0.35201068302998	0.30169969365901	0.99996157728007	271.463111757152	276.122966947062	421.203165336309	418.462589051755
ENSG00000267152			lincRNA	31.2005208605332	0.327776175180727	0.301712506021221	0.99996157728007	17.8846285392947	69.7473238309188	16.7810026030402	20.389128468879
ENSG00000260948			sense_overlapping	13.0003413445511	0.280415285895768	0.301990887989912	0.99996157728007	9.58105100319359	29.6187265583354	5.03430078091206	7.76728703576344
ENSG00000116039	ATP6V1B1	ATPase H+ transporting V1 subunit B1 [Source:HGNC Symbol;Acc:HGNC:853]	protein_coding	5.61098775674648	-0.207666079670792	0.302047028197716	0.99996157728007	3.1936836677312	0	13.4248020824321	5.82546527682258
ENSG00000107281	NPDC1	neural proliferation, differentiation and control 1 [Source:HGNC Symbol;Acc:HGNC:7899]	protein_coding	504.021942500817	-0.351700047449286	0.302207316882222	0.99996157728007	553.146011251043	262.746767856201	647.746700477351	552.448290418675
ENSG00000213047	DENND1B	DENN domain containing 1B [Source:HGNC Symbol;Acc:HGNC:28404]	protein_coding	81.6233639546897	0.352827037937622	0.30234574422236	0.99996157728007	96.4492467654821	108.920478311298	38.5963059869924	82.5274247549866
ENSG00000196684	HSH2D	hematopoietic SH2 domain containing [Source:HGNC Symbol;Acc:HGNC:24920]	protein_coding	8.95305134414595	-0.249320629895987	0.302361084415331	0.99996157728007	5.10989386836992	1.91088558440873	26.8496041648643	1.94182175894086
ENSG00000134873	CLDN10	claudin 10 [Source:HGNC Symbol;Acc:HGNC:2033]	protein_coding	13.1586943738802	0.280196278512985	0.302386421828171	0.99996157728007	8.30357753610111	31.5296121427441	5.03430078091206	7.76728703576344
ENSG00000229985			processed_pseudogene	3.3390873587862	-0.170262968954688	0.302415609693439	0.99996157728007	0.638736733546239	0	11.7467018221281	0.97091087947043
ENSG00000134571	MYBPC3	myosin binding protein C, cardiac [Source:HGNC Symbol;Acc:HGNC:7551]	protein_coding	3.3390873587862	-0.170262968954688	0.302415609693439	0.99996157728007	0.638736733546239	0	11.7467018221281	0.97091087947043
ENSG00000223695			lincRNA	3.3390873587862	-0.170262968954688	0.302415609693439	0.99996157728007	0.638736733546239	0	11.7467018221281	0.97091087947043
ENSG00000106692	FKTN	fukutin [Source:HGNC Symbol;Acc:HGNC:3622]	protein_coding	256.855748436412	0.353303291719893	0.302454858824341	0.99996157728007	234.41638121147	397.464201557017	182.912928373138	212.629482604024
ENSG00000198498	TMA16	translation machinery associated 16 homolog [Source:HGNC Symbol;Acc:HGNC:25638]	protein_coding	133.440472753453	0.354967415330228	0.30262866515522	0.99996157728007	181.401232327132	150.004518376086	83.9050130152009	118.451127295392
ENSG00000065320	NTN1	netrin 1 [Source:HGNC Symbol;Acc:HGNC:8029]	protein_coding	783.248569539741	-0.348600965865667	0.302771346710507	0.99996157728007	680.254621226745	572.310232530416	891.071238221434	989.358186180368
ENSG00000196914	ARHGEF12	Rho guanine nucleotide exchange factor 12 [Source:HGNC Symbol;Acc:HGNC:14193]	protein_coding	1294.37424692056	0.347578059317707	0.302803832114003	0.99996157728007	1577.67973185921	1516.28771122833	896.105539002346	1187.42400559234
ENSG00000189079	ARID2	AT-rich interaction domain 2 [Source:HGNC Symbol;Acc:HGNC:18037]	protein_coding	560.654274903508	0.349390821093943	0.302863689626793	0.99996157728007	618.29715807276	732.824621620749	449.730869761477	441.764450159046
ENSG00000064309	CDON	cell adhesion associated, oncogene regulated [Source:HGNC Symbol;Acc:HGNC:17104]	protein_coding	370.617953847265	0.354721052452495	0.302875479747701	0.99996157728007	643.207890681063	288.543723245719	196.33773045557	354.382471006707
ENSG00000184985	SORCS2	sortilin related VPS10 domain containing receptor 2 [Source:HGNC Symbol;Acc:HGNC:16698]	protein_coding	455.062604233862	0.354058611654188	0.302942013950221	0.99996157728007	743.489557847823	385.04344525836	256.749339826515	434.968074002753
ENSG00000189233	NUGGC	nuclear GTPase, germinal center associated [Source:HGNC Symbol;Acc:HGNC:33550]	protein_coding	3.77572558568404	-0.155083896358433	0.303095323997412	0.99996157728007	0	0	15.1029023427362	0
ENSG00000138356	AOX1	aldehyde oxidase 1 [Source:HGNC Symbol;Acc:HGNC:553]	protein_coding	9.21157466690878	-0.254128976558615	0.303105761122179	0.99996157728007	3.1936836677312	4.77721396102183	20.1372031236482	8.73819791523387
ENSG00000122741	DCAF10	DDB1 and CUL4 associated factor 10 [Source:HGNC Symbol;Acc:HGNC:23686]	protein_coding	301.21340508838	0.351872543214567	0.303529006161696	0.99996157728007	290.625213763539	446.191783959439	228.221635401347	239.814987229196
ENSG00000173918	C1QTNF1	C1q and TNF related 1 [Source:HGNC Symbol;Acc:HGNC:14324]	protein_coding	13.2635035383877	-0.281425046070535	0.303635110717713	0.99996157728007	9.58105100319359	3.82177116881747	31.8839049457764	7.76728703576344
ENSG00000110786	PTPN5	protein tyrosine phosphatase, non-receptor type 5 [Source:HGNC Symbol;Acc:HGNC:9657]	protein_coding	207.230484471016	-0.353907475874398	0.304003924532531	0.99996157728007	249.74606281658	82.1680801295755	260.105540347123	236.902254590785
ENSG00000142235	LMTK3	lemur tyrosine kinase 3 [Source:HGNC Symbol;Acc:HGNC:19295]	protein_coding	311.960733281759	-0.352566509194805	0.304011032514006	0.99996157728007	390.268144196752	121.341234609955	443.018468720261	293.21508560007
ENSG00000187123	LYPD6	LY6/PLAUR domain containing 6 [Source:HGNC Symbol;Acc:HGNC:28751]	protein_coding	52.785834155582	0.346361107248758	0.304020737048868	0.99996157728007	52.3764121507916	84.0789657139843	25.1715039045603	49.5164548529919
ENSG00000092978	GPATCH2	G-patch domain containing 2 [Source:HGNC Symbol;Acc:HGNC:25499]	protein_coding	158.508920491961	0.353488563220948	0.304202270698098	0.99996157728007	159.045446653014	230.261712921252	92.295514316721	152.433008076858
ENSG00000140297	GCNT3	glucosaminyl (N-acetyl) transferase 3, mucin type [Source:HGNC Symbol;Acc:HGNC:4205]	protein_coding	6.34855003453811	-0.227316921219342	0.304222217874482	0.99996157728007	2.55494693418496	1.91088558440873	15.1029023427362	5.82546527682258
ENSG00000109758	HGFAC	HGF activator [Source:HGNC Symbol;Acc:HGNC:4894]	protein_coding	70.3619986894791	-0.35104571740711	0.304264864428555	0.99996157728007	58.763779486254	42.9949256491965	110.754617180065	68.9346724424005
ENSG00000188368	PRR19	proline rich 19 [Source:HGNC Symbol;Acc:HGNC:33728]	protein_coding	34.3525686021184	-0.330978710671146	0.304287768205796	0.99996157728007	14.0522081380173	31.5296121427441	52.0211080694246	39.8073460582876
ENSG00000154265	ABCA5	ATP binding cassette subfamily A member 5 [Source:HGNC Symbol;Acc:HGNC:35]	protein_coding	82.3467103035723	0.352348841624529	0.304297151701834	0.99996157728007	77.287144759095	131.851105324203	50.3430078091206	69.905583321871
ENSG00000197969	VPS13A	vacuolar protein sorting 13 homolog A [Source:HGNC Symbol;Acc:HGNC:1908]	protein_coding	345.614937782631	0.353202475224093	0.304315278366667	0.99996157728007	525.680331708555	323.89510655728	186.269128893746	346.615183970944
ENSG00000159314	ARHGAP27	Rho GTPase activating protein 27 [Source:HGNC Symbol;Acc:HGNC:31813]	protein_coding	37.0113381811496	-0.337064992705225	0.304320155952752	0.99996157728007	30.6593632102195	19.1088558440873	60.4116093709447	37.8655242993468
ENSG00000135063	FAM189A2	family with sequence similarity 189 member A2 [Source:HGNC Symbol;Acc:HGNC:24820]	protein_coding	103.160819429944	0.350048871499882	0.304376960907453	0.99996157728007	30.6593632102195	254.147782726362	45.3087070282085	82.5274247549866
ENSG00000175879	HOXD8	homeobox D8 [Source:HGNC Symbol;Acc:HGNC:5139]	protein_coding	3.00260583019124	-0.153918199802551	0.304421369891912	0.99996157728007	0	0	10.0686015618241	1.94182175894086
ENSG00000279042			TEC	4.46581539982667	-0.200692740520972	0.304443813189298	0.99996157728007	1.27747346709248	0.955442792204367	11.7467018221281	3.88364351788172
ENSG00000179855	GIPC3	GIPC PDZ domain containing family member 3 [Source:HGNC Symbol;Acc:HGNC:18183]	protein_coding	5.65592435263646	-0.207913577485474	0.304532553327155	0.99996157728007	3.1936836677312	0	18.4591028633442	0.97091087947043
ENSG00000108510	MED13	mediator complex subunit 13 [Source:HGNC Symbol;Acc:HGNC:22474]	protein_coding	787.131799351538	0.346765237254239	0.304649123881085	0.99996157728007	894.231426964735	992.705061100337	590.691291627014	670.899417714067
ENSG00000082146	STRADB	STE20-related kinase adaptor beta [Source:HGNC Symbol;Acc:HGNC:13205]	protein_coding	233.665043105579	0.352806484351001	0.304693682191507	0.99996157728007	181.401232327132	404.152301102447	169.488126290706	179.61851270203
ENSG00000124614	RPS10	ribosomal protein S10 [Source:HGNC Symbol;Acc:HGNC:10383]	protein_coding	99.4055132114898	-0.352473570173808	0.304760381199425	0.99996157728007	65.7898835552626	76.4354233763493	73.8364114533768	181.56033446097
ENSG00000205403	CFI	complement factor I [Source:HGNC Symbol;Acc:HGNC:5394]	protein_coding	56.297903032381	-0.324854700201064	0.304808583574497	0.99996157728007	40.2404142134131	20.0642986362917	13.4248020824321	151.462097197387
ENSG00000167094	TTC16	tetratricopeptide repeat domain 16 [Source:HGNC Symbol;Acc:HGNC:26536]	protein_coding	6.63754550435319	-0.220562942393285	0.304821500120417	0.99996157728007	4.47115713482368	0	20.1372031236482	1.94182175894086
ENSG00000182957	SPATA13	spermatogenesis associated 13 [Source:HGNC Symbol;Acc:HGNC:23222]	protein_coding	385.775708692588	0.35106366506798	0.304877445621442	0.99996157728007	313.619736171203	641.10211356913	290.311345032595	298.069639997422
ENSG00000173275	ZNF449	zinc finger protein 449 [Source:HGNC Symbol;Acc:HGNC:21039]	protein_coding	166.421628448951	0.353108969197679	0.304924758507426	0.99996157728007	155.213026251736	258.924996687383	129.213720043409	122.334770813274
ENSG00000196104	SPOCK3	SPARC/osteonectin, cwcv and kazal like domains proteoglycan 3 [Source:HGNC Symbol;Acc:HGNC:13565]	protein_coding	34.6046003561199	0.333722917486931	0.305168022790071	0.99996157728007	34.4917836114969	58.2820103244664	18.4591028633442	27.185504625172
ENSG00000198315	ZKSCAN8	zinc finger with KRAB and SCAN domains 8 [Source:HGNC Symbol;Acc:HGNC:12983]	protein_coding	766.496171155058	0.34842388424186	0.305323269033024	0.99996157728007	730.714823176898	1129.33338038556	654.459101518567	551.477379539204
ENSG00000139636	LMBR1L	limb development membrane protein 1 like [Source:HGNC Symbol;Acc:HGNC:18268]	protein_coding	428.426378266591	-0.348616828085081	0.305355343570676	0.99996157728007	368.55109525618	307.652579089806	614.184695271271	423.317143449108
ENSG00000113369	ARRDC3	arrestin domain containing 3 [Source:HGNC Symbol;Acc:HGNC:29263]	protein_coding	736.732394542434	-0.347751241473198	0.305409689363085	0.99996157728007	324.47826064149	890.47268233447	630.965697874311	1101.01293731947
ENSG00000275489	C17orf98	chromosome 17 open reading frame 98 [Source:HGNC Symbol;Acc:HGNC:34492]	protein_coding	3.91829660724876	-0.180816021629726	0.305464183271389	0.99996157728007	1.27747346709248	0	13.4248020824321	0.97091087947043
ENSG00000166225	FRS2	fibroblast growth factor receptor substrate 2 [Source:HGNC Symbol;Acc:HGNC:16971]	protein_coding	401.284088622396	0.349485397999214	0.305473161129494	0.99996157728007	361.524991187171	619.12692934843	295.345645813507	329.138788140476
ENSG00000171222	SCAND1	SCAN domain containing 1 [Source:HGNC Symbol;Acc:HGNC:10566]	protein_coding	220.561764533892	-0.35235201316015	0.305513602097152	0.99996157728007	251.023536283672	101.276935973663	285.277044251683	244.669541626548
ENSG00000119632	IFI27L2	interferon alpha inducible protein 27 like 2 [Source:HGNC Symbol;Acc:HGNC:19753]	protein_coding	65.8256926516105	-0.34872290429071	0.305591149603632	0.99996157728007	42.795361147598	51.5939107790358	99.0079153579371	69.905583321871
ENSG00000143924	EML4	echinoderm microtubule associated protein like 4 [Source:HGNC Symbol;Acc:HGNC:1316]	protein_coding	448.117122028729	0.350858814498268	0.305659257068665	0.99996157728007	646.401574348794	444.280898375031	266.817941388339	434.968074002753
ENSG00000070018	LRP6	LDL receptor related protein 6 [Source:HGNC Symbol;Acc:HGNC:6698]	protein_coding	668.674089024679	0.346753899903872	0.305663034732454	0.99996157728007	868.681957622886	738.557278373975	528.601581995766	538.855538106089
ENSG00000156970	BUB1B	BUB1 mitotic checkpoint serine/threonine kinase B [Source:HGNC Symbol;Acc:HGNC:1149]	protein_coding	339.403112221788	0.351252091527401	0.305695145427076	0.99996157728007	509.711913369899	322.939663765076	218.153033839522	306.807837912656
ENSG00000196123	KIAA0895L	KIAA0895 like [Source:HGNC Symbol;Acc:HGNC:34408]	protein_coding	674.699296555303	-0.347150287706249	0.305745699446371	0.99996157728007	713.468931371149	380.266231297338	919.598942646602	685.463080906124
ENSG00000153898	MCOLN2	mucolipin 2 [Source:HGNC Symbol;Acc:HGNC:13357]	protein_coding	3.88660615136411	-0.189437853813799	0.305789783652681	0.99996157728007	0.638736733546239	0.955442792204367	10.0686015618241	3.88364351788172
ENSG00000184616	SPDYE12P	speedy/RINGO cell cycle regulator family member E12, pseudogene [Source:HGNC Symbol;Acc:HGNC:51508]	unprocessed_pseudogene	3.88660615136411	-0.189437853813799	0.305789783652681	0.99996157728007	0.638736733546239	0.955442792204367	10.0686015618241	3.88364351788172
ENSG00000008128	CDK11A	cyclin dependent kinase 11A [Source:HGNC Symbol;Acc:HGNC:1730]	protein_coding	16.0551128899886	-0.291358579273393	0.305878413812782	0.99996157728007	12.1359979373785	5.7326567532262	20.1372031236482	26.2145937457016
ENSG00000114331	ACAP2	ArfGAP with coiled-coil, ankyrin repeat and PH domains 2 [Source:HGNC Symbol;Acc:HGNC:16469]	protein_coding	343.049842304251	0.34917315474879	0.3058826939884	0.99996157728007	329.58815450986	503.518351491701	233.255936182259	305.836927033185
ENSG00000164729	SLC35G3	solute carrier family 35 member G3 [Source:HGNC Symbol;Acc:HGNC:26848]	protein_coding	8.37384209568339	-0.242501455569151	0.306053445032398	0.99996157728007	4.47115713482368	1.91088558440873	25.1715039045603	1.94182175894086
ENSG00000073861	TBX21	T-box 21 [Source:HGNC Symbol;Acc:HGNC:11599]	protein_coding	5.07671510417389	-0.199221715744288	0.306307674014618	0.99996157728007	2.55494693418496	0	16.7810026030402	0.97091087947043
ENSG00000204186	ZDBF2	zinc finger DBF-type containing 2 [Source:HGNC Symbol;Acc:HGNC:29313]	protein_coding	196.128142976618	0.352039736351481	0.306630111161294	0.99996157728007	279.766689293253	202.553871947326	97.3298150976331	204.862195568261
ENSG00000164128	NPY1R	neuropeptide Y receptor Y1 [Source:HGNC Symbol;Acc:HGNC:7956]	protein_coding	33.7760076175022	0.330616601765576	0.306648245847083	0.99996157728007	24.2719958747571	67.83643824651	16.7810026030402	26.2145937457016
ENSG00000023516	AKAP11	A-kinase anchoring protein 11 [Source:HGNC Symbol;Acc:HGNC:369]	protein_coding	743.64915448588	0.345547869260649	0.306818014870903	0.99996157728007	681.532094693837	1093.981997074	426.237466117221	772.845060058462
ENSG00000196074	SYCP2	synaptonemal complex protein 2 [Source:HGNC Symbol;Acc:HGNC:11490]	protein_coding	14.4755923404903	0.28457054863213	0.306858568606555	0.99996157728007	14.0522081380173	28.663283766131	8.39050130152009	6.79637615629301
ENSG00000008282	SYPL1	synaptophysin like 1 [Source:HGNC Symbol;Acc:HGNC:11507]	protein_coding	182.927170466961	0.351125261496063	0.306861596441449	0.99996157728007	140.522081380173	309.563464674215	92.295514316721	189.327621496734
ENSG00000153406	NMRAL1	NmrA like redox sensor 1 [Source:HGNC Symbol;Acc:HGNC:24987]	protein_coding	42.3772634255426	-0.338730661528294	0.307135156426762	0.99996157728007	28.1044162760345	29.6187265583354	67.1240104121607	44.6619004556398
ENSG00000123338	NCKAP1L	NCK associated protein 1 like [Source:HGNC Symbol;Acc:HGNC:4862]	protein_coding	8.4384413162851	-0.240573312627483	0.30729569687709	0.99996157728007	2.55494693418496	3.82177116881747	23.4934036442563	3.88364351788172
ENSG00000196865	NHLRC2	NHL repeat containing 2 [Source:HGNC Symbol;Acc:HGNC:24731]	protein_coding	385.615318945422	0.347787457322039	0.307305788432468	0.99996157728007	449.031923683006	481.543167271001	332.263851540196	279.622333287484
ENSG00000177542	SLC25A22	solute carrier family 25 member 22 [Source:HGNC Symbol;Acc:HGNC:19954]	protein_coding	344.319105615199	-0.350992217221076	0.307327973587002	0.99996157728007	401.765405400585	150.95996116829	387.641160130228	436.909895761694
ENSG00000172794	RAB37	RAB37, member RAS oncogene family [Source:HGNC Symbol;Acc:HGNC:30268]	protein_coding	7.29593126748029	-0.233657438642697	0.30771648487807	0.99996157728007	4.47115713482368	0.955442792204367	21.8153033839522	1.94182175894086
ENSG00000079819	EPB41L2	erythrocyte membrane protein band 4.1 like 2 [Source:HGNC Symbol;Acc:HGNC:3379]	protein_coding	311.886165918282	0.351137437042657	0.307851002128484	0.99996157728007	472.026446090671	292.365494414536	125.857519522801	357.295203645118
ENSG00000124194	GDAP1L1	ganglioside induced differentiation associated protein 1 like 1 [Source:HGNC Symbol;Acc:HGNC:4213]	protein_coding	477.364915363384	-0.348453599254222	0.30793934262608	0.99996157728007	298.92879129964	453.835326297074	671.240104121607	485.455439735215
ENSG00000114861	FOXP1	forkhead box P1 [Source:HGNC Symbol;Acc:HGNC:3823]	protein_coding	299.017829830723	0.351076897897843	0.307948808737659	0.99996157728007	502.047072567344	245.548797596522	142.638522125842	305.836927033185
ENSG00000183831	ANKRD45	ankyrin repeat domain 45 [Source:HGNC Symbol;Acc:HGNC:24786]	protein_coding	59.9375190010534	0.343717717601366	0.308048190450074	0.99996157728007	79.8420916932799	73.5690949997362	25.1715039045603	61.1673854066371
ENSG00000168172	HOOK3	hook microtubule tethering protein 3 [Source:HGNC Symbol;Acc:HGNC:23576]	protein_coding	748.705170183729	0.344452624588869	0.30808811537947	0.99996157728007	914.671002438215	879.007368828017	610.828494750663	590.313814718021
ENSG00000138050	THUMPD2	THUMP domain containing 2 [Source:HGNC Symbol;Acc:HGNC:14890]	protein_coding	76.5776188745725	0.348871779174789	0.308177923253482	0.99996157728007	78.5646182261874	114.653135064524	40.2744062472964	72.8183159602823
ENSG00000143514	TP53BP2	tumor protein p53 binding protein 2 [Source:HGNC Symbol;Acc:HGNC:12000]	protein_coding	724.400335882032	0.345722726729493	0.308216225229916	0.99996157728007	679.615884493199	1075.82858402212	572.23218876367	569.924686249142
ENSG00000204427	ABHD16A	abhydrolase domain containing 16A [Source:HGNC Symbol;Acc:HGNC:13921]	protein_coding	19.7812705051189	-0.301403942347416	0.308313257228388	0.99996157728007	19.1621020063872	4.77721396102183	31.8839049457764	23.3018611072903
ENSG00000268864			transcribed_unprocessed_pseudogene	7.15202909185807	-0.218013988054199	0.30840579182148	0.99996157728007	1.27747346709248	2.8663283766131	23.4934036442563	0.97091087947043
ENSG00000115825	PRKD3	protein kinase D3 [Source:HGNC Symbol;Acc:HGNC:9408]	protein_coding	474.615270781782	0.348080466022137	0.308566861723575	0.99996157728007	397.932984999307	771.042333308924	380.928759089012	348.557005729884
ENSG00000279342			sense_intronic	19.4555334863043	0.300068417410388	0.308582188466382	0.99996157728007	37.6854672792281	18.153413051883	8.39050130152009	13.592752312586
ENSG00000106631	MYL7	myosin light chain 7 [Source:HGNC Symbol;Acc:HGNC:21719]	protein_coding	3.43925765221997	-0.172161494690478	0.30878143179019	0.99996157728007	0	0.955442792204367	5.03430078091206	7.76728703576344
ENSG00000127329	PTPRB	protein tyrosine phosphatase, receptor type B [Source:HGNC Symbol;Acc:HGNC:9665]	protein_coding	21.1415210328496	-0.306628234512537	0.309152411579509	0.99996157728007	11.4972612038323	13.3761990908611	40.2744062472964	19.4182175894086
ENSG00000242498	ARPIN	actin related protein 2/3 complex inhibitor [Source:HGNC Symbol;Acc:HGNC:28782]	protein_coding	234.858485615738	0.348579543601266	0.309192820164564	0.99996157728007	259.965850553319	312.429793050828	191.303429674658	175.734869184148
ENSG00000100815	TRIP11	thyroid hormone receptor interactor 11 [Source:HGNC Symbol;Acc:HGNC:12305]	protein_coding	304.521437605294	0.347259680179071	0.309340734221087	0.99996157728007	328.310681042767	407.01862947906	196.33773045557	286.418709443777
ENSG00000164093	PITX2	paired like homeodomain 2 [Source:HGNC Symbol;Acc:HGNC:9005]	protein_coding	7.47393332639021	-0.218662493697373	0.309496374901092	0.99996157728007	0.638736733546239	3.82177116881747	23.4934036442563	1.94182175894086
ENSG00000242802	AP5Z1	adaptor related protein complex 5 zeta 1 subunit [Source:HGNC Symbol;Acc:HGNC:22197]	protein_coding	224.957190172304	-0.348691869093259	0.310001274150484	0.99996157728007	200.563334333519	149.049075583881	236.612136702867	313.604214068949
ENSG00000145685	LHFPL2	LHFPL tetraspan subfamily member 2 [Source:HGNC Symbol;Acc:HGNC:6588]	protein_coding	188.941999181185	0.348916361437778	0.310003885540631	0.99996157728007	226.112803675369	235.038926882274	120.823218741889	173.793047425207
ENSG00000197323	TRIM33	tripartite motif containing 33 [Source:HGNC Symbol;Acc:HGNC:16290]	protein_coding	1067.33401042529	0.343283752028022	0.310078942188179	0.99996157728007	1086.49118376215	1479.02544233236	902.817940043562	801.001475563105
ENSG00000122970	IFT81	intraflagellar transport 81 [Source:HGNC Symbol;Acc:HGNC:14313]	protein_coding	537.338659609676	0.344959975455656	0.310140517320433	0.99996157728007	512.90559703763	789.195746360807	416.168864555397	431.084430484871
ENSG00000123700	KCNJ2	potassium voltage-gated channel subfamily J member 2 [Source:HGNC Symbol;Acc:HGNC:6263]	protein_coding	22.0903558874314	0.309527522960666	0.31032264702895	0.99996157728007	20.4395754734797	41.0840400647878	8.39050130152009	18.4473067099382
ENSG00000197982	C1orf122	chromosome 1 open reading frame 122 [Source:HGNC Symbol;Acc:HGNC:24789]	protein_coding	240.6219029314	-0.347424541902813	0.310353593333892	0.99996157728007	229.945224076646	148.093632791677	352.401054663844	232.047700193433
ENSG00000138600	SPPL2A	signal peptide peptidase like 2A [Source:HGNC Symbol;Acc:HGNC:30227]	protein_coding	347.822230474599	0.346701619180397	0.310446968022774	0.99996157728007	327.671944309221	521.671764543584	276.886542950163	265.058670095427
ENSG00000157703	SVOPL	SVOP like [Source:HGNC Symbol;Acc:HGNC:27034]	protein_coding	6.35107230716625	-0.181387202052899	0.310688923282626	0.99996157728007	0	1.91088558440873	23.4934036442563	0
ENSG00000156925	ZIC3	Zic family member 3 [Source:HGNC Symbol;Acc:HGNC:12874]	protein_coding	771.57460906775	0.343724252581484	0.310737158323349	0.99996157728007	1089.68486742988	771.042333308924	578.944589804886	646.626645727306
ENSG00000276644	DACH1	dachshund family transcription factor 1 [Source:HGNC Symbol;Acc:HGNC:2663]	protein_coding	159.247736990414	0.348468337201747	0.3107465400046	0.99996157728007	224.19659347473	167.202488635764	62.0897096312487	183.502156219911
ENSG00000130561	SAG	S-antigen visual arrestin [Source:HGNC Symbol;Acc:HGNC:10521]	protein_coding	10.1918510694371	-0.242796414790471	0.310759376131708	0.99996157728007	1.91621020063872	5.7326567532262	30.2058046854723	2.91273263841129
ENSG00000274956			lincRNA	723.029766073083	0.347330386073009	0.310765364895556	0.99996157728007	304.677421901556	1646.22793096812	627.609497353703	313.604214068949
ENSG00000183087	GAS6	growth arrest specific 6 [Source:HGNC Symbol;Acc:HGNC:4168]	protein_coding	186.183359921545	-0.348657795194163	0.310921373996401	0.99996157728007	159.68418338656	125.163005778772	181.234828112834	278.651422408013
ENSG00000243566	UPK3B	uroplakin 3B [Source:HGNC Symbol;Acc:HGNC:21444]	protein_coding	2.89173885964206	-0.150129910226316	0.310971623005579	0.99996157728007	0	0	6.71240104121607	4.85455439735215
ENSG00000127419	TMEM175	transmembrane protein 175 [Source:HGNC Symbol;Acc:HGNC:28709]	protein_coding	153.175952804354	-0.348536084010979	0.311132861184449	0.99996157728007	121.359979373785	113.69769227232	216.474933579218	161.171205992091
ENSG00000107562	CXCL12	C-X-C motif chemokine ligand 12 [Source:HGNC Symbol;Acc:HGNC:10672]	protein_coding	43.1315901465819	-0.329019569744685	0.311162266049757	0.99996157728007	19.8008387399334	31.5296121427441	13.4248020824321	107.771107621218
ENSG00000142731	PLK4	polo like kinase 4 [Source:HGNC Symbol;Acc:HGNC:11397]	protein_coding	235.542381388594	0.347644292285629	0.311404560472975	0.99996157728007	298.290054566094	273.256638570449	137.604221344929	233.018611072903
ENSG00000235332	RPSAP76	ribosomal protein SA pseudogene 76 [Source:HGNC Symbol;Acc:HGNC:51930]	processed_pseudogene	3.83778893852674	-0.172685995668872	0.311501635875021	0.99996157728007	0	0.955442792204367	13.4248020824321	0.97091087947043
ENSG00000164535	DAGLB	diacylglycerol lipase beta [Source:HGNC Symbol;Acc:HGNC:28923]	protein_coding	194.549812331386	-0.347750828476567	0.31154479657783	0.99996157728007	137.328397712441	164.336160259151	266.817941388339	209.716749965613
ENSG00000170906	NDUFA3	NADH:ubiquinone oxidoreductase subunit A3 [Source:HGNC Symbol;Acc:HGNC:7686]	protein_coding	262.112912623874	-0.347172532544715	0.311555964421648	0.99996157728007	264.437007688143	150.95996116829	308.770447895939	324.284233743124
ENSG00000184470	TXNRD2	thioredoxin reductase 2 [Source:HGNC Symbol;Acc:HGNC:18155]	protein_coding	49.503520669218	-0.339378182159899	0.311836538096432	0.99996157728007	46.6277815488755	23.8860698051092	72.1583111930728	55.3419201298145
ENSG00000184647	PRSS55	serine protease 55 [Source:HGNC Symbol;Acc:HGNC:30824]	protein_coding	5.33522483180584	-0.185497986272251	0.31198043562841	0.99996157728007	0	1.91088558440873	18.4591028633442	0.97091087947043
ENSG00000166833	NAV2	neuron navigator 2 [Source:HGNC Symbol;Acc:HGNC:15997]	protein_coding	249.630747543643	0.347894570875046	0.312117190541079	0.99996157728007	349.388993249793	258.924996687383	124.179419262497	266.029580974898
ENSG00000124232	RBPJL	recombination signal binding protein for immunoglobulin kappa J region like [Source:HGNC Symbol;Acc:HGNC:13761]	protein_coding	7.11913392227189	-0.230698491104358	0.312218091224606	0.99996157728007	4.47115713482368	0.955442792204367	20.1372031236482	2.91273263841129
ENSG00000181690	PLAG1	PLAG1 zinc finger [Source:HGNC Symbol;Acc:HGNC:9045]	protein_coding	41.8549979006115	0.329844228856791	0.312305068605246	0.99996157728007	53.6538856178841	55.4156819478533	11.7467018221281	46.6037222145806
ENSG00000264920			processed_transcript	22.3039465870781	-0.308638957700252	0.312334217039892	0.99996157728007	19.1621020063872	8.5989851298393	35.2401054663844	26.2145937457016
ENSG00000187688	TRPV2	transient receptor potential cation channel subfamily V member 2 [Source:HGNC Symbol;Acc:HGNC:18082]	protein_coding	9.59565509950871	-0.251660993466611	0.312509536107292	0.99996157728007	7.66484080255487	0.955442792204367	26.8496041648643	2.91273263841129
ENSG00000179299	NSUN7	NOP2/Sun RNA methyltransferase family member 7 [Source:HGNC Symbol;Acc:HGNC:25857]	protein_coding	63.4846437285836	0.343565947956362	0.312776165273074	0.99996157728007	85.5907222951961	76.4354233763493	45.3087070282085	46.6037222145806
ENSG00000170959	DCDC1	doublecortin domain containing 1 [Source:HGNC Symbol;Acc:HGNC:20625]	protein_coding	46.6622300527005	0.337705704631248	0.312782077579755	0.99996157728007	53.6538856178841	67.83643824651	30.2058046854723	34.9527916609355
ENSG00000169896	ITGAM	integrin subunit alpha M [Source:HGNC Symbol;Acc:HGNC:6149]	protein_coding	7.21542359875826	-0.22802207245601	0.313048734025386	0.99996157728007	3.1936836677312	1.91088558440873	21.8153033839522	1.94182175894086
ENSG00000052723	SIKE1	suppressor of IKBKE 1 [Source:HGNC Symbol;Acc:HGNC:26119]	protein_coding	340.918483658668	0.343995081473768	0.31318379044699	0.99996157728007	378.77088299292	442.370012790622	229.899735661651	312.633303189479
ENSG00000227308			lincRNA	3.1622900135778	-0.164174886896313	0.313213273560768	0.99996157728007	0.638736733546239	0	10.0686015618241	1.94182175894086
ENSG00000112837	TBX18	T-box 18 [Source:HGNC Symbol;Acc:HGNC:11595]	protein_coding	3.1622900135778	-0.164174886896313	0.313213273560768	0.99996157728007	0.638736733546239	0	10.0686015618241	1.94182175894086
ENSG00000153922	CHD1	chromodomain helicase DNA binding protein 1 [Source:HGNC Symbol;Acc:HGNC:1915]	protein_coding	714.90803620062	0.341052359050618	0.313219442576675	0.99996157728007	800.337127133438	911.492423762966	567.197887982758	580.604705923317
ENSG00000082497	SERTAD4	SERTA domain containing 4 [Source:HGNC Symbol;Acc:HGNC:25236]	protein_coding	224.805152415835	0.346130169043618	0.313364428397593	0.99996157728007	192.259756797418	363.068261037659	159.419524728882	184.473067099382
ENSG00000229153	EPHA1-AS1	EPHA1 antisense RNA 1 [Source:HGNC Symbol;Acc:HGNC:27799]	antisense	4.5937955321977	-0.182375117982357	0.313514812160287	0.99996157728007	0.638736733546239	0.955442792204367	16.7810026030402	0
ENSG00000179709	NLRP8	NLR family pyrin domain containing 8 [Source:HGNC Symbol;Acc:HGNC:22940]	protein_coding	4.5937955321977	-0.182375117982357	0.313514812160287	0.99996157728007	0.638736733546239	0.955442792204367	16.7810026030402	0
ENSG00000279080			antisense	16.5750813836041	-0.282131687701303	0.313754742897088	0.99996157728007	7.02610406900863	9.55442792204367	41.9525065076005	7.76728703576344
ENSG00000165209	STRBP	spermatid perinuclear RNA binding protein [Source:HGNC Symbol;Acc:HGNC:16462]	protein_coding	461.674538304685	0.343201408401018	0.313841858362572	0.99996157728007	621.490841740491	492.053037985249	320.517149718068	412.637123774933
ENSG00000205189	ZBTB10	zinc finger and BTB domain containing 10 [Source:HGNC Symbol;Acc:HGNC:30953]	protein_coding	437.314159956343	0.342462019230309	0.31402077099731	0.99996157728007	490.549811363512	561.800361816168	365.825856746276	331.080609899417
ENSG00000146858	ZC3HAV1L	zinc finger CCCH-type containing, antiviral 1 like [Source:HGNC Symbol;Acc:HGNC:22423]	protein_coding	3.99464045242302	0.175970094144952	0.31412137040349	0.99996157728007	14.0522081380173	0.955442792204367	0	0.97091087947043
ENSG00000101336	HCK	HCK proto-oncogene, Src family tyrosine kinase [Source:HGNC Symbol;Acc:HGNC:4840]	protein_coding	6.46074815914479	-0.214647683193006	0.314207585705126	0.99996157728007	4.47115713482368	0	18.4591028633442	2.91273263841129
ENSG00000131951	LRRC9	leucine rich repeat containing 9 [Source:HGNC Symbol;Acc:HGNC:19848]	protein_coding	18.4802498235935	0.296381550937544	0.314218989306812	0.99996157728007	14.6909448715635	38.2177116881747	8.39050130152009	12.6218414331156
ENSG00000102763	VWA8	von Willebrand factor A domain containing 8 [Source:HGNC Symbol;Acc:HGNC:29071]	protein_coding	124.282639114993	0.346560018607736	0.314221940393607	0.99996157728007	126.469873242155	180.578687726625	75.5145117136808	114.567483777511
ENSG00000143753	DEGS1	delta 4-desaturase, sphingolipid 1 [Source:HGNC Symbol;Acc:HGNC:13709]	protein_coding	350.262765622713	0.343872004208361	0.314228391824635	0.99996157728007	277.211742359068	583.775546036868	233.255936182259	306.807837912656
ENSG00000204406	MBD5	methyl-CpG binding domain protein 5 [Source:HGNC Symbol;Acc:HGNC:20444]	protein_coding	260.836135586765	0.344526653054671	0.314278722591019	0.99996157728007	236.971328145655	400.33052993363	177.878627592226	228.164056675551
ENSG00000112539	C6orf118	chromosome 6 open reading frame 118 [Source:HGNC Symbol;Acc:HGNC:21233]	protein_coding	101.774113094573	0.345623720561163	0.314307558600584	0.99996157728007	100.28166716676	155.737175129312	88.939313796113	62.1382962861075
ENSG00000145819	ARHGAP26	Rho GTPase activating protein 26 [Source:HGNC Symbol;Acc:HGNC:17073]	protein_coding	68.7012890257576	0.341314804625082	0.314335328279828	0.99996157728007	128.386083442794	51.5939107790358	45.3087070282085	49.5164548529919
ENSG00000108551	RASD1	ras related dexamethasone induced 1 [Source:HGNC Symbol;Acc:HGNC:15828]	protein_coding	149.494903371645	-0.346368112133255	0.314490157526127	0.99996157728007	155.851762985282	77.3908661685537	181.234828112834	183.502156219911
ENSG00000119559	C19orf25	chromosome 19 open reading frame 25 [Source:HGNC Symbol;Acc:HGNC:26711]	protein_coding	134.88045949951	-0.34630827652986	0.314562931157154	0.99996157728007	125.192399775063	81.2126373373712	147.672822906754	185.443977978852
ENSG00000070729	CNGB1	cyclic nucleotide gated channel beta 1 [Source:HGNC Symbol;Acc:HGNC:2151]	protein_coding	54.2492460867755	-0.332036360534175	0.314970502928573	0.99996157728007	63.8736733546239	14.3316418830655	62.0897096312487	76.701959478164
ENSG00000166046	TCP11L2	t-complex 11 like 2 [Source:HGNC Symbol;Acc:HGNC:28627]	protein_coding	52.9844134104368	0.333501427886098	0.315262394822392	0.99996157728007	37.6854672792281	104.143264350276	41.9525065076005	28.1564155046425
ENSG00000164488	DACT2	dishevelled binding antagonist of beta catenin 2 [Source:HGNC Symbol;Acc:HGNC:21231]	protein_coding	20.9007421251371	-0.28914850110329	0.315344988558015	0.99996157728007	16.6071550722022	5.7326567532262	11.7467018221281	49.5164548529919
ENSG00000258654			lincRNA	5.73510086730099	-0.21095692682145	0.315449535543809	0.99996157728007	2.55494693418496	0.955442792204367	18.4591028633442	0.97091087947043
ENSG00000197446	CYP2F1	cytochrome P450 family 2 subfamily F member 1 [Source:HGNC Symbol;Acc:HGNC:2632]	protein_coding	6.13751277055516	-0.217506442132101	0.315596699716947	0.99996157728007	3.1936836677312	0.955442792204367	18.4591028633442	1.94182175894086
ENSG00000105519	CAPS	calcyphosine [Source:HGNC Symbol;Acc:HGNC:1487]	protein_coding	37.2671991957974	-0.329322881607865	0.315835014555463	0.99996157728007	24.9107326083033	25.7969553895179	53.6992083297286	44.6619004556398
ENSG00000162543	UBXN10	UBX domain protein 10 [Source:HGNC Symbol;Acc:HGNC:26354]	protein_coding	59.80341834856	0.338126823787536	0.315898538302654	0.99996157728007	44.7115713482368	112.742249480115	41.9525065076005	39.8073460582876
ENSG00000157240	FZD1	frizzled class receptor 1 [Source:HGNC Symbol;Acc:HGNC:4038]	protein_coding	246.965329677367	0.345277279093	0.315969588189978	0.99996157728007	465.639078755209	166.24704584356	144.316622386146	211.658571724554
ENSG00000108309	RUNDC3A	RUN domain containing 3A [Source:HGNC Symbol;Acc:HGNC:16984]	protein_coding	363.021814020668	-0.341787510912023	0.316003499913683	0.99996157728007	298.290054566094	276.122966947062	506.786278611814	370.887955957704
ENSG00000010030	ETV7	ETS variant 7 [Source:HGNC Symbol;Acc:HGNC:18160]	protein_coding	3.74149926204037	-0.174763645598613	0.316195821345804	0.99996157728007	1.27747346709248	0	11.7467018221281	1.94182175894086
ENSG00000100982	PCIF1	PDX1 C-terminal inhibiting factor 1 [Source:HGNC Symbol;Acc:HGNC:16200]	protein_coding	352.739046685558	-0.343396602430949	0.316196013296506	0.99996157728007	215.254279205083	342.048519609163	486.649075488165	367.004312439823
ENSG00000112742	TTK	TTK protein kinase [Source:HGNC Symbol;Acc:HGNC:12401]	protein_coding	207.555403534994	0.344504867409413	0.316405302987324	0.99996157728007	249.74606281658	252.236897141953	110.754617180065	217.484037001376
ENSG00000081189	MEF2C	myocyte enhancer factor 2C [Source:HGNC Symbol;Acc:HGNC:6996]	protein_coding	211.489310674879	0.344522302601073	0.316541288892259	0.99996157728007	206.311964935435	313.385235843032	191.303429674658	134.95661224639
ENSG00000179041	RRS1	ribosome biogenesis regulator homolog [Source:HGNC Symbol;Acc:HGNC:17083]	protein_coding	99.3587393490176	0.342484541662478	0.316548096856061	0.99996157728007	181.401232327132	75.479980584145	57.0554088503366	83.498335634457
ENSG00000131379	C3orf20	chromosome 3 open reading frame 20 [Source:HGNC Symbol;Acc:HGNC:25320]	protein_coding	6.95811858482783	-0.222110276460738	0.316636402511941	0.99996157728007	1.91621020063872	2.8663283766131	20.1372031236482	2.91273263841129
ENSG00000230882			processed_pseudogene	5.15589161883842	-0.202877789510203	0.316664986580516	0.99996157728007	1.91621020063872	0.955442792204367	16.7810026030402	0.97091087947043
ENSG00000015153	YAF2	YY1 associated factor 2 [Source:HGNC Symbol;Acc:HGNC:17363]	protein_coding	204.814682074996	0.344559174619153	0.316728624677497	0.99996157728007	97.7267202325746	443.325455582826	132.569920564017	145.636631920565
ENSG00000135406	PRPH	peripherin [Source:HGNC Symbol;Acc:HGNC:9461]	protein_coding	4.28901805461828	-0.19326235964916	0.316756552462735	0.99996157728007	1.27747346709248	0.955442792204367	10.0686015618241	4.85455439735215
ENSG00000259831	LINC00567	long intergenic non-protein coding RNA 567 [Source:HGNC Symbol;Acc:HGNC:43711]	lincRNA	4.32070851050293	-0.184515353624102	0.316776072312605	0.99996157728007	1.91621020063872	0	13.4248020824321	1.94182175894086
ENSG00000100721	TCL1A	T cell leukemia/lymphoma 1A [Source:HGNC Symbol;Acc:HGNC:11648]	protein_coding	4.32070851050293	-0.184515353624102	0.316776072312605	0.99996157728007	1.91621020063872	0	13.4248020824321	1.94182175894086
ENSG00000169876	MUC17	mucin 17, cell surface associated [Source:HGNC Symbol;Acc:HGNC:16800]	protein_coding	6.86182890834146	-0.226030201488447	0.316778230122268	0.99996157728007	3.1936836677312	1.91088558440873	18.4591028633442	3.88364351788172
ENSG00000261467			lincRNA	4.57668237037586	-0.194206224986567	0.316968505439049	0.99996157728007	1.27747346709248	0.955442792204367	15.1029023427362	0.97091087947043
ENSG00000269516	CYP4F23P	cytochrome P450 family 4 subfamily F member 23, pseudogene [Source:HGNC Symbol;Acc:HGNC:39944]	transcribed_unprocessed_pseudogene	4.57668237037586	-0.194206224986567	0.316968505439049	0.99996157728007	1.27747346709248	0.955442792204367	15.1029023427362	0.97091087947043
ENSG00000090266	NDUFB2	NADH:ubiquinone oxidoreductase subunit B2 [Source:HGNC Symbol;Acc:HGNC:7697]	protein_coding	187.464939696035	-0.344336859146961	0.317124219689005	0.99996157728007	175.652601725216	113.69769227232	189.625329414354	270.88413537225
ENSG00000169083	AR	androgen receptor [Source:HGNC Symbol;Acc:HGNC:644]	protein_coding	106.035714226453	0.344303100316338	0.317158781689775	0.99996157728007	119.443769173147	144.271861622859	78.8707122342889	81.5565138755161
ENSG00000260112			processed_pseudogene	6.53992467380932	-0.222307987899894	0.317185203036588	0.99996157728007	3.83242040127744	0.955442792204367	18.4591028633442	2.91273263841129
ENSG00000127870	RNF6	ring finger protein 6 [Source:HGNC Symbol;Acc:HGNC:10069]	protein_coding	140.830081409045	0.344216114376343	0.31745846653636	0.99996157728007	149.46439564982	194.910329609691	77.1926119739849	141.752988402683
ENSG00000164675	IQUB	IQ motif and ubiquitin domain containing [Source:HGNC Symbol;Acc:HGNC:21995]	protein_coding	16.0946190716958	0.285192490780612	0.317496200486418	0.99996157728007	15.968418338656	30.5741693505397	10.0686015618241	7.76728703576344
ENSG00000119922	IFIT2	interferon induced protein with tetratricopeptide repeats 2 [Source:HGNC Symbol;Acc:HGNC:5409]	protein_coding	70.1859460057812	0.318118874514442	0.317683621523087	0.99996157728007	7.02610406900863	202.553871947326	35.2401054663844	35.9237025404059
ENSG00000132470	ITGB4	integrin subunit beta 4 [Source:HGNC Symbol;Acc:HGNC:6158]	protein_coding	43.5458415637195	-0.329000511855123	0.317850560067065	0.99996157728007	5.74863060191615	59.2374531166707	21.8153033839522	87.3819791523387
ENSG00000064989	CALCRL	calcitonin receptor like receptor [Source:HGNC Symbol;Acc:HGNC:16709]	protein_coding	17.4461319173652	0.268450226721865	0.317926349168866	0.99996157728007	4.47115713482368	49.6830251946271	11.7467018221281	3.88364351788172
ENSG00000010310	GIPR	gastric inhibitory polypeptide receptor [Source:HGNC Symbol;Acc:HGNC:4271]	protein_coding	49.8287532631696	-0.332866802166982	0.317940491926417	0.99996157728007	63.2349366210777	10.509870714248	90.617414056417	34.9527916609355
ENSG00000170423	KRT78	keratin 78 [Source:HGNC Symbol;Acc:HGNC:28926]	protein_coding	3.70980880615571	-0.182162580187641	0.318064000111649	0.99996157728007	0.638736733546239	0.955442792204367	8.39050130152009	4.85455439735215
ENSG00000268460			processed_transcript	3.70980880615571	-0.182162580187641	0.318064000111649	0.99996157728007	0.638736733546239	0.955442792204367	8.39050130152009	4.85455439735215
ENSG00000056277	ZNF280C	zinc finger protein 280C [Source:HGNC Symbol;Acc:HGNC:25955]	protein_coding	116.85180725471	0.343792641173283	0.31808477743098	0.99996157728007	151.380605850459	137.583762077429	93.973614577025	84.4692465139274
ENSG00000173230	GOLGB1	golgin B1 [Source:HGNC Symbol;Acc:HGNC:4429]	protein_coding	1333.90402219905	0.338032681937037	0.318124167377927	0.99996157728007	1867.6662088892	1332.84269512509	944.770446551162	1190.33673823075
ENSG00000136108	CKAP2	cytoskeleton associated protein 2 [Source:HGNC Symbol;Acc:HGNC:1990]	protein_coding	826.524730229448	0.337910948988879	0.31832378660429	0.99996157728007	949.801522783258	1013.72480252883	520.211080694246	822.361514911454
ENSG00000171016	PYGO1	pygopus family PHD finger 1 [Source:HGNC Symbol;Acc:HGNC:30256]	protein_coding	267.751233486885	0.341239559598353	0.318430397474167	0.99996157728007	284.237846428077	363.068261037659	182.912928373138	240.785898108667
ENSG00000125384	PTGER2	prostaglandin E receptor 2 [Source:HGNC Symbol;Acc:HGNC:9594]	protein_coding	11.1531096956131	-0.232527616030177	0.31846682935425	0.99996157728007	7.02610406900863	0.955442792204367	1.67810026030402	34.9527916609355
ENSG00000174738	NR1D2	nuclear receptor subfamily 1 group D member 2 [Source:HGNC Symbol;Acc:HGNC:7963]	protein_coding	157.612674256979	0.343485195153798	0.318505433364772	0.99996157728007	153.935552784644	235.994369674479	137.604221344929	102.916553223866
ENSG00000204930	FAM221B	family with sequence similarity 221 member B [Source:HGNC Symbol;Acc:HGNC:30762]	protein_coding	5.55830352209259	-0.209196666885964	0.318550485467428	0.99996157728007	2.55494693418496	0.955442792204367	16.7810026030402	1.94182175894086
ENSG00000187079	TEAD1	TEA domain transcription factor 1 [Source:HGNC Symbol;Acc:HGNC:11714]	protein_coding	1049.31934509843	0.338186782554038	0.318755313030003	0.99996157728007	1368.17408325604	1136.02147993099	674.596304642215	1018.48551256448
ENSG00000145349	CAMK2D	calcium/calmodulin dependent protein kinase II delta [Source:HGNC Symbol;Acc:HGNC:1462]	protein_coding	721.651091836301	0.336955557122914	0.319019954133514	0.99996157728007	770.955237390311	949.710135451141	495.039576789685	670.899417714067
ENSG00000142789	CELA3A	chymotrypsin like elastase family member 3A [Source:HGNC Symbol;Acc:HGNC:15944]	protein_coding	6.05700510183313	-0.211869030086405	0.319395723959739	0.99996157728007	1.91621020063872	1.91088558440873	18.4591028633442	1.94182175894086
ENSG00000112237	CCNC	cyclin C [Source:HGNC Symbol;Acc:HGNC:1581]	protein_coding	244.045688076957	0.341355316652398	0.31960753358092	0.99996157728007	184.594915994863	418.483942985513	152.707123687666	220.396769639788
ENSG00000160325	CACFD1	calcium channel flower domain containing 1 [Source:HGNC Symbol;Acc:HGNC:1365]	protein_coding	326.568946252228	-0.340857870980394	0.319708631848386	0.99996157728007	364.079938121356	165.291603051355	412.812664034788	364.091579801411
ENSG00000164430	CGAS	cyclic GMP-AMP synthase [Source:HGNC Symbol;Acc:HGNC:21367]	protein_coding	9.24193396873594	-0.238874511720843	0.320051348910893	0.99996157728007	1.91621020063872	5.7326567532262	23.4934036442563	5.82546527682258
ENSG00000142530	FAM71E1	family with sequence similarity 71 member E1 [Source:HGNC Symbol;Acc:HGNC:25107]	protein_coding	8.0900583968732	-0.235818780746169	0.320167035774223	0.99996157728007	5.10989386836992	1.91088558440873	11.7467018221281	13.592752312586
ENSG00000211455	STK38L	serine/threonine kinase 38 like [Source:HGNC Symbol;Acc:HGNC:17848]	protein_coding	388.908185090794	0.342288257698125	0.320230830474822	0.99996157728007	576.779270392254	365.934589414272	152.707123687666	460.211756868984
ENSG00000143631	FLG	filaggrin [Source:HGNC Symbol;Acc:HGNC:3748]	protein_coding	3.05142304302862	-0.160353247310352	0.320245451573974	0.99996157728007	0.638736733546239	0	6.71240104121607	4.85455439735215
ENSG00000188338	SLC38A3	solute carrier family 38 member 3 [Source:HGNC Symbol;Acc:HGNC:18044]	protein_coding	47.9561226029014	0.322196952090928	0.320299697494701	0.99996157728007	17.8846285392947	117.519463441137	30.2058046854723	26.2145937457016
ENSG00000083454	P2RX5	purinergic receptor P2X 5 [Source:HGNC Symbol;Acc:HGNC:8536]	protein_coding	5.88020775662473	-0.211446544481337	0.320507360987513	0.99996157728007	1.91621020063872	1.91088558440873	16.7810026030402	2.91273263841129
ENSG00000196569	LAMA2	laminin subunit alpha 2 [Source:HGNC Symbol;Acc:HGNC:6482]	protein_coding	58.4426979712338	0.322188705949705	0.320515181940313	0.99996157728007	98.3654569661209	54.4602391556489	10.0686015618241	70.8764942013414
ENSG00000095383	TBC1D2	TBC1 domain family member 2 [Source:HGNC Symbol;Acc:HGNC:18026]	protein_coding	30.303128153743	-0.317467828808697	0.320601562451469	0.99996157728007	20.4395754734797	19.1088558440873	30.2058046854723	51.4582766119328
ENSG00000175294	CATSPER1	cation channel sperm associated 1 [Source:HGNC Symbol;Acc:HGNC:17116]	protein_coding	4.97909427363003	-0.200592573596252	0.320621468566896	0.99996157728007	1.91621020063872	0.955442792204367	15.1029023427362	1.94182175894086
ENSG00000174607	UGT8	UDP glycosyltransferase 8 [Source:HGNC Symbol;Acc:HGNC:12555]	protein_coding	27.2246430052711	0.313735894445056	0.32068814176172	0.99996157728007	36.4079938121356	37.2622688959703	16.7810026030402	18.4473067099382
ENSG00000084453	SLCO1A2	solute carrier organic anion transporter family member 1A2 [Source:HGNC Symbol;Acc:HGNC:10956]	protein_coding	12.2154804881219	0.239746981134748	0.320688395004127	0.99996157728007	3.1936836677312	36.3068261037659	8.39050130152009	0.97091087947043
ENSG00000063169	BICRA	BRD4 interacting chromatin remodeling complex associated protein [Source:HGNC Symbol;Acc:HGNC:4332]	protein_coding	265.808818743637	-0.339754221977311	0.320733658611284	0.99996157728007	310.426052503472	115.608577856728	443.018468720261	194.182175894086
ENSG00000052126	PLEKHA5	pleckstrin homology domain containing A5 [Source:HGNC Symbol;Acc:HGNC:30036]	protein_coding	704.985223520795	0.336101594383961	0.320761832410523	0.99996157728007	855.907222951961	823.591686880164	651.102900997959	489.339083253097
ENSG00000159905	ZNF221	zinc finger protein 221 [Source:HGNC Symbol;Acc:HGNC:13014]	protein_coding	40.6956003804351	0.32705893054242	0.3210881672696	0.99996157728007	66.4286202888089	41.0840400647878	25.1715039045603	30.0982372635833
ENSG00000204852	TCTN1	tectonic family member 1 [Source:HGNC Symbol;Acc:HGNC:26113]	protein_coding	275.883072330946	0.340209403395001	0.321206160216757	0.99996157728007	212.060595537351	471.033296556753	191.303429674658	229.134967555022
ENSG00000104907	TRMT1	tRNA methyltransferase 1 [Source:HGNC Symbol;Acc:HGNC:25980]	protein_coding	240.798959144637	-0.340480806907392	0.321258367156024	0.99996157728007	233.777644477924	147.138189999472	273.530342429555	308.749659671597
ENSG00000269404	SPIB	Spi-B transcription factor [Source:HGNC Symbol;Acc:HGNC:11242]	protein_coding	6.2826196598789	-0.217370266203215	0.321407423443764	0.99996157728007	2.55494693418496	1.91088558440873	16.7810026030402	3.88364351788172
ENSG00000145012	LPP	LIM domain containing preferred translocation partner in lipoma [Source:HGNC Symbol;Acc:HGNC:6679]	protein_coding	413.373644051088	0.340214194940299	0.321505438973005	0.99996157728007	786.923655728967	268.479424609427	154.38522394797	443.706271917987
ENSG00000142273	CBLC	Cbl proto-oncogene C [Source:HGNC Symbol;Acc:HGNC:15961]	protein_coding	4.39988502516746	-0.191440684560886	0.321689689998077	0.99996157728007	1.27747346709248	0.955442792204367	13.4248020824321	1.94182175894086
ENSG00000064692	SNCAIP	synuclein alpha interacting protein [Source:HGNC Symbol;Acc:HGNC:11139]	protein_coding	823.600210281629	0.336968566088006	0.321782962716752	0.99996157728007	219.725436339906	2092.41971492756	625.931397093399	356.324292765648
ENSG00000118965	WDR35	WD repeat domain 35 [Source:HGNC Symbol;Acc:HGNC:29250]	protein_coding	335.273183646709	0.338081915266676	0.322137779600479	0.99996157728007	339.169205513053	471.988739348957	266.817941388339	263.116848336487
ENSG00000206418	RAB12	RAB12, member RAS oncogene family [Source:HGNC Symbol;Acc:HGNC:31332]	protein_coding	303.593377673341	0.340719862187007	0.322194790352148	0.99996157728007	198.64712413288	572.310232530416	236.612136702867	206.804017327202
ENSG00000054598	FOXC1	forkhead box C1 [Source:HGNC Symbol;Acc:HGNC:3800]	protein_coding	34.0294499703995	0.317049216847246	0.322327187852889	0.99996157728007	59.4025162198003	32.4850549349485	15.1029023427362	29.1273263841129
ENSG00000114923	SLC4A3	solute carrier family 4 member 3 [Source:HGNC Symbol;Acc:HGNC:11029]	protein_coding	281.340319239595	-0.340632298152851	0.322374354430486	0.99996157728007	297.012581099001	142.360976038451	268.496041648643	417.491678172285
ENSG00000120937	NPPB	natriuretic peptide B [Source:HGNC Symbol;Acc:HGNC:7940]	protein_coding	15.4986926018327	-0.229134104351813	0.32247222571389	0.99996157728007	9.58105100319359	0.955442792204367	0	51.4582766119328
ENSG00000165417	GTF2A1	general transcription factor IIA subunit 1 [Source:HGNC Symbol;Acc:HGNC:4646]	protein_coding	461.844524186684	0.33621438034007	0.322483172428289	0.99996157728007	520.570437840185	586.641874413481	380.928759089012	359.237025404059
ENSG00000107485	GATA3	GATA binding protein 3 [Source:HGNC Symbol;Acc:HGNC:4172]	protein_coding	11.525875793	-0.261371180435256	0.32249865946557	0.99996157728007	7.66484080255487	3.82177116881747	26.8496041648643	7.76728703576344
ENSG00000145284	SCD5	stearoyl-CoA desaturase 5 [Source:HGNC Symbol;Acc:HGNC:21088]	protein_coding	1777.17530395209	0.339585887529452	0.322553200919882	0.99996157728007	1343.90208738129	3051.68427830075	1715.01846603071	998.096384095602
ENSG00000137877	SPTBN5	spectrin beta, non-erythrocytic 5 [Source:HGNC Symbol;Acc:HGNC:15680]	protein_coding	20.8776392443322	-0.293400071108902	0.322555114487733	0.99996157728007	21.0783122070259	4.77721396102183	28.5277044251683	29.1273263841129
ENSG00000180769	WDFY3-AS2	WDFY3 antisense RNA 2 [Source:HGNC Symbol;Acc:HGNC:21603]	processed_transcript	42.2397018134247	0.321099456856382	0.322559393953971	0.99996157728007	19.1621020063872	98.4106075970498	25.1715039045603	26.2145937457016
ENSG00000119912	IDE	insulin degrading enzyme [Source:HGNC Symbol;Acc:HGNC:5381]	protein_coding	240.348125508977	0.340630219370396	0.322577659066682	0.99996157728007	314.897209638296	262.746767856201	97.3298150976331	286.418709443777
ENSG00000166128	RAB8B	RAB8B, member RAS oncogene family [Source:HGNC Symbol;Acc:HGNC:30273]	protein_coding	626.920331482061	0.335648221321634	0.322600204920211	0.99996157728007	636.181786612054	869.452940905974	518.532980433942	483.513617976274
ENSG00000174130	TLR6	toll like receptor 6 [Source:HGNC Symbol;Acc:HGNC:16711]	protein_coding	3.8206757767049	-0.180671038098047	0.322650416564813	0.99996157728007	0.638736733546239	0.955442792204367	11.7467018221281	1.94182175894086
ENSG00000186115	CYP4F2	cytochrome P450 family 4 subfamily F member 2 [Source:HGNC Symbol;Acc:HGNC:2645]	protein_coding	3.8206757767049	-0.180671038098047	0.322650416564813	0.99996157728007	0.638736733546239	0.955442792204367	11.7467018221281	1.94182175894086
ENSG00000179902	C1orf194	chromosome 1 open reading frame 194 [Source:HGNC Symbol;Acc:HGNC:32331]	protein_coding	44.1931756061067	0.309490019006803	0.322655662080118	0.99996157728007	12.7747346709248	115.608577856728	31.8839049457764	16.5054849509973
ENSG00000182132	KCNIP1	potassium voltage-gated channel interacting protein 1 [Source:HGNC Symbol;Acc:HGNC:15521]	protein_coding	149.846811478886	0.337699083012873	0.322757796423853	0.99996157728007	76.0096712920025	322.939663765076	120.823218741889	79.6146921165753
ENSG00000162526	TSSK3	testis specific serine kinase 3 [Source:HGNC Symbol;Acc:HGNC:15473]	protein_coding	3.63063229149118	-0.170969683176887	0.322930754693439	0.99996157728007	1.27747346709248	0	8.39050130152009	4.85455439735215
ENSG00000138587	MNS1	meiosis specific nuclear structural 1 [Source:HGNC Symbol;Acc:HGNC:29636]	protein_coding	36.0917052982206	0.322850585609526	0.32299338920541	0.99996157728007	50.4602019501529	44.9058112336052	21.8153033839522	27.185504625172
ENSG00000196227	FAM217B	family with sequence similarity 217 member B [Source:HGNC Symbol;Acc:HGNC:16170]	protein_coding	214.981110227786	0.338944207789111	0.32300666146191	0.99996157728007	251.023536283672	270.390310193836	162.77572524949	175.734869184148
ENSG00000164197	RNF180	ring finger protein 180 [Source:HGNC Symbol;Acc:HGNC:27752]	protein_coding	132.958934979459	0.335087142419715	0.32320796113376	0.99996157728007	48.5439917495142	317.20700701185	92.295514316721	73.7892268397527
ENSG00000136160	EDNRB	endothelin receptor type B [Source:HGNC Symbol;Acc:HGNC:3180]	protein_coding	661.54988712206	0.197138473501895	0.323490929300247	0.99996157728007	49.1827284830604	2266.31030310876	243.324537744083	87.3819791523387
ENSG00000182158	CREB3L2	cAMP responsive element binding protein 3 like 2 [Source:HGNC Symbol;Acc:HGNC:23720]	protein_coding	258.466733501802	0.337677721505619	0.323742715068643	0.99996157728007	491.188548097058	171.024259804582	93.973614577025	277.680511528543
ENSG00000115423	DNAH6	dynein axonemal heavy chain 6 [Source:HGNC Symbol;Acc:HGNC:2951]	protein_coding	64.4803636032011	0.335702917304211	0.323780497224425	0.99996157728007	66.4286202888089	96.499722012641	31.8839049457764	63.109207165578
ENSG00000042493	CAPG	capping actin protein, gelsolin like [Source:HGNC Symbol;Acc:HGNC:1474]	protein_coding	9.91877764287325	-0.250051086974054	0.323858564472881	0.99996157728007	3.83242040127744	5.7326567532262	18.4591028633442	11.6509305536452
ENSG00000267745			processed_transcript	4.87870181338222	0.179737759979735	0.323858775356684	0.99996157728007	0.638736733546239	17.1979702596786	1.67810026030402	0
ENSG00000181218	HIST3H2A	histone cluster 3 H2A [Source:HGNC Symbol;Acc:HGNC:20507]	protein_coding	70.8671913888432	-0.336632428486488	0.323998387347894	0.99996157728007	43.4340978811443	61.1483387010795	97.3298150976331	81.5565138755161
ENSG00000260081			transcribed_processed_pseudogene	11.8516606444796	-0.263164518729169	0.32415501147659	0.99996157728007	7.66484080255487	4.77721396102183	18.4591028633442	16.5054849509973
ENSG00000155313	USP25	ubiquitin specific peptidase 25 [Source:HGNC Symbol;Acc:HGNC:12624]	protein_coding	203.368671535107	0.338662637618086	0.324249647509972	0.99996157728007	226.751540408915	264.65765344061	119.145118481585	202.92037380932
ENSG00000134815	DHX34	DExH-box helicase 34 [Source:HGNC Symbol;Acc:HGNC:16719]	protein_coding	148.175103811339	-0.339272831480664	0.324416634649072	0.99996157728007	135.412187511803	94.5888364282323	169.488126290706	193.211265014616
ENSG00000215440	NPEPL1	aminopeptidase like 1 [Source:HGNC Symbol;Acc:HGNC:16244]	protein_coding	166.365564607466	-0.339057420378957	0.324455138841776	0.99996157728007	162.239130320745	86.9452940905974	310.448548156243	105.829285862277
ENSG00000140505	CYP1A2	cytochrome P450 family 1 subfamily A member 2 [Source:HGNC Symbol;Acc:HGNC:2596]	protein_coding	5.83272169784485	-0.192437569444476	0.32450553793466	0.99996157728007	3.1936836677312	0	20.1372031236482	0
ENSG00000172817	CYP7B1	cytochrome P450 family 7 subfamily B member 1 [Source:HGNC Symbol;Acc:HGNC:2652]	protein_coding	14.2802896396163	0.268418250044606	0.324601419251901	0.99996157728007	26.8269428089421	15.2870846752699	3.35620052060804	11.6509305536452
ENSG00000056998	GYG2	glycogenin 2 [Source:HGNC Symbol;Acc:HGNC:4700]	protein_coding	146.460852520147	0.339143872089286	0.32469330035118	0.99996157728007	198.008387399334	161.469831882538	85.5831132755049	140.782077523212
ENSG00000270696			antisense	39.1016557794822	0.320249900756566	0.325099901910441	0.99996157728007	40.8791509469593	62.1037814932838	36.9182057266884	16.5054849509973
ENSG00000166145	SPINT1	serine peptidase inhibitor, Kunitz type 1 [Source:HGNC Symbol;Acc:HGNC:11246]	protein_coding	15.8805510871719	-0.260222949937191	0.32518146305252	0.99996157728007	13.413471404471	1.91088558440873	8.39050130152009	39.8073460582876
ENSG00000160838	LRRC71	leucine rich repeat containing 71 [Source:HGNC Symbol;Acc:HGNC:26556]	protein_coding	11.2844792271899	-0.257858224540422	0.325229198399439	0.99996157728007	9.58105100319359	1.91088558440873	26.8496041648643	6.79637615629301
ENSG00000184564	SLITRK6	SLIT and NTRK like family member 6 [Source:HGNC Symbol;Acc:HGNC:23503]	protein_coding	140.242536116286	0.336181301313933	0.32571173921781	0.99996157728007	230.583960810192	121.341234609955	53.6992083297286	155.345740715269
ENSG00000204262	COL5A2	collagen type V alpha 2 chain [Source:HGNC Symbol;Acc:HGNC:2210]	protein_coding	943.027460290614	0.331651141688634	0.325763428704541	0.99996157728007	1936.01103937865	513.072779413745	181.234828112834	1141.79119425723
ENSG00000152683	SLC30A6	solute carrier family 30 member 6 [Source:HGNC Symbol;Acc:HGNC:19305]	protein_coding	166.979725251303	0.338125456526742	0.325837046147059	0.99996157728007	192.898493530964	212.108299869369	93.973614577025	168.938493027855
ENSG00000124212	PTGIS	prostaglandin I2 synthase [Source:HGNC Symbol;Acc:HGNC:9603]	protein_coding	85.2106730490301	0.31951599027491	0.325921855002548	0.99996157728007	196.092177198695	39.173154480379	20.1372031236482	85.4401573933979
ENSG00000169733	RFNG	RFNG O-fucosylpeptide 3-beta-N-acetylglucosaminyltransferase [Source:HGNC Symbol;Acc:HGNC:9974]	protein_coding	209.826819661932	-0.33743676477623	0.326041712715148	0.99996157728007	190.982283330326	138.539204869633	228.221635401347	281.564155046425
ENSG00000249064	KRT18P25	keratin 18 pseudogene 25 [Source:HGNC Symbol;Acc:HGNC:33394]	processed_pseudogene	3.5158847039946	-0.155500404495524	0.326060043614888	0.99996157728007	0.638736733546239	0	13.4248020824321	0
ENSG00000251627			processed_pseudogene	3.5158847039946	-0.155500404495524	0.326060043614888	0.99996157728007	0.638736733546239	0	13.4248020824321	0
ENSG00000219039			processed_pseudogene	3.5158847039946	-0.155500404495524	0.326060043614888	0.99996157728007	0.638736733546239	0	13.4248020824321	0
ENSG00000229386	OR8B9P	olfactory receptor family 8 subfamily B member 9 pseudogene [Source:HGNC Symbol;Acc:HGNC:14746]	transcribed_unprocessed_pseudogene	3.5158847039946	-0.155500404495524	0.326060043614888	0.99996157728007	0.638736733546239	0	13.4248020824321	0
ENSG00000011600	TYROBP	TYRO protein tyrosine kinase binding protein [Source:HGNC Symbol;Acc:HGNC:12449]	protein_coding	3.5158847039946	-0.155500404495524	0.326060043614888	0.99996157728007	0.638736733546239	0	13.4248020824321	0
ENSG00000235012			processed_pseudogene	3.5158847039946	-0.155500404495524	0.326060043614888	0.99996157728007	0.638736733546239	0	13.4248020824321	0
ENSG00000187098	MITF	melanogenesis associated transcription factor [Source:HGNC Symbol;Acc:HGNC:7105]	protein_coding	24.3575595101583	0.2964587672694	0.326179132207716	0.99996157728007	10.2197877367398	60.1928959088751	13.4248020824321	13.592752312586
ENSG00000183072	NKX2-5	NK2 homeobox 5 [Source:HGNC Symbol;Acc:HGNC:2488]	protein_coding	5.99495534412132	-0.213585303834668	0.326505211210471	0.99996157728007	2.55494693418496	1.91088558440873	11.7467018221281	7.76728703576344
ENSG00000163818	LZTFL1	leucine zipper transcription factor like 1 [Source:HGNC Symbol;Acc:HGNC:6741]	protein_coding	262.248854841599	0.336718528284155	0.326713822892689	0.99996157728007	211.421858803805	436.637356037396	198.015830715874	202.92037380932
ENSG00000173542	MOB1B	MOB kinase activator 1B [Source:HGNC Symbol;Acc:HGNC:29801]	protein_coding	666.832246419442	0.33488462938919	0.326866894705367	0.99996157728007	514.183070504723	1126.46705200895	528.601581995766	498.077281168331
ENSG00000176692	FOXC2	forkhead box C2 [Source:HGNC Symbol;Acc:HGNC:3801]	protein_coding	5.60029107963106	-0.201827077202923	0.326939721804936	0.99996157728007	2.55494693418496	0.955442792204367	3.35620052060804	15.5345740715269
ENSG00000105289	TJP3	tight junction protein 3 [Source:HGNC Symbol;Acc:HGNC:11829]	protein_coding	17.0239010722925	-0.284122846534149	0.32695016832926	0.99996157728007	15.968418338656	3.82177116881747	38.5963059869924	9.7091087947043
ENSG00000113083	LOX	lysyl oxidase [Source:HGNC Symbol;Acc:HGNC:6664]	protein_coding	324.492733480547	0.334644253322716	0.327055876950409	0.99996157728007	220.364173073453	551.29049110192	129.213720043409	397.102549703406
ENSG00000219073	CELA3B	chymotrypsin like elastase family member 3B [Source:HGNC Symbol;Acc:HGNC:15945]	protein_coding	4.09509395245716	-0.166004350405889	0.327367277698403	0.99996157728007	1.27747346709248	0	15.1029023427362	0
ENSG00000186038	HTR3E	5-hydroxytryptamine receptor 3E [Source:HGNC Symbol;Acc:HGNC:24005]	protein_coding	4.09509395245716	-0.166004350405889	0.327367277698403	0.99996157728007	1.27747346709248	0	15.1029023427362	0
ENSG00000235706	DICER1-AS1	DICER1 antisense RNA 1 [Source:HGNC Symbol;Acc:HGNC:43017]	antisense	34.3922595774789	-0.318806379758834	0.327405732319215	0.99996157728007	26.8269428089421	20.0642986362917	46.9868072885125	43.6909895761694
ENSG00000131142	CCL25	C-C motif chemokine ligand 25 [Source:HGNC Symbol;Acc:HGNC:10624]	protein_coding	7.40933410578849	-0.205694926164713	0.327511944266449	0.99996157728007	2.55494693418496	1.91088558440873	25.1715039045603	0
ENSG00000268521	VN1R83P	vomeronasal 1 receptor 83 pseudogene [Source:HGNC Symbol;Acc:HGNC:37403]	unprocessed_pseudogene	13.4291844880296	0.268958142083603	0.327529036798168	0.99996157728007	22.9945224076646	16.2425274674742	6.71240104121607	7.76728703576344
ENSG00000162572	SCNN1D	sodium channel epithelial 1 delta subunit [Source:HGNC Symbol;Acc:HGNC:10601]	protein_coding	63.1434724217516	-0.333325263419896	0.327529399061947	0.99996157728007	48.5439917495142	43.9503684414009	87.261213535809	72.8183159602823
ENSG00000244227	LRRC77P	leucine rich repeat containing 77, pseudogene [Source:HGNC Symbol;Acc:HGNC:50536]	transcribed_unitary_pseudogene	3.51305203450432	0.145432128993465	0.327705896117002	0.99996157728007	14.0522081380173	0	0	0
ENSG00000158488	CD1E	CD1e molecule [Source:HGNC Symbol;Acc:HGNC:1638]	protein_coding	4.67430320091973	-0.17523570420437	0.327731966247909	0.99996157728007	1.91621020063872	0	16.7810026030402	0
ENSG00000265480	KRT18P55	keratin 18 pseudogene 55 [Source:HGNC Symbol;Acc:HGNC:26874]	transcribed_unprocessed_pseudogene	4.67430320091973	-0.17523570420437	0.327731966247909	0.99996157728007	1.91621020063872	0	16.7810026030402	0
ENSG00000267432	DNAH17-AS1	DNAH17 antisense RNA 1 [Source:HGNC Symbol;Acc:HGNC:48594]	processed_transcript	4.67430320091973	-0.17523570420437	0.327731966247909	0.99996157728007	1.91621020063872	0	16.7810026030402	0
ENSG00000204532	ZSCAN5C	zinc finger and SCAN domain containing 5C [Source:HGNC Symbol;Acc:HGNC:34294]	protein_coding	4.67430320091973	-0.17523570420437	0.327731966247909	0.99996157728007	1.91621020063872	0	16.7810026030402	0
ENSG00000147027	TMEM47	transmembrane protein 47 [Source:HGNC Symbol;Acc:HGNC:18515]	protein_coding	538.884186264769	0.336716497747559	0.327745597097093	0.99996157728007	226.751540408915	1188.57083350223	318.839049457764	421.375321690167
ENSG00000120802	TMPO	thymopoietin [Source:HGNC Symbol;Acc:HGNC:11875]	protein_coding	1572.36403971245	0.329011381188366	0.327846355177314	0.99996157728007	1734.80896831159	1991.1427789539	1159.56727987008	1403.93713171424
ENSG00000161682	FAM171A2	family with sequence similarity 171 member A2 [Source:HGNC Symbol;Acc:HGNC:30480]	protein_coding	548.4879453598	-0.332304580472371	0.327899417483589	0.99996157728007	628.516945809499	273.256638570449	803.810024685625	488.368172373626
ENSG00000187051	RPS19BP1	ribosomal protein S19 binding protein 1 [Source:HGNC Symbol;Acc:HGNC:28749]	protein_coding	190.758022368484	-0.336216679055445	0.327908385206327	0.99996157728007	177.568811925855	123.252120194363	228.221635401347	233.989521952374
ENSG00000143127	ITGA10	integrin subunit alpha 10 [Source:HGNC Symbol;Acc:HGNC:6135]	protein_coding	19.5160914120686	-0.290739524783565	0.327985715033537	0.99996157728007	11.4972612038323	11.4653135064524	38.5963059869924	16.5054849509973
ENSG00000174576	NPAS4	neuronal PAS domain protein 4 [Source:HGNC Symbol;Acc:HGNC:18983]	protein_coding	8.8738884246123	-0.239986231442588	0.328009413527371	0.99996157728007	6.38736733546239	1.91088558440873	18.4591028633442	8.73819791523387
ENSG00000151914	DST	dystonin [Source:HGNC Symbol;Acc:HGNC:1090]	protein_coding	2758.3423497622	0.32911728130829	0.328028110936416	0.99996157728007	3471.53414682381	3064.1050345994	1980.15830715874	2517.57191046683
ENSG00000135960	EDAR	ectodysplasin A receptor [Source:HGNC Symbol;Acc:HGNC:2895]	protein_coding	2.98549266836941	-0.156089762577945	0.328060153549769	0.99996157728007	0.638736733546239	0	8.39050130152009	2.91273263841129
ENSG00000157335	CLEC18C	C-type lectin domain family 18 member C [Source:HGNC Symbol;Acc:HGNC:28538]	protein_coding	2.98549266836941	-0.156089762577945	0.328060153549769	0.99996157728007	0.638736733546239	0	8.39050130152009	2.91273263841129
ENSG00000186648	CARMIL3	capping protein regulator and myosin 1 linker 3 [Source:HGNC Symbol;Acc:HGNC:20272]	protein_coding	272.391851660256	-0.334629243466215	0.32821995937537	0.99996157728007	265.075744421689	171.024259804582	345.688653622628	307.778748792126
ENSG00000234684	SDCBP2-AS1	SDCBP2 antisense RNA 1 [Source:HGNC Symbol;Acc:HGNC:44314]	antisense	32.4407035453206	0.31405245374642	0.328277203294498	0.99996157728007	35.7692570785894	50.6384679868314	26.8496041648643	16.5054849509973
ENSG00000167608	TMC4	transmembrane channel like 4 [Source:HGNC Symbol;Acc:HGNC:22998]	protein_coding	18.1652064073958	-0.286988137528082	0.328347250854322	0.99996157728007	17.8846285392947	3.82177116881747	40.2744062472964	10.6800196741747
ENSG00000196233	LCOR	ligand dependent nuclear receptor corepressor [Source:HGNC Symbol;Acc:HGNC:29503]	protein_coding	689.747418175373	0.330981441426529	0.328383833536183	0.99996157728007	936.388051378787	712.760322984458	555.45118616063	554.390112177616
ENSG00000271664			unprocessed_pseudogene	6.1058223146705	-0.213134674626814	0.328428679114009	0.99996157728007	2.55494693418496	1.91088558440873	15.1029023427362	4.85455439735215
ENSG00000127314	RAP1B	RAP1B, member of RAS oncogene family [Source:HGNC Symbol;Acc:HGNC:9857]	protein_coding	302.084270653441	0.334259248278241	0.328562402750512	0.99996157728007	373.022252391004	352.558390323411	196.33773045557	286.418709443777
ENSG00000134333	LDHA	lactate dehydrogenase A [Source:HGNC Symbol;Acc:HGNC:6535]	protein_coding	179.403422703892	0.335879170452014	0.328676709344984	0.99996157728007	150.741869116912	291.410051622332	119.145118481585	156.316651594739
ENSG00000138376	BARD1	BRCA1 associated RING domain 1 [Source:HGNC Symbol;Acc:HGNC:952]	protein_coding	155.134151000816	0.336119971652008	0.328693698752829	0.99996157728007	202.479544534158	176.756916557808	114.110817700673	127.189325210626
ENSG00000196743	GM2A	GM2 ganglioside activator [Source:HGNC Symbol;Acc:HGNC:4367]	protein_coding	188.790781006086	0.335974814205013	0.328717812885024	0.99996157728007	157.767973185921	309.563464674215	139.282321605234	148.549364558976
ENSG00000229689			transcribed_unprocessed_pseudogene	2.75987811032364	-0.140348329550158	0.32879467269053	0.99996157728007	0	0	10.0686015618241	0.97091087947043
ENSG00000241622	RARRES2P1	retinoic acid receptor responder 2 pseudogene 1 [Source:HGNC Symbol;Acc:HGNC:48700]	processed_pseudogene	2.75987811032364	-0.140348329550158	0.32879467269053	0.99996157728007	0	0	10.0686015618241	0.97091087947043
ENSG00000135355	GJA10	gap junction protein alpha 10 [Source:HGNC Symbol;Acc:HGNC:16995]	protein_coding	2.75987811032364	-0.140348329550158	0.32879467269053	0.99996157728007	0	0	10.0686015618241	0.97091087947043
ENSG00000166569	CPLX4	complexin 4 [Source:HGNC Symbol;Acc:HGNC:24330]	protein_coding	2.75987811032364	-0.140348329550158	0.32879467269053	0.99996157728007	0	0	10.0686015618241	0.97091087947043
ENSG00000239524	RPL32P34	ribosomal protein L32 pseudogene 34 [Source:HGNC Symbol;Acc:HGNC:35903]	processed_pseudogene	2.75987811032364	-0.140348329550158	0.32879467269053	0.99996157728007	0	0	10.0686015618241	0.97091087947043
ENSG00000269191			antisense	2.75987811032364	-0.140348329550158	0.32879467269053	0.99996157728007	0	0	10.0686015618241	0.97091087947043
ENSG00000104213	PDGFRL	platelet derived growth factor receptor like [Source:HGNC Symbol;Acc:HGNC:8805]	protein_coding	10.0202790903645	-0.24880556514517	0.328804763069045	0.99996157728007	5.10989386836992	4.77721396102183	11.7467018221281	18.4473067099382
ENSG00000179342			processed_pseudogene	4.80229692842163	-0.195588053601722	0.328993235237895	0.99996157728007	1.91621020063872	0.955442792204367	13.4248020824321	2.91273263841129
ENSG00000258779	LINC01568	long intergenic non-protein coding RNA 1568 [Source:HGNC Symbol;Acc:HGNC:51371]	lincRNA	4.80229692842163	-0.195588053601722	0.328993235237895	0.99996157728007	1.91621020063872	0.955442792204367	13.4248020824321	2.91273263841129
ENSG00000099904	ZDHHC8	zinc finger DHHC-type containing 8 [Source:HGNC Symbol;Acc:HGNC:18474]	protein_coding	285.521025207293	-0.335813890905436	0.329187125610563	0.99996157728007	355.137623851709	112.742249480115	337.298152321108	336.906075176239
ENSG00000106771	TMEM245	transmembrane protein 245 [Source:HGNC Symbol;Acc:HGNC:1363]	protein_coding	547.65420249848	0.331009392573992	0.329474397177351	0.99996157728007	604.883686668289	697.473238309188	359.11345570506	529.146429311384
ENSG00000020922	MRE11	MRE11 homolog, double strand break repair nuclease [Source:HGNC Symbol;Acc:HGNC:7230]	protein_coding	180.462997187877	0.334988533693582	0.329697284060995	0.99996157728007	221.641646540545	216.885513830391	130.891820303713	152.433008076858
ENSG00000274012	RN7SL2	RNA, 7SL, cytoplasmic 2 [Source:HGNC Symbol;Acc:HGNC:23134]	misc_RNA	49.3151103879995	0.31082113028131	0.329708847959305	0.99996157728007	137.328397712441	6.68809954543057	31.8839049457764	21.3600393483495
ENSG00000133111	RFXAP	regulatory factor X associated protein [Source:HGNC Symbol;Acc:HGNC:9988]	protein_coding	83.5976643003924	0.33411389426932	0.329764832395855	0.99996157728007	82.3970386274649	128.029334155385	63.7678098915527	60.1964745271667
ENSG00000110422	HIPK3	homeodomain interacting protein kinase 3 [Source:HGNC Symbol;Acc:HGNC:4915]	protein_coding	300.154257694485	0.332837381917	0.329773417821813	0.99996157728007	348.750256516247	372.622688959703	224.865434880738	254.378650421253
ENSG00000188010	MORN2	MORN repeat containing 2 [Source:HGNC Symbol;Acc:HGNC:30166]	protein_coding	134.527491863219	0.335577820200038	0.329778848162055	0.99996157728007	134.773450778257	196.8212151941	100.686015618241	105.829285862277
ENSG00000154654	NCAM2	neural cell adhesion molecule 2 [Source:HGNC Symbol;Acc:HGNC:7657]	protein_coding	334.901122562406	0.330416582187048	0.329855555242005	0.99996157728007	82.3970386274649	861.809398568339	233.255936182259	162.142116871562
ENSG00000162761	LMX1A	LIM homeobox transcription factor 1 alpha [Source:HGNC Symbol;Acc:HGNC:6653]	protein_coding	48.1397323598702	0.285305345907558	0.329991103990084	0.99996157728007	143.715765047904	3.82177116881747	10.0686015618241	34.9527916609355
ENSG00000082269	FAM135A	family with sequence similarity 135 member A [Source:HGNC Symbol;Acc:HGNC:21084]	protein_coding	254.779052326379	0.33339239347379	0.33007324775148	0.99996157728007	240.165011813386	376.444460128521	169.488126290706	233.018611072903
ENSG00000187109	NAP1L1	nucleosome assembly protein 1 like 1 [Source:HGNC Symbol;Acc:HGNC:7637]	protein_coding	4481.7606162896	0.327799937913391	0.330267799721685	0.99996157728007	5530.82137577689	5053.3369279689	2997.08706490298	4345.79709650965
ENSG00000104964	AES	amino-terminal enhancer of split [Source:HGNC Symbol;Acc:HGNC:307]	protein_coding	1253.1735592585	-0.330317674979151	0.33045783663434	0.99996157728007	965.131204388368	1009.90303136002	1985.19260793965	1052.46739334595
ENSG00000185808	PIGP	phosphatidylinositol glycan anchor biosynthesis class P [Source:HGNC Symbol;Acc:HGNC:3046]	protein_coding	52.2108027749358	-0.327768290042047	0.3306554020968	0.99996157728007	33.2143101444044	42.0394828569921	70.4802109327688	63.109207165578
ENSG00000174718	KIAA1551	KIAA1551 [Source:HGNC Symbol;Acc:HGNC:25559]	protein_coding	366.534236467901	0.33149090963663	0.330721202338509	0.99996157728007	388.351933996114	492.053037985249	288.633244772291	297.098729117952
ENSG00000112964	GHR	growth hormone receptor [Source:HGNC Symbol;Acc:HGNC:4263]	protein_coding	46.3310077397659	0.324246509945754	0.330919890699233	0.99996157728007	40.8791509469593	80.2571945451668	30.2058046854723	33.9818807814651
ENSG00000180902	D2HGDH	D-2-hydroxyglutarate dehydrogenase [Source:HGNC Symbol;Acc:HGNC:28358]	protein_coding	98.4647106502373	-0.334230309388474	0.331193694577144	0.99996157728007	102.836614100945	48.7275824024227	151.029023427362	91.2656226702204
ENSG00000077348	EXOSC5	exosome component 5 [Source:HGNC Symbol;Acc:HGNC:24662]	protein_coding	45.454254105854	-0.32325290573894	0.33119435022215	0.99996157728007	44.0728346146905	21.0197414284961	60.4116093709447	56.3128310092849
ENSG00000175161	CADM2	cell adhesion molecule 2 [Source:HGNC Symbol;Acc:HGNC:29849]	protein_coding	419.907587290376	0.330686189686303	0.331477379633557	0.99996157728007	120.082505906693	1048.12074304819	310.448548156243	200.978552050379
ENSG00000124486	USP9X	ubiquitin specific peptidase 9, X-linked [Source:HGNC Symbol;Acc:HGNC:12632]	protein_coding	1360.79189354663	0.327647176296423	0.331752287738233	0.99996157728007	1764.82959478826	1467.56012882591	988.401053319067	1222.37679725327
ENSG00000118412	CASP8AP2	caspase 8 associated protein 2 [Source:HGNC Symbol;Acc:HGNC:1510]	protein_coding	332.132398371255	0.33127820595047	0.331754540772086	0.99996157728007	420.927507406972	376.444460128521	246.680738264691	284.476887684836
ENSG00000263126			lincRNA	10.191991104924	-0.247236279529317	0.331880234965085	0.99996157728007	8.30357753610111	1.91088558440873	21.8153033839522	8.73819791523387
ENSG00000254535	PABPC4L	poly(A) binding protein cytoplasmic 4 like [Source:HGNC Symbol;Acc:HGNC:31955]	protein_coding	7.93469871492442	0.226363964064436	0.33221180446403	0.99996157728007	16.6071550722022	8.5989851298393	1.67810026030402	4.85455439735215
ENSG00000119862	LGALSL	galectin like [Source:HGNC Symbol;Acc:HGNC:25012]	protein_coding	182.385531282391	0.33317317613079	0.332212140405	0.99996157728007	206.950701668982	235.994369674479	140.960421865538	145.636631920565
ENSG00000173262	SLC2A14	solute carrier family 2 member 14 [Source:HGNC Symbol;Acc:HGNC:18301]	protein_coding	13.2764629481565	-0.251021086331604	0.332353278654546	0.99996157728007	12.7747346709248	0.955442792204367	15.1029023427362	24.2727719867608
ENSG00000184384	MAML2	mastermind like transcriptional coactivator 2 [Source:HGNC Symbol;Acc:HGNC:16259]	protein_coding	316.352660876353	0.332615486858469	0.33248829626608	0.99996157728007	226.112803675369	560.844919023963	229.899735661651	248.55318514443
ENSG00000039523	RIPOR1	RHO family interacting cell polarization regulator 1 [Source:HGNC Symbol;Acc:HGNC:25836]	protein_coding	325.044241480888	-0.330637554049793	0.332517558159616	0.99996157728007	296.373844365455	225.484498960231	416.168864555397	362.14975804247
ENSG00000274031			antisense	4.80472347459169	0.192575677169139	0.332709054029716	0.99996157728007	3.1936836677312	13.3761990908611	1.67810026030402	0.97091087947043
ENSG00000148942	SLC5A12	solute carrier family 5 member 12 [Source:HGNC Symbol;Acc:HGNC:28750]	protein_coding	5.18869106196653	0.191271494170645	0.332749847172906	0.99996157728007	2.55494693418496	15.2870846752699	0	2.91273263841129
ENSG00000065325	GLP2R	glucagon like peptide 2 receptor [Source:HGNC Symbol;Acc:HGNC:4325]	protein_coding	3.6438784314965	-0.174699759715269	0.332865436448113	0.99996157728007	0.638736733546239	0.955442792204367	10.0686015618241	2.91273263841129
ENSG00000117595	IRF6	interferon regulatory factor 6 [Source:HGNC Symbol;Acc:HGNC:6121]	protein_coding	2.64901113977445	-0.138161652410652	0.332874963289778	0.99996157728007	0	0	6.71240104121607	3.88364351788172
ENSG00000262366	NDUFA3P6	NADH:ubiquinone oxidoreductase subunit A3 pseudogene 6 [Source:HGNC Symbol;Acc:HGNC:45055]	processed_pseudogene	2.64901113977445	-0.138161652410652	0.332874963289778	0.99996157728007	0	0	6.71240104121607	3.88364351788172
ENSG00000184281	TSSC4	tumor suppressing subtransferable candidate 4 [Source:HGNC Symbol;Acc:HGNC:12386]	protein_coding	138.316922692548	-0.333077874186888	0.332875641638042	0.99996157728007	157.129236452375	60.1928959088751	154.38522394797	181.56033446097
ENSG00000204103	MAFB	MAF bZIP transcription factor B [Source:HGNC Symbol;Acc:HGNC:6408]	protein_coding	49.6855364446941	-0.321792652064351	0.332944291548413	0.99996157728007	32.5755734108582	33.4404977271528	100.686015618241	32.0400590225242
ENSG00000165323	FAT3	FAT atypical cadherin 3 [Source:HGNC Symbol;Acc:HGNC:23112]	protein_coding	813.362632459854	0.328471496969939	0.332980131141	0.99996157728007	1037.94719201264	895.249896295492	538.67018355759	781.583257973696
ENSG00000228439	TSTD3	thiosulfate sulfurtransferase (rhodanese)-like domain containing 3 [Source:HGNC Symbol;Acc:HGNC:40910]	protein_coding	8.34370098789643	0.232666150395406	0.333108816559704	0.99996157728007	7.02610406900863	19.1088558440873	3.35620052060804	3.88364351788172
ENSG00000142661	MYOM3	myomesin 3 [Source:HGNC Symbol;Acc:HGNC:26679]	protein_coding	7.63241279607524	-0.223003570593793	0.333256465942534	0.99996157728007	5.10989386836992	0.955442792204367	23.4934036442563	0.97091087947043
ENSG00000095587	TLL2	tolloid like 2 [Source:HGNC Symbol;Acc:HGNC:11844]	protein_coding	32.1590701830764	-0.302683770744364	0.333344967203695	0.99996157728007	26.1882060753958	13.3761990908611	20.1372031236482	68.9346724424005
ENSG00000126733	DACH2	dachshund family transcription factor 2 [Source:HGNC Symbol;Acc:HGNC:16814]	protein_coding	65.2431524075155	0.328757008537837	0.333379155530202	0.99996157728007	82.3970386274649	82.1680801295755	35.2401054663844	61.1673854066371
ENSG00000107560	RAB11FIP2	RAB11 family interacting protein 2 [Source:HGNC Symbol;Acc:HGNC:29152]	protein_coding	250.081046431067	0.331476980097163	0.333535335505122	0.99996157728007	274.656795424883	324.850549349485	149.350923167058	251.465917782841
ENSG00000112282	MED23	mediator complex subunit 23 [Source:HGNC Symbol;Acc:HGNC:2372]	protein_coding	358.790309955815	0.32950279620761	0.333596599655816	0.99996157728007	328.949417776313	533.137078050037	233.255936182259	339.818807814651
ENSG00000154898	CCDC144CP	coiled-coil domain containing 144C, pseudogene [Source:HGNC Symbol;Acc:HGNC:29073]	transcribed_processed_pseudogene	26.7483138030127	0.302548088114053	0.333651393452212	0.99996157728007	24.2719958747571	48.7275824024227	18.4591028633442	15.5345740715269
ENSG00000180881	CAPS2	calcyphosine 2 [Source:HGNC Symbol;Acc:HGNC:16471]	protein_coding	30.1749057115685	0.309383686956415	0.333656353511623	0.99996157728007	34.4917836114969	45.8612540258096	15.1029023427362	25.2436828662312
ENSG00000170677	SOCS6	suppressor of cytokine signaling 6 [Source:HGNC Symbol;Acc:HGNC:16833]	protein_coding	219.630063036912	0.331462322706715	0.333713098259138	0.99996157728007	213.97680573799	316.251564219645	137.604221344929	210.687660845083
ENSG00000150540	HNMT	histamine N-methyltransferase [Source:HGNC Symbol;Acc:HGNC:5028]	protein_coding	25.7078676421261	0.272504879981099	0.333846027360743	0.99996157728007	2.55494693418496	76.4354233763493	15.1029023427362	8.73819791523387
ENSG00000189221	MAOA	monoamine oxidase A [Source:HGNC Symbol;Acc:HGNC:6833]	protein_coding	72.9291385571535	0.323747945109812	0.334015564650002	0.99996157728007	35.7692570785894	161.469831882538	53.6992083297286	40.7782569377581
ENSG00000054523	KIF1B	kinesin family member 1B [Source:HGNC Symbol;Acc:HGNC:16636]	protein_coding	3285.45486262396	0.32486666471003	0.334116796675421	0.99996157728007	4375.34662479174	3417.61886771502	2513.79418993542	2835.05976805366
ENSG00000116473	RAP1A	RAP1A, member of RAS oncogene family [Source:HGNC Symbol;Acc:HGNC:9855]	protein_coding	349.70193528956	0.330300833096217	0.334289953448203	0.99996157728007	258.049640352681	601.928959088751	234.934036442563	303.895105274245
ENSG00000177595	PIDD1	p53-induced death domain protein 1 [Source:HGNC Symbol;Acc:HGNC:16491]	protein_coding	208.936152037645	-0.330818302818216	0.33449410443071	0.99996157728007	264.437007688143	64.0146670776926	194.659630195266	312.633303189479
ENSG00000180537	RNF182	ring finger protein 182 [Source:HGNC Symbol;Acc:HGNC:28522]	protein_coding	105.335863674574	0.32995213926354	0.334501373052028	0.99996157728007	152.019342584005	108.920478311298	41.9525065076005	118.451127295392
ENSG00000136156	ITM2B	integral membrane protein 2B [Source:HGNC Symbol;Acc:HGNC:6174]	protein_coding	1357.02219184985	0.330360336764506	0.334589220978908	0.99996157728007	657.898835552627	2817.60079421068	827.303428329881	1125.28570930623
ENSG00000125744	RTN2	reticulon 2 [Source:HGNC Symbol;Acc:HGNC:10468]	protein_coding	199.214550159131	-0.331761271287592	0.334678974486761	0.99996157728007	206.950701668982	110.831363895707	238.290236963171	240.785898108667
ENSG00000154678	PDE1C	phosphodiesterase 1C [Source:HGNC Symbol;Acc:HGNC:8776]	protein_coding	182.021660422696	0.331676284806823	0.334786066699702	0.99996157728007	125.192399775063	310.518907466419	67.1240104121607	225.25132403714
ENSG00000130475	FCHO1	FCH domain only 1 [Source:HGNC Symbol;Acc:HGNC:29002]	protein_coding	173.042059840416	-0.33174968950941	0.334923389438464	0.99996157728007	187.788599662594	88.8561796750061	234.934036442563	180.5894235815
ENSG00000130830	MPP1	membrane palmitoylated protein 1 [Source:HGNC Symbol;Acc:HGNC:7219]	protein_coding	44.8484871768112	-0.321329751731905	0.334927559282379	0.99996157728007	24.9107326083033	39.173154480379	57.0554088503366	58.2546527682258
ENSG00000183023	SLC8A1	solute carrier family 8 member A1 [Source:HGNC Symbol;Acc:HGNC:11068]	protein_coding	411.652057826377	0.328135516568027	0.334966331615258	0.99996157728007	475.220129758402	508.295565452723	352.401054663844	310.691481430538
ENSG00000101144	BMP7	bone morphogenetic protein 7 [Source:HGNC Symbol;Acc:HGNC:1074]	protein_coding	882.858210414306	0.331721525688216	0.335167337908574	0.99996157728007	1743.11254584769	512.117336621541	528.601581995766	747.601377192231
ENSG00000164896	FASTK	Fas activated serine/threonine kinase [Source:HGNC Symbol;Acc:HGNC:24676]	protein_coding	294.405365714105	-0.330345707939	0.335280746005423	0.99996157728007	292.541423964178	178.667802142217	323.873350238676	382.538886511349
ENSG00000092847	AGO1	argonaute 1, RISC catalytic component [Source:HGNC Symbol;Acc:HGNC:3262]	protein_coding	981.519017843182	0.327467210356463	0.335652360824853	0.99996157728007	1642.19214194738	753.844363049245	785.350921822281	744.68864455382
ENSG00000139915	MDGA2	MAM domain containing glycosylphosphatidylinositol anchor 2 [Source:HGNC Symbol;Acc:HGNC:19835]	protein_coding	118.853802808426	0.330783916404428	0.335890101582094	0.99996157728007	81.7583018939186	221.662727791413	85.5831132755049	86.4110682728683
ENSG00000163029	SMC6	structural maintenance of chromosomes 6 [Source:HGNC Symbol;Acc:HGNC:20466]	protein_coding	350.77227704916	0.328070795050788	0.335956109443258	0.99996157728007	408.791509469593	429.949256491965	251.715039045603	312.633303189479
ENSG00000008710	PKD1	polycystin 1, transient receptor potential channel interacting [Source:HGNC Symbol;Acc:HGNC:9008]	protein_coding	979.794052367267	-0.329877944666063	0.336321338798014	0.99996157728007	1239.78799981325	395.553315972608	1085.7308684167	1198.10402526651
ENSG00000127947	PTPN12	protein tyrosine phosphatase, non-receptor type 12 [Source:HGNC Symbol;Acc:HGNC:9645]	protein_coding	652.322011385445	0.325729484372932	0.336687050279938	0.99996157728007	617.658421339213	944.932921490119	500.073877570597	546.622825141852
ENSG00000162267	ITIH3	inter-alpha-trypsin inhibitor heavy chain 3 [Source:HGNC Symbol;Acc:HGNC:6168]	protein_coding	7.60072234019059	-0.224317504488398	0.336869594885573	0.99996157728007	4.47115713482368	1.91088558440873	20.1372031236482	3.88364351788172
ENSG00000175877	TMEM270	transmembrane protein 270 [Source:HGNC Symbol;Acc:HGNC:23018]	protein_coding	4.91569976672984	-0.171890942593159	0.336870755935577	0.99996157728007	0	1.91088558440873	16.7810026030402	0.97091087947043
ENSG00000183762	KREMEN1	kringle containing transmembrane protein 1 [Source:HGNC Symbol;Acc:HGNC:17550]	protein_coding	226.331094299921	-0.329923989934596	0.336948903893902	0.99996157728007	235.693854678562	127.073891363181	266.817941388339	275.738689769602
ENSG00000130005	GAMT	guanidinoacetate N-methyltransferase [Source:HGNC Symbol;Acc:HGNC:4136]	protein_coding	114.227980857238	-0.330405108084465	0.337104800721502	0.99996157728007	100.920403900306	74.5245377919406	124.179419262497	157.28756247421
ENSG00000178531	CTXN1	cortexin 1 [Source:HGNC Symbol;Acc:HGNC:31108]	protein_coding	730.449425423979	-0.328801504716486	0.337120782955853	0.99996157728007	1025.17245734171	235.994369674479	998.469654880891	662.161219798833
ENSG00000249306	LINC01411	long intergenic non-protein coding RNA 1411 [Source:HGNC Symbol;Acc:HGNC:50703]	lincRNA	6.65334110724841	-0.215913579989513	0.337238195486185	0.99996157728007	2.55494693418496	2.8663283766131	13.4248020824321	7.76728703576344
ENSG00000171885	AQP4	aquaporin 4 [Source:HGNC Symbol;Acc:HGNC:637]	protein_coding	674.582318500472	0.164649459800184	0.337253273143272	0.99996157728007	8.30357753610111	2482.24037414694	154.38522394797	53.4000983708737
ENSG00000067177	PHKA1	phosphorylase kinase regulatory subunit alpha 1 [Source:HGNC Symbol;Acc:HGNC:8925]	protein_coding	66.1405209482663	0.326615510497223	0.337428462144008	0.99996157728007	54.2926223514303	114.653135064524	40.2744062472964	55.3419201298145
ENSG00000273899	NOL12	nucleolar protein 12 [Source:HGNC Symbol;Acc:HGNC:28585]	protein_coding	22.5705042788414	-0.293866211764888	0.337513033764469	0.99996157728007	14.0522081380173	14.3316418830655	38.5963059869924	23.3018611072903
ENSG00000022267	FHL1	four and a half LIM domains 1 [Source:HGNC Symbol;Acc:HGNC:3702]	protein_coding	1791.66057075105	0.330119551059413	0.337597956013319	0.99996157728007	771.593974123857	3942.15696063522	1270.32189705014	1182.56945119498
ENSG00000116962	NID1	nidogen 1 [Source:HGNC Symbol;Acc:HGNC:7821]	protein_coding	122.50063575281	0.325789251771745	0.337699031385201	0.99996157728007	175.652601725216	124.207562986568	31.8839049457764	158.25847335368
ENSG00000197471	SPN	sialophorin [Source:HGNC Symbol;Acc:HGNC:11249]	protein_coding	7.37510778214482	-0.218686815233069	0.338004222704034	0.99996157728007	3.83242040127744	1.91088558440873	21.8153033839522	1.94182175894086
ENSG00000126267	COX6B1	cytochrome c oxidase subunit 6B1 [Source:HGNC Symbol;Acc:HGNC:2280]	protein_coding	507.94231555134	-0.325230166086707	0.338142764739888	0.99996157728007	397.932984999307	420.394828569921	520.211080694246	693.230367941887
ENSG00000113580	NR3C1	nuclear receptor subfamily 3 group C member 1 [Source:HGNC Symbol;Acc:HGNC:7978]	protein_coding	121.846240552404	0.329310182512462	0.338428757738129	0.99996157728007	71.5385141571788	240.7715836355	72.1583111930728	102.916553223866
ENSG00000163958	ZDHHC19	zinc finger DHHC-type containing 19 [Source:HGNC Symbol;Acc:HGNC:20713]	protein_coding	7.27881810565845	-0.2200624605575	0.338518086704528	0.99996157728007	5.10989386836992	0.955442792204367	20.1372031236482	2.91273263841129
ENSG00000121741	ZMYM2	zinc finger MYM-type containing 2 [Source:HGNC Symbol;Acc:HGNC:12989]	protein_coding	1056.11350184212	0.322542019742966	0.33858797894866	0.99996157728007	1182.30169379409	1316.60016765762	795.419523384105	930.132622532672
ENSG00000205856	C22orf42	chromosome 22 open reading frame 42 [Source:HGNC Symbol;Acc:HGNC:27160]	protein_coding	34.9806740591189	-0.307262732121522	0.338747331964347	0.99996157728007	35.7692570785894	12.4207562986568	40.2744062472964	51.4582766119328
ENSG00000134318	ROCK2	Rho associated coiled-coil containing protein kinase 2 [Source:HGNC Symbol;Acc:HGNC:10252]	protein_coding	673.910032057775	0.324456902246666	0.338781005341592	0.99996157728007	918.503422839492	689.829695971553	513.49867965303	573.808329767024
ENSG00000198435	NRARP	NOTCH regulated ankyrin repeat protein [Source:HGNC Symbol;Acc:HGNC:33843]	protein_coding	91.0719237924836	0.328478535888483	0.338865475830122	0.99996157728007	156.490499718829	72.6136522075319	78.8707122342889	56.3128310092849
ENSG00000112031	MTRF1L	mitochondrial translational release factor 1 like [Source:HGNC Symbol;Acc:HGNC:21051]	protein_coding	61.2450852941302	0.324875407346255	0.338908888048855	0.99996157728007	71.5385141571788	83.1235229217799	36.9182057266884	53.4000983708737
ENSG00000105617	LENG1	leukocyte receptor cluster member 1 [Source:HGNC Symbol;Acc:HGNC:15502]	protein_coding	48.5035816419779	-0.319741411547536	0.338937189663242	0.99996157728007	49.8214652166067	21.0197414284961	68.8021106724647	54.3710092503441
ENSG00000138778	CENPE	centromere protein E [Source:HGNC Symbol;Acc:HGNC:1856]	protein_coding	521.506836243556	0.327888918781656	0.339013924992219	0.99996157728007	849.519855616498	427.082928115352	335.620052060804	473.80450918157
ENSG00000141552	ANAPC11	anaphase promoting complex subunit 11 [Source:HGNC Symbol;Acc:HGNC:14452]	protein_coding	324.450181803257	-0.326396975789165	0.339148932128751	0.99996157728007	298.92879129964	223.573613375822	385.963059869924	389.335262667642
ENSG00000173153	ESRRA	estrogen related receptor alpha [Source:HGNC Symbol;Acc:HGNC:3471]	protein_coding	89.826932385513	-0.328175140846258	0.339179714009152	0.99996157728007	105.391561035129	34.3959405193572	147.672822906754	71.8474050808118
ENSG00000100354	TNRC6B	trinucleotide repeat containing 6B [Source:HGNC Symbol;Acc:HGNC:29190]	protein_coding	857.970330209616	0.325078998557369	0.339364220240884	0.99996157728007	1064.77413482158	937.289379152484	996.791554620587	433.026252243812
ENSG00000112576	CCND3	cyclin D3 [Source:HGNC Symbol;Acc:HGNC:1585]	protein_coding	123.692068873533	-0.32871833316311	0.33938503714043	0.99996157728007	121.998716107332	68.7918810387144	129.213720043409	174.763958304677
ENSG00000143669	LYST	lysosomal trafficking regulator [Source:HGNC Symbol;Acc:HGNC:1968]	protein_coding	252.710483176177	0.327227610984872	0.339588606317518	0.99996157728007	263.798270954597	340.137634024755	147.672822906754	259.233204818605
ENSG00000175170	FAM182B	family with sequence similarity 182 member B [Source:HGNC Symbol;Acc:HGNC:34503]	protein_coding	28.6091256554438	0.291982685303922	0.339668673247045	0.99996157728007	8.30357753610111	74.5245377919406	15.1029023427362	16.5054849509973
ENSG00000129534	MIS18BP1	MIS18 binding protein 1 [Source:HGNC Symbol;Acc:HGNC:20190]	protein_coding	240.758353698595	0.327489623312409	0.339674543322882	0.99996157728007	310.426052503472	269.434867401631	162.77572524949	220.396769639788
ENSG00000115129	TP53I3	tumor protein p53 inducible protein 3 [Source:HGNC Symbol;Acc:HGNC:19373]	protein_coding	216.788559323733	-0.328211187601144	0.340028847629136	0.99996157728007	198.64712413288	139.494647661838	204.72823175709	324.284233743124
ENSG00000227825	SLC9A7P1	solute carrier family 9 member 7 pseudogene 1 [Source:HGNC Symbol;Acc:HGNC:32679]	transcribed_processed_pseudogene	5.12553231701127	-0.186975319299939	0.340114024427051	0.99996157728007	3.1936836677312	0	13.4248020824321	3.88364351788172
ENSG00000260196			antisense	21.6234101641452	0.284663234002394	0.340153857971995	0.99996157728007	41.5178876805056	19.1088558440873	8.39050130152009	17.4763958304677
ENSG00000167733	HSD11B1L	hydroxysteroid 11-beta dehydrogenase 1 like [Source:HGNC Symbol;Acc:HGNC:30419]	protein_coding	151.811002926305	-0.328318977430217	0.34019704397137	0.99996157728007	132.857240577618	99.3660503892541	251.715039045603	123.305681692745
ENSG00000154814	OXNAD1	oxidoreductase NAD binding domain containing 1 [Source:HGNC Symbol;Acc:HGNC:25128]	protein_coding	63.7444192097034	0.324215299521595	0.340242559561597	0.99996157728007	65.1511468217164	96.499722012641	48.6649075488165	44.6619004556398
ENSG00000134371	CDC73	cell division cycle 73 [Source:HGNC Symbol;Acc:HGNC:16783]	protein_coding	301.632231089774	0.325807757485001	0.340288441084531	0.99996157728007	318.090893306027	402.241415518038	192.981529934962	293.21508560007
ENSG00000196683	TOMM7	translocase of outer mitochondrial membrane 7 [Source:HGNC Symbol;Acc:HGNC:21648]	protein_coding	328.607353652239	-0.325496586585506	0.340340524822496	0.99996157728007	325.755734108582	206.375643116143	427.915566377525	354.382471006707
ENSG00000173093	CCDC63	coiled-coil domain containing 63 [Source:HGNC Symbol;Acc:HGNC:26669]	protein_coding	4.62549958321323	-0.189020341207477	0.340442330034497	0.99996157728007	1.91621020063872	0.955442792204367	11.7467018221281	3.88364351788172
ENSG00000212864	RNF208	ring finger protein 208 [Source:HGNC Symbol;Acc:HGNC:25420]	protein_coding	90.8487177744177	-0.327644454899994	0.340442996096121	0.99996157728007	82.3970386274649	56.3711247400576	127.535619783105	97.091087947043
ENSG00000172247	C1QTNF4	C1q and TNF related 4 [Source:HGNC Symbol;Acc:HGNC:14346]	protein_coding	66.0417279647456	-0.324523278607031	0.340596668094994	0.99996157728007	76.6484080255487	19.1088558440873	139.282321605234	29.1273263841129
ENSG00000156265	MAP3K7CL	MAP3K7 C-terminal like [Source:HGNC Symbol;Acc:HGNC:16457]	protein_coding	6.99757027460728	-0.215083087034585	0.34074221613114	0.99996157728007	3.83242040127744	1.91088558440873	6.71240104121607	15.5345740715269
ENSG00000205835	GMNC	geminin coiled-coil domain containing [Source:HGNC Symbol;Acc:HGNC:40049]	protein_coding	8.49546364750766	0.226999751036487	0.340744434163955	0.99996157728007	15.968418338656	10.509870714248	1.67810026030402	5.82546527682258
ENSG00000236973	GAPDHP51	glyceraldehyde 3 phosphate dehydrogenase pseudogene 51 [Source:HGNC Symbol;Acc:HGNC:38557]	processed_pseudogene	2.58308076511524	-0.134018278504716	0.340866112359006	0.99996157728007	0	0	8.39050130152009	1.94182175894086
ENSG00000234622			lincRNA	2.58308076511524	-0.134018278504716	0.340866112359006	0.99996157728007	0	0	8.39050130152009	1.94182175894086
ENSG00000054938	CHRDL2	chordin like 2 [Source:HGNC Symbol;Acc:HGNC:24168]	protein_coding	2.58308076511524	-0.134018278504716	0.340866112359006	0.99996157728007	0	0	8.39050130152009	1.94182175894086
ENSG00000149418	ST14	suppression of tumorigenicity 14 [Source:HGNC Symbol;Acc:HGNC:11344]	protein_coding	2.58308076511524	-0.134018278504716	0.340866112359006	0.99996157728007	0	0	8.39050130152009	1.94182175894086
ENSG00000237301			antisense	10.5917271049323	-0.237310136668012	0.341001849578699	0.99996157728007	4.47115713482368	4.77721396102183	30.2058046854723	2.91273263841129
ENSG00000179295	PTPN11	protein tyrosine phosphatase, non-receptor type 11 [Source:HGNC Symbol;Acc:HGNC:9644]	protein_coding	1231.06932055914	0.321074877228856	0.341039787240547	0.99996157728007	1271.72483649056	1649.09425934474	1010.21635670302	993.24182969825
ENSG00000131116	ZNF428	zinc finger protein 428 [Source:HGNC Symbol;Acc:HGNC:20804]	protein_coding	424.627144396489	-0.324066264438145	0.341076122296903	0.99996157728007	471.387709357125	195.865772401895	783.672821561977	247.58227426496
ENSG00000175756	AURKAIP1	aurora kinase A interacting protein 1 [Source:HGNC Symbol;Acc:HGNC:24114]	protein_coding	274.746329268738	-0.327329949297475	0.341117449445786	0.99996157728007	321.284576973758	127.073891363181	320.517149718068	330.109699019946
ENSG00000186260	MKL2	MKL1/myocardin like 2 [Source:HGNC Symbol;Acc:HGNC:29819]	protein_coding	360.634269735922	0.326159451938287	0.341173755867542	0.99996157728007	493.743495031243	371.667246167499	219.831134099826	357.295203645118
ENSG00000158825	CDA	cytidine deaminase [Source:HGNC Symbol;Acc:HGNC:1712]	protein_coding	2.91956229371019	-0.149257824158004	0.341184501992921	0.99996157728007	0.638736733546239	0	10.0686015618241	0.97091087947043
ENSG00000226986			processed_pseudogene	2.91956229371019	-0.149257824158004	0.341184501992921	0.99996157728007	0.638736733546239	0	10.0686015618241	0.97091087947043
ENSG00000261603	PRSS46P	serine protease 46, pseudogene [Source:HGNC Symbol;Acc:HGNC:37325]	transcribed_unitary_pseudogene	2.91956229371019	-0.149257824158004	0.341184501992921	0.99996157728007	0.638736733546239	0	10.0686015618241	0.97091087947043
ENSG00000235387	SPAAR	small regulatory polypeptide of amino acid response [Source:HGNC Symbol;Acc:HGNC:27244]	protein_coding	2.91956229371019	-0.149257824158004	0.341184501992921	0.99996157728007	0.638736733546239	0	10.0686015618241	0.97091087947043
ENSG00000221844	DPP3P2	dipeptidyl peptidase 3 pseudogene 2 [Source:HGNC Symbol;Acc:HGNC:51350]	processed_pseudogene	2.91956229371019	-0.149257824158004	0.341184501992921	0.99996157728007	0.638736733546239	0	10.0686015618241	0.97091087947043
ENSG00000111335	OAS2	2'-5'-oligoadenylate synthetase 2 [Source:HGNC Symbol;Acc:HGNC:8087]	protein_coding	2.91956229371019	-0.149257824158004	0.341184501992921	0.99996157728007	0.638736733546239	0	10.0686015618241	0.97091087947043
ENSG00000187621	TCL6	T cell leukemia/lymphoma 6 (non-protein coding) [Source:HGNC Symbol;Acc:HGNC:13463]	processed_transcript	2.91956229371019	-0.149257824158004	0.341184501992921	0.99996157728007	0.638736733546239	0	10.0686015618241	0.97091087947043
ENSG00000284490			unprocessed_pseudogene	2.91956229371019	-0.149257824158004	0.341184501992921	0.99996157728007	0.638736733546239	0	10.0686015618241	0.97091087947043
ENSG00000171773	NXNL1	nucleoredoxin like 1 [Source:HGNC Symbol;Acc:HGNC:25179]	protein_coding	2.91956229371019	-0.149257824158004	0.341184501992921	0.99996157728007	0.638736733546239	0	10.0686015618241	0.97091087947043
ENSG00000260366			sense_overlapping	2.91956229371019	-0.149257824158004	0.341184501992921	0.99996157728007	0.638736733546239	0	10.0686015618241	0.97091087947043
ENSG00000237476	LINC01637	long intergenic non-protein coding RNA 1637 [Source:HGNC Symbol;Acc:HGNC:52424]	lincRNA	2.91956229371019	-0.149257824158004	0.341184501992921	0.99996157728007	0.638736733546239	0	10.0686015618241	0.97091087947043
ENSG00000123908	AGO2	argonaute 2, RISC catalytic component [Source:HGNC Symbol;Acc:HGNC:3263]	protein_coding	789.835913310707	0.322197437729554	0.341249784477838	0.99996157728007	1080.74255316024	800.661059867259	622.575196572791	655.36484364254
ENSG00000140939	NOL3	nucleolar protein 3 [Source:HGNC Symbol;Acc:HGNC:7869]	protein_coding	40.6885793333483	-0.315112313697927	0.341298693158033	0.99996157728007	32.5755734108582	24.8415125973135	58.7335091106406	46.6037222145806
ENSG00000250493			antisense	7.63363110490765	-0.221261300581242	0.341651136912418	0.99996157728007	1.91621020063872	4.77721396102183	15.1029023427362	8.73819791523387
ENSG00000204661	C5orf60	chromosome 5 open reading frame 60 [Source:HGNC Symbol;Acc:HGNC:27753]	protein_coding	4.75347971558426	-0.176672439038041	0.341666454337455	0.99996157728007	1.27747346709248	0.955442792204367	16.7810026030402	0
ENSG00000260860			processed_pseudogene	4.75347971558426	-0.176672439038041	0.341666454337455	0.99996157728007	1.27747346709248	0.955442792204367	16.7810026030402	0
ENSG00000280302			TEC	4.75347971558426	-0.176672439038041	0.341666454337455	0.99996157728007	1.27747346709248	0.955442792204367	16.7810026030402	0
ENSG00000184635	ZNF93	zinc finger protein 93 [Source:HGNC Symbol;Acc:HGNC:13169]	protein_coding	191.151226854001	0.326542155854683	0.34170709791214	0.99996157728007	167.349024189115	295.231822791149	110.754617180065	191.269443255675
ENSG00000198707	CEP290	centrosomal protein 290 [Source:HGNC Symbol;Acc:HGNC:29021]	protein_coding	499.36651753184	0.322652304386139	0.341714727720283	0.99996157728007	599.773792799919	587.597317205685	417.846964815701	392.247995306054
ENSG00000156959	LHFPL4	LHFPL tetraspan subfamily member 4 [Source:HGNC Symbol;Acc:HGNC:29568]	protein_coding	182.261164063452	-0.326684054348801	0.341715248577866	0.99996157728007	189.704809863233	96.499722012641	302.058046854723	140.782077523212
ENSG00000129317	PUS7L	pseudouridylate synthase 7 like [Source:HGNC Symbol;Acc:HGNC:25276]	protein_coding	227.026619502363	0.325921068818418	0.34183409832881	0.99996157728007	246.552379148848	300.964479544376	182.912928373138	177.676690943089
ENSG00000269997			sense_intronic	4.64649336198247	-0.186971608019914	0.34184998287687	0.99996157728007	1.91621020063872	0.955442792204367	5.03430078091206	10.6800196741747
ENSG00000109756	RAPGEF2	Rap guanine nucleotide exchange factor 2 [Source:HGNC Symbol;Acc:HGNC:16854]	protein_coding	675.479015659496	0.323382454653221	0.341862114866481	0.99996157728007	914.671002438215	695.562352724779	454.765170542389	636.917536932602
ENSG00000198822	GRM3	glutamate metabotropic receptor 3 [Source:HGNC Symbol;Acc:HGNC:4595]	protein_coding	225.972957591002	0.326856584127815	0.342122373366085	0.99996157728007	108.585244702861	483.45405285541	159.419524728882	152.433008076858
ENSG00000258738			antisense	14.3726468937165	0.259351021149261	0.342323375975729	0.99996157728007	5.74863060191615	37.2622688959703	6.71240104121607	7.76728703576344
ENSG00000014123	UFL1	UFM1 specific ligase 1 [Source:HGNC Symbol;Acc:HGNC:23039]	protein_coding	216.664857310615	0.325654460377184	0.342337389168281	0.99996157728007	198.008387399334	323.89510655728	129.213720043409	215.542215242436
ENSG00000224843	LINC00240	long intergenic non-protein coding RNA 240 [Source:HGNC Symbol;Acc:HGNC:18772]	lincRNA	3.35191025670429	0.159249472208236	0.342338073584939	0.99996157728007	5.74863060191615	6.68809954543057	0	0.97091087947043
ENSG00000148660	CAMK2G	calcium/calmodulin dependent protein kinase II gamma [Source:HGNC Symbol;Acc:HGNC:1463]	protein_coding	468.082280724077	0.325406050291624	0.34245459149955	0.99996157728007	357.692570785894	793.972960321829	387.641160130228	333.022431658358
ENSG00000198959	TGM2	transglutaminase 2 [Source:HGNC Symbol;Acc:HGNC:11778]	protein_coding	13.0059117942208	-0.242189382665562	0.342503464741953	0.99996157728007	12.1359979373785	0.955442792204367	11.7467018221281	27.185504625172
ENSG00000128833	MYO5C	myosin VC [Source:HGNC Symbol;Acc:HGNC:7604]	protein_coding	136.002842109252	0.326865519056711	0.342517303096402	0.99996157728007	143.715765047904	189.177672856465	120.823218741889	90.29471179075
ENSG00000173406	DAB1	DAB1, reelin adaptor protein [Source:HGNC Symbol;Acc:HGNC:2661]	protein_coding	173.485923652181	0.326745679254669	0.342637407994143	0.99996157728007	262.520797487504	163.380717466947	110.754617180065	157.28756247421
ENSG00000154727	GABPA	GA binding protein transcription factor alpha subunit [Source:HGNC Symbol;Acc:HGNC:4071]	protein_coding	249.93815193029	0.325294741266477	0.342843353106416	0.99996157728007	182.678705794224	430.904699284169	156.063324208274	230.105878434492
ENSG00000092036	HAUS4	HAUS augmin like complex subunit 4 [Source:HGNC Symbol;Acc:HGNC:20163]	protein_coding	32.3427823894094	0.305490060896464	0.342936664894932	0.99996157728007	38.3242040127744	46.816696818014	15.1029023427362	29.1273263841129
ENSG00000123080	CDKN2C	cyclin dependent kinase inhibitor 2C [Source:HGNC Symbol;Acc:HGNC:1789]	protein_coding	92.2442413480926	-0.318759817281604	0.342954810766712	0.99996157728007	28.7431530095808	106.054149934685	159.419524728882	74.7601377192231
ENSG00000080822	CLDND1	claudin domain containing 1 [Source:HGNC Symbol;Acc:HGNC:1322]	protein_coding	566.563415333502	0.326219461667242	0.342994294605929	0.99996157728007	300.206264766732	1153.21945019067	412.812664034788	400.015282341817
ENSG00000228519			processed_pseudogene	3.35057910264679	0.158733684697939	0.343068888934378	0.99996157728007	3.83242040127744	8.5989851298393	0	0.97091087947043
ENSG00000188649	CC2D2B	coiled-coil and C2 domain containing 2B [Source:HGNC Symbol;Acc:HGNC:31666]	protein_coding	3.35057910264679	0.158733684697939	0.343068888934378	0.99996157728007	3.83242040127744	8.5989851298393	0	0.97091087947043
ENSG00000027847	B4GALT7	beta-1,4-galactosyltransferase 7 [Source:HGNC Symbol;Acc:HGNC:930]	protein_coding	118.123201773944	-0.326428461963793	0.343081882260148	0.99996157728007	107.946507969314	75.479980584145	137.604221344929	151.462097197387
ENSG00000019169	MARCO	macrophage receptor with collagenous structure [Source:HGNC Symbol;Acc:HGNC:6895]	protein_coding	4.04629033475067	-0.178984805987834	0.343425805810036	0.99996157728007	1.27747346709248	0.955442792204367	10.0686015618241	3.88364351788172
ENSG00000131408	NR1H2	nuclear receptor subfamily 1 group H member 2 [Source:HGNC Symbol;Acc:HGNC:7965]	protein_coding	166.023515092882	-0.325719304190337	0.343509236105109	0.99996157728007	143.077028314358	118.474906233341	224.865434880738	177.676690943089
ENSG00000046889	PREX2	phosphatidylinositol-3,4,5-trisphosphate dependent Rac exchange factor 2 [Source:HGNC Symbol;Acc:HGNC:22950]	protein_coding	133.383919198503	0.322682124896134	0.34352822961705	0.99996157728007	231.222697543739	105.09870714248	48.6649075488165	148.549364558976
ENSG00000198162	MAN1A2	mannosidase alpha class 1A member 2 [Source:HGNC Symbol;Acc:HGNC:6822]	protein_coding	617.321569241396	0.320974970766353	0.343599215337112	0.99996157728007	588.276531596086	884.740025581244	456.443270802693	539.826448985559
ENSG00000131759	RARA	retinoic acid receptor alpha [Source:HGNC Symbol;Acc:HGNC:9864]	protein_coding	221.523250872392	-0.32560234588189	0.343616193505859	0.99996157728007	182.039969060678	153.826289544903	390.997360650836	159.229384233151
ENSG00000197930	ERO1A	endoplasmic reticulum oxidoreductase 1 alpha [Source:HGNC Symbol;Acc:HGNC:13280]	protein_coding	223.31702485383	0.325483361832599	0.34367227413036	0.99996157728007	339.807942246599	205.420200323939	157.741424468578	190.298532376204
ENSG00000146587	RBAK	RB associated KRAB zinc finger [Source:HGNC Symbol;Acc:HGNC:17680]	protein_coding	332.316373654566	0.324227110985536	0.343738567236519	0.99996157728007	302.761211700917	502.562908699497	280.242743470771	243.698630747078
ENSG00000154556	SORBS2	sorbin and SH3 domain containing 2 [Source:HGNC Symbol;Acc:HGNC:24098]	protein_coding	752.192104992734	0.325963821154472	0.343756606475653	0.99996157728007	1117.15054697237	681.230710841714	298.701846334115	911.685315822734
ENSG00000279059			TEC	59.5035633366642	0.32091805156468	0.343799801185792	0.99996157728007	68.3448304894476	82.1680801295755	48.6649075488165	38.8364351788172
ENSG00000163946	FAM208A	family with sequence similarity 208 member A [Source:HGNC Symbol;Acc:HGNC:30314]	protein_coding	603.874942213206	0.32087764705766	0.343844877271171	0.99996157728007	744.128294581369	688.874253179348	451.408970021781	531.088251070325
ENSG00000153956	CACNA2D1	calcium voltage-gated channel auxiliary subunit alpha2delta 1 [Source:HGNC Symbol;Acc:HGNC:1399]	protein_coding	280.730599409958	0.323578124224312	0.343904319980903	0.99996157728007	228.029013876007	443.325455582826	147.672822906754	303.895105274245
ENSG00000145808	ADAMTS19	ADAM metallopeptidase with thrombospondin type 1 motif 19 [Source:HGNC Symbol;Acc:HGNC:17111]	protein_coding	10.3720482733555	0.233449702772164	0.343917043885503	0.99996157728007	30.6593632102195	1.91088558440873	5.03430078091206	3.88364351788172
ENSG00000164530	PI16	peptidase inhibitor 16 [Source:HGNC Symbol;Acc:HGNC:21245]	protein_coding	3.49877154217276	-0.160019575879537	0.343968369948715	0.99996157728007	1.27747346709248	0	11.7467018221281	0.97091087947043
ENSG00000178789	CD300LB	CD300 molecule like family member b [Source:HGNC Symbol;Acc:HGNC:30811]	protein_coding	3.49877154217276	-0.160019575879537	0.343968369948715	0.99996157728007	1.27747346709248	0	11.7467018221281	0.97091087947043
ENSG00000170858	LILRP2	leukocyte immunoglobulin-like receptor pseudogene 2 [Source:HGNC Symbol;Acc:HGNC:15497]	transcribed_processed_pseudogene	3.49877154217276	-0.160019575879537	0.343968369948715	0.99996157728007	1.27747346709248	0	11.7467018221281	0.97091087947043
ENSG00000145241	CENPC	centromere protein C [Source:HGNC Symbol;Acc:HGNC:1854]	protein_coding	174.171356251327	0.325255037251071	0.344020244473309	0.99996157728007	194.175966998057	227.395384544639	127.535619783105	147.578453679505
ENSG00000168702	LRP1B	LDL receptor related protein 1B [Source:HGNC Symbol;Acc:HGNC:6693]	protein_coding	167.320182286157	0.325342567076874	0.344074860268841	0.99996157728007	164.79407725493	240.7715836355	107.398416659457	156.316651594739
ENSG00000251228			processed_pseudogene	4.5463230685487	-0.177743353883903	0.344117636000989	0.99996157728007	2.55494693418496	0	11.7467018221281	3.88364351788172
ENSG00000267723			lincRNA	4.07798079063532	-0.169871786976191	0.344140346740702	0.99996157728007	1.91621020063872	0	13.4248020824321	0.97091087947043
ENSG00000163879	DNALI1	dynein axonemal light intermediate chain 1 [Source:HGNC Symbol;Acc:HGNC:14353]	protein_coding	377.082694043831	0.323283962577849	0.344228429770618	0.99996157728007	334.059311644683	578.998332075846	302.058046854723	293.21508560007
ENSG00000151834	GABRA2	gamma-aminobutyric acid type A receptor alpha2 subunit [Source:HGNC Symbol;Acc:HGNC:4076]	protein_coding	111.093130646153	0.325454827306015	0.344312135829959	0.99996157728007	90.0618794300197	187.266787272056	73.8364114533768	93.2074444291613
ENSG00000124092	CTCFL	CCCTC-binding factor like [Source:HGNC Symbol;Acc:HGNC:16234]	protein_coding	4.03304419474535	-0.168882271536462	0.344517266984783	0.99996157728007	1.91621020063872	0	8.39050130152009	5.82546527682258
ENSG00000060237	WNK1	WNK lysine deficient protein kinase 1 [Source:HGNC Symbol;Acc:HGNC:14540]	protein_coding	1801.32008492975	0.318555804742514	0.344574401503208	0.99996157728007	2240.04972454666	2008.34074921358	1282.06859887227	1674.82126708649
ENSG00000175768	TOMM5	translocase of outer mitochondrial membrane 5 [Source:HGNC Symbol;Acc:HGNC:31369]	protein_coding	44.2089114555005	-0.314552487718806	0.34463502657989	0.99996157728007	42.795361147598	21.0197414284961	65.4459101518567	47.5746330940511
ENSG00000174938	SEZ6L2	seizure related 6 homolog like 2 [Source:HGNC Symbol;Acc:HGNC:30844]	protein_coding	630.622275779669	-0.323064185319954	0.344645652834938	0.99996157728007	689.835672229938	342.048519609163	677.952505162823	812.65240611675
ENSG00000116663	FBXO6	F-box protein 6 [Source:HGNC Symbol;Acc:HGNC:13585]	protein_coding	28.9973400348408	-0.298509151109948	0.344674851359698	0.99996157728007	17.2458918057485	20.0642986362917	55.3773085900326	23.3018611072903
ENSG00000205765	C5orf51	chromosome 5 open reading frame 51 [Source:HGNC Symbol;Acc:HGNC:27750]	protein_coding	435.844492168057	0.321491661739722	0.344696202267415	0.99996157728007	463.72286855457	576.132003699233	360.791555965364	342.731540453062
ENSG00000164111	ANXA5	annexin A5 [Source:HGNC Symbol;Acc:HGNC:543]	protein_coding	1119.86290969247	0.318994801654952	0.344702572259631	0.99996157728007	806.085757735354	1803.87599168184	484.970975227861	1384.51891412483
ENSG00000175073	VCPIP1	valosin containing protein interacting protein 1 [Source:HGNC Symbol;Acc:HGNC:30897]	protein_coding	227.171900276698	0.324069804214552	0.344898314241113	0.99996157728007	236.971328145655	311.474350258624	191.303429674658	168.938493027855
ENSG00000215910	C1orf167	chromosome 1 open reading frame 167 [Source:HGNC Symbol;Acc:HGNC:25262]	protein_coding	4.17427046712169	-0.165457055540432	0.344938067464883	0.99996157728007	0.638736733546239	0.955442792204367	15.1029023427362	0
ENSG00000220418	TUBB3P1	tubulin beta 3 class III pseudogene 1 [Source:HGNC Symbol;Acc:HGNC:42339]	processed_pseudogene	4.17427046712169	-0.165457055540432	0.344938067464883	0.99996157728007	0.638736733546239	0.955442792204367	15.1029023427362	0
ENSG00000175591	P2RY2	purinergic receptor P2Y2 [Source:HGNC Symbol;Acc:HGNC:8541]	protein_coding	4.17427046712169	-0.165457055540432	0.344938067464883	0.99996157728007	0.638736733546239	0.955442792204367	15.1029023427362	0
ENSG00000166589	CDH16	cadherin 16 [Source:HGNC Symbol;Acc:HGNC:1755]	protein_coding	4.17427046712169	-0.165457055540432	0.344938067464883	0.99996157728007	0.638736733546239	0.955442792204367	15.1029023427362	0
ENSG00000168016	TRANK1	tetratricopeptide repeat and ankyrin repeat containing 1 [Source:HGNC Symbol;Acc:HGNC:29011]	protein_coding	54.622264116323	-0.315504786397646	0.345007619055211	0.99996157728007	51.0989386836991	26.7523981817223	50.3430078091206	90.29471179075
ENSG00000233623	PGAM1P11	phosphoglycerate mutase 1 pseudogene 11 [Source:HGNC Symbol;Acc:HGNC:42464]	processed_pseudogene	3.41826387345073	-0.15457904361599	0.34509349177327	0.99996157728007	0	0.955442792204367	11.7467018221281	0.97091087947043
ENSG00000213028			processed_pseudogene	3.41826387345073	-0.15457904361599	0.34509349177327	0.99996157728007	0	0.955442792204367	11.7467018221281	0.97091087947043
ENSG00000225342			antisense	3.41826387345073	-0.15457904361599	0.34509349177327	0.99996157728007	0	0.955442792204367	11.7467018221281	0.97091087947043
ENSG00000178412			lincRNA	3.41826387345073	-0.15457904361599	0.34509349177327	0.99996157728007	0	0.955442792204367	11.7467018221281	0.97091087947043
ENSG00000231290	APCDD1L-AS1	APCDD1L antisense RNA 1 (head to head) [Source:HGNC Symbol;Acc:HGNC:27152]	processed_transcript	3.41826387345073	-0.15457904361599	0.34509349177327	0.99996157728007	0	0.955442792204367	11.7467018221281	0.97091087947043
ENSG00000126432	PRDX5	peroxiredoxin 5 [Source:HGNC Symbol;Acc:HGNC:9355]	protein_coding	804.759437768663	-0.321469540111893	0.345167242570903	0.99996157728007	871.875641290617	453.835326297074	907.852240824474	985.474542662487
ENSG00000225978	HAR1A	highly accelerated region 1A (non-protein coding) [Source:HGNC Symbol;Acc:HGNC:33117]	lincRNA	40.9865338148916	-0.299236684753162	0.345336934296355	0.99996157728007	14.6909448715635	36.3068261037659	90.617414056417	22.3309502278199
ENSG00000165091	TMC1	transmembrane channel like 1 [Source:HGNC Symbol;Acc:HGNC:16513]	protein_coding	2.80869532316101	-0.147203843306123	0.345352022371244	0.99996157728007	0.638736733546239	0	6.71240104121607	3.88364351788172
ENSG00000253965			antisense	3.4670810862881	-0.167578769966823	0.345810717106421	0.99996157728007	0.638736733546239	0.955442792204367	8.39050130152009	3.88364351788172
ENSG00000158077	NLRP14	NLR family pyrin domain containing 14 [Source:HGNC Symbol;Acc:HGNC:22939]	protein_coding	3.4670810862881	-0.167578769966823	0.345810717106421	0.99996157728007	0.638736733546239	0.955442792204367	8.39050130152009	3.88364351788172
ENSG00000103067	ESRP2	epithelial splicing regulatory protein 2 [Source:HGNC Symbol;Acc:HGNC:26152]	protein_coding	6.107153468728	-0.195185642284774	0.34583010191191	0.99996157728007	4.47115713482368	0	15.1029023427362	4.85455439735215
ENSG00000119729	RHOQ	ras homolog family member Q [Source:HGNC Symbol;Acc:HGNC:17736]	protein_coding	254.650744678379	0.322642339595699	0.345881403431812	0.99996157728007	242.719958747571	369.75636058309	171.16622655101	234.960432831844
ENSG00000162241	SLC25A45	solute carrier family 25 member 45 [Source:HGNC Symbol;Acc:HGNC:27442]	protein_coding	11.7330324400356	-0.244767773862918	0.345893515418269	0.99996157728007	6.38736733546239	4.77721396102183	31.8839049457764	3.88364351788172
ENSG00000226479	TMEM185B	transmembrane protein 185B [Source:HGNC Symbol;Acc:HGNC:18896]	protein_coding	74.9106182790775	0.320906971813046	0.345899580123919	0.99996157728007	89.4231426964735	95.5442792204367	30.2058046854723	84.4692465139274
ENSG00000176046	NUPR1	nuclear protein 1, transcriptional regulator [Source:HGNC Symbol;Acc:HGNC:29990]	protein_coding	19.6916840435755	-0.281665870158401	0.345968579558277	0.99996157728007	15.3296816051097	8.5989851298393	40.2744062472964	14.5636631920565
ENSG00000154310	TNIK	TRAF2 and NCK interacting kinase [Source:HGNC Symbol;Acc:HGNC:30765]	protein_coding	481.778009521701	0.319994388611296	0.346034973427665	0.99996157728007	502.047072567344	644.923884737948	367.50395700658	412.637123774933
ENSG00000163817	SLC6A20	solute carrier family 6 member 20 [Source:HGNC Symbol;Acc:HGNC:30927]	protein_coding	8.22874880149053	-0.226429936727176	0.346067961706423	0.99996157728007	5.74863060191615	1.91088558440873	18.4591028633442	6.79637615629301
ENSG00000152582	SPEF2	sperm flagellar 2 [Source:HGNC Symbol;Acc:HGNC:26293]	protein_coding	75.4180295134705	0.321868754626405	0.346084538176204	0.99996157728007	65.7898835552626	125.163005778772	55.3773085900326	55.3419201298145
ENSG00000137411	VARS2	valyl-tRNA synthetase 2, mitochondrial [Source:HGNC Symbol;Acc:HGNC:21642]	protein_coding	383.031621485133	-0.322282193681352	0.346162969816868	0.99996157728007	384.519513594836	235.038926882274	414.490764295093	498.077281168331
ENSG00000171858	RPS21	ribosomal protein S21 [Source:HGNC Symbol;Acc:HGNC:10409]	protein_coding	1012.01546035383	-0.319347427947636	0.346211392208663	0.99996157728007	960.021310519998	689.829695971553	1062.23746477244	1335.97337015131
ENSG00000188994	ZNF292	zinc finger protein 292 [Source:HGNC Symbol;Acc:HGNC:18410]	protein_coding	1014.98040013859	0.319469629017114	0.34626945813256	0.99996157728007	1075.63265929187	1327.11003837187	983.366752538155	673.812150352479
ENSG00000184209	SNRNP35	small nuclear ribonucleoprotein U11/U12 subunit 35 [Source:HGNC Symbol;Acc:HGNC:30852]	protein_coding	92.4786668731888	-0.323768237869215	0.346276731687473	0.99996157728007	95.1717732983897	45.8612540258096	156.063324208274	72.8183159602823
ENSG00000108846	ABCC3	ATP binding cassette subfamily C member 3 [Source:HGNC Symbol;Acc:HGNC:54]	protein_coding	11.025843059202	-0.245282406641193	0.34638150647492	0.99996157728007	6.38736733546239	4.77721396102183	25.1715039045603	7.76728703576344
ENSG00000169031	COL4A3	collagen type IV alpha 3 chain [Source:HGNC Symbol;Acc:HGNC:2204]	protein_coding	7.45816491375675	-0.220175077798965	0.346500373810815	0.99996157728007	3.83242040127744	2.8663283766131	13.4248020824321	9.7091087947043
ENSG00000105640	RPL18A	ribosomal protein L18a [Source:HGNC Symbol;Acc:HGNC:10311]	protein_coding	1396.04016667273	-0.316953442832161	0.346610789752544	0.99996157728007	1096.07223476535	1183.79361954121	1412.96041917598	1891.3343932084
ENSG00000226210			unprocessed_pseudogene	85.6513162206516	-0.322921726030037	0.346684833851031	0.99996157728007	77.287144759095	53.5047963634445	104.042216138849	107.771107621218
ENSG00000100036	SLC35E4	solute carrier family 35 member E4 [Source:HGNC Symbol;Acc:HGNC:17058]	protein_coding	34.7382330694878	-0.306446154723702	0.347032565188903	0.99996157728007	31.936836677312	16.2425274674742	58.7335091106406	32.0400590225242
ENSG00000184166	OR1D2	olfactory receptor family 1 subfamily D member 2 [Source:HGNC Symbol;Acc:HGNC:8183]	protein_coding	6.36179617454343	-0.204937801170781	0.347159181309507	0.99996157728007	1.91621020063872	2.8663283766131	16.7810026030402	3.88364351788172
ENSG00000167797	CDK2AP2	cyclin dependent kinase 2 associated protein 2 [Source:HGNC Symbol;Acc:HGNC:30833]	protein_coding	170.650229737896	-0.323499588796672	0.347436114323965	0.99996157728007	167.349024189115	95.5442792204367	152.707123687666	267.000491854368
ENSG00000217128	FNIP1	folliculin interacting protein 1 [Source:HGNC Symbol;Acc:HGNC:29418]	protein_coding	263.427936189432	0.323414492510899	0.34752775713548	0.99996157728007	205.673228201889	446.191783959439	241.646437483779	160.200295112621
ENSG00000227507	LTB	lymphotoxin beta [Source:HGNC Symbol;Acc:HGNC:6711]	protein_coding	3.38790457162357	-0.158101244060642	0.347539529426121	0.99996157728007	1.27747346709248	0	8.39050130152009	3.88364351788172
ENSG00000262246	CORO7	coronin 7 [Source:HGNC Symbol;Acc:HGNC:26161]	protein_coding	80.4742228119027	-0.321357720631761	0.347818374529486	0.99996157728007	65.7898835552626	51.5939107790358	144.316622386146	60.1964745271667
ENSG00000133083	DCLK1	doublecortin like kinase 1 [Source:HGNC Symbol;Acc:HGNC:2700]	protein_coding	2630.33124976342	0.321363346045336	0.347848511297192	0.99996157728007	1780.15927639337	4735.17447816484	2230.19524594404	1775.79599855142
ENSG00000130590	SAMD10	sterile alpha motif domain containing 10 [Source:HGNC Symbol;Acc:HGNC:16129]	protein_coding	124.93966390844	-0.323224877477812	0.347920555518564	0.99996157728007	99.6429304332133	93.6333936360279	181.234828112834	125.247503451685
ENSG00000251211			processed_pseudogene	4.01458628373513	-0.150399402679595	0.348088313842623	0.99996157728007	0	0.955442792204367	15.1029023427362	0
ENSG00000175985	PLEKHD1	pleckstrin homology and coiled-coil domain containing D1 [Source:HGNC Symbol;Acc:HGNC:20148]	protein_coding	19.8528258213755	-0.274146289666108	0.348352548430626	0.99996157728007	23.6332591412109	1.91088558440873	40.2744062472964	13.592752312586
ENSG00000197077	KIAA1671	KIAA1671 [Source:HGNC Symbol;Acc:HGNC:29345]	protein_coding	180.606218367136	0.322867409173179	0.348412572246393	0.99996157728007	286.154056628715	158.603503505925	117.467018221281	160.200295112621
ENSG00000198720	ANKRD13B	ankyrin repeat domain 13B [Source:HGNC Symbol;Acc:HGNC:26363]	protein_coding	634.806006217353	-0.317447454096009	0.348452788334296	0.99996157728007	591.470215263818	438.548241621804	917.920842386298	591.284725597492
ENSG00000161180	CCDC116	coiled-coil domain containing 116 [Source:HGNC Symbol;Acc:HGNC:26688]	protein_coding	12.6975404299305	-0.251809561973291	0.348495108365895	0.99996157728007	8.30357753610111	4.77721396102183	31.8839049457764	5.82546527682258
ENSG00000101460	MAP1LC3A	microtubule associated protein 1 light chain 3 alpha [Source:HGNC Symbol;Acc:HGNC:6838]	protein_coding	141.324989762224	-0.322779336240175	0.348584256454238	0.99996157728007	162.239130320745	64.9701098698969	196.33773045557	141.752988402683
ENSG00000025708	TYMP	thymidine phosphorylase [Source:HGNC Symbol;Acc:HGNC:3148]	protein_coding	11.2091833294728	-0.236980719630566	0.348741919839274	0.99996157728007	10.8585244702861	0.955442792204367	18.4591028633442	14.5636631920565
ENSG00000198521	ZNF43	zinc finger protein 43 [Source:HGNC Symbol;Acc:HGNC:13109]	protein_coding	493.610152561924	0.319590020485038	0.348866129747681	0.99996157728007	450.309397150099	737.601835581771	419.525065076005	367.004312439823
ENSG00000167654	ATCAY	ATCAY, caytaxin [Source:HGNC Symbol;Acc:HGNC:779]	protein_coding	1261.02022414744	-0.315906707165518	0.349075687702565	0.99996157728007	1124.17665104138	915.314194931783	1892.89709362293	1111.69295699364
ENSG00000141655	TNFRSF11A	TNF receptor superfamily member 11a [Source:HGNC Symbol;Acc:HGNC:11908]	protein_coding	7.9714437875601	-0.223247977515703	0.349175919479706	0.99996157728007	4.47115713482368	2.8663283766131	16.7810026030402	7.76728703576344
ENSG00000265666	RARA-AS1	RARA antisense RNA 1 [Source:HGNC Symbol;Acc:HGNC:49577]	antisense	9.50058373185474	-0.235458025165747	0.349271808980512	0.99996157728007	5.74863060191615	3.82177116881747	16.7810026030402	11.6509305536452
ENSG00000197099			antisense	6.03989194001129	-0.201806443337753	0.349281093525541	0.99996157728007	2.55494693418496	1.91088558440873	16.7810026030402	2.91273263841129
ENSG00000054983	GALC	galactosylceramidase [Source:HGNC Symbol;Acc:HGNC:4115]	protein_coding	284.528622012464	0.321407593122657	0.349453691471755	0.99996157728007	202.479544534158	502.562908699497	209.762532538002	223.309502278199
ENSG00000275350			processed_pseudogene	2.47221379456605	-0.129619768565451	0.349522872840684	0.99996157728007	0	0	5.03430078091206	4.85455439735215
ENSG00000236829			transcribed_processed_pseudogene	8.75780968305822	-0.224817471546593	0.349534140420405	0.99996157728007	3.83242040127744	3.82177116881747	23.4934036442563	3.88364351788172
ENSG00000165915	SLC39A13	solute carrier family 39 member 13 [Source:HGNC Symbol;Acc:HGNC:20859]	protein_coding	253.123625104143	-0.320901156998963	0.349760387487238	0.99996157728007	269.546901556513	141.405533246246	305.414247375331	296.127818238481
ENSG00000100253	MIOX	myo-inositol oxygenase [Source:HGNC Symbol;Acc:HGNC:14522]	protein_coding	3.93542336420148	-0.175014008670796	0.349787577519243	0.99996157728007	1.27747346709248	0.955442792204367	6.71240104121607	6.79637615629301
ENSG00000167703	SLC43A2	solute carrier family 43 member 2 [Source:HGNC Symbol;Acc:HGNC:23087]	protein_coding	423.131368859263	-0.321781337088723	0.349898278762848	0.99996157728007	407.514036002501	237.905255258887	312.126648416547	734.979535759116
ENSG00000111834	RSPH4A	radial spoke head 4 homolog A [Source:HGNC Symbol;Acc:HGNC:21558]	protein_coding	104.354103948703	0.319148315770817	0.350040764464044	0.99996157728007	68.3448304894476	200.642986362917	87.261213535809	61.1673854066371
ENSG00000198740	ZNF652	zinc finger protein 652 [Source:HGNC Symbol;Acc:HGNC:29147]	protein_coding	250.105120721273	0.32077613916668	0.350149013120027	0.99996157728007	305.316158635102	287.588280453514	273.530342429555	133.985701366919
ENSG00000234692			lincRNA	2.78715186194857	0.134170070647531	0.350222830160834	0.99996157728007	0.638736733546239	10.509870714248	0	0
ENSG00000183615	FAM167B	family with sequence similarity 167 member B [Source:HGNC Symbol;Acc:HGNC:28133]	protein_coding	5.71798770547915	-0.198048543238028	0.350225268520959	0.99996157728007	3.1936836677312	0.955442792204367	16.7810026030402	1.94182175894086
ENSG00000008311	AASS	aminoadipate-semialdehyde synthase [Source:HGNC Symbol;Acc:HGNC:17366]	protein_coding	278.951554756244	0.320951601008196	0.350319757465367	0.99996157728007	369.828568723273	297.142708375558	152.707123687666	296.127818238481
ENSG00000116191	RALGPS2	Ral GEF with PH domain and SH3 binding motif 2 [Source:HGNC Symbol;Acc:HGNC:30279]	protein_coding	401.737808949638	0.32006980408218	0.350429614322401	0.99996157728007	486.078654228688	460.523425842505	203.050131496786	457.299024230573
ENSG00000183579	ZNRF3	zinc and ring finger 3 [Source:HGNC Symbol;Acc:HGNC:18126]	protein_coding	266.989876747649	0.32103093455085	0.350579708901369	0.99996157728007	459.251711419746	201.598429155121	189.625329414354	217.484037001376
ENSG00000134107	BHLHE40	basic helix-loop-helix family member e40 [Source:HGNC Symbol;Acc:HGNC:1046]	protein_coding	140.172998661162	0.321359187317213	0.35067687569788	0.99996157728007	125.192399775063	209.241971492756	55.3773085900326	170.880314786796
ENSG00000163530	DPPA2	developmental pluripotency associated 2 [Source:HGNC Symbol;Acc:HGNC:19197]	protein_coding	3.24146652824233	-0.151413942467565	0.350835488847492	0.99996157728007	0	0.955442792204367	10.0686015618241	1.94182175894086
ENSG00000106018	VIPR2	vasoactive intestinal peptide receptor 2 [Source:HGNC Symbol;Acc:HGNC:12695]	protein_coding	17.600335167415	-0.270252114908166	0.351117105300024	0.99996157728007	7.66484080255487	13.3761990908611	31.8839049457764	17.4763958304677
ENSG00000231918			lincRNA	2.70797534728404	0.133707295936856	0.351118027131865	0.99996157728007	1.27747346709248	9.55442792204367	0	0
ENSG00000111077	TNS2	tensin 2 [Source:HGNC Symbol;Acc:HGNC:19737]	protein_coding	84.9297098356357	-0.32011584580096	0.351146304643058	0.99996157728007	66.4286202888089	63.0592242854882	114.110817700673	96.1201770675726
ENSG00000111058	ACSS3	acyl-CoA synthetase short chain family member 3 [Source:HGNC Symbol;Acc:HGNC:24723]	protein_coding	99.925013367118	0.320307217158812	0.351202346899045	0.99996157728007	70.8997774236326	181.53413051883	63.7678098915527	83.498335634457
ENSG00000103522	IL21R	interleukin 21 receptor [Source:HGNC Symbol;Acc:HGNC:6006]	protein_coding	5.63748003675712	-0.194222759853434	0.351268764633208	0.99996157728007	1.91621020063872	1.91088558440873	16.7810026030402	1.94182175894086
ENSG00000185527	PDE6G	phosphodiesterase 6G [Source:HGNC Symbol;Acc:HGNC:8789]	protein_coding	5.51202217701424	-0.15964673482643	0.351587096416685	0.99996157728007	0	1.91088558440873	20.1372031236482	0
ENSG00000186862	PDZD7	PDZ domain containing 7 [Source:HGNC Symbol;Acc:HGNC:26257]	protein_coding	23.9547902145242	-0.283805340175784	0.351593040253485	0.99996157728007	27.4656795424883	4.77721396102183	40.2744062472964	23.3018611072903
ENSG00000132953	XPO4	exportin 4 [Source:HGNC Symbol;Acc:HGNC:17796]	protein_coding	343.591015210623	0.317935820502999	0.351623321232642	0.99996157728007	410.068982936686	407.01862947906	234.934036442563	322.342411984183
ENSG00000166822	TMEM170A	transmembrane protein 170A [Source:HGNC Symbol;Acc:HGNC:29577]	protein_coding	267.469449291916	0.319456718901351	0.351687990055924	0.99996157728007	249.74606281658	397.464201557017	226.543535141042	196.123997653027
ENSG00000039987	BEST2	bestrophin 2 [Source:HGNC Symbol;Acc:HGNC:17107]	protein_coding	9.48464809347267	-0.197720387324702	0.351700176131085	0.99996157728007	1.27747346709248	4.77721396102183	31.8839049457764	0
ENSG00000067646	ZFY	zinc finger protein, Y-linked [Source:HGNC Symbol;Acc:HGNC:12870]	protein_coding	123.31927043823	0.32065437879285	0.351753066696267	0.99996157728007	100.920403900306	203.50931473953	77.1926119739849	111.654751139099
ENSG00000148516	ZEB1	zinc finger E-box binding homeobox 1 [Source:HGNC Symbol;Acc:HGNC:11642]	protein_coding	823.820242446961	0.31589516331839	0.35176891271864	0.99996157728007	577.4180071258	1420.74343200789	525.245381475158	771.874149178992
ENSG00000169126	ARMC4	armadillo repeat containing 4 [Source:HGNC Symbol;Acc:HGNC:25583]	protein_coding	24.0378161831005	0.287927048066782	0.351830805689254	0.99996157728007	25.5494693418496	39.173154480379	10.0686015618241	21.3600393483495
ENSG00000105520	PLPPR2	phospholipid phosphatase related 2 [Source:HGNC Symbol;Acc:HGNC:29566]	protein_coding	533.931680540759	-0.315761240499412	0.351946659746066	0.99996157728007	496.937178698974	376.444460128521	666.205803340695	596.139279994844
ENSG00000158987	RAPGEF6	Rap guanine nucleotide exchange factor 6 [Source:HGNC Symbol;Acc:HGNC:20655]	protein_coding	86.8882755571012	0.319106742060943	0.352390797911621	0.99996157728007	81.1195651603724	135.67287649302	63.7678098915527	66.9928506834597
ENSG00000146090	RASGEF1C	RasGEF domain family member 1C [Source:HGNC Symbol;Acc:HGNC:27400]	protein_coding	31.3458946748374	-0.299374633803646	0.352401345964236	0.99996157728007	21.7170489405721	21.0197414284961	48.6649075488165	33.9818807814651
ENSG00000112149	CD83	CD83 molecule [Source:HGNC Symbol;Acc:HGNC:1703]	protein_coding	43.7504061634066	0.300212250800941	0.352486414144511	0.99996157728007	86.8681957622886	30.5741693505397	16.7810026030402	40.7782569377581
ENSG00000119715	ESRRB	estrogen related receptor beta [Source:HGNC Symbol;Acc:HGNC:3473]	protein_coding	11.892603778197	-0.239131108580474	0.3525187609544	0.99996157728007	1.91621020063872	10.509870714248	23.4934036442563	11.6509305536452
ENSG00000176853	FAM91A1	family with sequence similarity 91 member A1 [Source:HGNC Symbol;Acc:HGNC:26306]	protein_coding	291.553634938739	0.317593179081642	0.352603314109572	0.99996157728007	265.714481155236	430.904699284169	181.234828112834	288.360531202718
ENSG00000117410	ATP6V0B	ATPase H+ transporting V0 subunit b [Source:HGNC Symbol;Acc:HGNC:861]	protein_coding	383.026657285506	-0.317249719916392	0.352655087144229	0.99996157728007	334.698048378229	281.855623700288	389.319260390532	526.233696672973
ENSG00000261652	C15orf65	chromosome 15 open reading frame 65 [Source:HGNC Symbol;Acc:HGNC:44654]	protein_coding	23.7516569064119	0.284991868996724	0.352823475135255	0.99996157728007	18.5233652728409	46.816696818014	15.1029023427362	14.5636631920565
ENSG00000243297	RPL31P61	ribosomal protein L31 pseudogene 61 [Source:HGNC Symbol;Acc:HGNC:35635]	processed_pseudogene	4.73636655376242	-0.182997712386785	0.353035030328076	0.99996157728007	1.91621020063872	0.955442792204367	15.1029023427362	0.97091087947043
ENSG00000166949	SMAD3	SMAD family member 3 [Source:HGNC Symbol;Acc:HGNC:6769]	protein_coding	275.233991250685	0.319783263120453	0.353069724981304	0.99996157728007	485.439917495142	200.642986362917	152.707123687666	262.145937457016
ENSG00000136603	SKIL	SKI like proto-oncogene [Source:HGNC Symbol;Acc:HGNC:10897]	protein_coding	282.108532800172	0.319587228923332	0.353074404111525	0.99996157728007	338.530468779507	324.850549349485	117.467018221281	347.586094850414
ENSG00000258708	SLC25A21-AS1	SLC25A21 antisense RNA 1 [Source:HGNC Symbol;Acc:HGNC:44298]	antisense	12.2559358163297	0.246190616960953	0.353143608308408	0.99996157728007	8.94231426964735	26.7523981817223	1.67810026030402	11.6509305536452
ENSG00000134369	NAV1	neuron navigator 1 [Source:HGNC Symbol;Acc:HGNC:15989]	protein_coding	1855.29941873129	0.314264949373963	0.353232350976508	0.99996157728007	2808.52541740281	1629.02996070845	1433.09762229963	1550.54467451428
ENSG00000177679	SRRM3	serine/arginine repetitive matrix 3 [Source:HGNC Symbol;Acc:HGNC:26729]	protein_coding	170.506950364505	-0.319190551051809	0.353237932293377	0.99996157728007	191.621020063872	81.2126373373712	275.208442689859	133.985701366919
ENSG00000129295	LRRC6	leucine rich repeat containing 6 [Source:HGNC Symbol;Acc:HGNC:16725]	protein_coding	52.4677833477355	0.312874794961675	0.353254738751845	0.99996157728007	52.3764121507916	81.2126373373712	33.5620052060804	42.7200786966989
ENSG00000260578			lincRNA	10.6898936451455	0.230244452844541	0.353339967050814	0.99996157728007	4.47115713482368	28.663283766131	6.71240104121607	2.91273263841129
ENSG00000267796	LIN37	lin-37 DREAM MuvB core complex component [Source:HGNC Symbol;Acc:HGNC:33234]	protein_coding	20.8089337163329	-0.280533312104863	0.353633423655862	0.99996157728007	12.1359979373785	14.3316418830655	21.8153033839522	34.9527916609355
ENSG00000263934	SNORD3A	small nucleolar RNA, C/D box 3A [Source:HGNC Symbol;Acc:HGNC:33189]	snoRNA	2.63279229479199	0.132090207603761	0.353785021056587	0.99996157728007	7.66484080255487	2.8663283766131	0	0
ENSG00000184007	PTP4A2	protein tyrosine phosphatase type IVA, member 2 [Source:HGNC Symbol;Acc:HGNC:9635]	protein_coding	1050.37319277521	0.312535917080009	0.353836479809772	0.99996157728007	1278.11220382603	1197.16981863207	859.187333275657	867.023415367094
ENSG00000176542	USF3	upstream transcription factor family member 3 [Source:HGNC Symbol;Acc:HGNC:30494]	protein_coding	253.808180092987	0.317576998973476	0.353916094290245	0.99996157728007	384.519513594836	228.350827336844	219.831134099826	182.531245340441
ENSG00000047346	FAM214A	family with sequence similarity 214 member A [Source:HGNC Symbol;Acc:HGNC:25609]	protein_coding	363.949422073816	0.31809211825385	0.353961291539235	0.99996157728007	275.295532158429	619.12692934843	295.345645813507	266.029580974898
ENSG00000116127	ALMS1	ALMS1, centrosome and basal body associated protein [Source:HGNC Symbol;Acc:HGNC:428]	protein_coding	431.423828635496	0.317636723554691	0.354087831115133	0.99996157728007	615.742211138575	417.528500193308	258.427440086819	433.997163123282
ENSG00000178074	C2orf69	chromosome 2 open reading frame 69 [Source:HGNC Symbol;Acc:HGNC:26799]	protein_coding	172.109574185333	0.318493788837366	0.354238522034348	0.99996157728007	166.071550722022	248.415125973135	104.042216138849	169.909403907325
ENSG00000069275	NUCKS1	nuclear casein kinase and cyclin dependent kinase substrate 1 [Source:HGNC Symbol;Acc:HGNC:29923]	protein_coding	4106.39594181868	0.311613466900547	0.354283240882989	0.99996157728007	6187.44273786242	3577.17781401315	3567.64115340634	3093.32206199279
ENSG00000163655	GMPS	guanine monophosphate synthase [Source:HGNC Symbol;Acc:HGNC:4378]	protein_coding	646.417653837301	0.314749149585946	0.354287610984717	0.99996157728007	892.315216764096	645.879327530152	476.580473926341	570.895597128613
ENSG00000251484			processed_pseudogene	5.46068269154873	-0.192732774409695	0.35433922526452	0.99996157728007	1.91621020063872	1.91088558440873	15.1029023427362	2.91273263841129
ENSG00000104408	EIF3E	eukaryotic translation initiation factor 3 subunit E [Source:HGNC Symbol;Acc:HGNC:3277]	protein_coding	1518.90262676468	0.311607004037545	0.354383147199691	0.99996157728007	1410.96944440364	2177.45412343375	1070.62796607396	1416.55897314736
ENSG00000113649	TCERG1	transcription elongation regulator 1 [Source:HGNC Symbol;Acc:HGNC:15630]	protein_coding	1149.30141941579	0.311939231377551	0.35444165609859	0.99996157728007	1294.71935889823	1412.14444687805	933.023744729034	957.318127157844
ENSG00000168477	TNXB	tenascin XB [Source:HGNC Symbol;Acc:HGNC:11976]	protein_coding	33.6920126971693	-0.300591231414576	0.354520203309607	0.99996157728007	32.5755734108582	14.3316418830655	58.7335091106406	29.1273263841129
ENSG00000148773	MKI67	marker of proliferation Ki-67 [Source:HGNC Symbol;Acc:HGNC:7107]	protein_coding	1923.63270518572	0.317200263435953	0.354672765759154	0.99996157728007	3462.59183255416	1298.44675460573	1270.32189705014	1663.17033653285
ENSG00000197251	LINC00336	long intergenic non-protein coding RNA 336 [Source:HGNC Symbol;Acc:HGNC:33813]	lincRNA	4.15715730529986	-0.173886169334721	0.3547343296412	0.99996157728007	1.27747346709248	0.955442792204367	13.4248020824321	0.97091087947043
ENSG00000160445	ZER1	zyg-11 related cell cycle regulator [Source:HGNC Symbol;Acc:HGNC:30960]	protein_coding	376.4642529345	-0.315708664041226	0.35473583110541	0.99996157728007	262.520797487504	348.736619154594	473.224273405733	421.375321690167
ENSG00000112561	TFEB	transcription factor EB [Source:HGNC Symbol;Acc:HGNC:11753]	protein_coding	7.41322831786677	-0.214890386307098	0.354865817691721	0.99996157728007	3.83242040127744	2.8663283766131	8.39050130152009	14.5636631920565
ENSG00000187231	SESTD1	SEC14 and spectrin domain containing 1 [Source:HGNC Symbol;Acc:HGNC:18379]	protein_coding	742.54341824346	0.312714664699478	0.35490948370634	0.99996157728007	915.309739171761	837.92332876323	609.150394490359	607.790210548489
ENSG00000282961	PRNCR1	prostate cancer associated non-coding RNA 1 [Source:HGNC Symbol;Acc:HGNC:48942]	lincRNA	5.81427738196552	-0.191261104317685	0.354924681114685	0.99996157728007	1.91621020063872	1.91088558440873	18.4591028633442	0.97091087947043
ENSG00000126003	PLAGL2	PLAG1 like zinc finger 2 [Source:HGNC Symbol;Acc:HGNC:9047]	protein_coding	307.515166153707	0.316389894973575	0.354937717575812	0.99996157728007	443.922029814636	295.231822791149	243.324537744083	247.58227426496
ENSG00000117650	NEK2	NIMA related kinase 2 [Source:HGNC Symbol;Acc:HGNC:7745]	protein_coding	133.042518339851	0.318368993520144	0.354980657321072	0.99996157728007	182.678705794224	141.405533246246	72.1583111930728	135.92752312586
ENSG00000182698	RESP18	regulated endocrine specific protein 18 [Source:HGNC Symbol;Acc:HGNC:33762]	protein_coding	4.44870223800484	-0.181032964560512	0.355033309736142	0.99996157728007	1.91621020063872	0.955442792204367	10.0686015618241	4.85455439735215
ENSG00000237101			antisense	2.7427649485018	-0.142349572724496	0.355173658262995	0.99996157728007	0.638736733546239	0	8.39050130152009	1.94182175894086
ENSG00000113249	HAVCR1	hepatitis A virus cellular receptor 1 [Source:HGNC Symbol;Acc:HGNC:17866]	protein_coding	2.7427649485018	-0.142349572724496	0.355173658262995	0.99996157728007	0.638736733546239	0	8.39050130152009	1.94182175894086
ENSG00000183549	ACSM5	acyl-CoA synthetase medium chain family member 5 [Source:HGNC Symbol;Acc:HGNC:26060]	protein_coding	2.7427649485018	-0.142349572724496	0.355173658262995	0.99996157728007	0.638736733546239	0	8.39050130152009	1.94182175894086
ENSG00000283439	SPEM3	SPEM family member 3 [Source:HGNC Symbol;Acc:HGNC:53651]	protein_coding	2.7427649485018	-0.142349572724496	0.355173658262995	0.99996157728007	0.638736733546239	0	8.39050130152009	1.94182175894086
ENSG00000049449	RCN1	reticulocalbin 1 [Source:HGNC Symbol;Acc:HGNC:9934]	protein_coding	818.284321985997	0.317803871562696	0.355302785082233	0.99996157728007	1202.74126926757	747.156263503815	377.572558568404	945.667196604199
ENSG00000165185	KIAA1958	KIAA1958 [Source:HGNC Symbol;Acc:HGNC:23427]	protein_coding	405.716279186461	0.315154224488772	0.355312385191151	0.99996157728007	383.242040127744	588.55275999789	323.873350238676	327.196966381535
ENSG00000268041			protein_coding	6.57549574664138	-0.193391118721722	0.355468553873568	0.99996157728007	5.10989386836992	0	13.4248020824321	7.76728703576344
ENSG00000205339	IPO7	importin 7 [Source:HGNC Symbol;Acc:HGNC:9852]	protein_coding	1353.32616325529	0.310931400904355	0.355486633134162	0.99996157728007	1333.043562911	1848.78180291545	924.633243427514	1306.8460437672
ENSG00000153989	NUS1	NUS1 dehydrodolichyl diphosphate synthase subunit [Source:HGNC Symbol;Acc:HGNC:21042]	protein_coding	198.474971484055	0.317352848658279	0.355503485607351	0.99996157728007	180.123758860039	300.964479544376	140.960421865538	171.851225666266
ENSG00000148795	CYP17A1	cytochrome P450 family 17 subfamily A member 1 [Source:HGNC Symbol;Acc:HGNC:2593]	protein_coding	5.05827078829456	-0.184705190916085	0.355671174197576	0.99996157728007	1.27747346709248	1.91088558440873	15.1029023427362	1.94182175894086
ENSG00000048991	R3HDM1	R3H domain containing 1 [Source:HGNC Symbol;Acc:HGNC:9757]	protein_coding	617.850758349018	0.312914506239684	0.355784057356901	0.99996157728007	642.569153947517	821.680801295755	498.395777310293	508.757300842505
ENSG00000106153	CHCHD2	coiled-coil-helix-coiled-coil-helix domain containing 2 [Source:HGNC Symbol;Acc:HGNC:21645]	protein_coding	271.352862145232	-0.315778509022894	0.355895957862826	0.99996157728007	226.112803675369	211.152857077165	305.414247375331	342.731540453062
ENSG00000134762	DSC3	desmocollin 3 [Source:HGNC Symbol;Acc:HGNC:3037]	protein_coding	13.3239490069364	-0.244932316849789	0.35593548095993	0.99996157728007	11.4972612038323	2.8663283766131	11.7467018221281	27.185504625172
ENSG00000128917	DLL4	delta like canonical Notch ligand 4 [Source:HGNC Symbol;Acc:HGNC:2910]	protein_coding	15.5764871055523	-0.263290555137823	0.355966338412049	0.99996157728007	12.7747346709248	5.7326567532262	30.2058046854723	13.592752312586
ENSG00000137710	RDX	radixin [Source:HGNC Symbol;Acc:HGNC:9944]	protein_coding	1180.40352619398	0.311824485983394	0.35610273712849	0.99996157728007	1040.50213894682	1772.3463795391	896.105539002346	1012.66004728766
ENSG00000166035	LIPC	lipase C, hepatic type [Source:HGNC Symbol;Acc:HGNC:6619]	protein_coding	3.57794805683729	-0.16326632312902	0.3561804437788	0.99996157728007	0.638736733546239	0.955442792204367	11.7467018221281	0.97091087947043
ENSG00000105697	HAMP	hepcidin antimicrobial peptide [Source:HGNC Symbol;Acc:HGNC:15598]	protein_coding	3.57794805683729	-0.16326632312902	0.3561804437788	0.99996157728007	0.638736733546239	0.955442792204367	11.7467018221281	0.97091087947043
ENSG00000102531	FNDC3A	fibronectin type III domain containing 3A [Source:HGNC Symbol;Acc:HGNC:20296]	protein_coding	721.3360912678	0.313122413318855	0.356270694207624	0.99996157728007	860.378380086784	836.012443178821	459.799471323301	729.154070482293
ENSG00000253352	TUG1	taurine up-regulated 1 (non-protein coding) [Source:HGNC Symbol;Acc:HGNC:26066]	bidirectional_promoter_lncRNA	1257.6551252479	0.310959357155933	0.356325070933732	0.99996157728007	1125.45412450847	1857.38078804529	901.139839783258	1146.64574865458
ENSG00000135924	DNAJB2	DnaJ heat shock protein family (Hsp40) member B2 [Source:HGNC Symbol;Acc:HGNC:5228]	protein_coding	454.966618552856	-0.313767634493482	0.356367981288655	0.99996157728007	453.50308081783	293.320937206741	567.197887982758	505.844568204094
ENSG00000271383	NBPF19	NBPF member 19 [Source:HGNC Symbol;Acc:HGNC:31999]	protein_coding	79.6374038022307	0.316051788880137	0.356478148842307	0.99996157728007	74.0934610913638	124.207562986568	50.3430078091206	69.905583321871
ENSG00000249610			antisense	4.14887357922362	0.166979767848924	0.35648047636702	0.99996157728007	1.27747346709248	13.3761990908611	0	1.94182175894086
ENSG00000164185	ZNF474	zinc finger protein 474 [Source:HGNC Symbol;Acc:HGNC:23245]	protein_coding	22.6660730743621	0.26442519971666	0.356515735542693	0.99996157728007	4.47115713482368	63.0592242854882	13.4248020824321	9.7091087947043
ENSG00000260254			lincRNA	3.90118344542693	-0.163557352979331	0.356549952188742	0.99996157728007	1.91621020063872	0	11.7467018221281	1.94182175894086
ENSG00000243701	DUBR	DPPA2 upstream binding RNA [Source:HGNC Symbol;Acc:HGNC:48569]	lincRNA	72.6940464679719	0.314975813595942	0.35691078129113	0.99996157728007	56.8475692856153	125.163005778772	36.9182057266884	71.8474050808118
ENSG00000168116	KIAA1586	KIAA1586 [Source:HGNC Symbol;Acc:HGNC:21360]	protein_coding	194.924431115608	0.316456120661545	0.356992842043643	0.99996157728007	194.814703731603	276.122966947062	154.38522394797	154.374829835798
ENSG00000162650	ATXN7L2	ataxin 7 like 2 [Source:HGNC Symbol;Acc:HGNC:28713]	protein_coding	167.814833286436	-0.316702252679741	0.357001290432855	0.99996157728007	132.857240577618	133.761990908611	192.981529934962	211.658571724554
ENSG00000210196	MT-TP	mitochondrially encoded tRNA proline [Source:HGNC Symbol;Acc:HGNC:7494]	Mt_tRNA	214.065746641992	0.317149555697709	0.357042986272259	0.99996157728007	121.359979373785	425.172042530943	154.38522394797	155.345740715269
ENSG00000167634	NLRP7	NLR family pyrin domain containing 7 [Source:HGNC Symbol;Acc:HGNC:22947]	protein_coding	8.61270279373448	-0.218086616212943	0.35746438081981	0.99996157728007	4.47115713482368	2.8663283766131	25.1715039045603	1.94182175894086
ENSG00000280208	GGT4P	gamma-glutamyltransferase 4 pseudogene [Source:HGNC Symbol;Acc:HGNC:33207]	unprocessed_pseudogene	3.32197419696436	-0.153287051625555	0.357474040237307	0.99996157728007	1.27747346709248	0	10.0686015618241	1.94182175894086
ENSG00000162069	BICDL2	BICD family like cargo adaptor 2 [Source:HGNC Symbol;Acc:HGNC:33584]	protein_coding	3.32197419696436	-0.153287051625555	0.357474040237307	0.99996157728007	1.27747346709248	0	10.0686015618241	1.94182175894086
ENSG00000151835	SACS	sacsin molecular chaperone [Source:HGNC Symbol;Acc:HGNC:10519]	protein_coding	1407.04132705572	0.310440151487773	0.357475762615984	0.99996157728007	1631.3336174771	1665.33678681221	943.092346290858	1388.40255764272
ENSG00000167600	CYP2S1	cytochrome P450 family 2 subfamily S member 1 [Source:HGNC Symbol;Acc:HGNC:15654]	protein_coding	8.11400121399394	-0.216767374957777	0.357493123365703	0.99996157728007	5.10989386836992	1.91088558440873	23.4934036442563	1.94182175894086
ENSG00000185973	TMLHE	trimethyllysine hydroxylase, epsilon [Source:HGNC Symbol;Acc:HGNC:18308]	protein_coding	36.4754200048835	0.301216333611536	0.357539869687051	0.99996157728007	38.3242040127744	56.3711247400576	20.1372031236482	31.0691481430538
ENSG00000152760	TCTEX1D1	Tctex1 domain containing 1 [Source:HGNC Symbol;Acc:HGNC:26882]	protein_coding	35.5027231782233	0.274264032755113	0.357543308510399	0.99996157728007	7.02610406900863	97.4551648048454	26.8496041648643	10.6800196741747
ENSG00000072415	MPP5	membrane palmitoylated protein 5 [Source:HGNC Symbol;Acc:HGNC:18669]	protein_coding	387.885881931438	0.313184509262037	0.357592998514597	0.99996157728007	365.996148321995	557.023147855146	263.461740867731	365.062490680882
ENSG00000111879	FAM184A	family with sequence similarity 184 member A [Source:HGNC Symbol;Acc:HGNC:20991]	protein_coding	242.749978977073	0.3167430450126	0.357655465915122	0.99996157728007	178.846285392947	424.216599738739	216.474933579218	151.462097197387
ENSG00000164746	C7orf57	chromosome 7 open reading frame 57 [Source:HGNC Symbol;Acc:HGNC:22247]	protein_coding	17.3510469545803	0.244089401566779	0.357785279693583	0.99996157728007	1.91621020063872	51.5939107790358	10.0686015618241	5.82546527682258
ENSG00000213420	GPC2	glypican 2 [Source:HGNC Symbol;Acc:HGNC:4450]	protein_coding	898.267016059675	-0.316167616012149	0.357895209723665	0.99996157728007	1300.46798950014	265.613096232814	1089.08706893731	937.899909568436
ENSG00000142185	TRPM2	transient receptor potential cation channel subfamily M member 2 [Source:HGNC Symbol;Acc:HGNC:12339]	protein_coding	5.41319663276885	-0.174677341486703	0.357928002230256	0.99996157728007	3.1936836677312	0	18.4591028633442	0
ENSG00000245573	BDNF-AS	BDNF antisense RNA [Source:HGNC Symbol;Acc:HGNC:20608]	antisense	20.7776252680052	0.268982842472013	0.357937507949805	0.99996157728007	11.4972612038323	47.7721396102183	15.1029023427362	8.73819791523387
ENSG00000147364	FBXO25	F-box protein 25 [Source:HGNC Symbol;Acc:HGNC:13596]	protein_coding	155.283041555473	0.31642042577861	0.358023408966261	0.99996157728007	147.548185449181	231.217155713457	125.857519522801	116.509305536452
ENSG00000272447			lincRNA	25.2572061643919	0.287038433762243	0.35806437072693	0.99996157728007	35.7692570785894	31.5296121427441	20.1372031236482	13.592752312586
ENSG00000137819	PAQR5	progestin and adipoQ receptor family member 5 [Source:HGNC Symbol;Acc:HGNC:29645]	protein_coding	4.41283436344152	0.178231445047209	0.358103424593543	0.99996157728007	12.1359979373785	2.8663283766131	1.67810026030402	0.97091087947043
ENSG00000155008	APOOL	apolipoprotein O like [Source:HGNC Symbol;Acc:HGNC:24009]	protein_coding	205.093687640749	0.31540035038984	0.358273597491287	0.99996157728007	207.589438402528	286.63283766131	161.097624989186	165.054849509973
ENSG00000126254	RBM42	RNA binding motif protein 42 [Source:HGNC Symbol;Acc:HGNC:28117]	protein_coding	333.512090542616	-0.314777648688197	0.35837081708895	0.99996157728007	346.834046315608	195.865772401895	364.147756485972	427.200786966989
ENSG00000079931	MOXD1	monooxygenase DBH like 1 [Source:HGNC Symbol;Acc:HGNC:21063]	protein_coding	583.008661732529	-0.31507236509319	0.358372969789408	0.99996157728007	138.605871179534	820.725358503551	847.440631453529	525.262785793503
ENSG00000076641	PAG1	phosphoprotein membrane anchor with glycosphingolipid microdomains 1 [Source:HGNC Symbol;Acc:HGNC:30043]	protein_coding	327.095587363323	0.315288537544009	0.35840085567982	0.99996157728007	238.887538346294	566.57757577719	253.393139305907	249.524096023901
ENSG00000172367	PDZD3	PDZ domain containing 3 [Source:HGNC Symbol;Acc:HGNC:19891]	protein_coding	8.06771986891559	-0.194733614271601	0.358436024064716	0.99996157728007	2.55494693418496	2.8663283766131	26.8496041648643	0
ENSG00000110075	PPP6R3	protein phosphatase 6 regulatory subunit 3 [Source:HGNC Symbol;Acc:HGNC:1173]	protein_coding	736.283994456594	0.310647892028643	0.358483620262562	0.99996157728007	829.080280143019	903.848881425331	521.88918095455	690.317635303476
ENSG00000109452	INPP4B	inositol polyphosphate-4-phosphatase type II B [Source:HGNC Symbol;Acc:HGNC:6075]	protein_coding	34.2402817983259	0.298137395355937	0.358530438455698	0.99996157728007	32.5755734108582	57.326567532262	21.8153033839522	25.2436828662312
ENSG00000127863	TNFRSF19	TNF receptor superfamily member 19 [Source:HGNC Symbol;Acc:HGNC:11915]	protein_coding	272.954559359065	0.313983105447304	0.3585531205418	0.99996157728007	265.714481155236	386.954330842769	189.625329414354	249.524096023901
ENSG00000184613	NELL2	neural EGFL like 2 [Source:HGNC Symbol;Acc:HGNC:7751]	protein_coding	608.871069744835	0.315588230504058	0.358692875269954	0.99996157728007	868.681957622886	577.087446491438	281.920843731075	707.794031133944
ENSG00000083307	GRHL2	grainyhead like transcription factor 2 [Source:HGNC Symbol;Acc:HGNC:2799]	protein_coding	5.23506813350296	-0.182262053634286	0.358710039331267	0.99996157728007	1.27747346709248	1.91088558440873	16.7810026030402	0.97091087947043
ENSG00000166763	STRCP1	stereocilin pseudogene 1 [Source:HGNC Symbol;Acc:HGNC:33915]	unprocessed_pseudogene	5.23506813350296	-0.182262053634286	0.358710039331267	0.99996157728007	1.27747346709248	1.91088558440873	16.7810026030402	0.97091087947043
ENSG00000131013	PPIL4	peptidylprolyl isomerase like 4 [Source:HGNC Symbol;Acc:HGNC:15702]	protein_coding	420.599463650165	0.313499196825547	0.35884128971012	0.99996157728007	365.357411588449	648.745655906765	344.010553362324	324.284233743124
ENSG00000127990	SGCE	sarcoglycan epsilon [Source:HGNC Symbol;Acc:HGNC:10808]	protein_coding	206.637464133194	0.315280053073699	0.358873470375729	0.99996157728007	145.631975248543	362.112818245455	127.535619783105	191.269443255675
ENSG00000117500	TMED5	transmembrane p24 trafficking protein 5 [Source:HGNC Symbol;Acc:HGNC:24251]	protein_coding	421.158254996251	0.31328548529375	0.358906579554423	0.99996157728007	249.74606281658	785.373975191989	234.934036442563	414.578945533874
ENSG00000115073	ACTR1B	ARP1 actin related protein 1 homolog B [Source:HGNC Symbol;Acc:HGNC:168]	protein_coding	327.552807819901	-0.313034756631264	0.358932064933535	0.99996157728007	299.567528033186	233.128041297865	402.744062472964	374.771599475586
ENSG00000271398			lincRNA	4.55956920855402	-0.179888287354731	0.359010737123585	0.99996157728007	1.91621020063872	0.955442792204367	13.4248020824321	1.94182175894086
ENSG00000253831	ETV3L	ETS variant 3 like [Source:HGNC Symbol;Acc:HGNC:33834]	protein_coding	4.55956920855402	-0.179888287354731	0.359010737123585	0.99996157728007	1.91621020063872	0.955442792204367	13.4248020824321	1.94182175894086
ENSG00000279946			TEC	4.55956920855402	-0.179888287354731	0.359010737123585	0.99996157728007	1.91621020063872	0.955442792204367	13.4248020824321	1.94182175894086
ENSG00000100987	VSX1	visual system homeobox 1 [Source:HGNC Symbol;Acc:HGNC:12723]	protein_coding	4.55956920855402	-0.179888287354731	0.359010737123585	0.99996157728007	1.91621020063872	0.955442792204367	13.4248020824321	1.94182175894086
ENSG00000063587	ZNF275	zinc finger protein 275 [Source:HGNC Symbol;Acc:HGNC:13069]	protein_coding	324.516745381039	0.313020180170878	0.35901337277206	0.99996157728007	340.446678980146	432.815584868578	250.036938785299	274.767778890132
ENSG00000198160	MIER1	MIER1 transcriptional regulator [Source:HGNC Symbol;Acc:HGNC:29657]	protein_coding	245.106829476944	0.314016608669051	0.359098810570929	0.99996157728007	259.965850553319	325.805992141689	176.200527331922	218.454947880847
ENSG00000138180	CEP55	centrosomal protein 55 [Source:HGNC Symbol;Acc:HGNC:1161]	protein_coding	179.704537134379	0.315441367431083	0.359320455904376	0.99996157728007	252.301009750765	180.578687726625	77.1926119739849	208.745839086142
ENSG00000105516	DBP	D-box binding PAR bZIP transcription factor [Source:HGNC Symbol;Acc:HGNC:2697]	protein_coding	22.9215631014992	-0.281426789769179	0.359399174418736	0.99996157728007	15.968418338656	13.3761990908611	41.9525065076005	20.389128468879
ENSG00000226608	FTLP3	ferritin light chain pseudogene 3 [Source:HGNC Symbol;Acc:HGNC:4000]	processed_pseudogene	8.92004332933468	-0.225426663902818	0.359472341112264	0.99996157728007	3.1936836677312	5.7326567532262	15.1029023427362	11.6509305536452
ENSG00000235944	ZNF815P	zinc finger protein 815, pseudogene [Source:HGNC Symbol;Acc:HGNC:22029]	transcribed_unprocessed_pseudogene	19.7443818733603	-0.273891695617746	0.359499567036935	0.99996157728007	16.6071550722022	8.5989851298393	28.5277044251683	25.2436828662312
ENSG00000090097	PCBP4	poly(rC) binding protein 4 [Source:HGNC Symbol;Acc:HGNC:8652]	protein_coding	836.307270535497	-0.31445166394479	0.359542619204598	0.99996157728007	1040.50213894682	359.246489868842	891.071238221434	1054.40921510489
ENSG00000108091	CCDC6	coiled-coil domain containing 6 [Source:HGNC Symbol;Acc:HGNC:18782]	protein_coding	503.380762032869	0.311783132634599	0.359580471253142	0.99996157728007	609.993580536659	578.042889283642	332.263851540196	493.222726770979
ENSG00000162630	B3GALT2	beta-1,3-galactosyltransferase 2 [Source:HGNC Symbol;Acc:HGNC:917]	protein_coding	159.653369068464	0.309260760533973	0.359618850351953	0.99996157728007	42.795361147598	400.33052993363	109.076516919761	86.4110682728683
ENSG00000119397	CNTRL	centriolin [Source:HGNC Symbol;Acc:HGNC:1858]	protein_coding	335.56382938901	0.312347501036798	0.359689621175398	0.99996157728007	399.849195199946	397.464201557017	270.174141908947	274.767778890132
ENSG00000188511	C22orf34	chromosome 22 open reading frame 34 [Source:HGNC Symbol;Acc:HGNC:28010]	lincRNA	5.83139054378736	-0.175817385126357	0.359849210784265	0.99996157728007	1.27747346709248	1.91088558440873	20.1372031236482	0
ENSG00000173320	STOX2	storkhead box 2 [Source:HGNC Symbol;Acc:HGNC:25450]	protein_coding	703.041930973687	0.310246672949359	0.360031233732772	0.99996157728007	747.3219782491	914.358752139579	624.253296833095	526.233696672973
ENSG00000182512	GLRX5	glutaredoxin 5 [Source:HGNC Symbol;Acc:HGNC:20134]	protein_coding	290.427601924963	0.312649815939191	0.360143645095654	0.99996157728007	330.226891243406	361.157375453251	219.831134099826	250.495006903371
ENSG00000153250	RBMS1	RNA binding motif single stranded interacting protein 1 [Source:HGNC Symbol;Acc:HGNC:9907]	protein_coding	122.637267898912	0.286381530788046	0.360266576445444	0.99996157728007	308.509842302834	36.3068261037659	11.7467018221281	133.985701366919
ENSG00000182963	GJC1	gap junction protein gamma 1 [Source:HGNC Symbol;Acc:HGNC:4280]	protein_coding	510.461823411249	0.310630466714679	0.360275747086433	0.99996157728007	724.966192574982	488.231266816431	448.052769501173	380.597064752409
ENSG00000163406	SLC15A2	solute carrier family 15 member 2 [Source:HGNC Symbol;Acc:HGNC:10921]	protein_coding	202.087219000206	0.295697075273836	0.360450176442445	0.99996157728007	21.0783122070259	570.399346946007	145.99472264645	70.8764942013414
ENSG00000133612	AGAP3	ArfGAP with GTPase domain, ankyrin repeat and PH domain 3 [Source:HGNC Symbol;Acc:HGNC:16923]	protein_coding	592.893821037551	-0.311291824961693	0.360553123108392	0.99996157728007	675.783464091921	315.296121427441	748.432716095592	632.06298253525
ENSG00000162669	HFM1	HFM1, ATP dependent DNA helicase homolog [Source:HGNC Symbol;Acc:HGNC:20193]	protein_coding	71.2456398828495	0.312001670147582	0.36058111669894	0.99996157728007	67.0673570223551	111.786806687911	53.6992083297286	52.4291874914032
ENSG00000116667	C1orf21	chromosome 1 open reading frame 21 [Source:HGNC Symbol;Acc:HGNC:15494]	protein_coding	395.117686514401	0.312863923099718	0.360663360766966	0.99996157728007	309.14857903638	652.567427075582	307.092347635635	311.662392310008
ENSG00000082701	GSK3B	glycogen synthase kinase 3 beta [Source:HGNC Symbol;Acc:HGNC:4617]	protein_coding	1170.91841139168	0.307928114554067	0.360721021710563	0.99996157728007	1605.78414813525	1153.21945019067	1060.55936451214	864.110682728683
ENSG00000133135	RNF128	ring finger protein 128, E3 ubiquitin protein ligase [Source:HGNC Symbol;Acc:HGNC:21153]	protein_coding	7.2827768811592	0.20520655646471	0.361019852195652	0.99996157728007	0.638736733546239	22.9306270129048	1.67810026030402	3.88364351788172
ENSG00000197858	GPAA1	glycosylphosphatidylinositol anchor attachment 1 [Source:HGNC Symbol;Acc:HGNC:4446]	protein_coding	344.119826972296	-0.312732684988719	0.361093997350422	0.99996157728007	317.452156572481	235.038926882274	335.620052060804	488.368172373626
ENSG00000172519	OR10H5	olfactory receptor family 10 subfamily H member 5 [Source:HGNC Symbol;Acc:HGNC:15389]	protein_coding	5.28388534634033	-0.188945418166543	0.3613426054403	0.99996157728007	1.91621020063872	1.91088558440873	13.4248020824321	3.88364351788172
ENSG00000064490	RFXANK	regulatory factor X associated ankyrin containing protein [Source:HGNC Symbol;Acc:HGNC:9987]	protein_coding	123.166696767987	-0.314294206871708	0.361348665124619	0.99996157728007	99.0041936996671	91.7225080516192	117.467018221281	184.473067099382
ENSG00000114251	WNT5A	Wnt family member 5A [Source:HGNC Symbol;Acc:HGNC:12784]	protein_coding	169.032420515285	0.313414785507694	0.361393665131649	0.99996157728007	310.426052503472	116.564020648933	88.939313796113	160.200295112621
ENSG00000083857	FAT1	FAT atypical cadherin 1 [Source:HGNC Symbol;Acc:HGNC:3595]	protein_coding	2318.10403927166	0.314167289571723	0.361439567602092	0.99996157728007	3613.97243840462	1925.2172262918	944.770446551162	2788.45604583908
ENSG00000231738	TSPAN19	tetraspanin 19 [Source:HGNC Symbol;Acc:HGNC:31886]	protein_coding	6.47522972674954	0.191002580852244	0.361529678757938	0.99996157728007	9.58105100319359	11.4653135064524	0	4.85455439735215
ENSG00000224415			processed_pseudogene	3.98035996009146	-0.170228708352989	0.361779915669452	0.99996157728007	1.27747346709248	0.955442792204367	11.7467018221281	1.94182175894086
ENSG00000102962	CCL22	C-C motif chemokine ligand 22 [Source:HGNC Symbol;Acc:HGNC:10621]	protein_coding	3.98035996009146	-0.170228708352989	0.361779915669452	0.99996157728007	1.27747346709248	0.955442792204367	11.7467018221281	1.94182175894086
ENSG00000100351	GRAP2	GRB2-related adaptor protein 2 [Source:HGNC Symbol;Acc:HGNC:4563]	protein_coding	3.98035996009146	-0.170228708352989	0.361779915669452	0.99996157728007	1.27747346709248	0.955442792204367	11.7467018221281	1.94182175894086
ENSG00000119314	PTBP3	polypyrimidine tract binding protein 3 [Source:HGNC Symbol;Acc:HGNC:10253]	protein_coding	392.071916764745	0.310503715650029	0.361846663944382	0.99996157728007	466.277815488755	462.434311426913	291.989445292899	347.586094850414
ENSG00000267412			sense_intronic	4.47906153983199	-0.172933501259094	0.361985568663698	0.99996157728007	0.638736733546239	1.91088558440873	13.4248020824321	1.94182175894086
ENSG00000152217	SETBP1	SET binding protein 1 [Source:HGNC Symbol;Acc:HGNC:15573]	protein_coding	939.517157647095	0.307835227381686	0.361991183435332	0.99996157728007	1039.86340221328	1171.37286324255	820.591027288665	726.241337843882
ENSG00000188517	COL25A1	collagen type XXV alpha 1 chain [Source:HGNC Symbol;Acc:HGNC:18603]	protein_coding	49.0242090784972	0.304390191632912	0.362078561660863	0.99996157728007	82.3970386274649	43.9503684414009	31.8839049457764	37.8655242993468
ENSG00000220201	ZGLP1	zinc finger, GATA-like protein 1 [Source:HGNC Symbol;Acc:HGNC:37245]	protein_coding	17.2770997788254	-0.261389978415774	0.362117150393293	0.99996157728007	6.38736733546239	14.3316418830655	31.8839049457764	16.5054849509973
ENSG00000129221	AIPL1	aryl hydrocarbon receptor interacting protein like 1 [Source:HGNC Symbol;Acc:HGNC:359]	protein_coding	4.88280459714366	-0.176096075126979	0.36220901757207	0.99996157728007	3.1936836677312	0	13.4248020824321	2.91273263841129
ENSG00000263089			antisense	4.88280459714366	-0.176096075126979	0.36220901757207	0.99996157728007	3.1936836677312	0	13.4248020824321	2.91273263841129
ENSG00000213304			processed_pseudogene	4.88280459714366	-0.176096075126979	0.36220901757207	0.99996157728007	3.1936836677312	0	13.4248020824321	2.91273263841129
ENSG00000168874	ATOH8	atonal bHLH transcription factor 8 [Source:HGNC Symbol;Acc:HGNC:24126]	protein_coding	87.4090649075195	-0.306699514805928	0.36232388140908	0.99996157728007	114.972612038323	21.9751842207004	92.295514316721	120.392949054333
ENSG00000247596	TWF2	twinfilin actin binding protein 2 [Source:HGNC Symbol;Acc:HGNC:9621]	protein_coding	87.0696681900976	-0.310140028682146	0.362327227800089	0.99996157728007	99.0041936996671	35.3513833115616	90.617414056417	123.305681692745
ENSG00000171954	CYP4F22	cytochrome P450 family 4 subfamily F member 22 [Source:HGNC Symbol;Acc:HGNC:26820]	protein_coding	6.65079164435851	-0.192622636943383	0.362391786100018	0.99996157728007	3.83242040127744	0.955442792204367	21.8153033839522	0
ENSG00000196172	ZNF681	zinc finger protein 681 [Source:HGNC Symbol;Acc:HGNC:26457]	protein_coding	128.295453046669	0.313553225402949	0.362437567853758	0.99996157728007	95.8105100319359	223.573613375822	88.939313796113	104.858374982806
ENSG00000115084	SLC35F5	solute carrier family 35 member F5 [Source:HGNC Symbol;Acc:HGNC:23617]	protein_coding	235.658086519791	0.312430884198917	0.362514613217684	0.99996157728007	242.081222014025	316.251564219645	130.891820303713	253.407739541782
ENSG00000164438	TLX3	T cell leukemia homeobox 3 [Source:HGNC Symbol;Acc:HGNC:13532]	protein_coding	2.36134682401686	-0.123183902028151	0.362540291327566	0.99996157728007	0	0	1.67810026030402	7.76728703576344
ENSG00000231824	AKAIN1	A-kinase anchor inhibitor 1 [Source:HGNC Symbol;Acc:HGNC:28285]	protein_coding	2.36134682401686	-0.123183902028151	0.362540291327566	0.99996157728007	0	0	1.67810026030402	7.76728703576344
ENSG00000283175			antisense	6.97931696250639	0.20088474310863	0.36271717704076	0.99996157728007	2.55494693418496	20.0642986362917	3.35620052060804	1.94182175894086
ENSG00000145794	MEGF10	multiple EGF like domains 10 [Source:HGNC Symbol;Acc:HGNC:29634]	protein_coding	414.871864152418	0.312215073786464	0.3627635290524	0.99996157728007	242.719958747571	793.972960321829	275.208442689859	347.586094850414
ENSG00000270799			processed_pseudogene	2.93667545553203	-0.123460439682878	0.362916911227448	0.99996157728007	0	0	11.7467018221281	0
ENSG00000249341			sense_intronic	2.93667545553203	-0.123460439682878	0.362916911227448	0.99996157728007	0	0	11.7467018221281	0
ENSG00000278589	ZACNP1	zinc activated ion channel pseudogene 1 [Source:HGNC Symbol;Acc:HGNC:51915]	unprocessed_pseudogene	2.93667545553203	-0.123460439682878	0.362916911227448	0.99996157728007	0	0	11.7467018221281	0
ENSG00000168903	BTNL3	butyrophilin like 3 [Source:HGNC Symbol;Acc:HGNC:1143]	protein_coding	2.93667545553203	-0.123460439682878	0.362916911227448	0.99996157728007	0	0	11.7467018221281	0
ENSG00000280683	LINC01242	long intergenic non-protein coding RNA 1242 [Source:HGNC Symbol;Acc:HGNC:49810]	lincRNA	2.93667545553203	-0.123460439682878	0.362916911227448	0.99996157728007	0	0	11.7467018221281	0
ENSG00000213892	CEACAM16	carcinoembryonic antigen related cell adhesion molecule 16 [Source:HGNC Symbol;Acc:HGNC:31948]	protein_coding	2.93667545553203	-0.123460439682878	0.362916911227448	0.99996157728007	0	0	11.7467018221281	0
ENSG00000113448	PDE4D	phosphodiesterase 4D [Source:HGNC Symbol;Acc:HGNC:8783]	protein_coding	282.119271558811	0.312901226620035	0.362982336038297	0.99996157728007	230.583960810192	458.612540258096	256.749339826515	182.531245340441
ENSG00000228135	LINC01494	long intergenic non-protein coding RNA 1494 [Source:HGNC Symbol;Acc:HGNC:51152]	antisense	3.09635963891859	-0.136816751405613	0.363173115881741	0.99996157728007	0.638736733546239	0	11.7467018221281	0
ENSG00000206260	PRR23A	proline rich 23A [Source:HGNC Symbol;Acc:HGNC:37172]	protein_coding	3.09635963891859	-0.136816751405613	0.363173115881741	0.99996157728007	0.638736733546239	0	11.7467018221281	0
ENSG00000255210			processed_pseudogene	3.09635963891859	-0.136816751405613	0.363173115881741	0.99996157728007	0.638736733546239	0	11.7467018221281	0
ENSG00000257817			lincRNA	3.09635963891859	-0.136816751405613	0.363173115881741	0.99996157728007	0.638736733546239	0	11.7467018221281	0
ENSG00000135114	OASL	2'-5'-oligoadenylate synthetase like [Source:HGNC Symbol;Acc:HGNC:8090]	protein_coding	3.09635963891859	-0.136816751405613	0.363173115881741	0.99996157728007	0.638736733546239	0	11.7467018221281	0
ENSG00000139515	PDX1	pancreatic and duodenal homeobox 1 [Source:HGNC Symbol;Acc:HGNC:6107]	protein_coding	3.09635963891859	-0.136816751405613	0.363173115881741	0.99996157728007	0.638736733546239	0	11.7467018221281	0
ENSG00000259770			processed_pseudogene	3.09635963891859	-0.136816751405613	0.363173115881741	0.99996157728007	0.638736733546239	0	11.7467018221281	0
ENSG00000214026	MRPL23	mitochondrial ribosomal protein L23 [Source:HGNC Symbol;Acc:HGNC:10322]	protein_coding	25.1093416896328	-0.28071666200591	0.363184279524211	0.99996157728007	28.7431530095808	5.7326567532262	43.6306067679045	22.3309502278199
ENSG00000260011			lincRNA	3.99185170395205	0.163272787050106	0.363248854364582	0.99996157728007	4.47115713482368	9.55442792204367	0	1.94182175894086
ENSG00000186335	SLC36A2	solute carrier family 36 member 2 [Source:HGNC Symbol;Acc:HGNC:18762]	protein_coding	4.25477813584372	-0.156811192996497	0.363739035782804	0.99996157728007	1.91621020063872	0	15.1029023427362	0
ENSG00000173253	DMRT2	doublesex and mab-3 related transcription factor 2 [Source:HGNC Symbol;Acc:HGNC:2935]	protein_coding	4.25477813584372	-0.156811192996497	0.363739035782804	0.99996157728007	1.91621020063872	0	15.1029023427362	0
ENSG00000197561	ELANE	elastase, neutrophil expressed [Source:HGNC Symbol;Acc:HGNC:3309]	protein_coding	4.25477813584372	-0.156811192996497	0.363739035782804	0.99996157728007	1.91621020063872	0	15.1029023427362	0
ENSG00000186301	MST1P2	macrophage stimulating 1 pseudogene 2 [Source:HGNC Symbol;Acc:HGNC:7383]	unprocessed_pseudogene	9.98217214977344	-0.231813709311362	0.363782971759277	0.99996157728007	5.74863060191615	4.77721396102183	16.7810026030402	12.6218414331156
ENSG00000204217	BMPR2	bone morphogenetic protein receptor type 2 [Source:HGNC Symbol;Acc:HGNC:1078]	protein_coding	964.084264492427	0.306292530459088	0.363795166478349	0.99996157728007	1016.23014307207	1247.8082866189	698.089708286472	894.208919992266
ENSG00000184545	DUSP8	dual specificity phosphatase 8 [Source:HGNC Symbol;Acc:HGNC:3074]	protein_coding	302.698685307411	-0.311585795103608	0.363810614505488	0.99996157728007	369.828568723273	136.628319285224	392.67546091114	311.662392310008
ENSG00000196361	ELAVL3	ELAV like RNA binding protein 3 [Source:HGNC Symbol;Acc:HGNC:3314]	protein_coding	2601.66885659842	-0.306176203011748	0.363824931840174	0.99996157728007	2448.91663641628	1719.79702596786	4337.88917288589	1900.07259112363
ENSG00000167281	RBFOX3	RNA binding fox-1 homolog 3 [Source:HGNC Symbol;Acc:HGNC:27097]	protein_coding	64.9130909483913	-0.308709390361078	0.363937273589188	0.99996157728007	47.905255015968	47.7721396102183	105.720316399153	58.2546527682258
ENSG00000279674			TEC	3.40115071162889	-0.159204566255923	0.364011711386405	0.99996157728007	0.638736733546239	0.955442792204367	10.0686015618241	1.94182175894086
ENSG00000255441			antisense	3.40115071162889	-0.159204566255923	0.364011711386405	0.99996157728007	0.638736733546239	0.955442792204367	10.0686015618241	1.94182175894086
ENSG00000102572	STK24	serine/threonine kinase 24 [Source:HGNC Symbol;Acc:HGNC:11403]	protein_coding	311.690423929876	0.310472161232617	0.364056932014258	0.99996157728007	372.383515657458	365.934589414272	199.693930976178	308.749659671597
ENSG00000260347	MOCS1P1	molybdenum cofactor synthesis 1 pseudogene 1 [Source:HGNC Symbol;Acc:HGNC:7191]	processed_pseudogene	3.67556888738116	-0.147325059070047	0.364318362751508	0.99996157728007	1.27747346709248	0	13.4248020824321	0
ENSG00000131055	COX4I2	cytochrome c oxidase subunit 4I2 [Source:HGNC Symbol;Acc:HGNC:16232]	protein_coding	3.67556888738116	-0.147325059070047	0.364318362751508	0.99996157728007	1.27747346709248	0	13.4248020824321	0
ENSG00000172382	PRSS27	serine protease 27 [Source:HGNC Symbol;Acc:HGNC:15475]	protein_coding	55.1600592677201	-0.305655290775906	0.364359539695991	0.99996157728007	44.0728346146905	34.3959405193572	102.364115878545	39.8073460582876
ENSG00000183638	RP1L1	RP1 like 1 [Source:HGNC Symbol;Acc:HGNC:15946]	protein_coding	11.1526184778715	-0.235775663242771	0.364360106814326	0.99996157728007	9.58105100319359	1.91088558440873	30.2058046854723	2.91273263841129
ENSG00000224940	PRRT4	proline rich transmembrane protein 4 [Source:HGNC Symbol;Acc:HGNC:37280]	protein_coding	59.4993995742447	-0.304308889457483	0.364375036374479	0.99996157728007	38.9629407463206	42.9949256491965	119.145118481585	36.8946134198763
ENSG00000102901	CENPT	centromere protein T [Source:HGNC Symbol;Acc:HGNC:25787]	protein_coding	316.475225423166	-0.30968027452712	0.364394646624317	0.99996157728007	259.965850553319	252.236897141953	424.559365856917	329.138788140476
ENSG00000223566	TNRC18P2	trinucleotide repeat containing 18 pseudogene 2 [Source:HGNC Symbol;Acc:HGNC:34014]	unprocessed_pseudogene	4.65585888504039	-0.17099269217557	0.364499133173961	0.99996157728007	0.638736733546239	1.91088558440873	15.1029023427362	0.97091087947043
ENSG00000205771	CATSPER2P1	cation channel sperm associated 2 pseudogene 1 [Source:HGNC Symbol;Acc:HGNC:31054]	transcribed_unprocessed_pseudogene	8.71033721940922	-0.222040161434083	0.36464465937065	0.99996157728007	5.74863060191615	2.8663283766131	18.4591028633442	7.76728703576344
ENSG00000169933	FRMPD4	FERM and PDZ domain containing 4 [Source:HGNC Symbol;Acc:HGNC:29007]	protein_coding	28.5933300525486	0.27214195534704	0.36475612467328	0.99996157728007	10.2197877367398	71.6582094153275	21.8153033839522	10.6800196741747
ENSG00000076770	MBNL3	muscleblind like splicing regulator 3 [Source:HGNC Symbol;Acc:HGNC:20564]	protein_coding	82.4018737269822	0.308991835388977	0.364854522743198	0.99996157728007	123.91492630797	81.2126373373712	41.9525065076005	82.5274247549866
ENSG00000173212	MAB21L3	mab-21 like 3 [Source:HGNC Symbol;Acc:HGNC:26787]	protein_coding	2.63189797795261	-0.137676247844423	0.365153505174205	0.99996157728007	0.638736733546239	0	5.03430078091206	4.85455439735215
ENSG00000258245	RPL10P13	ribosomal protein L10 pseudogene 13 [Source:HGNC Symbol;Acc:HGNC:52346]	processed_pseudogene	2.63189797795261	-0.137676247844423	0.365153505174205	0.99996157728007	0.638736733546239	0	5.03430078091206	4.85455439735215
ENSG00000101752	MIB1	mindbomb E3 ubiquitin protein ligase 1 [Source:HGNC Symbol;Acc:HGNC:21086]	protein_coding	1089.28552515373	0.307042041316979	0.365183033448519	0.99996157728007	1471.01069735699	1100.67009661943	760.17941791772	1025.28188872077
ENSG00000160179	ABCG1	ATP binding cassette subfamily G member 1 [Source:HGNC Symbol;Acc:HGNC:73]	protein_coding	85.7560397804718	0.310617419533943	0.36529192367419	0.99996157728007	114.972612038323	96.499722012641	58.7335091106406	72.8183159602823
ENSG00000151116	UEVLD	UEV and lactate/malate dehyrogenase domains [Source:HGNC Symbol;Acc:HGNC:30866]	protein_coding	171.649387518846	0.311705875310803	0.365369205166363	0.99996157728007	108.585244702861	322.939663765076	119.145118481585	135.92752312586
ENSG00000177548	RABEP2	rabaptin, RAB GTPase binding effector protein 2 [Source:HGNC Symbol;Acc:HGNC:24817]	protein_coding	112.532468058296	-0.311233319217807	0.365403001288588	0.99996157728007	129.663556909887	50.6384679868314	142.638522125842	127.189325210626
ENSG00000137492	THAP12	THAP domain containing 12 [Source:HGNC Symbol;Acc:HGNC:9440]	protein_coding	332.254852376352	0.308800201856731	0.365461637052563	0.99996157728007	294.457634164816	498.741137530679	223.187334620434	312.633303189479
ENSG00000001631	KRIT1	KRIT1, ankyrin repeat containing [Source:HGNC Symbol;Acc:HGNC:1573]	protein_coding	267.16327525971	0.310689919594759	0.365462349153982	0.99996157728007	228.667750609554	419.439385777717	221.50923436013	199.036730291438
ENSG00000100722	ZC3H14	zinc finger CCCH-type containing 14 [Source:HGNC Symbol;Acc:HGNC:20509]	protein_coding	580.660445522161	0.306594502332142	0.365528332037836	0.99996157728007	614.464737671482	752.888920257041	414.490764295093	540.79735986503
ENSG00000197548	ATG7	autophagy related 7 [Source:HGNC Symbol;Acc:HGNC:16935]	protein_coding	71.8116507736957	-0.309327059467746	0.365587500589406	0.99996157728007	46.6277815488755	62.1037814932838	68.8021106724647	109.712929380159
ENSG00000135451	TROAP	trophinin associated protein [Source:HGNC Symbol;Acc:HGNC:12327]	protein_coding	172.665754236842	-0.311453358089553	0.365594149157335	0.99996157728007	185.233652728409	93.6333936360279	203.050131496786	208.745839086142
ENSG00000186567	CEACAM19	carcinoembryonic antigen related cell adhesion molecule 19 [Source:HGNC Symbol;Acc:HGNC:31951]	protein_coding	44.5704276696926	-0.301577446638075	0.365601243058902	0.99996157728007	34.4917836114969	29.6187265583354	70.4802109327688	43.6909895761694
ENSG00000114654	EFCC1	EF-hand and coiled-coil domain containing 1 [Source:HGNC Symbol;Acc:HGNC:25692]	protein_coding	98.1637356813279	0.311220637935198	0.365603545729523	0.99996157728007	149.46439564982	89.8116224672105	99.0079153579371	54.3710092503441
ENSG00000284735			lincRNA	48.5163268807563	0.302447226617461	0.365639710444033	0.99996157728007	92.6168263642047	27.7078409739266	62.0897096312487	11.6509305536452
ENSG00000154240	CEP112	centrosomal protein 112 [Source:HGNC Symbol;Acc:HGNC:28514]	protein_coding	84.8597113027586	0.308768175624988	0.365718407575752	0.99996157728007	114.972612038323	93.6333936360279	38.5963059869924	92.2365335496909
ENSG00000148704	VAX1	ventral anterior homeobox 1 [Source:HGNC Symbol;Acc:HGNC:12660]	protein_coding	259.526053738936	-0.309618149953809	0.365740285671441	0.99996157728007	242.719958747571	171.979702596786	401.06596221266	222.338591398729
ENSG00000104765	BNIP3L	BCL2 interacting protein 3 like [Source:HGNC Symbol;Acc:HGNC:1085]	protein_coding	1023.4394631543	0.307011293554522	0.365751307456433	0.99996157728007	792.672286330883	1672.02488635764	766.891818958936	862.168860969742
ENSG00000122376	FAM35A	family with sequence similarity 35 member A [Source:HGNC Symbol;Acc:HGNC:28773]	protein_coding	115.119297740944	0.311378438000224	0.365806764407636	0.99996157728007	106.030297768676	172.93514538899	62.0897096312487	119.422038174863
ENSG00000175105	ZNF654	zinc finger protein 654 [Source:HGNC Symbol;Acc:HGNC:25612]	protein_coding	161.470517787865	0.311044372327064	0.365847849380528	0.99996157728007	144.993238514996	244.593354804318	99.0079153579371	157.28756247421
ENSG00000261061			sense_intronic	58.5244644575756	0.30534847248561	0.365879349055907	0.99996157728007	64.5124100881702	82.1680801295755	55.3773085900326	32.0400590225242
ENSG00000038427	VCAN	versican [Source:HGNC Symbol;Acc:HGNC:2464]	protein_coding	3276.68233124931	0.3109528460873	0.365999205280506	0.99996157728007	4983.42399512776	2800.402823951	1406.24801813477	3916.65448778372
ENSG00000104327	CALB1	calbindin 1 [Source:HGNC Symbol;Acc:HGNC:1434]	protein_coding	151.312436237918	-0.31087385014509	0.366055571037802	0.99996157728007	115.611348771869	105.09870714248	92.295514316721	292.244174720599
ENSG00000151789	ZNF385D	zinc finger protein 385D [Source:HGNC Symbol;Acc:HGNC:26191]	protein_coding	107.627213488174	0.310130671243808	0.366098683356318	0.99996157728007	83.6745120945574	186.311344479852	90.617414056417	69.905583321871
ENSG00000215041	NEURL4	neuralized E3 ubiquitin protein ligase 4 [Source:HGNC Symbol;Acc:HGNC:34410]	protein_coding	290.651140617165	-0.310523729020569	0.366123910799413	0.99996157728007	340.446678980146	140.450090454042	338.976252581412	342.731540453062
ENSG00000204117			lincRNA	4.3022641946236	-0.170849446893671	0.366181710219488	0.99996157728007	0.638736733546239	1.91088558440873	11.7467018221281	2.91273263841129
[truncated: 31,642 more rows]
