# Supplementary material for: Sex-specific transcriptional and proteomic signatures in schizophrenia
Source: Nat Commun. 2019 Sep 2;10:3933. doi: 10.1038/s41467-019-11797-3 (PMC6718673; doi:10.1038/s41467-019-11797-3)
Supplement: Supplementary file 14 — Supplementary Data 10 [file 41467_2019_11797_MOESM14_ESM.xlsx]

## Sheet: 16_DEGresults_controlFemale_vs_
Ensembl ID	HGNC symbol	Gene description	Gene biotype	Average expression	Log2 foldchange	P-value	Adjusted p-value	Control2_S30	Control3_S31	Control4_S32	Control6_S38	Control1_S29	Control5_S35
ENSG00000006468	ETV1	ETS variant 1 [Source:HGNC Symbol;Acc:HGNC:3490]	protein_coding	2250.37357380365	3.09164475258244	1.143544716552e-107	2.22556672735351e-103	3160.99405910462	3167.95232049825	3466.93919377439	2978.85989706815	385.307577839027	342.188394537463
ENSG00000144355	DLX1	distal-less homeobox 1 [Source:HGNC Symbol;Acc:HGNC:2914]	protein_coding	809.027373750799	5.43453243117114	2.49627823201789e-76	2.42912834757661e-72	1241.54171714218	1237.10759441248	1089.60946090052	1239.28823815697	8.86691078709058	37.7503211055564
ENSG00000134121	CHL1	cell adhesion molecule L1 like [Source:HGNC Symbol;Acc:HGNC:1939]	protein_coding	807.972835482626	7.94443036330125	9.16334541690501e-76	5.94456761679351e-72	1445.69156160524	1156.79812350448	1028.76114035673	1214.97402183165	1.61216559765283	0
ENSG00000079931	MOXD1	monooxygenase DBH like 1 [Source:HGNC Symbol;Acc:HGNC:21063]	protein_coding	1048.22818019909	5.56276659645244	1.93498945825128e-72	9.4146912091216e-69	1361.3687997618	1260.17520839669	2405.63127731284	1212.02684409525	23.3764011659661	26.7905504620078
ENSG00000184486	POU3F2	POU class 3 homeobox 2 [Source:HGNC Symbol;Acc:HGNC:9215]	protein_coding	978.238026078625	3.21878566896457	1.33258327514117e-68	4.54388097279533e-65	1385.77802029543	1352.44566433353	1654.22527245807	1191.39659994044	139.45232419697	146.130275247315
ENSG00000225630	MTND2P28	mitochondrially encoded NADH:ubiquinone oxidoreductase core subunit 2 pseudogene 28 [Source:HGNC Symbol;Acc:HGNC:42129]	unprocessed_pseudogene	149.84171312248	-6.63987446837251	1.40084707824335e-68	4.54388097279533e-65	1.10951002425575	2.56306822046784	4.24523166584619	2.21038330230137	460.273278129884	428.648807392124
ENSG00000108018	SORCS1	sortilin related VPS10 domain containing receptor 1 [Source:HGNC Symbol;Acc:HGNC:16697]	protein_coding	460.239853058664	3.6490043827116	2.57939449200384e-66	7.17145365762552e-63	619.106593534707	659.562888733724	759.896468186468	623.328091248987	43.5284711366265	56.0166055114708
ENSG00000175899	A2M	alpha-2-macroglobulin [Source:HGNC Symbol;Acc:HGNC:7]	protein_coding	164.238996066748	-4.11165048985902	1.28029720362025e-57	3.11464302210716e-54	17.7521603880919	30.7568186456141	16.9809266633848	23.5774218912146	440.92729095805	455.439357854132
ENSG00000168675	LDLRAD4	low density lipoprotein receptor class A domain containing 4 [Source:HGNC Symbol;Acc:HGNC:1224]	protein_coding	350.61543851931	-2.96901583698821	4.54652772653356e-57	9.83161362375512e-54	94.3083520617385	96.5422363042886	94.8101738705649	124.518259362977	849.611269963043	843.902339553245
ENSG00000115844	DLX2	distal-less homeobox 2 [Source:HGNC Symbol;Acc:HGNC:2915]	protein_coding	407.707213639422	4.80842621490455	2.41796309024666e-54	4.70583976623806e-51	720.07200574198	592.068758928071	493.861950460107	604.171435962375	8.06082798826417	28.0083027557354
ENSG00000104722	NEFM	neurofilament medium [Source:HGNC Symbol;Acc:HGNC:7734]	protein_coding	1009.42535614429	2.04935479814773	1.45402305137788e-46	2.57256332962875e-43	1335.85006920392	1313.14528495302	1471.68031082668	1295.2846151486	333.718278714137	306.873578019362
ENSG00000138650	PCDH10	protocadherin 10 [Source:HGNC Symbol;Acc:HGNC:13404]	protein_coding	625.46468332093	3.75918044400152	2.56959699320489e-45	4.16745805681279e-42	1186.06621592939	864.608346371151	667.916448759801	914.361892718668	44.3345539354529	75.5006422111128
ENSG00000109846	CRYAB	crystallin alpha B [Source:HGNC Symbol;Acc:HGNC:2389]	protein_coding	88.7031498155075	-6.0854281510012	1.05680391949455e-44	1.58211676009253e-41	1.10951002425575	2.56306822046784	2.83015444389746	0.736794434100458	209.581527694868	315.397844075455
ENSG00000136750	GAD2	glutamate decarboxylase 2 [Source:HGNC Symbol;Acc:HGNC:4093]	protein_coding	299.965147719307	5.55965557251378	2.15605173071834e-42	2.99721991308859e-39	513.703141230411	532.263833783821	244.80835939713	498.073037451909	2.41824839647925	8.52426605609338
ENSG00000128683	GAD1	glutamate decarboxylase 1 [Source:HGNC Symbol;Acc:HGNC:4092]	protein_coding	484.759975083468	3.90205455900802	2.54964767616645e-41	3.30808287157009e-38	914.236259986735	742.435427862184	461.315174355286	708.79624560464	30.6311463554038	51.1455963365603
ENSG00000021645	NRXN3	neurexin 3 [Source:HGNC Symbol;Acc:HGNC:8010]	protein_coding	587.88552884204	2.97249704672521	1.81869425157553e-39	2.21221422026018e-36	1062.91060323701	812.492625888305	631.124440989134	822.999382890211	99.1481842556493	98.6379357919377
ENSG00000142102	PGGHG	protein-glucosylgalactosylhydroxylysine glucosidase [Source:HGNC Symbol;Acc:HGNC:26210]	protein_coding	159.288171939183	-3.48957530805579	4.85066318181986e-39	5.55315334379871e-36	26.6282405821379	25.6306822046784	39.6221622145644	39.0501050073242	345.003437897706	479.794403728685
ENSG00000198739	LRRTM3	leucine rich repeat transmembrane neuronal 3 [Source:HGNC Symbol;Acc:HGNC:19410]	protein_coding	234.946076148116	3.2277294441795	3.28971418852876e-38	3.55691208539704e-35	392.766548586534	292.189777133334	352.354228265234	307.243279019891	32.2433119530567	32.8793119306459
ENSG00000180628	PCGF5	polycomb group ring finger 5 [Source:HGNC Symbol;Acc:HGNC:28264]	protein_coding	227.424246441672	-2.678990371317	1.32938734821896e-35	1.36171245110723e-32	72.1181515766235	83.7268952019494	76.4141699852314	78.837004448749	612.622927108077	440.826330329401
ENSG00000180537	RNF182	ring finger protein 182 [Source:HGNC Symbol;Acc:HGNC:28522]	protein_coding	294.359166939059	-2.99899423461945	2.60062591958718e-35	2.53066908235029e-32	66.5706014553448	106.79450918616	70.7538610974365	85.4681543556531	849.611269963043	586.956605576716
ENSG00000022556	NLRP2	NLR family pyrin domain containing 2 [Source:HGNC Symbol;Acc:HGNC:22948]	protein_coding	149.415573759787	6.00505909577101	8.25317058158107e-35	7.64872408851099e-32	249.639755457543	229.821783768616	179.714807187489	236.511013346247	0.806082798826417	0
ENSG00000125430	HS3ST3B1	heparan sulfate-glucosamine 3-sulfotransferase 3B1 [Source:HGNC Symbol;Acc:HGNC:5198]	protein_coding	179.578726577623	3.36800075411901	1.40218126663245e-33	1.24042053687276e-30	238.544655214986	233.239208062573	316.977297716516	244.615752121352	20.9581527694868	23.1372935808249
ENSG00000106069	CHN2	chimerin 2 [Source:HGNC Symbol;Acc:HGNC:1944]	protein_coding	692.327881307932	3.26544073035768	4.80510781163996e-33	4.06595687957117e-30	1198.27082619621	985.926908806629	691.972761532929	1091.92935133688	62.8744583084605	122.99298166649
ENSG00000146067	FAM193B	family with sequence similarity 193 member B [Source:HGNC Symbol;Acc:HGNC:25524]	protein_coding	863.668005652403	-1.63903351478799	7.72351804900217e-33	6.26312951123667e-30	531.455301618503	473.313264713061	482.541332684517	522.387253777224	1640.37849561176	1531.93238550935
ENSG00000173706	HEG1	heart development protein with EGF like domains 1 [Source:HGNC Symbol;Acc:HGNC:29227]	protein_coding	1237.34641964539	-2.50482983504892	1.86229797999803e-32	1.44976173146887e-29	397.204588683557	495.526522623782	380.655772704208	585.751575109864	2358.5982693661	3206.34178938484
ENSG00000015592	STMN4	stathmin 4 [Source:HGNC Symbol;Acc:HGNC:16078]	protein_coding	949.261742882846	1.68359161284777	8.98682197762502e-32	6.72698189725147e-29	1345.83565942222	1173.03088890078	1183.00455754914	1235.60426598647	363.543342270714	394.551743167751
ENSG00000100604	CHGA	chromogranin A [Source:HGNC Symbol;Acc:HGNC:1929]	protein_coding	592.984806977644	-2.05675381271963	5.05369563449919e-31	3.64277868291197e-28	281.81554616096	232.384851989084	329.712992714054	291.770595903781	1292.15072651875	1130.07412857924
ENSG00000040731	CDH10	cadherin 10 [Source:HGNC Symbol;Acc:HGNC:1749]	protein_coding	317.978212716618	2.4229567141912	2.89273320069292e-29	2.01065619828163e-26	441.584989653787	495.526522623782	366.505000484721	447.234221498978	66.9048723025926	90.1136697358443
ENSG00000144619	CNTN4	contactin 4 [Source:HGNC Symbol;Acc:HGNC:2174]	protein_coding	107.880732401134	4.42197884467535	7.32570443287224e-29	4.91630550595033e-26	188.616704123477	152.075381081092	141.507722194873	156.200420029297	6.44866239061133	2.43550458745525
ENSG00000120675	DNAJC15	DnaJ heat shock protein family (Hsp40) member C15 [Source:HGNC Symbol;Acc:HGNC:20325]	protein_coding	59.0502957259122	-4.20643637008657	1.67401704227359e-28	1.08599065589096e-25	4.43804009702299	3.41742429395712	11.3206177755898	7.36794434100458	145.094903788755	182.662844059144
ENSG00000163453	IGFBP7	insulin like growth factor binding protein 7 [Source:HGNC Symbol;Acc:HGNC:5476]	protein_coding	112.890132248371	-3.28953996346499	2.4080628552384e-28	1.51179739640806e-25	16.6426503638362	23.9219700576998	21.226158329231	38.3133105732238	281.322896790419	295.913807375813
ENSG00000073910	FRY	FRY microtubule binding protein [Source:HGNC Symbol;Acc:HGNC:20367]	protein_coding	696.811277548192	2.30301985335901	1.31718608749793e-27	8.01096113590146e-25	1152.78091520172	900.491301457701	713.19891986216	1045.51130198855	183.786878132423	185.098348646599
ENSG00000123560	PLP1	proteolipid protein 1 [Source:HGNC Symbol;Acc:HGNC:9086]	protein_coding	196.38011988168	-2.41717513470463	5.34101699926653e-27	3.14990523756743e-24	84.3227618434368	68.3484858791424	97.6403283144624	61.153938030338	429.64213177448	437.173073448218
ENSG00000198797	BRINP2	BMP/retinoic acid inducible neural specific 2 [Source:HGNC Symbol;Acc:HGNC:13746]	protein_coding	246.700347759015	2.33938748309232	1.76732341052973e-26	1.01163671222734e-23	378.34291827121	327.218376146394	308.486834384823	337.45185081801	53.2014647225435	75.5006422111128
ENSG00000028277	POU2F2	POU class 2 homeobox 2 [Source:HGNC Symbol;Acc:HGNC:9213]	protein_coding	317.980044843609	2.06951595739169	3.51007188851382e-26	1.95180054555017e-23	463.775190138902	445.973870361404	365.089923262772	436.919099421571	104.790763847434	91.331422029572
ENSG00000229807	XIST	X inactive specific transcript (non-protein coding) [Source:HGNC Symbol;Acc:HGNC:12810]	lincRNA	1425.27086236212	2.81276839742628	3.63468707216704e-26	1.96495221662541e-23	2207.92494826894	1336.21289893723	2408.46143175674	2081.44427633379	336.136527110616	181.445091765416
ENSG00000136943	CTSV	cathepsin V [Source:HGNC Symbol;Acc:HGNC:2538]	protein_coding	246.028801786634	-3.7536505869639	4.93474171168853e-26	2.59567414034817e-23	16.6426503638362	56.3875008502925	28.3015444389746	50.8388159529316	469.140188916975	854.862110196793
ENSG00000144596	GRIP2	glutamate receptor interacting protein 2 [Source:HGNC Symbol;Acc:HGNC:23841]	protein_coding	558.394387549738	2.30448351172786	6.61243248016395e-26	3.38660949813028e-23	782.204567100301	592.92311500156	960.837433703188	719.848162116147	133.809744605185	160.743302772047
ENSG00000136830	FAM129B	family with sequence similarity 129 member B [Source:HGNC Symbol;Acc:HGNC:25282]	protein_coding	435.215199537999	-1.72084049966503	1.33303089740321e-25	6.6521659808362e-23	229.66857502094	240.928412723977	222.167123845951	278.508296089973	837.520027980647	802.498761566506
ENSG00000074181	NOTCH3	notch 3 [Source:HGNC Symbol;Acc:HGNC:7883]	protein_coding	1280.70932550391	-1.86117187038406	2.75222249412339e-25	1.33909385451573e-22	590.259332904057	699.71762418772	641.029981542775	747.846350611964	2099.84569094282	2905.55697283412
ENSG00000120875	DUSP4	dual specificity phosphatase 4 [Source:HGNC Symbol;Acc:HGNC:3070]	protein_coding	2667.49020943119	1.51762994098381	3.66934348007797e-25	1.74177470266531e-22	3425.05744487749	3553.26690964191	3050.90649052146	3622.08143803785	1064.02929445087	1289.59967905756
ENSG00000128564	VGF	VGF nerve growth factor inducible [Source:HGNC Symbol;Acc:HGNC:12684]	protein_coding	204.843994171597	2.52642323922309	4.77143482725712e-25	2.21099201447805e-22	298.458196524796	259.724246340741	266.034517726361	310.927251190393	35.4676431483623	58.452110098926
ENSG00000113532	ST8SIA4	ST8 alpha-N-acetyl-neuraminide alpha-2,8-sialyltransferase 4 [Source:HGNC Symbol;Acc:HGNC:10871]	protein_coding	288.333156686454	2.10057436458807	4.9180209515174e-25	2.22591915717283e-22	429.380379386974	418.634476009747	345.27884215549	363.239656011526	94.3116874626908	79.1538990922957
ENSG00000131773	KHDRBS3	KH RNA binding domain containing, signal transduction associated 3 [Source:HGNC Symbol;Acc:HGNC:18117]	protein_coding	504.211741914065	1.71689834173772	6.56066662488715e-25	2.90190213303531e-22	633.530223850031	702.280692408188	669.331525981749	629.959241155891	216.03019008548	174.138578003051
ENSG00000108821	COL1A1	collagen type I alpha 1 chain [Source:HGNC Symbol;Acc:HGNC:2197]	protein_coding	2512.19778022582	-2.39398073079469	2.38522264990863e-24	1.0315822936116e-21	621.325613583218	1061.96459934717	1088.19438367857	1203.18531088605	4959.82746117894	6138.68931268096
ENSG00000154856	APCDD1	APC down-regulated 1 [Source:HGNC Symbol;Acc:HGNC:15718]	protein_coding	282.996956117384	-2.1417443460517	4.39318296391247e-24	1.85869840964488e-21	125.374632740899	119.609850288499	145.752953860719	123.781464928877	482.037513698197	701.425321187113
ENSG00000127863	TNFRSF19	TNF receptor superfamily member 19 [Source:HGNC Symbol;Acc:HGNC:11915]	protein_coding	494.267198918878	-1.98694650031408	4.64783631386247e-24	1.92459979447641e-21	231.887595069451	269.976519222612	202.356042738668	265.982790710265	1150.2801539253	845.120091846972
ENSG00000254377	MIR124-2HG	MIR124-2 host gene [Source:HGNC Symbol;Acc:HGNC:48723]	lincRNA	604.411741492788	2.60790022929457	9.30428961587327e-24	3.77250176050262e-21	968.602251175267	949.18959764659	599.992742106262	856.155132424732	163.634808161763	88.8959174421167
ENSG00000147065	MSN	moesin [Source:HGNC Symbol;Acc:HGNC:7373]	protein_coding	1398.26130292707	-2.49315978619233	1.100980731978e-23	4.37291571546038e-21	323.976927082678	577.544705678753	577.351506555082	606.381819264677	2558.50680347505	3745.80605550618
ENSG00000119699	TGFB3	transforming growth factor beta 3 [Source:HGNC Symbol;Acc:HGNC:11769]	protein_coding	196.761793242448	-2.3540204989341	1.36575458954352e-23	5.3160631643392e-21	58.8040312855546	82.8725391284601	96.2252510925137	80.3105933169499	371.604170258978	490.754174372233
ENSG00000188859	FAM78B	family with sequence similarity 78 member B [Source:HGNC Symbol;Acc:HGNC:13495]	protein_coding	207.899391076261	2.51048968717736	1.74068583999461e-23	6.64259368979904e-21	295.129666452029	230.676139842106	356.59945993108	271.140351748968	45.1406367342793	48.710091749105
ENSG00000100097	LGALS1	galectin 1 [Source:HGNC Symbol;Acc:HGNC:6561]	protein_coding	117.687257575845	-3.13312376047337	2.40030335959198e-23	8.98359692007289e-21	24.4092205336264	27.339394351657	31.1316988828721	32.4189551004201	197.490285712472	393.333990874023
ENSG00000153253	SCN3A	sodium voltage-gated channel alpha subunit 3 [Source:HGNC Symbol;Acc:HGNC:10590]	protein_coding	981.203003339096	1.78535644277688	2.61529960949107e-23	9.6035775471538e-21	1532.23334349719	1305.45608029162	1078.28884312493	1242.97221032747	390.950157430812	337.317385362552
ENSG00000140807	NKD1	naked cuticle homolog 1 [Source:HGNC Symbol;Acc:HGNC:17045]	protein_coding	289.363840792021	-2.49845297035506	2.93588548481245e-23	1.05811487602629e-20	82.1037417949253	93.1248120103315	113.206177755898	139.990942479087	527.178150432477	780.579220279408
ENSG00000136237	RAPGEF5	Rap guanine nucleotide exchange factor 5 [Source:HGNC Symbol;Acc:HGNC:16862]	protein_coding	222.305056864856	2.72227519058984	4.84550392514993e-23	1.71460358893214e-20	362.809777931629	333.198868660819	232.072664399592	318.295195531398	31.4372291542303	56.0166055114708
ENSG00000186310	NAP1L3	nucleosome assembly protein 1 like 3 [Source:HGNC Symbol;Acc:HGNC:7639]	protein_coding	1404.29201472711	2.18743706685571	8.12255504899957e-23	2.8228779707791e-20	2356.59929151921	2041.91101563938	1330.17258863181	1898.71925667688	353.870348684797	444.479587210583
ENSG00000100918	REC8	REC8 meiotic recombination protein [Source:HGNC Symbol;Acc:HGNC:16879]	protein_coding	244.167492572441	1.90364358499568	9.16721555793022e-23	3.13004121383224e-20	312.881826840121	330.635800440351	315.562220494567	338.92543968621	90.2812734685587	76.7183945048404
ENSG00000108231	LGI1	leucine rich glioma inactivated 1 [Source:HGNC Symbol;Acc:HGNC:6572]	protein_coding	132.046655232144	-2.50027788493046	1.02648187504295e-22	3.44437762967e-20	53.2564811642758	58.9505690707603	39.6221622145644	42.7340771778265	255.528247227974	342.188394537463
ENSG00000100968	NFATC4	nuclear factor of activated T cells 4 [Source:HGNC Symbol;Acc:HGNC:7778]	protein_coding	265.900759574138	-1.85281303179518	1.17281061046134e-22	3.86868476284721e-20	117.608062571109	140.114396052242	151.413262748514	148.095681254192	478.007099704065	560.166055114708
ENSG00000145920	CPLX2	complexin 2 [Source:HGNC Symbol;Acc:HGNC:2310]	protein_coding	2308.79027704343	2.03036914970201	3.21364729135924e-22	1.04240005974056e-19	3603.68855878267	2810.83148177973	2851.38060222669	3132.84993379515	910.873562673851	543.117523002521
ENSG00000140479	PCSK6	proprotein convertase subtilisin/kexin type 6 [Source:HGNC Symbol;Acc:HGNC:8569]	protein_coding	94.9535888823906	-2.98882024330803	4.22060902045219e-22	1.34658184845968e-19	22.1902004851149	26.4850382781677	24.0563127731284	29.4717773640183	298.250635565774	169.26756882814
ENSG00000130635	COL5A1	collagen type V alpha 1 chain [Source:HGNC Symbol;Acc:HGNC:2209]	protein_coding	752.536295399211	-2.34069708142069	5.37930031922288e-22	1.68857972278574e-19	207.478374535825	352.849058351073	264.619440504413	392.711433375544	1438.05171310633	1859.50775252208
ENSG00000187498	COL4A1	collagen type IV alpha 1 chain [Source:HGNC Symbol;Acc:HGNC:2202]	protein_coding	1083.02933623178	-2.0214210223788	6.93146928125441e-22	2.14127389129799e-19	407.190178901859	603.175387883432	440.089016026055	632.906418892293	1982.96368511299	2431.85133057407
ENSG00000188803	SHISA6	shisa family member 6 [Source:HGNC Symbol;Acc:HGNC:34491]	protein_coding	346.529447917889	-1.85755709985356	8.45976047656352e-22	2.57256028741999e-19	166.426503638362	160.618941815985	232.072664399592	168.725925409005	677.915633813016	673.417018431377
ENSG00000256463	SALL3	spalt like transcription factor 3 [Source:HGNC Symbol;Acc:HGNC:10527]	protein_coding	390.957456058029	-1.67729781777685	1.20088221111052e-21	3.59562609117431e-19	236.325635166474	222.986935180702	183.960038853335	244.615752121352	767.390824482749	690.465550543564
ENSG00000120594	PLXDC2	plexin domain containing 2 [Source:HGNC Symbol;Acc:HGNC:21013]	protein_coding	277.393872446712	-2.15149265605778	1.86897234360455e-21	5.51120299261086e-19	116.498552546853	138.405683905263	94.8101738705649	145.885297951891	494.128755680593	674.634770725105
ENSG00000145358	DDIT4L	DNA damage inducible transcript 4 like [Source:HGNC Symbol;Acc:HGNC:30555]	protein_coding	123.442678940219	-3.86101555300287	2.37329940756093e-21	6.89390344327624e-19	5.54755012127873	23.0676139842106	8.49046333169238	26.5245996276165	233.764011659661	443.261834916856
ENSG00000142798	HSPG2	heparan sulfate proteoglycan 2 [Source:HGNC Symbol;Acc:HGNC:5273]	protein_coding	511.922391397491	-2.95600677385618	2.45639674861257e-21	7.03035198845556e-19	94.3083520617385	133.279547464328	137.262490529027	196.724113904822	772.227321275707	1737.73252314932
ENSG00000157227	MMP14	matrix metallopeptidase 14 [Source:HGNC Symbol;Acc:HGNC:7160]	protein_coding	303.655085857792	-2.46487673429163	3.94049876977304e-21	1.11144908778729e-18	80.9942317706695	109.357577406628	145.752953860719	121.571081626576	516.699074047733	847.555596434428
ENSG00000091490	SEL1L3	SEL1L family member 3 [Source:HGNC Symbol;Acc:HGNC:29108]	protein_coding	765.317441534783	-2.63450403246061	1.94469708141232e-20	5.4068135140638e-18	173.083563783896	211.025950151852	411.787471587081	243.878957687251	2055.51113700736	1496.61756899125
ENSG00000187889	FYB2	FYN binding protein 2 [Source:HGNC Symbol;Acc:HGNC:27295]	protein_coding	41.1511629450724	-4.16675690531177	2.29652686009777e-20	6.29507123256659e-18	3.32853007276724	4.2717803674464	2.83015444389746	4.42076660460275	74.9657002908568	157.090045890864
ENSG00000170091	NSG2	neuronal vesicle trafficking associated 2 [Source:HGNC Symbol;Acc:HGNC:24955]	protein_coding	4416.03685452909	1.29423369773354	2.97011168390518e-20	8.02837688780036e-18	6215.47515588069	5473.85936284582	4979.65674403758	5380.07295780154	2115.16126412052	2331.9956424884
ENSG00000116147	TNR	tenascin R [Source:HGNC Symbol;Acc:HGNC:11953]	protein_coding	134.252266722299	2.5301653308996	5.34239010593734e-20	1.42429583892812e-17	218.573474778382	153.78409322807	200.94096551672	173.146692013608	27.4068151600982	31.6615596369183
ENSG00000152518	ZFP36L2	ZFP36 ring finger protein like 2 [Source:HGNC Symbol;Acc:HGNC:1108]	protein_coding	349.095260470076	-2.41185145299806	5.9142507156495e-20	1.55544793821582e-17	105.403452304296	137.551327831774	169.809266633848	128.20223153348	546.524137604311	1007.08114691275
ENSG00000196090	PTPRT	protein tyrosine phosphatase, receptor type T [Source:HGNC Symbol;Acc:HGNC:9682]	protein_coding	301.947876510143	3.13094205898119	6.11963325793071e-20	1.58800403287797e-17	659.048954407914	340.033717248733	335.373301601849	394.185022243745	23.3764011659661	59.6698623926537
ENSG00000182667	NTM	neurotrimin [Source:HGNC Symbol;Acc:HGNC:17941]	protein_coding	547.516975307907	2.67302368239517	6.38381181617166e-20	1.63475981008333e-17	981.916371466336	798.822928712477	430.183475472414	857.628721292933	86.2508594744266	130.299495428856
ENSG00000213853	EMP2	epithelial membrane protein 2 [Source:HGNC Symbol;Acc:HGNC:3334]	protein_coding	142.194357957178	-2.08092719479962	7.2327204567912e-20	1.8280935783126e-17	49.9279510915086	67.4941298056531	74.9990927632827	72.2058545418448	290.18980757751	298.349311963268
ENSG00000159248	GJD2	gap junction protein delta 2 [Source:HGNC Symbol;Acc:HGNC:19154]	protein_coding	248.866773724334	2.85610025923874	1.06855042923514e-19	2.66617031458645e-17	410.518708974626	347.722921910137	324.052683826259	324.189551004201	20.9581527694868	65.7586238612918
ENSG00000112655	PTK7	protein tyrosine kinase 7 (inactive) [Source:HGNC Symbol;Acc:HGNC:9618]	protein_coding	951.299185599364	-1.32766348551203	1.1276036520761e-19	2.7779015540133e-17	593.587862976824	635.640918676024	629.709363767185	652.799868613005	1441.27604430163	1754.78105526151
ENSG00000152932	RAB3C	RAB3C, member RAS oncogene family [Source:HGNC Symbol;Acc:HGNC:30269]	protein_coding	796.902561836405	2.6296513211762	1.44944040484447e-19	3.52612614488538e-17	1564.4091342006	1121.76952449142	597.162587662364	1174.45032795613	155.573980173498	168.049816534412
ENSG00000276550	HERC2P2	hect domain and RLD 2 pseudogene 2 [Source:HGNC Symbol;Acc:HGNC:4870]	transcribed_unprocessed_pseudogene	361.841018855797	2.0471906156137	2.43752394295868e-19	5.85667789850147e-17	548.097951982339	512.613644093568	379.24069548226	508.388159529316	133.809744605185	88.8959174421167
ENSG00000018625	ATP1A2	ATPase Na+/K+ transporting subunit alpha 2 [Source:HGNC Symbol;Acc:HGNC:800]	protein_coding	1095.41480417499	-2.44673620707368	3.99082410175052e-19	9.47188032539861e-17	296.239176476284	375.916672335283	625.464132101339	361.029272709224	1904.77365362682	3009.06591780096
ENSG00000111554	MDM1	Mdm1 nuclear protein [Source:HGNC Symbol;Acc:HGNC:29917]	protein_coding	380.43524477578	-1.58860674877723	4.81731253993464e-19	1.12957273074949e-16	197.492784317523	242.637124870955	205.186197182566	251.246902028256	648.090570256439	737.957889998941
ENSG00000059915	PSD	pleckstrin and Sec7 domain containing [Source:HGNC Symbol;Acc:HGNC:9507]	protein_coding	736.174895788507	1.43053851314319	5.34066154728685e-19	1.23738041706306e-16	1032.9538325821	807.36648944737	929.705734820316	965.9375031057	347.421686294186	333.66412848137
ENSG00000117228	GBP1	guanylate binding protein 1 [Source:HGNC Symbol;Acc:HGNC:4182]	protein_coding	39.9938457387946	-3.70132865111958	6.16100456208821e-19	1.41065259749836e-16	3.32853007276724	6.83484858791424	2.83015444389746	8.84153320920549	92.6995218650379	125.428486253945
ENSG00000168140	VASN	vasorin [Source:HGNC Symbol;Acc:HGNC:18517]	protein_coding	109.870416322526	-3.55456335712532	6.33770654111102e-19	1.43423772910585e-16	6.65706014553448	21.358901837232	24.0563127731284	21.3670385889133	164.440890960589	421.342293629759
ENSG00000177551	NHLH2	nescient helix-loop-helix 2 [Source:HGNC Symbol;Acc:HGNC:7818]	protein_coding	112.941911832986	-2.99003874054428	7.31330779969005e-19	1.63599536089158e-16	17.7521603880919	23.9219700576998	53.7729344340517	25.787805193516	241.018756849099	315.397844075455
ENSG00000131981	LGALS3	galectin 3 [Source:HGNC Symbol;Acc:HGNC:6563]	protein_coding	76.317978680455	-2.95254932301229	1.33967676354645e-18	2.96281695137966e-16	9.98559021830172	27.339394351657	18.3960038853335	25.0510107594156	165.246973759415	211.888899108607
ENSG00000157514	TSC22D3	TSC22 domain family member 3 [Source:HGNC Symbol;Acc:HGNC:3051]	protein_coding	256.073090017201	1.77148375580603	1.39992963489485e-18	3.06128433194647e-16	358.371737834606	334.907580807798	304.241602718977	346.293384027215	83.0265282791209	109.597706435486
ENSG00000106070	GRB10	growth factor receptor bound protein 10 [Source:HGNC Symbol;Acc:HGNC:4564]	protein_coding	1597.12256686373	1.37654007611987	1.42383169032495e-18	3.07895692856712e-16	2187.95376783233	2075.23090250546	1688.18712578484	2103.54810935681	804.470633228764	723.34486247421
ENSG00000009694	TENM1	teneurin transmembrane protein 1 [Source:HGNC Symbol;Acc:HGNC:8117]	protein_coding	480.406133649247	1.81697470577318	1.44622225441384e-18	3.09300851817607e-16	703.429355378143	601.466675736453	584.426892664826	648.379102008403	211.999776091348	132.735000016311
ENSG00000077063	CTTNBP2	cortactin binding protein 2 [Source:HGNC Symbol;Acc:HGNC:15679]	protein_coding	516.221626561503	-1.64918549683066	1.87628339431693e-18	3.96915515436914e-16	309.553296767353	255.452465973295	343.863764933541	281.455473826375	1080.1509504274	826.853807441058
ENSG00000139438	FAM222A	family with sequence similarity 222 member A [Source:HGNC Symbol;Acc:HGNC:25915]	protein_coding	205.16923829156	2.74273403718046	2.56544293796246e-18	5.36867209232531e-16	363.919287955885	263.996026708188	193.865579406976	332.294289779306	25.7946495624453	51.1455963365603
ENSG00000113645	WWC1	WW and C2 domain containing 1 [Source:HGNC Symbol;Acc:HGNC:29435]	protein_coding	463.726102872364	-2.44074323503236	3.98016672662764e-18	8.24063881208799e-16	105.403452304296	182.832199726706	205.186197182566	206.302441548128	757.717830896832	1324.91449557566
ENSG00000129682	FGF13	fibroblast growth factor 13 [Source:HGNC Symbol;Acc:HGNC:3670]	protein_coding	884.112864644646	1.68299371687926	4.35382489734156e-18	8.9193831739012e-16	1351.3832095435	1200.37028325244	871.687568720418	1184.02865559944	363.543342270714	333.66412848137
ENSG00000026559	KCNG1	potassium voltage-gated channel modifier subfamily G member 1 [Source:HGNC Symbol;Acc:HGNC:6248]	protein_coding	182.681543472232	-2.23090276496412	5.2235226367841e-18	1.05896039121971e-15	54.3659911885316	67.4941298056531	100.47048275836	90.6257153943563	438.509042561571	344.623899124918
ENSG00000171587	DSCAM	DS cell adhesion molecule [Source:HGNC Symbol;Acc:HGNC:3039]	protein_coding	125.95348585272	2.60144758445806	6.68023303454716e-18	1.340316446581e-15	217.463964754126	179.414775432749	131.602181641232	174.620280881808	20.9581527694868	31.6615596369183
ENSG00000157103	SLC6A1	solute carrier family 6 member 1 [Source:HGNC Symbol;Acc:HGNC:11042]	protein_coding	238.646567151169	2.233002722449	6.87341163056894e-18	1.36500344034829e-15	429.380379386974	291.335421059844	297.166216609233	283.665857128676	52.3953819237171	77.9361467985681
ENSG00000148411	NACC2	NACC family member 2 [Source:HGNC Symbol;Acc:HGNC:23846]	protein_coding	344.91858716355	-1.77471652399624	7.6132505853108e-18	1.48934795267994e-15	179.740623929431	187.958336167642	182.544961631386	195.250525036621	523.953819237171	800.06325697905
ENSG00000272505			lincRNA	70.8538198778009	-3.14630103346812	7.65259455698251e-18	1.48934795267994e-15	15.5331403395805	11.1066289553606	26.8864672170259	13.9990942479087	229.733597665529	127.863990841401
ENSG00000144655	CSRNP1	cysteine and serine rich nuclear protein 1 [Source:HGNC Symbol;Acc:HGNC:14300]	protein_coding	118.220336776229	-2.58206589391184	8.37070509397399e-18	1.61297685682101e-15	24.4092205336264	52.9700765563354	36.792007770667	47.1548437824293	226.509266470223	321.486605544093
ENSG00000073060	SCARB1	scavenger receptor class B member 1 [Source:HGNC Symbol;Acc:HGNC:1664]	protein_coding	231.989214961907	-1.48920689963567	8.91428796375323e-18	1.70088110147613e-15	144.236303153247	144.386176419688	147.168031082668	137.043764742685	403.847482212035	415.25353216112
ENSG00000100314	CABP7	calcium binding protein 7 [Source:HGNC Symbol;Acc:HGNC:20834]	protein_coding	124.725002696548	-2.1407207889493	9.68121135119204e-18	1.82927898365922e-15	46.5994210187414	56.3875008502925	74.9990927632827	47.8916382165297	276.486399997461	245.98596333298
ENSG00000124493	GRM4	glutamate metabotropic receptor 4 [Source:HGNC Symbol;Acc:HGNC:4596]	protein_coding	64.0479232923294	3.80231340596609	9.90056217790491e-18	1.8402450881726e-15	129.812672837922	78.6007587610138	86.3197105388725	81.0473877510503	2.41824839647925	6.08876146863813
ENSG00000196562	SULF2	sulfatase 2 [Source:HGNC Symbol;Acc:HGNC:20392]	protein_coding	737.740592117424	-2.00846633745088	9.92835958576317e-18	1.8402450881726e-15	298.458196524796	362.246975159455	355.184382709131	403.02655545295	1068.86579124383	1938.66165161438
ENSG00000114251	WNT5A	Wnt family member 5A [Source:HGNC Symbol;Acc:HGNC:12784]	protein_coding	266.688405754456	-2.41432159503998	1.06157049868839e-17	1.94908349485599e-15	78.775211722158	125.590342802924	66.5086294315903	134.096587006283	492.516590082941	702.64307348084
ENSG00000196104	SPOCK3	SPARC/osteonectin, cwcv and kazal like domains proteoglycan 3 [Source:HGNC Symbol;Acc:HGNC:13565]	protein_coding	83.5502054813518	3.61143580348874	1.16346775746129e-17	2.1017930115617e-15	173.083563783896	111.066289553606	80.6594016510776	122.307876060676	3.22433119530567	10.9597706435486
ENSG00000166501	PRKCB	protein kinase C beta [Source:HGNC Symbol;Acc:HGNC:9395]	protein_coding	230.855267558225	2.41707019812207	1.16634284887814e-17	2.1017930115617e-15	446.02302975081	287.917996765887	232.072664399592	309.453662322192	47.5588851307586	62.1053669801089
ENSG00000170396	ZNF804A	zinc finger protein 804A [Source:HGNC Symbol;Acc:HGNC:21711]	protein_coding	257.1164250492	2.30914689219932	1.18821761341208e-17	2.10842423245373e-15	467.103720211669	368.22746767388	237.732973287387	338.18864525211	66.9048723025926	64.5408715675642
ENSG00000104368	PLAT	plasminogen activator, tissue type [Source:HGNC Symbol;Acc:HGNC:9051]	protein_coding	226.576990495626	1.82036805695463	1.19168978301259e-17	2.10842423245373e-15	252.96828553031	306.713830382652	311.316988828721	324.189551004201	74.1596174920303	90.1136697358443
ENSG00000185736	ADARB2	adenosine deaminase, RNA specific B2 (inactive) [Source:HGNC Symbol;Acc:HGNC:227]	protein_coding	100.349185626232	3.33076566351088	1.23253217812777e-17	2.16103975231735e-15	200.82131439029	117.046782068031	107.545868868103	153.990036726996	5.64257959178492	17.0485321121868
ENSG00000075275	CELSR1	cadherin EGF LAG seven-pass G-type receptor 1 [Source:HGNC Symbol;Acc:HGNC:1850]	protein_coding	577.684691242116	-2.07687575946994	1.28340615403818e-17	2.23014737231171e-15	201.930824414546	234.947920209552	360.844691596926	276.297912787672	964.881110195221	1427.20568824878
ENSG00000168056	LTBP3	latent transforming growth factor beta binding protein 3 [Source:HGNC Symbol;Acc:HGNC:6716]	protein_coding	439.375686185216	-1.58183238478575	1.88725884199946e-17	3.25042757371624e-15	247.420735409032	221.278223033723	324.052683826259	250.510107594156	772.227321275707	820.76504597242
ENSG00000197177	ADGRA1	adhesion G protein-coupled receptor A1 [Source:HGNC Symbol;Acc:HGNC:13838]	protein_coding	146.52388703115	2.47048053679962	1.92658161548988e-17	3.28904661409334e-15	258.515835651589	187.103980094152	166.97911218995	198.934497207124	24.9885667636189	42.6213302804669
ENSG00000198796	ALPK2	alpha kinase 2 [Source:HGNC Symbol;Acc:HGNC:20565]	protein_coding	71.6792630205743	-3.61069751755004	2.62213218295164e-17	4.43755969953085e-15	1.10951002425575	16.2327653962963	7.07538610974365	17.683066418411	182.17471253477	205.800137639969
ENSG00000152578	GRIA4	glutamate ionotropic receptor AMPA type subunit 4 [Source:HGNC Symbol;Acc:HGNC:4574]	protein_coding	113.457861215194	2.69762669253662	2.78151093192939e-17	4.66670394458706e-15	216.354454729871	149.512312860624	121.696641087591	150.306064556493	20.9581527694868	21.9195412870973
ENSG00000168772	CXXC4	CXXC finger protein 4 [Source:HGNC Symbol;Acc:HGNC:24593]	protein_coding	453.209850177974	2.48594187776915	3.50376926359368e-17	5.82823567590258e-15	806.613787633928	714.241677437038	342.448687711593	652.799868613005	86.2508594744266	116.904220197852
ENSG00000166111	SVOP	SV2 related protein [Source:HGNC Symbol;Acc:HGNC:25417]	protein_coding	280.152013380447	1.76874596610809	3.79524816211374e-17	6.25958641788624e-15	446.02302975081	363.955687306433	314.147143272618	348.503767329516	107.209012243913	101.073440379393
ENSG00000182022	CHST15	carbohydrate sulfotransferase 15 [Source:HGNC Symbol;Acc:HGNC:18137]	protein_coding	138.142050712743	-2.01397170326758	3.8628400009535e-17	6.31752874777791e-15	54.3659911885316	63.2223494382067	76.4141699852314	70.7322656736439	242.630922446751	321.486605544093
ENSG00000162545	CAMK2N1	calcium/calmodulin dependent protein kinase II inhibitor 1 [Source:HGNC Symbol;Acc:HGNC:24190]	protein_coding	909.996804887058	1.61889848278009	3.93337791200788e-17	6.37928341029144e-15	1371.3543899801	1161.06990387193	1133.47685478093	1049.93206859315	440.92729095805	303.220321138179
ENSG00000185630	PBX1	PBX homeobox 1 [Source:HGNC Symbol;Acc:HGNC:8632]	protein_coding	2189.38374544747	1.50645853750604	4.12108841258409e-17	6.62848121369517e-15	3010.10069580584	2917.62599096589	2399.97096842505	2880.86623733279	1132.54633235112	795.19224780414
ENSG00000172380	GNG12	G protein subunit gamma 12 [Source:HGNC Symbol;Acc:HGNC:19663]	protein_coding	595.066381712616	-2.2032601402404	4.92621757924271e-17	7.85852840387062e-15	154.221893371549	331.490156513841	226.412355511797	313.874428926795	1179.29913468305	1365.10032126867
ENSG00000131149	GSE1	Gse1 coiled-coil protein [Source:HGNC Symbol;Acc:HGNC:28979]	protein_coding	1857.55631804027	1.18269999311328	7.29572622638713e-17	1.1543855594955e-14	2286.70015999109	2126.49226691482	2463.64944341274	2276.69480137041	1085.79353001918	906.007706533354
ENSG00000186469	GNG2	G protein subunit gamma 2 [Source:HGNC Symbol;Acc:HGNC:4404]	protein_coding	3479.03241367512	1.00046918189685	7.97306740089209e-17	1.25138578835614e-14	4477.98245789619	4188.90782831794	3950.89560368085	4103.20820350545	2068.40846178859	2084.7919268617
ENSG00000156804	FBXO32	F-box protein 32 [Source:HGNC Symbol;Acc:HGNC:16731]	protein_coding	112.438575154563	-2.50921129300829	8.47939010898817e-17	1.32020712240902e-14	39.9423608732069	31.6111747191034	58.0181660998979	34.6293384027215	314.372291542303	196.058119290148
ENSG00000058335	RASGRF1	Ras protein specific guanine nucleotide releasing factor 1 [Source:HGNC Symbol;Acc:HGNC:9875]	protein_coding	204.524363681042	2.99509238201782	9.97366624721409e-17	1.54053565478794e-14	452.680089896345	268.267807075634	147.168031082668	299.138540244786	25.7946495624453	34.0970642243735
ENSG00000188580	NKAIN2	sodium/potassium transporting ATPase interacting 2 [Source:HGNC Symbol;Acc:HGNC:16443]	protein_coding	111.39900313489	2.68107507074041	1.02247111853956e-16	1.5668766070092e-14	205.259354487313	164.890722183431	114.621254977847	140.727736913187	18.5399043730076	24.3550458745525
ENSG00000159307	SCUBE1	signal peptide, CUB domain and EGF like domain containing 1 [Source:HGNC Symbol;Acc:HGNC:13441]	protein_coding	965.134175788152	1.65710926491827	1.05921461683332e-16	1.61050272443828e-14	1301.45525845199	1107.24547124211	1473.09538804863	1139.82098955341	458.661112532231	310.526834900545
ENSG00000172159	FRMD3	FERM domain containing 3 [Source:HGNC Symbol;Acc:HGNC:24125]	protein_coding	231.958895576211	-1.49585297214867	1.12888418716501e-16	1.70312744578337e-14	147.564833226014	127.299054949903	142.922799416822	152.516447858795	415.938724194431	405.511513811299
ENSG00000164199	ADGRV1	adhesion G protein-coupled receptor V1 [Source:HGNC Symbol;Acc:HGNC:17416]	protein_coding	1413.71839163867	-2.17407341542812	1.26789326012538e-16	1.89813374065848e-14	610.230513340661	643.330123337428	451.409633801645	772.89736137138	2032.1347358414	3972.30798213952
ENSG00000116254	CHD5	chromodomain helicase DNA binding protein 5 [Source:HGNC Symbol;Acc:HGNC:16816]	protein_coding	976.719589801188	2.12541561685648	1.38731482309861e-16	2.06106267840803e-14	1680.90768674746	1148.25456276959	1156.11809033211	1304.86294279191	190.235540523034	379.938715643019
ENSG00000134107	BHLHE40	basic helix-loop-helix family member e40 [Source:HGNC Symbol;Acc:HGNC:1046]	protein_coding	67.1301947075743	-2.91715395396347	1.55345756583002e-16	2.29040842016545e-14	9.98559021830172	23.0676139842106	19.8110811072822	19.1566552866119	122.524585421615	208.235642227424
ENSG00000114315	HES1	hes family bHLH transcription factor 1 [Source:HGNC Symbol;Acc:HGNC:5192]	protein_coding	288.998809013365	-1.77334917011169	1.72609763775109e-16	2.52581294931667e-14	120.936592643876	168.308146477388	157.073571636309	176.83066418411	476.394934106412	634.448945032093
ENSG00000121966	CXCR4	C-X-C motif chemokine receptor 4 [Source:HGNC Symbol;Acc:HGNC:2561]	protein_coding	478.653356887565	-2.43404244569137	1.86658282755017e-16	2.71100261117772e-14	165.316993614106	186.249624020663	172.639421077745	194.513730602521	595.695188332722	1557.50518367763
ENSG00000185559	DLK1	delta like non-canonical Notch ligand 1 [Source:HGNC Symbol;Acc:HGNC:2907]	protein_coding	97.4550522967673	3.66453519671197	1.96045843527749e-16	2.82625496795337e-14	114.279532498342	181.977843653217	86.3197105388725	187.145786261516	1.61216559765283	13.3952752310039
ENSG00000242265	PEG10	paternally expressed 10 [Source:HGNC Symbol;Acc:HGNC:14005]	protein_coding	16101.7250888277	1.31227222908461	2.10857453165657e-16	3.01743217169854e-14	18228.1401884977	21392.2217240981	18830.4325924718	22162.7765777418	6942.79114629193	9053.9883038649
ENSG00000101638	ST8SIA5	ST8 alpha-N-acetyl-neuraminide alpha-2,8-sialyltransferase 5 [Source:HGNC Symbol;Acc:HGNC:17827]	protein_coding	127.156216660025	2.71519435763722	2.99051717920721e-16	4.24828068187816e-14	255.187305578822	141.82310819922	186.790193297232	132.622998138082	23.3764011659661	23.1372935808249
ENSG00000168824	NSG1	neuronal vesicle trafficking associated 1 [Source:HGNC Symbol;Acc:HGNC:18790]	protein_coding	2226.74388453344	1.19962365262933	3.33366059324012e-16	4.70142771490139e-14	3119.94218820716	2697.20212400566	2402.80112286894	2774.03104438822	1196.2268734584	1170.25995427225
ENSG00000110237	ARHGEF17	Rho guanine nucleotide exchange factor 17 [Source:HGNC Symbol;Acc:HGNC:21726]	protein_coding	406.279648866673	-1.52052342785406	3.77332608462989e-16	5.28319944309834e-14	221.902004851149	244.345837017934	250.468668284925	268.929968446667	616.653341102209	835.378073497151
ENSG00000091664	SLC17A6	solute carrier family 17 member 6 [Source:HGNC Symbol;Acc:HGNC:16703]	protein_coding	483.545518259255	1.72594357091405	3.81628742497146e-16	5.30518470462818e-14	690.115235087074	620.262509353217	636.784749876929	582.067602939361	139.45232419697	232.590688101977
ENSG00000138061	CYP1B1	cytochrome P450 family 1 subfamily B member 1 [Source:HGNC Symbol;Acc:HGNC:2597]	protein_coding	136.649768719672	-2.26864531057461	4.00445934583957e-16	5.5272899140943e-14	38.8328508489511	73.4746223200781	42.4523166584619	69.258676805443	285.353310784552	310.526834900545
ENSG00000272841			antisense	122.185138124947	-2.00731076571259	4.04553459096079e-16	5.54466156403372e-14	54.3659911885316	69.2028419526317	45.2824711023594	64.1011157667398	274.874234399808	225.284174339611
ENSG00000091136	LAMB1	laminin subunit beta 1 [Source:HGNC Symbol;Acc:HGNC:6486]	protein_coding	615.149751398098	-1.76934246917386	5.04679305048048e-16	6.86857946492665e-14	235.216125142218	382.751520923197	311.316988828721	400.079377716548	1093.85435800745	1267.68013777046
ENSG00000171033	PKIA	cAMP-dependent protein kinase inhibitor alpha [Source:HGNC Symbol;Acc:HGNC:9017]	protein_coding	2399.60034861669	1.37910520132919	5.42127377255845e-16	7.32700209455087e-14	3497.17559645411	3117.54531216238	2401.386045647	3093.79982878782	1145.44365713234	1142.25165151651
ENSG00000168077	SCARA3	scavenger receptor class A member 3 [Source:HGNC Symbol;Acc:HGNC:19000]	protein_coding	171.233231870342	-2.24678010909533	5.89787335203916e-16	7.91616628809559e-14	52.1469711400201	66.6397737321638	110.376023312001	61.153938030338	407.07181340734	330.010871600187
ENSG00000090857	PDPR	pyruvate dehydrogenase phosphatase regulatory subunit [Source:HGNC Symbol;Acc:HGNC:30264]	protein_coding	534.582241591539	-1.22364045987991	6.04421508507208e-16	8.057021505868e-14	388.328508489511	331.490156513841	393.391467701747	358.818889406923	886.691078709058	848.773348728155
ENSG00000115183	TANC1	tetratricopeptide repeat, ankyrin repeat and coiled-coil containing 1 [Source:HGNC Symbol;Acc:HGNC:29364]	protein_coding	321.662550690184	-2.16387973522047	6.49940685807045e-16	8.58376517965435e-14	94.3083520617385	165.74507825692	157.073571636309	148.095681254192	503.80174926651	860.950871665432
ENSG00000183579	ZNRF3	zinc and ring finger 3 [Source:HGNC Symbol;Acc:HGNC:18126]	protein_coding	291.206830039833	-1.77830578117408	6.52757808338734e-16	8.58376517965435e-14	137.579243007713	156.347161448538	179.714807187489	153.990036726996	442.539456555703	677.07027531256
ENSG00000164488	DACT2	dishevelled binding antagonist of beta catenin 2 [Source:HGNC Symbol;Acc:HGNC:21231]	protein_coding	55.76654410898	-3.27804723524908	8.39389889482711e-16	1.09638966638339e-13	9.98559021830172	19.6501896902534	7.07538610974365	7.36794434100458	187.011209327729	103.508944966848
ENSG00000102290	PCDH11X	protocadherin 11 X-linked [Source:HGNC Symbol;Acc:HGNC:8656]	protein_coding	180.399722128166	2.31853385858195	8.96665639955828e-16	1.16339377898802e-13	342.838597495026	211.880306225341	195.280656628925	240.93177995085	37.8858915448416	53.5811009240155
ENSG00000163110	PDLIM5	PDZ and LIM domain 5 [Source:HGNC Symbol;Acc:HGNC:17468]	protein_coding	526.843592649604	-1.93030496574803	9.85110992004464e-16	1.26721910302397e-13	196.383274293267	337.470649028266	209.431428848412	305.032895717589	918.128307863289	1194.6150001468
ENSG00000118473	SGIP1	SH3 domain GRB2 like endophilin interacting protein 1 [Source:HGNC Symbol;Acc:HGNC:25412]	protein_coding	397.347612975317	1.86212571812349	9.8970970948332e-16	1.26721910302397e-13	702.319845353888	510.904931946589	408.957317143183	484.810737638101	134.615827404012	142.477018366132
ENSG00000103034	NDRG4	NDRG family member 4 [Source:HGNC Symbol;Acc:HGNC:14466]	protein_coding	1944.7326107376	1.14950616305105	1.1183464105739e-15	1.42256587206465e-13	2622.88169734059	2116.23999403295	2491.95098785171	2309.11375647083	1026.14340290603	1102.0658258235
ENSG00000123307	NEUROD4	neuronal differentiation 4 [Source:HGNC Symbol;Acc:HGNC:13802]	protein_coding	129.227220025106	-2.68980382964088	1.36099989824967e-15	1.71998571556721e-13	24.4092205336264	47.8439401153997	49.5277027682056	41.9972827437261	416.744806993257	194.84036699642
ENSG00000175806	MSRA	methionine sulfoxide reductase A [Source:HGNC Symbol;Acc:HGNC:7377]	protein_coding	101.446765748783	-2.34252359791606	1.48351527491796e-15	1.86272092131956e-13	36.6138308004396	35.0285990130605	56.6030888779492	34.6293384027215	269.231654808023	176.574082590506
ENSG00000189060	H1F0	H1 histone family member 0 [Source:HGNC Symbol;Acc:HGNC:4714]	protein_coding	456.953436339062	-1.29558428119971	1.57005231550824e-15	1.95874090797573e-13	269.610935894146	318.674815411501	326.882838270157	306.50648458579	812.531461217028	707.514082655751
ENSG00000053438	NNAT	neuronatin [Source:HGNC Symbol;Acc:HGNC:7860]	protein_coding	19310.473915979	1.26674909269026	1.70422697066368e-15	2.1125901466915e-13	21294.8258955405	23589.6255451125	26538.3582204265	24736.3995360547	8533.19250837645	11170.4417903635
ENSG00000151725	CENPU	centromere protein U [Source:HGNC Symbol;Acc:HGNC:21348]	protein_coding	325.057588228408	-1.54035435998642	1.7322833797734e-15	2.13377842640189e-13	152.002873323037	222.132579107213	203.771119960617	204.092058245827	609.398595912771	558.94830282098
ENSG00000172748	ZNF596	zinc finger protein 596 [Source:HGNC Symbol;Acc:HGNC:27268]	protein_coding	43.5047484837317	3.75874963193297	2.00141636106262e-15	2.44978397603778e-13	71.0086415523678	63.2223494382067	62.2633977657441	59.6803491621371	2.41824839647925	2.43550458745525
ENSG00000161082	CELF5	CUGBP Elav-like family member 5 [Source:HGNC Symbol;Acc:HGNC:14058]	protein_coding	1412.07472291633	1.37158059090137	2.15449362345822e-15	2.62067218123399e-13	2106.95953606166	1672.82919189201	1623.09357357519	1720.41500362457	756.105665299179	593.045367045354
ENSG00000011105	TSPAN9	tetraspanin 9 [Source:HGNC Symbol;Acc:HGNC:21640]	protein_coding	306.026704043472	-1.99453995752109	2.18240723014833e-15	2.63813723684141e-13	140.90777308048	162.327653962963	152.828339970463	133.359792572183	432.060380170959	814.676284503782
ENSG00000148798	INA	internexin neuronal intermediate filament protein alpha [Source:HGNC Symbol;Acc:HGNC:6057]	protein_coding	5394.69925111994	1.53620531279387	2.23704604654311e-15	2.68749321961864e-13	7590.15807593356	7496.12018879494	4992.39243903512	7632.45354284664	2164.33231484893	2492.73894526045
ENSG00000105379	ETFB	electron transfer flavoprotein beta subunit [Source:HGNC Symbol;Acc:HGNC:3482]	protein_coding	202.767586236389	2.09945500872034	2.41472565783057e-15	2.8757035992262e-13	309.553296767353	283.646216398441	188.205270519181	314.611223360895	52.3953819237171	68.1941284487471
ENSG00000225614	ZNF469	zinc finger protein 469 [Source:HGNC Symbol;Acc:HGNC:23216]	protein_coding	35.9845444818306	-3.29207760445873	2.42326271849294e-15	2.8757035992262e-13	5.54755012127873	8.5435607348928	4.24523166584619	8.84153320920549	116.88200582983	71.8473853299299
ENSG00000206557	TRIM71	tripartite motif containing 71 [Source:HGNC Symbol;Acc:HGNC:32669]	protein_coding	65.1478320178856	2.71874171208213	2.91294911548143e-15	3.43586761730301e-13	93.1988420374827	94.8335241573101	90.5649422047187	88.4153320920549	10.4790763847434	13.3952752310039
ENSG00000157570	TSPAN18	tetraspanin 18 [Source:HGNC Symbol;Acc:HGNC:20660]	protein_coding	714.243551516533	-1.11035479244617	2.93467102129017e-15	3.44063659134634e-13	549.207462006595	507.487507652632	468.39056046503	524.597637079526	1139.80107754055	1095.97706435486
ENSG00000187398	LUZP2	leucine zipper protein 2 [Source:HGNC Symbol;Acc:HGNC:23206]	protein_coding	55.9684069856228	3.38301758560051	3.4698572758006e-15	4.04373426955875e-13	77.6657016979023	100.814016671735	56.6030888779492	90.6257153943563	6.44866239061133	3.65325688118288
ENSG00000135424	ITGA7	integrin subunit alpha 7 [Source:HGNC Symbol;Acc:HGNC:6143]	protein_coding	385.434389990836	-1.83180327010556	3.81665175036458e-15	4.42140930747592e-13	178.631113905175	215.297730519299	168.394189411899	242.405368819051	583.603946350326	924.273990939268
ENSG00000145536	ADAMTS16	ADAM metallopeptidase with thrombospondin type 1 motif 16 [Source:HGNC Symbol;Acc:HGNC:17108]	protein_coding	38.4800728915511	-2.9119651915406	4.14292602283827e-15	4.77098380215849e-13	12.2046102668132	8.5435607348928	7.07538610974365	12.5255053797078	91.8934390662115	98.6379357919377
ENSG00000171004	HS6ST2	heparan sulfate 6-O-sulfotransferase 2 [Source:HGNC Symbol;Acc:HGNC:19133]	protein_coding	538.752609504126	1.52524624858473	4.25541105636546e-15	4.87169470464615e-13	826.584968070531	662.125956954192	604.237973772108	669.746140597316	203.132865304257	266.68775232635
ENSG00000189067	LITAF	lipopolysaccharide induced TNF factor [Source:HGNC Symbol;Acc:HGNC:16841]	protein_coding	252.614809367195	-1.95199198663986	4.87517520194927e-15	5.54857659534132e-13	86.5417818919482	117.901138141521	174.054498299694	120.834287192475	463.49760932519	552.859541352342
ENSG00000179841	AKAP5	A-kinase anchoring protein 5 [Source:HGNC Symbol;Acc:HGNC:375]	protein_coding	202.943077033544	1.75375354214866	5.11660614510498e-15	5.78949934860657e-13	302.896236621819	249.47197345887	291.505907721438	222.511919098338	75.7717830896832	75.5006422111128
ENSG00000198774	RASSF9	Ras association domain family member 9 [Source:HGNC Symbol;Acc:HGNC:15739]	protein_coding	33.2276378237688	-3.2651823885113	5.3060448427146e-15	5.96914709415674e-13	3.32853007276724	7.68920466140352	8.49046333169238	6.63114990690412	70.9352862967247	102.291192673121
ENSG00000092758	COL9A3	collagen type IX alpha 3 chain [Source:HGNC Symbol;Acc:HGNC:2219]	protein_coding	130.449390120085	-2.96014667018503	5.57309186594567e-15	6.23353528132383e-13	16.6426503638362	33.3198868660819	63.6784749876929	22.8406274571142	399.010985419076	247.203715626708
ENSG00000180613	GSX2	GS homeobox 2 [Source:HGNC Symbol;Acc:HGNC:24959]	protein_coding	36.8649067259207	4.22196476438135	6.03013169345193e-15	6.70619560102637e-13	65.4610914310891	58.9505690707603	41.0372394365132	54.5227881234339	0	1.21775229372763
ENSG00000277586	NEFL	neurofilament light [Source:HGNC Symbol;Acc:HGNC:7739]	protein_coding	1460.16298349253	2.2842104219719	7.70889875266276e-15	8.52446520024560e-13	2234.55318885107	2117.09435010644	1519.79293637294	2139.65103662773	205.551113700736	544.335275296249
ENSG00000166405	RIC3	RIC3 acetylcholine receptor chaperone [Source:HGNC Symbol;Acc:HGNC:30338]	protein_coding	210.381951779273	1.91848245740829	8.17160625696066e-15	8.98507350129765e-13	281.81554616096	274.248299590059	275.940058280002	287.349829299178	49.1710507284114	93.7669266170272
ENSG00000166848	TERF2IP	TERF2 interacting protein [Source:HGNC Symbol;Acc:HGNC:19246]	protein_coding	1810.31044532933	0.963307109081701	8.22719052483176e-15	8.99536977495931e-13	2227.89612870554	2239.2672686154	2057.52228071345	2130.07270898442	1062.41712885322	1144.68715610397
ENSG00000156113	KCNMA1	potassium calcium-activated channel subfamily M alpha 1 [Source:HGNC Symbol;Acc:HGNC:6284]	protein_coding	330.180160035378	1.728635097092	8.63019964571444e-15	9.38329304496617e-13	535.893341715526	392.149437731579	401.881931033439	398.605788848348	103.984681048608	148.56577983477
ENSG00000177283	FZD8	frizzled class receptor 8 [Source:HGNC Symbol;Acc:HGNC:4046]	protein_coding	299.705585533746	1.95824630002056	9.28121505124379e-15	1.00350559626281e-12	393.87605861079	313.548678970566	553.295193781954	343.346206290813	94.3116874626908	99.8556880856653
ENSG00000152785	BMP3	bone morphogenetic protein 3 [Source:HGNC Symbol;Acc:HGNC:1070]	protein_coding	51.0409352384397	3.9135871895575	9.5138974698077e-15	1.02298051136684e-12	98.7463921587615	83.7268952019494	36.792007770667	82.5209766192512	0.806082798826417	3.65325688118288
ENSG00000135480	KRT7	keratin 7 [Source:HGNC Symbol;Acc:HGNC:6445]	protein_coding	24.8671891191774	-4.43614850775495	1.0950821458762e-14	1.17101586390344e-12	1.10951002425575	0.85435607348928	0	0.736794434100458	118.494171427483	28.0083027557354
ENSG00000168615	ADAM9	ADAM metallopeptidase domain 9 [Source:HGNC Symbol;Acc:HGNC:216]	protein_coding	823.279296686395	-1.90593084592824	1.25726425483565e-14	1.33709709986947e-12	277.377506063937	476.730689007018	390.56131325785	512.072131699818	1326.00620406946	1956.92793602029
ENSG00000102265	TIMP1	TIMP metallopeptidase inhibitor 1 [Source:HGNC Symbol;Acc:HGNC:11820]	protein_coding	54.6898433092071	-2.68722501361433	1.29533839024491e-14	1.37010194298622e-12	8.87608019404597	21.358901837232	15.565849441436	21.3670385889133	118.494171427483	142.477018366132
ENSG00000050165	DKK3	dickkopf WNT signaling pathway inhibitor 3 [Source:HGNC Symbol;Acc:HGNC:2893]	protein_coding	634.79039612224	-1.23377844169797	1.32959616796441e-14	1.39873516869856e-12	432.708909459741	422.051900303704	434.42870713826	446.497427064877	905.230983082066	1167.82444968479
ENSG00000164483	SAMD3	sterile alpha motif domain containing 3 [Source:HGNC Symbol;Acc:HGNC:21574]	protein_coding	140.52111516153	2.87967779124484	1.35101138154171e-14	1.41362276922391e-12	232.997105093707	220.423866960234	108.960946090052	235.774218912146	12.0912419823963	32.8793119306459
ENSG00000139915	MDGA2	MAM domain containing glycosylphosphatidylinositol anchor 2 [Source:HGNC Symbol;Acc:HGNC:19835]	protein_coding	129.53252292371	1.8954814739417	1.45362537767424e-14	1.51285866846503e-12	190.835724171988	161.473297889474	171.224343855796	165.041953238502	38.691974343668	49.9278440428327
ENSG00000120708	TGFBI	transforming growth factor beta induced [Source:HGNC Symbol;Acc:HGNC:11771]	protein_coding	165.444445579258	-2.62181949151868	1.52622784532679e-14	1.57997054924203e-12	24.4092205336264	75.1833344670566	39.6221622145644	75.1530322782467	376.440667051937	401.858256930117
ENSG00000111799	COL12A1	collagen type XII alpha 1 chain [Source:HGNC Symbol;Acc:HGNC:2188]	protein_coding	496.931261732149	-2.14752267236015	1.54313133608887e-14	1.58901704036833e-12	144.236303153247	248.61761738538	179.714807187489	302.085717981188	822.204454802945	1284.72866988265
ENSG00000142173	COL6A2	collagen type VI alpha 2 chain [Source:HGNC Symbol;Acc:HGNC:2212]	protein_coding	623.960992365373	-2.04161736090422	1.55641721829755e-14	1.59426273171089e-12	258.515835651589	294.752845353802	251.883745506874	361.766067143325	841.550441974779	1735.29701856187
ENSG00000106546	AHR	aryl hydrocarbon receptor [Source:HGNC Symbol;Acc:HGNC:348]	protein_coding	67.2770077081846	-3.10180805568895	1.57860970308107e-14	1.6085289026892e-12	13.314120291069	20.5045457637427	8.49046333169238	17.683066418411	247.46741923971	96.2024312044825
ENSG00000221818	EBF2	early B cell factor 2 [Source:HGNC Symbol;Acc:HGNC:19090]	protein_coding	456.553679086524	2.29820194942861	1.70212487422026e-14	1.7253517865664e-12	578.054722637244	469.041484345615	979.233437588521	481.863559901699	91.0873562673851	140.041513778677
ENSG00000023171	GRAMD1B	GRAM domain containing 1B [Source:HGNC Symbol;Acc:HGNC:29214]	protein_coding	190.91693863114	-1.62340145666058	1.71518155668501e-14	1.72957841741988e-12	134.250712934945	102.522728818714	104.715714424206	101.677631905863	384.501495040201	317.83334866291
ENSG00000186642	PDE2A	phosphodiesterase 2A [Source:HGNC Symbol;Acc:HGNC:8777]	protein_coding	286.181832747073	-2.04163902806201	1.91930830660653e-14	1.92544217851424e-12	119.827082619621	155.492805375049	116.036332199796	144.41170908369	781.900314861624	399.422752342661
ENSG00000141756	FKBP10	FK506 binding protein 10 [Source:HGNC Symbol;Acc:HGNC:18169]	protein_coding	559.284272347723	-1.63328474328936	2.00438619135827e-14	2.00048020801101e-12	266.282405821379	305.859474309162	391.976390479798	324.926345438302	834.295696785341	1232.36532125236
ENSG00000101489	CELF4	CUGBP Elav-like family member 4 [Source:HGNC Symbol;Acc:HGNC:14015]	protein_coding	938.7104745604	1.62923973404984	2.53162679701274e-14	2.51380207772765e-12	1512.26216306058	1167.05039638636	1001.8746731397	1187.71262776994	307.923629151691	455.439357854132
ENSG00000182836	PLCXD3	phosphatidylinositol specific phospholipase C X domain containing 3 [Source:HGNC Symbol;Acc:HGNC:31822]	protein_coding	64.3987060239572	3.01085134305266	2.549068566228e-14	2.51827271248373e-12	122.046102668132	100.814016671735	65.0935522096416	81.0473877510503	8.86691078709058	8.52426605609338
ENSG00000071575	TRIB2	tribbles pseudokinase 2 [Source:HGNC Symbol;Acc:HGNC:30809]	protein_coding	1516.14506469595	1.12256492715755	2.63439281115918e-14	2.5894218631707e-12	1958.28519281139	1699.31423017018	2066.01274404515	1690.20643182645	836.713945181821	846.3378441407
ENSG00000078687	TNRC6C	trinucleotide repeat containing 6C [Source:HGNC Symbol;Acc:HGNC:29318]	protein_coding	791.789582382641	1.26353447938159	2.79657409028333e-14	2.73502135402484e-12	1151.67140517747	995.324825615011	870.272491498469	925.413809230175	415.938724194431	392.116238580296
ENSG00000125968	ID1	inhibitor of DNA binding 1, HLH protein [Source:HGNC Symbol;Acc:HGNC:5360]	protein_coding	141.124008515915	-3.08558218586191	2.83055027742547e-14	2.75440847496272e-12	19.9711804366034	45.2808718949318	12.7356949975386	48.6284326506302	223.284935274917	496.842935840871
ENSG00000176170	SPHK1	sphingosine kinase 1 [Source:HGNC Symbol;Acc:HGNC:11240]	protein_coding	51.5596735940837	-2.73650946720276	2.8692013736713e-14	2.77812921066621e-12	8.87608019404597	16.2327653962963	12.7356949975386	22.8406274571142	135.421910202838	113.250963316669
ENSG00000184678	HIST2H2BE	histone cluster 2 H2B family member e [Source:HGNC Symbol;Acc:HGNC:4760]	protein_coding	352.16033326491	1.72618065211866	2.91533470821136e-14	2.80882396491136e-12	591.368842928313	426.323680671151	367.92007770667	460.496521312786	147.513152185234	119.339724785307
ENSG00000148841	ITPRIP	inositol 1,4,5-trisphosphate receptor interacting protein [Source:HGNC Symbol;Acc:HGNC:29370]	protein_coding	140.942464888896	-1.92863430130195	2.98426295165567e-14	2.86107022488289e-12	47.7089310429971	71.7659101730995	74.9990927632827	84.7313599215526	257.140412825627	309.309082606817
ENSG00000179241	LDLRAD3	low density lipoprotein receptor class A domain containing 3 [Source:HGNC Symbol;Acc:HGNC:27046]	protein_coding	371.726299444502	-1.51390517571885	3.27777826577803e-14	3.12706473571431e-12	194.164254244756	228.113071621638	227.827432733746	251.983696462356	553.778882793748	774.49045881077
ENSG00000171551	ECEL1	endothelin converting enzyme like 1 [Source:HGNC Symbol;Acc:HGNC:3147]	protein_coding	261.436489822725	-2.05170686498621	3.8100326915174e-14	3.61711493864935e-12	102.074922231529	121.318562435478	91.9800194266675	167.989130974904	421.581303786216	663.675000081556
ENSG00000153012	LGI2	leucine rich repeat LGI family member 2 [Source:HGNC Symbol;Acc:HGNC:18710]	protein_coding	88.2666523487599	2.52985682870855	4.03548779153828e-14	3.81255647567563e-12	137.579243007713	119.609850288499	116.036332199796	117.887109456073	10.4790763847434	28.0083027557354
ENSG00000120658	ENOX1	ecto-NOX disulfide-thiol exchanger 1 [Source:HGNC Symbol;Acc:HGNC:25474]	protein_coding	267.394359132167	1.64281104299573	4.08523037235068e-14	3.84090596650671e-12	428.270869362718	351.994702277583	295.751139387285	313.137634492694	103.178598249781	112.033211022942
ENSG00000164761	TNFRSF11B	TNF receptor superfamily member 11b [Source:HGNC Symbol;Acc:HGNC:11909]	protein_coding	36.7416846563222	-3.50764564615467	4.35554326635743e-14	4.07536456970424e-12	4.43804009702299	7.68920466140352	4.24523166584619	5.1575610387032	54.0075475213699	144.912522953587
ENSG00000132481	TRIM47	tripartite motif containing 47 [Source:HGNC Symbol;Acc:HGNC:19020]	protein_coding	24.3159455510698	-3.85370469413686	5.02675096439873e-14	4.68089125689608e-12	0	3.41742429395712	1.41507722194873	3.68397217050229	88.6691078709058	48.710091749105
ENSG00000253537	PCDHGA7	protocadherin gamma subfamily A, 7 [Source:HGNC Symbol;Acc:HGNC:8705]	protein_coding	36.5601726963844	3.83280313278677	5.30296145017098e-14	4.91458265443941e-12	53.2564811642758	49.5526522623782	65.0935522096416	48.6284326506302	1.61216559765283	1.21775229372763
ENSG00000172137	CALB2	calbindin 2 [Source:HGNC Symbol;Acc:HGNC:1435]	protein_coding	374.329805804826	-1.96899145673451	5.55953549963109e-14	5.12794691439907e-12	237.43514519073	156.347161448538	166.97911218995	167.252336540804	535.238978420741	982.726101038194
ENSG00000249119	MTND6P4	mitochondrially encoded NADH:ubiquinone oxidoreductase core subunit 6 pseudogene 4 [Source:HGNC Symbol;Acc:HGNC:39467]	processed_pseudogene	31.9003724077411	4.26491193076528	5.98813690195623e-14	5.49722265971095e-12	45.4899109944856	39.3003793805069	41.0372394365132	65.5747046349407	0	0
ENSG00000067798	NAV3	neuron navigator 3 [Source:HGNC Symbol;Acc:HGNC:15998]	protein_coding	593.844736911031	1.50600967377502	6.13752269694476e-14	5.60790923605347e-12	933.097930399083	706.552472775634	612.7284371038	788.37004448749	241.018756849099	281.300779851082
ENSG00000127241	MASP1	mannan binding lectin serine peptidase 1 [Source:HGNC Symbol;Acc:HGNC:6901]	protein_coding	809.341960835039	-1.39746636620771	7.53629084136852e-14	6.85379870816421e-12	424.942339289951	491.254742256336	650.935522096416	505.440981792914	1464.6524454676	1318.82573410702
ENSG00000139178	C1RL	complement C1r subcomponent like [Source:HGNC Symbol;Acc:HGNC:21265]	protein_coding	41.6191815731961	-2.82759860248092	7.87300397894183e-14	7.12671643898446e-12	9.98559021830172	12.8153411023392	8.49046333169238	13.9990942479087	78.9961142849888	125.428486253945
ENSG00000141449	GREB1L	growth regulation by estrogen in breast cancer 1 like [Source:HGNC Symbol;Acc:HGNC:31042]	protein_coding	199.283749284613	2.82454496118188	8.29154859097175e-14	7.43946707227314e-12	298.458196524796	324.655307925926	159.903726080207	347.030178461316	14.5094903788755	51.1455963365603
ENSG00000128567	PODXL	podocalyxin like [Source:HGNC Symbol;Acc:HGNC:9171]	protein_coding	644.240263202458	-1.91340326579233	8.29495609229921e-14	7.43946707227314e-12	226.340044948172	326.364020072905	417.447780474875	320.505578833699	960.044613402262	1614.73954148283
ENSG00000106211	HSPB1	heat shock protein family B (small) member 1 [Source:HGNC Symbol;Acc:HGNC:5246]	protein_coding	490.389639887607	-1.95609179027038	8.87529661878558e-14	7.92344141260573e-12	166.426503638362	281.083148177973	195.280656628925	313.874428926795	806.888881625243	1178.78422032834
ENSG00000124194	GDAP1L1	ganglioside induced differentiation associated protein 1 like 1 [Source:HGNC Symbol;Acc:HGNC:4213]	protein_coding	711.269107716652	1.26934800333303	9.14341130622633e-14	8.12552834893958e-12	927.550380277804	790.279367977584	936.78112093006	887.837293091051	313.566208743476	411.600275279938
ENSG00000173452	TMEM196	transmembrane protein 196 [Source:HGNC Symbol;Acc:HGNC:22431]	protein_coding	164.096879088122	2.05269802389012	9.23695724388619e-14	8.17134826729605e-12	266.282405821379	232.384851989084	157.073571636309	230.616657873443	58.037961515502	40.1858256930117
ENSG00000137809	ITGA11	integrin subunit alpha 11 [Source:HGNC Symbol;Acc:HGNC:6136]	protein_coding	116.891441570175	-2.03574643012059	9.50479262301247e-14	8.37023864384926e-12	33.2853007276724	64.076705511696	56.6030888779492	64.1011157667398	250.691750435016	232.590688101977
ENSG00000115414	FN1	fibronectin 1 [Source:HGNC Symbol;Acc:HGNC:3778]	protein_coding	2849.55381038736	-1.7716382368624	9.57886117384283e-14	8.39746829573555e-12	1230.44661689962	1787.31290573957	1167.4387081077	1945.13730602521	4449.57704952182	6517.41027603025
ENSG00000113552	GNPDA1	glucosamine-6-phosphate deaminase 1 [Source:HGNC Symbol;Acc:HGNC:4417]	protein_coding	190.318732915723	-1.5726832039328	1.01623594805625e-13	8.86905113052496e-12	98.7463921587615	102.522728818714	134.432336085129	116.413520587872	378.052832649589	311.744587194272
ENSG00000107742	SPOCK2	SPARC/osteonectin, cwcv and kazal like domains proteoglycan 2 [Source:HGNC Symbol;Acc:HGNC:13564]	protein_coding	306.306923761049	1.97097932584169	1.08592314281445e-13	9.4349268774352e-12	511.484121181899	357.120838718519	414.617626030978	356.608506104621	67.710955101419	130.299495428856
ENSG00000198873	GRK5	G protein-coupled receptor kinase 5 [Source:HGNC Symbol;Acc:HGNC:4544]	protein_coding	232.028895010497	1.44776269081038	1.10500687300946e-13	9.55806389444894e-12	317.319866937144	293.044133206823	264.619440504413	306.50648458579	112.045509036872	98.6379357919377
ENSG00000049540	ELN	elastin [Source:HGNC Symbol;Acc:HGNC:3327]	protein_coding	103.681602578929	-2.17969904189648	1.15962970019736e-13	9.98615629435446e-12	41.0518708974626	52.9700765563354	45.2824711023594	39.0501050073242	161.216559765283	282.518532144809
ENSG00000166033	HTRA1	HtrA serine peptidase 1 [Source:HGNC Symbol;Acc:HGNC:9476]	protein_coding	261.234942718248	-2.4296074875304	1.18871689074657e-13	1.01915454307091e-11	68.7896215038563	93.1248120103315	120.281563865642	103.888015208165	326.463533524699	854.862110196793
ENSG00000079689	SCGN	secretagogin, EF-hand calcium binding protein [Source:HGNC Symbol;Acc:HGNC:16941]	protein_coding	52.1057658200465	3.97905681667546	1.24990289142742e-13	1.06691272249827e-11	72.1181515766235	49.5526522623782	144.33787663877	44.2076660460275	2.41824839647925	0
ENSG00000148180	GSN	gelsolin [Source:HGNC Symbol;Acc:HGNC:4620]	protein_coding	270.425265934167	-2.25020346115649	1.26645226946743e-13	1.07631851826966e-11	80.9942317706695	105.940153112671	152.828339970463	108.308781812767	375.63458425311	798.845504685323
ENSG00000111859	NEDD9	neural precursor cell expressed, developmentally down-regulated 9 [Source:HGNC Symbol;Acc:HGNC:7733]	protein_coding	286.359912691863	-1.6684695532627	1.28253778198352e-13	1.0852500136071e-11	142.017283104736	180.269131506238	120.281563865642	201.881674943525	503.80174926651	569.908073464529
ENSG00000164853	UNCX	UNC homeobox [Source:HGNC Symbol;Acc:HGNC:33194]	protein_coding	88.0530582539706	2.9332539704369	1.3791310422645e-13	1.16193282876847e-11	156.44091342006	130.71647924386	89.14986498277	125.255053797078	4.8364967929585	21.9195412870973
ENSG00000144290	SLC4A10	solute carrier family 4 member 10 [Source:HGNC Symbol;Acc:HGNC:13811]	protein_coding	409.671902237538	1.57218863000702	1.57771389924526e-13	1.32351154772032e-11	685.677194990051	467.332772198636	476.881023796722	484.810737638101	181.368629735944	161.961055065774
ENSG00000101057	MYBL2	MYB proto-oncogene like 2 [Source:HGNC Symbol;Acc:HGNC:7548]	protein_coding	472.738275472411	-1.59206014163455	1.62448883915318e-13	1.35690136427465e-11	190.835724171988	282.791860324952	305.656679940926	328.610317608804	890.721492703191	837.813578084607
ENSG00000183307	TMEM121B	transmembrane protein 121B [Source:HGNC Symbol;Acc:HGNC:1844]	protein_coding	457.137243890383	1.2444165545818	1.83769343151474e-13	1.52842690445042e-11	625.763653680241	536.535614151268	536.314267118569	573.962864164256	257.140412825627	213.106651402335
ENSG00000146950	SHROOM2	shroom family member 2 [Source:HGNC Symbol;Acc:HGNC:630]	protein_coding	524.07807007698	1.79057656763089	1.99005054917968e-13	1.64810058672915e-11	608.011493292149	694.591487746785	714.613997084109	744.162378441462	127.361082214574	255.727981682801
ENSG00000119508	NR4A3	nuclear receptor subfamily 4 group A member 3 [Source:HGNC Symbol;Acc:HGNC:7982]	protein_coding	91.1281368930424	-2.35515541459821	2.08313472639029e-13	1.7170430079434e-11	28.8472606306494	36.737311160039	50.9427799901543	26.5245996276165	251.497833233842	152.219036715953
ENSG00000169946	ZFPM2	zinc finger protein, FOG family member 2 [Source:HGNC Symbol;Acc:HGNC:16700]	protein_coding	454.387134056304	-2.33292532175523	2.09094231262247e-13	1.7170430079434e-11	104.29394228004	159.764585742495	304.241602718977	148.095681254192	1162.37139590769	847.555596434428
ENSG00000164099	PRSS12	serine protease 12 [Source:HGNC Symbol;Acc:HGNC:9477]	protein_coding	59.7513014065906	-2.38601356304628	2.15385977912175e-13	1.76127811013729e-11	15.5331403395805	23.9219700576998	22.6412355511797	27.9981884958174	156.380062972325	112.033211022942
ENSG00000270953			antisense	80.9992955532322	3.04863644515672	2.24053860576837e-13	1.82449214834577e-11	138.688753031968	142.67746427271	60.8483205437954	122.307876060676	5.64257959178492	15.8307798184591
ENSG00000167553	TUBA1C	tubulin alpha 1c [Source:HGNC Symbol;Acc:HGNC:20768]	protein_coding	211.051890639979	-2.80106370760704	2.26545210265324e-13	1.83709286757656e-11	19.9711804366034	76.0376905405459	49.5277027682056	91.3625098284567	397.398819821423	632.013440444638
ENSG00000016082	ISL1	ISL LIM homeobox 1 [Source:HGNC Symbol;Acc:HGNC:6132]	protein_coding	52.6336963925145	4.04419569061399	2.30428955041836e-13	1.85953533825605e-11	85.4322718676925	96.5422363042886	19.8110811072822	111.99275398327	0.806082798826417	1.21775229372763
ENSG00000171435	KSR2	kinase suppressor of ras 2 [Source:HGNC Symbol;Acc:HGNC:18610]	protein_coding	205.34956757356	1.96632099637882	2.31223693278165e-13	1.85953533825605e-11	357.26222781035	247.763261311891	193.865579406976	301.348923547087	66.0987895037662	65.7586238612918
ENSG00000160932	LY6E	lymphocyte antigen 6 family member E [Source:HGNC Symbol;Acc:HGNC:6727]	protein_coding	147.093917289369	-1.76257893532054	2.3470000817311e-13	1.87972492142595e-11	55.4755012127873	80.3094709079923	87.7347877608213	93.5728931307581	280.516813991593	284.954036732264
ENSG00000163191	S100A11	S100 calcium binding protein A11 [Source:HGNC Symbol;Acc:HGNC:10488]	protein_coding	107.068586287181	-2.80735744991189	2.76670620073297e-13	2.20678836387971e-11	19.9711804366034	39.3003793805069	12.7356949975386	45.6812549142284	188.623374925382	336.099633068825
ENSG00000177103	DSCAML1	DS cell adhesion molecule like 1 [Source:HGNC Symbol;Acc:HGNC:14656]	protein_coding	260.590708942124	1.79696640043	2.78931615813968e-13	2.21574167631488e-11	438.25645958102	261.43295848772	321.222529382362	353.66132836822	83.0265282791209	105.944449554303
ENSG00000067182	TNFRSF1A	TNF receptor superfamily member 1A [Source:HGNC Symbol;Acc:HGNC:11916]	protein_coding	250.089750065698	-2.16409675430769	2.98784445888717e-13	2.36379792109195e-11	73.2276616008793	120.464206361988	125.941872753437	114.203137285571	348.227769093012	718.473853299299
ENSG00000154760	SLFN13	schlafen family member 13 [Source:HGNC Symbol;Acc:HGNC:26481]	protein_coding	33.5716179150901	-3.41551132543527	3.01004636591296e-13	2.37172155357887e-11	4.43804009702299	4.2717803674464	2.83015444389746	8.84153320920549	55.6197131190228	125.428486253945
ENSG00000077264	PAK3	p21 (RAC1) activated kinase 3 [Source:HGNC Symbol;Acc:HGNC:8592]	protein_coding	1634.27582470904	1.50421404152796	3.34431417998959e-13	2.62447752302248e-11	2541.88746556992	2017.13468950819	1739.12990577499	2076.28671529509	860.090346347787	571.125825758257
ENSG00000120149	MSX2	msh homeobox 2 [Source:HGNC Symbol;Acc:HGNC:7392]	protein_coding	65.0550578882232	-3.35007782279226	3.41222571598288e-13	2.66701754556059e-11	5.54755012127873	14.5240532493178	2.83015444389746	19.8934497207124	103.984681048608	243.550458745525
ENSG00000134871	COL4A2	collagen type IV alpha 2 chain [Source:HGNC Symbol;Acc:HGNC:2203]	protein_coding	1536.2290793613	-1.31437367717937	3.62548978623908e-13	2.8223712887914e-11	895.374589574388	1048.29490217135	921.215271488623	1196.55416097914	2222.37027636443	2933.56527558985
ENSG00000164330	EBF1	early B cell factor 1 [Source:HGNC Symbol;Acc:HGNC:3126]	protein_coding	281.738287463686	2.07669024159063	3.66401893248105e-13	2.84100145274686e-11	411.628218998882	424.614968524172	301.41144827508	383.869900166338	50.7832163260643	118.12197249158
ENSG00000152894	PTPRK	protein tyrosine phosphatase, receptor type K [Source:HGNC Symbol;Acc:HGNC:9674]	protein_coding	475.305495651128	-1.18208974612551	3.69636118360535e-13	2.85470560933839e-11	298.458196524796	355.41212657154	315.562220494567	355.871711670521	814.143626814681	712.385091830661
ENSG00000178718	RPP25	ribonuclease P and MRP subunit p25 [Source:HGNC Symbol;Acc:HGNC:30361]	protein_coding	114.925787060879	2.48659642804035	3.93791027044282e-13	3.02923358432246e-11	223.011514875405	130.71647924386	107.545868868103	179.777841920512	29.018980757751	19.484036699642
ENSG00000099256	PRTFDC1	phosphoribosyl transferase domain containing 1 [Source:HGNC Symbol;Acc:HGNC:23333]	protein_coding	150.960771081756	-1.5500742011892	4.02575705061491e-13	3.08461746925462e-11	87.651291916204	82.0181830549709	108.960946090052	83.9945654874522	281.322896790419	261.81674315144
ENSG00000115468	EFHD1	EF-hand domain family member D1 [Source:HGNC Symbol;Acc:HGNC:29556]	protein_coding	138.835469996485	-2.12455846725741	4.07447391200689e-13	3.10970240295993e-11	57.6945212612988	66.6397737321638	45.2824711023594	75.8898267123471	378.052832649589	209.453394521152
ENSG00000123570	RAB9B	RAB9B, member RAS oncogene family [Source:HGNC Symbol;Acc:HGNC:14090]	protein_coding	297.903460816036	1.46029918457096	4.35035725613283e-13	3.30729112964286e-11	408.299688926115	389.586369511112	302.826525497028	417.762444134959	138.646241398144	130.299495428856
ENSG00000154678	PDE1C	phosphodiesterase 1C [Source:HGNC Symbol;Acc:HGNC:8776]	protein_coding	375.0320507505	-1.49293971873531	4.69596362298171e-13	3.54913631367887e-11	248.530245433287	205.899813710916	239.148050509335	227.669480137041	800.440219234632	528.50449547779
ENSG00000101825	MXRA5	matrix remodeling associated 5 [Source:HGNC Symbol;Acc:HGNC:7539]	protein_coding	90.0755944993781	-2.55934424272409	4.70494897199234e-13	3.54913631367887e-11	26.6282405821379	20.5045457637427	52.357857212103	24.3142163253151	259.558661222106	157.090045890864
ENSG00000174453	VWC2L	von Willebrand factor C domain containing protein 2 like [Source:HGNC Symbol;Acc:HGNC:37203]	protein_coding	31.1716414193048	3.98040062411677	4.8364046688912e-13	3.63421265119538e-11	63.2420713825776	41.0090915274854	41.0372394365132	40.5236938755252	0	1.21775229372763
ENSG00000114739	ACVR2B	activin A receptor type 2B [Source:HGNC Symbol;Acc:HGNC:174]	protein_coding	1230.44484382436	1.37462593626619	5.14967382801048e-13	3.85472892464384e-11	1882.838511162	1655.74207042222	1239.60764642709	1433.80196875949	623.908086291647	546.770779883704
ENSG00000108679	LGALS3BP	galectin 3 binding protein [Source:HGNC Symbol;Acc:HGNC:6564]	protein_coding	525.353199061958	-1.36790334287523	5.24153840813217e-13	3.90846055551986e-11	274.048975991169	336.616292954776	386.316081592003	361.766067143325	792.379391246368	1000.99238544411
ENSG00000003987	MTMR7	myotubularin related protein 7 [Source:HGNC Symbol;Acc:HGNC:7454]	protein_coding	220.846898640625	1.52771856292809	5.46078164128208e-13	4.05640199628366e-11	296.239176476284	278.520079957505	249.053591062977	311.664045624494	108.01509504274	81.5894036797509
ENSG00000143032	BARHL2	BarH like homeobox 2 [Source:HGNC Symbol;Acc:HGNC:954]	protein_coding	134.349829201337	2.94977782995732	5.74608057983335e-13	4.25209962907668e-11	220.792494826894	199.919321196491	138.677567750976	207.776030416329	4.8364967929585	34.0970642243735
ENSG00000153982	GDPD1	glycerophosphodiester phosphodiesterase domain containing 1 [Source:HGNC Symbol;Acc:HGNC:20883]	protein_coding	244.439447358459	1.67209081476025	6.85178097830567e-13	5.05111217423428e-11	336.181537349491	343.45114154269	304.241602718977	293.244184771982	120.106337025136	69.4118807424747
ENSG00000131094	C1QL1	complement C1q like 1 [Source:HGNC Symbol;Acc:HGNC:24182]	protein_coding	33.5831319943452	-3.82194205766175	7.00868434221215e-13	5.14728357238237e-11	3.32853007276724	3.41742429395712	1.41507722194873	3.68397217050229	157.992228569978	31.6615596369183
ENSG00000205978	NYNRIN	NYN domain and retroviral integrase containing [Source:HGNC Symbol;Acc:HGNC:20165]	protein_coding	795.475081364803	-1.13195767209729	7.4910288678154e-13	5.48084224907606e-11	610.230513340661	486.98296188889	626.879209323288	540.807114629736	1224.43977141733	1283.51091758892
ENSG00000018189	RUFY3	RUN and FYVE domain containing 3 [Source:HGNC Symbol;Acc:HGNC:30285]	protein_coding	2967.31188837656	1.01062998945452	7.95093137249304e-13	5.79554405885616e-11	3822.26203356105	3795.90403451287	3345.2425526868	3327.36366439767	1893.48849444325	1619.61055065774
ENSG00000165458	INPPL1	inositol polyphosphate phosphatase like 1 [Source:HGNC Symbol;Acc:HGNC:6080]	protein_coding	663.14687842724	-1.07343641331646	8.01274800503609e-13	5.81880976395569e-11	489.293920696784	463.06099183119	437.258861582158	536.386348025133	1001.96091894124	1050.92022948694
ENSG00000183778	B3GALT5	beta-1,3-galactosyltransferase 5 [Source:HGNC Symbol;Acc:HGNC:920]	protein_coding	103.254953001563	-1.7670115301277	8.45472658921093e-13	6.11694754197855e-11	61.0230513340661	53.8244326298246	42.4523166584619	63.3643213326393	191.847706120687	207.017889933696
ENSG00000185477	GPRIN3	GPRIN family member 3 [Source:HGNC Symbol;Acc:HGNC:27733]	protein_coding	99.1497267247144	2.51392324238233	8.86201918066402e-13	6.38787471459568e-11	211.916414632848	112.775001700585	111.79110053395	117.150315021973	19.345987171834	21.9195412870973
ENSG00000265972	TXNIP	thioredoxin interacting protein [Source:HGNC Symbol;Acc:HGNC:16952]	protein_coding	932.055974427967	1.58619194221265	8.92154347501815e-13	6.39151613661384e-11	1111.72904430426	1058.54717505322	1600.45233802401	1049.93206859315	451.406367342793	320.268853250366
ENSG00000123119	NECAB1	N-terminal EF-hand calcium binding protein 1 [Source:HGNC Symbol;Acc:HGNC:20983]	protein_coding	48.9066791338626	-2.3329429914199	8.93275300153615e-13	6.39151613661384e-11	25.5187305578822	17.9414775432749	16.9809266633848	16.2094775502101	109.627260640393	107.162201848031
ENSG00000091972	CD200	CD200 molecule [Source:HGNC Symbol;Acc:HGNC:7203]	protein_coding	1057.70965026026	1.31459738671085	9.41903605520968e-13	6.71477215042091e-11	1496.729022721	1456.67710529922	1030.17621757868	1318.12524260572	551.360634397269	493.189678959689
ENSG00000271860			lincRNA	41.4398001966264	3.80320679390955	9.65024404608284e-13	6.85449086222132e-11	59.9135413098103	41.0090915274854	103.300637202257	41.9972827437261	2.41824839647925	0
ENSG00000129521	EGLN3	egl-9 family hypoxia inducible factor 3 [Source:HGNC Symbol;Acc:HGNC:14661]	protein_coding	48.5895943225394	-2.55814828528163	9.772170658377e-13	6.91585401284848e-11	18.8616704123477	18.7958336167642	19.8110811072822	8.84153320920549	121.718502622789	103.508944966848
ENSG00000079841	RIMS1	regulating synaptic membrane exocytosis 1 [Source:HGNC Symbol;Acc:HGNC:17282]	protein_coding	190.231576752156	1.73741882278787	9.9208086297345e-13	6.99560788231496e-11	306.224766694586	258.015534193763	200.94096551672	234.300630043946	79.8021970838153	62.1053669801089
ENSG00000070729	CNGB1	cyclic nucleotide gated channel beta 1 [Source:HGNC Symbol;Acc:HGNC:2151]	protein_coding	113.990255238475	2.5089399421236	1.14408757754418e-12	8.03835105926531e-11	184.178664026454	153.78409322807	106.130791646155	190.829758432019	13.7034075800491	35.3148165181012
ENSG00000145675	PIK3R1	phosphoinositide-3-kinase regulatory subunit 1 [Source:HGNC Symbol;Acc:HGNC:8979]	protein_coding	624.512144319468	1.08462406008252	1.17560811439975e-12	8.23010256203163e-11	802.175747536905	755.250768964523	701.87830208657	777.318127975983	328.075699122352	382.374220230475
ENSG00000225472			antisense	29.0944880205968	-3.87039743186336	1.18668572470644e-12	8.27787726675153e-11	3.32853007276724	0.85435607348928	4.24523166584619	1.47358886820092	133.003661806359	31.6615596369183
ENSG00000133958	UNC79	unc-79 homolog, NALCN channel complex subunit [Source:HGNC Symbol;Acc:HGNC:19966]	protein_coding	606.433865947003	1.31726159873099	1.20266447008248e-12	8.35937711312330e-11	903.141159744178	727.911374612866	646.69029043057	764.055828162175	326.463533524699	270.341009207533
ENSG00000135090	TAOK3	TAO kinase 3 [Source:HGNC Symbol;Acc:HGNC:18133]	protein_coding	586.537015228089	1.18983038341206	1.3114755022724e-12	9.08325132570301e-11	735.60514608156	750.124632523588	638.199827098877	771.423772503179	345.003437897706	278.865275263626
ENSG00000176406	RIMS2	regulating synaptic membrane exocytosis 2 [Source:HGNC Symbol;Acc:HGNC:17283]	protein_coding	377.628994805517	2.25819146422692	1.31830471247431e-12	9.09817245183515e-11	614.668553437684	587.796978560625	270.279749392207	598.277080489572	69.3231206990718	125.428486253945
ENSG00000187773	FAM69C	family with sequence similarity 69 member C [Source:HGNC Symbol;Acc:HGNC:31729]	protein_coding	35.2178899856096	-3.90208384137371	1.32375655973438e-12	9.1035159595585e-11	3.32853007276724	1.70871214697856	2.83015444389746	2.94717773640183	174.919967345332	25.5727981682801
ENSG00000154721	JAM2	junctional adhesion molecule 2 [Source:HGNC Symbol;Acc:HGNC:14686]	protein_coding	312.275273558062	-1.30861809168486	1.43808844159932e-12	9.85495677831195e-11	178.631113905175	202.482389416959	249.053591062977	199.671291641224	540.881558012526	502.93169730951
ENSG00000242779	ZNF702P	zinc finger protein 702, pseudogene [Source:HGNC Symbol;Acc:HGNC:25775]	transcribed_processed_pseudogene	70.2685882718554	-1.94330825060106	1.48621085801589e-12	1.01405696518336e-10	32.1757907034167	33.3198868660819	42.4523166584619	30.9453662322192	142.676655392276	140.041513778677
ENSG00000153266	FEZF2	FEZ family zinc finger 2 [Source:HGNC Symbol;Acc:HGNC:13506]	protein_coding	765.979783494657	-1.37181131851896	1.49018750407174e-12	1.01405696518336e-10	428.270869362718	433.158529259065	638.199827098877	481.126765467599	1393.71715917087	1221.40555060881
ENSG00000183036	PCP4	Purkinje cell protein 4 [Source:HGNC Symbol;Acc:HGNC:8742]	protein_coding	74.1714053365967	-2.68698257639084	1.56680307162656e-12	1.06247809686398e-10	8.87608019404597	28.1937504251462	24.0563127731284	27.9981884958174	125.748916616921	230.155183514521
ENSG00000049089	COL9A2	collagen type IX alpha 2 chain [Source:HGNC Symbol;Acc:HGNC:2218]	protein_coding	84.2264597616106	-2.94083834179205	1.65815354115844e-12	1.12052028534811e-10	16.6426503638362	19.6501896902534	32.5467761048208	15.4726831161096	98.3421014568228	322.704357837821
ENSG00000169302	STK32A	serine/threonine kinase 32A [Source:HGNC Symbol;Acc:HGNC:28317]	protein_coding	85.6938123876332	2.69107558479993	1.84249397188877e-12	1.24078261871624e-10	115.389042522598	91.416099863353	183.960038853335	94.3096875648586	19.345987171834	9.74201834982101
ENSG00000113083	LOX	lysyl oxidase [Source:HGNC Symbol;Acc:HGNC:6664]	protein_coding	136.630706214125	-2.15778333524026	1.99578274254415e-12	1.33937668053084e-10	37.7233408246954	58.9505690707603	62.2633977657441	76.6266211464476	212.805858890174	371.414449586926
ENSG00000164930	FZD6	frizzled class receptor 6 [Source:HGNC Symbol;Acc:HGNC:4044]	protein_coding	164.942120852199	-2.27666156348705	2.018240602494e-12	1.34979376652022e-10	38.8328508489511	84.5812512754387	65.0935522096416	75.8898267123471	244.243088044404	481.012156022412
ENSG00000092010	PSME1	proteasome activator subunit 1 [Source:HGNC Symbol;Acc:HGNC:9568]	protein_coding	219.096032258764	-1.28711609996127	2.14148977830519e-12	1.42731760497861e-10	138.688753031968	140.968752125731	165.564034968001	142.201325781388	376.440667051937	350.712660593556
ENSG00000137076	TLN1	talin 1 [Source:HGNC Symbol;Acc:HGNC:11845]	protein_coding	977.625930820867	-1.5178966617801	2.39198082448886e-12	1.58383315096314e-10	454.899109944856	670.669517689085	523.57857212103	713.953806643343	1479.9680186453	2022.68655988159
ENSG00000112977	DAP	death associated protein [Source:HGNC Symbol;Acc:HGNC:2672]	protein_coding	620.119616049612	-1.56092283671867	2.39259555227193e-12	1.58383315096314e-10	270.720445918402	429.741104965108	311.316988828721	456.812549142284	1067.25362564618	1184.87298179698
ENSG00000131771	PPP1R1B	protein phosphatase 1 regulatory inhibitor subunit 1B [Source:HGNC Symbol;Acc:HGNC:9287]	protein_coding	73.7300624965633	-2.83572949503931	2.41399831929576e-12	1.59258424712319e-10	14.4236303153247	10.2522728818714	42.4523166584619	14.7358886820092	162.02264256411	198.493623877603
ENSG00000175445	LPL	lipoprotein lipase [Source:HGNC Symbol;Acc:HGNC:6677]	protein_coding	149.768962264049	-2.46562436614743	2.55298333200205e-12	1.67858654079135e-10	53.2564811642758	61.5136372912282	29.7166216609233	66.3114990690412	200.714616907778	487.10091749105
ENSG00000113100	CDH9	cadherin 9 [Source:HGNC Symbol;Acc:HGNC:1768]	protein_coding	29.6527579303453	3.7427625832205	2.66098288301505e-12	1.74370534913262e-10	45.4899109944856	52.9700765563354	33.9618533267695	43.470871611927	0.806082798826417	1.21775229372763
ENSG00000128045	RASL11B	RAS like family 11 member B [Source:HGNC Symbol;Acc:HGNC:23804]	protein_coding	122.016614792082	-2.01191223960539	2.7526223600535e-12	1.79770256279735e-10	45.4899109944856	52.1157204828461	89.14986498277	45.6812549142284	230.539680464355	269.123256913805
ENSG00000111058	ACSS3	acyl-CoA synthetase short chain family member 3 [Source:HGNC Symbol;Acc:HGNC:24723]	protein_coding	79.5065399674759	-1.88829044393982	2.97921329160174e-12	1.93729468761662e-10	32.1757907034167	36.737311160039	50.9427799901543	41.2604883096256	153.961814575846	161.961055065774
ENSG00000151632	AKR1C2	aldo-keto reductase family 1 member C2 [Source:HGNC Symbol;Acc:HGNC:385]	protein_coding	90.3389040993952	2.54749379472167	2.98627276890856e-12	1.93729468761662e-10	149.783853274526	144.386176419688	76.4141699852314	136.306970308585	24.1824839647925	10.9597706435486
ENSG00000153404	PLEKHG4B	pleckstrin homology and RhoGEF domain containing G4B [Source:HGNC Symbol;Acc:HGNC:29399]	protein_coding	274.374766205895	-1.70513571987253	3.08587898378399e-12	1.99526168712306e-10	134.250712934945	156.347161448538	108.960946090052	204.828852679927	473.170602911107	568.690321170801
ENSG00000166923	GREM1	gremlin 1, DAN family BMP antagonist [Source:HGNC Symbol;Acc:HGNC:2001]	protein_coding	49.8376921062928	-3.22628631282371	3.11928186009188e-12	2.01018091261948e-10	7.76657016979023	8.5435607348928	12.7356949975386	8.84153320920549	208.775444896042	52.3633486302879
ENSG00000175161	CADM2	cell adhesion molecule 2 [Source:HGNC Symbol;Acc:HGNC:29849]	protein_coding	446.356089975976	1.64466622360699	3.18173268460808e-12	2.04365945570437e-10	712.305435572189	539.098682371736	496.692104904004	571.752480861955	133.003661806359	225.284174339611
ENSG00000122591	FAM126A	family with sequence similarity 126 member A [Source:HGNC Symbol;Acc:HGNC:24587]	protein_coding	522.905740884516	-1.40083589505402	3.25913691948164e-12	2.08649087917604e-10	266.282405821379	344.30549761618	418.862857696824	305.76969015169	975.360186579964	826.853807441058
ENSG00000008282	SYPL1	synaptophysin like 1 [Source:HGNC Symbol;Acc:HGNC:11507]	protein_coding	257.03435681058	-1.42056956280614	3.34814248041761e-12	2.13644422799631e-10	126.484142765155	189.66704831462	159.903726080207	172.409897579507	467.528023319322	426.213302804669
ENSG00000188738	FSIP2	fibrous sheath interacting protein 2 [Source:HGNC Symbol;Acc:HGNC:21675]	protein_coding	629.505294865873	1.32678110465789	3.42501193683871e-12	2.17835236322729e-10	939.754990544617	697.154555967252	687.727529867083	836.99847713812	337.748692708269	277.647522969899
ENSG00000151388	ADAMTS12	ADAM metallopeptidase with thrombospondin type 1 motif 12 [Source:HGNC Symbol;Acc:HGNC:14605]	protein_coding	239.242071652491	-2.64277786017545	3.48093637481904e-12	2.20670956764587e-10	39.9423608732069	103.377084892203	39.6221622145644	113.46634285147	392.562323028465	746.482156055035
ENSG00000102452	NALCN	sodium leak channel, non-selective [Source:HGNC Symbol;Acc:HGNC:19082]	protein_coding	175.074207883453	2.51783618976987	3.53085404815796e-12	2.23108706120942e-10	320.648397009911	263.996026708188	148.583108304617	243.878957687251	18.5399043730076	54.7988532177432
ENSG00000083444	PLOD1	procollagen-lysine,2-oxoglutarate 5-dioxygenase 1 [Source:HGNC Symbol;Acc:HGNC:9081]	protein_coding	222.810141400741	-1.66502413566639	3.75619656342936e-12	2.36579603616383e-10	103.184432255784	137.551327831774	111.79110053395	148.095681254192	334.524361512963	501.713945015782
ENSG00000185650	ZFP36L1	ZFP36 ring finger protein like 1 [Source:HGNC Symbol;Acc:HGNC:1107]	protein_coding	1101.29573398989	-1.24829431511993	4.05373313899864e-12	2.54495981778037e-10	594.69737300108	901.34565753119	741.500464301135	752.267117216567	1874.14250727142	1743.82128461796
ENSG00000198947	DMD	dystrophin [Source:HGNC Symbol;Acc:HGNC:2928]	protein_coding	597.483426456022	-1.2637221624012	4.14719367437047e-12	2.59526312831505e-10	380.561938319721	427.17803674464	335.373301601849	465.654082351489	892.333658300843	1083.79954141759
ENSG00000133083	DCLK1	doublecortin like kinase 1 [Source:HGNC Symbol;Acc:HGNC:2700]	protein_coding	2631.15924264003	1.24512211691438	4.18113251790619e-12	2.60811541870161e-10	3726.84417147505	3439.63755186784	2586.76116172228	3325.15328109536	1496.89575742066	1211.66353225899
ENSG00000198673	FAM19A2	family with sequence similarity 19 member A2, C-C motif chemokine like [Source:HGNC Symbol;Acc:HGNC:21589]	protein_coding	95.7094688794307	2.28167763492341	4.23269341672924e-12	2.63184278838289e-10	165.316993614106	135.842615684796	83.4895560949751	141.464531347288	22.5703183671397	25.5727981682801
ENSG00000129116	PALLD	palladin, cytoskeletal associated protein [Source:HGNC Symbol;Acc:HGNC:17068]	protein_coding	2010.14759507713	-2.11693962772604	4.29894265225654e-12	2.66452299038907e-10	605.792473243638	1184.99187392963	591.502278774569	1178.87109456073	3040.54431717324	5459.18353278095
ENSG00000106853	PTGR1	prostaglandin reductase 1 [Source:HGNC Symbol;Acc:HGNC:18429]	protein_coding	117.834790508591	-1.68456856497125	4.38625728133578e-12	2.71001076855102e-10	54.3659911885316	64.076705511696	66.5086294315903	77.3634155805481	197.490285712472	247.203715626708
ENSG00000103044	HAS3	hyaluronan synthase 3 [Source:HGNC Symbol;Acc:HGNC:4820]	protein_coding	214.944683433148	2.41391085128704	4.62051636278199e-12	2.84571169153364e-10	409.409198950371	321.237883631969	134.432336085129	327.873523174704	41.9163055389737	54.7988532177432
ENSG00000096968	JAK2	Janus kinase 2 [Source:HGNC Symbol;Acc:HGNC:6192]	protein_coding	194.135121583378	1.4380409076118	4.77723273745321e-12	2.93294963836954e-10	266.282405821379	258.869890267252	210.846506070361	251.246902028256	88.6691078709058	88.8959174421167
ENSG00000172985	SH3RF3	SH3 domain containing ring finger 3 [Source:HGNC Symbol;Acc:HGNC:24699]	protein_coding	210.579866059057	-1.75740248366638	5.35895655585169e-12	3.2797488204398e-10	119.827082619621	89.7073877163744	151.413262748514	96.5200708671599	474.782768508759	331.228623893914
ENSG00000198734	F5	coagulation factor V [Source:HGNC Symbol;Acc:HGNC:3542]	protein_coding	17.9943977223396	-3.47397426030406	5.46401164697218e-12	3.33356096154773e-10	2.21902004851149	3.41742429395712	1.41507722194873	2.21038330230137	47.5588851307586	51.1455963365603
ENSG00000104888	SLC17A7	solute carrier family 17 member 7 [Source:HGNC Symbol;Acc:HGNC:16704]	protein_coding	229.957584334794	-2.24660556489037	6.24157664677721e-12	3.79604889686181e-10	85.4322718676925	66.6397737321638	149.998185526565	77.3634155805481	664.212226232967	336.099633068825
ENSG00000220205	VAMP2	vesicle associated membrane protein 2 [Source:HGNC Symbol;Acc:HGNC:12643]	protein_coding	1310.44353862099	1.17233564470676	6.27548745662559e-12	3.80478308040023e-10	1663.15552635936	1474.6185828425	1849.50592908699	1468.43130716221	790.767225648715	616.182660626179
ENSG00000164300	SERINC5	serine incorporator 5 [Source:HGNC Symbol;Acc:HGNC:18825]	protein_coding	375.689998107497	-1.37451281608413	6.30103356831457e-12	3.80840730765646e-10	228.559064996684	226.404359474659	312.732066050669	203.355263811726	627.938500285779	655.150734025463
ENSG00000120896	SORBS3	sorbin and SH3 domain containing 3 [Source:HGNC Symbol;Acc:HGNC:30907]	protein_coding	268.049915148304	-1.60475837988708	6.49859709410649e-12	3.91565624289475e-10	117.608062571109	158.055873595517	171.224343855796	174.620280881808	397.398819821423	589.392110164171
ENSG00000240694	PNMA2	PNMA family member 2 [Source:HGNC Symbol;Acc:HGNC:9159]	protein_coding	1294.33711063403	1.07708202791095	6.66909106016824e-12	4.00598303126525e-10	1727.5071077662	1609.6068424538	1308.94643030258	1645.26197134632	739.177926523824	735.522385411486
ENSG00000011304	PTBP1	polypyrimidine tract binding protein 1 [Source:HGNC Symbol;Acc:HGNC:9583]	protein_coding	1718.61464971417	-1.29431998486018	6.87609894693399e-12	4.11761962169937e-10	977.478331369313	1166.19604031287	1122.15623700534	1310.75729826471	2347.31311018253	3387.78688115026
ENSG00000166833	NAV2	neuron navigator 2 [Source:HGNC Symbol;Acc:HGNC:15997]	protein_coding	301.762516057158	-1.36001052648166	7.18092963049419e-12	4.28697093462202e-10	207.478374535825	181.977843653217	189.62034774113	201.881674943525	425.611717780348	604.005137688902
ENSG00000204103	MAFB	MAF bZIP transcription factor B [Source:HGNC Symbol;Acc:HGNC:6408]	protein_coding	113.686793907035	-1.67224004540172	7.20521774703131e-12	4.28831644626065e-10	68.7896215038563	56.3875008502925	60.8483205437954	69.9954712395435	243.437005245578	182.662844059144
ENSG00000183145	RIPPLY3	ripply transcriptional repressor 3 [Source:HGNC Symbol;Acc:HGNC:3047]	protein_coding	78.193351747481	-3.09919772260583	7.29845638708587e-12	4.33056579894711e-10	6.65706014553448	23.0676139842106	9.90554055364111	24.3142163253151	98.3421014568228	306.873578019362
ENSG00000118946	PCDH17	protocadherin 17 [Source:HGNC Symbol;Acc:HGNC:14267]	protein_coding	335.74947058739	1.27614192246736	7.37325395019382e-12	4.36164949479247e-10	480.417840502738	407.527847054386	396.221622145644	392.711433375544	185.399043730076	152.219036715953
ENSG00000177426	TGIF1	TGFB induced factor homeobox 1 [Source:HGNC Symbol;Acc:HGNC:11776]	protein_coding	295.802946185781	-1.51679370415749	7.54758028781875e-12	4.45124265337965e-10	136.469732983457	216.152086592788	175.469575521643	185.672197393315	457.048946934578	604.005137688902
ENSG00000076706	MCAM	melanoma cell adhesion molecule [Source:HGNC Symbol;Acc:HGNC:6934]	protein_coding	341.198570590842	-2.36415557134039	7.84427202587996e-12	4.6122423615612e-10	84.3227618434368	164.036366109942	100.47048275836	165.778747672603	420.77522098739	1111.80784417332
ENSG00000276644	DACH1	dachshund family transcription factor 1 [Source:HGNC Symbol;Acc:HGNC:2663]	protein_coding	641.211599479916	-1.32819582218183	7.87705770429716e-12	4.61756918798287e-10	406.080668877603	463.915347904679	362.259768818875	451.65498810358	1276.83515334104	886.523669833712
ENSG00000150687	PRSS23	serine protease 23 [Source:HGNC Symbol;Acc:HGNC:14370]	protein_coding	473.32469994759	-1.94342651833107	7.99404505525535e-12	4.67207522118257e-10	140.90777308048	314.403035044055	174.054498299694	292.507390337882	893.945823898496	1024.12967902493
ENSG00000172260	NEGR1	neuronal growth regulator 1 [Source:HGNC Symbol;Acc:HGNC:17302]	protein_coding	356.541511211431	1.49750024456513	8.10388893944263e-12	4.72209241136025e-10	451.570579872089	430.595461038597	522.163494899081	419.972827437261	120.106337025136	194.84036699642
ENSG00000019549	SNAI2	snail family transcriptional repressor 2 [Source:HGNC Symbol;Acc:HGNC:11094]	protein_coding	124.412837601684	-2.22818745030351	8.27200114119843e-12	4.80566227492549e-10	37.7233408246954	66.6397737321638	26.8864672170259	71.4690601077444	251.497833233842	292.26055049463
ENSG00000197956	S100A6	S100 calcium binding protein A6 [Source:HGNC Symbol;Acc:HGNC:10496]	protein_coding	27.6476524086304	-3.30290787388884	8.56565716631128e-12	4.96145296936756e-10	1.10951002425575	5.98049251442496	2.83015444389746	7.36794434100458	52.3953819237171	96.2024312044825
ENSG00000165731	RET	ret proto-oncogene [Source:HGNC Symbol;Acc:HGNC:9967]	protein_coding	51.3060802041624	3.33688284408543	8.61799348636979e-12	4.97695517008098e-10	93.1988420374827	87.9986755693958	29.7166216609233	88.4153320920549	2.41824839647925	6.08876146863813
ENSG00000008441	NFIX	nuclear factor I X [Source:HGNC Symbol;Acc:HGNC:7788]	protein_coding	652.266679912321	-3.77858758945111	9.5345435891067e-12	5.4899789151241e-10	29.9567706549052	47.8439401153997	108.960946090052	49.3652270847307	2806.78030551358	870.692890015253
ENSG00000131095	GFAP	glial fibrillary acidic protein [Source:HGNC Symbol;Acc:HGNC:4235]	protein_coding	214.036843250492	-4.25328188962801	9.78392155180803e-12	5.61695224900554e-10	4.43804009702299	5.12613644093568	2.83015444389746	5.1575610387032	1165.595727103	101.073440379393
ENSG00000177432	NAP1L5	nucleosome assembly protein 1 like 5 [Source:HGNC Symbol;Acc:HGNC:19968]	protein_coding	365.59952804073	1.27348387442193	9.99565732128893e-12	5.72163184667427e-10	507.046081084876	485.274249741911	418.862857696824	414.078471964457	203.938948103083	164.39655965323
ENSG00000182197	EXT1	exostosin glycosyltransferase 1 [Source:HGNC Symbol;Acc:HGNC:3512]	protein_coding	581.999119532747	-1.55442507717324	1.02910541263883e-11	5.87344561313107e-10	311.772316815865	373.353604114815	291.505907721438	403.763349887051	793.99155684402	1317.60798181329
ENSG00000138622	HCN4	hyperpolarization activated cyclic nucleotide gated potassium channel 4 [Source:HGNC Symbol;Acc:HGNC:16882]	protein_coding	260.383616548356	1.89012665744739	1.11765180227282e-11	6.32775549321984e-10	428.270869362718	320.38352755848	254.713899950771	382.396311298138	62.0683755096341	114.468715610397
ENSG00000116819	TFAP2E	transcription factor AP-2 epsilon [Source:HGNC Symbol;Acc:HGNC:30774]	protein_coding	75.4023257685366	2.68445855582074	1.11792785301095e-11	6.32775549321984e-10	112.06051244983	96.5422363042886	141.507722194873	75.1530322782467	6.44866239061133	20.7017889933696
ENSG00000136108	CKAP2	cytoskeleton associated protein 2 [Source:HGNC Symbol;Acc:HGNC:1990]	protein_coding	824.962145580645	-1.00591067299897	1.11857843539912e-11	6.32775549321984e-10	556.974032176385	650.164971925342	595.747510440415	654.273457481206	1326.00620406946	1166.60669739107
ENSG00000188153	COL4A5	collagen type IV alpha 5 chain [Source:HGNC Symbol;Acc:HGNC:2207]	protein_coding	1137.61307282443	-1.39825993728207	1.12171187193549e-11	6.32775549321984e-10	669.034544626215	749.270276450098	616.973668769646	861.312693463435	1562.99454692442	2366.09270671278
ENSG00000130702	LAMA5	laminin subunit alpha 5 [Source:HGNC Symbol;Acc:HGNC:6485]	protein_coding	869.410990852375	-1.27361465942964	1.13950995803826e-11	6.40957884489611e-10	630.201693777264	514.322356240546	495.277027682056	693.323562488531	1292.95680931757	1590.38449560828
ENSG00000100345	MYH9	myosin heavy chain 9 [Source:HGNC Symbol;Acc:HGNC:7579]	protein_coding	2723.30376398018	-1.96064975349288	1.1998395020929e-11	6.72947446389974e-10	859.870268798204	1595.08278920449	977.818360366573	1830.19737430554	4184.37580870793	6892.47798249836
ENSG00000118922	KLF12	Kruppel like factor 12 [Source:HGNC Symbol;Acc:HGNC:6346]	protein_coding	1612.4112775492	1.24708783918882	1.20657929202469e-11	6.74782936246683e-10	2375.46096193155	1905.21404388109	1577.81110247283	2157.33410304614	786.736811654583	871.91064230898
ENSG00000224940	PRRT4	proline rich transmembrane protein 4 [Source:HGNC Symbol;Acc:HGNC:37280]	protein_coding	74.956772784969	2.30032384271458	1.2389005673326e-11	6.90873433851777e-10	136.469732983457	92.2704559368422	79.2443244291289	105.361604076365	19.345987171834	17.0485321121868
ENSG00000198846	TOX	thymocyte selection associated high mobility group box [Source:HGNC Symbol;Acc:HGNC:18988]	protein_coding	320.570326164187	1.28081276761603	1.34330957640917e-11	7.46956885030723e-10	339.510067422258	423.760612450683	414.617626030978	421.446416305462	147.513152185234	176.574082590506
ENSG00000203867	RBM20	RNA binding motif protein 20 [Source:HGNC Symbol;Acc:HGNC:27424]	protein_coding	44.2622686178284	-2.86499858765888	1.44626016269503e-11	8.01912116420816e-10	8.87608019404597	16.2327653962963	5.66030888779492	13.2622998138082	69.3231206990718	152.219036715953
ENSG00000231764	DLX6-AS1	DLX6 antisense RNA 1 [Source:HGNC Symbol;Acc:HGNC:37151]	antisense	1325.83126794149	3.8155125108506	1.50502091607567e-11	8.2979641458185e-10	2661.71454818954	1814.65230009123	1591.96187469232	1813.25110232123	8.86691078709058	64.5408715675642
ENSG00000198931	APRT	adenine phosphoribosyltransferase [Source:HGNC Symbol;Acc:HGNC:626]	protein_coding	159.990487688044	-1.5474277706699	1.50507724975538e-11	8.2979641458185e-10	79.8847217464138	93.1248120103315	106.130791646155	101.677631905863	244.243088044404	334.881880775097
ENSG00000128342	LIF	LIF, interleukin 6 family cytokine [Source:HGNC Symbol;Acc:HGNC:6596]	protein_coding	46.2901033813843	-2.64379403330407	1.5300010607412e-11	8.41154820456079e-10	5.54755012127873	17.0871214697856	14.1507722194873	19.1566552866119	90.2812734685587	131.517247722584
ENSG00000100884	CPNE6	copine 6 [Source:HGNC Symbol;Acc:HGNC:2319]	protein_coding	80.2113141552339	3.02846312459549	1.59035908873482e-11	8.71875171407242e-10	163.097973565595	64.9310615851853	169.809266633848	64.8379102008403	11.2851591835698	7.30651376236576
ENSG00000128833	MYO5C	myosin VC [Source:HGNC Symbol;Acc:HGNC:7604]	protein_coding	106.190330122211	-2.12733580566001	1.60083962764334e-11	8.75155641381872e-10	27.7377506063937	53.8244326298246	48.1126255462568	55.2595825575343	168.471304954721	283.736284438537
ENSG00000074800	ENO1	enolase 1 [Source:HGNC Symbol;Acc:HGNC:3350]	protein_coding	3628.41455859151	-1.40235247719394	1.66611569554328e-11	9.05921127760522e-10	1772.99701876068	2692.07598756472	2010.82473238915	2751.92721136521	5487.00561161142	7055.65678985787
ENSG00000132639	SNAP25	synaptosome associated protein 25 [Source:HGNC Symbol;Acc:HGNC:11132]	protein_coding	1097.88123376244	1.31726718697378	1.66642566919262e-11	9.05921127760522e-10	1316.98839879157	1223.43789723665	1788.6576085432	1179.60788899483	558.615379586707	519.980229421696
ENSG00000050438	SLC4A8	solute carrier family 4 member 8 [Source:HGNC Symbol;Acc:HGNC:11034]	protein_coding	1477.2949413692	1.15216385103501	1.69442973397387e-11	9.18579149933131e-10	2096.97394584336	1784.74983751911	1532.52863137047	1842.72287968524	885.884995910232	720.909357886755
ENSG00000143320	CRABP2	cellular retinoic acid binding protein 2 [Source:HGNC Symbol;Acc:HGNC:2339]	protein_coding	191.94097118716	-2.60237815720912	1.70503911294667e-11	9.21763089338001e-10	42.1613809217184	73.4746223200781	32.5467761048208	93.5728931307581	252.303916032668	657.586238612918
ENSG00000146938	NLGN4X	neuroligin 4, X-linked [Source:HGNC Symbol;Acc:HGNC:14287]	protein_coding	680.846616317016	1.43566109776306	1.71991706302544e-11	9.27230633811663e-10	947.521560714408	973.965923777779	601.40781932821	940.149697912184	317.596622737608	304.438073431907
ENSG00000140022	STON2	stonin 2 [Source:HGNC Symbol;Acc:HGNC:30652]	protein_coding	154.423611885546	-1.52757241356234	1.77148179896872e-11	9.52391678771525e-10	93.1988420374827	94.8335241573101	80.6594016510776	102.414426339964	321.62703673174	233.808440395704
ENSG00000185340	GAS2L1	growth arrest specific 2 like 1 [Source:HGNC Symbol;Acc:HGNC:16955]	protein_coding	75.5823159403709	-2.07290364650736	1.86207132956514e-11	9.98336975647292e-10	28.8472606306494	27.339394351657	42.4523166584619	38.3133105732238	124.136751019268	192.404862408965
ENSG00000171160	MORN4	MORN repeat containing 4 [Source:HGNC Symbol;Acc:HGNC:24001]	protein_coding	329.228261286322	1.10264844323012	1.86812535446007e-11	9.98704841159695e-10	423.832829265695	402.401710613451	391.976390479798	388.290666770941	186.205126528902	182.662844059144
ENSG00000122641	INHBA	inhibin beta A subunit [Source:HGNC Symbol;Acc:HGNC:6066]	protein_coding	63.4305701714128	-2.91634563244797	1.87302058895945e-11	9.98704841159695e-10	4.43804009702299	29.9024625721248	15.565849441436	11.7887109456073	193.45987171834	125.428486253945
ENSG00000181085	MAPK15	mitogen-activated protein kinase 15 [Source:HGNC Symbol;Acc:HGNC:24667]	protein_coding	98.5749392376821	-2.98819425293458	1.91326179787374e-11	1.01737434727373e-09	6.65706014553448	28.1937504251462	15.565849441436	38.3133105732238	143.482738191102	359.23692664965
ENSG00000148204	CRB2	crumbs 2, cell polarity complex component [Source:HGNC Symbol;Acc:HGNC:18688]	protein_coding	481.219157674172	-1.76879334524188	1.95885745967097e-11	1.03878157711489e-09	252.96828553031	257.161178120273	226.412355511797	291.033801469681	593.276939936243	1266.46238547673
ENSG00000187210	GCNT1	glucosaminyl (N-acetyl) transferase 1, core 2 [Source:HGNC Symbol;Acc:HGNC:4203]	protein_coding	234.238300166671	-2.41091742286392	1.99755101552701e-11	1.05642222457029e-09	58.8040312855546	97.3965923777779	38.2070849926157	144.41170908369	474.782768508759	591.827614751626
ENSG00000184557	SOCS3	suppressor of cytokine signaling 3 [Source:HGNC Symbol;Acc:HGNC:19391]	protein_coding	111.323949697146	-1.96634884903745	2.0623049284583e-11	1.08771215495001e-09	42.1613809217184	56.3875008502925	41.0372394365132	72.2058545418448	184.592960931249	271.558761501261
ENSG00000122359	ANXA11	annexin A11 [Source:HGNC Symbol;Acc:HGNC:535]	protein_coding	86.5260641334195	-2.41272842193144	2.09321860589107e-11	1.1010329866987e-09	16.6426503638362	33.3198868660819	25.4713899950771	48.6284326506302	151.543566179366	243.550458745525
ENSG00000184672	RALYL	RALY RNA binding protein like [Source:HGNC Symbol;Acc:HGNC:27036]	protein_coding	143.464799605648	2.32825390093634	2.2671598274638e-11	1.18931171326417e-09	240.763675263497	255.452465973295	99.0554055364111	196.724113904822	29.8250635565774	38.968073399284
ENSG00000155660	PDIA4	protein disulfide isomerase family A member 4 [Source:HGNC Symbol;Acc:HGNC:30167]	protein_coding	1116.59438372788	-1.49787543464004	2.27915153933526e-11	1.19238836716513e-09	510.374611157643	776.609670801755	667.916448759801	764.792622596275	1556.54588453381	2423.32706451798
ENSG00000162415	ZSWIM5	zinc finger SWIM-type containing 5 [Source:HGNC Symbol;Acc:HGNC:29299]	protein_coding	555.341474216509	1.35065259170492	2.32641056492532e-11	1.2138499306857e-09	786.642607197324	684.339214864913	583.011815442877	744.899172875563	315.178374341129	217.977660577245
ENSG00000186895	FGF3	fibroblast growth factor 3 [Source:HGNC Symbol;Acc:HGNC:3681]	protein_coding	36.2226557022336	3.69266194029631	2.44171250875306e-11	1.26848197200125e-09	55.4755012127873	61.5136372912282	19.8110811072822	78.1002100146485	0	2.43550458745525
ENSG00000131435	PDLIM4	PDZ and LIM domain 4 [Source:HGNC Symbol;Acc:HGNC:16501]	protein_coding	72.8006112024059	-2.5405813794733	2.44415136933753e-11	1.26848197200125e-09	12.2046102668132	31.6111747191034	16.9809266633848	33.892543968621	124.136751019268	217.977660577245
ENSG00000144834	TAGLN3	transgelin 3 [Source:HGNC Symbol;Acc:HGNC:29868]	protein_coding	1593.60994212496	0.90845781217379	2.46568998393708e-11	1.27625687413254e-09	1801.84427939133	1734.34282918324	2029.22073627448	1997.44971084634	1014.85824372246	983.943853331922
ENSG00000183117	CSMD1	CUB and Sushi multiple domains 1 [Source:HGNC Symbol;Acc:HGNC:14026]	protein_coding	58.6835228842562	2.57613567622507	2.63280870458981e-11	1.35727097955191e-09	82.1037417949253	59.8049251442496	113.206177755898	75.1530322782467	12.0912419823963	9.74201834982101
ENSG00000128283	CDC42EP1	CDC42 effector protein 1 [Source:HGNC Symbol;Acc:HGNC:17014]	protein_coding	79.6141349973448	-2.47040365238375	2.63615471313648e-11	1.35727097955191e-09	9.98559021830172	30.7568186456141	31.1316988828721	38.3133105732238	150.73748338054	216.759908283517
ENSG00000171368	TPPP	tubulin polymerization promoting protein [Source:HGNC Symbol;Acc:HGNC:24164]	protein_coding	325.847096322204	1.32374066913021	2.66683948186989e-11	1.36944670174543e-09	488.184410672529	368.22746767388	359.429614374978	419.23603300316	150.73748338054	169.26756882814
ENSG00000150760	DOCK1	dedicator of cytokinesis 1 [Source:HGNC Symbol;Acc:HGNC:2987]	protein_coding	371.018090458898	-1.42231339064222	2.72182481206089e-11	1.39400406558761e-09	208.58788456008	222.132579107213	247.638513841028	255.667668632859	505.413914864163	786.667981748046
ENSG00000115594	IL1R1	interleukin 1 receptor type 1 [Source:HGNC Symbol;Acc:HGNC:5993]	protein_coding	63.4050719041068	-3.13551884893142	2.73539913161645e-11	1.39727920996114e-09	3.32853007276724	20.5045457637427	4.24523166584619	19.8934497207124	112.045509036872	220.4131651647
ENSG00000085552	IGSF9	immunoglobulin superfamily member 9 [Source:HGNC Symbol;Acc:HGNC:18132]	protein_coding	391.719908487841	-1.13714753324556	2.91353234932481e-11	1.48437608854868e-09	294.020156427773	270.830875296102	236.317896065438	307.980073453991	643.254073463481	597.916376220264
ENSG00000086062	B4GALT1	beta-1,4-galactosyltransferase 1 [Source:HGNC Symbol;Acc:HGNC:924]	protein_coding	178.9424065983	-2.25260676016187	2.9457655636076e-11	1.49687961877105e-09	46.5994210187414	100.814016671735	46.6975483243081	92.8360986966577	278.90464839394	507.80270648442
ENSG00000169783	LINGO1	leucine rich repeat and Ig domain containing 1 [Source:HGNC Symbol;Acc:HGNC:21205]	protein_coding	850.549626965153	1.37615240186891	3.05288593797821e-11	1.54578857478559e-09	1229.33710687537	1046.58619002437	914.13988537888	1104.45485671659	314.372291542303	494.407431253416
ENSG00000167601	AXL	AXL receptor tyrosine kinase [Source:HGNC Symbol;Acc:HGNC:905]	protein_coding	225.312043443975	-1.91623671478954	3.05790053073914e-11	1.54578857478559e-09	67.6801114796006	136.696971758285	94.8101738705649	143.674914649589	375.63458425311	533.3755046527
ENSG00000138468	SENP7	SUMO1/sentrin specific peptidase 7 [Source:HGNC Symbol;Acc:HGNC:30402]	protein_coding	797.192334312003	0.954307232497638	3.07437332636442e-11	1.55008947351566e-09	913.126749962479	962.859294822418	965.082665369034	969.621475276202	527.984233231303	444.479587210583
ENSG00000173114	LRRN3	leucine rich repeat neuronal 3 [Source:HGNC Symbol;Acc:HGNC:17200]	protein_coding	736.250463826723	1.8084662495373	3.34367687684975e-11	1.6815152293863e-09	1127.26218464384	1103.82804694815	635.36967265498	1027.09144113604	182.980795333597	340.970642243735
ENSG00000136205	TNS3	tensin 3 [Source:HGNC Symbol;Acc:HGNC:21616]	protein_coding	425.510382148544	-1.76649381430974	3.49782385666031e-11	1.75450123449286e-09	188.616704123477	272.53958744308	168.394189411899	277.771501655872	604.562099119813	1041.17821113712
ENSG00000088280	ASAP3	ArfGAP with SH3 domain, ankyrin repeat and PH domain 3 [Source:HGNC Symbol;Acc:HGNC:14987]	protein_coding	381.617390710375	-1.26343743388985	3.52521230642536e-11	1.76369362230464e-09	196.383274293267	274.248299590059	287.260676055592	271.140351748968	640.835825067001	619.835917507362
ENSG00000102385	DRP2	dystrophin related protein 2 [Source:HGNC Symbol;Acc:HGNC:3032]	protein_coding	73.0359082316774	2.19354423734118	3.59220287893419e-11	1.79260134435429e-09	122.046102668132	87.1443194959065	91.9800194266675	99.4672486035618	24.1824839647925	13.3952752310039
ENSG00000155366	RHOC	ras homolog family member C [Source:HGNC Symbol;Acc:HGNC:669]	protein_coding	195.471874016147	-1.80419561224924	3.62217596814364e-11	1.80293577217421e-09	63.2420713825776	105.940153112671	121.696641087591	118.623903890174	312.76012594465	450.568348679222
ENSG00000171992	SYNPO	synaptopodin [Source:HGNC Symbol;Acc:HGNC:30672]	protein_coding	81.2190580938617	-2.46218281549895	3.91681670383282e-11	1.94461955841822e-09	16.6426503638362	34.1742429395712	15.565849441436	44.9444604801279	155.573980173498	220.4131651647
ENSG00000026025	VIM	vimentin [Source:HGNC Symbol;Acc:HGNC:12692]	protein_coding	5722.22448824018	-1.42652287369356	4.03156024073209e-11	1.99649428511776e-09	2531.90187535161	4453.75821109962	3256.09268770403	4151.09984172198	9357.00912877704	10583.4851847868
ENSG00000091428	RAPGEF4	Rap guanine nucleotide exchange factor 4 [Source:HGNC Symbol;Acc:HGNC:16626]	protein_coding	88.7137803867267	2.41348131149943	4.14229346985929e-11	2.04612475914724e-09	155.331403395805	150.366668934113	66.5086294315903	120.834287192475	18.5399043730076	20.7017889933696
ENSG00000031081	ARHGAP31	Rho GTPase activating protein 31 [Source:HGNC Symbol;Acc:HGNC:29216]	protein_coding	144.80167667116	-1.65369060628708	4.16565640627766e-11	2.05245582225255e-09	54.3659911885316	85.435607348928	100.47048275836	87.6785376579545	259.558661222106	281.300779851082
ENSG00000102678	FGF9	fibroblast growth factor 9 [Source:HGNC Symbol;Acc:HGNC:3687]	protein_coding	160.805186106783	1.47724004026196	4.22112980594122e-11	2.07453606775828e-09	232.997105093707	204.191101563938	205.186197182566	180.514636354612	74.9657002908568	66.9763761550194
ENSG00000145391	SETD7	SET domain containing lysine methyltransferase 7 [Source:HGNC Symbol;Acc:HGNC:30412]	protein_coding	754.43472724718	-1.17605198864382	4.26810942792437e-11	2.09234120116534e-09	527.01726152148	522.865916975439	534.89918989662	523.860842645425	1434.0212991122	983.943853331922
ENSG00000185567	AHNAK2	AHNAK nucleoprotein 2 [Source:HGNC Symbol;Acc:HGNC:20125]	protein_coding	275.571439029001	-1.47395053548974	4.87239403852374e-11	2.38257620044595e-09	181.959643977942	166.59943433041	131.602181641232	197.460908338923	571.512704367929	404.293761517572
ENSG00000165895	ARHGAP42	Rho GTPase activating protein 42 [Source:HGNC Symbol;Acc:HGNC:26545]	protein_coding	104.30659389999	-1.92137246711113	5.03571367363342e-11	2.45626715579583e-09	47.7089310429971	43.5721597479533	77.8292472071802	39.0501050073242	228.927514866702	188.751605527782
ENSG00000115461	IGFBP5	insulin like growth factor binding protein 5 [Source:HGNC Symbol;Acc:HGNC:5474]	protein_coding	813.311607768306	-2.15030034657024	5.59679594879847e-11	2.7231210688879e-09	215.244944705615	406.673490980897	335.373301601849	441.339866026174	954.402033810477	2526.83600948482
ENSG00000151090	THRB	thyroid hormone receptor beta [Source:HGNC Symbol;Acc:HGNC:11799]	protein_coding	53.9859556055804	2.40044909254803	5.62794529821422e-11	2.73144816443504e-09	78.775211722158	69.2028419526317	66.5086294315903	84.7313599215526	8.86691078709058	15.8307798184591
ENSG00000071242	RPS6KA2	ribosomal protein S6 kinase A2 [Source:HGNC Symbol;Acc:HGNC:10431]	protein_coding	986.405842711595	1.16431775315096	5.69011818167845e-11	2.75039695528868e-09	1301.45525845199	1323.39755783489	953.762047593444	1274.65437099379	563.451876379665	501.713945015782
ENSG00000228971			lincRNA	12.342466755935	-3.8676320465155	5.69525214767926e-11	2.75039695528868e-09	0	0.85435607348928	0	0.736794434100458	27.4068151600982	45.0568348679222
ENSG00000159200	RCAN1	regulator of calcineurin 1 [Source:HGNC Symbol;Acc:HGNC:3040]	protein_coding	422.608984367322	-1.02603762450301	5.86010171622761e-11	2.82300246537678e-09	282.925056185215	328.072732219884	326.882838270157	310.927251190393	613.429009906903	673.417018431377
ENSG00000119547	ONECUT2	one cut homeobox 2 [Source:HGNC Symbol;Acc:HGNC:8139]	protein_coding	190.64705634333	1.35943071291625	5.99195613820961e-11	2.8793938360947e-09	247.420735409032	239.219700576998	227.827432733746	248.299724291854	103.178598249781	77.9361467985681
ENSG00000182158	CREB3L2	cAMP responsive element binding protein 3 like 2 [Source:HGNC Symbol;Acc:HGNC:23720]	protein_coding	216.334548893517	-1.56768336897328	6.06493427779386e-11	2.90728450528138e-09	118.717572595365	139.260039978753	91.9800194266675	156.937214463397	344.19735509888	446.915091798039
ENSG00000167978	SRRM2	serine/arginine repetitive matrix 2 [Source:HGNC Symbol;Acc:HGNC:16639]	protein_coding	5205.69780578146	-0.874435910145254	6.16475062726293e-11	2.94787166358209e-09	4264.95653323909	3690.81823747369	4165.98734141706	4123.83844766026	8065.66448505713	6922.92178984155
ENSG00000128591	FLNC	filamin C [Source:HGNC Symbol;Acc:HGNC:3756]	protein_coding	326.96464692179	-2.20360481621149	6.53198041984318e-11	3.10925761831919e-09	78.775211722158	159.764585742495	80.6594016510776	221.775124664238	668.2426402271	752.570917523673
ENSG00000166482	MFAP4	microfibril associated protein 4 [Source:HGNC Symbol;Acc:HGNC:7035]	protein_coding	70.2863584456204	-2.10416058685563	6.53420185948284e-11	3.10925761831919e-09	26.6282405821379	18.7958336167642	39.6221622145644	39.7868994414247	148.319234984061	148.56577983477
ENSG00000144485	HES6	hes family bHLH transcription factor 6 [Source:HGNC Symbol;Acc:HGNC:18254]	protein_coding	755.134961256006	-1.11664016915642	6.56771296525743e-11	3.11758121292293e-09	508.155591109132	538.244326298246	592.917355996518	520.913664909024	1362.27993001664	1008.29889920647
ENSG00000258548	LINC00645	long intergenic non-protein coding RNA 645 [Source:HGNC Symbol;Acc:HGNC:44299]	lincRNA	43.9952606405912	3.15989496577571	7.23040448180412e-11	3.42379883272194e-09	63.2420713825776	81.1638269814816	32.5467761048208	78.1002100146485	1.61216559765283	7.30651376236576
ENSG00000181234	TMEM132C	transmembrane protein 132C [Source:HGNC Symbol;Acc:HGNC:25436]	protein_coding	210.477740879502	-3.72348286865563	7.38611619628565e-11	3.48904352942018e-09	14.4236303153247	24.7763261311891	9.90554055364111	21.3670385889133	197.490285712472	994.90362397547
ENSG00000170624	SGCD	sarcoglycan delta [Source:HGNC Symbol;Acc:HGNC:10807]	protein_coding	119.0500602917	2.05891607832885	7.45511962590224e-11	3.5131123040995e-09	175.302583832408	171.725570771345	121.696641087591	173.883486447708	21.7642355683133	49.9278440428327
ENSG00000174498	IGDCC3	immunoglobulin superfamily DCC subclass member 3 [Source:HGNC Symbol;Acc:HGNC:9700]	protein_coding	581.97228688924	1.44946592834776	7.51296082250531e-11	3.53181747651204e-09	726.729065887514	600.612319662964	997.629441473855	641.747952101499	247.46741923971	277.647522969899
ENSG00000185532	PRKG1	protein kinase, cGMP-dependent, type I [Source:HGNC Symbol;Acc:HGNC:9414]	protein_coding	120.564051506068	-1.63158882987416	7.78107483409155e-11	3.64904285352023e-09	61.0230513340661	84.5812512754387	62.2633977657441	66.3114990690412	191.041623321861	258.163486270257
ENSG00000092621	PHGDH	phosphoglycerate dehydrogenase [Source:HGNC Symbol;Acc:HGNC:8923]	protein_coding	942.644940342072	-1.31900619229958	7.8642972225249e-11	3.67920559001874e-09	495.950980842319	657.854176586746	539.144421562466	786.159661185188	1471.90719065704	1704.85321121868
ENSG00000116157	GPX7	glutathione peroxidase 7 [Source:HGNC Symbol;Acc:HGNC:4559]	protein_coding	38.9318759118984	-2.43687175340407	8.08786093379382e-11	3.77472300943634e-09	12.2046102668132	14.5240532493178	11.3206177755898	16.2094775502101	68.5170379002454	110.815458729214
ENSG00000165443	PHYHIPL	phytanoyl-CoA 2-hydroxylase interacting protein like [Source:HGNC Symbol;Acc:HGNC:29378]	protein_coding	484.763422935845	1.15050766440615	8.10962248685128e-11	3.77582470906937e-09	602.46394317087	597.194895369007	592.917355996518	590.909136148567	307.117546352865	217.977660577245
ENSG00000133863	TEX15	testis expressed 15, meiosis and synapsis associated [Source:HGNC Symbol;Acc:HGNC:11738]	protein_coding	68.120525382436	-2.1279705513748	8.35734629142226e-11	3.88187764972936e-09	29.9567706549052	34.1742429395712	15.565849441436	36.8397217050229	124.136751019268	168.049816534412
ENSG00000162522	KIAA1522	KIAA1522 [Source:HGNC Symbol;Acc:HGNC:29301]	protein_coding	411.813086998343	-1.46274511133568	8.53819688604091e-11	3.95220170887241e-09	281.81554616096	262.287314561209	179.714807187489	291.770595903781	615.041175504556	840.249082672062
ENSG00000137693	YAP1	Yes associated protein 1 [Source:HGNC Symbol;Acc:HGNC:16262]	protein_coding	486.464720754372	-1.33696663994841	8.55628035835826e-11	3.95220170887241e-09	257.406325627333	388.732013437622	275.940058280002	346.293384027215	745.626588914436	904.789954239626
ENSG00000175426	PCSK1	proprotein convertase subtilisin/kexin type 1 [Source:HGNC Symbol;Acc:HGNC:8743]	protein_coding	197.899488896285	1.96530690412696	8.56966972122165e-11	3.95220170887241e-09	315.100846888632	294.752845353802	159.903726080207	293.980979206083	77.383948687336	46.2745871616498
ENSG00000158966	CACHD1	cache domain containing 1 [Source:HGNC Symbol;Acc:HGNC:29314]	protein_coding	1228.77011779544	-1.65344937614279	8.75370183450182e-11	4.02753061709396e-09	574.726192564477	852.647361342301	520.748417677133	827.420149494814	1697.61037432843	2899.46821136548
ENSG00000143772	ITPKB	inositol-trisphosphate 3-kinase B [Source:HGNC Symbol;Acc:HGNC:6179]	protein_coding	160.417670035718	-1.67115467199715	8.87306930665312e-11	4.07282251995479e-09	69.899131528112	86.2899634224173	103.300637202257	99.4672486035618	234.570094458487	368.978944999471
ENSG00000168280	KIF5C	kinesin family member 5C [Source:HGNC Symbol;Acc:HGNC:6325]	protein_coding	7757.20499855115	0.818512849788586	9.39322392543585e-11	4.301433506749e-09	9405.31647561597	9092.05733407292	8431.03008837053	9380.86673496702	5465.24137604311	4768.71798223738
ENSG00000137460	FHDC1	FH2 domain containing 1 [Source:HGNC Symbol;Acc:HGNC:29363]	protein_coding	152.255599080071	1.51982055190178	9.86743990846577e-11	4.5079839318911e-09	217.463964754126	172.579926844835	217.921892180104	175.357075315909	69.3231206990718	60.8876146863813
ENSG00000196277	GRM7	glutamate metabotropic receptor 7 [Source:HGNC Symbol;Acc:HGNC:4599]	protein_coding	80.3062998983347	3.0956142551061	9.90973248954428e-11	4.51670289722508e-09	179.740623929431	129.862123170371	31.1316988828721	124.518259362977	8.06082798826417	8.52426605609338
ENSG00000187122	SLIT1	slit guidance ligand 1 [Source:HGNC Symbol;Acc:HGNC:11085]	protein_coding	1298.82217953252	1.23839611787543	1.0025139512989e-10	4.55862769163067e-09	1538.89040364272	1366.11536150936	2085.82382515243	1463.27374612351	666.630474629447	672.199266137649
ENSG00000166483	WEE1	WEE1 G2 checkpoint kinase [Source:HGNC Symbol;Acc:HGNC:12761]	protein_coding	477.050940869405	-1.06185628014613	1.0126258987408e-10	4.59387534762087e-09	307.334276718842	392.149437731579	352.354228265234	339.662234120311	773.033404074534	697.77206430593
ENSG00000180229	HERC2P3	hect domain and RLD 2 pseudogene 3 [Source:HGNC Symbol;Acc:HGNC:4871]	transcribed_unprocessed_pseudogene	261.404126185471	1.52250378941062	1.08850172727255e-10	4.92660944562286e-09	345.057617543537	354.557770498051	302.826525497028	343.346206290813	143.482738191102	79.1538990922957
ENSG00000139910	NOVA1	NOVA alternative splicing regulator 1 [Source:HGNC Symbol;Acc:HGNC:7886]	protein_coding	1207.80152544564	1.60871199232435	1.10987008571036e-10	5.01166858656496e-09	1886.16704123477	1743.74074599162	926.875580376418	1709.36308711306	516.699074047733	463.963623910226
ENSG00000250986			lincRNA	32.7297913556933	-2.75238118356226	1.11341507160973e-10	5.01603799158996e-09	13.314120291069	3.41742429395712	8.49046333169238	11.0519165115069	89.4751906697323	70.6296330362023
ENSG00000151834	GABRA2	gamma-aminobutyric acid type A receptor alpha2 subunit [Source:HGNC Symbol;Acc:HGNC:4076]	protein_coding	279.1876754555	1.71872419914651	1.17451550215898e-10	5.27591666351657e-09	423.832829265695	397.275574172515	226.412355511797	417.762444134959	116.075923031004	93.7669266170272
ENSG00000104435	STMN2	stathmin 2 [Source:HGNC Symbol;Acc:HGNC:10577]	protein_coding	8121.90306254042	1.3854519569762	1.17652236767351e-10	5.27591666351657e-09	11392.448929058	11745.6872983306	7147.55504806304	10808.0375538196	4387.50867401219	3250.18087195903
ENSG00000180730	SHISA2	shisa family member 2 [Source:HGNC Symbol;Acc:HGNC:20366]	protein_coding	391.734050231175	1.59457505570883	1.18838197033313e-10	5.31684825439619e-09	615.778063461939	545.079174886161	363.674846040824	506.177776227014	194.265954517166	125.428486253945
ENSG00000116791	CRYZ	crystallin zeta [Source:HGNC Symbol;Acc:HGNC:2419]	protein_coding	170.007872259756	-1.62446251504951	1.20339594158324e-10	5.37167243465438e-09	74.337171625135	126.444698876413	89.14986498277	97.9936597353609	269.231654808023	362.890183530833
ENSG00000162591	MEGF6	multiple EGF like domains 6 [Source:HGNC Symbol;Acc:HGNC:3232]	protein_coding	216.828681073487	-1.46068965752338	1.25388410615463e-10	5.58423168740994e-09	129.812672837922	134.988259611306	135.847413307078	134.833381440384	294.220221571642	471.270137672591
ENSG00000156140	ADAMTS3	ADAM metallopeptidase with thrombospondin type 1 motif 3 [Source:HGNC Symbol;Acc:HGNC:219]	protein_coding	224.102291194933	-1.90211244214439	1.3003558988744e-10	5.77797408764692e-09	106.512962328552	93.9791680838208	176.884652743591	70.7322656736439	421.581303786216	474.923394553774
ENSG00000151150	ANK3	ankyrin 3 [Source:HGNC Symbol;Acc:HGNC:494]	protein_coding	2845.25483228554	1.3359443814688	1.40174381924946e-10	6.21429116406218e-09	4610.01415078263	3238.86387459786	2670.25071781725	3791.54415788095	1449.3368722899	1311.51922034465
ENSG00000072657	TRHDE	thyrotropin releasing hormone degrading enzyme [Source:HGNC Symbol;Acc:HGNC:30748]	protein_coding	66.76581444253	3.13690036955047	1.41272957392335e-10	6.24875976538553e-09	148.67434325027	111.066289553606	35.3769305487183	92.0993042625572	2.41824839647925	10.9597706435486
ENSG00000102007	PLP2	proteolipid protein 2 [Source:HGNC Symbol;Acc:HGNC:9087]	protein_coding	41.4672672322612	-2.39941201921689	1.42480306396196e-10	6.27861862735522e-09	7.76657016979023	20.5045457637427	16.9809266633848	14.7358886820092	104.790763847434	84.0249082672062
ENSG00000116745	RPE65	RPE65, retinoid isomerohydrolase [Source:HGNC Symbol;Acc:HGNC:10294]	protein_coding	65.4221359760821	-2.51696412021736	1.42593229539154e-10	6.27861862735522e-09	14.4236303153247	23.9219700576998	25.4713899950771	22.8406274571142	83.0265282791209	222.848669752156
ENSG00000162951	LRRTM1	leucine rich repeat transmembrane neuronal 1 [Source:HGNC Symbol;Acc:HGNC:19408]	protein_coding	43.7635542309338	2.65332890768408	1.52955743758785e-10	6.71969454860827e-09	67.6801114796006	46.1352279684211	70.7538610974365	62.6275268985389	5.64257959178492	9.74201834982101
ENSG00000139263	LRIG3	leucine rich repeats and immunoglobulin like domains 3 [Source:HGNC Symbol;Acc:HGNC:30991]	protein_coding	127.297562766286	-1.75614819014031	1.70679147815026e-10	7.48143597922532e-09	44.3804009702299	76.0376905405459	60.8483205437954	89.8889209602558	249.079584837363	243.550458745525
ENSG00000187134	AKR1C1	aldo-keto reductase family 1 member C1 [Source:HGNC Symbol;Acc:HGNC:384]	protein_coding	157.408569141575	1.54348909602091	1.76475984014196e-10	7.71814741771747e-09	213.025924657103	224.695647327681	164.148957746053	209.98641371863	76.5778658885096	56.0166055114708
ENSG00000225792			antisense	50.8621118581381	2.47689028919766	2.00406052143327e-10	8.7450730646041e-09	66.5706014553448	87.9986755693958	53.7729344340517	76.6266211464476	12.8973247812227	7.30651376236576
ENSG00000089199	CHGB	chromogranin B [Source:HGNC Symbol;Acc:HGNC:1930]	protein_coding	313.253997473344	1.12202109516404	2.05562507299564e-10	8.95001681669823e-09	401.64262878058	383.605876996687	349.524073821336	396.395405546046	159.604394167631	188.751605527782
ENSG00000088854	C20orf194	chromosome 20 open reading frame 194 [Source:HGNC Symbol;Acc:HGNC:17721]	protein_coding	764.708071996617	1.05514751704346	2.13369735601162e-10	9.26920043363797e-09	1056.25354309147	915.869710780508	843.386024281443	893.731648563855	484.455762094676	394.551743167751
ENSG00000052795	FNIP2	folliculin interacting protein 2 [Source:HGNC Symbol;Acc:HGNC:29280]	protein_coding	630.725523884055	1.54289673029742	2.25475252376348e-10	9.77327252059797e-09	989.682941636126	849.229937048344	524.993649342979	886.363704222851	299.056718364601	235.026192689432
ENSG00000153113	CAST	calpastatin [Source:HGNC Symbol;Acc:HGNC:1515]	protein_coding	267.40946260269	-1.36159921074592	2.30028011407028e-10	9.9484559066746e-09	129.812672837922	175.997351138792	196.695733850873	187.882580695617	406.265730608514	507.80270648442
ENSG00000135547	HEY2	hes related family bHLH transcription factor with YRPW motif 2 [Source:HGNC Symbol;Acc:HGNC:4881]	protein_coding	58.7209106148758	-2.12422624271667	2.33570137007332e-10	1.00792505685958e-08	21.0806904608592	21.358901837232	32.5467761048208	27.9981884958174	155.573980173498	93.7669266170272
ENSG00000013293	SLC7A14	solute carrier family 7 member 14 [Source:HGNC Symbol;Acc:HGNC:29326]	protein_coding	104.915430692552	2.36147099051395	2.47979299956539e-10	1.06773741941464e-08	228.559064996684	127.299054949903	89.14986498277	136.306970308585	17.7338215741812	30.4438073431906
ENSG00000129038	LOXL1	lysyl oxidase like 1 [Source:HGNC Symbol;Acc:HGNC:6665]	protein_coding	88.6662594394083	-2.44884901344933	2.55342705425547e-10	1.09701539359647e-08	13.314120291069	48.698296188889	31.1316988828721	29.4717773640183	140.258406995797	269.123256913805
ENSG00000119681	LTBP2	latent transforming growth factor beta binding protein 2 [Source:HGNC Symbol;Acc:HGNC:6715]	protein_coding	115.312555614427	-1.86487353261144	2.59278403880782e-10	1.11147054985193e-08	59.9135413098103	71.7659101730995	31.1316988828721	67.7850879372421	205.551113700736	255.727981682801
ENSG00000122584	NXPH1	neurexophilin 1 [Source:HGNC Symbol;Acc:HGNC:20693]	protein_coding	207.208566724335	3.59675980313494	2.66864083600003e-10	1.14147446044467e-08	480.417840502738	306.713830382652	154.243417192412	288.086623733279	1.61216559765283	12.1775229372763
ENSG00000187416	LHFPL3	LHFPL tetraspan subfamily member 3 [Source:HGNC Symbol;Acc:HGNC:6589]	protein_coding	62.3564205885239	2.27452385070264	2.69435310102423e-10	1.14994517658188e-08	73.2276616008793	76.0376905405459	108.960946090052	84.7313599215526	10.4790763847434	20.7017889933696
ENSG00000197043	ANXA6	annexin A6 [Source:HGNC Symbol;Acc:HGNC:544]	protein_coding	785.867704387911	-1.75594775206379	2.73353014986074e-10	1.16411299292319e-08	271.829955942658	418.634476009747	578.766583777031	415.552060832658	1102.72126879454	1927.70188097083
ENSG00000219438	FAM19A5	family with sequence similarity 19 member A5, C-C motif chemokine like [Source:HGNC Symbol;Acc:HGNC:21592]	protein_coding	365.195088894558	-1.11192249035058	2.76042175837623e-10	1.1729984336576e-08	252.96828553031	231.530495915595	275.940058280002	283.665857128676	519.923405243039	627.142431269727
ENSG00000149782	PLCB3	phospholipase C beta 3 [Source:HGNC Symbol;Acc:HGNC:9056]	protein_coding	214.77006203854	-1.2705060947042	2.83585714071586e-10	1.20242814101551e-08	118.717572595365	142.67746427271	155.65849441436	159.884392199799	382.889329442548	328.793119306459
ENSG00000154265	ABCA5	ATP binding cassette subfamily A member 5 [Source:HGNC Symbol;Acc:HGNC:35]	protein_coding	107.245766460355	1.73654854549361	2.87166794251141e-10	1.2149652499382e-08	163.097973565595	140.968752125731	144.33787663877	114.939931719671	33.8554775507095	46.2745871616498
ENSG00000113763	UNC5A	unc-5 netrin receptor A [Source:HGNC Symbol;Acc:HGNC:12567]	protein_coding	219.730227843856	-1.51517761667818	2.9192838603899e-10	1.23243172431471e-08	132.031692886434	93.9791680838208	176.884652743591	129.675820401681	404.653565010861	381.156467936747
ENSG00000112667	DNPH1	2'-deoxynucleoside 5'-phosphate N-hydrolase 1 [Source:HGNC Symbol;Acc:HGNC:21218]	protein_coding	57.3212424327195	-2.01033257896137	2.93992397202398e-10	1.2384588818946e-08	19.9711804366034	28.1937504251462	28.3015444389746	29.4717773640183	96.72993585917	141.259266072405
ENSG00000140545	MFGE8	milk fat globule-EGF factor 8 protein [Source:HGNC Symbol;Acc:HGNC:7036]	protein_coding	336.584838277131	-1.42981676338784	2.976401363847e-10	1.25111713484212e-08	155.331403395805	222.986935180702	212.26158329231	251.246902028256	495.740921278246	681.941284487471
ENSG00000213694	S1PR3	sphingosine-1-phosphate receptor 3 [Source:HGNC Symbol;Acc:HGNC:3167]	protein_coding	171.886812481778	-1.44039104692231	2.99737675169207e-10	1.25721867115153e-08	102.074922231529	102.522728818714	86.3197105388725	135.570175874484	282.128979589246	322.704357837821
ENSG00000203875	SNHG5	small nucleolar RNA host gene 5 [Source:HGNC Symbol;Acc:HGNC:21026]	processed_transcript	379.095920300683	-1.25336249454786	3.01621900802983e-10	1.26240116847906e-08	211.916414632848	274.248299590059	314.147143272618	226.19589126884	586.828277545631	661.239495494101
ENSG00000156381	ANKRD9	ankyrin repeat domain 9 [Source:HGNC Symbol;Acc:HGNC:20096]	protein_coding	119.117440608429	-1.37352084713863	3.16723923804554e-10	1.32276416418116e-08	71.0086415523678	73.4746223200781	82.0744788730264	79.5737988828494	196.684202913646	211.888899108607
ENSG00000110786	PTPN5	protein tyrosine phosphatase, non-receptor type 5 [Source:HGNC Symbol;Acc:HGNC:9657]	protein_coding	306.390005546728	1.5641046601456	3.2576131499049e-10	1.35759458508456e-08	483.746370575506	374.207960188305	280.185289945849	442.813454894375	108.821177841566	148.56577983477
ENSG00000035862	TIMP2	TIMP metallopeptidase inhibitor 2 [Source:HGNC Symbol;Acc:HGNC:11821]	protein_coding	1608.7332327418	-0.759624987753764	3.33490613802816e-10	1.38683639440821e-08	1265.95093767581	1281.53411023392	1349.98366973909	1319.59883147392	2293.30556266116	2142.02628466689
ENSG00000114270	COL7A1	collagen type VII alpha 1 chain [Source:HGNC Symbol;Acc:HGNC:2214]	protein_coding	392.506253844131	1.30348340830477	3.35515149486735e-10	1.39228056275284e-08	609.121003316405	408.382203127876	452.824711023594	497.336243017809	209.581527694868	177.791834884233
ENSG00000101958	GLRA2	glycine receptor alpha 2 [Source:HGNC Symbol;Acc:HGNC:4327]	protein_coding	94.2371390018913	2.05031739551787	3.38499524219018e-10	1.4016761149682e-08	178.631113905175	124.735986729435	96.2252510925137	111.255959549169	31.4372291542303	23.1372935808249
ENSG00000186462	NAP1L2	nucleosome assembly protein 1 like 2 [Source:HGNC Symbol;Acc:HGNC:7638]	protein_coding	209.181919570247	1.58424775879038	3.39635784179287e-10	1.40339525089114e-08	328.414967179701	283.646216398441	193.865579406976	275.561118353571	74.9657002908568	98.6379357919377
ENSG00000135476	ESPL1	extra spindle pole bodies like 1, separase [Source:HGNC Symbol;Acc:HGNC:16856]	protein_coding	259.09325291081	-1.16721803780218	3.54839822878362e-10	1.46311284594464e-08	155.331403395805	183.686555800195	210.846506070361	176.83066418411	427.223883378001	400.640504636389
ENSG00000106624	AEBP1	AE binding protein 1 [Source:HGNC Symbol;Acc:HGNC:303]	protein_coding	262.431658181224	-1.49570156116408	3.63459601047752e-10	1.49548641767259e-08	124.265122716644	159.764585742495	157.073571636309	195.250525036621	375.63458425311	562.601559702163
ENSG00000064666	CNN2	calponin 2 [Source:HGNC Symbol;Acc:HGNC:2156]	protein_coding	644.86428628745	-2.10960596278312	3.7411030968695e-10	1.53606220403532e-08	135.360222959201	357.120838718519	223.582201067899	410.394499793955	1031.78598249781	1710.94197268731
ENSG00000118271	TTR	transthyretin [Source:HGNC Symbol;Acc:HGNC:12405]	protein_coding	27.326987080714	-3.45635676808333	3.78991920390322e-10	1.55282963255504e-08	2.21902004851149	1.70871214697856	2.83015444389746	5.1575610387032	24.1824839647925	127.863990841401
ENSG00000236333	TRHDE-AS1	TRHDE antisense RNA 1 [Source:HGNC Symbol;Acc:HGNC:27471]	processed_transcript	38.0482500233694	3.17567445331659	3.9654202143176e-10	1.6213237019128e-08	83.213251819181	54.6787887033139	29.7166216609233	53.7859936893334	0.806082798826417	6.08876146863813
ENSG00000071967	CYBRD1	cytochrome b reductase 1 [Source:HGNC Symbol;Acc:HGNC:20797]	protein_coding	114.93043327971	-1.66397868970603	4.02309600947553e-10	1.64145690852019e-08	49.9279510915086	78.6007587610138	66.5086294315903	61.8907324644384	178.144298540638	254.510229389074
ENSG00000205856	C22orf42	chromosome 22 open reading frame 42 [Source:HGNC Symbol;Acc:HGNC:27160]	protein_coding	25.174881052387	3.5902845458387	4.18647132904364e-10	1.70454194572902e-08	36.6138308004396	48.698296188889	15.565849441436	49.3652270847307	0.806082798826417	0
ENSG00000184368	MAP7D2	MAP7 domain containing 2 [Source:HGNC Symbol;Acc:HGNC:25899]	protein_coding	94.0359857319071	2.02926908240957	4.22856685396238e-10	1.71808701694814e-08	166.426503638362	131.570835317349	86.3197105388725	124.518259362977	32.2433119530567	23.1372935808249
ENSG00000196924	FLNA	filamin A [Source:HGNC Symbol;Acc:HGNC:3754]	protein_coding	6761.44044076808	-1.43223988892115	4.55993134084776e-10	1.84886216157456e-08	3194.27935983229	4155.58794145186	4666.92467798691	4909.99810884545	8759.70177484667	14882.1507816453
ENSG00000151067	CACNA1C	calcium voltage-gated channel subunit alpha1 C [Source:HGNC Symbol;Acc:HGNC:1390]	protein_coding	359.902150994806	1.67752450621389	4.57907373646637e-10	1.85276368106255e-08	691.22474511133	393.858149878558	339.618533267695	456.812549142284	135.421910202838	142.477018366132
ENSG00000189108	IL1RAPL2	interleukin 1 receptor accessory protein like 2 [Source:HGNC Symbol;Acc:HGNC:5997]	protein_coding	30.7984005917859	3.07756369508406	4.65194530531461e-10	1.87834355875587e-08	58.8040312855546	40.1547354539962	31.1316988828721	48.6284326506302	2.41824839647925	3.65325688118288
ENSG00000130224	LRCH2	leucine rich repeats and calponin homology domain containing 2 [Source:HGNC Symbol;Acc:HGNC:29292]	protein_coding	732.706572922655	1.3039129548706	4.73521746025461e-10	1.90162083254414e-08	1008.54461204847	1000.45096205595	744.330618745032	920.256248191472	437.702959762744	284.954036732264
ENSG00000197324	LRP10	LDL receptor related protein 10 [Source:HGNC Symbol;Acc:HGNC:14553]	protein_coding	285.055863411589	-1.56858497293365	4.73798194481364e-10	1.90162083254414e-08	145.345813177503	159.764585742495	174.054498299694	189.356169563818	365.961590667193	675.852523018832
ENSG00000008277	ADAM22	ADAM metallopeptidase domain 22 [Source:HGNC Symbol;Acc:HGNC:201]	protein_coding	649.854519844181	1.35903696620434	4.73890712045991e-10	1.90162083254414e-08	1042.9394228004	795.40550441852	611.313359881852	829.630532797115	340.973023903574	278.865275263626
ENSG00000196208	GREB1	growth regulation by estrogen in breast cancer 1 [Source:HGNC Symbol;Acc:HGNC:24885]	protein_coding	293.653691896366	1.49899701463876	5.04440311383144e-10	2.02004472019316e-08	413.847239047394	390.440725584601	258.959131616618	441.339866026174	116.075923031004	141.259266072405
ENSG00000120156	TEK	TEK receptor tyrosine kinase [Source:HGNC Symbol;Acc:HGNC:11724]	protein_coding	46.0459753124953	-2.89165165970216	5.44697820294994e-10	2.17677802434932e-08	9.98559021830172	17.0871214697856	1.41507722194873	13.2622998138082	70.1292034978983	164.39655965323
ENSG00000185920	PTCH1	patched 1 [Source:HGNC Symbol;Acc:HGNC:9585]	protein_coding	469.276504801893	1.5275931913592	5.46075413197349e-10	2.17781141222271e-08	713.414945596445	583.525198193178	510.842877123492	604.171435962375	139.45232419697	264.252247738895
ENSG00000128595	CALU	calumenin [Source:HGNC Symbol;Acc:HGNC:1458]	protein_coding	1504.38068788005	-1.31688721655258	5.51590289869154e-10	2.19530679374918e-08	733.386126033049	1142.27407025517	987.723900920214	1094.13973463918	2095.00919414986	2973.75110128286
ENSG00000179218	CALR	calreticulin [Source:HGNC Symbol;Acc:HGNC:1455]	protein_coding	2440.76115186771	-1.22146242565984	5.53982147013702e-10	2.20032664187361e-08	1346.94516944648	1629.25703214406	1955.63672073315	1752.09716429089	3273.50224603408	4687.12857855763
ENSG00000135540	NHSL1	NHS like 1 [Source:HGNC Symbol;Acc:HGNC:21021]	protein_coding	587.93857824278	-1.32347229596834	6.03502797113554e-10	2.39213267564644e-08	345.057617543537	322.946595778948	530.653958230774	347.766972895416	977.778434976443	1003.42789003156
ENSG00000013573	DDX11	DEAD/H-box helicase 11 [Source:HGNC Symbol;Acc:HGNC:2736]	protein_coding	182.547688564146	-1.29306956891835	6.74258805681688e-10	2.66715952767826e-08	105.403452304296	115.338069921053	141.507722194873	124.518259362977	334.524361512963	273.994266088716
ENSG00000144354	CDCA7	cell division cycle associated 7 [Source:HGNC Symbol;Acc:HGNC:14628]	protein_coding	318.778761443723	-1.29579205467993	7.0603039201473e-10	2.78717312158026e-08	223.011514875405	220.423866960234	193.865579406976	209.98641371863	646.478404658786	418.906789042303
ENSG00000131711	MAP1B	microtubule associated protein 1B [Source:HGNC Symbol;Acc:HGNC:6836]	protein_coding	28701.5322528086	1.20031490910217	7.36137621128248e-10	2.90014380210485e-08	40220.8478892951	35027.744656987	31775.5590188587	34927.7401485322	18627.7673980797	11629.5344050988
ENSG00000145901	TNIP1	TNFAIP3 interacting protein 1 [Source:HGNC Symbol;Acc:HGNC:16903]	protein_coding	222.567527783636	-1.51608879728392	7.40880564401345e-10	2.91293283724828e-08	96.52737211025	150.366668934113	147.168031082668	140.727736913187	320.820953932914	479.794403728685
ENSG00000087077	TRIP6	thyroid hormone receptor interactor 6 [Source:HGNC Symbol;Acc:HGNC:12311]	protein_coding	130.834667872349	-1.90540971639434	7.63178900587459e-10	2.99455398452281e-08	64.3515814068333	64.076705511696	58.0181660998979	69.9954712395435	162.02264256411	366.543440412015
ENSG00000099204	ABLIM1	actin binding LIM protein 1 [Source:HGNC Symbol;Acc:HGNC:78]	protein_coding	930.33504453332	-1.48910493009317	8.29912318328877e-10	3.24984980670354e-08	525.907751497224	642.475767263938	401.881931033439	694.060356922631	1291.34464371992	2026.33981676277
ENSG00000226137	BAIAP2-AS1	BAIAP2 antisense RNA 1 (head to head) [Source:HGNC Symbol;Acc:HGNC:44342]	lincRNA	475.961267384146	-1.1852530057953	8.38584138626979e-10	3.27721375621652e-08	315.100846888632	265.704738855166	413.202548809029	330.820700911105	764.972576086269	765.966192754677
ENSG00000185885	IFITM1	interferon induced transmembrane protein 1 [Source:HGNC Symbol;Acc:HGNC:5412]	protein_coding	45.0760375824338	-2.22909554084422	8.66088866020079e-10	3.37792014238132e-08	17.7521603880919	23.0676139842106	11.3206177755898	19.1566552866119	77.383948687336	121.775229372763
ENSG00000109339	MAPK10	mitogen-activated protein kinase 10 [Source:HGNC Symbol;Acc:HGNC:6872]	protein_coding	705.675083913249	0.967741460639377	8.80349530087177e-10	3.42298042068911e-08	918.674300083758	884.258536061405	782.537703737648	792.054016657992	392.562323028465	463.963623910226
ENSG00000162745	OLFML2B	olfactomedin like 2B [Source:HGNC Symbol;Acc:HGNC:24558]	protein_coding	41.9615170020467	-2.43961108679506	8.81159793836834e-10	3.42298042068911e-08	8.87608019404597	20.5045457637427	7.07538610974365	19.8934497207124	89.4751906697323	105.944449554303
ENSG00000154274	C4orf19	chromosome 4 open reading frame 19 [Source:HGNC Symbol;Acc:HGNC:25618]	protein_coding	20.0460126360625	-2.96368912896034	8.89662960400345e-10	3.4491275966756e-08	5.54755012127873	2.56306822046784	5.66030888779492	3.68397217050229	39.4980571424944	63.3231192738366
ENSG00000066468	FGFR2	fibroblast growth factor receptor 2 [Source:HGNC Symbol;Acc:HGNC:3689]	protein_coding	210.515085603662	-1.59650456171626	9.2240647794698e-10	3.56896120751573e-08	144.236303153247	114.483713847564	127.356949975386	101.677631905863	279.710731192767	495.625183547144
ENSG00000112242	E2F3	E2F transcription factor 3 [Source:HGNC Symbol;Acc:HGNC:3115]	protein_coding	366.307092300507	-0.973722950863535	9.57237381718024e-10	3.69637974662623e-08	265.172895797123	291.335421059844	275.940058280002	271.140351748968	582.797863551499	511.455963365603
ENSG00000233968			antisense	16.4207685439328	-3.2801814724608	9.59670704220677e-10	3.69843787040452e-08	0	1.70871214697856	5.66030888779492	2.21038330230137	49.9771335272378	38.968073399284
ENSG00000067225	PKM	pyruvate kinase M1/2 [Source:HGNC Symbol;Acc:HGNC:9021]	protein_coding	5499.56006021491	-1.33555392421939	9.82047656658043e-10	3.77719594740688e-08	3055.59060680033	4018.03661362008	3183.92374938464	4093.62987586214	6946.01547748723	11700.164038135
ENSG00000134245	WNT2B	Wnt family member 2B [Source:HGNC Symbol;Acc:HGNC:12781]	protein_coding	250.012504590476	-1.7811738784878	1.06707424250453e-09	4.09613390682901e-08	195.273764269011	117.046782068031	73.584015541334	139.990942479087	515.08690845008	459.092614735315
ENSG00000148175	STOM	stomatin [Source:HGNC Symbol;Acc:HGNC:3383]	protein_coding	57.5999981524926	-2.48082274206237	1.09193544801557e-09	4.18331647426754e-08	13.314120291069	16.2327653962963	39.6221622145644	10.3151220774064	137.034075800491	129.081743135128
ENSG00000136068	FLNB	filamin B [Source:HGNC Symbol;Acc:HGNC:3755]	protein_coding	962.501912012866	-1.69618097334112	1.12372764856293e-09	4.29665766136185e-08	414.956749071649	622.825577573685	362.259768818875	716.900984379745	1373.56508920021	2284.50330303303
ENSG00000274602	PI4KAP1	phosphatidylinositol 4-kinase alpha pseudogene 1 [Source:HGNC Symbol;Acc:HGNC:33576]	transcribed_unprocessed_pseudogene	105.070120438662	-1.50813991864696	1.13856811191294e-09	4.34486521451954e-08	68.7896215038563	52.1157204828461	74.9990927632827	59.6803491621371	203.132865304257	171.703073415595
ENSG00000187902	SHISA7	shisa family member 7 [Source:HGNC Symbol;Acc:HGNC:35409]	protein_coding	239.318574349066	1.3884781446861	1.16465035658758e-09	4.43569965555918e-08	372.795368149931	283.646216398441	234.902818843489	320.505578833699	114.463757433351	109.597706435486
ENSG00000134369	NAV1	neuron navigator 1 [Source:HGNC Symbol;Acc:HGNC:15989]	protein_coding	4436.66504272123	0.996323244347052	1.17991978307783e-09	4.48507789419157e-08	5649.62504351026	4516.12620446433	6011.24803883821	5161.24501087371	2908.34673816571	2373.39922047514
ENSG00000168769	TET2	tet methylcytosine dioxygenase 2 [Source:HGNC Symbol;Acc:HGNC:25941]	protein_coding	549.339051516851	1.24203941488041	1.18997345041596e-09	4.51447627524276e-08	776.657016979023	714.241677437038	498.107182125953	741.951995139161	278.90464839394	286.171789025992
ENSG00000124785	NRN1	neuritin 1 [Source:HGNC Symbol;Acc:HGNC:17972]	protein_coding	410.693596937195	-1.16035903310807	1.20661593530906e-09	4.56870804143675e-08	288.472606306494	326.364020072905	243.393282175182	293.244184771982	746.432671713262	566.254816583346
ENSG00000125354	SEPT6	septin 6 [Source:HGNC Symbol;Acc:HGNC:15848]	protein_coding	861.95796099526	0.947035666969627	1.22910286362616e-09	4.63869694290495e-08	963.054701053988	1073.07122830254	1085.36422923468	991.725308299216	469.140188916975	589.392110164171
ENSG00000120549	KIAA1217	KIAA1217 [Source:HGNC Symbol;Acc:HGNC:25428]	protein_coding	170.950938099557	-1.96375158825063	1.22986724002618e-09	4.63869694290495e-08	46.5994210187414	100.814016671735	69.3387838754878	106.098398510466	254.722164429148	448.132844091766
ENSG00000206503	HLA-A	major histocompatibility complex, class I, A [Source:HGNC Symbol;Acc:HGNC:4931]	protein_coding	144.725132793646	-1.83982664668273	1.23891163381684e-09	4.66377141534688e-08	39.9423608732069	66.6397737321638	93.3950966486162	95.046481998959	260.364744020933	312.962339488
ENSG00000144057	ST6GAL2	ST6 beta-galactoside alpha-2,6-sialyltransferase 2 [Source:HGNC Symbol;Acc:HGNC:10861]	protein_coding	726.409882890985	-1.6105516488186	1.28044979504166e-09	4.8108328013708e-08	535.893341715526	413.508339568811	308.486834384823	412.604883096256	1766.12741222868	921.838486351813
ENSG00000107863	ARHGAP21	Rho GTPase activating protein 21 [Source:HGNC Symbol;Acc:HGNC:23725]	protein_coding	2573.74029140726	0.956345104159427	1.30002839655439e-09	4.8749812434955e-08	3255.30241116636	2757.8614052234	3268.82838270157	3026.01474085058	1771.76999182046	1362.66481668121
ENSG00000088367	EPB41L1	erythrocyte membrane protein band 4.1 like 1 [Source:HGNC Symbol;Acc:HGNC:3378]	protein_coding	1113.39795558761	1.3505630142869	1.34073852616284e-09	5.01797176849638e-08	1759.68289846961	1434.4638473885	952.346970371495	1465.48412942581	507.026080461816	561.383807408436
ENSG00000146005	PSD2	pleckstrin and Sec7 domain containing 2 [Source:HGNC Symbol;Acc:HGNC:19092]	protein_coding	606.347065412641	1.16568471066878	1.39280944090673e-09	5.20285169653106e-08	863.198798870971	738.163647494738	574.521352111184	809.000288642302	330.493947518831	322.704357837821
ENSG00000140682	TGFB1I1	transforming growth factor beta 1 induced transcript 1 [Source:HGNC Symbol;Acc:HGNC:11767]	protein_coding	84.0175796672432	-2.20133773533813	1.4166449465893e-09	5.28175171465919e-08	13.314120291069	34.1742429395712	43.8673938804106	45.6812549142284	153.961814575846	213.106651402335
ENSG00000187079	TEAD1	TEA domain transcription factor 1 [Source:HGNC Symbol;Acc:HGNC:11714]	protein_coding	1207.97815524462	-1.11949646063825	1.47060060656201e-09	5.47243384415101e-08	701.210335329632	949.18959764659	820.744788730264	968.884680842102	1659.72448278359	2148.11504613553
ENSG00000077616	NAALAD2	N-acetylated alpha-linked acidic dipeptidase 2 [Source:HGNC Symbol;Acc:HGNC:14526]	protein_coding	70.9789006609758	2.03284599661932	1.48251046814594e-09	5.50622494867487e-08	110.951002425575	83.7268952019494	97.6403283144624	90.6257153943563	13.7034075800491	29.226055049463
ENSG00000180155	LYNX1	Ly6/neurotoxin 1 [Source:HGNC Symbol;Acc:HGNC:29604]	protein_coding	40.5297671891385	-2.05808264740383	1.50021644815494e-09	5.55127807577954e-08	15.5331403395805	19.6501896902534	22.6412355511797	15.4726831161096	84.6386938767738	85.2426605609338
ENSG00000100441	KHNYN	KH and NYN domain containing [Source:HGNC Symbol;Acc:HGNC:20166]	protein_coding	180.462892804946	-1.25511367033581	1.50034542588636e-09	5.55127807577954e-08	104.29394228004	125.590342802924	114.621254977847	140.727736913187	279.710731192767	317.83334866291
ENSG00000122694	GLIPR2	GLI pathogenesis related 2 [Source:HGNC Symbol;Acc:HGNC:18007]	protein_coding	167.336322002926	-2.06310751909265	1.53436671965941e-09	5.66638426907237e-08	33.2853007276724	78.6007587610138	114.621254977847	73.6794434100458	288.577641979857	415.25353216112
ENSG00000134247	PTGFRN	prostaglandin F2 receptor inhibitor [Source:HGNC Symbol;Acc:HGNC:9601]	protein_coding	627.753357327326	-1.50902317465776	1.59007370569038e-09	5.8609875871489e-08	296.239176476284	312.694322897076	566.030888779492	343.346206290813	1217.99110902672	1030.21844049357
ENSG00000121570	DPPA4	developmental pluripotency associated 4 [Source:HGNC Symbol;Acc:HGNC:19200]	protein_coding	67.0755609111049	2.57959068892815	1.62781561777034e-09	5.98876135218268e-08	80.9942317706695	79.455114834503	118.866486643693	97.9936597353609	3.22433119530567	21.9195412870973
ENSG00000140575	IQGAP1	IQ motif containing GTPase activating protein 1 [Source:HGNC Symbol;Acc:HGNC:6110]	protein_coding	802.691759259304	-1.45886012590911	1.69484146710378e-09	6.22358577976864e-08	331.743497252468	621.971221500196	438.673938804106	587.225163978065	1253.45875217508	1583.07798184591
ENSG00000178235	SLITRK1	SLIT and NTRK like family member 1 [Source:HGNC Symbol;Acc:HGNC:20297]	protein_coding	261.319022300495	1.15718179944507	1.72137842068768e-09	6.30840391962733e-08	327.305457155445	319.529171484991	332.543147157952	307.980073453991	161.216559765283	119.339724785307
ENSG00000105137	SYDE1	synapse defective Rho GTPase homolog 1 [Source:HGNC Symbol;Acc:HGNC:25824]	protein_coding	113.103033602952	-1.93222679120704	1.72442240532409e-09	6.30840391962733e-08	37.7233408246954	67.4941298056531	39.6221622145644	71.4690601077444	174.919967345332	287.38954131972
ENSG00000163520	FBLN2	fibulin 2 [Source:HGNC Symbol;Acc:HGNC:3601]	protein_coding	84.5888749272505	-2.14816158830008	1.74256465049302e-09	6.35625392476009e-08	19.9711804366034	38.4460233070176	39.6221622145644	44.2076660460275	119.30025422631	245.98596333298
ENSG00000157483	MYO1E	myosin IE [Source:HGNC Symbol;Acc:HGNC:7599]	protein_coding	128.380936652323	-1.50265607409345	1.74403432114988e-09	6.35625392476009e-08	53.2564811642758	81.1638269814816	84.9046333169238	90.6257153943563	224.091018073744	236.243944983159
ENSG00000124140	SLC12A5	solute carrier family 12 member 5 [Source:HGNC Symbol;Acc:HGNC:13818]	protein_coding	244.977270477217	1.97781268701451	1.77107587604609e-09	6.44274368216992e-08	507.046081084876	289.626708912866	192.450502185027	329.347112042905	58.8440443143284	92.5491743232996
ENSG00000100297	MCM5	minichromosome maintenance complex component 5 [Source:HGNC Symbol;Acc:HGNC:6948]	protein_coding	429.883452952751	-1.07510386894	1.79794564991537e-09	6.5282869848233e-08	266.282405821379	313.548678970566	294.336062165336	369.87080591843	654.53923264705	680.723532193743
ENSG00000105722	ERF	ETS2 repressor factor [Source:HGNC Symbol;Acc:HGNC:3444]	protein_coding	202.531181820624	-1.35379946335369	1.82018661336132e-09	6.5967359160592e-08	118.717572595365	146.949244640156	128.772027197334	128.20223153348	277.292482796287	415.25353216112
ENSG00000133789	SWAP70	switching B cell complex subunit SWAP70 [Source:HGNC Symbol;Acc:HGNC:17070]	protein_coding	201.073143160071	-1.50816302522336	1.88017024852448e-09	6.80146345293371e-08	77.6657016979023	134.988259611306	133.017258863181	138.517353610886	324.04528512822	398.205000048934
ENSG00000143819	EPHX1	epoxide hydrolase 1 [Source:HGNC Symbol;Acc:HGNC:3401]	protein_coding	236.809214314555	-1.32565494324846	1.97064003521619e-09	7.11550952975462e-08	125.374632740899	152.929737154581	168.394189411899	172.409897579507	332.91219591531	468.834633085136
ENSG00000188177	ZC3H6	zinc finger CCCH-type containing 6 [Source:HGNC Symbol;Acc:HGNC:24762]	protein_coding	349.867716894338	1.24979775070085	2.13363876705685e-09	7.68979216378896e-08	474.87029038146	452.808718949318	420.277934918773	396.395405546046	216.03019008548	138.823761484949
ENSG00000160789	LMNA	lamin A/C [Source:HGNC Symbol;Acc:HGNC:6636]	protein_coding	521.154045920234	-1.25662872602622	2.1388428607176e-09	7.69429940023771e-08	310.662806791609	375.062316261794	322.637606604311	394.185022243745	677.10955101419	1047.26697260576
ENSG00000174473	GALNTL6	polypeptide N-acetylgalactosaminyltransferase like 6 [Source:HGNC Symbol;Acc:HGNC:33844]	protein_coding	58.5529012989026	2.34214758781705	2.14628813533508e-09	7.70683758116078e-08	102.074922231529	93.1248120103315	52.357857212103	76.6266211464476	8.86691078709058	18.2662844059144
ENSG00000189306	RRP7A	ribosomal RNA processing 7 homolog A [Source:HGNC Symbol;Acc:HGNC:24286]	protein_coding	230.492304155548	-1.24007902802702	2.15341471430308e-09	7.71818732408222e-08	155.331403395805	129.007767096881	183.960038853335	158.410803331598	338.554775507095	417.689036748576
ENSG00000148600	CDHR1	cadherin related family member 1 [Source:HGNC Symbol;Acc:HGNC:14550]	protein_coding	207.012355599026	-1.48404311240748	2.24415108302961e-09	8.02861551064749e-08	99.8559021830172	100.814016671735	175.469575521643	131.149409269881	387.725826235506	347.059403712373
ENSG00000152284	TCF7L1	transcription factor 7 like 1 [Source:HGNC Symbol;Acc:HGNC:11640]	protein_coding	259.000423752659	-1.14521230415838	2.27987777070013e-09	8.13847031752409e-08	158.659933468572	182.832199726706	196.695733850873	191.566552866119	365.155507868367	459.092614735315
ENSG00000147246	HTR2C	5-hydroxytryptamine receptor 2C [Source:HGNC Symbol;Acc:HGNC:5295]	protein_coding	20.8875435780808	-3.15078330965966	2.28322104273361e-09	8.13847031752409e-08	6.65706014553448	4.2717803674464	0	2.21038330230137	35.4676431483623	76.7183945048404
ENSG00000119408	NEK6	NIMA related kinase 6 [Source:HGNC Symbol;Acc:HGNC:7749]	protein_coding	408.721851321287	-1.36327497018475	2.29081380509239e-09	8.14804294288236e-08	227.449554972428	232.384851989084	270.279749392207	321.2423732678	547.330220403137	853.644357903066
ENSG00000074211	PPP2R2C	protein phosphatase 2 regulatory subunit Bgamma [Source:HGNC Symbol;Acc:HGNC:9306]	protein_coding	371.433871285177	1.9464402670605	2.29427989553979e-09	8.14804294288236e-08	693.443765159842	584.379554266667	230.657587177643	486.284326506302	109.627260640393	124.210733960218
ENSG00000110076	NRXN2	neurexin 2 [Source:HGNC Symbol;Acc:HGNC:8009]	protein_coding	1499.70904287865	0.969003561461836	2.31506372883644e-09	8.20687983435606e-08	2128.04022652252	1550.65627338304	1754.69575521643	1751.36036985679	929.413467046858	884.088165246256
ENSG00000237515	SHISA9	shisa family member 9 [Source:HGNC Symbol;Acc:HGNC:37231]	protein_coding	93.7852405368243	-1.96519395864901	2.3533536038999e-09	8.32744869801816e-08	43.2708909459741	36.737311160039	39.6221622145644	56.7331714257352	125.748916616921	260.598990857712
ENSG00000164970	FAM219A	family with sequence similarity 219 member A [Source:HGNC Symbol;Acc:HGNC:19920]	protein_coding	703.253631654891	0.944785227781436	2.47733225328299e-09	8.75024325106962e-08	922.002830156526	753.542056817545	849.046333169238	834.051299401718	465.109774922842	395.769495461478
ENSG00000103202	NME4	NME/NM23 nucleoside diphosphate kinase 4 [Source:HGNC Symbol;Acc:HGNC:7852]	protein_coding	443.746139960346	-1.35480972374375	2.5060511848618e-09	8.83564640575732e-08	199.711804366034	267.413451002145	366.505000484721	314.611223360895	716.607608156684	797.627752391595
ENSG00000111846	GCNT2	glucosaminyl (N-acetyl) transferase 2, I-branching enzyme (I blood group) [Source:HGNC Symbol;Acc:HGNC:4204]	protein_coding	164.01930354206	1.33423065680553	2.57385605529808e-09	9.05829774832031e-08	234.106615117963	211.025950151852	185.375116075284	193.77693616842	70.9352862967247	88.8959174421167
ENSG00000161714	PLCD3	phospholipase C delta 3 [Source:HGNC Symbol;Acc:HGNC:9061]	protein_coding	112.866562897434	-1.59023500464291	2.59793957021831e-09	9.11920502473852e-08	45.4899109944856	65.7854176586745	89.14986498277	62.6275268985389	211.999776091348	202.146880758786
ENSG00000106809	OGN	osteoglycin [Source:HGNC Symbol;Acc:HGNC:8126]	protein_coding	94.9071871835588	1.68727074439612	2.60053375230186e-09	9.11920502473852e-08	119.827082619621	134.133903537817	103.300637202257	138.517353610886	29.8250635565774	43.8390825741945
ENSG00000120885	CLU	clusterin [Source:HGNC Symbol;Acc:HGNC:2095]	protein_coding	1484.04036301393	-1.38201246331602	2.60965280685436e-09	9.13472354802151e-08	703.429355378143	844.103800607409	1307.53135308063	938.676109043983	2218.3398623703	2892.16169760311
ENSG00000077279	DCX	doublecortin [Source:HGNC Symbol;Acc:HGNC:2714]	protein_coding	12824.2335517327	1.47039929165877	2.75147911241142e-09	9.61387549115819e-08	19129.0623281933	15672.3078120874	14906.4234560079	15889.7087658105	7726.3036267512	3621.59532154596
ENSG00000187244	BCAM	basal cell adhesion molecule (Lutheran blood group) [Source:HGNC Symbol;Acc:HGNC:6722]	protein_coding	92.2115211748731	-2.10351992365151	2.88592720780599e-09	1.00655762219212e-07	29.9567706549052	44.4265158214426	43.8673938804106	41.2604883096256	111.239426238046	282.518532144809
ENSG00000113140	SPARC	secreted protein acidic and cysteine rich [Source:HGNC Symbol;Acc:HGNC:11219]	protein_coding	4274.67942021797	-1.68139754390167	2.91543874077111e-09	1.01503164173323e-07	1485.63392247844	2856.96670974815	2157.99276347181	2965.59759725434	5576.48080228115	10605.4047260739
ENSG00000250366	TUNAR	TCL1 upstream neural differentiation-associated RNA [Source:HGNC Symbol;Acc:HGNC:44088]	protein_coding	138.812783651832	2.23615289211278	2.94763286023627e-09	1.02440769153425e-07	218.573474778382	237.51098843002	91.9800194266675	215.143974757334	20.9581527694868	48.710091749105
ENSG00000101445	PPP1R16B	protein phosphatase 1 regulatory subunit 16B [Source:HGNC Symbol;Acc:HGNC:15850]	protein_coding	62.3088434904945	-2.04310596557124	3.11366831457352e-09	1.08018204524474e-07	31.0662806791609	19.6501896902534	36.792007770667	26.5245996276165	166.053056558242	93.7669266170272
ENSG00000006042	TMEM98	transmembrane protein 98 [Source:HGNC Symbol;Acc:HGNC:24529]	protein_coding	545.124741538246	-0.997632735612044	3.1277066600237e-09	1.0831214771776e-07	350.605167664816	428.032392818129	428.768398250465	417.762444134959	740.790092121477	904.789954239626
ENSG00000276043	UHRF1	ubiquitin like with PHD and ring finger domains 1 [Source:HGNC Symbol;Acc:HGNC:12556]	protein_coding	264.940284941408	-1.01778759038575	3.18615411502804e-09	1.10140197844895e-07	177.521603880919	192.230116535088	210.846506070361	204.092058245827	395.786654223771	409.164770692482
ENSG00000142611	PRDM16	PR/SET domain 16 [Source:HGNC Symbol;Acc:HGNC:14000]	protein_coding	223.006666274606	-1.66022770728812	3.2364382674143e-09	1.11680073688683e-07	93.1988420374827	146.949244640156	84.9046333169238	170.936308711306	373.216335856631	468.834633085136
ENSG00000158445	KCNB1	potassium voltage-gated channel subfamily B member 1 [Source:HGNC Symbol;Acc:HGNC:6231]	protein_coding	387.305750371114	1.80981472635685	3.3971772717048e-09	1.17019228428175e-07	752.247796445396	519.448492681482	270.279749392207	512.072131699818	134.615827404012	135.170504603766
ENSG00000138078	PREPL	prolyl endopeptidase like [Source:HGNC Symbol;Acc:HGNC:30228]	protein_coding	1239.21666621364	0.72206157382031	3.5133215137345e-09	1.20806118905125e-07	1399.0921405865	1427.62899880059	1441.96368916576	1444.1170908369	883.466747513753	839.031330378334
ENSG00000157625	TAB3	TGF-beta activated kinase 1 and MAP3K7 binding protein 3 [Source:HGNC Symbol;Acc:HGNC:30681]	protein_coding	570.935876730396	0.901977250656888	3.66580724560349e-09	1.25827055756499e-07	728.948085936026	636.495274749514	632.539518211082	708.79624560464	347.421686294186	371.414449586926
ENSG00000165023	DIRAS2	DIRAS family GTPase 2 [Source:HGNC Symbol;Acc:HGNC:19323]	protein_coding	329.161019224182	1.77774606693754	3.69742930780678e-09	1.26689030261506e-07	571.39766249171	488.691674035868	224.997278289848	455.338960274083	124.942833818095	109.597706435486
ENSG00000135631	RAB11FIP5	RAB11 family interacting protein 5 [Source:HGNC Symbol;Acc:HGNC:24845]	protein_coding	199.30979049275	-1.12928409540586	3.77350304817838e-09	1.29068394241911e-07	125.374632740899	134.988259611306	155.65849441436	149.569270122393	301.47496676108	328.793119306459
ENSG00000144366	GULP1	GULP, engulfment adaptor PTB domain containing 1 [Source:HGNC Symbol;Acc:HGNC:18649]	protein_coding	271.488469433715	-1.21900819381767	3.78884412332182e-09	1.29365761979104e-07	164.207483589851	165.74507825692	193.865579406976	218.091152493735	385.307577839027	501.713945015782
ENSG00000196411	EPHB4	EPH receptor B4 [Source:HGNC Symbol;Acc:HGNC:3395]	protein_coding	237.847368746377	-1.56788571964285	3.88390665681186e-09	1.32379319360547e-07	100.965412207273	175.142995065302	121.696641087591	156.937214463397	337.748692708269	534.593256946428
ENSG00000007062	PROM1	prominin 1 [Source:HGNC Symbol;Acc:HGNC:9454]	protein_coding	399.087322103217	-1.77338297320519	3.97004145711942e-09	1.35078578388913e-07	173.083563783896	267.413451002145	130.187104419283	267.456379578466	555.391048391401	1000.99238544411
ENSG00000146411	SLC2A12	solute carrier family 2 member 12 [Source:HGNC Symbol;Acc:HGNC:18067]	protein_coding	60.3320286506512	-1.65522787319033	3.98461454664017e-09	1.35337815543998e-07	32.1757907034167	33.3198868660819	36.792007770667	33.1557495345206	107.209012243913	119.339724785307
ENSG00000198680	TUSC1	tumor suppressor candidate 1 [Source:HGNC Symbol;Acc:HGNC:31010]	protein_coding	41.3953082351866	-1.95461918752289	4.05197909223333e-09	1.37386092496594e-07	18.8616704123477	17.9414775432749	24.0563127731284	18.4198608525114	81.4143626814681	87.6781651483891
ENSG00000126950	TMEM35A	transmembrane protein 35A [Source:HGNC Symbol;Acc:HGNC:25864]	protein_coding	744.598158650745	1.17390653045966	4.22576479295602e-09	1.43029277218278e-07	1090.6483538434	965.422363042886	711.783842640211	904.046770641261	442.539456555703	353.148165181012
ENSG00000013306	SLC25A39	solute carrier family 25 member 39 [Source:HGNC Symbol;Acc:HGNC:24279]	protein_coding	481.768600845714	-1.04814899967157	4.45166460973694e-09	1.50413709435244e-07	300.677216573307	351.994702277583	369.335154928619	386.81707790274	656.151398244703	825.63605514733
ENSG00000154764	WNT7A	Wnt family member 7A [Source:HGNC Symbol;Acc:HGNC:12786]	protein_coding	118.260070691805	2.01955937106984	4.50477705875864e-09	1.51944490671682e-07	218.573474778382	147.803600713645	124.526795531488	147.358886820092	20.1520699706604	51.1455963365603
ENSG00000105355	PLIN3	perilipin 3 [Source:HGNC Symbol;Acc:HGNC:16893]	protein_coding	226.256734978728	-1.68415113132434	4.51519223671955e-09	1.5203230330629e-07	92.089332013227	125.590342802924	128.772027197334	151.779653424694	286.965476382204	572.343578051984
ENSG00000182774	RPS17	ribosomal protein S17 [Source:HGNC Symbol;Acc:HGNC:10397]	protein_coding	1829.19923168974	-0.848334812176919	4.53953996492474e-09	1.52588129183705e-07	1294.79819830646	1513.918962223	1471.68031082668	1472.11527933271	2368.27126295201	2854.41137649756
ENSG00000146352	CLVS2	clavesin 2 [Source:HGNC Symbol;Acc:HGNC:23046]	protein_coding	433.437466695673	1.54696007901083	4.55311207091874e-09	1.52780460559001e-07	640.187283995566	496.380878697272	553.295193781954	549.648647838941	249.079584837363	112.033211022942
ENSG00000137831	UACA	uveal autoantigen with coiled-coil domains and ankyrin repeats [Source:HGNC Symbol;Acc:HGNC:15947]	protein_coding	160.661151448648	-2.08108949574633	4.56562668513014e-09	1.52936706619626e-07	35.5043207761839	93.1248120103315	72.1689383193852	80.3105933169499	212.805858890174	470.052385378864
ENSG00000109062	SLC9A3R1	SLC9A3 regulator 1 [Source:HGNC Symbol;Acc:HGNC:11075]	protein_coding	125.63776299456	-1.78088019824308	4.60509838268287e-09	1.53993856913701e-07	45.4899109944856	73.4746223200781	52.357857212103	89.8889209602558	194.265954517166	298.349311963268
ENSG00000104381	GDAP1	ganglioside induced differentiation associated protein 1 [Source:HGNC Symbol;Acc:HGNC:15968]	protein_coding	840.498348130028	0.773410088506322	4.61408227587534e-09	1.54029621360353e-07	938.645480520362	1024.37293211365	969.32789703488	974.042241880805	564.257959178492	572.343578051984
ENSG00000165806	CASP7	caspase 7 [Source:HGNC Symbol;Acc:HGNC:1508]	protein_coding	82.2844875129187	-1.8911483474049	4.99929359611959e-09	1.66603171177533e-07	33.2853007276724	48.698296188889	24.0563127731284	53.7859936893334	140.258406995797	193.622614702693
ENSG00000165152	TMEM246	transmembrane protein 246 [Source:HGNC Symbol;Acc:HGNC:28180]	protein_coding	481.434131775885	1.20961629158233	5.06023091447383e-09	1.6820616713877e-07	667.92503460196	634.786562602535	435.843784360209	646.168718706101	265.201240813891	238.679449570615
ENSG00000065308	TRAM2	translocation associated membrane protein 2 [Source:HGNC Symbol;Acc:HGNC:16855]	protein_coding	311.005121338838	-1.50995872379283	5.06468060545263e-09	1.6820616713877e-07	164.207483589851	211.880306225341	147.168031082668	222.511919098338	407.877896206167	712.385091830661
ENSG00000072682	P4HA2	prolyl 4-hydroxylase subunit alpha 2 [Source:HGNC Symbol;Acc:HGNC:8547]	protein_coding	54.2096593367701	-2.01127080437979	5.17306241916656e-09	1.7151301669816e-07	27.7377506063937	23.0676139842106	28.3015444389746	20.6302441548128	80.6082798826417	144.912522953587
ENSG00000277938			lincRNA	45.68086084832	2.26732110442482	5.18219356326114e-09	1.71523556340456e-07	77.6657016979023	58.9505690707603	52.357857212103	64.1011157667398	13.7034075800491	7.30651376236576
ENSG00000253729	PRKDC	protein kinase, DNA-activated, catalytic polypeptide [Source:HGNC Symbol;Acc:HGNC:9413]	protein_coding	3686.40975739542	-0.709362972588443	5.28986528513784e-09	1.74790081798561e-07	2951.29666452029	3210.67012417271	2956.0963166509	3026.75153528468	5254.85376554941	4718.79013819455
ENSG00000154380	ENAH	ENAH, actin regulator [Source:HGNC Symbol;Acc:HGNC:18271]	protein_coding	3104.79668116503	-0.81618888263685	5.39824677702158e-09	1.78068947075244e-07	2245.64828909363	2726.25023050429	2300.91556288864	2598.67396907231	4205.33396147742	4551.95807395387
ENSG00000103257	SLC7A5	solute carrier family 7 member 5 [Source:HGNC Symbol;Acc:HGNC:11063]	protein_coding	622.204087329924	-0.961840644167016	5.51321714942514e-09	1.81553692321679e-07	432.708909459741	477.585045080507	423.10808936267	545.227881234339	972.941938183485	881.652660658801
ENSG00000124145	SDC4	syndecan 4 [Source:HGNC Symbol;Acc:HGNC:10661]	protein_coding	69.0637937605999	-2.21507017361642	5.53747561189366e-09	1.82044510741004e-07	17.7521603880919	42.717803674464	18.3960038853335	30.2085717981188	105.596846646261	199.711376171331
ENSG00000196923	PDLIM7	PDZ and LIM domain 7 [Source:HGNC Symbol;Acc:HGNC:22958]	protein_coding	622.166552954379	-1.62135074269707	5.78229829028108e-09	1.89772494646628e-07	291.801136379261	374.207960188305	270.279749392207	478.916382165297	795.603722441673	1522.19036715953
ENSG00000121989	ACVR2A	activin A receptor type 2A [Source:HGNC Symbol;Acc:HGNC:173]	protein_coding	765.108857735258	1.03699446073437	5.81059446717072e-09	1.90380117037166e-07	1076.22472352807	943.209105132165	840.555869837546	843.629627045024	497.353086875899	389.68073399284
ENSG00000115363	EVA1A	eva-1 homolog A, regulator of programmed cell death [Source:HGNC Symbol;Acc:HGNC:25816]	protein_coding	42.9926569715662	-2.81317256201328	5.84810534000331e-09	1.91287102734697e-07	4.43804009702299	13.6696971758285	1.41507722194873	19.8934497207124	91.8934390662115	126.646238547673
ENSG00000197406	DIO3	iodothyronine deiodinase 3 [Source:HGNC Symbol;Acc:HGNC:2885]	protein_coding	19.796543587409	3.48750011362233	5.95542719048426e-09	1.94470677820813e-07	45.4899109944856	27.339394351657	11.3206177755898	34.6293384027215	0	0
ENSG00000135535	CD164	CD164 molecule [Source:HGNC Symbol;Acc:HGNC:1632]	protein_coding	578.131160892554	-1.1506809824583	6.0467257769911e-09	1.97121234626132e-07	391.657038562279	491.254742256336	336.788378823798	403.763349887051	793.185474045194	1052.13798178067
ENSG00000165891	E2F7	E2F transcription factor 7 [Source:HGNC Symbol;Acc:HGNC:23820]	protein_coding	221.158611997233	-1.35357288531561	6.05996416306191e-09	1.9722244572159e-07	97.6368821345057	171.725570771345	147.168031082668	153.990036726996	369.185921862499	387.245229405385
ENSG00000188517	COL25A1	collagen type XXV alpha 1 chain [Source:HGNC Symbol;Acc:HGNC:18603]	protein_coding	108.883301811045	2.12567251095729	6.24322220446379e-09	2.02847396566401e-07	235.216125142218	139.260039978753	84.9046333169238	134.833381440384	24.9885667636189	34.0970642243735
ENSG00000204060	FOXO6	forkhead box O6 [Source:HGNC Symbol;Acc:HGNC:24814]	protein_coding	87.6313465211052	-1.78791698712159	6.26864375510596e-09	2.03333907936454e-07	67.6801114796006	38.4460233070176	31.1316988828721	45.6812549142284	191.847706120687	151.001284422226
ENSG00000171940	ZNF217	zinc finger protein 217 [Source:HGNC Symbol;Acc:HGNC:13009]	protein_coding	327.499165597761	-1.15555488653126	6.30094020152782e-09	2.04041427956962e-07	175.302583832408	258.015534193763	258.959131616618	227.669480137041	538.463309616046	506.584954190692
ENSG00000197728	RPS26	ribosomal protein S26 [Source:HGNC Symbol;Acc:HGNC:10414]	protein_coding	757.923149169459	-1.03162268758134	6.45116402295264e-09	2.08559060157316e-07	482.63686055125	495.526522623782	626.879209323288	627.012063419489	1062.41712885322	1253.06711024573
ENSG00000235597	LINC01102	long intergenic non-protein coding RNA 1102 [Source:HGNC Symbol;Acc:HGNC:27165]	lincRNA	49.5169282841345	2.42515000764397	6.6885725277532e-09	2.15875619461248e-07	64.3515814068333	65.7854176586745	101.885559980309	45.6812549142284	12.0912419823963	7.30651376236576
ENSG00000203760	CENPW	centromere protein W [Source:HGNC Symbol;Acc:HGNC:21488]	protein_coding	94.7538206038631	-1.79043974991969	6.76016970640029e-09	2.17825203354242e-07	32.1757907034167	56.3875008502925	60.8483205437954	47.8916382165297	141.064489794623	230.155183514521
ENSG00000156925	ZIC3	Zic family member 3 [Source:HGNC Symbol;Acc:HGNC:12874]	protein_coding	1376.44632068161	1.1218622024854	6.85189033860203e-09	2.20415685570038e-07	1703.09788723257	1800.9826029154	1399.51137250729	1832.40775760784	614.23509270573	908.443211120809
ENSG00000136531	SCN2A	sodium voltage-gated channel alpha subunit 2 [Source:HGNC Symbol;Acc:HGNC:10588]	protein_coding	556.178970704703	1.59506452797636	6.89477498769029e-09	2.21429225759783e-07	1017.42069224252	713.387321363549	425.938243806568	729.426489759453	237.794425653793	213.106651402335
ENSG00000143669	LYST	lysosomal trafficking regulator [Source:HGNC Symbol;Acc:HGNC:1968]	protein_coding	595.014374729761	1.01254010724202	6.92903110295496e-09	2.22162773188978e-07	816.59937785223	677.504366276999	602.822896550159	771.423772503179	354.676431483623	347.059403712373
ENSG00000181191	PJA1	praja ring finger ubiquitin ligase 1 [Source:HGNC Symbol;Acc:HGNC:16648]	protein_coding	909.785521538335	0.80255104090429	6.97377858722396e-09	2.23229734974593e-07	1097.30541398893	1059.40153112671	976.403283144624	1114.03318435989	581.991780752673	629.577935857183
ENSG00000168843	FSTL5	follistatin like 5 [Source:HGNC Symbol;Acc:HGNC:21386]	protein_coding	297.042765128083	1.70992048963831	7.31570683534551e-09	2.33790289703603e-07	447.132539775066	369.936179820858	393.391467701747	347.766972895416	62.0683755096341	161.961055065774
ENSG00000166938	DIS3L	DIS3 like exosome 3'-5' exoribonuclease [Source:HGNC Symbol;Acc:HGNC:28698]	protein_coding	240.689411248251	1.16647825286603	7.35537547122654e-09	2.34672651509854e-07	297.34868650054	335.761936881287	256.12897717272	296.928156942484	141.064489794623	116.904220197852
ENSG00000124782	RREB1	ras responsive element binding protein 1 [Source:HGNC Symbol;Acc:HGNC:10449]	protein_coding	87.6480671591981	-1.69989793806288	7.41044886743708e-09	2.36042808278331e-07	38.8328508489511	51.2613644093568	52.357857212103	48.6284326506302	124.136751019268	210.671146814879
ENSG00000116774	OLFML3	olfactomedin like 3 [Source:HGNC Symbol;Acc:HGNC:24956]	protein_coding	45.8622855077461	-2.25010686338266	7.42843969723555e-09	2.36229237561435e-07	14.4236303153247	23.0676139842106	7.07538610974365	25.0510107594156	91.0873562673851	114.468715610397
ENSG00000130649	CYP2E1	cytochrome P450 family 2 subfamily E member 1 [Source:HGNC Symbol;Acc:HGNC:2631]	protein_coding	27.1640113647711	2.79066100058078	7.4978019833923e-09	2.37814219687893e-07	44.3804009702299	34.1742429395712	41.0372394365132	36.1029272709224	2.41824839647925	4.8710091749105
ENSG00000103056	SMPD3	sphingomyelin phosphodiesterase 3 [Source:HGNC Symbol;Acc:HGNC:14240]	protein_coding	414.233081789174	1.36018180585095	7.50271970446853e-09	2.37814219687893e-07	635.749243898543	527.137697342886	350.939151043285	577.646836334759	201.520699706604	192.404862408965
ENSG00000163235	TGFA	transforming growth factor alpha [Source:HGNC Symbol;Acc:HGNC:11765]	protein_coding	57.1317868733692	2.35766894110499	7.608311475241e-09	2.40769037286407e-07	59.9135413098103	103.377084892203	63.6784749876929	89.8889209602558	6.44866239061133	19.484036699642
ENSG00000164796	CSMD3	CUB and Sushi multiple domains 3 [Source:HGNC Symbol;Acc:HGNC:19291]	protein_coding	184.056882968946	1.64944241002669	7.67938450783563e-09	2.42623670927755e-07	346.167127567793	193.938828682067	179.714807187489	240.93177995085	71.7413690955511	71.8473853299299
ENSG00000196767	POU3F4	POU class 3 homeobox 4 [Source:HGNC Symbol;Acc:HGNC:9217]	protein_coding	274.497487495481	1.60475643096185	7.77534249420448e-09	2.4525723763729e-07	396.095078659302	369.081823747369	333.9582243799	329.347112042905	153.961814575846	64.5408715675642
ENSG00000121691	CAT	catalase [Source:HGNC Symbol;Acc:HGNC:1516]	protein_coding	281.57144840562	-1.26475024424718	8.41842633329335e-09	2.65112319253326e-07	143.126793128991	190.521404388109	246.223436619079	177.56745861821	454.630698538099	477.358899141229
ENSG00000166598	HSP90B1	heat shock protein 90 beta family member 1 [Source:HGNC Symbol;Acc:HGNC:12028]	protein_coding	3958.97271219647	-1.14834230884036	8.67900872756723e-09	2.72877007844771e-07	2207.92494826894	3314.90156513841	2579.68577561254	3040.01383509849	5309.66739586961	7301.64275319085
ENSG00000117122	MFAP2	microfibril associated protein 2 [Source:HGNC Symbol;Acc:HGNC:7033]	protein_coding	292.309952311608	-1.85813409936614	8.76439586493843e-09	2.7511721342489e-07	123.155612692388	179.414775432749	77.8292472071802	202.618469377626	430.448214573307	740.393394586397
ENSG00000176720	BOK	BOK, BCL2 family apoptosis regulator [Source:HGNC Symbol;Acc:HGNC:1087]	protein_coding	88.2844425071256	-2.07877340169022	8.96965492327228e-09	2.81106963150926e-07	29.9567706549052	47.8439401153997	25.4713899950771	49.3652270847307	117.688088628657	259.381238563984
ENSG00000261678	SCRT1	scratch family transcriptional repressor 1 [Source:HGNC Symbol;Acc:HGNC:15950]	protein_coding	355.459624514042	1.17524581197488	8.99587031058484e-09	2.81413173029513e-07	505.936571060621	398.129930246004	366.505000484721	483.3371487699	209.581527694868	169.26756882814
ENSG00000197712	FAM114A1	family with sequence similarity 114 member A1 [Source:HGNC Symbol;Acc:HGNC:25087]	protein_coding	76.8061133789631	-1.83711125854577	9.0083448154037e-09	2.81413173029513e-07	22.1902004851149	50.4070083358675	41.0372394365132	41.2604883096256	130.58541340988	175.356330296778
ENSG00000130055	GDPD2	glycerophosphodiester phosphodiesterase domain containing 2 [Source:HGNC Symbol;Acc:HGNC:25974]	protein_coding	130.262930352256	-1.89608418579542	9.04552717498214e-09	2.82121874806895e-07	51.0374611157644	62.3679933647174	96.2252510925137	47.1548437824293	178.950381339465	345.841651418646
ENSG00000060709	RIMBP2	RIMS binding protein 2 [Source:HGNC Symbol;Acc:HGNC:30339]	protein_coding	235.652539934948	1.43358595924501	9.21282963721488e-09	2.86593332415304e-07	392.766548586534	289.626708912866	254.713899950771	262.298818539763	87.8630250720794	126.646238547673
ENSG00000179083	FAM133A	family with sequence similarity 133 member A [Source:HGNC Symbol;Acc:HGNC:26748]	protein_coding	30.0246929073441	2.93807603256897	9.21834477915837e-09	2.86593332415304e-07	46.5994210187414	63.2223494382067	24.0563127731284	39.7868994414247	1.61216559765283	4.8710091749105
ENSG00000107105	ELAVL2	ELAV like RNA binding protein 2 [Source:HGNC Symbol;Acc:HGNC:3313]	protein_coding	1455.90494254306	1.08713389447683	9.32575495273917e-09	2.89470243844035e-07	1898.37165150158	1918.88374105692	1529.69847692658	1749.88678098859	981.002766171749	657.586238612918
ENSG00000120327	PCDHB14	protocadherin beta 14 [Source:HGNC Symbol;Acc:HGNC:8685]	protein_coding	195.334545949259	1.11110281037254	9.48895366598258e-09	2.94066904852473e-07	242.982695312009	249.47197345887	237.732973287387	225.45909683474	112.851591835698	103.508944966848
ENSG00000161970	RPL26	ribosomal protein L26 [Source:HGNC Symbol;Acc:HGNC:10327]	protein_coding	649.482825139793	-0.895288630034911	9.53744095819718e-09	2.95099643765395e-07	464.884700163158	545.079174886161	547.634884894159	453.865371405882	974.554103781138	910.878715708264
ENSG00000162512	SDC3	syndecan 3 [Source:HGNC Symbol;Acc:HGNC:10660]	protein_coding	2086.82843503693	1.15013668710991	9.66733110896536e-09	2.98556192255818e-07	2931.32548408368	2482.75874955985	1971.20257017458	2869.81432082128	961.656778999915	1304.21270658229
ENSG00000104427	ZC2HC1A	zinc finger C2HC-type containing 1A [Source:HGNC Symbol;Acc:HGNC:24277]	protein_coding	493.923179684851	1.18835626358736	9.67983543897961e-09	2.98556192255818e-07	730.057595960281	630.514782235089	519.333340455184	562.174153218649	304.699297956386	216.759908283517
ENSG00000234165			lincRNA	44.8213029554393	-2.21474387176555	9.79094783782522e-09	3.01505422183156e-07	13.314120291069	15.378409322807	25.4713899950771	18.4198608525114	130.58541340988	65.7586238612918
ENSG00000204592	HLA-E	major histocompatibility complex, class I, E [Source:HGNC Symbol;Acc:HGNC:4962]	protein_coding	94.9936144169398	-1.83955798898834	9.84483061570734e-09	3.01862753222874e-07	32.1757907034167	57.2418569237818	38.2070849926157	62.6275268985389	145.900986587581	233.808440395704
ENSG00000143067	ZNF697	zinc finger protein 697 [Source:HGNC Symbol;Acc:HGNC:32034]	protein_coding	333.230377733401	1.07087864205185	9.84629187085232e-09	3.01862753222874e-07	437.146949556764	429.741104965108	356.59945993108	397.868994414247	211.193693292521	166.832064240685
ENSG00000198853	RUSC2	RUN and SH3 domain containing 2 [Source:HGNC Symbol;Acc:HGNC:23625]	protein_coding	1074.41652709084	0.875221294776168	9.84908274054695e-09	3.01862753222874e-07	1380.23047017415	1169.61346460682	1195.74025254668	1331.38754241953	744.820506115609	624.706926682272
ENSG00000160691	SHC1	SHC adaptor protein 1 [Source:HGNC Symbol;Acc:HGNC:10840]	protein_coding	277.582189979362	-1.70654062932671	9.89123655815064e-09	3.02678059582905e-07	102.074922231529	170.871214697856	147.168031082668	182.725019656913	346.615603495359	716.038348711844
ENSG00000060138	YBX3	Y-box binding protein 3 [Source:HGNC Symbol;Acc:HGNC:2428]	protein_coding	291.548561662903	-1.4337061143021	9.97514329296968e-09	3.04766465883479e-07	115.389042522598	195.647540829045	205.186197182566	209.24961928453	441.733373756876	582.085596401805
ENSG00000104412	EMC2	ER membrane protein complex subunit 2 [Source:HGNC Symbol;Acc:HGNC:28963]	protein_coding	174.754553797587	-1.29256768050903	1.03241483641065e-08	3.1493507125743e-07	97.6368821345057	118.75549421501	124.526795531488	121.571081626576	242.630922446751	343.406146831191
ENSG00000128923	MINDY2	MINDY lysine 48 deubiquitinase 2 [Source:HGNC Symbol;Acc:HGNC:26954]	protein_coding	577.461324379724	1.01132100732742	1.04733524012528e-08	3.18986517109832e-07	741.152696202839	759.52254933197	625.464132101339	659.43101851991	384.501495040201	294.696055082085
ENSG00000272398	CD24	CD24 molecule [Source:HGNC Symbol;Acc:HGNC:1645]	protein_coding	3749.34085864169	0.996721924274289	1.07515557253124e-08	3.26948089884423e-07	4860.76341626443	4967.22621126667	3516.46689654259	4692.64375078581	2397.29024370976	2061.65463328087
ENSG00000104044	OCA2	OCA2 melanosomal transmembrane protein [Source:HGNC Symbol;Acc:HGNC:8101]	protein_coding	25.780059664493	-2.48666264765488	1.10337193995849e-08	3.35005065451982e-07	7.76657016979023	11.9609850288499	2.83015444389746	9.57832764330595	62.8744583084605	59.6698623926537
ENSG00000172037	LAMB2	laminin subunit beta 2 [Source:HGNC Symbol;Acc:HGNC:6487]	protein_coding	717.637703101816	-1.71109527003818	1.13183822903906e-08	3.4311270426103e-07	304.005746646075	391.29508165809	414.617626030978	447.971015933078	756.911748098005	1991.02500024467
ENSG00000196459	TRAPPC2	trafficking protein particle complex 2 [Source:HGNC Symbol;Acc:HGNC:23068]	protein_coding	244.323869487405	1.09436670506765	1.16276757651787e-08	3.51940631013853e-07	317.319866937144	300.733337868226	315.562220494567	259.351640803361	142.676655392276	130.299495428856
ENSG00000119138	KLF9	Kruppel like factor 9 [Source:HGNC Symbol;Acc:HGNC:1123]	protein_coding	17.9155439079109	-2.7807891610175	1.18262672491739e-08	3.57395672676121e-07	4.43804009702299	5.12613644093568	2.83015444389746	4.42076660460275	34.6615603495359	56.0166055114708
ENSG00000163393	SLC22A15	solute carrier family 22 member 15 [Source:HGNC Symbol;Acc:HGNC:20301]	protein_coding	112.955209907117	1.51500890604153	1.20707655202944e-08	3.6421897450538e-07	150.893363298782	133.279547464328	157.073571636309	138.517353610886	37.0798087460152	60.8876146863813
ENSG00000112232	KHDRBS2	KH RNA binding domain containing, signal transduction associated 2 [Source:HGNC Symbol;Acc:HGNC:18114]	protein_coding	66.2397181537874	1.7932454358048	1.23760151832117e-08	3.72851404792052e-07	79.8847217464138	84.5812512754387	106.130791646155	80.3105933169499	20.9581527694868	25.5727981682801
ENSG00000206579	XKR4	XK related 4 [Source:HGNC Symbol;Acc:HGNC:29394]	protein_coding	363.765243686847	1.77441121592791	1.25472887462819e-08	3.77427099814744e-07	681.239154893029	492.109098329825	304.241602718977	445.023838196676	87.056942273253	172.920825709323
ENSG00000078725	BRINP1	BMP/retinoic acid inducible neural specific 1 [Source:HGNC Symbol;Acc:HGNC:2687]	protein_coding	242.772487971623	2.14500210883839	1.25953321612695e-08	3.78287584139858e-07	403.861648829092	338.325005101755	192.450502185027	392.711433375544	28.2128979589246	101.073440379393
ENSG00000117152	RGS4	regulator of G protein signaling 4 [Source:HGNC Symbol;Acc:HGNC:10000]	protein_coding	412.703023839484	1.3451340980114	1.27022355514062e-08	3.80633079848005e-07	527.01726152148	587.796978560625	355.184382709131	610.802585869279	220.060604079612	175.356330296778
ENSG00000188042	ARL4C	ADP ribosylation factor like GTPase 4C [Source:HGNC Symbol;Acc:HGNC:698]	protein_coding	755.447372346872	-1.64646304406701	1.2712542487987e-08	3.80633079848005e-07	409.409198950371	527.992053416375	254.713899950771	501.757009622412	991.481842556493	1847.33022958481
ENSG00000171817	ZNF540	zinc finger protein 540 [Source:HGNC Symbol;Acc:HGNC:25331]	protein_coding	135.849221696056	1.38488102534288	1.27653180618587e-08	3.8162614457741e-07	188.616704123477	174.288638991813	135.847413307078	189.356169563818	66.0987895037662	60.8876146863813
ENSG00000153291	SLC25A27	solute carrier family 25 member 27 [Source:HGNC Symbol;Acc:HGNC:21065]	protein_coding	231.872334848279	1.30970589609176	1.352909124195e-08	4.03839223544218e-07	345.057617543537	307.568186456141	220.752046624002	291.033801469681	125.748916616921	101.073440379393
ENSG00000143341	HMCN1	hemicentin 1 [Source:HGNC Symbol;Acc:HGNC:19194]	protein_coding	70.8163669628694	-1.87872516074429	1.36923189115637e-08	4.08085621220296e-07	27.7377506063937	37.5916672335283	48.1126255462568	27.2613940617169	106.402929445087	177.791834884233
ENSG00000149571	KIRREL3	kirre like nephrin family adhesion molecule 3 [Source:HGNC Symbol;Acc:HGNC:23204]	protein_coding	264.38553934874	2.10136206119765	1.38521820607817e-08	4.11698489746274e-07	493.731960793807	319.529171484991	246.223436619079	380.922722429937	31.4372291542303	114.468715610397
ENSG00000049239	H6PD	hexose-6-phosphate dehydrogenase/glucose 1-dehydrogenase [Source:HGNC Symbol;Acc:HGNC:4795]	protein_coding	272.867991214018	-1.17426447712023	1.38558478462547e-08	4.11698489746274e-07	167.536013662618	171.725570771345	243.393282175182	179.041047486411	405.459647809688	470.052385378864
ENSG00000161638	ITGA5	integrin subunit alpha 5 [Source:HGNC Symbol;Acc:HGNC:6141]	protein_coding	155.855011555689	-2.26820459711382	1.38886121461862e-08	4.12042941446762e-07	26.6282405821379	82.8725391284601	32.5467761048208	94.3096875648586	257.946495624453	440.826330329401
ENSG00000155849	ELMO1	engulfment and cell motility 1 [Source:HGNC Symbol;Acc:HGNC:16286]	protein_coding	157.295528490684	1.30722358349117	1.39662503865605e-08	4.1371562408408e-07	235.216125142218	191.375760461599	192.450502185027	170.199514277206	74.1596174920303	80.3716513860233
ENSG00000075391	RASAL2	RAS protein activator like 2 [Source:HGNC Symbol;Acc:HGNC:9874]	protein_coding	1096.53953524308	1.10221779034791	1.42501489381097e-08	4.21483888500746e-07	1639.85581584999	1232.83581404503	1133.47685478093	1350.54419770614	696.455538186024	526.068990890334
ENSG00000204965	PCDHA5	protocadherin alpha 5 [Source:HGNC Symbol;Acc:HGNC:8671]	protein_coding	34.7754651201725	2.39515918732769	1.42912738051633e-08	4.22058832771e-07	54.3659911885316	46.1352279684211	50.9427799901543	43.470871611927	8.86691078709058	4.8710091749105
ENSG00000147813	NAPRT	nicotinate phosphoribosyltransferase [Source:HGNC Symbol;Acc:HGNC:30450]	protein_coding	36.2934591297988	-2.22475031695232	1.51670819438066e-08	4.47245073924795e-07	14.4236303153247	6.83484858791424	19.8110811072822	16.9462719843105	83.0265282791209	76.7183945048404
ENSG00000129993	CBFA2T3	CBFA2/RUNX1 translocation partner 3 [Source:HGNC Symbol;Acc:HGNC:1537]	protein_coding	479.154990920763	1.06534862531528	1.52851580716436e-08	4.5004500210337e-07	718.962495717724	534.826902004289	522.163494899081	552.595825575343	282.128979589246	264.252247738895
ENSG00000107796	ACTA2	actin, alpha 2, smooth muscle, aorta [Source:HGNC Symbol;Acc:HGNC:130]	protein_coding	426.235795090136	-3.14468414109989	1.54213303039419e-08	4.53368474887186e-07	34.3948107519281	96.5422363042886	32.5467761048208	95.046481998959	601.337767924507	1697.54669745631
ENSG00000169427	KCNK9	potassium two pore domain channel subfamily K member 9 [Source:HGNC Symbol;Acc:HGNC:6283]	protein_coding	53.8326428928819	2.25605468486442	1.55465080468166e-08	4.56359184927821e-07	102.074922231529	64.9310615851853	53.7729344340517	75.8898267123471	8.06082798826417	18.2662844059144
ENSG00000184113	CLDN5	claudin 5 [Source:HGNC Symbol;Acc:HGNC:2047]	protein_coding	15.5239460715555	-3.18453704666339	1.57029063293913e-08	4.6025596834731e-07	0	5.12613644093568	0	2.21038330230137	34.6615603495359	51.1455963365603
ENSG00000183287	CCBE1	collagen and calcium binding EGF domains 1 [Source:HGNC Symbol;Acc:HGNC:29426]	protein_coding	45.4678940092882	-2.22372558730928	1.57304695412824e-08	4.60370523627727e-07	14.4236303153247	29.9024625721248	9.90554055364111	16.2094775502101	83.0265282791209	119.339724785307
ENSG00000177181	RIMKLA	ribosomal modification protein rimK like family member A [Source:HGNC Symbol;Acc:HGNC:28725]	protein_coding	312.068854161414	1.48747127186117	1.58357515285578e-08	4.6275585022341e-07	518.141181327434	410.090915274854	261.789286060515	411.131294228055	155.573980173498	115.686467904124
ENSG00000206190	ATP10A	ATPase phospholipid transporting 10A (putative) [Source:HGNC Symbol;Acc:HGNC:13542]	protein_coding	30.9783277257747	-2.1259520527678	1.5902273070751e-08	4.64003056226321e-07	9.98559021830172	12.8153411023392	15.565849441436	13.9990942479087	62.8744583084605	70.6296330362023
ENSG00000135503	ACVR1B	activin A receptor type 1B [Source:HGNC Symbol;Acc:HGNC:172]	protein_coding	768.068670202511	0.755825999460378	1.59731096411363e-08	4.65372245263165e-07	896.484099598643	877.42368747349	916.970039822777	870.891021106741	542.493723610178	504.149449603237
ENSG00000255248	MIR100HG	mir-100-let-7a-2-mir-125b-1 cluster host gene [Source:HGNC Symbol;Acc:HGNC:39522]	processed_transcript	1110.4581348252	0.778317537478826	1.60058283987938e-08	4.65628448874925e-07	1245.9797572392	1333.64983071677	1389.60583195365	1198.76454428144	773.83948687336	720.909357886755
ENSG00000131724	IL13RA1	interleukin 13 receptor subunit alpha 1 [Source:HGNC Symbol;Acc:HGNC:5974]	protein_coding	141.024561326894	-2.24369919820604	1.60809669831558e-08	4.67116088695788e-07	27.7377506063937	82.8725391284601	25.4713899950771	81.0473877510503	249.079584837363	379.938715643019
ENSG00000211448	DIO2	iodothyronine deiodinase 2 [Source:HGNC Symbol;Acc:HGNC:2884]	protein_coding	55.0981057447852	-2.25722275249524	1.61152470067176e-08	4.6741421347949e-07	23.2997105093707	31.6111747191034	12.7356949975386	16.9462719843105	169.277387753548	76.7183945048404
ENSG00000174136	RGMB	repulsive guidance molecule BMP co-receptor b [Source:HGNC Symbol;Acc:HGNC:26896]	protein_coding	384.95144603745	1.05500574118098	1.6187638853384e-08	4.688152192925e-07	421.613809217184	463.06099183119	560.370579891697	422.920005173663	212.805858890174	228.937431220794
ENSG00000205420	KRT6A	keratin 6A [Source:HGNC Symbol;Acc:HGNC:6443]	protein_coding	12.7570543876877	-3.25020029467624	1.62248561606084e-08	4.69194874588056e-07	0	2.56306822046784	1.41507722194873	1.47358886820092	49.1710507284114	21.9195412870973
ENSG00000136014	USP44	ubiquitin specific peptidase 44 [Source:HGNC Symbol;Acc:HGNC:20064]	protein_coding	66.9052194825565	1.71914632049644	1.68888819135519e-08	4.87672729675885e-07	87.651291916204	93.9791680838208	74.9990927632827	95.046481998959	24.1824839647925	25.5727981682801
ENSG00000114573	ATP6V1A	ATPase H+ transporting V1 subunit A [Source:HGNC Symbol;Acc:HGNC:851]	protein_coding	1346.36642283954	0.951649376070313	1.69422959812673e-08	4.88490317610998e-07	1861.75782070114	1657.4507825692	1341.4932064074	1574.52970567268	879.436333519621	763.530688167221
ENSG00000224116	INHBA-AS1	INHBA antisense RNA 1 [Source:HGNC Symbol;Acc:HGNC:40303]	antisense	58.8977002228823	2.01209120947107	1.75152285624134e-08	5.04262393907824e-07	99.8559021830172	71.7659101730995	67.9237066535391	80.3105933169499	22.5703183671397	10.9597706435486
ENSG00000165675	ENOX2	ecto-NOX disulfide-thiol exchanger 2 [Source:HGNC Symbol;Acc:HGNC:2259]	protein_coding	182.381991212082	1.24717320601148	1.78367437511397e-08	5.12329397345027e-07	227.449554972428	261.43295848772	188.205270519181	229.879863439343	86.2508594744266	101.073440379393
ENSG00000198887	SMC5	structural maintenance of chromosomes 5 [Source:HGNC Symbol;Acc:HGNC:20465]	protein_coding	683.301040700261	-0.975811191285894	1.78480799198401e-08	5.12329397345027e-07	505.936571060621	549.350955253607	437.258861582158	557.753386614046	906.037065880892	1143.46940381024
ENSG00000166949	SMAD3	SMAD family member 3 [Source:HGNC Symbol;Acc:HGNC:6769]	protein_coding	331.627389761161	-1.1018422312182	1.80682690277665e-08	5.17886085152271e-07	213.025924657103	269.122163149123	205.186197182566	260.088435237462	462.691526526363	579.65009181435
ENSG00000135862	LAMC1	laminin subunit gamma 1 [Source:HGNC Symbol;Acc:HGNC:6492]	protein_coding	1235.40081259567	-1.36820527765233	1.82968861489698e-08	5.23667644457721e-07	564.740602346175	828.725391284602	833.480483727802	939.412903478083	1571.86145771151	2674.18403702587
ENSG00000182240	BACE2	beta-site APP-cleaving enzyme 2 [Source:HGNC Symbol;Acc:HGNC:934]	protein_coding	98.8544345132809	-1.99474518174602	1.8627302441105e-08	5.32341497957101e-07	34.3948107519281	68.3484858791424	26.8864672170259	50.1020215188311	146.707069386408	266.68775232635
ENSG00000144369	FAM171B	family with sequence similarity 171 member B [Source:HGNC Symbol;Acc:HGNC:29412]	protein_coding	1268.16441710756	1.04099780496566	1.88279129262891e-08	5.36856769120677e-07	1677.57915667469	1347.31952789259	1751.86560077253	1366.75367525635	838.326110779473	627.142431269727
ENSG00000169891	REPS2	RALBP1 associated Eps domain containing 2 [Source:HGNC Symbol;Acc:HGNC:9963]	protein_coding	57.3780591350728	1.99865603974678	1.88404672340675e-08	5.36856769120677e-07	99.8559021830172	73.4746223200781	70.7538610974365	67.0482935031416	20.9581527694868	12.1775229372763
ENSG00000163539	CLASP2	cytoplasmic linker associated protein 2 [Source:HGNC Symbol;Acc:HGNC:17078]	protein_coding	3467.13053696472	1.12971507904039	1.91065281975837e-08	5.4364218096692e-07	5205.82103380796	4393.95328595537	3080.62311218239	4317.61538382868	2032.94081864022	1771.8295873737
ENSG00000184347	SLIT3	slit guidance ligand 3 [Source:HGNC Symbol;Acc:HGNC:11087]	protein_coding	220.092977027297	-3.00683599232918	1.96218174165956e-08	5.5748877454275e-07	23.2997105093707	44.4265158214426	22.6412355511797	69.9954712395435	329.687864720004	830.507064322241
ENSG00000184588	PDE4B	phosphodiesterase 4B [Source:HGNC Symbol;Acc:HGNC:8781]	protein_coding	477.677130242988	1.12282492476012	2.00826441975914e-08	5.69749885384145e-07	647.953854165356	569.85550101735	499.522259347902	624.064885683088	310.34187754817	214.324403696062
ENSG00000011201	ANOS1	anosmin 1 [Source:HGNC Symbol;Acc:HGNC:6211]	protein_coding	955.299891006129	1.61537912008291	2.03900506789223e-08	5.77629063046849e-07	910.907729913968	1315.70835317349	1494.32154637786	1248.12977136618	225.703183671397	537.028761533883
ENSG00000180616	SSTR2	somatostatin receptor 2 [Source:HGNC Symbol;Acc:HGNC:11331]	protein_coding	541.537020965795	-1.89433744426837	2.0659397222055e-08	5.84408704557609e-07	177.521603880919	209.317238004874	493.861950460107	181.988225222813	1214.76677783141	971.766330394645
ENSG00000073111	MCM2	minichromosome maintenance complex component 2 [Source:HGNC Symbol;Acc:HGNC:6944]	protein_coding	738.536808395122	-0.930302811701055	2.07421808285861e-08	5.85898872693677e-07	469.322740260181	589.505690707603	556.125348225851	639.537568799197	1052.7441352673	1123.9853671106
ENSG00000204335	SP5	Sp5 transcription factor [Source:HGNC Symbol;Acc:HGNC:14529]	protein_coding	11.1881125972728	-3.46089400960854	2.09577853569475e-08	5.91131041473787e-07	0	0	0	1.47358886820092	14.5094903788755	51.1455963365603
ENSG00000159840	ZYX	zyxin [Source:HGNC Symbol;Acc:HGNC:13200]	protein_coding	861.11842030405	-1.11160721275155	2.13718005061908e-08	6.01936297324871e-07	524.798241472968	626.243001867642	573.106274889236	730.900078627654	1118.84292477107	1592.82000019573
ENSG00000125814	NAPB	NSF attachment protein beta [Source:HGNC Symbol;Acc:HGNC:15751]	protein_coding	581.177536350453	1.22414511580863	2.15165057574355e-08	6.05136177819667e-07	865.417818919482	752.687700744056	509.427799901543	756.68788382117	276.486399997461	326.357614719004
ENSG00000173559	NABP1	nucleic acid binding protein 1 [Source:HGNC Symbol;Acc:HGNC:26232]	protein_coding	53.153682383103	-1.99200838910801	2.27452810540282e-08	6.3877151496897e-07	17.7521603880919	26.4850382781677	28.3015444389746	25.787805193516	145.094903788755	75.5006422111128
ENSG00000110455	ACCS	1-aminocyclopropane-1-carboxylate synthase homolog (inactive) [Source:HGNC Symbol;Acc:HGNC:23989]	protein_coding	14.6834979251949	-2.88679811381886	2.29701738040902e-08	6.43358313596351e-07	3.32853007276724	3.41742429395712	4.24523166584619	1.47358886820092	37.8858915448416	37.7503211055564
ENSG00000175215	CTDSP2	CTD small phosphatase 2 [Source:HGNC Symbol;Acc:HGNC:17077]	protein_coding	1093.26406099631	-0.731175482855317	2.29987334771612e-08	6.43358313596351e-07	885.388999356086	882.549823914426	846.216178725341	959.306353198796	1451.75512068638	1534.36789009681
ENSG00000105357	MYH14	myosin heavy chain 14 [Source:HGNC Symbol;Acc:HGNC:23212]	protein_coding	85.2602414097651	-1.60015004219994	2.3007778556318e-08	6.43358313596351e-07	46.5994210187414	36.737311160039	58.0181660998979	54.5227881234339	130.58541340988	185.098348646599
ENSG00000112319	EYA4	EYA transcriptional coactivator and phosphatase 4 [Source:HGNC Symbol;Acc:HGNC:3522]	protein_coding	73.6021429248082	-2.25972989839528	2.3944346384433e-08	6.68586613104497e-07	17.7521603880919	35.8829550865498	19.8110811072822	37.5765161391233	89.4751906697323	241.11495415807
ENSG00000013810	TACC3	transforming acidic coiled-coil containing protein 3 [Source:HGNC Symbol;Acc:HGNC:11524]	protein_coding	468.319194984464	-1.01697122711768	2.40750401807265e-08	6.71272825211031e-07	288.472606306494	330.635800440351	417.447780474875	351.450945065918	742.40225771913	679.505779900015
ENSG00000090932	DLL3	delta like canonical Notch ligand 3 [Source:HGNC Symbol;Acc:HGNC:2909]	protein_coding	268.245151479494	1.44153828799226	2.41361270064096e-08	6.72013310155571e-07	309.553296767353	281.937504251462	474.050869352825	305.032895717589	140.258406995797	98.6379357919377
ENSG00000078018	MAP2	microtubule associated protein 2 [Source:HGNC Symbol;Acc:HGNC:6839]	protein_coding	16605.6480823487	0.853774896673679	2.47708688566654e-08	6.88700928126316e-07	21624.3503727445	18798.3966849846	18132.799522051	19637.7820520795	12116.2305491599	9324.32931307243
ENSG00000044524	EPHA3	EPH receptor A3 [Source:HGNC Symbol;Acc:HGNC:3387]	protein_coding	705.442670497389	2.66584451889709	2.53295836222472e-08	7.03230180393972e-07	1142.79532498342	1111.51725160955	740.085387079186	1027.09144113604	44.3345539354529	166.832064240685
ENSG00000165802	NSMF	NMDA receptor synaptonuclear signaling and neuronal migration factor [Source:HGNC Symbol;Acc:HGNC:29843]	protein_coding	1507.0178915338	-0.990667497528201	2.57673065553448e-08	7.14363703960285e-07	1098.41492401319	931.248120103315	1399.51137250729	1077.93025708897	2205.44253758908	2329.56013790095
ENSG00000173517	PEAK1	pseudopodium enriched atypical kinase 1 [Source:HGNC Symbol;Acc:HGNC:29431]	protein_coding	631.75893579389	-1.0203109106421	2.60674429755549e-08	7.21656579217994e-07	517.031671303178	481.002469374465	386.316081592003	480.389971033498	833.489613986515	1092.32380747368
ENSG00000099250	NRP1	neuropilin 1 [Source:HGNC Symbol;Acc:HGNC:8004]	protein_coding	535.264481539282	0.953642058152904	2.67652104390175e-08	7.39416021666237e-07	572.507172515965	670.669517689085	580.181660998979	734.584050798156	324.851367927046	328.793119306459
ENSG00000068697	LAPTM4A	lysosomal protein transmembrane 4 alpha [Source:HGNC Symbol;Acc:HGNC:6924]	protein_coding	888.176652684235	-0.86446134210599	2.67849293636161e-08	7.39416021666237e-07	591.368842928313	762.085617552438	745.745695966981	678.587673806521	1296.9872233117	1254.28486253945
ENSG00000185518	SV2B	synaptic vesicle glycoprotein 2B [Source:HGNC Symbol;Acc:HGNC:16874]	protein_coding	60.7505001983976	1.77574368098176	2.74997129905128e-08	7.58072824676147e-07	85.4322718676925	76.0376905405459	72.1689383193852	88.4153320920549	24.1824839647925	18.2662844059144
ENSG00000165124	SVEP1	sushi, von Willebrand factor type A, EGF and pentraxin domain containing 1 [Source:HGNC Symbol;Acc:HGNC:15985]	protein_coding	78.2974741393033	-1.53429309050677	2.75560881537582e-08	7.58552457777147e-07	39.9423608732069	48.698296188889	50.9427799901543	45.6812549142284	117.688088628657	166.832064240685
ENSG00000184564	SLITRK6	SLIT and NTRK like family member 6 [Source:HGNC Symbol;Acc:HGNC:23503]	protein_coding	62.9991023642716	2.30888728964047	2.77329424311455e-08	7.62165568318849e-07	95.4178620859942	105.085797039181	48.1126255462568	100.204043037662	7.25474518943775	21.9195412870973
ENSG00000134278	SPIRE1	spire type actin nucleation factor 1 [Source:HGNC Symbol;Acc:HGNC:30622]	protein_coding	817.286803991462	-1.32625832439773	2.77656658071146e-08	7.62165568318849e-07	522.579221424457	440.847733920468	632.539518211082	540.807114629736	1790.30989619347	976.637339569556
ENSG00000253457	SMIM18	small integral membrane protein 18 [Source:HGNC Symbol;Acc:HGNC:42973]	protein_coding	60.3453864547005	1.89180788270334	2.82829965550488e-08	7.75272787259662e-07	97.6368821345057	87.1443194959065	62.2633977657441	76.6266211464476	22.5703183671397	15.8307798184591
ENSG00000198932	GPRASP1	G protein-coupled receptor associated sorting protein 1 [Source:HGNC Symbol;Acc:HGNC:24834]	protein_coding	465.502404339623	1.12708486677427	2.83471238653534e-08	7.75937728083697e-07	657.939444383658	472.458908639572	663.671217093955	488.494709808603	254.722164429148	255.727981682801
ENSG00000141540	TTYH2	tweety family member 2 [Source:HGNC Symbol;Acc:HGNC:13877]	protein_coding	134.88996696933	-1.96701056278437	2.95666270690582e-08	8.08182157328667e-07	47.7089310429971	46.1352279684211	118.866486643693	41.9972827437261	263.589075216238	291.042798200903
ENSG00000121152	NCAPH	non-SMC condensin I complex subunit H [Source:HGNC Symbol;Acc:HGNC:1112]	protein_coding	241.178372239098	-1.07120923124009	2.96344521422907e-08	8.08900010649735e-07	146.455323201759	166.59943433041	185.375116075284	200.408086075324	380.471081046069	367.761192705743
ENSG00000282164	PEG13	paternally expressed 13 [Source:HGNC Symbol;Acc:HGNC:19969]	sense_intronic	62.284571753447	2.06996023226453	2.98191578204709e-08	8.12801750002808e-07	112.06051244983	81.1638269814816	60.8483205437954	83.9945654874522	11.2851591835698	24.3550458745525
ENSG00000164111	ANXA5	annexin A5 [Source:HGNC Symbol;Acc:HGNC:543]	protein_coding	723.009252760003	-1.38639646620865	2.9921495354881e-08	8.14450549086286e-07	285.144076233727	554.477091694543	448.579479357748	547.43826453664	1089.82394401332	1412.59266072405
ENSG00000179456	ZBTB18	zinc finger and BTB domain containing 18 [Source:HGNC Symbol;Acc:HGNC:13030]	protein_coding	1103.61778417663	-1.63225803800837	3.04671786484368e-08	8.28145573821057e-07	494.841470818063	576.690349605264	980.64851481047	442.813454894375	2594.78052942224	1531.93238550935
ENSG00000151176	PLBD2	phospholipase B domain containing 2 [Source:HGNC Symbol;Acc:HGNC:27283]	protein_coding	334.127281508181	-1.05126328034221	3.05728674835427e-08	8.29859340257612e-07	198.602294341779	234.093564136063	261.789286060515	281.455473826375	536.851144018394	491.971926665961
ENSG00000182968	SOX1	SRY-box 1 [Source:HGNC Symbol;Acc:HGNC:11189]	protein_coding	501.676468484612	0.877805921561684	3.08968715764654e-08	8.37121177371873e-07	535.893341715526	645.038835484406	614.143514325749	575.436453032457	309.535794749344	330.010871600187
ENSG00000187957	DNER	delta/notch like EGF repeat containing [Source:HGNC Symbol;Acc:HGNC:24456]	protein_coding	2802.83179935784	0.685403632692641	3.09264272187019e-08	8.37121177371873e-07	3285.25918182127	3116.69095608889	3352.31793879654	3087.16867888092	1877.36683846672	2098.1872020927
ENSG00000136840	ST6GALNAC4	ST6 N-acetylgalactosaminide alpha-2,6-sialyltransferase 4 [Source:HGNC Symbol;Acc:HGNC:17846]	protein_coding	66.2392623454945	-1.51172690955874	3.10652605359129e-08	8.39711250763801e-07	38.8328508489511	40.1547354539962	45.2824711023594	35.366132836822	123.330668220442	114.468715610397
ENSG00000177674	AGTRAP	angiotensin II receptor associated protein [Source:HGNC Symbol;Acc:HGNC:13539]	protein_coding	84.8297894557054	-1.97016468385556	3.11934388252751e-08	8.42006527624832e-07	27.7377506063937	50.4070083358675	26.8864672170259	50.8388159529316	119.30025422631	233.808440395704
ENSG00000176974	SHMT1	serine hydroxymethyltransferase 1 [Source:HGNC Symbol;Acc:HGNC:10850]	protein_coding	119.296946411317	-1.44957727472283	3.16328454734266e-08	8.52684818010844e-07	61.0230513340661	83.7268952019494	63.6784749876929	83.9945654874522	172.501718948853	250.856972507891
ENSG00000072110	ACTN1	actinin alpha 1 [Source:HGNC Symbol;Acc:HGNC:163]	protein_coding	1353.07932637608	-1.76158043913773	3.19030365564766e-08	8.58778558038933e-07	484.855880599761	915.015354707019	431.598552694363	1015.30273019043	1926.53788919514	3345.16555086979
ENSG00000141905	NFIC	nuclear factor I C [Source:HGNC Symbol;Acc:HGNC:7786]	protein_coding	250.477518147778	-1.7769835757943	3.21993877762048e-08	8.65558680801792e-07	96.52737211025	105.940153112671	192.450502185027	130.412614835781	670.660888623579	306.873578019362
ENSG00000049130	KITLG	KIT ligand [Source:HGNC Symbol;Acc:HGNC:6343]	protein_coding	620.76342159246	1.28078457838977	3.40101047808375e-08	9.12858708180616e-07	721.181515766235	636.495274749514	1093.85469256637	655.010251915307	308.729711950518	309.309082606817
ENSG00000196814	MVB12B	multivesicular body subunit 12B [Source:HGNC Symbol;Acc:HGNC:23368]	protein_coding	1090.99544170452	0.786594395939379	3.40527911899665e-08	9.12858708180616e-07	1382.44949022266	1189.26365429708	1173.0990169955	1337.28189789233	719.83193935199	744.04665146758
ENSG00000005108	THSD7A	thrombospondin type 1 domain containing 7A [Source:HGNC Symbol;Acc:HGNC:22207]	protein_coding	1428.25043163318	-1.48034481990374	3.4721571912843e-08	9.29506509721802e-07	838.789578337345	641.621411190449	1344.32336085129	654.273457481206	2803.55597431828	2286.93880762048
ENSG00000113389	NPR3	natriuretic peptide receptor 3 [Source:HGNC Symbol;Acc:HGNC:7945]	protein_coding	141.378116674764	-2.08654212272622	3.49884349146761e-08	9.35363901523938e-07	29.9567706549052	86.2899634224173	35.3769305487183	89.8889209602558	240.212674050272	366.543440412015
ENSG00000078900	TP73	tumor protein p73 [Source:HGNC Symbol;Acc:HGNC:12003]	protein_coding	54.9555101204744	-2.42779564555191	3.72229948823483e-08	9.93736524554544e-07	11.0951002425575	25.6306822046784	11.3206177755898	23.5774218912146	64.4866239061133	193.622614702693
ENSG00000136999	NOV	nephroblastoma overexpressed [Source:HGNC Symbol;Acc:HGNC:7885]	protein_coding	27.6674326430624	-2.30725022248148	3.72891499435815e-08	9.9376796472608e-07	14.4236303153247	11.9609850288499	5.66030888779492	8.10473877510503	54.0075475213699	71.8473853299299
ENSG00000184216	IRAK1	interleukin 1 receptor associated kinase 1 [Source:HGNC Symbol;Acc:HGNC:6112]	protein_coding	78.7109545824243	-1.55712826897924	3.73262964862175e-08	9.9376796472608e-07	33.2853007276724	51.2613644093568	42.4523166584619	55.9963769916348	134.615827404012	154.654541303409
ENSG00000103316	CRYM	crystallin mu [Source:HGNC Symbol;Acc:HGNC:2418]	protein_coding	34.9442986216284	-2.26516875881029	3.82126276885149e-08	1.01597562851623e-06	8.87608019404597	17.0871214697856	15.565849441436	11.7887109456073	103.984681048608	52.3633486302879
ENSG00000112280	COL9A1	collagen type IX alpha 1 chain [Source:HGNC Symbol;Acc:HGNC:2217]	protein_coding	86.8804099925956	-1.61243201282546	3.86063393209568e-08	1.02504307757771e-06	54.3659911885316	35.8829550865498	69.3387838754878	40.5236938755252	157.992228569978	163.178807359502
ENSG00000070808	CAMK2A	calcium/calmodulin dependent protein kinase II alpha [Source:HGNC Symbol;Acc:HGNC:1460]	protein_coding	216.747670461117	1.24393521533707	3.88095290595211e-08	1.02903413427302e-06	342.838597495026	244.345837017934	260.374208838566	232.090246741644	111.239426238046	109.597706435486
ENSG00000120738	EGR1	early growth response 1 [Source:HGNC Symbol;Acc:HGNC:3238]	protein_coding	120.329293866008	-1.72287261382496	3.95217144665479e-08	1.04649198224212e-06	45.4899109944856	93.1248120103315	42.4523166584619	75.1530322782467	203.938948103083	261.81674315144
ENSG00000074317	SNCB	synuclein beta [Source:HGNC Symbol;Acc:HGNC:11140]	protein_coding	130.521043564443	-2.1026468987613	3.98424326254038e-08	1.05355084749403e-06	52.1469711400201	29.0481064986355	107.545868868103	36.8397217050229	310.34187754817	247.203715626708
ENSG00000176788	BASP1	brain abundant membrane attached signal protein 1 [Source:HGNC Symbol;Acc:HGNC:957]	protein_coding	4855.99647293645	0.632614088576515	4.05454583738578e-08	1.07068617486027e-06	5591.93052224896	5201.31977540274	5637.66765224374	5621.00473775239	3642.68816789658	3441.36798207427
ENSG00000146918	NCAPG2	non-SMC condensin II complex subunit G2 [Source:HGNC Symbol;Acc:HGNC:21904]	protein_coding	354.379088196798	-0.977020896762417	4.13200995549498e-08	1.08871183357869e-06	217.463964754126	285.35492854542	271.694826614156	288.823418167379	534.432895621914	528.50449547779
ENSG00000213025	COX20P1	COX20, cytochrome c oxidase assembly factor pseudogene 1 [Source:HGNC Symbol;Acc:HGNC:31435]	processed_pseudogene	7.34348899472662	-3.45791053256923	4.13399468201958e-08	1.08871183357869e-06	0	0	0	0	25.7946495624453	18.2662844059144
ENSG00000179796	LRRC3B	leucine rich repeat containing 3B [Source:HGNC Symbol;Acc:HGNC:28105]	protein_coding	255.748673670072	-1.97576750396176	4.16102833076682e-08	1.09435045099167e-06	78.775211722158	110.211933480117	154.243417192412	131.886203703982	806.082798826417	253.292477095346
ENSG00000178171	AMER3	APC membrane recruitment protein 3 [Source:HGNC Symbol;Acc:HGNC:26771]	protein_coding	181.784196603023	1.41090248408154	4.29085439145346e-08	1.12618907958979e-06	276.267996039681	244.345837017934	164.148957746053	240.194985516749	95.1177702615172	70.6296330362023
ENSG00000089006	SNX5	sorting nexin 5 [Source:HGNC Symbol;Acc:HGNC:14969]	protein_coding	398.624931144738	-0.942054632657794	4.29807606870959e-08	1.12618907958979e-06	261.844365724356	310.131254676609	346.693919377439	295.454568074283	617.459423901035	560.166055114708
ENSG00000108883	EFTUD2	elongation factor Tu GTP binding domain containing 2 [Source:HGNC Symbol;Acc:HGNC:30858]	protein_coding	898.442326678536	-0.834670350781699	4.2994475703176e-08	1.12618907958979e-06	604.682963219382	759.52254933197	765.556777074263	708.79624560464	1295.37505771405	1256.72036712691
ENSG00000139220	PPFIA2	PTPRF interacting protein alpha 2 [Source:HGNC Symbol;Acc:HGNC:9246]	protein_coding	454.513238583252	1.26941462101146	4.37354714090479e-08	1.1440587964555e-06	714.524455620701	566.438076723393	397.636699367593	592.382725016768	249.079584837363	207.017889933696
ENSG00000125844	RRBP1	ribosome binding protein 1 [Source:HGNC Symbol;Acc:HGNC:10448]	protein_coding	298.497310512872	-1.48065083732281	4.38530913305296e-08	1.14559578989902e-06	130.922182862178	200.773677269981	178.29972996554	213.670385889133	375.63458425311	691.683302837292
ENSG00000184613	NELL2	neural EGFL like 2 [Source:HGNC Symbol;Acc:HGNC:7751]	protein_coding	1505.23842127175	-0.960170917096923	4.48547212061304e-08	1.17019113151972e-06	977.478331369313	1175.59395712125	1253.75841864658	1140.55778398751	1895.10066004091	2588.94137646493
ENSG00000146122	DAAM2	dishevelled associated activator of morphogenesis 2 [Source:HGNC Symbol;Acc:HGNC:18143]	protein_coding	116.522096491386	-2.39269308218814	4.49343126341554e-08	1.1706982496465e-06	38.8328508489511	43.5721597479533	29.7166216609233	47.1548437824293	457.048946934578	82.8071559734786
ENSG00000162981	FAM84A	family with sequence similarity 84 member A [Source:HGNC Symbol;Acc:HGNC:20743]	protein_coding	295.528622752815	1.82544285775391	4.56214937684111e-08	1.1870127162043e-06	563.631092321919	401.547354539962	215.091737736207	391.237844507343	67.710955101419	133.952752310039
ENSG00000131669	NINJ1	ninjurin 1 [Source:HGNC Symbol;Acc:HGNC:7824]	protein_coding	108.448243009874	-1.49562846002109	4.5706756158169e-08	1.18764337563456e-06	41.0518708974626	72.6202662465888	77.8292472071802	69.9954712395435	182.17471253477	207.017889933696
ENSG00000137962	ARHGAP29	Rho GTPase activating protein 29 [Source:HGNC Symbol;Acc:HGNC:30207]	protein_coding	169.646288350644	-2.19386423073212	4.5970329191461e-08	1.19289939563229e-06	31.0662806791609	106.79450918616	31.1316988828721	99.4672486035618	328.075699122352	421.342293629759
ENSG00000092068	SLC7A8	solute carrier family 7 member 8 [Source:HGNC Symbol;Acc:HGNC:11066]	protein_coding	128.720109901212	-1.72849114923574	4.66708486867611e-08	1.20946478980259e-06	58.8040312855546	67.4941298056531	76.4141699852314	72.2058545418448	149.125317782887	348.277156006101
ENSG00000168411	RFWD3	ring finger and WD repeat domain 3 [Source:HGNC Symbol;Acc:HGNC:25539]	protein_coding	371.098367187304	-0.928343430971745	4.70321130072086e-08	1.21720609487539e-06	266.282405821379	329.781444366862	271.694826614156	265.982790710265	552.166717196095	540.682018415066
ENSG00000214717	ZBED1	zinc finger BED-type containing 1 [Source:HGNC Symbol;Acc:HGNC:447]	protein_coding	526.751429475703	0.861094228206836	4.73247628354162e-08	1.22315343200912e-06	667.92503460196	597.194895369007	587.257047108723	629.222446721791	311.147960346997	367.761192705743
ENSG00000101438	SLC32A1	solute carrier family 32 member 1 [Source:HGNC Symbol;Acc:HGNC:11018]	protein_coding	158.663443419422	3.24302461487328	4.74665306117724e-08	1.22519047581739e-06	330.633987228213	243.491480944445	97.6403283144624	269.666762880767	0.806082798826417	9.74201834982101
ENSG00000123374	CDK2	cyclin dependent kinase 2 [Source:HGNC Symbol;Acc:HGNC:1771]	protein_coding	284.017689686193	-1.19548947103107	4.75648149268251e-08	1.2261012292793e-06	149.783853274526	242.637124870955	174.054498299694	215.143974757334	478.007099704065	444.479587210583
ENSG00000186868	MAPT	microtubule associated protein tau [Source:HGNC Symbol;Acc:HGNC:6893]	protein_coding	3467.18555187592	1.09484891386727	4.76402735359759e-08	1.2264219623772e-06	5266.84408514203	4088.94816771969	3199.48959882608	4365.50702204521	2143.37416207944	1738.95027544305
ENSG00000044574	HSPA5	heat shock protein family A (Hsp70) member 5 [Source:HGNC Symbol;Acc:HGNC:5238]	protein_coding	2496.79096151702	-0.986231885587447	4.77416502769583e-08	1.22740818717327e-06	1502.27657284228	2085.48317538733	1883.46778241376	1998.92329971454	3255.7684244599	4254.82651428432
ENSG00000100116	GCAT	glycine C-acetyltransferase [Source:HGNC Symbol;Acc:HGNC:4188]	protein_coding	90.0980248929555	-1.54381792359341	4.81605484236544e-08	1.23538136742366e-06	36.6138308004396	53.8244326298246	55.1880116560005	65.5747046349407	144.288820989929	185.098348646599
ENSG00000170873	MTSS1	MTSS1, I-BAR domain containing [Source:HGNC Symbol;Acc:HGNC:20443]	protein_coding	1316.8219461625	0.944578362660449	4.81787307509279e-08	1.23538136742366e-06	1814.04888965815	1532.71479583977	1357.05905584883	1585.58162218418	905.230983082066	706.296330362023
ENSG00000141622	RNF165	ring finger protein 165 [Source:HGNC Symbol;Acc:HGNC:31696]	protein_coding	1121.10815868737	0.913201053382781	4.87857266557749e-08	1.24929975286144e-06	1309.22182862178	1217.45740472222	1549.50955803386	1254.76092127308	774.645569672187	621.053669801089
ENSG00000131016	AKAP12	A-kinase anchoring protein 12 [Source:HGNC Symbol;Acc:HGNC:370]	protein_coding	1283.05368403626	-1.13915119647247	4.98173830955662e-08	1.27404193141381e-06	829.913498143299	1062.81895542066	648.105367652518	1076.45666822077	2057.12330260502	2023.90431217531
ENSG00000224243	SOX1-OT	SOX1 overlapping transcript [Source:HGNC Symbol;Acc:HGNC:42733]	lincRNA	53.1573486651701	2.27357725782888	5.12368625832417e-08	1.30862443516411e-06	58.8040312855546	68.3484858791424	103.300637202257	63.3643213326393	5.64257959178492	19.484036699642
ENSG00000162631	NTNG1	netrin G1 [Source:HGNC Symbol;Acc:HGNC:23319]	protein_coding	62.355039743593	1.7590758923849	5.25187604286843e-08	1.33960696653087e-06	78.775211722158	92.2704559368422	69.3387838754878	88.4153320920549	18.5399043730076	26.7905504620078
ENSG00000140937	CDH11	cadherin 11 [Source:HGNC Symbol;Acc:HGNC:1750]	protein_coding	480.515207826866	-1.64824674912766	5.44988857574273e-08	1.38829491441237e-06	234.106615117963	311.839966823587	237.732973287387	288.086623733279	494.93483847942	1316.39022951956
ENSG00000116983	HPCAL4	hippocalcin like 4 [Source:HGNC Symbol;Acc:HGNC:18212]	protein_coding	323.114976234372	1.46890634799484	5.55858231528742e-08	1.41413240549181e-06	502.608040987853	450.24565072885	240.563127731284	460.496521312786	138.646241398144	146.130275247315
ENSG00000133606	MKRN1	makorin ring finger protein 1 [Source:HGNC Symbol;Acc:HGNC:7112]	protein_coding	1298.67787082264	0.764189337263858	5.59266533528658e-08	1.4209458584249e-06	1632.0892456802	1560.05419019143	1334.41782029765	1501.58705669673	881.048499117274	882.870412952529
ENSG00000119865	CNRIP1	cannabinoid receptor interacting protein 1 [Source:HGNC Symbol;Acc:HGNC:24546]	protein_coding	149.590052750304	1.1605162769039	5.61540014582527e-08	1.42486202917929e-06	189.726214147733	186.249624020663	174.054498299694	185.672197393315	74.1596174920303	87.6781651483891
ENSG00000197565	COL4A6	collagen type IV alpha 6 chain [Source:HGNC Symbol;Acc:HGNC:2208]	protein_coding	952.812801647509	-1.56257324933428	5.63404620005603e-08	1.42773186387357e-06	519.25069135169	639.058342969981	316.977297716516	745.635967309663	1338.09744605185	2157.85706448535
ENSG00000105649	RAB3A	RAB3A, member RAS oncogene family [Source:HGNC Symbol;Acc:HGNC:9777]	protein_coding	736.196489840391	0.842828611686353	5.70546273923941e-08	1.4439494906512e-06	926.440870253548	853.501717415791	782.537703737648	899.626004036659	519.117322444212	435.95532115449
ENSG00000125733	TRIP10	thyroid hormone receptor interactor 10 [Source:HGNC Symbol;Acc:HGNC:12304]	protein_coding	104.233376782676	-1.61199641251104	5.86098010500713e-08	1.48138175069674e-06	38.8328508489511	70.9115540996102	56.6030888779492	69.258676805443	154.767897374672	235.026192689432
ENSG00000063438	AHRR	aryl-hydrocarbon receptor repressor [Source:HGNC Symbol;Acc:HGNC:346]	protein_coding	39.4805355451865	-2.13568685860117	5.87871458601967e-08	1.4839370074334e-06	14.4236303153247	17.9414775432749	15.565849441436	17.683066418411	117.688088628657	53.5811009240155
ENSG00000144730	IL17RD	interleukin 17 receptor D [Source:HGNC Symbol;Acc:HGNC:17616]	protein_coding	2536.80246074473	-1.51133748256938	5.93239678019344e-08	1.49554800694462e-06	1349.16418949499	1841.99169444289	1258.00365031242	1621.68454945511	2704.40779006263	6445.56289070032
ENSG00000118432	CNR1	cannabinoid receptor 1 [Source:HGNC Symbol;Acc:HGNC:2159]	protein_coding	2326.25739257154	1.23062229819236	5.9948737324733e-08	1.50934324167394e-06	3472.76637592049	2962.90686286082	2373.08450120802	2757.82156683801	1520.27215858662	870.692890015253
ENSG00000177108	ZDHHC22	zinc finger DHHC-type containing 22 [Source:HGNC Symbol;Acc:HGNC:20106]	protein_coding	150.187895471076	1.31680436766697	6.14734390721196e-08	1.54573135816743e-06	215.244944705615	172.579926844835	175.469575521643	190.092963997918	58.8440443143284	88.8959174421167
ENSG00000131473	ACLY	ATP citrate lyase [Source:HGNC Symbol;Acc:HGNC:115]	protein_coding	3311.70766905241	-0.782098094604397	6.16933126297242e-08	1.54925838761251e-06	2413.18430275625	2649.35818389026	2697.13718503428	2889.70777054199	5057.36347983694	4163.49509225475
ENSG00000136492	BRIP1	BRCA1 interacting protein C-terminal helicase 1 [Source:HGNC Symbol;Acc:HGNC:20473]	protein_coding	215.546170992959	-1.20666583761493	6.20574280243065e-08	1.55639389717661e-06	116.498552546853	171.725570771345	130.187104419283	171.673103145407	378.052832649589	325.139862425276
ENSG00000102057	KCND1	potassium voltage-gated channel subfamily D member 1 [Source:HGNC Symbol;Acc:HGNC:6237]	protein_coding	103.140207634609	2.28689141118888	6.24752179098184e-08	1.56485545812212e-06	223.011514875405	146.094888566667	53.7729344340517	150.306064556493	29.8250635565774	15.8307798184591
ENSG00000173210	ABLIM3	actin binding LIM protein family member 3 [Source:HGNC Symbol;Acc:HGNC:29132]	protein_coding	157.994799044294	1.64827592297707	6.33009964933899e-08	1.58350127731922e-06	266.282405821379	193.938828682067	127.356949975386	238.721396648548	71.7413690955511	49.9278440428327
ENSG00000140386	SCAPER	S-phase cyclin A associated protein in the ER [Source:HGNC Symbol;Acc:HGNC:13081]	protein_coding	424.38688220407	1.08625199218458	6.37498302438085e-08	1.592681895e-06	605.792473243638	524.574629122418	406.127162699286	532.702375854631	260.364744020933	216.759908283517
ENSG00000178921	PFAS	phosphoribosylformylglycinamidine synthase [Source:HGNC Symbol;Acc:HGNC:8863]	protein_coding	365.954413924863	-0.859430442425272	6.58150273175485e-08	1.64216930981299e-06	262.953875748612	281.083148177973	297.166216609233	305.032895717589	541.687640811352	507.80270648442
ENSG00000068078	FGFR3	fibroblast growth factor receptor 3 [Source:HGNC Symbol;Acc:HGNC:3690]	protein_coding	133.91356936757	-1.36162911824202	6.60281273207825e-08	1.64537697044439e-06	74.337171625135	78.6007587610138	93.3950966486162	96.5200708671599	182.980795333597	277.647522969899
ENSG00000113739	STC2	stanniocalcin 2 [Source:HGNC Symbol;Acc:HGNC:11374]	protein_coding	98.1737000374147	-2.39270997614738	6.62666522716566e-08	1.64920918991174e-06	8.87608019404597	41.8634476009747	38.2070849926157	44.2076660460275	335.330444311789	120.557477079035
ENSG00000091656	ZFHX4	zinc finger homeobox 4 [Source:HGNC Symbol;Acc:HGNC:30939]	protein_coding	1569.54635592952	0.982264473955775	6.75492353953787e-08	1.67898240008284e-06	2041.49844463057	1958.18412043743	1487.24616026812	2047.55173236517	831.877448388862	1050.92022948694
ENSG00000171094	ALK	ALK receptor tyrosine kinase [Source:HGNC Symbol;Acc:HGNC:427]	protein_coding	66.4190148762817	2.06070261664241	6.91312359975264e-08	1.71611239156105e-06	95.4178620859942	95.6878802307994	56.6030888779492	112.72954841737	11.2851591835698	26.7905504620078
ENSG00000170390	DCLK2	doublecortin like kinase 2 [Source:HGNC Symbol;Acc:HGNC:19002]	protein_coding	995.053943611736	0.852036893581407	6.97376235085344e-08	1.72896003658993e-06	1289.25064818518	1037.18827321599	1274.98457697581	1085.29820142997	669.854805824752	613.747156038723
ENSG00000155846	PPARGC1B	PPARG coactivator 1 beta [Source:HGNC Symbol;Acc:HGNC:30022]	protein_coding	144.915411160687	1.53367318400691	7.07605946549083e-08	1.75208994042471e-06	211.916414632848	140.114396052242	246.223436619079	150.306064556493	61.2622927108077	59.6698623926537
ENSG00000168916	ZNF608	zinc finger protein 608 [Source:HGNC Symbol;Acc:HGNC:29238]	protein_coding	1213.46415231216	0.809273824797294	7.36258420405777e-08	1.82071936187258e-06	1587.70884470997	1400.28960444893	1239.60764642709	1445.5906797051	774.645569672187	832.942568909696
ENSG00000101204	CHRNA4	cholinergic receptor nicotinic alpha 4 subunit [Source:HGNC Symbol;Acc:HGNC:1958]	protein_coding	322.75057541003	1.24263853843118	7.42835124122403e-08	1.83458825070757e-06	465.994210187414	330.635800440351	440.089016026055	372.817983654832	199.102451310125	127.863990841401
ENSG00000164346	NSA2	NSA2, ribosome biogenesis homolog [Source:HGNC Symbol;Acc:HGNC:30728]	protein_coding	480.434835429416	-0.830627390837384	7.43751993530096e-08	1.83458825070757e-06	337.291047373747	401.547354539962	376.410541038362	403.02655545295	676.303468215364	688.030045956109
ENSG00000198513	ATL1	atlastin GTPase 1 [Source:HGNC Symbol;Acc:HGNC:11231]	protein_coding	390.277362481822	0.886683298252431	7.61562894473462e-08	1.87614393066361e-06	474.87029038146	452.808718949318	442.919170469953	478.179587731197	270.03773760685	222.848669752156
ENSG00000132688	NES	nestin [Source:HGNC Symbol;Acc:HGNC:7756]	protein_coding	3890.65944704851	-1.4286260000103	7.73169885310301e-08	1.90233025384439e-06	2099.19296589187	2779.22030706063	1916.01455851858	2886.02379837149	4391.53908800632	9271.96596444214
ENSG00000112539	C6orf118	chromosome 6 open reading frame 118 [Source:HGNC Symbol;Acc:HGNC:21233]	protein_coding	77.6452308637819	-1.84540558906807	8.03284073842578e-08	1.97392861680862e-06	42.1613809217184	34.1742429395712	36.792007770667	41.2604883096256	93.5056046638643	217.977660577245
ENSG00000105559	PLEKHA4	pleckstrin homology domain containing A4 [Source:HGNC Symbol;Acc:HGNC:14339]	protein_coding	53.7715305390788	-2.13213255470475	8.05629251746748e-08	1.9761949398359e-06	9.98559021830172	23.9219700576998	24.0563127731284	30.2085717981188	79.8021970838153	154.654541303409
ENSG00000137500	CCDC90B	coiled-coil domain containing 90B [Source:HGNC Symbol;Acc:HGNC:28108]	protein_coding	617.352662679125	0.835271667897852	8.06237171015159e-08	1.9761949398359e-06	720.07200574198	816.764406255752	659.425985428108	702.165095697736	406.265730608514	399.422752342661
ENSG00000129173	E2F8	E2F transcription factor 8 [Source:HGNC Symbol;Acc:HGNC:24727]	protein_coding	45.2720288625952	-1.80103007236961	8.13708297145792e-08	1.99088618797236e-06	18.8616704123477	25.6306822046784	26.8864672170259	21.3670385889133	74.1596174920303	104.726697260576
ENSG00000080573	COL5A3	collagen type V alpha 3 chain [Source:HGNC Symbol;Acc:HGNC:14864]	protein_coding	134.027681819339	-2.16700287068455	8.14276747315792e-08	1.99088618797236e-06	27.7377506063937	62.3679933647174	43.8673938804106	81.0473877510503	148.319234984061	440.826330329401
ENSG00000072133	RPS6KA6	ribosomal protein S6 kinase A6 [Source:HGNC Symbol;Acc:HGNC:10435]	protein_coding	274.406277950737	1.02206050890007	8.4444874966145e-08	2.06206544114318e-06	340.619577446514	364.810043379922	278.7702127239	341.135822988512	167.665222155895	153.436789009681
ENSG00000147481	SNTG1	syntrophin gamma 1 [Source:HGNC Symbol;Acc:HGNC:13740]	protein_coding	89.3287651005224	1.53814800142457	8.52537163087121e-08	2.07920780300771e-06	145.345813177503	105.940153112671	107.545868868103	103.151220774064	41.1102227401473	32.8793119306459
ENSG00000102158	MAGT1	magnesium transporter 1 [Source:HGNC Symbol;Acc:HGNC:28880]	protein_coding	311.256116800264	-1.43613998057508	8.74985524394046e-08	2.13128514089573e-06	122.046102668132	229.821783768616	192.450502185027	225.45909683474	432.866462969786	664.892752375284
ENSG00000140525	FANCI	Fanconi anemia complementation group I [Source:HGNC Symbol;Acc:HGNC:25568]	protein_coding	499.595267153582	-1.00662522217926	8.84447781376914e-08	2.15164034014469e-06	287.363096282238	405.819134907408	387.731158813952	402.28976101885	811.725378418202	702.64307348084
ENSG00000261150	EPPK1	epiplakin 1 [Source:HGNC Symbol;Acc:HGNC:15577]	protein_coding	39.1846297419923	-2.11747518707018	8.89533517140314e-08	2.1613110250418e-06	21.0806904608592	16.2327653962963	7.07538610974365	19.8934497207124	66.0987895037662	104.726697260576
ENSG00000107521	HPS1	HPS1, biogenesis of lysosomal organelles complex 3 subunit 1 [Source:HGNC Symbol;Acc:HGNC:5163]	protein_coding	127.789416822819	-1.3415572611639	9.15709634263137e-08	2.2221372695797e-06	75.4466816493908	70.9115540996102	113.206177755898	73.6794434100458	231.345763263182	202.146880758786
ENSG00000186648	CARMIL3	capping protein regulator and myosin 1 linker 3 [Source:HGNC Symbol;Acc:HGNC:20272]	protein_coding	576.412668378573	1.08804461350345	9.25600994278782e-08	2.24334328152598e-06	883.169979307574	626.243001867642	566.030888779492	734.584050798156	313.566208743476	334.881880775097
ENSG00000162692	VCAM1	vascular cell adhesion molecule 1 [Source:HGNC Symbol;Acc:HGNC:12663]	protein_coding	126.496951518298	1.48655244180702	9.27056808498566e-08	2.24407706554715e-06	156.44091342006	146.949244640156	219.336969402053	127.465437099379	56.4257959178492	52.3633486302879
ENSG00000129654	FOXJ1	forkhead box J1 [Source:HGNC Symbol;Acc:HGNC:3816]	protein_coding	120.154099304901	-2.05324486137197	9.37654472158638e-08	2.26691072511198e-06	34.3948107519281	49.5526522623782	55.1880116560005	69.9954712395435	123.330668220442	388.462981699113
ENSG00000261716			sense_overlapping	140.202182964449	1.59387546802742	9.42208439676174e-08	2.27509437381857e-06	244.092205336264	194.793184755556	116.036332199796	173.883486447708	61.2622927108077	51.1455963365603
ENSG00000168765	GSTM4	glutathione S-transferase mu 4 [Source:HGNC Symbol;Acc:HGNC:4636]	protein_coding	53.0113255604989	-1.62603328284772	9.7116542015539e-08	2.34210922020622e-06	24.4092205336264	28.1937504251462	38.2070849926157	29.4717773640183	99.1481842556493	98.6379357919377
ENSG00000134215	VAV3	vav guanine nucleotide exchange factor 3 [Source:HGNC Symbol;Acc:HGNC:12659]	protein_coding	118.167379804426	1.45538362641695	9.79663502484462e-08	2.35967958977136e-06	195.273764269011	152.075381081092	120.281563865642	137.043764742685	55.6197131190228	48.710091749105
ENSG00000178662	CSRNP3	cysteine and serine rich nuclear protein 3 [Source:HGNC Symbol;Acc:HGNC:30729]	protein_coding	1675.90750349658	1.44129408871118	9.81540273779426e-08	2.36127772661251e-06	2833.68860194918	2169.21007058928	1226.87195142955	2327.53361732335	867.345091537224	630.79568815091
ENSG00000107954	NEURL1	neuralized E3 ubiquitin protein ligase 1 [Source:HGNC Symbol;Acc:HGNC:7761]	protein_coding	125.143868851248	1.7507529348066	1.015016392717e-07	2.43879617716769e-06	255.187305578822	128.153411023392	116.036332199796	162.094775502101	44.3345539354529	45.0568348679222
ENSG00000131437	KIF3A	kinesin family member 3A [Source:HGNC Symbol;Acc:HGNC:6319]	protein_coding	1397.27572807051	1.05000348955567	1.03981088721411e-07	2.49528970246129e-06	1922.78087203521	1938.53393074718	1371.20982806832	1545.79472274276	919.740473460942	685.594541368653
ENSG00000141569	TRIM65	tripartite motif containing 65 [Source:HGNC Symbol;Acc:HGNC:27316]	protein_coding	98.62567781289	-1.38545472138155	1.04337615043835e-07	2.50076190145705e-06	57.6945212612988	50.4070083358675	66.5086294315903	75.8898267123471	187.817292126555	153.436789009681
ENSG00000125285	SOX21	SRY-box 21 [Source:HGNC Symbol;Acc:HGNC:11197]	protein_coding	295.95449948296	0.959052364335478	1.04589742411448e-07	2.5037214843931e-06	355.043207761839	344.30549761618	359.429614374978	359.555683841023	201.520699706604	155.872293597136
ENSG00000168743	NPNT	nephronectin [Source:HGNC Symbol;Acc:HGNC:27405]	protein_coding	22.4985107785998	-2.57603983596406	1.06342747601723e-07	2.5425584199321e-06	4.43804009702299	4.2717803674464	14.1507722194873	3.68397217050229	47.5588851307586	60.8876146863813
ENSG00000139370	SLC15A4	solute carrier family 15 member 4 [Source:HGNC Symbol;Acc:HGNC:23090]	protein_coding	155.710512818043	-1.59081333562297	1.06680598124074e-07	2.547506503915e-06	76.5561916736465	123.881630655946	56.6030888779492	97.9936597353609	229.733597665529	349.494908299829
ENSG00000182870	GALNT9	polypeptide N-acetylgalactosaminyltransferase 9 [Source:HGNC Symbol;Acc:HGNC:4131]	protein_coding	70.2563332214868	1.73670804960521	1.07490297555792e-07	2.56369628802796e-06	110.951002425575	86.2899634224173	87.7347877608213	84.7313599215526	17.7338215741812	34.0970642243735
ENSG00000262663			lincRNA	12.0891563872434	-2.90542429368787	1.08764833842362e-07	2.59091945684216e-06	1.10951002425575	1.70871214697856	2.83015444389746	2.94717773640183	27.4068151600982	36.5325688118288
ENSG00000024422	EHD2	EH domain containing 2 [Source:HGNC Symbol;Acc:HGNC:3243]	protein_coding	37.5038603696298	-2.14267990398564	1.09897077609722e-07	2.61469061667532e-06	13.314120291069	7.68920466140352	21.226158329231	19.8934497207124	95.9238530603436	66.9763761550194
ENSG00000167670	CHAF1A	chromatin assembly factor 1 subunit A [Source:HGNC Symbol;Acc:HGNC:1910]	protein_coding	307.530875659385	-0.869143150154439	1.10209209796239e-07	2.61891531264274e-06	225.230534923917	229.821783768616	254.713899950771	250.510107594156	453.824615739273	431.08431197958
ENSG00000164120	HPGD	15-hydroxyprostaglandin dehydrogenase [Source:HGNC Symbol;Acc:HGNC:5154]	protein_coding	25.8030866838182	2.56360833793361	1.16251073606231e-07	2.75911999332252e-06	45.4899109944856	30.7568186456141	33.9618533267695	36.1029272709224	2.41824839647925	6.08876146863813
ENSG00000163673	DCLK3	doublecortin like kinase 3 [Source:HGNC Symbol;Acc:HGNC:19005]	protein_coding	21.384682816171	2.78804608115362	1.16825606461185e-07	2.76937874902263e-06	37.7233408246954	31.6111747191034	25.4713899950771	29.4717773640183	4.03041399413208	0
ENSG00000166444	ST5	suppression of tumorigenicity 5 [Source:HGNC Symbol;Acc:HGNC:11350]	protein_coding	250.293372680716	-1.46993329699393	1.18353490134999e-07	2.80218445864641e-06	118.717572595365	156.347161448538	142.922799416822	190.092963997918	305.505380755212	588.174357870443
ENSG00000004866	ST7	suppression of tumorigenicity 7 [Source:HGNC Symbol;Acc:HGNC:11351]	protein_coding	291.368072618533	0.977382585942978	1.19221624424206e-07	2.81930893626234e-06	371.685858125675	363.101331232944	294.336062165336	368.397217050229	174.113884546506	176.574082590506
ENSG00000163346	PBXIP1	PBX homeobox interacting protein 1 [Source:HGNC Symbol;Acc:HGNC:21199]	protein_coding	259.868490546194	-1.31981488524729	1.20114748897098e-07	2.83196451497498e-06	135.360222959201	152.075381081092	232.072664399592	160.6211866339	360.319011075408	518.762477127969
ENSG00000177084	POLE	DNA polymerase epsilon, catalytic subunit [Source:HGNC Symbol;Acc:HGNC:9177]	protein_coding	928.874127863532	-0.705742227232835	1.20131465900174e-07	2.83196451497498e-06	743.37171625135	728.765730686356	774.047240405955	816.368232983307	1295.37505771405	1215.31678914017
ENSG00000125170	DOK4	docking protein 4 [Source:HGNC Symbol;Acc:HGNC:19868]	protein_coding	597.4506929798	0.813238069229797	1.20193335184942e-07	2.83196451497498e-06	785.533097173069	666.397737321638	662.256139872006	682.271645977024	404.653565010861	383.591972524202
ENSG00000269609	RPARP-AS1	RPARP antisense RNA 1 [Source:HGNC Symbol;Acc:HGNC:45238]	processed_transcript	115.96352482596	1.64731767480296	1.21338315385565e-07	2.85548524066972e-06	195.273764269011	146.094888566667	116.036332199796	150.306064556493	58.8440443143284	29.226055049463
ENSG00000059728	MXD1	MAX dimerization protein 1 [Source:HGNC Symbol;Acc:HGNC:6761]	protein_coding	232.932581266327	1.12366242065918	1.25765668567572e-07	2.95610077495422e-06	341.72908747077	286.209284618909	236.317896065438	277.771501655872	136.227993001664	119.339724785307
ENSG00000064309	CDON	cell adhesion associated, oncogene regulated [Source:HGNC Symbol;Acc:HGNC:17104]	protein_coding	1376.88269809213	-0.89283890000911	1.27703173071379e-07	2.99698040961939e-06	1077.33423355233	960.296226601951	1222.6267197637	1004.25081367892	2257.83791951279	1738.95027544305
ENSG00000137834	SMAD6	SMAD family member 6 [Source:HGNC Symbol;Acc:HGNC:6772]	protein_coding	55.2243843061167	-2.14842182771895	1.27812852737853e-07	2.99698040961939e-06	9.98559021830172	27.339394351657	21.226158329231	30.2085717981188	78.1900314861624	164.39655965323
ENSG00000170421	KRT8	keratin 8 [Source:HGNC Symbol;Acc:HGNC:6446]	protein_coding	649.506604069881	-3.31769811822816	1.2804224989335e-07	2.99874641085965e-06	12.2046102668132	63.2223494382067	9.90554055364111	75.8898267123471	944.72904022456	2791.08825722372
ENSG00000256925	ADGRA1-AS1	adhesion G protein-coupled receptor A1 antisense RNA 1 [Source:HGNC Symbol;Acc:HGNC:49543]	antisense	20.8551757306263	2.82400611874824	1.29432532889343e-07	3.02400139085552e-06	38.8328508489511	28.1937504251462	21.226158329231	32.4189551004201	0.806082798826417	3.65325688118288
ENSG00000107864	CPEB3	cytoplasmic polyadenylation element binding protein 3 [Source:HGNC Symbol;Acc:HGNC:21746]	protein_coding	158.192107194434	1.52713098198741	1.29457896800252e-07	3.02400139085552e-06	276.267996039681	193.084472608577	145.752953860719	201.881674943525	79.8021970838153	52.3633486302879
ENSG00000254585	MAGEL2	MAGE family member L2 [Source:HGNC Symbol;Acc:HGNC:6814]	protein_coding	203.945743484484	1.62022492348472	1.29586741340741e-07	3.02400139085552e-06	336.181537349491	269.976519222612	154.243417192412	301.348923547087	62.0683755096341	99.8556880856653
ENSG00000198794	SCAMP5	secretory carrier membrane protein 5 [Source:HGNC Symbol;Acc:HGNC:30386]	protein_coding	1104.42695274304	0.77112167229129	1.30038924916994e-07	3.0309192296222e-06	1403.53018068352	1278.97104201345	1132.06177755898	1318.86203703982	772.227321275707	720.909357886755
ENSG00000175874	CREG2	cellular repressor of E1A stimulated genes 2 [Source:HGNC Symbol;Acc:HGNC:14272]	protein_coding	170.092030341616	1.74462514540627	1.30865881885308e-07	3.04654520723908e-06	186.397684074965	173.434282918324	373.580386594465	165.778747672603	58.037961515502	63.3231192738366
ENSG00000146285	SCML4	Scm polycomb group protein like 4 [Source:HGNC Symbol;Acc:HGNC:21397]	protein_coding	15.3467221050821	3.08412423382171	1.31110070835504e-07	3.04858327192424e-06	27.7377506063937	25.6306822046784	19.8110811072822	17.683066418411	0	1.21775229372763
ENSG00000006459	KDM7A	lysine demethylase 7A [Source:HGNC Symbol;Acc:HGNC:22224]	protein_coding	332.37538894041	0.878370702816696	1.31929382392227e-07	3.06397331756267e-06	379.452428295465	413.508339568811	391.976390479798	387.553872336841	225.703183671397	196.058119290148
ENSG00000007384	RHBDF1	rhomboid 5 homolog 1 [Source:HGNC Symbol;Acc:HGNC:20561]	protein_coding	80.270794031945	-2.13662351263367	1.32535311800894e-07	3.07437692284743e-06	25.5187305578822	31.6111747191034	19.8110811072822	53.0491992552329	98.3421014568228	253.292477095346
ENSG00000164061	BSN	bassoon presynaptic cytomatrix protein [Source:HGNC Symbol;Acc:HGNC:1117]	protein_coding	1219.85893707708	1.09349969815145	1.37139365482004e-07	3.17738848929852e-06	1876.18145101647	1277.26232986647	1214.13625643201	1587.05521105239	764.166493287443	600.35188080772
ENSG00000084093	REST	RE1 silencing transcription factor [Source:HGNC Symbol;Acc:HGNC:9966]	protein_coding	245.784473314834	-0.99043089018812	1.40775617523879e-07	3.25775870184273e-06	169.755033711129	185.395267947174	210.846506070361	168.725925409005	341.779106702401	398.205000048934
ENSG00000117298	ECE1	endothelin converting enzyme 1 [Source:HGNC Symbol;Acc:HGNC:3146]	protein_coding	329.792739297542	-1.13722861481797	1.41476413590834e-07	3.27008784002946e-06	187.507194099221	220.423866960234	237.732973287387	282.929062694576	447.375953348661	602.787385395175
ENSG00000140988	RPS2	ribosomal protein S2 [Source:HGNC Symbol;Acc:HGNC:10404]	protein_coding	3558.60973828333	-0.809559911289278	1.41947439804197e-07	3.27708312392559e-06	2405.41773258646	2728.81329872476	3107.50957939941	3092.32623991962	4727.67561511693	5289.91596395281
ENSG00000047457	CP	ceruloplasmin [Source:HGNC Symbol;Acc:HGNC:2295]	protein_coding	22.4113703869181	-2.52668014022508	1.43950925890728e-07	3.31939919393999e-06	6.65706014553448	7.68920466140352	5.66030888779492	5.89435547280366	30.6311463554038	77.9361467985681
ENSG00000223756	TSSC2	tumor suppressing subtransferable candidate 2 pseudogene [Source:HGNC Symbol;Acc:HGNC:12384]	transcribed_unprocessed_pseudogene	60.2675952497008	-1.7975194825608	1.44889009293108e-07	3.33707680338754e-06	28.8472606306494	24.7763261311891	38.2070849926157	31.6821606663197	82.2204454802945	155.872293597136
ENSG00000101680	LAMA1	laminin subunit alpha 1 [Source:HGNC Symbol;Acc:HGNC:6481]	protein_coding	672.144627363665	-1.28399104672357	1.45094041746349e-07	3.33784898400407e-06	457.118129993368	472.458908639572	341.033610489644	509.861748397517	802.052384832285	1450.3429818296
ENSG00000124212	PTGIS	prostaglandin I2 synthase [Source:HGNC Symbol;Acc:HGNC:9603]	protein_coding	157.914839028734	-1.43867514627455	1.47933495878646e-07	3.39915194426235e-06	99.8559021830172	122.172918508967	63.6784749876929	102.414426339964	225.703183671397	333.66412848137
ENSG00000129493	HEATR5A	HEAT repeat containing 5A [Source:HGNC Symbol;Acc:HGNC:20276]	protein_coding	210.832146332221	-1.03373779733324	1.49735324848964e-07	3.43649633515394e-06	147.564833226014	149.512312860624	185.375116075284	138.517353610886	307.923629151691	336.099633068825
ENSG00000134250	NOTCH2	notch 2 [Source:HGNC Symbol;Acc:HGNC:7882]	protein_coding	1611.99366812412	-1.05494236056384	1.5084460172419e-07	3.45787707745134e-06	925.331360229293	1114.93467590351	1440.54861194381	1217.18440513396	2125.64034050526	2848.32261502892
ENSG00000151320	AKAP6	A-kinase anchoring protein 6 [Source:HGNC Symbol;Acc:HGNC:376]	protein_coding	1176.86116690947	0.980977223156612	1.51507924490343e-07	3.46899673697771e-06	1587.70884470997	1471.20115854854	1110.83561922975	1482.43040141012	789.155060051062	619.835917507362
ENSG00000115353	TACR1	tachykinin receptor 1 [Source:HGNC Symbol;Acc:HGNC:11526]	protein_coding	29.7245944722681	2.66514386931118	1.5260082705645e-07	3.48991456659534e-06	62.1325613583218	46.9895840419104	18.3960038853335	42.7340771778265	3.22433119530567	4.8710091749105
ENSG00000120251	GRIA2	glutamate ionotropic receptor AMPA type subunit 2 [Source:HGNC Symbol;Acc:HGNC:4572]	protein_coding	2871.07560340083	1.20719959165302	1.5282576783191e-07	3.49095668256412e-06	4529.01991901196	3524.21880314328	2589.59131616618	3591.87286623973	1800.78897257821	1190.96174326562
ENSG00000183580	FBXL7	F-box and leucine rich repeat protein 7 [Source:HGNC Symbol;Acc:HGNC:13604]	protein_coding	349.866946906213	-0.91030283471437	1.56963783252879e-07	3.58127684603463e-06	241.873185287753	309.276898603119	253.298822728823	269.666762880767	491.710507284114	533.3755046527
ENSG00000100504	PYGL	glycogen phosphorylase L [Source:HGNC Symbol;Acc:HGNC:9725]	protein_coding	104.485383249919	-1.96109940937692	1.57241525280858e-07	3.58341283959725e-06	27.7377506063937	64.9310615851853	42.4523166584619	56.7331714257352	125.748916616921	309.309082606817
ENSG00000011028	MRC2	mannose receptor C type 2 [Source:HGNC Symbol;Acc:HGNC:16875]	protein_coding	586.459331058341	-1.37797850372638	1.60564262962655e-07	3.65485577284115e-06	246.311225384776	375.062316261794	451.409633801645	418.49923856906	751.26916850622	1276.20440382655
ENSG00000143344	RGL1	ral guanine nucleotide dissociation stimulator like 1 [Source:HGNC Symbol;Acc:HGNC:30281]	protein_coding	386.534455855073	-0.913493263266707	1.62681714104904e-07	3.6987284111094e-06	250.749265481799	293.898489280312	341.033610489644	302.085717981188	548.136303201963	583.303348695533
ENSG00000166689	PLEKHA7	pleckstrin homology domain containing A7 [Source:HGNC Symbol;Acc:HGNC:27049]	protein_coding	198.287621573905	-1.01398256680817	1.6447580063298e-07	3.73515522977719e-06	146.455323201759	164.890722183431	124.526795531488	149.569270122393	302.281049559906	302.002568844451
ENSG00000160447	PKN3	protein kinase N3 [Source:HGNC Symbol;Acc:HGNC:17999]	protein_coding	75.6244609332375	-1.34208860916679	1.64732276225756e-07	3.73661953368959e-06	52.1469711400201	44.4265158214426	52.357857212103	47.1548437824293	127.361082214574	130.299495428856
ENSG00000198901	PRC1	protein regulator of cytokinesis 1 [Source:HGNC Symbol;Acc:HGNC:9341]	protein_coding	576.948704333827	-0.890815306347567	1.73457396968916e-07	3.92995094273462e-06	371.685858125675	444.265158214426	522.163494899081	449.444604801279	835.101779584168	839.031330378334
ENSG00000148834	GSTO1	glutathione S-transferase omega 1 [Source:HGNC Symbol;Acc:HGNC:13312]	protein_coding	131.710885341361	-1.37323725710768	1.75287220071239e-07	3.96679055468192e-06	56.5850112370431	98.2509484512672	89.14986498277	90.6257153943563	197.490285712472	258.163486270257
ENSG00000120278	PLEKHG1	pleckstrin homology and RhoGEF domain containing G1 [Source:HGNC Symbol;Acc:HGNC:20884]	protein_coding	606.822223372223	-1.13394604787639	1.76739283730295e-07	3.9950057374669e-06	370.576348101419	440.847733920468	416.032703252927	484.073943204001	728.698850139081	1200.70376161544
ENSG00000173193	PARP14	poly(ADP-ribose) polymerase family member 14 [Source:HGNC Symbol;Acc:HGNC:29232]	protein_coding	109.348624578565	-1.71832348113185	1.77823453813733e-07	4.01484925536296e-06	29.9567706549052	58.9505690707603	91.9800194266675	54.5227881234339	206.357196499563	214.324403696062
ENSG00000189229			lincRNA	14.48472011589	3.0637354689293	1.79877853031116e-07	4.05652697067391e-06	19.9711804366034	26.4850382781677	21.226158329231	18.4198608525114	0.806082798826417	0
ENSG00000126790	L3HYPDH	trans-L-3-hydroxyproline dehydratase [Source:HGNC Symbol;Acc:HGNC:20488]	protein_coding	91.5260132586978	-1.59199956081594	1.81961850449797e-07	4.09877492297911e-06	41.0518708974626	48.698296188889	46.6975483243081	71.4690601077444	133.003661806359	208.235642227424
ENSG00000105662	CRTC1	CREB regulated transcription coactivator 1 [Source:HGNC Symbol;Acc:HGNC:16062]	protein_coding	534.549253877987	0.835068862559737	1.84097665053672e-07	4.14209104887234e-06	683.45817494154	570.709857090839	652.350599318365	605.645024830576	369.992004661325	325.139862425276
ENSG00000169813	HNRNPF	heterogeneous nuclear ribonucleoprotein F [Source:HGNC Symbol;Acc:HGNC:5039]	protein_coding	1069.78282676999	-0.74913140889226	1.84498861321208e-07	4.14632429449579e-06	794.409177367115	883.404179987915	898.574035937444	898.889209602558	1349.38260523542	1594.03775248946
ENSG00000147724	FAM135B	family with sequence similarity 135 member B [Source:HGNC Symbol;Acc:HGNC:28029]	protein_coding	26.1943567006059	2.52957016854759	1.85889387566192e-07	4.1727557794847e-06	44.3804009702299	35.0285990130605	25.4713899950771	44.2076660460275	5.64257959178492	2.43550458745525
ENSG00000155980	KIF5A	kinesin family member 5A [Source:HGNC Symbol;Acc:HGNC:6323]	protein_coding	2141.51072862004	0.944515108761212	1.87621937556578e-07	4.20679510221903e-06	2935.76352418071	2467.38034023704	2139.59675958648	2687.08930116437	1500.12008861596	1119.11435793569
ENSG00000072840	EVC	EvC ciliary complex subunit 1 [Source:HGNC Symbol;Acc:HGNC:3497]	protein_coding	127.569384301396	-1.26035934348943	1.90464004007854e-07	4.26560465592734e-06	63.2420713825776	88.8530316428851	100.47048275836	89.8889209602558	228.121432067876	194.84036699642
ENSG00000111371	SLC38A1	solute carrier family 38 member 1 [Source:HGNC Symbol;Acc:HGNC:13447]	protein_coding	4247.24963748581	0.888620583247044	1.91265575559967e-07	4.27863290982537e-06	5752.80947576605	5061.20537935049	4086.74301698793	5213.55741569484	2942.20221571642	2426.98032139916
ENSG00000137713	PPP2R1B	protein phosphatase 2 scaffold subunit Abeta [Source:HGNC Symbol;Acc:HGNC:9303]	protein_coding	218.756330426642	-1.06706696328319	1.92409555279328e-07	4.29928216400261e-06	139.798263056224	170.016858624367	157.073571636309	165.778747672603	290.18980757751	389.68073399284
ENSG00000183715	OPCML	opioid binding protein/cell adhesion molecule like [Source:HGNC Symbol;Acc:HGNC:8143]	protein_coding	767.87800125952	1.5137730940283	1.9268530723331e-07	4.30050624928288e-06	1234.88465699665	1038.04262928948	498.107182125953	1184.02865559944	299.056718364601	353.148165181012
ENSG00000196739	COL27A1	collagen type XXVII alpha 1 chain [Source:HGNC Symbol;Acc:HGNC:22986]	protein_coding	234.480454795802	-1.50956220118386	1.93333436665082e-07	4.31002903135833e-06	105.403452304296	104.231440965692	226.412355511797	126.728642665279	426.417800579174	417.689036748576
ENSG00000233508			lincRNA	15.9353422971414	3.07686047603201	1.966861233209e-07	4.37975438452101e-06	34.3948107519281	24.7763261311891	11.3206177755898	24.3142163253151	0.806082798826417	0
ENSG00000178971	CTC1	CST telomere replication complex component 1 [Source:HGNC Symbol;Acc:HGNC:26169]	protein_coding	343.450867510057	0.976489323234403	1.97038591251814e-07	4.3825886433632e-06	417.175769120161	385.314589143665	413.202548809029	434.70871611927	238.600508452619	171.703073415595
ENSG00000137154	RPS6	ribosomal protein S6 [Source:HGNC Symbol;Acc:HGNC:10429]	protein_coding	4691.96342424183	-0.859300314525591	1.98278383134079e-07	4.40513001433269e-06	2951.29666452029	3954.81426418188	3977.78207089788	3804.06966326066	6208.44971656106	7255.3681660292
ENSG00000164128	NPY1R	neuropeptide Y receptor Y1 [Source:HGNC Symbol;Acc:HGNC:7956]	protein_coding	51.8700913136178	2.39887577831961	1.99534799259505e-07	4.42798889759233e-06	108.731982377063	78.6007587610138	33.9618533267695	69.258676805443	4.8364967929585	15.8307798184591
ENSG00000148158	SNX30	sorting nexin family member 30 [Source:HGNC Symbol;Acc:HGNC:23685]	protein_coding	476.983578776089	0.816930466527322	1.99958697137995e-07	4.43234187209529e-06	576.945212612988	587.796978560625	495.277027682056	572.489275296056	310.34187754817	319.051100956638
ENSG00000092820	EZR	ezrin [Source:HGNC Symbol;Acc:HGNC:12691]	protein_coding	1549.47301802692	-1.35594664520045	2.03203393450991e-07	4.49914043611284e-06	664.596504529192	895.365165016765	1505.64216415345	917.30907045507	2835.79928627133	2478.12591773572
ENSG00000176619	LMNB2	lamin B2 [Source:HGNC Symbol;Acc:HGNC:6638]	protein_coding	1102.36483437439	-0.700627264717635	2.03940279735927e-07	4.50611154371545e-06	883.169979307574	893.656452869787	895.743881493546	965.200708671599	1389.68674517674	1586.7312387271
ENSG00000145703	IQGAP2	IQ motif containing GTPase activating protein 2 [Source:HGNC Symbol;Acc:HGNC:6111]	protein_coding	201.522928520029	-1.40359342058392	2.03981310760113e-07	4.50611154371545e-06	104.29394228004	126.444698876413	151.413262748514	125.991848231178	458.661112532231	242.332706451798
ENSG00000187741	FANCA	Fanconi anemia complementation group A [Source:HGNC Symbol;Acc:HGNC:3582]	protein_coding	208.458641333468	-1.08794393696236	2.05296446741528e-07	4.52761911249073e-06	133.14120291069	158.055873595517	158.488648858258	151.042858990594	377.246749850763	272.776513794988
ENSG00000171603	CLSTN1	calsyntenin 1 [Source:HGNC Symbol;Acc:HGNC:17447]	protein_coding	2206.09879269124	0.740986286103893	2.0542018684253e-07	4.52761911249073e-06	2704.98543913551	2494.7197345887	2486.29067896392	2515.41619801896	1346.15827404012	1689.02243140022
ENSG00000188229	TUBB4B	tubulin beta 4B class IVb [Source:HGNC Symbol;Acc:HGNC:20771]	protein_coding	1241.54706810212	-1.16109146210153	2.06239830406455e-07	4.54054251060003e-06	633.530223850031	886.821604281873	1051.40237590791	895.942031866156	1600.88043846926	2380.70573423751
ENSG00000164136	IL15	interleukin 15 [Source:HGNC Symbol;Acc:HGNC:5977]	protein_coding	14.1083802209468	3.04849383039696	2.07020088079116e-07	4.54779815072029e-06	18.8616704123477	23.0676139842106	19.8110811072822	22.1038330230137	0.806082798826417	0
ENSG00000171791	BCL2	BCL2, apoptosis regulator [Source:HGNC Symbol;Acc:HGNC:990]	protein_coding	377.384691221994	-1.08723668082309	2.0718909198713e-07	4.54779815072029e-06	267.391915845635	246.908905238402	348.108996599388	226.932685702941	648.896653055265	526.068990890334
ENSG00000204381	LAYN	layilin [Source:HGNC Symbol;Acc:HGNC:29471]	protein_coding	25.5704210849489	-2.64066176394086	2.0727042234554e-07	4.54779815072029e-06	2.21902004851149	8.5435607348928	1.41507722194873	12.5255053797078	50.7832163260643	77.9361467985681
ENSG00000159228	CBR1	carbonyl reductase 1 [Source:HGNC Symbol;Acc:HGNC:1548]	protein_coding	109.010697627251	-1.2814511478487	2.12148698284829e-07	4.64959230407583e-06	54.3659911885316	83.7268952019494	70.7538610974365	79.5737988828494	182.980795333597	182.662844059144
ENSG00000183853	KIRREL1	kirre like nephrin family adhesion molecule 1 [Source:HGNC Symbol;Acc:HGNC:15734]	protein_coding	848.720833417647	-1.18845499128779	2.12969510153475e-07	4.66233139100891e-06	478.198820454227	633.077850455556	532.069035452723	697.744329093133	1034.20423089429	1717.03073415595
ENSG00000136542	GALNT5	polypeptide N-acetylgalactosaminyltransferase 5 [Source:HGNC Symbol;Acc:HGNC:4127]	protein_coding	13.2019036134233	-2.79594868986372	2.16098347140801e-07	4.72111598337072e-06	5.54755012127873	1.70871214697856	1.41507722194873	2.21038330230137	37.8858915448416	30.4438073431906
ENSG00000168348	INSM2	INSM transcriptional repressor 2 [Source:HGNC Symbol;Acc:HGNC:17539]	protein_coding	84.4843402334016	2.00283136992319	2.16139879826498e-07	4.72111598337072e-06	68.7896215038563	152.929737154581	99.0554055364111	136.306970308585	14.5094903788755	35.3148165181012
ENSG00000198755	RPL10A	ribosomal protein L10a [Source:HGNC Symbol;Acc:HGNC:10299]	protein_coding	2213.46617363066	-0.799614524165702	2.17553722453083e-07	4.74667101612321e-06	1478.97686233291	1764.24529175536	1988.18349683797	1841.98608525114	2998.62801163427	3208.77729397229
ENSG00000087586	AURKA	aurora kinase A [Source:HGNC Symbol;Acc:HGNC:11393]	protein_coding	195.313864465406	-1.06608225847836	2.19228099372801e-07	4.77784688689078e-06	115.389042522598	155.492805375049	134.432336085129	159.884392199799	307.117546352865	299.567064256996
ENSG00000103160	HSDL1	hydroxysteroid dehydrogenase like 1 [Source:HGNC Symbol;Acc:HGNC:16475]	protein_coding	1710.17303011957	0.768047427926253	2.2250193722153e-07	4.84367230730991e-06	2197.93935805063	2033.36745490449	1695.26251189458	2018.07995500115	1163.17747870652	1153.21142216006
ENSG00000115355	CCDC88A	coiled-coil domain containing 88A [Source:HGNC Symbol;Acc:HGNC:25523]	protein_coding	2572.20197576634	0.748128213198288	2.22746208767977e-07	4.84367230730991e-06	3122.16120825567	2909.93678630449	3232.0363749309	2650.24957945935	1887.03983205264	1631.78807359502
ENSG00000204271	SPIN3	spindlin family member 3 [Source:HGNC Symbol;Acc:HGNC:27272]	protein_coding	341.781052042883	0.911033797119681	2.27971626236261e-07	4.94590685402224e-06	438.25645958102	420.343188156726	356.59945993108	407.447322057553	199.102451310125	228.937431220794
ENSG00000143195	ILDR2	immunoglobulin like domain containing receptor 2 [Source:HGNC Symbol;Acc:HGNC:18131]	protein_coding	395.509246747855	-1.26727662522777	2.28111381517729e-07	4.94590685402224e-06	256.296815603078	260.57860241423	294.336062165336	244.615752121352	451.406367342793	865.821880840342
ENSG00000171864	PRND	prion like protein doppel [Source:HGNC Symbol;Acc:HGNC:15748]	protein_coding	21.9097507693801	-3.00201247630621	2.28210068590688e-07	4.94590685402224e-06	1.10951002425575	2.56306822046784	9.90554055364111	0	33.8554775507095	84.0249082672062
ENSG00000129355	CDKN2D	cyclin dependent kinase inhibitor 2D [Source:HGNC Symbol;Acc:HGNC:1790]	protein_coding	245.790252208012	0.984738383785613	2.28565528899106e-07	4.948100471006e-06	332.853007276724	277.665723884016	281.600367167797	288.086623733279	136.227993001664	158.307798184591
ENSG00000137766	UNC13C	unc-13 homolog C [Source:HGNC Symbol;Acc:HGNC:23149]	protein_coding	39.1579128869303	2.15235865540772	2.29006346620834e-07	4.95093873201343e-06	51.0374611157644	57.2418569237818	63.6784749876929	42.7340771778265	5.64257959178492	14.6130275247315
ENSG00000165886	UBTD1	ubiquitin domain containing 1 [Source:HGNC Symbol;Acc:HGNC:25683]	protein_coding	42.6238644577969	-2.00207390327834	2.29205415555652e-07	4.95093873201343e-06	9.98559021830172	22.2132579107213	19.8110811072822	23.5774218912146	66.9048723025926	113.250963316669
ENSG00000011677	GABRA3	gamma-aminobutyric acid type A receptor alpha3 subunit [Source:HGNC Symbol;Acc:HGNC:4077]	protein_coding	433.477578984405	1.5467283293335	2.36208807212109e-07	5.0965585431952e-06	730.057595960281	627.951714014621	278.7702127239	604.908230396476	178.950381339465	180.227339471689
ENSG00000084070	SMAP2	small ArfGAP2 [Source:HGNC Symbol;Acc:HGNC:25082]	protein_coding	572.676167923486	0.831011891690431	2.37582536285587e-07	5.12052195037663e-06	735.60514608156	679.213078423978	577.351506555082	694.797151356732	374.022418655457	375.067706468109
ENSG00000139350	NEDD1	neural precursor cell expressed, developmentally down-regulated 1 [Source:HGNC Symbol;Acc:HGNC:7723]	protein_coding	248.597340581131	-0.934554900064955	2.38512267922089e-07	5.13487362643771e-06	163.097973565595	197.356252976024	208.016351626463	189.356169563818	361.125093874235	372.632201880654
ENSG00000006128	TAC1	tachykinin precursor 1 [Source:HGNC Symbol;Acc:HGNC:11517]	protein_coding	36.7987728027721	2.91731583536977	2.40722855012878e-07	5.17673834724932e-06	92.089332013227	56.3875008502925	9.90554055364111	56.7331714257352	0.806082798826417	4.8710091749105
ENSG00000184160	ADRA2C	adrenoceptor alpha 2C [Source:HGNC Symbol;Acc:HGNC:283]	protein_coding	23.9728303490593	-2.27638044697995	2.4711729068121e-07	5.30838489099085e-06	9.98559021830172	10.2522728818714	5.66030888779492	8.84153320920549	70.1292034978983	38.968073399284
ENSG00000128016	ZFP36	ZFP36 ring finger protein [Source:HGNC Symbol;Acc:HGNC:12862]	protein_coding	24.6888869733023	-2.6570699255881	2.55814265897806e-07	5.48914800761091e-06	9.98559021830172	9.39791680838208	0	4.42076660460275	40.3041399413208	84.0249082672062
ENSG00000106868	SUSD1	sushi domain containing 1 [Source:HGNC Symbol;Acc:HGNC:25413]	protein_coding	61.5105049116145	-1.72699990768575	2.71954873171313e-07	5.82905918685032e-06	38.8328508489511	17.9414775432749	36.792007770667	37.5765161391233	106.402929445087	131.517247722584
ENSG00000129990	SYT5	synaptotagmin 5 [Source:HGNC Symbol;Acc:HGNC:11513]	protein_coding	392.70375577195	1.10503734826129	2.75827380998544e-07	5.90159032671254e-06	552.535992079362	477.585045080507	374.995463816414	512.808926133918	183.786878132423	254.510229389074
ENSG00000071127	WDR1	WD repeat domain 1 [Source:HGNC Symbol;Acc:HGNC:12754]	protein_coding	1518.14751290157	-1.00705441893133	2.762926787047e-07	5.90159032671254e-06	953.069110835686	1255.04907195575	1057.0626847957	1235.60426598647	1859.63301689254	2748.46692694325
ENSG00000146021	KLHL3	kelch like family member 3 [Source:HGNC Symbol;Acc:HGNC:6354]	protein_coding	117.469298950779	1.35346426369586	2.76509423676544e-07	5.90159032671254e-06	177.521603880919	129.007767096881	128.772027197334	159.147597765699	62.8744583084605	47.4923394553774
ENSG00000111328	CDK2AP1	cyclin dependent kinase 2 associated protein 1 [Source:HGNC Symbol;Acc:HGNC:14002]	protein_coding	522.307502243082	-0.998562868371154	2.7661935417916e-07	5.90159032671254e-06	288.472606306494	443.410802140936	406.127162699286	415.552060832658	789.961142849888	790.321238629229
ENSG00000162188	GNG3	G protein subunit gamma 3 [Source:HGNC Symbol;Acc:HGNC:4405]	protein_coding	99.7253301417606	1.45704225998493	2.76854997856775e-07	5.90159032671254e-06	126.484142765155	102.522728818714	165.564034968001	116.413520587872	43.5284711366265	43.8390825741945
ENSG00000168528	SERINC2	serine incorporator 2 [Source:HGNC Symbol;Acc:HGNC:23231]	protein_coding	332.353469057282	-1.42580278538728	2.78023389427344e-07	5.92001225933804e-06	133.14120291069	182.832199726706	312.732066050669	198.934497207124	529.596398828956	636.884449619548
ENSG00000136052	SLC41A2	solute carrier family 41 member 2 [Source:HGNC Symbol;Acc:HGNC:31045]	protein_coding	109.052079024397	1.35598860318252	2.80271248766847e-07	5.96135414590205e-06	160.878953517083	137.551327831774	106.130791646155	146.622092385991	53.2014647225435	49.9278440428327
ENSG00000144857	BOC	BOC cell adhesion associated, oncogene regulated [Source:HGNC Symbol;Acc:HGNC:17173]	protein_coding	457.585270061709	-0.828642003533934	2.83546738803338e-07	6.02443955304646e-06	358.371737834606	346.014209763158	401.881931033439	344.083000724914	699.67986938133	595.480871632809
ENSG00000267594	CYP4F24P	cytochrome P450 family 4 subfamily F member 24, pseudogene [Source:HGNC Symbol;Acc:HGNC:39945]	unprocessed_pseudogene	7.19972957883157	-3.20815011207351	2.84244808548652e-07	6.032685347845e-06	1.10951002425575	0	0	0	17.7338215741812	24.3550458745525
ENSG00000164076	CAMKV	CaM kinase like vesicle associated [Source:HGNC Symbol;Acc:HGNC:28788]	protein_coding	789.690359065349	-0.75961919120118	2.86050494927798e-07	6.06439513320786e-06	647.953854165356	618.553797206239	658.01090820616	635.116802194594	1201.86945305019	976.637339569556
ENSG00000160190	SLC37A1	solute carrier family 37 member 1 [Source:HGNC Symbol;Acc:HGNC:11024]	protein_coding	224.172647060775	1.26582591100408	2.93108587054993e-07	6.20726803184361e-06	329.524477203957	277.665723884016	198.110811072822	315.348017794996	125.748916616921	98.6379357919377
ENSG00000163931	TKT	transketolase [Source:HGNC Symbol;Acc:HGNC:11834]	protein_coding	1796.14739157351	-0.698044302127136	2.94913154890397e-07	6.23577228857308e-06	1393.54459046522	1461.80324174016	1450.45415249745	1626.84211049381	2272.34740989167	2571.89284435275
ENSG00000101773	RBBP8	RB binding protein 8, endonuclease [Source:HGNC Symbol;Acc:HGNC:9891]	protein_coding	273.619751712313	-1.0753980344092	2.95095379600031e-07	6.23577228857308e-06	146.455323201759	204.191101563938	215.091737736207	224.72230240064	448.182036147488	403.076009223844
ENSG00000136535	TBR1	T-box, brain 1 [Source:HGNC Symbol;Acc:HGNC:11590]	protein_coding	2706.28073753158	0.697703739290126	2.96786560450848e-07	6.264707201187e-06	3131.03728844972	2893.70402090819	3391.94010101111	3014.22602990497	2036.16514983553	1770.61183507997
ENSG00000066032	CTNNA2	catenin alpha 2 [Source:HGNC Symbol;Acc:HGNC:2510]	protein_coding	861.173347908603	0.909263848123044	2.97497197875038e-07	6.27290407913758e-06	1212.69445651153	991.907401321054	856.121719278982	1031.51220774064	577.961366758541	496.842935840871
ENSG00000159176	CSRP1	cysteine and glycine rich protein 1 [Source:HGNC Symbol;Acc:HGNC:2469]	protein_coding	94.2470638414837	-2.22339808324185	2.99986388360368e-07	6.31854446998862e-06	26.6282405821379	55.5331447768032	12.7356949975386	46.4180493483288	116.075923031004	308.091330313089
ENSG00000167004	PDIA3	protein disulfide isomerase family A member 3 [Source:HGNC Symbol;Acc:HGNC:4606]	protein_coding	1495.12653633769	-1.04018198386262	3.00638492616349e-07	6.32543388464798e-06	848.775168555646	1183.28316178265	1119.32608256145	1226.02593834316	1878.97900406438	2714.36986271888
ENSG00000142669	SH3BGRL3	SH3 domain binding glutamate rich protein like 3 [Source:HGNC Symbol;Acc:HGNC:15568]	protein_coding	396.217689434874	-1.06958095139227	3.0258493928754e-07	6.35951197452928e-06	214.135434681359	271.685231369591	339.618533267695	321.9791677019	574.737035563235	655.150734025463
ENSG00000008513	ST3GAL1	ST3 beta-galactoside alpha-2,3-sialyltransferase 1 [Source:HGNC Symbol;Acc:HGNC:10862]	protein_coding	224.882029936299	-1.25558304242545	3.03490782861844e-07	6.36202455471202e-06	120.936592643876	142.67746427271	183.960038853335	157.674008897498	455.436781336925	288.607293613447
ENSG00000154162	CDH12	cadherin 12 [Source:HGNC Symbol;Acc:HGNC:1751]	protein_coding	40.8060439365283	2.2203062814035	3.03585417758132e-07	6.36202455471202e-06	61.0230513340661	58.096212997271	31.1316988828721	75.1530322782467	7.25474518943775	12.1775229372763
ENSG00000116141	MARK1	microtubule affinity regulating kinase 1 [Source:HGNC Symbol;Acc:HGNC:6896]	protein_coding	725.331723697164	0.74596615544003	3.03685171684691e-07	6.36202455471202e-06	875.403409137784	807.36648944737	883.008186496008	794.264399960293	527.984233231303	463.963623910226
ENSG00000173404	INSM1	INSM transcriptional repressor 1 [Source:HGNC Symbol;Acc:HGNC:6090]	protein_coding	617.258013817683	1.08935618265433	3.04386244166607e-07	6.36985492900054e-06	675.69160477175	724.493950318909	909.894653713034	704.375479000037	419.969138188563	269.123256913805
ENSG00000078269	SYNJ2	synaptojanin 2 [Source:HGNC Symbol;Acc:HGNC:11504]	protein_coding	85.8795625320284	-1.69399272527712	3.07997285547321e-07	6.43849964696236e-06	39.9423608732069	56.3875008502925	35.3769305487183	52.3124048211325	109.627260640393	221.630917458428
ENSG00000168610	STAT3	signal transducer and activator of transcription 3 [Source:HGNC Symbol;Acc:HGNC:11364]	protein_coding	821.273317815555	-0.893055747026073	3.09119058948022e-07	6.45501622880515e-06	514.812651254666	667.252093395128	660.841062650057	695.533945790832	1084.98744722036	1304.21270658229
ENSG00000273079	GRIN2B	glutamate ionotropic receptor NMDA type subunit 2B [Source:HGNC Symbol;Acc:HGNC:4586]	protein_coding	538.0430791096	1.32354116606443	3.11453612256653e-07	6.49679550025613e-06	985.244901539103	513.468000167057	650.935522096416	560.700564350448	290.18980757751	227.719678927066
ENSG00000167011	NAT16	N-acetyltransferase 16 (putative) [Source:HGNC Symbol;Acc:HGNC:22030]	protein_coding	50.9728375265184	1.95899545963012	3.15170790881197e-07	6.56729543054588e-06	85.4322718676925	78.6007587610138	50.9427799901543	59.6803491621371	10.4790763847434	20.7017889933696
ENSG00000104112	SCG3	secretogranin III [Source:HGNC Symbol;Acc:HGNC:13707]	protein_coding	994.523764864496	0.952929045598701	3.16100335012671e-07	6.57893021425917e-06	1308.11231859753	1196.95285895848	1066.96822534934	1186.97583333584	722.250187748469	485.883165197323
ENSG00000142156	COL6A1	collagen type VI alpha 1 chain [Source:HGNC Symbol;Acc:HGNC:2211]	protein_coding	1447.25927459715	-1.10183059170641	3.16735935991573e-07	6.57893021425917e-06	935.316950447595	929.539407956337	1123.57131422729	1148.66252276261	1679.87655275425	2866.58889943483
ENSG00000145050	MANF	mesencephalic astrocyte derived neurotrophic factor [Source:HGNC Symbol;Acc:HGNC:15461]	protein_coding	286.954541653648	-0.970329445962066	3.16852034695856e-07	6.57893021425917e-06	176.412093856664	227.258715548148	210.846506070361	246.826135423653	420.77522098739	439.608578035673
ENSG00000178573	MAF	MAF bZIP transcription factor [Source:HGNC Symbol;Acc:HGNC:6776]	protein_coding	549.446943651786	-1.6608233513609	3.17081314406284e-07	6.57893021425917e-06	184.178664026454	350.285990130605	315.562220494567	359.555683841023	586.828277545631	1500.27082587244
ENSG00000180185	FAHD1	fumarylacetoacetate hydrolase domain containing 1 [Source:HGNC Symbol;Acc:HGNC:14169]	protein_coding	213.086429059695	-0.957446797976242	3.17795791386147e-07	6.58673236630158e-06	175.302583832408	164.890722183431	152.828339970463	150.306064556493	294.220221571642	340.970642243735
ENSG00000105613	MAST1	microtubule associated serine/threonine kinase 1 [Source:HGNC Symbol;Acc:HGNC:19034]	protein_coding	1198.5671857756	1.1171390520866	3.22062754469079e-07	6.66806949731618e-06	1897.26214147733	1384.91119512612	1124.98639144924	1464.74733499171	759.329996494485	560.166055114708
ENSG00000146670	CDCA5	cell division cycle associated 5 [Source:HGNC Symbol;Acc:HGNC:14626]	protein_coding	281.129782910263	-1.04686623864394	3.25313017699699e-07	6.72820611102183e-06	159.769443492828	200.773677269981	247.638513841028	214.407180323233	456.242864135752	407.947018398755
ENSG00000204065	TCEAL5	transcription elongation factor A like 5 [Source:HGNC Symbol;Acc:HGNC:22282]	protein_coding	44.0559336596032	-1.65418965945183	3.31317909279651e-07	6.8451264866248e-06	24.4092205336264	19.6501896902534	29.7166216609233	24.3142163253151	82.2204454802945	84.0249082672062
ENSG00000159082	SYNJ1	synaptojanin 1 [Source:HGNC Symbol;Acc:HGNC:11503]	protein_coding	598.784431049221	1.0671714857888	3.34336059124573e-07	6.89814193694321e-06	839.8990883616	730.474442833334	635.36967265498	708.79624560464	415.132641395605	263.034495445167
ENSG00000076716	GPC4	glypican 4 [Source:HGNC Symbol;Acc:HGNC:4452]	protein_coding	1185.43643274284	-1.33151673697105	3.34592847008241e-07	6.89814193694321e-06	565.850112370431	990.198689174075	568.86104322339	947.517642253188	1636.34808161763	2403.84302781833
ENSG00000105880	DLX5	distal-less homeobox 5 [Source:HGNC Symbol;Acc:HGNC:2918]	protein_coding	198.656976458982	3.0470541598716	3.36098745557521e-07	6.92185585824388e-06	335.072027325236	327.218376146394	191.035424963079	321.9791677019	0.806082798826417	15.8307798184591
ENSG00000135446	CDK4	cyclin dependent kinase 4 [Source:HGNC Symbol;Acc:HGNC:1773]	protein_coding	366.929380372192	-0.815711507731804	3.36564176967481e-07	6.92287515775014e-06	261.844365724356	288.772352839377	307.071757162874	307.980073453991	511.056494455948	524.851238596607
ENSG00000010292	NCAPD2	non-SMC condensin I complex subunit D2 [Source:HGNC Symbol;Acc:HGNC:24305]	protein_coding	842.400279280654	-0.863791083443999	3.36859663672253e-07	6.92287515775014e-06	599.135413098103	674.941298056531	616.973668769646	741.21520070506	1361.47384721782	1060.66224783676
ENSG00000142875	PRKACB	protein kinase cAMP-activated catalytic subunit beta [Source:HGNC Symbol;Acc:HGNC:9381]	protein_coding	1705.61727898817	1.11771961295681	3.42565239692518e-07	7.03270537436264e-06	2452.0171536052	2332.39208062573	1389.60583195365	2180.91152493735	997.124422148278	881.652660658801
ENSG00000196781	TLE1	transducin like enhancer of split 1 [Source:HGNC Symbol;Acc:HGNC:11837]	protein_coding	1172.81220215212	0.716091237077291	3.44734120778614e-07	7.06977392897091e-06	1411.29675085331	1271.28183735205	1357.05905584883	1365.28008638815	886.691078709058	745.264403761307
ENSG00000143537	ADAM15	ADAM metallopeptidase domain 15 [Source:HGNC Symbol;Acc:HGNC:193]	protein_coding	318.977074749912	-0.942767446814616	3.46075750521846e-07	7.08981711226965e-06	248.530245433287	238.365344503509	247.638513841028	233.563835609845	401.429233815556	544.335275296249
ENSG00000270171			lincRNA	23.6926140176959	2.51142532274755	3.47028172943673e-07	7.10185310392194e-06	41.0518708974626	35.8829550865498	24.0563127731284	33.892543968621	4.8364967929585	2.43550458745525
ENSG00000149499	EML3	echinoderm microtubule associated protein like 3 [Source:HGNC Symbol;Acc:HGNC:26666]	protein_coding	63.1960992503282	-1.44225015454898	3.51356100414922e-07	7.18287019566724e-06	37.7233408246954	32.4655307925926	39.6221622145644	45.6812549142284	110.433343439219	113.250963316669
ENSG00000164418	GRIK2	glutamate ionotropic receptor kainate type subunit 2 [Source:HGNC Symbol;Acc:HGNC:4580]	protein_coding	134.426485492041	1.52627868499458	3.53766473616976e-07	7.22455730276346e-06	206.368864511569	209.317238004874	107.545868868103	170.936308711306	63.6805411072869	48.710091749105
ENSG00000118898	PPL	periplakin [Source:HGNC Symbol;Acc:HGNC:9273]	protein_coding	54.4811881307058	-2.20029413783434	3.56079391443474e-07	7.26416888498207e-06	17.7521603880919	23.0676139842106	15.565849441436	26.5245996276165	54.0075475213699	189.96935782151
ENSG00000106628	POLD2	DNA polymerase delta 2, accessory subunit [Source:HGNC Symbol;Acc:HGNC:9176]	protein_coding	626.285094172322	-0.826457200633398	3.59224766788257e-07	7.32066221071523e-06	414.956749071649	539.953038445225	520.748417677133	506.177776227014	855.253849554828	920.620734058085
ENSG00000138180	CEP55	centrosomal protein 55 [Source:HGNC Symbol;Acc:HGNC:1161]	protein_coding	170.497345265958	-1.30633747882348	3.59807607566927e-07	7.3248699356355e-06	69.899131528112	134.133903537817	120.281563865642	122.307876060676	290.18980757751	286.171789025992
ENSG00000152104	PTPN14	protein tyrosine phosphatase, non-receptor type 14 [Source:HGNC Symbol;Acc:HGNC:9647]	protein_coding	230.816444882875	-1.90428332320091	3.61901368990374e-07	7.35979565652106e-06	74.337171625135	161.473297889474	55.1880116560005	146.622092385991	303.087132358733	644.190963381914
ENSG00000132821	VSTM2L	V-set and transmembrane domain containing 2 like [Source:HGNC Symbol;Acc:HGNC:16096]	protein_coding	96.8449402049663	-1.33563414656187	3.63166306041275e-07	7.37479503280908e-06	67.6801114796006	64.076705511696	55.1880116560005	62.6275268985389	133.003661806359	198.493623877603
ENSG00000261786			lincRNA	26.3608978244319	2.46287302821936	3.63396795625522e-07	7.37479503280908e-06	51.0374611157644	29.0481064986355	29.7166216609233	39.0501050073242	3.22433119530567	6.08876146863813
ENSG00000181291	TMEM132E	transmembrane protein 132E [Source:HGNC Symbol;Acc:HGNC:26991]	protein_coding	81.6148557366216	2.14588136094427	3.64264982968196e-07	7.384713644299e-06	177.521603880919	93.1248120103315	77.8292472071802	99.4672486035618	8.86691078709058	32.8793119306459
ENSG00000138166	DUSP5	dual specificity phosphatase 5 [Source:HGNC Symbol;Acc:HGNC:3071]	protein_coding	59.0533947144071	-1.79255704395956	3.65390454965102e-07	7.39982209628597e-06	17.7521603880919	31.6111747191034	45.2824711023594	27.2613940617169	138.646241398144	93.7669266170272
ENSG00000109686	SH3D19	SH3 domain containing 19 [Source:HGNC Symbol;Acc:HGNC:30418]	protein_coding	121.786239515449	-1.85804742866265	3.68879963931178e-07	7.46272542414613e-06	27.7377506063937	78.6007587610138	62.2633977657441	69.258676805443	160.410476966457	332.446376187642
ENSG00000107518	ATRNL1	attractin like 1 [Source:HGNC Symbol;Acc:HGNC:29063]	protein_coding	411.191578848573	0.889871552168965	3.7229019961402e-07	7.52389601753693e-06	520.360201375945	516.885424461014	410.372394365132	500.283420754211	273.262068802155	245.98596333298
ENSG00000135519	KCNH3	potassium voltage-gated channel subfamily H member 3 [Source:HGNC Symbol;Acc:HGNC:6252]	protein_coding	39.9073658123908	-2.0536920016941	3.81473177191635e-07	7.70148441338547e-06	19.9711804366034	7.68920466140352	25.4713899950771	16.9462719843105	99.9542670544757	69.4118807424747
ENSG00000162004	CCDC78	coiled-coil domain containing 78 [Source:HGNC Symbol;Acc:HGNC:14153]	protein_coding	102.326560131135	1.69280049680507	3.8711351323218e-07	7.80725719639865e-06	196.383274293267	116.192425994542	89.14986498277	137.043764742685	43.5284711366265	31.6615596369183
ENSG00000155363	MOV10	Mov10 RISC complex RNA helicase [Source:HGNC Symbol;Acc:HGNC:7200]	protein_coding	223.488157730546	-1.31027922756433	3.89228649959959e-07	7.84178880488688e-06	104.29394228004	131.570835317349	209.431428848412	141.464531347288	345.003437897706	409.164770692482
ENSG00000280234			TEC	43.8949663081426	2.00627628774887	3.95275391895444e-07	7.95415149185809e-06	69.899131528112	40.1547354539962	70.7538610974365	57.4699658598357	10.4790763847434	14.6130275247315
ENSG00000181744	C3orf58	chromosome 3 open reading frame 58 [Source:HGNC Symbol;Acc:HGNC:28490]	protein_coding	383.208704775144	-1.15678403340056	3.95623196183261e-07	7.95415149185809e-06	207.478374535825	330.635800440351	241.978204953233	288.823418167379	511.862577254775	718.473853299299
ENSG00000174460	ZCCHC12	zinc finger CCHC-type containing 12 [Source:HGNC Symbol;Acc:HGNC:27273]	protein_coding	467.835433955544	1.44246591511815	4.02291650840362e-07	8.0798762731219e-06	697.881805256865	637.349630823003	433.013629916311	620.380913512585	129.779330611053	288.607293613447
ENSG00000169330	KIAA1024	KIAA1024 [Source:HGNC Symbol;Acc:HGNC:29172]	protein_coding	129.560149507997	1.6331866288743	4.04903518096816e-07	8.11526707945252e-06	229.66857502094	179.414775432749	97.6403283144624	169.462719843105	42.7223883378001	58.452110098926
ENSG00000058085	LAMC2	laminin subunit gamma 2 [Source:HGNC Symbol;Acc:HGNC:6493]	protein_coding	50.4453957003666	-1.71210557432118	4.05718480244471e-07	8.11526707945252e-06	18.8616704123477	30.7568186456141	25.4713899950771	31.6821606663197	78.9961142849888	116.904220197852
ENSG00000175832	ETV4	ETS variant 4 [Source:HGNC Symbol;Acc:HGNC:3493]	protein_coding	166.484382153001	-1.37439108322367	4.06109699038649e-07	8.11526707945252e-06	69.899131528112	136.696971758285	96.2252510925137	118.623903890174	249.885667636189	327.575367012731
ENSG00000137807	KIF23	kinesin family member 23 [Source:HGNC Symbol;Acc:HGNC:6392]	protein_coding	371.516857827392	-1.16085208853288	4.06314485880405e-07	8.11526707945252e-06	183.069154002198	287.063640692398	257.544054394669	307.243279019891	515.892991248907	678.288027606288
ENSG00000280385			TEC	139.885946786323	1.59492596742886	4.06534790317852e-07	8.11526707945252e-06	229.66857502094	198.210609049513	137.262490529027	164.305158804402	75.7717830896832	34.0970642243735
ENSG00000112186	CAP2	cyclase associated actin cytoskeleton regulatory protein 2 [Source:HGNC Symbol;Acc:HGNC:20039]	protein_coding	637.789375853594	-0.791614900986718	4.06555616199065e-07	8.11526707945252e-06	490.40343072104	475.02197686004	594.332433218467	485.547532072202	872.987671129009	908.443211120809
ENSG00000253649	PRSS51	serine protease 51 [Source:HGNC Symbol;Acc:HGNC:37321]	protein_coding	16.9387311290508	-2.52499777015483	4.09091150618899e-07	8.15751226777154e-06	5.54755012127873	4.2717803674464	4.24523166584619	5.1575610387032	55.6197131190228	26.7905504620078
ENSG00000117758	STX12	syntaxin 12 [Source:HGNC Symbol;Acc:HGNC:11430]	protein_coding	724.99384462342	0.726342943901995	4.13808251380908e-07	8.23656679034434e-06	865.417818919482	848.375580974855	765.556777074263	866.470254502138	525.565984834824	478.576651434957
ENSG00000164889	SLC4A2	solute carrier family 4 member 2 [Source:HGNC Symbol;Acc:HGNC:11028]	protein_coding	426.041206783736	-1.1843543135874	4.13902082055121e-07	8.23656679034434e-06	242.982695312009	303.296406088694	298.581293831182	330.820700911105	506.21999766299	874.346146896435
ENSG00000273749	CYFIP1	cytoplasmic FMR1 interacting protein 1 [Source:HGNC Symbol;Acc:HGNC:13759]	protein_coding	773.226954282519	-0.989658792210683	4.20489366695703e-07	8.35910526520099e-06	457.118129993368	544.224818812671	704.708456530468	602.697847094174	1047.10155567552	1283.51091758892
ENSG00000188674	C2orf80	chromosome 2 open reading frame 80 [Source:HGNC Symbol;Acc:HGNC:34352]	protein_coding	76.5294146277741	1.56993346835205	4.21111182646539e-07	8.36292432312954e-06	107.622472352807	106.79450918616	106.130791646155	75.8898267123471	24.9885667636189	37.7503211055564
ENSG00000030582	GRN	granulin precursor [Source:HGNC Symbol;Acc:HGNC:4601]	protein_coding	434.577981641675	-1.10624796022749	4.25653035543573e-07	8.43925393592731e-06	281.81554616096	299.024625721248	305.656679940926	351.450945065918	518.311239645386	851.208853315611
ENSG00000008517	IL32	interleukin 32 [Source:HGNC Symbol;Acc:HGNC:16830]	protein_coding	13.0917359959614	-2.8671844771048	4.25821979502652e-07	8.43925393592731e-06	1.10951002425575	2.56306822046784	0	4.42076660460275	24.1824839647925	46.2745871616498
ENSG00000280780	JAKMIP2-AS1	JAKMIP2 antisense RNA 1 [Source:HGNC Symbol;Acc:HGNC:27203]	antisense	25.1007586436108	-2.75646052862385	4.31575247228434e-07	8.54457524065086e-06	1.10951002425575	5.12613644093568	2.83015444389746	11.0519165115069	30.6311463554038	99.8556880856653
ENSG00000124225	PMEPA1	prostate transmembrane protein, androgen induced 1 [Source:HGNC Symbol;Acc:HGNC:14107]	protein_coding	274.290738567295	-1.11847485546545	4.34237267170103e-07	8.58854237161031e-06	188.616704123477	229.821783768616	138.677567750976	218.827946927836	409.49006180382	460.310367029043
ENSG00000137872	SEMA6D	semaphorin 6D [Source:HGNC Symbol;Acc:HGNC:16770]	protein_coding	783.937491579905	1.09709013174611	4.38417477005145e-07	8.66241719540521e-06	1132.80973476512	1015.82937137875	652.350599318365	1027.82823557014	447.375953348661	427.431055098397
ENSG00000144339	TMEFF2	transmembrane protein with EGF like and two follistatin like domains 2 [Source:HGNC Symbol;Acc:HGNC:11867]	protein_coding	138.531528032144	1.55185958095308	4.41130789519553e-07	8.70718805844781e-06	234.106615117963	170.016858624367	124.526795531488	187.145786261516	41.1102227401473	74.2828899173852
ENSG00000184743	ATL3	atlastin GTPase 3 [Source:HGNC Symbol;Acc:HGNC:24526]	protein_coding	109.124347762574	-1.4519284956903	4.62111423814808e-07	9.10163659811398e-06	48.8184410672529	92.2704559368422	74.9990927632827	51.575610387032	193.45987171834	193.622614702693
ENSG00000211455	STK38L	serine/threonine kinase 38 like [Source:HGNC Symbol;Acc:HGNC:17848]	protein_coding	462.091726534323	-1.12340689895034	4.62310023772527e-07	9.10163659811398e-06	251.858775506055	376.771028408772	298.581293831182	379.449133561736	608.592513113945	857.297614784249
ENSG00000184661	CDCA2	cell division cycle associated 2 [Source:HGNC Symbol;Acc:HGNC:14623]	protein_coding	136.783263450058	-1.20939232408391	4.62517654687839e-07	9.10163659811398e-06	67.6801114796006	106.79450918616	107.545868868103	92.0993042625572	217.642355683133	228.937431220794
ENSG00000196975	ANXA4	annexin A4 [Source:HGNC Symbol;Acc:HGNC:542]	protein_coding	45.321838097253	-1.62953622602802	4.66637260669487e-07	9.17342865368642e-06	19.9711804366034	27.339394351657	25.4713899950771	27.9981884958174	77.383948687336	93.7669266170272
ENSG00000159131	GART	phosphoribosylglycinamide formyltransferase, phosphoribosylglycinamide synthetase, phosphoribosylaminoimidazole synthetase [Source:HGNC Symbol;Acc:HGNC:4163]	protein_coding	503.060466986949	-0.823183640010524	4.69228012299363e-07	9.21505103468234e-06	408.299688926115	402.401710613451	370.750232150567	413.341677530357	793.99155684402	629.577935857183
ENSG00000142549	IGLON5	IgLON family member 5 [Source:HGNC Symbol;Acc:HGNC:34550]	protein_coding	678.356248118601	0.811489662769988	4.69827043315298e-07	9.21751402923622e-06	860.979778822459	761.231261478948	694.802915976827	855.418337990631	423.999552182695	473.705642260046
ENSG00000204681	GABBR1	gamma-aminobutyric acid type B receptor subunit 1 [Source:HGNC Symbol;Acc:HGNC:4070]	protein_coding	1701.72847360003	0.865923711871336	4.72531528313296e-07	9.26123726488757e-06	2305.56183040344	1991.50400730351	1657.05542690196	2078.49709859739	1193.80862506192	983.943853331922
ENSG00000015133	CCDC88C	coiled-coil domain containing 88C [Source:HGNC Symbol;Acc:HGNC:19967]	protein_coding	676.042455445963	-0.813952738509907	4.73464645360377e-07	9.27019006841415e-06	512.593631206155	476.730689007018	626.879209323288	535.649553591033	989.86967695884	914.531972589447
ENSG00000158769	F11R	F11 receptor [Source:HGNC Symbol;Acc:HGNC:14685]	protein_coding	41.4864503617918	-1.88587155453383	4.7506709462669e-07	9.29221688002476e-06	16.6426503638362	15.378409322807	33.9618533267695	15.4726831161096	82.2204454802945	85.2426605609338
ENSG00000118707	TGIF2	TGFB induced factor homeobox 2 [Source:HGNC Symbol;Acc:HGNC:15764]	protein_coding	173.694275279818	-1.05286410581317	4.75935784297303e-07	9.29986168071699e-06	102.074922231529	140.968752125731	137.262490529027	125.991848231178	276.486399997461	259.381238563984
ENSG00000197747	S100A10	S100 calcium binding protein A10 [Source:HGNC Symbol;Acc:HGNC:10487]	protein_coding	253.053791752393	-1.7496325341463	4.78690263339609e-07	9.34430281355613e-06	109.841492401319	191.375760461599	53.7729344340517	171.673103145407	454.630698538099	537.028761533883
ENSG00000091409	ITGA6	integrin subunit alpha 6 [Source:HGNC Symbol;Acc:HGNC:6142]	protein_coding	490.015534560313	-0.784492647461168	4.89284387389802e-07	9.53593098141198e-06	358.371737834606	422.906256377194	414.617626030978	377.238750259434	649.702735854092	717.256101005572
ENSG00000177697	CD151	CD151 molecule (Raph blood group) [Source:HGNC Symbol;Acc:HGNC:1630]	protein_coding	404.472737103048	-1.15076771739203	4.89486951517345e-07	9.53593098141198e-06	210.806904608592	305.859474309162	283.015444389746	331.557495345206	524.759902035997	770.837201929587
ENSG00000196632	WNK3	WNK lysine deficient protein kinase 3 [Source:HGNC Symbol;Acc:HGNC:14543]	protein_coding	461.994227023217	1.07604188588057	4.9407938021067e-07	9.61577289766007e-06	667.92503460196	586.942622487135	438.673938804106	557.753386614046	301.47496676108	219.195412870973
ENSG00000197183	NOL4L	nucleolar protein 4 like [Source:HGNC Symbol;Acc:HGNC:16106]	protein_coding	1536.59641738457	0.891139782876069	4.99583058969105e-07	9.71317232133538e-06	2169.09209741998	1784.74983751911	1474.51046527058	1853.03800176265	1033.39814809547	904.789954239626
ENSG00000185624	P4HB	prolyl 4-hydroxylase subunit beta [Source:HGNC Symbol;Acc:HGNC:8548]	protein_coding	1431.31342432384	-1.08717819855274	5.23089678985719e-07	1.01600512299602e-05	868.74634899225	1117.49774412398	949.516815927598	1175.92391682433	1686.32521514486	2789.87050492999
ENSG00000196436	NPIPB15	nuclear pore complex interacting protein family member B15 [Source:HGNC Symbol;Acc:HGNC:34409]	protein_coding	13.9933334747946	2.95968444557024	5.32202431736009e-07	1.03267434959583e-05	19.9711804366034	21.358901837232	14.1507722194873	27.2613940617169	0	1.21775229372763
ENSG00000109099	PMP22	peripheral myelin protein 22 [Source:HGNC Symbol;Acc:HGNC:9118]	protein_coding	188.504767909231	-1.42537003062787	5.37123351995247e-07	1.0411847287382e-05	65.4610914310891	141.82310819922	134.432336085129	125.255053797078	287.771559181031	376.285458761836
ENSG00000168487	BMP1	bone morphogenetic protein 1 [Source:HGNC Symbol;Acc:HGNC:1067]	protein_coding	246.611477014334	-1.10892777149016	5.44936351342878e-07	1.05527873331692e-05	159.769443492828	161.473297889474	189.62034774113	190.829758432019	307.923629151691	470.052385378864
ENSG00000197702	PARVA	parvin alpha [Source:HGNC Symbol;Acc:HGNC:14652]	protein_coding	311.355858507012	-1.09857449799477	5.47576709131005e-07	1.05933776472243e-05	161.988463541339	232.384851989084	260.374208838566	235.774218912146	432.060380170959	545.553027589976
ENSG00000145012	LPP	LIM domain containing preferred translocation partner in lipoma [Source:HGNC Symbol;Acc:HGNC:6679]	protein_coding	344.215243185094	-1.36155546214608	5.51471495602987e-07	1.06581313281284e-05	156.44091342006	285.35492854542	165.564034968001	269.666762880767	491.710507284114	696.554312012202
ENSG00000127418	FGFRL1	fibroblast growth factor receptor like 1 [Source:HGNC Symbol;Acc:HGNC:3693]	protein_coding	166.839477064866	-1.00585323746732	5.52787339030622e-07	1.06729634843393e-05	122.046102668132	121.318562435478	128.772027197334	122.307876060676	226.509266470223	280.083027557354
ENSG00000120899	PTK2B	protein tyrosine kinase 2 beta [Source:HGNC Symbol;Acc:HGNC:9612]	protein_coding	98.349785419911	-1.3684709356259	5.71411927915844e-07	1.10216243221984e-05	62.1325613583218	49.5526522623782	79.2443244291289	60.4171435962375	140.258406995797	198.493623877603
ENSG00000136824	SMC2	structural maintenance of chromosomes 2 [Source:HGNC Symbol;Acc:HGNC:14011]	protein_coding	548.501930380502	-0.780817420791542	5.74139992630445e-07	1.10632797391819e-05	401.64262878058	438.284665700001	464.145328799184	460.496521312786	826.234868797077	700.207568893385
ENSG00000174099	MSRB3	methionine sulfoxide reductase B3 [Source:HGNC Symbol;Acc:HGNC:27375]	protein_coding	105.868123410626	-1.81941308948049	5.74824519498819e-07	1.1065514142914e-05	37.7233408246954	80.3094709079923	26.8864672170259	64.8379102008403	163.634808161763	261.81674315144
ENSG00000029534	ANK1	ankyrin 1 [Source:HGNC Symbol;Acc:HGNC:492]	protein_coding	115.642119866704	1.18783337514628	5.76042054614749e-07	1.1077994532522e-05	152.002873323037	147.803600713645	142.922799416822	128.93902596758	56.4257959178492	65.7586238612918
ENSG00000003147	ICA1	islet cell autoantigen 1 [Source:HGNC Symbol;Acc:HGNC:5343]	protein_coding	44.4003069619271	1.99153659863894	5.80034447695949e-07	1.11437615212819e-05	85.4322718676925	61.5136372912282	43.8673938804106	50.1020215188311	12.0912419823963	13.3952752310039
ENSG00000169641	LUZP1	leucine zipper protein 1 [Source:HGNC Symbol;Acc:HGNC:14985]	protein_coding	397.254961221851	-0.901271259384328	5.82637676425218e-07	1.11827361524532e-05	320.648397009911	322.946595778948	250.468668284925	327.873523174704	532.014647225435	629.577935857183
ENSG00000112584	FAM120B	family with sequence similarity 120B [Source:HGNC Symbol;Acc:HGNC:21109]	protein_coding	268.607981227118	-0.906885947381152	5.91864913257561e-07	1.13372870799432e-05	221.902004851149	181.977843653217	198.110811072822	224.72230240064	413.520475797952	371.414449586926
ENSG00000155254	MARVELD1	MARVEL domain containing 1 [Source:HGNC Symbol;Acc:HGNC:28674]	protein_coding	170.837974049754	-1.2984453500187	5.92148214723879e-07	1.13372870799432e-05	74.337171625135	105.085797039181	145.752953860719	124.518259362977	263.589075216238	311.744587194272
ENSG00000158856	DMTN	dematin actin binding protein [Source:HGNC Symbol;Acc:HGNC:3382]	protein_coding	416.669735376829	1.03084376236903	5.9243761999292e-07	1.13372870799432e-05	617.997083510451	456.226143243275	403.297008255388	537.859936893334	231.345763263182	253.292477095346
ENSG00000139874	SSTR1	somatostatin receptor 1 [Source:HGNC Symbol;Acc:HGNC:11330]	protein_coding	39.593813647343	2.74135404859479	5.96260598340449e-07	1.13992374900804e-05	86.5417818919482	76.0376905405459	11.3206177755898	55.9963769916348	6.44866239061133	1.21775229372763
ENSG00000140396	NCOA2	nuclear receptor coactivator 2 [Source:HGNC Symbol;Acc:HGNC:7669]	protein_coding	945.787808626417	0.789428521971413	6.00083587368165e-07	1.14610665136008e-05	1206.037396366	1028.64471248109	999.044518695804	1177.39750569253	685.170379002454	578.432339520622
ENSG00000143545	RAB13	RAB13, member RAS oncogene family [Source:HGNC Symbol;Acc:HGNC:9762]	protein_coding	188.747109493804	-1.32332152463848	6.1723087578292e-07	1.17770071612619e-05	82.1037417949253	123.027274582456	175.469575521643	111.99275398327	318.402705536435	321.486605544093
ENSG00000116212	LRRC42	leucine rich repeat containing 42 [Source:HGNC Symbol;Acc:HGNC:28792]	protein_coding	288.81436350664	-0.931294138028928	6.20341991724248e-07	1.18247755562559e-05	214.135434681359	237.51098843002	195.280656628925	231.353452307544	377.246749850763	477.358899141229
ENSG00000158106	RHPN1	rhophilin Rho GTPase binding protein 1 [Source:HGNC Symbol;Acc:HGNC:19973]	protein_coding	356.049806780048	-0.93262549648083	6.25994327169067e-07	1.19208430483017e-05	262.953875748612	278.520079957505	253.298822728823	288.086623733279	443.345539354529	610.093899157541
ENSG00000137343	ATAT1	alpha tubulin acetyltransferase 1 [Source:HGNC Symbol;Acc:HGNC:21186]	protein_coding	1611.0655412031	0.784644035796699	6.38182506488817e-07	1.21410634812174e-05	1956.06617276288	1844.55476266336	1843.8456201992	1864.82671270826	1243.78575858916	913.314220295719
ENSG00000175183	CSRP2	cysteine and glycine rich protein 2 [Source:HGNC Symbol;Acc:HGNC:2470]	protein_coding	702.028998926465	-1.45976431960071	6.57140646835663e-07	1.24895227233551e-05	229.66857502094	405.819134907408	643.860135986672	434.70871611927	1350.99477083307	1147.12266069142
ENSG00000167747	C19orf48	chromosome 19 open reading frame 48 [Source:HGNC Symbol;Acc:HGNC:29667]	protein_coding	270.071382928586	-1.16060973913813	6.58847897455543e-07	1.25097539319803e-05	129.812672837922	182.832199726706	210.846506070361	229.143069005242	406.265730608514	461.52811932277
ENSG00000159259	CHAF1B	chromatin assembly factor 1 subunit B [Source:HGNC Symbol;Acc:HGNC:1911]	protein_coding	139.46112911289	-1.06353255591115	6.61440437528627e-07	1.25467385917955e-05	92.089332013227	113.629357774074	90.5649422047187	106.835192944566	209.581527694868	224.066422045883
ENSG00000240668	KRT8P36	keratin 8 pseudogene 36 [Source:HGNC Symbol;Acc:HGNC:39870]	processed_pseudogene	8.11489004331065	-3.13961724696733	6.76073229194016e-07	1.28118180979298e-05	0	0.85435607348928	0	0	8.86691078709058	38.968073399284
ENSG00000197093	GAL3ST4	galactose-3-O-sulfotransferase 4 [Source:HGNC Symbol;Acc:HGNC:24145]	protein_coding	646.249240125919	1.05740613777343	6.81168227908216e-07	1.28958132797176e-05	920.89332013227	771.48353436082	662.256139872006	786.896455619289	449.794201745141	286.171789025992
ENSG00000277639			protein_coding	19.7017840925484	-2.80849949624145	7.1527125579805e-07	1.35282888049967e-05	0	5.98049251442496	0	7.36794434100458	37.8858915448416	66.9763761550194
ENSG00000141753	IGFBP4	insulin like growth factor binding protein 4 [Source:HGNC Symbol;Acc:HGNC:5473]	protein_coding	147.552805114691	-1.64401327876981	7.33105890142261e-07	1.38521425572317e-05	55.4755012127873	87.1443194959065	84.9046333169238	97.9936597353609	165.246973759415	394.551743167751
ENSG00000130477	UNC13A	unc-13 homolog A [Source:HGNC Symbol;Acc:HGNC:23150]	protein_coding	1081.29843912201	0.803365843350882	7.42046151797345e-07	1.40074706171483e-05	1449.02009167801	1163.6329720924	1149.04270422237	1293.0742318463	777.869900867492	655.150734025463
ENSG00000166710	B2M	beta-2-microglobulin [Source:HGNC Symbol;Acc:HGNC:914]	protein_coding	314.785485844429	-1.08946986793457	7.45194820766557e-07	1.40532767458903e-05	170.864543735385	263.996026708188	210.846506070361	255.667668632859	434.478628567439	552.859541352342
ENSG00000101871	MID1	midline 1 [Source:HGNC Symbol;Acc:HGNC:7095]	protein_coding	1220.96997213677	-0.887572680584486	7.51398767284885e-07	1.41565564461747e-05	843.227618434368	1025.22728818714	827.820174840007	1082.35102369357	1552.51547053968	1994.67825712585
ENSG00000116741	RGS2	regulator of G protein signaling 2 [Source:HGNC Symbol;Acc:HGNC:9998]	protein_coding	115.892347630717	1.26541864758723	7.59746673137381e-07	1.42999900895548e-05	139.798263056224	149.512312860624	117.451409421745	171.673103145407	54.8136303201963	62.1053669801089
ENSG00000140015	KCNH5	potassium voltage-gated channel subfamily H member 5 [Source:HGNC Symbol;Acc:HGNC:6254]	protein_coding	34.4339290081368	2.27729900087471	7.6514204447113e-07	1.43876275067605e-05	49.9279510915086	61.5136372912282	31.1316988828721	48.6284326506302	3.22433119530567	12.1775229372763
ENSG00000076003	MCM6	minichromosome maintenance complex component 6 [Source:HGNC Symbol;Acc:HGNC:6949]	protein_coding	675.146863995908	-0.89001740020656	7.89460334274751e-07	1.483057627959e-05	439.365969605276	611.718948618324	468.39056046503	567.331714257352	932.637798242164	1031.4361927873
ENSG00000105612	DNASE2	deoxyribonuclease 2, lysosomal [Source:HGNC Symbol;Acc:HGNC:2960]	protein_coding	51.6242332187004	-1.61421088649963	7.94270082043623e-07	1.49065422726451e-05	23.2997105093707	23.0676139842106	36.792007770667	33.1557495345206	83.8326110779473	109.597706435486
ENSG00000120645	IQSEC3	IQ motif and Sec7 domain 3 [Source:HGNC Symbol;Acc:HGNC:29193]	protein_coding	146.436090061485	1.24343363289977	7.97590723459952e-07	1.49544418689572e-05	221.902004851149	166.59943433041	186.790193297232	153.990036726996	62.8744583084605	86.4604128546614
ENSG00000156564	LRFN2	leucine rich repeat and fibronectin type III domain containing 2 [Source:HGNC Symbol;Acc:HGNC:21226]	protein_coding	40.791729726699	2.40341072764708	8.07908329042798e-07	1.51333127043609e-05	89.8703119647155	45.2808718949318	25.4713899950771	69.9954712395435	10.4790763847434	3.65325688118288
ENSG00000083097	DOPEY1	dopey family member 1 [Source:HGNC Symbol;Acc:HGNC:21194]	protein_coding	702.25806168309	0.776078564951527	8.12877149626314e-07	1.52117452750263e-05	893.155569525876	838.123308092984	716.029074306058	820.78899958791	502.189583668858	443.261834916856
ENSG00000138735	PDE5A	phosphodiesterase 5A [Source:HGNC Symbol;Acc:HGNC:8784]	protein_coding	180.919599641438	1.60590080439832	8.13972919042491e-07	1.52176185882853e-05	322.867417058422	221.278223033723	152.828339970463	247.562929857754	95.9238530603436	45.0568348679222
ENSG00000169762	TAPT1	transmembrane anterior posterior transformation 1 [Source:HGNC Symbol;Acc:HGNC:26887]	protein_coding	284.825716233668	0.930533023181284	8.18505431007902e-07	1.52876705357733e-05	365.028797980141	363.101331232944	285.845598833644	342.609411856713	166.053056558242	186.316100940327
ENSG00000129219	PLD2	phospholipase D2 [Source:HGNC Symbol;Acc:HGNC:9068]	protein_coding	132.319703320795	-1.26199912990332	8.2169893802388e-07	1.53326028109499e-05	74.337171625135	72.6202662465888	123.11171830954	85.4681543556531	228.927514866702	209.453394521152
ENSG00000125851	PCSK2	proprotein convertase subtilisin/kexin type 2 [Source:HGNC Symbol;Acc:HGNC:8744]	protein_coding	458.486863856913	1.2610329797379	8.2420076309026e-07	1.53645548383742e-05	662.377484480681	615.136372912282	424.523166584619	586.488369543964	162.828725362936	299.567064256996
ENSG00000067057	PFKP	phosphofructokinase, platelet [Source:HGNC Symbol;Acc:HGNC:8878]	protein_coding	446.941162086629	-0.929783011956073	8.30128683095092e-07	1.54602530434418e-05	410.518708974626	285.35492854542	342.448687711593	327.136728740603	710.9650285649	605.22288998263
ENSG00000134438	RAX	retina and anterior neural fold homeobox [Source:HGNC Symbol;Acc:HGNC:18662]	protein_coding	12.0550616947627	-2.97515852109653	8.31031647417963e-07	1.54622733480386e-05	1.10951002425575	1.70871214697856	0	2.21038330230137	11.2851591835698	56.0166055114708
ENSG00000179630	LACC1	laccase domain containing 1 [Source:HGNC Symbol;Acc:HGNC:26789]	protein_coding	28.1568528565649	2.29251074376728	8.33150960456032e-07	1.54868997062037e-05	34.3948107519281	27.339394351657	50.9427799901543	44.9444604801279	6.44866239061133	4.8710091749105
ENSG00000153823	PID1	phosphotyrosine interaction domain containing 1 [Source:HGNC Symbol;Acc:HGNC:26084]	protein_coding	80.2092677127253	1.74065503866657	8.36640117269795e-07	1.55369179029625e-05	106.512962328552	76.8920466140352	161.318803302155	80.3105933169499	28.2128979589246	28.0083027557354
ENSG00000143641	GALNT2	polypeptide N-acetylgalactosaminyltransferase 2 [Source:HGNC Symbol;Acc:HGNC:4124]	protein_coding	818.474232405865	-0.839163563432087	8.44975679079355e-07	1.56767556398879e-05	599.135413098103	606.592812177389	682.067220979288	689.639590318028	996.318339349451	1337.09201851293
ENSG00000150672	DLG2	discs large MAGUK scaffold protein 2 [Source:HGNC Symbol;Acc:HGNC:2901]	protein_coding	345.843809388871	1.56261856005808	8.55002938134442e-07	1.584768303045e-05	629.092183753008	456.226143243275	222.167123845951	487.021120940402	161.216559765283	119.339724785307
ENSG00000109452	INPP4B	inositol polyphosphate-4-phosphatase type II B [Source:HGNC Symbol;Acc:HGNC:6075]	protein_coding	41.9935092415663	1.94835845212381	8.5713976196455e-07	1.58721732134672e-05	52.1469711400201	75.1833344670566	43.8673938804106	55.2595825575343	9.672993585917	15.8307798184591
ENSG00000144161	ZC3H8	zinc finger CCCH-type containing 8 [Source:HGNC Symbol;Acc:HGNC:30941]	protein_coding	344.293232721745	1.29070226574088	8.58486779898633e-07	1.58820054281247e-05	473.760780357204	434.012885332554	400.466853811491	421.446416305462	231.345763263182	104.726697260576
ENSG00000154654	NCAM2	neural cell adhesion molecule 2 [Source:HGNC Symbol;Acc:HGNC:7657]	protein_coding	349.219479405257	-1.01247920943983	8.62146254067819e-07	1.59345587812611e-05	277.377506063937	213.58901837232	318.392374938464	226.932685702941	570.706621569103	488.318669784778
ENSG00000251664	PCDHA12	protocadherin alpha 12 [Source:HGNC Symbol;Acc:HGNC:8666]	protein_coding	82.6186880026044	1.44815822686921	8.95607863471972e-07	1.65373057294986e-05	123.155612692388	97.3965923777779	90.5649422047187	110.519165115069	29.018980757751	45.0568348679222
ENSG00000007237	GAS7	growth arrest specific 7 [Source:HGNC Symbol;Acc:HGNC:4169]	protein_coding	649.947232541709	-1.02706380291774	8.99887322306774e-07	1.66005754187056e-05	553.645502103618	463.915347904679	411.787471587081	480.389971033498	777.063818068666	1212.88128455272
ENSG00000035403	VCL	vinculin [Source:HGNC Symbol;Acc:HGNC:12665]	protein_coding	1322.51466313624	-1.52854248698671	9.07949564592577e-07	1.67334416913833e-05	513.703141230411	1029.49906855458	547.634884894159	1018.98670236093	1632.31766762349	3192.94651415384
ENSG00000169515	CCDC8	coiled-coil domain containing 8 [Source:HGNC Symbol;Acc:HGNC:25367]	protein_coding	138.245525775461	-1.25512490022695	9.15342372959211e-07	1.68537306173436e-05	75.4466816493908	85.435607348928	116.036332199796	93.5728931307581	186.205126528902	272.776513794988
ENSG00000196526	AFAP1	actin filament associated protein 1 [Source:HGNC Symbol;Acc:HGNC:24017]	protein_coding	1110.63624639622	0.801352603763204	9.18998928305813e-07	1.69050634618977e-05	1415.73479095033	1322.54320176141	1057.0626847957	1392.54148044986	736.759678127345	739.175642292669
ENSG00000105409	ATP1A3	ATPase Na+/K+ transporting subunit alpha 3 [Source:HGNC Symbol;Acc:HGNC:801]	protein_coding	2544.14758090781	0.938982945793311	9.33064056375392e-07	1.7147585141811e-05	3476.09490599325	2868.927694777	2541.47869061992	3261.05216532863	1836.25661572658	1281.07541300146
ENSG00000274512	TBC1D3L	TBC1 domain family member 3L [Source:HGNC Symbol;Acc:HGNC:51246]	protein_coding	11.364002254731	3.00439662991435	9.3775250751235e-07	1.72174899067975e-05	23.2997105093707	14.5240532493178	14.1507722194873	16.2094775502101	0	0
ENSG00000084731	KIF3C	kinesin family member 3C [Source:HGNC Symbol;Acc:HGNC:6321]	protein_coding	2648.7160448945	0.765201237895142	9.43895959665496e-07	1.73139520895475e-05	3496.06608642986	2897.12144520215	2695.72210781233	3214.6341159803	1928.95613759162	1659.79637635075
ENSG00000113248	PCDHB15	protocadherin beta 15 [Source:HGNC Symbol;Acc:HGNC:8686]	protein_coding	447.598908761212	0.849436814505074	9.47230274164652e-07	1.73587529150588e-05	565.850112370431	556.185803841521	441.504093248004	543.754292366138	303.087132358733	275.212018382443
ENSG00000149557	FEZ1	fasciculation and elongation protein zeta 1 [Source:HGNC Symbol;Acc:HGNC:3659]	protein_coding	1990.2944916177	0.646529143318081	9.53698414707112e-07	1.7460845293537e-05	2234.55318885107	2137.59889587018	2514.59222340289	2176.49075833275	1454.97945188168	1423.55243136759
ENSG00000167614	TTYH1	tweety family member 1 [Source:HGNC Symbol;Acc:HGNC:13476]	protein_coding	1300.21398916752	-0.863236975697226	9.59496406491088e-07	1.75362194164442e-05	935.316950447595	895.365165016765	1225.4568742076	1007.19799141533	1670.20355916834	2067.74339474951
ENSG00000138448	ITGAV	integrin subunit alpha V [Source:HGNC Symbol;Acc:HGNC:6150]	protein_coding	841.887797110886	-0.737307362979263	9.59617391764105e-07	1.75362194164442e-05	608.011493292149	722.785238171931	684.897375423186	727.952900891252	1075.31445363444	1232.36532125236
ENSG00000073849	ST6GAL1	ST6 beta-galactoside alpha-2,6-sialyltransferase 1 [Source:HGNC Symbol;Acc:HGNC:10860]	protein_coding	381.665013748599	0.942828006920155	9.67468196993241e-07	1.76557329147828e-05	485.965390624017	493.817810476804	355.184382709131	487.021120940402	230.539680464355	237.461697276887
ENSG00000112309	B3GAT2	beta-1,3-glucuronyltransferase 2 [Source:HGNC Symbol;Acc:HGNC:922]	protein_coding	324.226209177957	-1.57733831869322	9.68874368853086e-07	1.76557329147828e-05	191.945234196244	196.501896902534	171.224343855796	184.935402959215	903.618817484413	297.131559669541
ENSG00000260947			lincRNA	127.501508041471	1.33788552790386	9.6887898227253e-07	1.76557329147828e-05	184.178664026454	166.59943433041	162.733880524104	131.886203703982	75.7717830896832	43.8390825741945
ENSG00000128602	SMO	smoothened, frizzled class receptor [Source:HGNC Symbol;Acc:HGNC:11119]	protein_coding	449.541278708751	-1.09263753258399	9.78440761399545e-07	1.78132966308306e-05	282.925056185215	346.868565836648	270.279749392207	385.343489034539	561.839710782013	849.991101021883
ENSG00000100714	MTHFD1	methylenetetrahydrofolate dehydrogenase, cyclohydrolase and formyltetrahydrofolate synthetase 1 [Source:HGNC Symbol;Acc:HGNC:7432]	protein_coding	399.399380691832	-1.05629514848923	9.81538590141052e-07	1.7852994431145e-05	215.244944705615	287.917996765887	349.524073821336	310.190456756293	691.619041393066	541.899770708794
ENSG00000137509	PRCP	prolylcarboxypeptidase [Source:HGNC Symbol;Acc:HGNC:9344]	protein_coding	394.034504937054	-1.16096358532706	9.89580230374049e-07	1.79824560630623e-05	251.858775506055	289.626708912866	263.204363282464	291.770595903781	445.763787751008	821.982798266147
ENSG00000232044	LINC01105	long intergenic non-protein coding RNA 1105 [Source:HGNC Symbol;Acc:HGNC:26403]	processed_transcript	61.8919459367361	1.85256697515277	1.00292058835737e-06	1.8207873591988e-05	89.8703119647155	52.9700765563354	116.036332199796	73.6794434100458	24.1824839647925	14.6130275247315
ENSG00000132646	PCNA	proliferating cell nuclear antigen [Source:HGNC Symbol;Acc:HGNC:8729]	protein_coding	987.80573657487	-0.896342125905875	1.00398271284999e-06	1.82101692054861e-05	653.501404286635	929.539407956337	690.55768431098	773.63415580548	1305.04805129997	1574.55371578982
ENSG00000197959	DNM3	dynamin 3 [Source:HGNC Symbol;Acc:HGNC:29125]	protein_coding	564.867960396213	1.39159939369887	1.01029709608203e-06	1.82908673983014e-05	981.916371466336	752.687700744056	387.731158813952	747.846350611964	247.46741923971	271.558761501261
ENSG00000163359	COL6A3	collagen type VI alpha 3 chain [Source:HGNC Symbol;Acc:HGNC:2213]	protein_coding	615.3306219057	-1.50371822757933	1.01031150206423e-06	1.82908673983014e-05	274.048975991169	449.391294655361	237.732973287387	501.757009622412	773.83948687336	1455.21399100451
ENSG00000163932	PRKCD	protein kinase C delta [Source:HGNC Symbol;Acc:HGNC:9399]	protein_coding	30.0445657604679	-1.89656640965578	1.01601751144187e-06	1.83770751000759e-05	9.98559021830172	17.0871214697856	11.3206177755898	17.683066418411	59.6501271131548	64.5408715675642
ENSG00000115935	WIPF1	WAS/WASL interacting protein family member 1 [Source:HGNC Symbol;Acc:HGNC:12736]	protein_coding	110.647629255673	-1.17914403701151	1.01955885564712e-06	1.84240059875619e-05	59.9135413098103	87.1443194959065	86.3197105388725	72.9426489759453	177.338215741812	180.227339471689
ENSG00000182054	IDH2	isocitrate dehydrogenase (NADP(+)) 2, mitochondrial [Source:HGNC Symbol;Acc:HGNC:5383]	protein_coding	901.277756247272	-0.810417235835205	1.02394748103329e-06	1.84779415545444e-05	616.887573486195	673.232585909553	823.574943174161	754.477500518869	1184.13563147601	1355.35830291885
ENSG00000100003	SEC14L2	SEC14 like lipid binding 2 [Source:HGNC Symbol;Acc:HGNC:10699]	protein_coding	113.198270081537	-1.6252463851092	1.02444244873874e-06	1.84779415545444e-05	65.4610914310891	60.6592812177389	52.357857212103	72.9426489759453	123.330668220442	304.438073431907
ENSG00000143870	PDIA6	protein disulfide isomerase family A member 6 [Source:HGNC Symbol;Acc:HGNC:30168]	protein_coding	938.001326974737	-0.990070849844388	1.03060535790068e-06	1.85718902550584e-05	549.207462006595	762.085617552438	690.55768431098	793.527605526193	1175.26872068892	1657.3608717633
ENSG00000121964	GTDC1	glycosyltransferase like domain containing 1 [Source:HGNC Symbol;Acc:HGNC:20887]	protein_coding	207.840567120903	-1.08703147171661	1.04632890397696e-06	1.88377919789081e-05	110.951002425575	176.851707212281	166.97911218995	142.201325781388	315.178374341129	334.881880775097
ENSG00000198551	ZNF627	zinc finger protein 627 [Source:HGNC Symbol;Acc:HGNC:30570]	protein_coding	448.636979353783	0.726424673121577	1.04777561483423e-06	1.88464038963991e-05	514.812651254666	527.992053416375	492.446873238158	534.912759156932	313.566208743476	308.091330313089
ENSG00000164251	F2RL1	F2R like trypsin receptor 1 [Source:HGNC Symbol;Acc:HGNC:3538]	protein_coding	43.8739521330806	-2.0658754910165	1.0645104878327e-06	1.9129735100831e-05	7.76657016979023	27.339394351657	11.3206177755898	25.787805193516	78.9961142849888	112.033211022942
ENSG00000166106	ADAMTS15	ADAM metallopeptidase with thrombospondin type 1 motif 15 [Source:HGNC Symbol;Acc:HGNC:16305]	protein_coding	215.193830841858	-1.47293989024045	1.08381348485122e-06	1.94586513304192e-05	73.2276616008793	140.114396052242	141.507722194873	164.305158804402	290.995890376336	481.012156022412
ENSG00000105784	RUNDC3B	RUN domain containing 3B [Source:HGNC Symbol;Acc:HGNC:30286]	protein_coding	198.518841167733	1.48238901328409	1.09013940632997e-06	1.95541872128975e-05	358.371737834606	268.267807075634	144.33787663877	249.036518725955	84.6386938767738	86.4604128546614
ENSG00000156802	ATAD2	ATPase family, AAA domain containing 2 [Source:HGNC Symbol;Acc:HGNC:30123]	protein_coding	516.216196895273	-0.880123825703749	1.10399102171506e-06	1.97844136874941e-05	319.538886985655	461.352279684211	400.466853811491	420.709621871361	763.360410488617	731.869128530303
ENSG00000117691	NENF	neudesin neurotrophic factor [Source:HGNC Symbol;Acc:HGNC:30384]	protein_coding	81.1875858551118	-1.5780783208564	1.11146893516958e-06	1.99000997389792e-05	25.5187305578822	48.698296188889	67.9237066535391	44.9444604801279	161.216559765283	138.823761484949
ENSG00000186081	KRT5	keratin 5 [Source:HGNC Symbol;Acc:HGNC:6442]	protein_coding	8.09293128903171	-3.03056583288711	1.11956434152522e-06	2.00266187635698e-05	1.10951002425575	0	1.41507722194873	0	33.8554775507095	12.1775229372763
ENSG00000008056	SYN1	synapsin I [Source:HGNC Symbol;Acc:HGNC:11494]	protein_coding	285.472381264712	0.980361307363082	1.13031006233158e-06	2.02002703701536e-05	384.999978416744	327.218376146394	316.977297716516	344.083000724914	198.296368511299	141.259266072405
ENSG00000231500	RPS18	ribosomal protein S18 [Source:HGNC Symbol;Acc:HGNC:10401]	protein_coding	3036.23702201076	-0.784124738307448	1.13463774737397e-06	2.02456534171791e-05	2153.5589570804	2375.96424037369	2824.49413500967	2394.58191082649	3787.78307168533	4681.03981708899
ENSG00000143847	PPFIA4	PTPRF interacting protein alpha 4 [Source:HGNC Symbol;Acc:HGNC:9248]	protein_coding	134.334969960777	-1.18515361085551	1.13493001120863e-06	2.02456534171791e-05	77.6657016979023	95.6878802307994	121.696641087591	77.3634155805481	216.836272884306	216.759908283517
ENSG00000049323	LTBP1	latent transforming growth factor beta binding protein 1 [Source:HGNC Symbol;Acc:HGNC:6714]	protein_coding	824.441392482761	-1.1405427213766	1.14296055790319e-06	2.03702366098094e-05	463.775190138902	555.331447768032	730.179846525545	571.015686427855	1641.18457841058	985.161605625649
ENSG00000157456	CCNB2	cyclin B2 [Source:HGNC Symbol;Acc:HGNC:1580]	protein_coding	333.55263319766	-0.975016253452554	1.150660780114e-06	2.04887100664031e-05	193.0547442205	276.811367810527	254.713899950771	275.561118353571	543.299806409005	457.874862441587
ENSG00000167513	CDT1	chromatin licensing and DNA replication factor 1 [Source:HGNC Symbol;Acc:HGNC:24576]	protein_coding	135.802722829224	-1.05142037052432	1.1713733165355e-06	2.0838452912627e-05	108.731982377063	104.231440965692	80.6594016510776	100.940837471763	209.581527694868	210.671146814879
ENSG00000063180	CA11	carbonic anhydrase 11 [Source:HGNC Symbol;Acc:HGNC:1370]	protein_coding	206.930366203481	1.13032958415321	1.17634840720967e-06	2.09078472156297e-05	289.58211633075	249.47197345887	199.525888294771	275.561118353571	95.9238530603436	131.517247722584
ENSG00000171723	GPHN	gephyrin [Source:HGNC Symbol;Acc:HGNC:15465]	protein_coding	356.436682108759	0.909678990451061	1.18083992353601e-06	2.0968527912279e-05	454.899109944856	429.741104965108	389.146236035901	422.183210739562	256.334330026801	186.316100940327
ENSG00000197555	SIPA1L1	signal induced proliferation associated 1 like 1 [Source:HGNC Symbol;Acc:HGNC:20284]	protein_coding	624.570359449956	-0.848186320500534	1.18959030694204e-06	2.1104655017052e-05	434.927929508253	459.643567537233	584.426892664826	483.3371487699	815.755792412334	969.33082580719
ENSG00000124406	ATP8A1	ATPase phospholipid transporting 8A1 [Source:HGNC Symbol;Acc:HGNC:13531]	protein_coding	604.866326880838	1.18958034941433	1.21111667874508e-06	2.14669879797238e-05	940.864500568873	750.978988597077	570.276120445338	733.847256364056	398.20490262025	235.026192689432
ENSG00000132383	RPA1	replication protein A1 [Source:HGNC Symbol;Acc:HGNC:10289]	protein_coding	685.26520122531	-0.75462816983533	1.22200564974846e-06	2.16402856737075e-05	482.63686055125	580.107773899221	578.766583777031	579.12042520296	882.660664714926	1008.29889920647
ENSG00000118418	HMGN3	high mobility group nucleosomal binding domain 3 [Source:HGNC Symbol;Acc:HGNC:12312]	protein_coding	522.92099958956	-0.776112043493325	1.23248311438613e-06	2.18059876110754e-05	391.657038562279	461.352279684211	423.10808936267	408.184116491653	790.767225648715	662.457247787829
ENSG00000136267	DGKB	diacylglycerol kinase beta [Source:HGNC Symbol;Acc:HGNC:2850]	protein_coding	49.6228302900905	-2.10026278690245	1.24507757025881e-06	2.20088098750018e-05	8.87608019404597	18.7958336167642	39.6221622145644	15.4726831161096	137.034075800491	77.9361467985681
ENSG00000184828	ZBTB7C	zinc finger and BTB domain containing 7C [Source:HGNC Symbol;Acc:HGNC:31700]	protein_coding	40.0561850438192	1.88198955904918	1.2713510228829e-06	2.24528435638358e-05	58.8040312855546	51.2613644093568	39.6221622145644	65.5747046349407	12.8973247812227	12.1775229372763
ENSG00000139618	BRCA2	BRCA2, DNA repair associated [Source:HGNC Symbol;Acc:HGNC:1101]	protein_coding	184.408260343124	-1.06941428093368	1.29461272823563e-06	2.2842931021688e-05	125.374632740899	128.153411023392	144.33787663877	137.043764742685	340.166941104748	231.372935808249
ENSG00000128791	TWSG1	twisted gastrulation BMP signaling modulator 1 [Source:HGNC Symbol;Acc:HGNC:12429]	protein_coding	335.630111983001	-0.98769383030538	1.31497863466945e-06	2.3181262851392e-05	207.478374535825	287.063640692398	219.336969402053	285.139445996877	459.467195331058	555.295045939797
ENSG00000087301	TXNDC16	thioredoxin domain containing 16 [Source:HGNC Symbol;Acc:HGNC:19965]	protein_coding	440.107955170029	1.03550592367577	1.31818835100654e-06	2.32168160065967e-05	603.573453195126	554.477091694543	400.466853811491	573.962864164256	290.18980757751	217.977660577245
ENSG00000112378	PERP	PERP, TP53 apoptosis effector [Source:HGNC Symbol;Acc:HGNC:17637]	protein_coding	94.2603390560401	-1.54420055415279	1.32100838637988e-06	2.32454477538203e-05	36.6138308004396	82.0181830549709	48.1126255462568	51.575610387032	145.094903788755	202.146880758786
ENSG00000142227	EMP3	epithelial membrane protein 3 [Source:HGNC Symbol;Acc:HGNC:3335]	protein_coding	50.8603497520852	-1.85059378586846	1.35144767135801e-06	2.37526536356148e-05	13.314120291069	25.6306822046784	26.8864672170259	32.4189551004201	71.7413690955511	135.170504603766
ENSG00000125835	SNRPB	small nuclear ribonucleoprotein polypeptides B and B1 [Source:HGNC Symbol;Acc:HGNC:11153]	protein_coding	507.049983718299	-0.908624230537848	1.35227315940094e-06	2.37526536356148e-05	326.19594713119	408.382203127876	350.939151043285	470.074848956092	706.128531771941	780.579220279408
ENSG00000166503	HDGFL3	HDGF like 3 [Source:HGNC Symbol;Acc:HGNC:24937]	protein_coding	1958.22684643854	0.668333300421694	1.37402635937347e-06	2.40829160525978e-05	2325.53301084005	2418.68204404815	2000.9191918355	2204.48894682857	1461.42811427229	1338.30977080666
ENSG00000004848	ARX	aristaless related homeobox [Source:HGNC Symbol;Acc:HGNC:18060]	protein_coding	623.683058079472	0.941416106535546	1.37442415653629e-06	2.40829160525978e-05	907.579199841201	719.367813877974	587.257047108723	764.792622596275	401.429233815556	361.672431237105
ENSG00000105329	TGFB1	transforming growth factor beta 1 [Source:HGNC Symbol;Acc:HGNC:11766]	protein_coding	34.0976564460435	-1.68717777157071	1.37562900477172e-06	2.40829160525978e-05	16.6426503638362	17.9414775432749	19.8110811072822	19.1566552866119	67.710955101419	63.3231192738366
ENSG00000134198	TSPAN2	tetraspanin 2 [Source:HGNC Symbol;Acc:HGNC:20659]	protein_coding	58.5606256572676	-1.45881472859225	1.37602521069206e-06	2.40829160525978e-05	29.9567706549052	46.1352279684211	32.5467761048208	33.1557495345206	97.5360186579964	112.033211022942
ENSG00000182752	PAPPA	pappalysin 1 [Source:HGNC Symbol;Acc:HGNC:8602]	protein_coding	70.8081901352395	1.86780072715393	1.38450580391627e-06	2.42095704904029e-05	120.936592643876	92.2704559368422	50.9427799901543	114.939931719671	15.3155731777019	30.4438073431906
ENSG00000180694	TMEM64	transmembrane protein 64 [Source:HGNC Symbol;Acc:HGNC:25441]	protein_coding	162.181885128141	-1.27380147968277	1.38837922396248e-06	2.42555084890106e-05	95.4178620859942	141.82310819922	83.4895560949751	107.571987378667	220.866686878438	323.922110131548
ENSG00000163297	ANTXR2	anthrax toxin receptor 2 [Source:HGNC Symbol;Acc:HGNC:21732]	protein_coding	211.380224225342	-1.1273467529224	1.39115711423109e-06	2.42822419346776e-05	104.29394228004	158.910229669006	183.960038853335	151.042858990594	354.676431483623	315.397844075455
ENSG00000175352	NRIP3	nuclear receptor interacting protein 3 [Source:HGNC Symbol;Acc:HGNC:1167]	protein_coding	69.3304036478821	1.57753245166882	1.40787900146963e-06	2.45520977836935e-05	107.622472352807	94.8335241573101	73.584015541334	83.2577710533517	20.1520699706604	36.5325688118288
ENSG00000041353	RAB27B	RAB27B, member RAS oncogene family [Source:HGNC Symbol;Acc:HGNC:9767]	protein_coding	38.6115235294363	1.89518535502212	1.43932585140549e-06	2.50780301880516e-05	62.1325613583218	47.8439401153997	55.1880116560005	43.470871611927	14.5094903788755	8.52426605609338
ENSG00000243244	STON1	stonin 1 [Source:HGNC Symbol;Acc:HGNC:17003]	protein_coding	95.7955970021878	-1.30457527228904	1.44217035897561e-06	2.51051158554413e-05	69.899131528112	75.1833344670566	50.9427799901543	53.7859936893334	138.646241398144	186.316100940327
ENSG00000135127	BICDL1	BICD family like cargo adaptor 1 [Source:HGNC Symbol;Acc:HGNC:28095]	protein_coding	307.00635471599	1.24527882213829	1.45143673611553e-06	2.52438442880075e-05	508.155591109132	355.41212657154	251.883745506874	415.552060832658	156.380062972325	154.654541303409
ENSG00000178234	GALNT11	polypeptide N-acetylgalactosaminyltransferase 11 [Source:HGNC Symbol;Acc:HGNC:19875]	protein_coding	522.629850160678	-0.860640293224694	1.48557905150359e-06	2.58145888396097e-05	403.861648829092	436.575953553022	380.655772704208	410.394499793955	631.162831481084	873.128394602708
ENSG00000068489	PRR11	proline rich 11 [Source:HGNC Symbol;Acc:HGNC:25619]	protein_coding	275.123490002963	-0.965258482492404	1.50962115813599e-06	2.62089625152923e-05	170.864543735385	211.025950151852	229.242509955694	218.091152493735	463.49760932519	358.019174355922
ENSG00000168268	NT5DC2	5'-nucleotidase domain containing 2 [Source:HGNC Symbol;Acc:HGNC:25717]	protein_coding	855.966765233888	-0.706571032666679	1.54038509329572e-06	2.67192287751527e-05	662.377484480681	641.621411190449	781.122626515699	736.057639666357	1183.32954867718	1131.29188087296
ENSG00000109066	TMEM104	transmembrane protein 104 [Source:HGNC Symbol;Acc:HGNC:25984]	protein_coding	205.43261000192	-0.926581520974442	1.55239073401823e-06	2.69034981883018e-05	152.002873323037	137.551327831774	176.884652743591	161.357981068	286.965476382204	317.83334866291
ENSG00000162576	MXRA8	matrix remodeling associated 8 [Source:HGNC Symbol;Acc:HGNC:7542]	protein_coding	42.7493944610326	-1.69564730179107	1.57575711887661e-06	2.72841503981998e-05	18.8616704123477	22.2132579107213	24.0563127731284	25.787805193516	62.0683755096341	103.508944966848
ENSG00000147403	RPL10	ribosomal protein L10 [Source:HGNC Symbol;Acc:HGNC:10298]	protein_coding	3455.14106447767	-0.551589440045039	1.57774567507969e-06	2.72942989585786e-05	2886.94508311345	3116.69095608889	2956.0963166509	2986.22784140915	4263.37192299292	4521.51426661067
ENSG00000170430	MGMT	O-6-methylguanine-DNA methyltransferase [Source:HGNC Symbol;Acc:HGNC:7059]	protein_coding	23.3169283889021	-2.13188351360931	1.57997401032916e-06	2.73085738801298e-05	5.54755012127873	6.83484858791424	15.565849441436	9.57832764330595	45.1406367342793	57.2343578051984
ENSG00000100320	RBFOX2	RNA binding fox-1 homolog 2 [Source:HGNC Symbol;Acc:HGNC:9906]	protein_coding	4347.9911348966	0.827815548806002	1.58349200937544e-06	2.7345094486659e-05	6041.28208207254	4928.78018795966	4417.87108692394	5016.83330179002	3195.31221454792	2487.86793608554
ENSG00000100095	SEZ6L	seizure related 6 homolog like [Source:HGNC Symbol;Acc:HGNC:10763]	protein_coding	1573.6625876794	-1.45290623780611	1.58745777459899e-06	2.73892758947213e-05	963.054701053988	856.919141709748	1171.68393977355	850.997571386029	4139.23517197365	1460.08500017942
ENSG00000196132	MYT1	myelin transcription factor 1 [Source:HGNC Symbol;Acc:HGNC:7622]	protein_coding	1113.25578259075	0.997653229013175	1.5913960648692e-06	2.7432905415841e-05	1405.74920073203	1263.59263269064	1279.22980864165	1416.85569677518	831.877448388862	482.22990831614
ENSG00000141736	ERBB2	erb-b2 receptor tyrosine kinase 2 [Source:HGNC Symbol;Acc:HGNC:3430]	protein_coding	480.795521005332	-1.17628593753645	1.6034116599669e-06	2.76155732090936e-05	282.925056185215	306.713830382652	343.863764933541	395.658611111946	549.748468799616	1005.86339461902
ENSG00000130021	PUDP	pseudouridine 5'-phosphatase [Source:HGNC Symbol;Acc:HGNC:16818]	protein_coding	200.70379472825	1.09335888425653	1.62030913197848e-06	2.78819242498365e-05	254.077795554566	279.374436030995	186.790193297232	258.614846369261	102.372515450955	122.99298166649
ENSG00000179104	TMTC2	transmembrane and tetratricopeptide repeat containing 2 [Source:HGNC Symbol;Acc:HGNC:25440]	protein_coding	354.095053314005	0.934905963884953	1.63806210695252e-06	2.8162513008401e-05	499.279510915086	373.353604114815	389.146236035901	426.603977344165	195.072037315993	241.11495415807
ENSG00000150893	FREM2	FRAS1 related extracellular matrix protein 2 [Source:HGNC Symbol;Acc:HGNC:25396]	protein_coding	139.23428399504	-1.17573790979354	1.6687648153574e-06	2.86650492819821e-05	71.0086415523678	87.1443194959065	118.866486643693	109.045576246868	228.927514866702	220.4131651647
ENSG00000084207	GSTP1	glutathione S-transferase pi 1 [Source:HGNC Symbol;Acc:HGNC:4638]	protein_coding	1797.61889188475	-1.26624572184545	1.67367608117244e-06	2.87240598692927e-05	882.060469283319	1245.65115514737	1289.13534919529	1368.22726412455	1939.43521397636	4061.20389958163
ENSG00000187479	C11orf96	chromosome 11 open reading frame 96 [Source:HGNC Symbol;Acc:HGNC:38675]	protein_coding	47.4573625215619	1.83709705303325	1.68020094166505e-06	2.88106350014847e-05	76.5561916736465	49.5526522623782	63.6784749876929	63.3643213326393	9.672993585917	21.9195412870973
ENSG00000253873	PCDHGA11	protocadherin gamma subfamily A, 11 [Source:HGNC Symbol;Acc:HGNC:8698]	protein_coding	38.9365881943703	2.0006907361208	1.71134844185755e-06	2.93188938164011e-05	44.3804009702299	51.2613644093568	70.7538610974365	44.9444604801279	6.44866239061133	15.8307798184591
ENSG00000138771	SHROOM3	shroom family member 3 [Source:HGNC Symbol;Acc:HGNC:30422]	protein_coding	842.597188720961	-1.17285461038239	1.72383962596983e-06	2.95069189099603e-05	473.760780357204	660.417244807213	533.484112674671	665.325373992713	951.983785413998	1770.61183507997
ENSG00000183856	IQGAP3	IQ motif containing GTPase activating protein 3 [Source:HGNC Symbol;Acc:HGNC:20669]	protein_coding	248.724980730743	-1.09861460702631	1.75368142806495e-06	2.99913426652022e-05	149.783853274526	159.764585742495	220.752046624002	182.725019656913	460.273278129884	319.051100956638
ENSG00000165300	SLITRK5	SLIT and NTRK like family member 5 [Source:HGNC Symbol;Acc:HGNC:20295]	protein_coding	391.420166175959	1.34263882424507	1.7640588690184e-06	3.0142329858504e-05	708.976905499422	473.313264713061	294.336062165336	501.020215188311	189.429457724208	181.445091765416
ENSG00000159216	RUNX1	runt related transcription factor 1 [Source:HGNC Symbol;Acc:HGNC:10471]	protein_coding	70.5712710322948	-1.93741365739352	1.77171497100772e-06	3.02465936541686e-05	13.314120291069	49.5526522623782	19.8110811072822	44.9444604801279	128.973247812227	166.832064240685
ENSG00000130338	TULP4	tubby like protein 4 [Source:HGNC Symbol;Acc:HGNC:15530]	protein_coding	658.619909075824	0.811250266489381	1.78175794815991e-06	3.03894667663098e-05	872.074879065017	774.046602581288	727.349692081647	711.006628906942	483.64967929585	383.591972524202
ENSG00000138107	ACTR1A	ARP1 actin related protein 1 homolog A [Source:HGNC Symbol;Acc:HGNC:167]	protein_coding	2183.3635052182	0.643567262506799	1.78320681569858e-06	3.03894667663098e-05	2262.29093945747	2375.96424037369	2718.36334336351	2580.2541082198	1593.62569327983	1569.68270661491
ENSG00000166257	SCN3B	sodium voltage-gated channel beta subunit 3 [Source:HGNC Symbol;Acc:HGNC:20665]	protein_coding	982.434733695186	1.30863876370916	1.80504162740029e-06	3.07346633004939e-05	1693.11229701427	1221.72918508967	718.859228749955	1309.28370939651	547.330220403137	404.293761517572
ENSG00000169710	FASN	fatty acid synthase [Source:HGNC Symbol;Acc:HGNC:3594]	protein_coding	4996.3831225695	-0.639717102201713	1.81134330684258e-06	3.0815003005044e-05	4281.59918360293	4064.1718415885	3785.33156871285	4680.85503984021	6655.0195871109	6511.32151456162
ENSG00000184545	DUSP8	dual specificity phosphatase 8 [Source:HGNC Symbol;Acc:HGNC:3074]	protein_coding	527.173383779069	1.10842730023225	1.82806918903257e-06	3.10723865126217e-05	811.051827730951	622.825577573685	457.06994268944	688.166001449827	253.916081630321	330.010871600187
ENSG00000171189	GRIK1	glutamate ionotropic receptor kainate type subunit 1 [Source:HGNC Symbol;Acc:HGNC:4579]	protein_coding	117.1312496771	1.46027698465122	1.83137277915584e-06	3.1101376115123e-05	183.069154002198	163.182010036452	91.9800194266675	161.357981068	43.5284711366265	59.6698623926537
ENSG00000165795	NDRG2	NDRG family member 2 [Source:HGNC Symbol;Acc:HGNC:14460]	protein_coding	182.180229791866	-1.31039651179886	1.83314747970341e-06	3.11043733652902e-05	95.4178620859942	115.338069921053	155.65849441436	111.255959549169	392.562323028465	222.848669752156
ENSG00000146374	RSPO3	R-spondin 3 [Source:HGNC Symbol;Acc:HGNC:20866]	protein_coding	599.502697595996	-2.7568552676747	1.84965184722897e-06	3.13570768734932e-05	82.1037417949253	175.142995065302	31.1316988828721	163.568364370302	964.075027396394	2180.99435806618
ENSG00000183779	ZNF703	zinc finger protein 703 [Source:HGNC Symbol;Acc:HGNC:25883]	protein_coding	86.2742758368317	-1.43361378762119	1.85343681015991e-06	3.13938966051629e-05	56.5850112370431	44.4265158214426	46.6975483243081	64.8379102008403	191.847706120687	113.250963316669
ENSG00000168959	GRM5	glutamate metabotropic receptor 5 [Source:HGNC Symbol;Acc:HGNC:4597]	protein_coding	64.2553560328921	1.78301073980276	1.87111306639384e-06	3.1657060099025e-05	124.265122716644	70.057198026121	72.1689383193852	76.6266211464476	29.018980757751	13.3952752310039
ENSG00000103657	HERC1	HECT and RLD domain containing E3 ubiquitin protein ligase family member 1 [Source:HGNC Symbol;Acc:HGNC:4867]	protein_coding	1878.04144718617	0.860469763849286	1.87222670712043e-06	3.1657060099025e-05	2528.57334527885	2068.39605391755	1880.63762796986	2382.79319988088	1372.75900640139	1035.08944966848
ENSG00000119686	FLVCR2	feline leukemia virus subgroup C cellular receptor family member 2 [Source:HGNC Symbol;Acc:HGNC:20105]	protein_coding	15.5354816342247	-2.56081428117376	1.90587482811026e-06	3.21980346394807e-05	4.43804009702299	4.2717803674464	5.66030888779492	1.47358886820092	22.5703183671397	54.7988532177432
ENSG00000280128			TEC	280.672361787988	0.894771781463712	1.91212242715126e-06	3.22607865703215e-05	375.014388198442	315.257391117544	322.637606604311	319.768784399599	194.265954517166	157.090045890864
ENSG00000100979	PLTP	phospholipid transfer protein [Source:HGNC Symbol;Acc:HGNC:9093]	protein_coding	580.757085412208	-1.44757772986933	1.9129045166042e-06	3.22607865703215e-05	237.43514519073	374.207960188305	428.768398250465	378.712339127635	610.204678711597	1455.21399100451
ENSG00000142207	URB1	URB1 ribosome biogenesis 1 homolog (S. cerevisiae) [Source:HGNC Symbol;Acc:HGNC:17344]	protein_coding	400.001020235337	-0.7679971238695	1.91642425880869e-06	3.2292163571372e-05	295.129666452029	304.150762162184	346.693919377439	344.819795159014	534.432895621914	574.779082639439
ENSG00000065609	SNAP91	synaptosome associated protein 91 [Source:HGNC Symbol;Acc:HGNC:14986]	protein_coding	1016.62542972784	0.935159381453315	1.93062649753265e-06	3.25033329541353e-05	1466.7722520661	1272.13619342554	908.479576491085	1203.92210532015	648.090570256439	600.35188080772
ENSG00000148773	MKI67	marker of proliferation Ki-67 [Source:HGNC Symbol;Acc:HGNC:7107]	protein_coding	2092.65711356532	-0.957555541695141	1.95003066785001e-06	3.28016394621407e-05	1391.32557041671	1414.81365769825	1791.48776298709	1720.41500362457	3787.78307168533	2450.11761497998
ENSG00000169756	LIMS1	LIM zinc finger domain containing 1 [Source:HGNC Symbol;Acc:HGNC:6616]	protein_coding	262.356390293885	-1.13267946996818	1.96742255717433e-06	3.30656112329247e-05	150.893363298782	240.928412723977	141.507722194873	203.355263811726	391.756240229639	445.697339504311
ENSG00000033627	ATP6V0A1	ATPase H+ transporting V0 subunit a1 [Source:HGNC Symbol;Acc:HGNC:865]	protein_coding	1254.82853308666	0.761035832153531	1.98984851060538e-06	3.34136598044883e-05	1686.45523686874	1427.62899880059	1260.83380475632	1450.7482407438	899.588403490281	803.716513860233
ENSG00000149269	PAK1	p21 (RAC1) activated kinase 1 [Source:HGNC Symbol;Acc:HGNC:8590]	protein_coding	866.759162565058	0.708910930377744	2.0064811090265e-06	3.36639097792014e-05	984.135391514847	1077.34300866998	883.008186496008	1044.03771312035	631.162831481084	580.867844108078
ENSG00000166130	IKBIP	IKBKB interacting protein [Source:HGNC Symbol;Acc:HGNC:26430]	protein_coding	169.232305960507	-1.19655746416645	2.0105144674857e-06	3.37025258968188e-05	87.651291916204	145.240532493178	103.300637202257	125.991848231178	235.376177257314	317.83334866291
ENSG00000147394	ZNF185	zinc finger protein 185 with LIM domain [Source:HGNC Symbol;Acc:HGNC:12976]	protein_coding	79.9346784533962	-1.92560265110484	2.02706907269882e-06	3.39507902692465e-05	16.6426503638362	46.9895840419104	33.9618533267695	48.6284326506302	95.9238530603436	237.461697276887
ENSG00000176641	RNF152	ring finger protein 152 [Source:HGNC Symbol;Acc:HGNC:26811]	protein_coding	407.781824605885	1.52382111441501	2.0447801630481e-06	3.42179806820654e-05	721.181515766235	579.253417825732	274.524981058054	531.22878698643	122.524585421615	217.977660577245
ENSG00000273015			lincRNA	359.377551563601	0.836547541285298	2.04773860837858e-06	3.42380487940412e-05	474.87029038146	433.158529259065	370.750232150567	410.394499793955	244.243088044404	222.848669752156
ENSG00000163827	LRRC2	leucine rich repeat containing 2 [Source:HGNC Symbol;Acc:HGNC:14676]	protein_coding	16.6171282720403	-2.24302592499795	2.04956922391837e-06	3.42392414042054e-05	4.43804009702299	5.98049251442496	8.49046333169238	5.1575610387032	37.8858915448416	37.7503211055564
ENSG00000187189	TSPYL4	TSPY like 4 [Source:HGNC Symbol;Acc:HGNC:21559]	protein_coding	1884.44184862567	0.744279703096246	2.05156220780593e-06	3.4243142099759e-05	2352.16125142218	2248.66518542378	1798.56314909684	2323.84964515284	1343.74002564364	1239.67183501472
ENSG00000162607	USP1	ubiquitin specific peptidase 1 [Source:HGNC Symbol;Acc:HGNC:12607]	protein_coding	656.249492333955	-0.716510912522868	2.05866007540656e-06	3.43321699979112e-05	503.717551012109	597.194895369007	502.352413791799	550.385442273042	932.637798242164	851.208853315611
ENSG00000132434	LANCL2	LanC like 2 [Source:HGNC Symbol;Acc:HGNC:6509]	protein_coding	635.109067708099	0.87985164112809	2.07037828549868e-06	3.44980326989514e-05	829.913498143299	748.415920376609	680.652143757339	743.425584007362	332.106113116484	476.141146847502
ENSG00000261801	LOXL1-AS1	LOXL1 antisense RNA 1 [Source:HGNC Symbol;Acc:HGNC:44169]	antisense	23.9662187268991	-2.08876648182556	2.10667538429199e-06	3.50728112310443e-05	7.76657016979023	10.2522728818714	11.3206177755898	9.57832764330595	35.4676431483623	69.4118807424747
ENSG00000168646	AXIN2	axin 2 [Source:HGNC Symbol;Acc:HGNC:904]	protein_coding	281.482196717098	-1.37428750558073	2.13109484179715e-06	3.5447602620238e-05	186.397684074965	196.501896902534	152.828339970463	175.357075315909	290.995890376336	686.812293662381
ENSG00000114867	EIF4G1	eukaryotic translation initiation factor 4 gamma 1 [Source:HGNC Symbol;Acc:HGNC:3296]	protein_coding	2417.55882039546	-0.674745407301479	2.13283026761374e-06	3.5447602620238e-05	1816.26790970666	2023.9695380961	2116.9555240353	2086.6018373725	2934.94747052698	3526.6106426352
ENSG00000082512	TRAF5	TNF receptor associated factor 5 [Source:HGNC Symbol;Acc:HGNC:12035]	protein_coding	82.3669530440029	-1.47859607436118	2.14654907506989e-06	3.56451690264592e-05	26.6282405821379	60.6592812177389	56.6030888779492	53.7859936893334	141.870572593449	154.654541303409
ENSG00000149972	CNTN5	contactin 5 [Source:HGNC Symbol;Acc:HGNC:2175]	protein_coding	37.502653452997	2.13156677522459	2.14863386607021e-06	3.56493711009876e-05	67.6801114796006	57.2418569237818	25.4713899950771	55.9963769916348	6.44866239061133	12.1775229372763
ENSG00000148120	C9orf3	chromosome 9 open reading frame 3 [Source:HGNC Symbol;Acc:HGNC:1361]	protein_coding	80.7088169979887	-1.70427695807322	2.16105226887017e-06	3.58248715985956e-05	34.3948107519281	58.9505690707603	26.8864672170259	49.3652270847307	103.984681048608	210.671146814879
ENSG00000064218	DMRT3	doublesex and mab-3 related transcription factor 3 [Source:HGNC Symbol;Acc:HGNC:13909]	protein_coding	67.1024452269464	-1.9086482336329	2.16344597607623e-06	3.58340302862942e-05	25.5187305578822	44.4265158214426	12.7356949975386	40.5236938755252	94.3116874626908	185.098348646599
ENSG00000048828	FAM120A	family with sequence similarity 120A [Source:HGNC Symbol;Acc:HGNC:13247]	protein_coding	554.55049379168	-0.802141630771217	2.18455180175587e-06	3.61528462293985e-05	393.87605861079	437.430309626511	489.616718794261	450.18139923538	865.732925939572	690.465550543564
ENSG00000137936	BCAR3	BCAR3, NSP family adaptor protein [Source:HGNC Symbol;Acc:HGNC:973]	protein_coding	92.7074720227928	-1.49521528930427	2.18707390797314e-06	3.61638338122118e-05	43.2708909459741	66.6397737321638	52.357857212103	57.4699658598357	113.657674634525	222.848669752156
ENSG00000172575	RASGRP1	RAS guanyl releasing protein 1 [Source:HGNC Symbol;Acc:HGNC:9878]	protein_coding	381.378339098957	1.26068059662838	2.20765791879653e-06	3.64732074835467e-05	427.161359338462	498.08959084425	442.919170469953	540.807114629736	261.170826819759	118.12197249158
ENSG00000176887	SOX11	SRY-box 11 [Source:HGNC Symbol;Acc:HGNC:11191]	protein_coding	6364.47227490821	0.936348779087452	2.23171414021294e-06	3.68369792353594e-05	7479.20707350799	7886.56091437954	8295.18267506346	6721.77562229847	4843.75153814794	2960.35582605186
ENSG00000124813	RUNX2	runt related transcription factor 2 [Source:HGNC Symbol;Acc:HGNC:10472]	protein_coding	29.0345455860916	-2.42635524850119	2.2334618999961e-06	3.68369792353594e-05	0	12.8153411023392	12.7356949975386	8.84153320920549	88.6691078709058	51.1455963365603
ENSG00000213949	ITGA1	integrin subunit alpha 1 [Source:HGNC Symbol;Acc:HGNC:6134]	protein_coding	45.2335718368574	-2.0720649901877	2.23829483787892e-06	3.6885431104826e-05	11.0951002425575	23.9219700576998	8.49046333169238	29.4717773640183	66.9048723025926	131.517247722584
ENSG00000026103	FAS	Fas cell surface death receptor [Source:HGNC Symbol;Acc:HGNC:11920]	protein_coding	52.0398256873719	-1.55869321059491	2.27201433201513e-06	3.7409427182469e-05	22.1902004851149	32.4655307925926	33.9618533267695	30.9453662322192	75.7717830896832	116.904220197852
ENSG00000184840	TMED9	transmembrane p24 trafficking protein 9 [Source:HGNC Symbol;Acc:HGNC:24878]	protein_coding	588.927746737658	-1.06863204917367	2.27559854337154e-06	3.74367699502087e-05	367.247818028652	434.012885332554	431.598552694363	467.864465653791	665.018309031794	1167.82444968479
ENSG00000082482	KCNK2	potassium two pore domain channel subfamily K member 2 [Source:HGNC Symbol;Acc:HGNC:6277]	protein_coding	61.1425860264378	1.48644190915885	2.28175650310002e-06	3.75063725197066e-05	78.775211722158	86.2899634224173	62.2633977657441	86.941743223854	25.7946495624453	26.7905504620078
ENSG00000168490	PHYHIP	phytanoyl-CoA 2-hydroxylase interacting protein [Source:HGNC Symbol;Acc:HGNC:16865]	protein_coding	189.692703858714	-1.37730340691027	2.29010897202779e-06	3.76118994207636e-05	115.389042522598	82.0181830549709	178.29972996554	106.835192944566	390.144074631986	265.470000032622
ENSG00000161249	DMKN	dermokine [Source:HGNC Symbol;Acc:HGNC:25063]	protein_coding	22.8177188544948	-2.32760527875481	2.30234926366257e-06	3.77356584919483e-05	3.32853007276724	11.1066289553606	8.49046333169238	6.63114990690412	30.6311463554038	76.7183945048404
ENSG00000174501	ANKRD36C	ankyrin repeat domain 36C [Source:HGNC Symbol;Acc:HGNC:32946]	protein_coding	241.823439336691	1.08945997846232	2.30317796502779e-06	3.77356584919483e-05	363.919287955885	255.452465973295	278.7702127239	284.402651562777	158.798311368804	109.597706435486
ENSG00000169122	FAM110B	family with sequence similarity 110 member B [Source:HGNC Symbol;Acc:HGNC:28587]	protein_coding	332.914148095068	0.870302289322511	2.303461221274e-06	3.77356584919483e-05	457.118129993368	378.479740555751	350.939151043285	385.343489034539	199.102451310125	226.501926633338
ENSG00000142627	EPHA2	EPH receptor A2 [Source:HGNC Symbol;Acc:HGNC:3386]	protein_coding	303.660871712357	-1.66823423133669	2.30741255995701e-06	3.77685981849313e-05	80.9942317706695	194.793184755556	159.903726080207	221.775124664238	352.258183087144	812.240779916327
ENSG00000157613	CREB3L1	cAMP responsive element binding protein 3 like 1 [Source:HGNC Symbol;Acc:HGNC:18856]	protein_coding	43.8177113054756	-1.76636265057511	2.35020373913125e-06	3.84366934209852e-05	13.314120291069	29.0481064986355	15.565849441436	30.2085717981188	82.2204454802945	92.5491743232996
ENSG00000068615	REEP1	receptor accessory protein 1 [Source:HGNC Symbol;Acc:HGNC:25786]	protein_coding	1370.65148369285	0.982004984977978	2.36337757350796e-06	3.86196929770041e-05	1997.11804366034	1751.42995065302	1188.66486643693	1651.15632681913	896.364072294975	739.175642292669
ENSG00000162624	LHX8	LIM homeobox 8 [Source:HGNC Symbol;Acc:HGNC:28838]	protein_coding	16.2285881810131	2.66099962756085	2.37238970969387e-06	3.87344366862937e-05	27.7377506063937	31.6111747191034	14.1507722194873	20.6302441548128	0.806082798826417	2.43550458745525
ENSG00000127328	RAB3IP	RAB3A interacting protein [Source:HGNC Symbol;Acc:HGNC:16508]	protein_coding	233.184287083943	0.901475458652106	2.37684247261335e-06	3.87746087191962e-05	297.34868650054	300.733337868226	244.80835939713	263.772407407964	145.094903788755	147.348027541043
ENSG00000059804	SLC2A3	solute carrier family 2 member 3 [Source:HGNC Symbol;Acc:HGNC:11007]	protein_coding	503.317275639622	-1.38915773138555	2.38533688339843e-06	3.88554915013559e-05	251.858775506055	398.129930246004	217.921892180104	394.185022243745	599.725602326854	1158.08243133497
ENSG00000141198	TOM1L1	target of myb1 like 1 membrane trafficking protein [Source:HGNC Symbol;Acc:HGNC:11983]	protein_coding	115.879937948963	-1.24438459050341	2.3857934613154e-06	3.88554915013559e-05	56.5850112370431	82.0181830549709	86.3197105388725	85.4681543556531	159.604394167631	225.284174339611
ENSG00000175567	UCP2	uncoupling protein 2 [Source:HGNC Symbol;Acc:HGNC:12518]	protein_coding	256.972546521341	-1.60346203577311	2.38922830472804e-06	3.88788973801147e-05	87.651291916204	110.211933480117	261.789286060515	121.571081626576	539.269392414873	421.342293629759
ENSG00000072310	SREBF1	sterol regulatory element binding transcription factor 1 [Source:HGNC Symbol;Acc:HGNC:11289]	protein_coding	440.770987619422	-0.87620603623923	2.40883752765615e-06	3.91652430770627e-05	342.838597495026	346.868565836648	285.845598833644	393.448227809644	706.934614570768	568.690321170801
ENSG00000162520	SYNC	syncoilin, intermediate filament protein [Source:HGNC Symbol;Acc:HGNC:28897]	protein_coding	11.9152259826045	-2.5038770685539	2.41387299795614e-06	3.92143541621222e-05	3.32853007276724	2.56306822046784	2.83015444389746	3.68397217050229	24.9885667636189	34.0970642243735
ENSG00000101463	SYNDIG1	synapse differentiation inducing 1 [Source:HGNC Symbol;Acc:HGNC:15885]	protein_coding	45.3829339286261	-1.60019681966487	2.42478973490058e-06	3.93588472232152e-05	28.8472606306494	23.0676139842106	22.6412355511797	27.9981884958174	103.984681048608	65.7586238612918
ENSG00000177133	LINC00982	long intergenic non-protein coding RNA 982 [Source:HGNC Symbol;Acc:HGNC:48664]	antisense	66.9161966931018	-1.33283201134717	2.4371021159787e-06	3.95257344843146e-05	42.1613809217184	33.3198868660819	48.1126255462568	49.3652270847307	112.851591835698	115.686467904124
ENSG00000122417	ODF2L	outer dense fiber of sperm tails 2 like [Source:HGNC Symbol;Acc:HGNC:29225]	protein_coding	468.99794644851	0.789445261937884	2.44469729320786e-06	3.96159023483858e-05	604.682963219382	567.292432796882	472.635792130876	541.543909063836	301.47496676108	326.357614719004
ENSG00000186522	SEPT10	septin 10 [Source:HGNC Symbol;Acc:HGNC:14349]	protein_coding	262.985558322252	-0.9711682551115	2.45085601705907e-06	3.96826620665588e-05	155.331403395805	225.55000340117	183.960038853335	223.248713532439	411.102227401473	378.720963349292
ENSG00000071564	TCF3	transcription factor 3 [Source:HGNC Symbol;Acc:HGNC:11633]	protein_coding	1790.99638715719	-0.661855840841561	2.4644926450118e-06	3.98702874956107e-05	1411.29675085331	1378.07634653821	1664.13081301171	1531.79562849485	2264.2865819034	2496.39220214163
ENSG00000273108			antisense	41.976800317553	1.88878057850081	2.49214803633463e-06	4.02842068796883e-05	65.4610914310891	74.3289783935674	43.8673938804106	42.7340771778265	14.5094903788755	10.9597706435486
ENSG00000126787	DLGAP5	DLG associated protein 5 [Source:HGNC Symbol;Acc:HGNC:16864]	protein_coding	381.343210384999	-1.01777820749089	2.50526593380649e-06	4.04626436545576e-05	196.383274293267	330.635800440351	302.826525497028	293.980979206083	560.22754518436	604.005137688902
ENSG00000102359	SRPX2	sushi repeat containing protein, X-linked 2 [Source:HGNC Symbol;Acc:HGNC:30668]	protein_coding	33.6111677973478	-2.00331657522637	2.51759914213232e-06	4.06281214794189e-05	6.65706014553448	17.0871214697856	11.3206177755898	22.1038330230137	58.037961515502	86.4604128546614
ENSG00000213190	MLLT11	MLLT11, transcription factor 7 cofactor [Source:HGNC Symbol;Acc:HGNC:16997]	protein_coding	3733.96562798701	0.649176121391833	2.55829182708597e-06	4.12382650645213e-05	4129.59631027989	4534.9220380811	3832.02911703716	4513.6027032994	2870.46084662087	2523.18275260364
ENSG00000186951	PPARA	peroxisome proliferator activated receptor alpha [Source:HGNC Symbol;Acc:HGNC:9232]	protein_coding	120.699247798653	-1.08498123939406	2.55989444955468e-06	4.12382650645213e-05	89.8703119647155	76.0376905405459	84.9046333169238	95.046481998959	167.665222155895	210.671146814879
ENSG00000189184	PCDH18	protocadherin 18 [Source:HGNC Symbol;Acc:HGNC:14268]	protein_coding	187.77798691638	-1.13242691677188	2.56176459063848e-06	4.12382650645213e-05	123.155612692388	141.82310819922	93.3950966486162	167.989130974904	290.995890376336	309.309082606817
ENSG00000117569	PTBP2	polypyrimidine tract binding protein 2 [Source:HGNC Symbol;Acc:HGNC:17662]	protein_coding	1004.21081279362	0.852419758786487	2.57951078789549e-06	4.14896189702662e-05	1211.58494648728	1352.44566433353	958.00727925929	1209.81646079295	717.413690955511	575.996834933167
ENSG00000196233	LCOR	ligand dependent nuclear receptor corepressor [Source:HGNC Symbol;Acc:HGNC:29503]	protein_coding	1269.7193181602	1.02166593015805	2.59311445417458e-06	4.16739830777421e-05	1890.60508133179	1548.94756123606	1089.60946090052	1610.6326329436	829.459199992383	649.061972556825
ENSG00000109805	NCAPG	non-SMC condensin I complex subunit G [Source:HGNC Symbol;Acc:HGNC:24304]	protein_coding	374.253354234752	-0.865308233664213	2.61151487244847e-06	4.19350680260661e-05	251.858775506055	294.752845353802	302.826525497028	319.031989965498	604.562099119813	472.487889966319
ENSG00000139641	ESYT1	extended synaptotagmin 1 [Source:HGNC Symbol;Acc:HGNC:29534]	protein_coding	361.554455424405	-1.07347360496492	2.63224983031686e-06	4.22331790582249e-05	199.711804366034	278.520079957505	256.12897717272	306.50648458579	453.824615739273	674.634770725105
ENSG00000234177	LINC01114	long intergenic non-protein coding RNA 1114 [Source:HGNC Symbol;Acc:HGNC:49245]	lincRNA	32.4136976414219	2.17554989180131	2.66327727514453e-06	4.26958009298706e-05	43.2708909459741	38.4460233070176	63.6784749876929	35.366132836822	11.2851591835698	2.43550458745525
ENSG00000240771	ARHGEF25	Rho guanine nucleotide exchange factor 25 [Source:HGNC Symbol;Acc:HGNC:30275]	protein_coding	142.882640326741	-1.3248978002974	2.7062759608182e-06	4.33494179007769e-05	66.5706014553448	77.7464026875245	128.772027197334	98.7304541694613	284.547227985725	200.929128465058
ENSG00000240024	LINC00888	long intergenic non-protein coding RNA 888 [Source:HGNC Symbol;Acc:HGNC:48575]	transcribed_unprocessed_pseudogene	144.418812661531	1.06719670643058	2.71701522782744e-06	4.34517320094829e-05	176.412093856664	190.521404388109	161.318803302155	173.146692013608	70.1292034978983	94.9846789107548
ENSG00000163171	CDC42EP3	CDC42 effector protein 3 [Source:HGNC Symbol;Acc:HGNC:16943]	protein_coding	655.689312606944	0.647689925550063	2.71712865355774e-06	4.34517320094829e-05	785.533097173069	723.63959424542	755.651236520622	722.058545418448	477.201016905239	470.052385378864
ENSG00000115738	ID2	inhibitor of DNA binding 2 [Source:HGNC Symbol;Acc:HGNC:5361]	protein_coding	498.41448881298	-1.37133508394403	2.73860416100324e-06	4.37284017296524e-05	181.959643977942	309.276898603119	459.900097133337	313.874428926795	1035.01031369312	690.465550543564
ENSG00000033170	FUT8	fucosyltransferase 8 [Source:HGNC Symbol;Acc:HGNC:4019]	protein_coding	445.914126593939	0.745862715497634	2.73892311727706e-06	4.37284017296524e-05	531.455301618503	522.01156090195	479.71117824062	529.755198118229	281.322896790419	331.228623893914
ENSG00000160145	KALRN	kalirin RhoGEF kinase [Source:HGNC Symbol;Acc:HGNC:4814]	protein_coding	1380.20595975545	0.817105679319445	2.76237980411447e-06	4.4066750612849e-05	1920.5618519867	1337.92161108421	1559.4150985875	1649.68273795092	964.881110195221	848.773348728155
ENSG00000075218	GTSE1	G2 and S-phase expressed 1 [Source:HGNC Symbol;Acc:HGNC:13698]	protein_coding	303.92201646542	-0.91513379102837	2.77103308289999e-06	4.41685879274361e-05	185.28817405071	239.219700576998	273.109903836105	235.037424478046	470.752354514627	420.124541336031
ENSG00000131196	NFATC1	nuclear factor of activated T cells 1 [Source:HGNC Symbol;Acc:HGNC:7775]	protein_coding	75.7400378920513	-1.82611126625958	2.8018143094211e-06	4.46226760146918e-05	33.2853007276724	37.5916672335283	31.1316988828721	45.6812549142284	74.1596174920303	232.590688101977
ENSG00000183023	SLC8A1	solute carrier family 8 member A1 [Source:HGNC Symbol;Acc:HGNC:11068]	protein_coding	563.025167146904	1.27268884747178	2.82547681167984e-06	4.49627389279747e-05	955.288130884198	756.959481111502	437.258861582158	671.219729465517	327.269616323525	230.155183514521
ENSG00000167895	TMC8	transmembrane channel like 8 [Source:HGNC Symbol;Acc:HGNC:20474]	protein_coding	16.8152077853739	2.5678602970057	2.84323406881243e-06	4.5208350855578e-05	31.0662806791609	22.2132579107213	15.565849441436	27.9981884958174	1.61216559765283	2.43550458745525
ENSG00000179869	ABCA13	ATP binding cassette subfamily A member 13 [Source:HGNC Symbol;Acc:HGNC:14638]	protein_coding	61.7846733533336	-2.27058896678975	2.88733672364716e-06	4.58721202576499e-05	8.87608019404597	31.6111747191034	14.1507722194873	29.4717773640183	54.0075475213699	232.590688101977
ENSG00000172493	AFF1	AF4/FMR2 family member 1 [Source:HGNC Symbol;Acc:HGNC:7135]	protein_coding	341.542348250212	-0.916996154344143	2.983153147851e-06	4.73557312915792e-05	287.363096282238	246.908905238402	253.298822728823	257.14125750106	412.714392999125	591.827614751626
ENSG00000112769	LAMA4	laminin subunit alpha 4 [Source:HGNC Symbol;Acc:HGNC:6484]	protein_coding	213.924862180584	-1.22818389823689	2.99955922319783e-06	4.75773607187255e-05	103.184432255784	160.618941815985	164.148957746053	149.569270122393	265.201240813891	440.826330329401
ENSG00000006377	DLX6	distal-less homeobox 6 [Source:HGNC Symbol;Acc:HGNC:2919]	protein_coding	137.574084034138	2.87232472590992	3.00921724916776e-06	4.76916824945464e-05	255.187305578822	237.51098843002	106.130791646155	218.091152493735	0	8.52426605609338
ENSG00000124496	TRERF1	transcriptional regulating factor 1 [Source:HGNC Symbol;Acc:HGNC:18273]	protein_coding	168.328948513952	1.11455721333913	3.03165414779924e-06	4.80081798409023e-05	247.420735409032	205.045457637427	155.65849441436	216.617563625535	95.1177702615172	90.1136697358443
ENSG00000253230	LINC00599	long intergenic non-protein coding RNA 599 [Source:HGNC Symbol;Acc:HGNC:27231]	lincRNA	751.79793260978	1.09473370619487	3.04385418367806e-06	4.81621870916605e-05	866.527328943738	814.201338035284	1184.41963477109	811.947466378704	520.729488041865	312.962339488
ENSG00000164683	HEY1	hes related family bHLH transcription factor with YRPW motif 1 [Source:HGNC Symbol;Acc:HGNC:4880]	protein_coding	264.907698688174	-1.70131106681322	3.04740750879838e-06	4.81792404031146e-05	130.922182862178	117.046782068031	202.356042738668	114.939931719671	789.155060051062	235.026192689432
ENSG00000173546	CSPG4	chondroitin sulfate proteoglycan 4 [Source:HGNC Symbol;Acc:HGNC:2466]	protein_coding	22.6881736705273	-2.25409456001238	3.06320827445981e-06	4.83790565157989e-05	5.54755012127873	8.5435607348928	5.66030888779492	11.0519165115069	29.8250635565774	75.5006422111128
ENSG00000100077	GRK3	G protein-coupled receptor kinase 3 [Source:HGNC Symbol;Acc:HGNC:290]	protein_coding	397.649466891278	1.09710649954754	3.06501781337889e-06	4.83790565157989e-05	633.530223850031	506.633151579143	342.448687711593	461.233315746886	226.509266470223	215.54215598979
ENSG00000132199	ENOSF1	enolase superfamily member 1 [Source:HGNC Symbol;Acc:HGNC:30365]	protein_coding	106.563033844941	-1.39748714856414	3.09407545129936e-06	4.87981332521785e-05	44.3804009702299	65.7854176586745	96.2252510925137	61.8907324644384	215.224107286653	155.872293597136
ENSG00000164062	APEH	acylaminoacyl-peptide hydrolase [Source:HGNC Symbol;Acc:HGNC:586]	protein_coding	484.446751431554	-0.980239346996237	3.11314244820724e-06	4.90590917627605e-05	275.158486015425	377.625384482262	384.901004370055	409.657705359854	616.653341102209	842.684587259517
ENSG00000198467	TPM2	tropomyosin 2 [Source:HGNC Symbol;Acc:HGNC:12011]	protein_coding	220.996459243437	-2.49905105066355	3.12027110037534e-06	4.91316473750039e-05	23.2997105093707	87.9986755693958	33.9618533267695	90.6257153943563	426.417800579174	663.675000081556
ENSG00000169604	ANTXR1	anthrax toxin receptor 1 [Source:HGNC Symbol;Acc:HGNC:21014]	protein_coding	1014.86978204453	-0.746474774586862	3.13393966142375e-06	4.93069795397163e-05	714.524455620701	818.47311840273	904.234344825239	860.575899029334	1263.131745761	1528.27912862817
ENSG00000253641			lincRNA	18.5386128886658	-2.45634938240884	3.14775444428224e-06	4.94843271362043e-05	7.76657016979023	0.85435607348928	8.49046333169238	4.42076660460275	58.037961515502	31.6615596369183
ENSG00000066279	ASPM	abnormal spindle microtubule assembly [Source:HGNC Symbol;Acc:HGNC:19048]	protein_coding	825.017528832184	-0.921172424721413	3.15491783819089e-06	4.95569095777814e-05	537.002851739781	616.84508505926	655.180753762262	714.690601077444	1448.53078949107	977.855091863284
ENSG00000171608	PIK3CD	phosphatidylinositol-4,5-bisphosphate 3-kinase catalytic subunit delta [Source:HGNC Symbol;Acc:HGNC:8977]	protein_coding	127.003209502697	-1.02248044573974	3.15815171781432e-06	4.95677005904051e-05	89.8703119647155	89.7073877163744	87.7347877608213	106.098398510466	207.163279298389	181.445091765416
ENSG00000104738	MCM4	minichromosome maintenance complex component 4 [Source:HGNC Symbol;Acc:HGNC:6947]	protein_coding	1174.50976266439	-0.812527624900315	3.16651681763585e-06	4.96589446453093e-05	879.841449234807	1079.05172081696	757.066313742571	1014.56593575633	1737.10843147093	1579.42472496473
ENSG00000144579	CTDSP1	CTD small phosphatase 1 [Source:HGNC Symbol;Acc:HGNC:21614]	protein_coding	136.518115306539	-1.38372091960344	3.17410375927237e-06	4.97378481183244e-05	61.0230513340661	70.9115540996102	127.356949975386	85.4681543556531	194.265954517166	280.083027557354
ENSG00000129250	KIF1C	kinesin family member 1C [Source:HGNC Symbol;Acc:HGNC:6317]	protein_coding	423.571951366778	-1.09747573808327	3.18096532770848e-06	4.98052672629626e-05	268.501425869891	327.218376146394	241.978204953233	369.134011484329	519.923405243039	814.676284503782
ENSG00000183762	KREMEN1	kringle containing transmembrane protein 1 [Source:HGNC Symbol;Acc:HGNC:17550]	protein_coding	156.972930716181	-1.23722165341766	3.18951281103011e-06	4.98881290295254e-05	76.5561916736465	116.192425994542	134.432336085129	95.7832764330595	211.999776091348	306.873578019362
ENSG00000109113	RAB34	RAB34, member RAS oncogene family [Source:HGNC Symbol;Acc:HGNC:16519]	protein_coding	144.609434254031	-1.51856155824274	3.19138426892196e-06	4.98881290295254e-05	59.9135413098103	107.648865259649	66.5086294315903	103.888015208165	174.113884546506	355.583669768467
ENSG00000107295	SH3GL2	SH3 domain containing GRB2 like 2, endophilin A1 [Source:HGNC Symbol;Acc:HGNC:10831]	protein_coding	300.040609608106	-1.07259939888656	3.20290620990671e-06	5.00280583123631e-05	269.610935894146	222.986935180702	151.413262748514	221.038330230137	517.50515684656	417.689036748576
ENSG00000147231	CXorf57	chromosome X open reading frame 57 [Source:HGNC Symbol;Acc:HGNC:25486]	protein_coding	300.223666789227	1.10749545546687	3.21183666281969e-06	5.01273176678403e-05	389.438018513767	409.236559201365	322.637606604311	350.714150631818	211.193693292521	118.12197249158
ENSG00000115526	CHST10	carbohydrate sulfotransferase 10 [Source:HGNC Symbol;Acc:HGNC:19650]	protein_coding	471.447064344114	-0.99749844373382	3.27433200749885e-06	5.09870354981656e-05	351.714677689072	316.111747191034	396.221622145644	339.662234120311	881.8545819161	543.117523002521
ENSG00000114737	CISH	cytokine inducible SH2 containing protein [Source:HGNC Symbol;Acc:HGNC:1984]	protein_coding	26.0550803476887	-1.90720341613433	3.27455180404292e-06	5.09870354981656e-05	8.87608019404597	11.1066289553606	15.565849441436	13.2622998138082	63.6805411072869	43.8390825741945
ENSG00000119326	CTNNAL1	catenin alpha like 1 [Source:HGNC Symbol;Acc:HGNC:2512]	protein_coding	280.903611922003	-1.2280954551629	3.27478133658961e-06	5.09870354981656e-05	158.659933468572	216.152086592788	127.356949975386	254.194079764658	410.296144602646	518.762477127969
ENSG00000123104	ITPR2	inositol 1,4,5-trisphosphate receptor type 2 [Source:HGNC Symbol;Acc:HGNC:6181]	protein_coding	57.9660066195991	-1.78488683503162	3.27800622497889e-06	5.0996448561582e-05	15.5331403395805	25.6306822046784	52.357857212103	25.0510107594156	130.58541340988	98.6379357919377
ENSG00000185008	ROBO2	roundabout guidance receptor 2 [Source:HGNC Symbol;Acc:HGNC:10250]	protein_coding	1829.12859280171	1.41961823128261	3.28575367667184e-06	5.10761486065394e-05	2754.91339022702	2135.03582764971	2203.27523457417	2247.9598184405	1226.85801981381	406.729266105027
ENSG00000079308	TNS1	tensin 1 [Source:HGNC Symbol;Acc:HGNC:11973]	protein_coding	188.764960456445	-1.07422394693937	3.31105599481407e-06	5.1428389282579e-05	118.717572595365	112.775001700585	172.639421077745	142.201325781388	325.657450725872	260.598990857712
ENSG00000176890	TYMS	thymidylate synthetase [Source:HGNC Symbol;Acc:HGNC:12441]	protein_coding	326.58066239626	-1.01599117558511	3.35982878408402e-06	5.21443283858399e-05	177.521603880919	272.53958744308	253.298822728823	258.614846369261	431.254297372133	566.254816583346
ENSG00000169174	PCSK9	proprotein convertase subtilisin/kexin type 9 [Source:HGNC Symbol;Acc:HGNC:20001]	protein_coding	16.799718239021	-2.24274966699563	3.3657144542133e-06	5.21940515600791e-05	5.54755012127873	7.68920466140352	7.07538610974365	3.68397217050229	45.1406367342793	31.6615596369183
ENSG00000130402	ACTN4	actinin alpha 4 [Source:HGNC Symbol;Acc:HGNC:166]	protein_coding	1438.0700880603	-1.01608988577822	3.37025132518504e-06	5.22227956136555e-05	919.783810108014	1129.45872915283	904.234344825239	1285.7062875053	1699.22253992609	2690.01481684433
ENSG00000138279	ANXA7	annexin A7 [Source:HGNC Symbol;Acc:HGNC:545]	protein_coding	229.950916302456	-0.949479017414697	3.38059363284415e-06	5.23413789040675e-05	134.250712934945	192.230116535088	193.865579406976	175.357075315909	336.942609909442	347.059403712373
ENSG00000276564			lincRNA	80.3164144446107	1.38693017743399	3.38474236253762e-06	5.23639553733762e-05	104.29394228004	129.007767096881	87.7347877608213	87.6785376579545	40.3041399413208	32.8793119306459
ENSG00000183150	GPR19	G protein-coupled receptor 19 [Source:HGNC Symbol;Acc:HGNC:4473]	protein_coding	108.21181504143	1.25507515522285	3.391487151193e-06	5.2426626637425e-05	167.536013662618	136.696971758285	103.300637202257	133.359792572183	57.2318787166756	51.1455963365603
ENSG00000139926	FRMD6	FERM domain containing 6 [Source:HGNC Symbol;Acc:HGNC:19839]	protein_coding	158.326253226087	-1.38277762407223	3.43026607948612e-06	5.29839987610784e-05	65.4610914310891	134.988259611306	84.9046333169238	111.255959549169	216.03019008548	337.317385362552
ENSG00000116679	IVNS1ABP	influenza virus NS1A binding protein [Source:HGNC Symbol;Acc:HGNC:16951]	protein_coding	2481.3358915313	-0.965813002337889	3.44191463103181e-06	5.31217625290572e-05	1637.63679580148	1973.56252976024	2003.7493462794	1849.35402959215	4680.11672998618	2743.59591776834
ENSG00000105866	SP4	Sp4 transcription factor [Source:HGNC Symbol;Acc:HGNC:11209]	protein_coding	369.735537709235	0.858086104580913	3.45703040902618e-06	5.33127779876921e-05	485.965390624017	445.973870361404	383.485927148106	429.551155080567	265.201240813891	208.235642227424
ENSG00000124788	ATXN1	ataxin 1 [Source:HGNC Symbol;Acc:HGNC:10548]	protein_coding	298.673069457537	1.09404751008909	3.49941687123824e-06	5.39237142898168e-05	494.841470818063	324.655307925926	290.09083049949	349.977356197717	166.859139357068	165.614311946957
ENSG00000178999	AURKB	aurora kinase B [Source:HGNC Symbol;Acc:HGNC:11390]	protein_coding	204.801418233173	-1.0232366399107	3.56860577215089e-06	5.49463651405069e-05	124.265122716644	158.055873595517	162.733880524104	158.410803331598	365.961590667193	259.381238563984
ENSG00000108518	PFN1	profilin 1 [Source:HGNC Symbol;Acc:HGNC:8881]	protein_coding	988.710353318898	-0.935214522441357	3.62283018493266e-06	5.57371707977545e-05	588.040312855546	819.327474476219	689.142607089032	907.730742811764	1288.92639532344	1639.09458735738
ENSG00000156510	HKDC1	hexokinase domain containing 1 [Source:HGNC Symbol;Acc:HGNC:23302]	protein_coding	20.8668483412408	-2.24355983552775	3.63415777856156e-06	5.58672817427844e-05	6.65706014553448	4.2717803674464	11.3206177755898	7.36794434100458	29.8250635565774	65.7586238612918
ENSG00000155307	SAMSN1	SAM domain, SH3 domain and nuclear localization signals 1 [Source:HGNC Symbol;Acc:HGNC:10528]	protein_coding	15.6630849278729	2.73877206409369	3.6592463432898e-06	5.62085653773529e-05	39.9423608732069	25.6306822046784	11.3206177755898	15.4726831161096	1.61216559765283	0
ENSG00000112139	MDGA1	MAM domain containing glycosylphosphatidylinositol anchor 1 [Source:HGNC Symbol;Acc:HGNC:19267]	protein_coding	832.681705449107	1.04430554225208	3.69316828308069e-06	5.66848904773789e-05	1095.08639394042	789.425011904095	1318.85197085622	836.99847713812	427.223883378001	528.50449547779
ENSG00000097033	SH3GLB1	SH3 domain containing GRB2 like, endophilin B1 [Source:HGNC Symbol;Acc:HGNC:10833]	protein_coding	1158.43107522704	0.862484853543993	3.84204254172744e-06	5.89234294303384e-05	1581.05178456444	1473.76422676901	1057.0626847957	1353.49137544254	687.588627398933	797.627752391595
ENSG00000184809	B3GALT5-AS1	B3GALT5 antisense RNA 1 [Source:HGNC Symbol;Acc:HGNC:16424]	antisense	17.5384512925522	-2.41844718053767	3.85333614362986e-06	5.90501008089168e-05	7.76657016979023	4.2717803674464	0	7.36794434100458	32.2433119530567	53.5811009240155
ENSG00000117724	CENPF	centromere protein F [Source:HGNC Symbol;Acc:HGNC:1857]	protein_coding	1998.49067065208	-0.847974867827185	3.9392896602301e-06	6.0319791791816e-05	1275.93652789411	1624.13089570312	1713.65851577991	1660.73465446243	3306.55164078596	2409.93178928697
ENSG00000229520	LINC00404	long intergenic non-protein coding RNA 404 [Source:HGNC Symbol;Acc:HGNC:42734]	lincRNA	30.6306846213932	2.01540406271627	3.96380685668185e-06	6.06474913873759e-05	38.8328508489511	40.1547354539962	50.9427799901543	36.8397217050229	4.8364967929585	12.1775229372763
ENSG00000160211	G6PD	glucose-6-phosphate dehydrogenase [Source:HGNC Symbol;Acc:HGNC:4057]	protein_coding	307.300266448608	-0.982747940702597	3.97657396881914e-06	6.07950373771863e-05	176.412093856664	215.297730519299	292.920984943387	235.037424478046	474.782768508759	449.350596385494
ENSG00000094804	CDC6	cell division cycle 6 [Source:HGNC Symbol;Acc:HGNC:1744]	protein_coding	229.600620753842	-1.12309564224311	3.99167134122911e-06	6.09635127838731e-05	108.731982377063	193.084472608577	162.733880524104	182.725019656913	329.687864720004	400.640504636389
ENSG00000102580	DNAJC3	DnaJ heat shock protein family (Hsp40) member C3 [Source:HGNC Symbol;Acc:HGNC:9439]	protein_coding	239.251628467606	-0.894572266393322	3.99385874008006e-06	6.09635127838731e-05	157.550423444316	204.191101563938	186.790193297232	188.619375129717	315.984457139955	382.374220230475
ENSG00000149257	SERPINH1	serpin family H member 1 [Source:HGNC Symbol;Acc:HGNC:1546]	protein_coding	990.524567278994	-2.10433125644017	4.00814172794091e-06	6.11335848818073e-05	224.121024899661	516.031068387525	295.751139387285	543.017497932037	1392.91107637205	2971.31559669541
ENSG00000155886	SLC24A2	solute carrier family 24 member 2 [Source:HGNC Symbol;Acc:HGNC:10976]	protein_coding	72.4452151202769	-1.96692032233597	4.04851400511242e-06	6.16997482475996e-05	23.2997105093707	24.7763261311891	63.6784749876929	19.1566552866119	208.775444896042	94.9846789107548
ENSG00000166801	FAM111A	family with sequence similarity 111 member A [Source:HGNC Symbol;Acc:HGNC:24725]	protein_coding	100.089746519979	-1.34507370931367	4.05160200701019e-06	6.16997482475996e-05	55.4755012127873	58.096212997271	82.0744788730264	62.6275268985389	216.836272884306	125.428486253945
ENSG00000065882	TBC1D1	TBC1 domain family member 1 [Source:HGNC Symbol;Acc:HGNC:11578]	protein_coding	493.791139306853	-0.898181518717602	4.06465975159929e-06	6.18502017870409e-05	295.129666452029	400.692998466472	416.032703252927	411.131294228055	800.440219234632	639.319954207004
ENSG00000196782	MAML3	mastermind like transcriptional coactivator 3 [Source:HGNC Symbol;Acc:HGNC:16272]	protein_coding	476.244775005134	0.862341037811117	4.11720617064873e-06	6.26008331977856e-05	574.726192564477	572.418569237818	505.182568235697	592.382725016768	252.303916032668	360.454678943377
ENSG00000204792	LINC01291	long intergenic non-protein coding RNA 1291 [Source:HGNC Symbol;Acc:HGNC:50358]	lincRNA	12.1850234808044	2.7540481648996	4.14591607673368e-06	6.29881488566673e-05	21.0806904608592	11.9609850288499	22.6412355511797	16.2094775502101	0	1.21775229372763
ENSG00000260296			sense_overlapping	57.9165304844476	1.66137726093737	4.16398002881982e-06	6.32099017186781e-05	89.8703119647155	98.2509484512672	50.9427799901543	65.5747046349407	23.3764011659661	19.484036699642
ENSG00000107719	PALD1	phosphatase domain containing, paladin 1 [Source:HGNC Symbol;Acc:HGNC:23530]	protein_coding	91.1405394932681	-1.49201783390635	4.16700770244908e-06	6.32099017186781e-05	41.0518708974626	42.717803674464	87.7347877608213	47.8916382165297	188.623374925382	138.823761484949
ENSG00000114388	NPRL2	NPR2 like, GATOR1 complex subunit [Source:HGNC Symbol;Acc:HGNC:24969]	protein_coding	171.726628138982	0.911547124803961	4.18426314481221e-06	6.34222190999496e-05	215.244944705615	195.647540829045	205.186197182566	201.144880509425	109.627260640393	103.508944966848
ENSG00000111490	TBC1D30	TBC1 domain family member 30 [Source:HGNC Symbol;Acc:HGNC:29164]	protein_coding	229.710872742818	1.01786792607963	4.318059644241e-06	6.53992815534773e-05	309.553296767353	251.180685605848	246.223436619079	301.348923547087	110.433343439219	159.525550478319
ENSG00000116991	SIPA1L2	signal induced proliferation associated 1 like 2 [Source:HGNC Symbol;Acc:HGNC:23800]	protein_coding	1049.93804276342	0.945476820413199	4.3241519584988e-06	6.54406262957259e-05	1372.46390000436	1149.10891884308	1265.07903642216	1230.44670494776	478.813182502892	803.716513860233
ENSG00000050393	MCUR1	mitochondrial calcium uniporter regulator 1 [Source:HGNC Symbol;Acc:HGNC:21097]	protein_coding	305.858845383101	-0.776467739856964	4.34759259267359e-06	6.57442478932504e-05	235.216125142218	263.996026708188	233.48774162154	251.246902028256	455.436781336925	395.769495461478
ENSG00000188322	SBK1	SH3 domain binding kinase 1 [Source:HGNC Symbol;Acc:HGNC:17699]	protein_coding	2812.54233149517	0.741598145736545	4.36630811101541e-06	6.5976000354489e-05	3816.71448343977	3012.4595151232	2806.09813112433	3381.149658087	2022.46174225548	1836.37045894126
ENSG00000175471	MCTP1	multiple C2 and transmembrane domain containing 1 [Source:HGNC Symbol;Acc:HGNC:26183]	protein_coding	99.3233185050482	-1.41603645357494	4.38868166823341e-06	6.62626242258795e-05	39.9423608732069	76.8920466140352	56.6030888779492	70.7322656736439	136.227993001664	215.54215598979
ENSG00000134222	PSRC1	proline and serine rich coiled-coil 1 [Source:HGNC Symbol;Acc:HGNC:24472]	protein_coding	334.408260420961	-1.28917526143159	4.41353324134784e-06	6.65861891031874e-05	165.316993614106	284.50057247193	169.809266633848	258.614846369261	716.607608156684	411.600275279938
ENSG00000125966	MMP24	matrix metallopeptidase 24 [Source:HGNC Symbol;Acc:HGNC:7172]	protein_coding	461.82472633252	0.95944719674425	4.4422486570223e-06	6.69675006684492e-05	681.239154893029	509.196219799611	433.013629916311	587.961958412165	258.75257842328	300.784816550724
ENSG00000107819	SFXN3	sideroflexin 3 [Source:HGNC Symbol;Acc:HGNC:16087]	protein_coding	271.672541570523	-0.773477623691567	4.46615346701931e-06	6.727575756589e-05	216.354454729871	222.986935180702	234.902818843489	201.881674943525	381.277163844895	372.632201880654
ENSG00000175155	YPEL2	yippee like 2 [Source:HGNC Symbol;Acc:HGNC:18326]	protein_coding	139.166715051685	1.07599904387143	4.4814240626551e-06	6.74535770358806e-05	191.945234196244	182.832199726706	138.677567750976	165.041953238502	82.2204454802945	74.2828899173852
ENSG00000258584	FAM181A-AS1	FAM181A antisense RNA 1 [Source:HGNC Symbol;Acc:HGNC:20133]	antisense	21.7217366968817	-2.14976267748328	4.50918445010269e-06	6.78189704543265e-05	5.54755012127873	11.1066289553606	4.24523166584619	11.0519165115069	36.2737259471888	62.1053669801089
ENSG00000163053	SLC16A14	solute carrier family 16 member 14 [Source:HGNC Symbol;Acc:HGNC:26417]	protein_coding	736.296754060108	0.749211863174015	4.51374769376591e-06	6.78351796263106e-05	818.818397900741	840.686376313451	980.64851481047	771.423772503179	464.303692124016	541.899770708794
ENSG00000198517	MAFK	MAF bZIP transcription factor K [Source:HGNC Symbol;Acc:HGNC:6782]	protein_coding	90.7280911226393	-1.34183685109263	4.55545498586071e-06	6.84091550423002e-05	48.8184410672529	58.096212997271	62.2633977657441	62.6275268985389	112.851591835698	199.711376171331
ENSG00000177600	RPLP2	ribosomal protein lateral stalk subunit P2 [Source:HGNC Symbol;Acc:HGNC:10377]	protein_coding	2027.31915836677	-0.659756729950324	4.56389602933102e-06	6.84830721070473e-05	1585.48982466146	1714.69263949298	1832.52500242361	1644.52517691222	2423.89097607104	2962.79133063931
ENSG00000090006	LTBP4	latent transforming growth factor beta binding protein 4 [Source:HGNC Symbol;Acc:HGNC:6717]	protein_coding	543.54927642438	-0.735811713893456	4.57454250112632e-06	6.85899431101083e-05	494.841470818063	446.828226434893	399.051776589542	432.498332816969	798.828053636979	689.247798249836
ENSG00000169855	ROBO1	roundabout guidance receptor 1 [Source:HGNC Symbol;Acc:HGNC:10249]	protein_coding	2883.77054185608	1.09092758677324	4.58787837417122e-06	6.87369429700695e-05	3393.99116419833	2982.55705255108	4610.32158910896	3104.85174529933	2034.55298423788	1176.34871574089
ENSG00000100592	DAAM1	dishevelled associated activator of morphogenesis 1 [Source:HGNC Symbol;Acc:HGNC:18142]	protein_coding	1510.3376350901	0.877644809295045	4.6133250091099e-06	6.90650240979207e-05	1982.69441334502	2006.02806055283	1320.26704807817	1834.61814091014	902.812734685587	1015.60541296884
ENSG00000177425	PAWR	pro-apoptotic WT1 regulator [Source:HGNC Symbol;Acc:HGNC:8614]	protein_coding	297.592251973156	-1.0796814099174	4.68561033257743e-06	7.00932730919462e-05	159.769443492828	275.957011737037	179.714807187489	237.984602214448	435.284711366265	496.842935840871
ENSG00000204520	MICA	MHC class I polypeptide-related sequence A [Source:HGNC Symbol;Acc:HGNC:7090]	protein_coding	49.8479006925394	-1.71680432825166	4.7163525938161e-06	7.04989663447381e-05	14.4236303153247	32.4655307925926	18.3960038853335	37.5765161391233	90.2812734685587	105.944449554303
ENSG00000198914	POU3F3	POU class 3 homeobox 3 [Source:HGNC Symbol;Acc:HGNC:9216]	protein_coding	1348.8083811653	0.976857750415803	4.73190895652071e-06	7.06772157419847e-05	1619.88463541339	1554.92805375049	1799.97822631878	1508.21820660364	1027.75556850368	582.085596401805
ENSG00000054793	ATP9A	ATPase phospholipid transporting 9A (putative) [Source:HGNC Symbol;Acc:HGNC:13540]	protein_coding	2704.22007817592	0.631869388670441	4.81192804231033e-06	7.18172880057083e-05	3445.02862531409	2851.84057330722	3104.67942495551	2883.07662063509	2041.00164662849	1899.6935782151
ENSG00000107798	LIPA	lipase A, lysosomal acid type [Source:HGNC Symbol;Acc:HGNC:6617]	protein_coding	222.025284796658	-0.959108565043685	4.91483964277884e-06	7.32970184887064e-05	168.645523686874	187.958336167642	130.187104419283	179.777841920512	301.47496676108	364.10793582456
ENSG00000172986	GXYLT2	glucoside xylosyltransferase 2 [Source:HGNC Symbol;Acc:HGNC:33383]	protein_coding	43.0038486991394	-1.52064755310034	4.95485295944069e-06	7.38371732746054e-05	29.9567706549052	24.7763261311891	25.4713899950771	21.3670385889133	89.4751906697323	66.9763761550194
ENSG00000177679	SRRM3	serine/arginine repetitive matrix 3 [Source:HGNC Symbol;Acc:HGNC:26729]	protein_coding	155.605718986964	0.980611763631828	4.97703548233088e-06	7.41109904798191e-05	204.149844463057	168.308146477388	199.525888294771	176.83066418411	95.9238530603436	88.8959174421167
ENSG00000165138	ANKS6	ankyrin repeat and sterile alpha motif domain containing 6 [Source:HGNC Symbol;Acc:HGNC:26724]	protein_coding	252.110846133974	-0.98124514413761	4.99734195367395e-06	7.43564748489314e-05	148.67434325027	196.501896902534	196.695733850873	209.98641371863	324.851367927046	435.95532115449
ENSG00000132640	BTBD3	BTB domain containing 3 [Source:HGNC Symbol;Acc:HGNC:15854]	protein_coding	868.32567408886	1.22341325937251	5.038011794179e-06	7.48864223385705e-05	1249.30828731197	1276.40797379298	607.068128216005	1187.71262776994	385.307577839027	504.149449603237
ENSG00000104408	EIF3E	eukaryotic translation initiation factor 3 subunit E [Source:HGNC Symbol;Acc:HGNC:3277]	protein_coding	1642.40478754287	-0.711340622042925	5.04224032948578e-06	7.48864223385705e-05	1194.94229612344	1457.53146137271	1372.62490529027	1372.64803072915	1974.90285712472	2481.7791746169
ENSG00000103335	PIEZO1	piezo type mechanosensitive ion channel component 1 [Source:HGNC Symbol;Acc:HGNC:28993]	protein_coding	120.850790981968	-1.72511743915498	5.04450209052851e-06	7.48864223385705e-05	31.0662806791609	79.455114834503	36.792007770667	102.414426339964	220.866686878438	254.510229389074
ENSG00000111206	FOXM1	forkhead box M1 [Source:HGNC Symbol;Acc:HGNC:3818]	protein_coding	321.60285708737	-0.934088721224405	5.04965900481696e-06	7.49058411217589e-05	181.959643977942	253.743753826316	281.600367167797	261.562024105662	498.965252473552	451.786100972949
ENSG00000173905	GOLIM4	golgi integral membrane protein 4 [Source:HGNC Symbol;Acc:HGNC:15448]	protein_coding	502.082891983657	-0.876695948952757	5.07959366891152e-06	7.52924996072781e-05	297.34868650054	425.469324597661	440.089016026055	396.395405546046	681.139965008322	772.054954223315
ENSG00000137124	ALDH1B1	aldehyde dehydrogenase 1 family member B1 [Source:HGNC Symbol;Acc:HGNC:407]	protein_coding	192.516396250296	-0.994214279858418	5.09168946245023e-06	7.54143533624097e-05	117.608062571109	145.240532493178	133.017258863181	174.620280881808	271.649903204502	312.962339488
ENSG00000171241	SHCBP1	SHC binding and spindle associated 1 [Source:HGNC Symbol;Acc:HGNC:29547]	protein_coding	112.465995769928	-1.38027636089987	5.11856511635304e-06	7.5754763722025e-05	37.7233408246954	87.1443194959065	83.4895560949751	74.4162378441462	183.786878132423	208.235642227424
ENSG00000156453	PCDH1	protocadherin 1 [Source:HGNC Symbol;Acc:HGNC:8655]	protein_coding	278.036152399608	0.948953739466188	5.12712375383663e-06	7.5823770894505e-05	383.890468392488	308.42254252963	270.279749392207	366.186833747927	157.992228569978	181.445091765416
ENSG00000123130	ACOT9	acyl-CoA thioesterase 9 [Source:HGNC Symbol;Acc:HGNC:17152]	protein_coding	118.023011220042	-1.25651113653394	5.13359052823321e-06	7.58617607141038e-05	62.1325613583218	72.6202662465888	87.7347877608213	91.3625098284567	150.73748338054	243.550458745525
ENSG00000182013	PNMA8A	PNMA family member 8A [Source:HGNC Symbol;Acc:HGNC:25578]	protein_coding	942.332796203269	0.816417972115594	5.1608229154021e-06	7.61906221541585e-05	1251.52730736048	1101.26497872768	916.970039822777	1142.76816728981	544.911972006658	696.554312012202
ENSG00000197958	RPL12	ribosomal protein L12 [Source:HGNC Symbol;Acc:HGNC:10302]	protein_coding	1875.54883787969	-0.715268436190415	5.16367437166453e-06	7.61906221541585e-05	1310.33133864604	1527.58865939883	1710.82836133601	1609.1590440754	2345.70094458487	2749.68467923698
ENSG00000146648	EGFR	epidermal growth factor receptor [Source:HGNC Symbol;Acc:HGNC:3236]	protein_coding	205.826212306426	-1.54471981379827	5.18004937038987e-06	7.63743339746422e-05	82.1037417949253	148.657956787135	77.8292472071802	165.041953238502	252.303916032668	509.020458778148
ENSG00000066629	EML1	echinoderm microtubule associated protein like 1 [Source:HGNC Symbol;Acc:HGNC:3330]	protein_coding	485.403123426328	-0.960737786170089	5.23433418970793e-06	7.71162846329264e-05	327.305457155445	411.799627421833	322.637606604311	400.079377716548	874.599836726662	575.996834933167
ENSG00000103876	FAH	fumarylacetoacetate hydrolase [Source:HGNC Symbol;Acc:HGNC:3579]	protein_coding	49.4129026145548	-1.75313024129139	5.34515459523054e-06	7.86894090260036e-05	17.7521603880919	35.8829550865498	25.4713899950771	21.3670385889133	64.4866239061133	131.517247722584
ENSG00000174521	TTC9B	tetratricopeptide repeat domain 9B [Source:HGNC Symbol;Acc:HGNC:26395]	protein_coding	155.716507912665	1.0964944685667	5.36663975193165e-06	7.89459885503354e-05	240.763675263497	166.59943433041	164.148957746053	190.092963997918	88.6691078709058	84.0249082672062
ENSG00000182704	TSKU	tsukushi, small leucine rich proteoglycan [Source:HGNC Symbol;Acc:HGNC:28850]	protein_coding	279.384111954174	-0.922729217666256	5.38171305599965e-06	7.90849236583227e-05	179.740623929431	193.084472608577	267.44959494831	214.407180323233	391.756240229639	429.866559685852
ENSG00000111731	C2CD5	C2 calcium dependent domain containing 5 [Source:HGNC Symbol;Acc:HGNC:29062]	protein_coding	824.366982212923	0.7819417515866	5.38421148120839e-06	7.90849236583227e-05	1029.62530250933	1033.77084892203	788.198012625443	989.514924996914	599.725602326854	505.367201896965
ENSG00000182050	MGAT4C	MGAT4 family member C [Source:HGNC Symbol;Acc:HGNC:30871]	protein_coding	78.8425253986641	1.78984813138603	5.39299936293956e-06	7.91542636512291e-05	122.046102668132	130.71647924386	42.4523166584619	125.255053797078	25.7946495624453	26.7905504620078
ENSG00000177105	RHOG	ras homolog family member G [Source:HGNC Symbol;Acc:HGNC:672]	protein_coding	66.5607481966561	-1.33259281709818	5.41896565980332e-06	7.94593388397823e-05	35.5043207761839	36.737311160039	49.5277027682056	49.3652270847307	99.1481842556493	129.081743135128
ENSG00000127914	AKAP9	A-kinase anchoring protein 9 [Source:HGNC Symbol;Acc:HGNC:379]	protein_coding	2628.97122063384	0.707871081738923	5.42195056927504e-06	7.94593388397823e-05	3481.64245611453	3035.52712910741	2578.27069839059	3003.17411339347	1928.95613759162	1746.25678920542
ENSG00000158195	WASF2	WAS protein family member 2 [Source:HGNC Symbol;Acc:HGNC:12733]	protein_coding	469.866976147463	-0.982204337279388	5.47446693962774e-06	8.01686046493868e-05	251.858775506055	384.460233070176	401.881931033439	364.713244879727	619.877672297514	796.410000097867
ENSG00000165476	REEP3	receptor accessory protein 3 [Source:HGNC Symbol;Acc:HGNC:23711]	protein_coding	326.361854484929	-0.811344441917127	5.52954917316044e-06	8.09143503819913e-05	231.887595069451	269.976519222612	275.940058280002	258.614846369261	410.296144602646	511.455963365603
ENSG00000115041	KCNIP3	potassium voltage-gated channel interacting protein 3 [Source:HGNC Symbol;Acc:HGNC:15523]	protein_coding	56.4957373039283	-1.79094252634203	5.55718476119623e-06	8.12576482512404e-05	21.0806904608592	18.7958336167642	53.7729344340517	21.3670385889133	128.973247812227	94.9846789107548
ENSG00000173914	RBM4B	RNA binding motif protein 4B [Source:HGNC Symbol;Acc:HGNC:28842]	protein_coding	440.139292114187	0.83391992349725	5.61955854127459e-06	8.21079942419566e-05	541.440891836804	550.205311327096	482.541332684517	495.862654149608	332.106113116484	238.679449570615
ENSG00000186472	PCLO	piccolo presynaptic cytomatrix protein [Source:HGNC Symbol;Acc:HGNC:13406]	protein_coding	911.654686433375	1.058954062421	5.64334235781107e-06	8.23936451370736e-05	1240.43220711792	862.045278150683	1376.87013695611	957.095969896494	623.10200349282	410.38252298621
ENSG00000039560	RAI14	retinoic acid induced 14 [Source:HGNC Symbol;Acc:HGNC:14873]	protein_coding	932.91651678758	-0.993208151773145	5.67309884657781e-06	8.27165865859762e-05	651.282384238123	815.055694108773	491.031796016209	814.157849681006	1255.07091777273	1570.90045890864
ENSG00000184221	OLIG1	oligodendrocyte transcription factor 1 [Source:HGNC Symbol;Acc:HGNC:16983]	protein_coding	11.8991563001712	2.72456002681592	5.67396172501686e-06	8.27165865859762e-05	21.0806904608592	17.0871214697856	9.90554055364111	22.1038330230137	0	1.21775229372763
ENSG00000137628	DDX60	DExD/H-box helicase 60 [Source:HGNC Symbol;Acc:HGNC:25942]	protein_coding	33.1835982078724	-1.78889922557527	5.68075122515094e-06	8.27535781017123e-05	9.98559021830172	16.2327653962963	19.8110811072822	19.8934497207124	51.5892991248907	81.5894036797509
ENSG00000105227	PRX	periaxin [Source:HGNC Symbol;Acc:HGNC:13797]	protein_coding	49.6665588184907	-1.60474641887612	5.75763831122657e-06	8.38108876687296e-05	26.6282405821379	29.0481064986355	28.3015444389746	26.5245996276165	62.0683755096341	125.428486253945
ENSG00000141431	ASXL3	additional sex combs like 3, transcriptional regulator [Source:HGNC Symbol;Acc:HGNC:29357]	protein_coding	673.686754790396	1.19998192039118	5.76528125750192e-06	8.38594199054577e-05	1118.38610444979	806.51213337388	581.596738220928	837.73527157222	438.509042561571	259.381238563984
ENSG00000072571	HMMR	hyaluronan mediated motility receptor [Source:HGNC Symbol;Acc:HGNC:5012]	protein_coding	166.849872884215	-1.19681350810209	5.77032841213352e-06	8.38701505279631e-05	88.7608019404597	146.949244640156	83.4895560949751	135.570175874484	289.383724778684	256.945733976529
ENSG00000261754			lincRNA	116.297744255921	1.10890488252385	5.78488277388954e-06	8.40189466757002e-05	158.659933468572	142.67746427271	116.036332199796	151.779653424694	62.8744583084605	65.7586238612918
ENSG00000087303	NID2	nidogen 2 [Source:HGNC Symbol;Acc:HGNC:13389]	protein_coding	60.1600914513456	-1.88568290414385	5.79549178750047e-06	8.40934409100859e-05	26.6282405821379	32.4655307925926	19.8110811072822	32.4189551004201	57.2318787166756	192.404862408965
ENSG00000168938	PPIC	peptidylprolyl isomerase C [Source:HGNC Symbol;Acc:HGNC:9256]	protein_coding	22.6496129696707	-2.10928058699749	5.79865366875631e-06	8.40934409100859e-05	5.54755012127873	8.5435607348928	9.90554055364111	11.0519165115069	31.4372291542303	69.4118807424747
ENSG00000101439	CST3	cystatin C [Source:HGNC Symbol;Acc:HGNC:2475]	protein_coding	299.74191151924	-1.09238728428342	5.83225530768046e-06	8.45177608325221e-05	157.550423444316	211.880306225341	230.657587177643	255.667668632859	376.440667051937	566.254816583346
ENSG00000142937	RPS8	ribosomal protein S8 [Source:HGNC Symbol;Acc:HGNC:10441]	protein_coding	4193.12911252993	-0.628182022697154	5.86704349415355e-06	8.4958631311917e-05	3162.10356912888	3502.00554523256	3959.38606701255	3535.8764892481	5254.04768275058	5745.35532180694
ENSG00000182871	COL18A1	collagen type XVIII alpha 1 chain [Source:HGNC Symbol;Acc:HGNC:2195]	protein_coding	547.093552425241	-2.45733963707018	5.91039370935642e-06	8.55227378226727e-05	123.155612692388	178.560419359259	53.7729344340517	237.984602214448	812.531461217028	1876.55628463427
ENSG00000169744	LDB2	LIM domain binding 2 [Source:HGNC Symbol;Acc:HGNC:6533]	protein_coding	58.7220412505436	1.49149788919755	5.94176461447964e-06	8.59127956367033e-05	88.7608019404597	86.2899634224173	59.4332433218467	68.5218823713426	27.4068151600982	21.9195412870973
ENSG00000112118	MCM3	minichromosome maintenance complex component 3 [Source:HGNC Symbol;Acc:HGNC:6945]	protein_coding	687.730328685686	-0.889600909460522	5.96203070908342e-06	8.61418275131265e-05	417.175769120161	587.796978560625	481.126255462568	637.327185496896	944.72904022456	1058.22674324931
ENSG00000163285	GABRG1	gamma-aminobutyric acid type A receptor gamma1 subunit [Source:HGNC Symbol;Acc:HGNC:4086]	protein_coding	72.0592888220209	1.71227744932327	5.97607420161446e-06	8.62806796081756e-05	128.703162813667	110.211933480117	49.5277027682056	92.0993042625572	20.1520699706604	31.6615596369183
ENSG00000203485	INF2	inverted formin, FH2 and WH2 domain containing [Source:HGNC Symbol;Acc:HGNC:23791]	protein_coding	213.11479578032	-0.964732058443139	5.98479200141031e-06	8.63424921656393e-05	137.579243007713	146.949244640156	205.186197182566	153.253242292895	333.718278714137	302.002568844451
ENSG00000185352	HS6ST3	heparan sulfate 6-O-sulfotransferase 3 [Source:HGNC Symbol;Acc:HGNC:19134]	protein_coding	109.100403825816	1.47616898184402	6.0040601858892e-06	8.65563106205746e-05	208.58788456008	136.696971758285	89.14986498277	126.728642665279	45.9467195331058	47.4923394553774
ENSG00000176105	YES1	YES proto-oncogene 1, Src family tyrosine kinase [Source:HGNC Symbol;Acc:HGNC:12841]	protein_coding	561.65922829911	-0.846903223422757	6.01806875922826e-06	8.66940445537383e-05	375.014388198442	476.730689007018	455.654865467491	453.865371405882	677.10955101419	931.580504701634
ENSG00000155511	GRIA1	glutamate ionotropic receptor AMPA type subunit 1 [Source:HGNC Symbol;Acc:HGNC:4571]	protein_coding	1774.55514676322	0.939845491655015	6.10265308981401e-06	8.78475106760061e-05	2419.84136290178	1870.18544486803	2349.02818843489	1841.98608525114	1321.1697072765	845.120091846972
ENSG00000117399	CDC20	cell division cycle 20 [Source:HGNC Symbol;Acc:HGNC:1723]	protein_coding	388.809926894535	-0.948465664682476	6.11640214629127e-06	8.79803537111018e-05	210.806904608592	305.005118235673	339.618533267695	321.2423732678	606.980347516292	549.206284471159
ENSG00000131941	RHPN2	rhophilin Rho GTPase binding protein 2 [Source:HGNC Symbol;Acc:HGNC:19974]	protein_coding	127.219664788424	-1.3174237169103	6.1982057462957e-06	8.90911966280702e-05	69.899131528112	76.8920466140352	96.2252510925137	86.2049487897535	146.707069386408	287.38954131972
ENSG00000183798	EMILIN3	elastin microfibril interfacer 3 [Source:HGNC Symbol;Acc:HGNC:16123]	protein_coding	112.974138908493	-1.72154669209744	6.21245152553932e-06	8.92125229402872e-05	32.1757907034167	41.8634476009747	99.0554055364111	63.3643213326393	149.125317782887	292.26055049463
ENSG00000159314	ARHGAP27	Rho GTPase activating protein 27 [Source:HGNC Symbol;Acc:HGNC:31813]	protein_coding	58.0778408811892	1.67466049036868	6.21581446444505e-06	8.92125229402872e-05	108.731982377063	76.8920466140352	46.6975483243081	73.6794434100458	21.7642355683133	20.7017889933696
ENSG00000127955	GNAI1	G protein subunit alpha i1 [Source:HGNC Symbol;Acc:HGNC:4384]	protein_coding	501.704382310443	0.772713899918981	6.32032147409701e-06	9.06456127699897e-05	640.187283995566	615.136372912282	483.956409906466	593.856313884969	338.554775507095	338.53513765628
ENSG00000166224	SGPL1	sphingosine-1-phosphate lyase 1 [Source:HGNC Symbol;Acc:HGNC:10817]	protein_coding	858.888542154737	-0.612981951570166	6.34004774830042e-06	9.0861567950974e-05	672.363074698982	748.415920376609	778.292472071802	715.427395511544	1109.97601398398	1128.85637628551
ENSG00000163947	ARHGEF3	Rho guanine nucleotide exchange factor 3 [Source:HGNC Symbol;Acc:HGNC:683]	protein_coding	174.892025435912	-1.19127583806401	6.36724779552394e-06	9.11842359061714e-05	96.52737211025	116.192425994542	162.733880524104	106.835192944566	341.779106702401	225.284174339611
ENSG00000090530	P3H2	prolyl 3-hydroxylase 2 [Source:HGNC Symbol;Acc:HGNC:19317]	protein_coding	41.7753949038922	-1.86945496982887	6.40366355807211e-06	9.16383089464701e-05	9.98559021830172	29.0481064986355	11.3206177755898	27.2613940617169	97.5360186579964	75.5006422111128
ENSG00000153179	RASSF3	Ras association domain family member 3 [Source:HGNC Symbol;Acc:HGNC:14271]	protein_coding	79.0270970864983	-2.05091056627364	6.43033421110986e-06	9.19523618050111e-05	22.1902004851149	53.8244326298246	14.1507722194873	38.3133105732238	78.9961142849888	266.68775232635
ENSG00000167900	TK1	thymidine kinase 1 [Source:HGNC Symbol;Acc:HGNC:11830]	protein_coding	132.684230079207	-1.26281868102664	6.46443990602167e-06	9.23721948979396e-05	58.8040312855546	103.377084892203	76.4141699852314	111.99275398327	195.878120114819	249.639220214163
ENSG00000125845	BMP2	bone morphogenetic protein 2 [Source:HGNC Symbol;Acc:HGNC:1069]	protein_coding	120.790311148017	-1.69290752114609	6.48243459085194e-06	9.25613661094354e-05	57.6945212612988	82.0181830549709	32.5467761048208	81.7841821851508	137.034075800491	333.66412848137
ENSG00000160446	ZDHHC12	zinc finger DHHC-type containing 12 [Source:HGNC Symbol;Acc:HGNC:19159]	protein_coding	35.1489447235295	-1.78942116754847	6.49325682389894e-06	9.26419192052403e-05	15.5331403395805	12.8153411023392	18.3960038853335	22.8406274571142	49.9771335272378	91.331422029572
ENSG00000232434	AJM1	apical junction component 1 homolog [Source:HGNC Symbol;Acc:HGNC:37284]	protein_coding	120.505214673789	1.2249144708785	6.49759632695268e-06	9.26419192052403e-05	197.492784317523	140.968752125731	116.036332199796	145.14850351779	58.8440443143284	64.5408715675642
ENSG00000119285	HEATR1	HEAT repeat containing 1 [Source:HGNC Symbol;Acc:HGNC:25517]	protein_coding	432.379666664587	-0.700030568688177	6.51449807397179e-06	9.28045118404212e-05	325.086437106934	346.868565836648	369.335154928619	385.343489034539	594.083022735069	573.561330345712
ENSG00000174652	ZNF266	zinc finger protein 266 [Source:HGNC Symbol;Acc:HGNC:13059]	protein_coding	335.462258446918	0.749679983135404	6.51853703041084e-06	9.28045118404212e-05	380.561938319721	414.362695642301	363.674846040824	396.395405546046	241.018756849099	216.759908283517
ENSG00000116830	TTF2	transcription termination factor 2 [Source:HGNC Symbol;Acc:HGNC:12398]	protein_coding	187.461096120962	-1.12784968404005	6.55823050965094e-06	9.33013758617153e-05	86.5417818919482	134.133903537817	158.488648858258	149.569270122393	320.820953932914	275.212018382443
ENSG00000170647	NA	NA	NA	31.8531019524556	-1.87856712815511	6.59800766904876e-06	9.37987036194499e-05	15.5331403395805	8.5435607348928	25.4713899950771	11.7887109456073	72.5474518943775	57.2343578051984
ENSG00000107438	PDLIM1	PDZ and LIM domain 1 [Source:HGNC Symbol;Acc:HGNC:2067]	protein_coding	189.62810075946	-1.66291832510062	6.60360104139548e-06	9.38096959617802e-05	52.1469711400201	145.240532493178	60.8483205437954	149.569270122393	437.702959762744	292.26055049463
ENSG00000128594	LRRC4	leucine rich repeat containing 4 [Source:HGNC Symbol;Acc:HGNC:15586]	protein_coding	512.105002666804	-0.955807838435798	6.62518287145452e-06	9.40476360643675e-05	390.547528538023	362.246975159455	370.750232150567	419.23603300316	576.349201160888	953.500045988731
ENSG00000073331	ALPK1	alpha kinase 1 [Source:HGNC Symbol;Acc:HGNC:20917]	protein_coding	62.0864642492688	-1.78107167279784	6.65838102768974e-06	9.44500084263103e-05	32.1757907034167	18.7958336167642	53.7729344340517	22.1038330230137	157.992228569978	87.6781651483891
ENSG00000155368	DBI	diazepam binding inhibitor, acyl-CoA binding protein [Source:HGNC Symbol;Acc:HGNC:2690]	protein_coding	591.211820432812	-0.970611947717604	6.69308379592519e-06	9.48731222405652e-05	310.662806791609	477.585045080507	530.653958230774	454.602165839982	809.307130021722	964.45981663228
ENSG00000085415	SEH1L	SEH1 like nucleoporin [Source:HGNC Symbol;Acc:HGNC:30379]	protein_coding	319.979614715724	-0.73141452493486	6.77548161689129e-06	9.59711959446421e-05	257.406325627333	274.248299590059	257.544054394669	256.404463066959	465.109774922842	409.164770692482
ENSG00000088325	TPX2	TPX2, microtubule nucleation factor [Source:HGNC Symbol;Acc:HGNC:1249]	protein_coding	773.971667277675	-0.86948247346288	6.80625890120017e-06	9.63370259892056e-05	468.213230235925	674.941298056531	614.143514325749	652.799868613005	1255.87700057156	977.855091863284
ENSG00000143149	ALDH9A1	aldehyde dehydrogenase 9 family member A1 [Source:HGNC Symbol;Acc:HGNC:412]	protein_coding	415.720724614565	-0.963321919174052	6.88824586050249e-06	9.74266285880084e-05	239.654165239241	333.198868660819	393.391467701747	285.139445996877	565.870124776145	677.07027531256
ENSG00000105464	GRIN2D	glutamate ionotropic receptor NMDA type subunit 2D [Source:HGNC Symbol;Acc:HGNC:4588]	protein_coding	145.575726496769	1.15794349651616	6.89868784076809e-06	9.75034587923229e-05	238.544655214986	149.512312860624	168.394189411899	162.094775502101	78.1900314861624	76.7183945048404
ENSG00000196693	ZNF33B	zinc finger protein 33B [Source:HGNC Symbol;Acc:HGNC:13097]	protein_coding	521.503402461332	0.696623100707477	6.93751943340956e-06	9.7981134407124e-05	629.092183753008	571.564213164328	615.558591547698	581.330808505261	396.592737022597	334.881880775097
ENSG00000102003	SYP	synaptophysin [Source:HGNC Symbol;Acc:HGNC:11506]	protein_coding	635.448987479444	0.748616178503605	6.95700908045149e-06	9.81851419316512e-05	844.337128458623	676.65001020351	682.067220979288	742.688789573261	467.528023319322	399.422752342661
ENSG00000163817	SLC6A20	solute carrier family 6 member 20 [Source:HGNC Symbol;Acc:HGNC:30927]	protein_coding	12.7769706778699	-2.36575561039236	6.97235853842614e-06	9.83304651267025e-05	4.43804009702299	5.98049251442496	1.41507722194873	2.94717773640183	31.4372291542303	30.4438073431906
ENSG00000128510	CPA4	carboxypeptidase A4 [Source:HGNC Symbol;Acc:HGNC:15740]	protein_coding	81.9809934018131	-2.81102602311486	7.0071643638051e-06	9.87497703463974e-05	2.21902004851149	13.6696971758285	4.24523166584619	16.9462719843105	373.216335856631	81.5894036797509
ENSG00000136868	SLC31A1	solute carrier family 31 member 1 [Source:HGNC Symbol;Acc:HGNC:11016]	protein_coding	248.097498757549	-0.864227191418677	7.02009236924912e-06	9.88603745950263e-05	190.835724171988	170.016858624367	202.356042738668	209.98641371863	318.402705536435	396.987247755206
ENSG00000162975	KCNF1	potassium voltage-gated channel modifier subfamily F member 1 [Source:HGNC Symbol;Acc:HGNC:6246]	protein_coding	37.7825124832662	1.92983164416777	7.15213610931875e-06	0.000100634987302704	56.5850112370431	36.737311160039	49.5277027682056	61.153938030338	5.64257959178492	17.0485321121868
ENSG00000145495	MARCH6	membrane associated ring-CH-type finger 6 [Source:HGNC Symbol;Acc:HGNC:30550]	protein_coding	4187.40052928319	0.501701348882162	7.15644961601799e-06	0.000100634987302704	4820.82105539122	4704.93889670546	4565.0391180066	4490.02528140819	3272.69616323525	3270.8826609524
ENSG00000168993	CPLX1	complexin 1 [Source:HGNC Symbol;Acc:HGNC:2309]	protein_coding	128.826761638442	1.06218406816748	7.18086232580076e-06	0.00010090537370739	185.28817405071	144.386176419688	141.507722194873	156.200420029297	77.383948687336	68.1941284487471
ENSG00000133112	TPT1	tumor protein, translationally-controlled 1 [Source:HGNC Symbol;Acc:HGNC:12022]	protein_coding	4282.97528003936	-0.583885287789165	7.19179245672163e-06	0.000100917746758442	3314.10644245192	4015.47354539962	3639.57861485213	3691.34011484329	5396.72433814286	5640.62862454636
ENSG00000103253	HAGHL	hydroxyacylglutathione hydrolase like [Source:HGNC Symbol;Acc:HGNC:14177]	protein_coding	53.8655085211951	1.61051035023221	7.1921135933593e-06	0.000100917746758442	90.9798219889712	49.5526522623782	65.0935522096416	75.8898267123471	18.5399043730076	23.1372935808249
ENSG00000145431	PDGFC	platelet derived growth factor C [Source:HGNC Symbol;Acc:HGNC:8801]	protein_coding	247.497169911146	-1.28622027155809	7.20434333279468e-06	0.000101016520131736	100.965412207273	152.075381081092	249.053591062977	150.306064556493	391.756240229639	440.826330329401
ENSG00000112893	MAN2A1	mannosidase alpha class 2A member 1 [Source:HGNC Symbol;Acc:HGNC:6824]	protein_coding	275.441152266222	-0.972445846593728	7.24181947049831e-06	0.00010146889167375	163.097973565595	222.132579107213	189.62034774113	248.299724291854	369.185921862499	460.310367029043
ENSG00000156050	FAM161B	family with sequence similarity 161 member B [Source:HGNC Symbol;Acc:HGNC:19854]	protein_coding	142.763984242695	0.953300942041125	7.26778589973595e-06	0.000101759459842202	167.536013662618	184.540911873684	164.148957746053	167.252336540804	87.8630250720794	85.2426605609338
ENSG00000174740	PABPC5	poly(A) binding protein cytoplasmic 5 [Source:HGNC Symbol;Acc:HGNC:13629]	protein_coding	70.467007489403	1.39997059049994	7.31978778399732e-06	0.000102413881992923	86.5417818919482	115.338069921053	69.3387838754878	87.6785376579545	32.2433119530567	31.6615596369183
ENSG00000198832	SELENOM	selenoprotein M [Source:HGNC Symbol;Acc:HGNC:30397]	protein_coding	50.6817821624922	-1.62280650922876	7.33106357840396e-06	0.000102497959312427	26.6282405821379	22.2132579107213	21.226158329231	40.5236938755252	74.1596174920303	119.339724785307
ENSG00000170340	B3GNT2	UDP-GlcNAc:betaGal beta-1,3-N-acetylglucosaminyltransferase 2 [Source:HGNC Symbol;Acc:HGNC:15629]	protein_coding	80.8462595042553	-1.59738921680575	7.38487745940698e-06	0.000103163545068047	23.2997105093707	43.5721597479533	74.9990927632827	40.5236938755252	132.197579007532	170.485321121868
ENSG00000171735	CAMTA1	calmodulin binding transcription activator 1 [Source:HGNC Symbol;Acc:HGNC:18806]	protein_coding	803.320175432117	0.850810800061201	7.38927046679978e-06	0.000103163545068047	1092.86737389191	998.742249908968	740.085387079186	951.201614423691	468.334106118148	568.690321170801
ENSG00000165521	EML5	echinoderm microtubule associated protein like 5 [Source:HGNC Symbol;Acc:HGNC:18197]	protein_coding	44.2248669156021	1.88094312019984	7.55459869248735e-06	0.000105396128855332	83.213251819181	62.3679933647174	29.7166216609233	63.3643213326393	14.5094903788755	12.1775229372763
ENSG00000152061	RABGAP1L	RAB GTPase activating protein 1 like [Source:HGNC Symbol;Acc:HGNC:24663]	protein_coding	408.97361403493	0.989224449195935	7.77344684835927e-06	0.000108371649400264	605.792473243638	521.157204828461	352.354228265234	489.231504242704	251.497833233842	233.808440395704
ENSG00000149273	RPS3	ribosomal protein S3 [Source:HGNC Symbol;Acc:HGNC:10420]	protein_coding	3637.76699590843	-0.739003973500916	7.96487997458118e-06	0.000110960983582891	2473.09784406606	2847.56879293977	3406.09087323059	3122.53481171774	4570.48946934578	5406.82018415066
ENSG00000158373	HIST1H2BD	histone cluster 1 H2B family member d [Source:HGNC Symbol;Acc:HGNC:4747]	protein_coding	54.7255180665231	1.86706294870163	7.98796542499393e-06	0.000111202992204029	98.7463921587615	72.6202662465888	33.9618533267695	89.8889209602558	20.9581527694868	12.1775229372763
ENSG00000148943	LIN7C	lin-7 homolog C, crumbs cell polarity complex component [Source:HGNC Symbol;Acc:HGNC:17789]	protein_coding	531.829960147411	0.808130824370266	8.04611763622463e-06	0.000111932481369695	717.852985693468	679.213078423978	530.653958230774	560.700564350448	353.064265885971	349.494908299829
ENSG00000103811	CTSH	cathepsin H [Source:HGNC Symbol;Acc:HGNC:2535]	protein_coding	34.6446760534611	-1.71015176257981	8.05238695945793e-06	0.000111939682146407	15.5331403395805	24.7763261311891	12.7356949975386	18.4198608525114	54.8136303201963	81.5894036797509
ENSG00000279377			TEC	83.6480479894152	1.36743315805132	8.1070135372295e-06	0.000112618627738444	135.360222959201	111.920645627096	79.2443244291289	97.2568653012604	33.0493947518831	45.0568348679222
ENSG00000008300	CELSR3	cadherin EGF LAG seven-pass G-type receptor 3 [Source:HGNC Symbol;Acc:HGNC:3230]	protein_coding	2028.90476858133	0.81554691854501	8.19805388968608e-06	0.000113802086163388	2679.46670857763	1985.52351478909	2415.53681786648	2427.73766036101	1548.48505654555	1116.67885334823
ENSG00000167378	IRGQ	immunity related GTPase Q [Source:HGNC Symbol;Acc:HGNC:24868]	protein_coding	671.648976154787	0.948807796703905	8.21768676841314e-06	0.000113993314245799	980.80686144208	850.938649195323	696.217993198775	687.429207015727	479.619265301718	334.881880775097
ENSG00000184445	KNTC1	kinetochore associated 1 [Source:HGNC Symbol;Acc:HGNC:17255]	protein_coding	460.661920954998	-0.875427840968767	8.24736238376342e-06	0.000114255482795956	274.048975991169	370.790535894347	393.391467701747	393.448227809644	729.504932937907	602.787385395175
ENSG00000122952	ZWINT	ZW10 interacting kinetochore protein [Source:HGNC Symbol;Acc:HGNC:13195]	protein_coding	344.144157052424	-1.01193855000465	8.24832768103574e-06	0.000114255482795956	191.945234196244	235.802276283041	335.373301601849	254.930874198758	575.543118362062	471.270137672591
ENSG00000130147	SH3BP4	SH3 domain binding protein 4 [Source:HGNC Symbol;Acc:HGNC:10826]	protein_coding	651.054561962489	-1.18043311715188	8.35294444563179e-06	0.000115585680209305	400.533118756325	507.487507652632	342.448687711593	540.070320195635	719.025856553164	1396.76188090559
ENSG00000138944	SHISAL1	shisa like 1 [Source:HGNC Symbol;Acc:HGNC:29335]	protein_coding	469.215989558122	1.17367258067682	8.35623533318735e-06	0.000115585680209305	735.60514608156	574.981637458285	438.673938804106	568.805303125553	173.30780174768	323.922110131548
ENSG00000044115	CTNNA1	catenin alpha 1 [Source:HGNC Symbol;Acc:HGNC:2509]	protein_coding	2253.5694005302	-1.05467464460259	8.38517944351018e-06	0.000115903666427269	1218.24200663281	1834.30248978148	1610.35787857766	1875.87862921976	2553.67030668209	4428.96509228738
[truncated: 18,054 more rows]
