# Supplementary material for: Sex-specific transcriptional and proteomic signatures in schizophrenia
Source: Nat Commun. 2019 Sep 2;10:3933. doi: 10.1038/s41467-019-11797-3 (PMC6718673; doi:10.1038/s41467-019-11797-3)
Supplement: Supplementary file 15 — Supplementary Data 11 [file 41467_2019_11797_MOESM15_ESM.xlsx]

## Sheet: gseaGOBP_comp6
Term ID	Term Description	Gene Set Size	Normalized Enrichment Score (NES)	P-value	Adjusted P-value	Ensembl IDs of Genes Contributing to Enrichment
GO:0003281	ventricular septum development	63	-2.14562	0.0016129	0.0421945	ENSG00000089225/ENSG00000179284/ENSG00000115170/ENSG00000103148/ENSG00000137868/ENSG00000183072/ENSG00000141646/ENSG00000057657/ENSG00000164442/ENSG00000115738/ENSG00000163513/ENSG00000137834/ENSG00000117707/ENSG00000173706/ENSG00000157240/ENSG00000114251/ENSG00000085741/ENSG00000079805/ENSG00000164683/ENSG00000169946/ENSG00000114315/ENSG00000112655/ENSG00000164093/ENSG00000179588/ENSG00000101665…
GO:0060411	cardiac septum morphogenesis	63	-1.96962	0.0016129	0.0421945	ENSG00000115170/ENSG00000171316/ENSG00000183072/ENSG00000141646/ENSG00000134250/ENSG00000164442/ENSG00000101144/ENSG00000115738/ENSG00000141448/ENSG00000163513/ENSG00000137834/ENSG00000117707/ENSG00000120149/ENSG00000157240/ENSG00000114251/ENSG00000121068/ENSG00000085741/ENSG00000164683/ENSG00000106991/ENSG00000169946/ENSG00000114315/ENSG00000164093/ENSG00000179588/ENSG00000131759/ENSG00000101665…
GO:0061035	regulation of cartilage development	62	-1.96546	0.00161551	0.0421945	ENSG00000127948/ENSG00000125398/ENSG00000168646/ENSG00000168036/ENSG00000105329/ENSG00000109906/ENSG00000156427/ENSG00000125965/ENSG00000178573/ENSG00000143816/ENSG00000114251/ENSG00000085741/ENSG00000124813/ENSG00000125845/ENSG00000168779/ENSG00000168487/ENSG00000006747/ENSG00000172819/ENSG00000162998/ENSG00000131759/ENSG00000166923
GO:0055008	cardiac muscle tissue morphogenesis	61	-1.88661	0.00162602	0.0421945	ENSG00000057294/ENSG00000171316/ENSG00000183072/ENSG00000159173/ENSG00000141646/ENSG00000101331/ENSG00000060718/ENSG00000105329/ENSG00000176692/ENSG00000128917/ENSG00000117707/ENSG00000101306/ENSG00000054598/ENSG00000173706/ENSG00000114251/ENSG00000173991/ENSG00000186350/ENSG00000092054/ENSG00000125845/ENSG00000106991/ENSG00000169946/ENSG00000164093/ENSG00000179588/ENSG00000101665/ENSG00000135547
GO:0035914	skeletal muscle cell differentiation	64	-1.84839	0.00163132	0.0421945	ENSG00000122877/ENSG00000167658/ENSG00000108924/ENSG00000145794/ENSG00000064961/ENSG00000003137/ENSG00000186174/ENSG00000162430/ENSG00000100625/ENSG00000165887/ENSG00000159388/ENSG00000101306/ENSG00000120738/ENSG00000109132/ENSG00000009709/ENSG00000163508/ENSG00000176046/ENSG00000196092/ENSG00000154342/ENSG00000126778/ENSG00000184058
GO:0060393	regulation of pathway-restricted SMAD protein phosphorylation	58	-1.9071	0.00163666	0.0421945	ENSG00000125378/ENSG00000107984/ENSG00000168675/ENSG00000139269/ENSG00000164619/ENSG00000152785/ENSG00000115170/ENSG00000141646/ENSG00000010704/ENSG00000243709/ENSG00000101144/ENSG00000153162/ENSG00000119699/ENSG00000105329/ENSG00000137834/ENSG00000125965/ENSG00000153071/ENSG00000122641/ENSG00000130513/ENSG00000124225/ENSG00000125845/ENSG00000106991/ENSG00000143869/ENSG00000168487/ENSG00000223802…
GO:0016266	O-glycan processing	55	-1.92673	0.00164204	0.0421945	ENSG00000073849/ENSG00000158470/ENSG00000184956/ENSG00000106392/ENSG00000178234/ENSG00000204544/ENSG00000143641/ENSG00000118017/ENSG00000136840/ENSG00000173950/ENSG00000169894/ENSG00000101346/ENSG00000176383/ENSG00000177191/ENSG00000169876/ENSG00000070731/ENSG00000140297/ENSG00000181143/ENSG00000130035/ENSG00000126091/ENSG00000187210/ENSG00000170340/ENSG00000157350/ENSG00000164574/ENSG00000172986…
GO:0048844	artery morphogenesis	55	-2.13343	0.00164204	0.0421945	ENSG00000128917/ENSG00000117707/ENSG00000123384/ENSG00000054598/ENSG00000168542/ENSG00000113721/ENSG00000121068/ENSG00000085741/ENSG00000104313/ENSG00000164683/ENSG00000008196/ENSG00000106991/ENSG00000065534/ENSG00000114315/ENSG00000110195/ENSG00000103241/ENSG00000101665/ENSG00000116132/ENSG00000135547/ENSG00000126778/ENSG00000184058
GO:0010830	regulation of myotube differentiation	48	-2.12246	0.00164474	0.0421945	ENSG00000110047/ENSG00000125735/ENSG00000176909/ENSG00000177238/ENSG00000183072/ENSG00000003402/ENSG00000108840/ENSG00000090554/ENSG00000068024/ENSG00000077238/ENSG00000003137/ENSG00000165887/ENSG00000112183/ENSG00000132819/ENSG00000126351/ENSG00000100219/ENSG00000130513/ENSG00000171791/ENSG00000168779/ENSG00000157227/ENSG00000136999/ENSG00000184058
GO:0035904	aorta development	48	-2.18632	0.00164474	0.0421945	ENSG00000137834/ENSG00000129038/ENSG00000117707/ENSG00000123384/ENSG00000168542/ENSG00000113721/ENSG00000121068/ENSG00000079805/ENSG00000104313/ENSG00000164683/ENSG00000008196/ENSG00000106991/ENSG00000065534/ENSG00000114315/ENSG00000135547/ENSG00000049323/ENSG00000126778/ENSG00000184058
GO:0051145	smooth muscle cell differentiation	48	-1.8672	0.00164474	0.0421945	ENSG00000125378/ENSG00000168743/ENSG00000082014/ENSG00000166831/ENSG00000105088/ENSG00000196588/ENSG00000115170/ENSG00000125398/ENSG00000141448/ENSG00000168036/ENSG00000148926/ENSG00000105329/ENSG00000184481/ENSG00000164683/ENSG00000100968/ENSG00000106991/ENSG00000114315/ENSG00000077943/ENSG00000164093/ENSG00000157404/ENSG00000164850/ENSG00000103241/ENSG00000135547/ENSG00000126778
GO:0060324	face development	48	-1.9003	0.00164474	0.0421945	ENSG00000171316/ENSG00000137868/ENSG00000109063/ENSG00000108821/ENSG00000150347/ENSG00000119699/ENSG00000105329/ENSG00000134595/ENSG00000083307/ENSG00000163659/ENSG00000114251/ENSG00000167522/ENSG00000144655/ENSG00000172819/ENSG00000131759/ENSG00000184113/ENSG00000087245/ENSG00000103196/ENSG00000184058
GO:0001836	release of cytochrome c from mitochondria	56	-1.91227	0.00165017	0.0421945	ENSG00000100290/ENSG00000184381/ENSG00000030110/ENSG00000140939/ENSG00000169230/ENSG00000103490/ENSG00000160789/ENSG00000087088/ENSG00000121858/ENSG00000104081/ENSG00000002330/ENSG00000171791/ENSG00000153094/ENSG00000011422/ENSG00000176720/ENSG00000105327/ENSG00000164850/ENSG00000126709/ENSG00000120885/ENSG00000135116
GO:0006949	syncytium formation	47	-1.94278	0.00166113	0.0421945	ENSG00000168615/ENSG00000110047/ENSG00000064309/ENSG00000125735/ENSG00000244476/ENSG00000003402/ENSG00000090554/ENSG00000161270/ENSG00000077238/ENSG00000156535/ENSG00000196557/ENSG00000249715/ENSG00000148848/ENSG00000079337/ENSG00000115183/ENSG00000130513/ENSG00000064932/ENSG00000089250/ENSG00000164093
GO:0032722	positive regulation of chemokine production	49	-1.96149	0.00166113	0.0421945	ENSG00000134216/ENSG00000240972/ENSG00000088888/ENSG00000111199/ENSG00000019582/ENSG00000135077/ENSG00000077238/ENSG00000182578/ENSG00000103490/ENSG00000168961/ENSG00000160712/ENSG00000100292/ENSG00000120738/ENSG00000114251/ENSG00000164342/ENSG00000106804/ENSG00000122691/ENSG00000175445/ENSG00000133110/ENSG00000141433
GO:0051155	positive regulation of striated muscle cell differentiation	49	-1.82394	0.00166113	0.0421945	ENSG00000125378/ENSG00000110047/ENSG00000125735/ENSG00000197168/ENSG00000176909/ENSG00000119401/ENSG00000105697/ENSG00000090554/ENSG00000077238/ENSG00000003137/ENSG00000105329/ENSG00000117707/ENSG00000126351/ENSG00000130513/ENSG00000171791/ENSG00000171476/ENSG00000168779/ENSG00000140795/ENSG00000154342/ENSG00000157227/ENSG00000184058/ENSG00000166923
GO:0071385	cellular response to glucocorticoid stimulus	47	-1.89239	0.00166113	0.0421945	ENSG00000135046/ENSG00000147571/ENSG00000105329/ENSG00000152518/ENSG00000128016/ENSG00000164683/ENSG00000278195/ENSG00000132386/ENSG00000240583/ENSG00000141433/ENSG00000130707/ENSG00000180616
GO:0071384	cellular response to corticosteroid stimulus	50	-1.91793	0.00166389	0.0421945	ENSG00000135046/ENSG00000147571/ENSG00000105329/ENSG00000152518/ENSG00000128016/ENSG00000164683/ENSG00000278195/ENSG00000164850/ENSG00000132386/ENSG00000240583/ENSG00000141433/ENSG00000130707/ENSG00000180616
GO:0072132	mesenchyme morphogenesis	46	-1.90781	0.00166667	0.0421945	ENSG00000163017/ENSG00000141646/ENSG00000143867/ENSG00000101144/ENSG00000125398/ENSG00000163513/ENSG00000176692/ENSG00000120149/ENSG00000054598/ENSG00000114251/ENSG00000121068/ENSG00000077782/ENSG00000085741/ENSG00000107796/ENSG00000164683/ENSG00000125845/ENSG00000106991/ENSG00000122691/ENSG00000154342/ENSG00000103241
GO:0035987	endodermal cell differentiation	45	-2.03043	0.00166945	0.0421945	ENSG00000185155/ENSG00000060718/ENSG00000139318/ENSG00000141448/ENSG00000168036/ENSG00000115414/ENSG00000091136/ENSG00000160255/ENSG00000122641/ENSG00000163508/ENSG00000142156/ENSG00000135424/ENSG00000115232/ENSG00000161638/ENSG00000111799/ENSG00000157227/ENSG00000082781/ENSG00000144810/ENSG00000087245/ENSG00000102996
GO:1903556	negative regulation of tumor necrosis factor superfamily cytokine production	45	-2.00341	0.00166945	0.0421945	ENSG00000134830/ENSG00000116285/ENSG00000101425/ENSG00000105298/ENSG00000115138/ENSG00000135077/ENSG00000167601/ENSG00000168961/ENSG00000183087/ENSG00000102575/ENSG00000204498/ENSG00000122691/ENSG00000131759/ENSG00000100300
GO:0002548	monocyte chemotaxis	54	-2.04505	0.00167224	0.0421945	ENSG00000108688/ENSG00000106366/ENSG00000120659/ENSG00000102755/ENSG00000131142/ENSG00000105372/ENSG00000102962/ENSG00000006210/ENSG00000163823/ENSG00000135046/ENSG00000141655/ENSG00000160712/ENSG00000131981/ENSG00000145147/ENSG00000275152/ENSG00000151490/ENSG00000254087/ENSG00000107562/ENSG00000158747/ENSG00000136999/ENSG00000166923
GO:0032720	negative regulation of tumor necrosis factor production	43	-1.99067	0.00167224	0.0421945	ENSG00000134830/ENSG00000116285/ENSG00000101425/ENSG00000105298/ENSG00000115138/ENSG00000135077/ENSG00000167601/ENSG00000168961/ENSG00000183087/ENSG00000102575/ENSG00000204498/ENSG00000122691/ENSG00000131759/ENSG00000100300
GO:0033627	cell adhesion mediated by integrin	54	-1.90082	0.00167224	0.0421945	ENSG00000150093/ENSG00000168615/ENSG00000168743/ENSG00000197635/ENSG00000145423/ENSG00000138061/ENSG00000109072/ENSG00000090339/ENSG00000103335/ENSG00000111679/ENSG00000142627/ENSG00000128567/ENSG00000123338/ENSG00000185043/ENSG00000176692/ENSG00000122861/ENSG00000169242/ENSG00000091409/ENSG00000164171/ENSG00000133789/ENSG00000137809/ENSG00000196839/ENSG00000161638/ENSG00000254087/ENSG00000084636…
GO:0035909	aorta morphogenesis	29	-2.2494	0.00169779	0.0421945	ENSG00000117707/ENSG00000123384/ENSG00000168542/ENSG00000113721/ENSG00000121068/ENSG00000104313/ENSG00000164683/ENSG00000008196/ENSG00000106991/ENSG00000065534/ENSG00000114315/ENSG00000135547/ENSG00000126778/ENSG00000184058
GO:0060317	cardiac epithelial to mesenchymal transition	29	-1.94839	0.00169779	0.0421945	ENSG00000115170/ENSG00000141646/ENSG00000170961/ENSG00000163513/ENSG00000143537/ENSG00000130558/ENSG00000120149/ENSG00000169242/ENSG00000164683/ENSG00000125845/ENSG00000106991/ENSG00000122691/ENSG00000135547
GO:2000826	regulation of heart morphogenesis	29	-1.94599	0.00169779	0.0421945	ENSG00000183691/ENSG00000125378/ENSG00000107984/ENSG00000089225/ENSG00000115170/ENSG00000141646/ENSG00000125398/ENSG00000168036/ENSG00000163513/ENSG00000176692/ENSG00000054598/ENSG00000121068/ENSG00000104313/ENSG00000125845/ENSG00000106991/ENSG00000114315/ENSG00000122691/ENSG00000154342/ENSG00000126778
GO:0030199	collagen fibril organization	38	-2.14928	0.00170648	0.0421945	ENSG00000108821/ENSG00000106397/ENSG00000060718/ENSG00000187955/ENSG00000149257/ENSG00000122884/ENSG00000167711/ENSG00000168477/ENSG00000176692/ENSG00000054598/ENSG00000168542/ENSG00000162733/ENSG00000164692/ENSG00000139329/ENSG00000111799/ENSG00000156140/ENSG00000138316/ENSG00000080573/ENSG00000087116/ENSG00000166923
GO:0060412	ventricular septum morphogenesis	37	-1.9874	0.00170648	0.0421945	ENSG00000183072/ENSG00000141646/ENSG00000164442/ENSG00000115738/ENSG00000163513/ENSG00000117707/ENSG00000157240/ENSG00000114251/ENSG00000085741/ENSG00000164683/ENSG00000169946/ENSG00000114315/ENSG00000164093/ENSG00000179588/ENSG00000101665/ENSG00000135547
GO:0050832	defense response to fungus	28	-1.94129	0.00171233	0.0421945	ENSG00000161634/ENSG00000105697/ENSG00000115523/ENSG00000005381/ENSG00000197561/ENSG00000105329/ENSG00000159674/ENSG00000163702/ENSG00000100448/ENSG00000103187/ENSG00000177663/ENSG00000100604
GO:0003170	heart valve development	39	-2.10419	0.00172117	0.0421945	ENSG00000166341/ENSG00000125378/ENSG00000107485/ENSG00000157554/ENSG00000089225/ENSG00000115170/ENSG00000137868/ENSG00000141646/ENSG00000134250/ENSG00000057657/ENSG00000125398/ENSG00000163513/ENSG00000105329/ENSG00000130558/ENSG00000137834/ENSG00000169242/ENSG00000164683/ENSG00000125845/ENSG00000168779/ENSG00000164093/ENSG00000122691/ENSG00000179588/ENSG00000135547
GO:0072012	glomerulus vasculature development	22	-2.04472	0.00172117	0.0421945	ENSG00000074181/ENSG00000091879/ENSG00000184937/ENSG00000177464/ENSG00000143867/ENSG00000101144/ENSG00000176692/ENSG00000120738/ENSG00000113721/ENSG00000261371/ENSG00000107796/ENSG00000114315/ENSG00000134853
GO:0003181	atrioventricular valve morphogenesis	21	-1.9801	0.00172414	0.0421945	ENSG00000115170/ENSG00000141646/ENSG00000163513/ENSG00000130558/ENSG00000137834/ENSG00000169242/ENSG00000164683/ENSG00000125845/ENSG00000122691/ENSG00000179588/ENSG00000135547
GO:0003179	heart valve morphogenesis	35	-2.04649	0.00172712	0.0421945	ENSG00000166341/ENSG00000125378/ENSG00000107485/ENSG00000157554/ENSG00000089225/ENSG00000115170/ENSG00000137868/ENSG00000141646/ENSG00000134250/ENSG00000125398/ENSG00000163513/ENSG00000105329/ENSG00000130558/ENSG00000137834/ENSG00000169242/ENSG00000164683/ENSG00000125845/ENSG00000122691/ENSG00000179588/ENSG00000135547
GO:0043567	regulation of insulin-like growth factor receptor signaling pathway	23	-2.09697	0.0017331	0.0421945	ENSG00000167779/ENSG00000169083/ENSG00000138615/ENSG00000062038/ENSG00000118702/ENSG00000115461/ENSG00000164976/ENSG00000125845/ENSG00000141753/ENSG00000115457
GO:0002063	chondrocyte development	24	-1.97166	0.0017452	0.0421945	ENSG00000178882/ENSG00000060718/ENSG00000149257/ENSG00000125398/ENSG00000168646/ENSG00000163513/ENSG00000156427/ENSG00000120149/ENSG00000196562/ENSG00000124813/ENSG00000168779/ENSG00000196739/ENSG00000172819
GO:0003171	atrioventricular valve development	24	-2.02113	0.0017452	0.0421945	ENSG00000115170/ENSG00000141646/ENSG00000163513/ENSG00000130558/ENSG00000137834/ENSG00000169242/ENSG00000164683/ENSG00000125845/ENSG00000164093/ENSG00000122691/ENSG00000179588/ENSG00000135547
GO:0032673	regulation of interleukin-4 production	27	-1.9222	0.0017452	0.0421945	ENSG00000137265/ENSG00000174564/ENSG00000117586/ENSG00000107485/ENSG00000172216/ENSG00000112149/ENSG00000162711/ENSG00000135077/ENSG00000122122/ENSG00000168961/ENSG00000065675/ENSG00000204592/ENSG00000179588/ENSG00000131759
GO:0035883	enteroendocrine cell differentiation	27	-1.89381	0.0017452	0.0421945	ENSG00000153162/ENSG00000141448/ENSG00000139515/ENSG00000149577/ENSG00000173404/ENSG00000125820/ENSG00000007372/ENSG00000114251/ENSG00000002330/ENSG00000163623/ENSG00000114315/ENSG00000162992
GO:0038084	vascular endothelial growth factor signaling pathway	24	-1.92341	0.0017452	0.0421945	ENSG00000158125/ENSG00000184489/ENSG00000054598/ENSG00000113721/ENSG00000106211/ENSG00000118257/ENSG00000105287/ENSG00000156140/ENSG00000183287/ENSG00000020181/ENSG00000134853/ENSG00000011465
GO:0060561	apoptotic process involved in morphogenesis	24	-1.99265	0.0017452	0.0421945	ENSG00000066336/ENSG00000030110/ENSG00000183072/ENSG00000101144/ENSG00000162337/ENSG00000087088/ENSG00000176692/ENSG00000111424/ENSG00000086062/ENSG00000180900/ENSG00000054598/ENSG00000075891/ENSG00000153094/ENSG00000109846
GO:0010831	positive regulation of myotube differentiation	26	-2.07517	0.00176367	0.0421945	ENSG00000125735/ENSG00000176909/ENSG00000090554/ENSG00000077238/ENSG00000003137/ENSG00000126351/ENSG00000130513/ENSG00000171791/ENSG00000168779/ENSG00000157227/ENSG00000184058
GO:0046596	regulation of viral entry into host cell	26	-1.90173	0.00176367	0.0421945	ENSG00000154370/ENSG00000184012/ENSG00000234127/ENSG00000116525/ENSG00000171206/ENSG00000185624/ENSG00000168961/ENSG00000130202/ENSG00000204613/ENSG00000121060/ENSG00000185885/ENSG00000148180/ENSG00000249853/ENSG00000100097
GO:0042339	keratan sulfate metabolic process	33	-1.88989	0.00176991	0.0421945	ENSG00000049860/ENSG00000130958/ENSG00000127083/ENSG00000176383/ENSG00000141012/ENSG00000106809/ENSG00000188783/ENSG00000126091/ENSG00000135677/ENSG00000170266/ENSG00000086062/ENSG00000157766/ENSG00000170340/ENSG00000157350/ENSG00000139329/ENSG00000008513
GO:0071675	regulation of mononuclear cell migration	33	-2.26759	0.00176991	0.0421945	ENSG00000111199/ENSG00000163823/ENSG00000105329/ENSG00000106538/ENSG00000131981/ENSG00000145147/ENSG00000174600/ENSG00000197405/ENSG00000254087/ENSG00000182621/ENSG00000107562/ENSG00000158747/ENSG00000136999/ENSG00000166923
GO:0002686	negative regulation of leukocyte migration	32	-2.11357	0.0017762	0.0421945	ENSG00000134830/ENSG00000151882/ENSG00000213809/ENSG00000167851/ENSG00000145147/ENSG00000100292/ENSG00000189058/ENSG00000271447/ENSG00000106804/ENSG00000196839/ENSG00000182621/ENSG00000107562/ENSG00000158747/ENSG00000136999/ENSG00000166923
GO:0048333	mesodermal cell differentiation	32	-1.82539	0.0017762	0.0421945	ENSG00000150093/ENSG00000125378/ENSG00000107984/ENSG00000204610/ENSG00000145423/ENSG00000005884/ENSG00000176692/ENSG00000122641/ENSG00000077782/ENSG00000104313/ENSG00000075891/ENSG00000164171/ENSG00000077943/ENSG00000154342/ENSG00000103241/ENSG00000132470/ENSG00000136826
GO:1902547	regulation of cellular response to vascular endothelial growth factor stimulus	12	-1.94526	0.0017762	0.0421945	ENSG00000151388/ENSG00000135404/ENSG00000158125/ENSG00000184489/ENSG00000156140/ENSG00000183287/ENSG00000020181/ENSG00000011465
GO:2000249	regulation of actin cytoskeleton reorganization	32	-2.07891	0.0017762	0.0421945	ENSG00000175866/ENSG00000101336/ENSG00000141376/ENSG00000130755/ENSG00000141522/ENSG00000173156/ENSG00000180353/ENSG00000182578/ENSG00000105329/ENSG00000182511/ENSG00000120156/ENSG00000128298/ENSG00000079337/ENSG00000158769/ENSG00000185652/ENSG00000167657/ENSG00000170381/ENSG00000120899/ENSG00000134853
GO:0002689	negative regulation of leukocyte chemotaxis	13	-1.98277	0.00180832	0.0421945	ENSG00000213809/ENSG00000145147/ENSG00000271447/ENSG00000106804/ENSG00000158747/ENSG00000136999/ENSG00000166923
GO:0043374	CD8-positive, alpha-beta T cell differentiation	11	-1.91227	0.00181818	0.0421945	ENSG00000160685/ENSG00000182568/ENSG00000123338/ENSG00000171791/ENSG00000163508
GO:1900746	regulation of vascular endothelial growth factor signaling pathway	11	-1.99089	0.00181818	0.0421945	ENSG00000158125/ENSG00000184489/ENSG00000156140/ENSG00000183287/ENSG00000020181/ENSG00000011465
GO:0003188	heart valve formation	14	-1.90095	0.00183486	0.0421945	ENSG00000157554/ENSG00000141646/ENSG00000125398/ENSG00000130558/ENSG00000169242/ENSG00000164683/ENSG00000122691/ENSG00000179588/ENSG00000135547
GO:0010758	regulation of macrophage chemotaxis	14	-1.96652	0.00183486	0.0421945	ENSG00000111199/ENSG00000106538/ENSG00000174600/ENSG00000271447/ENSG00000197405/ENSG00000106804/ENSG00000120899
GO:0035404	histone-serine phosphorylation	10	1.90961	0.0021692	0.0421945	ENSG00000162409/ENSG00000132356/ENSG00000100749/ENSG00000149948/ENSG00000100784/ENSG00000087586/ENSG00000134057/ENSG00000178999
GO:0035815	positive regulation of renal sodium excretion	10	1.84985	0.0021692	0.0421945	ENSG00000149295/ENSG00000136160/ENSG00000006128/ENSG00000135744/ENSG00000078401
GO:0045793	positive regulation of cell size	10	1.82851	0.0021692	0.0421945	ENSG00000165731/ENSG00000152558/ENSG00000078401/ENSG00000004487/ENSG00000023287/ENSG00000080824/ENSG00000096384
GO:0051292	nuclear pore complex assembly	10	1.78967	0.0021692	0.0421945	ENSG00000124789/ENSG00000155561/ENSG00000109133/ENSG00000111581/ENSG00000102900/ENSG00000153207/ENSG00000110713/ENSG00000058804
GO:0050667	homocysteine metabolic process	14	1.83176	0.00218818	0.0421945	ENSG00000093010/ENSG00000160200/ENSG00000124275
GO:1901017	negative regulation of potassium ion transmembrane transporter activity	14	1.89575	0.00218818	0.0421945	ENSG00000077522/ENSG00000049759/ENSG00000198648/ENSG00000151150/ENSG00000169282/ENSG00000135932/ENSG00000116030
GO:2000001	regulation of DNA damage checkpoint	14	1.93456	0.00218818	0.0421945	ENSG00000092470/ENSG00000198563/ENSG00000079134/ENSG00000136104/ENSG00000008405/ENSG00000151876/ENSG00000183765/ENSG00000135249
GO:0042135	neurotransmitter catabolic process	11	1.9797	0.00221239	0.0421945	ENSG00000093010/ENSG00000077616/ENSG00000183044/ENSG00000189221/ENSG00000112294/ENSG00000150540
GO:0034501	protein localization to kinetochore	13	1.98708	0.00222717	0.0421945	ENSG00000172167/ENSG00000170312/ENSG00000156970/ENSG00000198824/ENSG00000040275/ENSG00000167842/ENSG00000137812/ENSG00000086827/ENSG00000178999/ENSG00000031691
GO:0045116	protein neddylation	13	1.94992	0.00222717	0.0421945	ENSG00000109184/ENSG00000144744/ENSG00000159593/ENSG00000100387/ENSG00000150401/ENSG00000114125/ENSG00000129559/ENSG00000043093
GO:0006999	nuclear pore organization	15	2.03115	0.00225225	0.0421945	ENSG00000163002/ENSG00000124789/ENSG00000138750/ENSG00000069248/ENSG00000155561/ENSG00000109133/ENSG00000111581/ENSG00000047410/ENSG00000085415/ENSG00000102900/ENSG00000153207
GO:0043968	histone H2A acetylation	15	1.87846	0.00225225	0.0421945	ENSG00000178028/ENSG00000127337/ENSG00000120616/ENSG00000185787/ENSG00000163875/ENSG00000123562/ENSG00000136518/ENSG00000071243/ENSG00000175792/ENSG00000183495/ENSG00000196367
GO:0006409	tRNA export from nucleus	32	2.46681	0.0022779	0.0421945	ENSG00000163002/ENSG00000124789/ENSG00000101146/ENSG00000138750/ENSG00000069248/ENSG00000108559/ENSG00000153201/ENSG00000139496/ENSG00000030066/ENSG00000155561/ENSG00000111581/ENSG00000136243/ENSG00000094914/ENSG00000132341/ENSG00000075188/ENSG00000093000/ENSG00000113569/ENSG00000047410/ENSG00000085415/ENSG00000102900/ENSG00000184575/ENSG00000126883/ENSG00000272391
GO:0009086	methionine biosynthetic process	12	2.02228	0.0022779	0.0421945	ENSG00000163738/ENSG00000124275/ENSG00000099810/ENSG00000145293/ENSG00000116984/ENSG00000149089
GO:0010649	regulation of cell communication by electrical coupling	12	1.84574	0.0022779	0.0421945	ENSG00000183023/ENSG00000113448/ENSG00000151150/ENSG00000143933/ENSG00000075142
GO:0010829	negative regulation of glucose transport	16	1.89319	0.0022779	0.0421945	ENSG00000166501/ENSG00000153823/ENSG00000106070/ENSG00000132356/ENSG00000197594/ENSG00000188729/ENSG00000168216/ENSG00000132376
GO:0016246	RNA interference	12	1.924	0.0022779	0.0421945	ENSG00000100697/ENSG00000123908/ENSG00000135900/ENSG00000180228/ENSG00000164362/ENSG00000124571/ENSG00000172409/ENSG00000113360
GO:0031062	positive regulation of histone methylation	32	1.88559	0.0022779	0.0421945	ENSG00000159086/ENSG00000138336/ENSG00000088305/ENSG00000147162/ENSG00000130711/ENSG00000143033/ENSG00000118513/ENSG00000096717/ENSG00000157212/ENSG00000100603/ENSG00000131845/ENSG00000074266/ENSG00000198730/ENSG00000118058/ENSG00000160679/ENSG00000158321/ENSG00000112511
GO:0033048	negative regulation of mitotic sister chromatid segregation	32	2.04677	0.0022779	0.0421945	ENSG00000164109/ENSG00000010244/ENSG00000112742/ENSG00000128789/ENSG00000156970/ENSG00000120129/ENSG00000144635/ENSG00000169679/ENSG00000086827/ENSG00000136014/ENSG00000134057/ENSG00000166851/ENSG00000047410/ENSG00000126226/ENSG00000149311/ENSG00000154473/ENSG00000117724/ENSG00000205629/ENSG00000101266/ENSG00000080986/ENSG00000173273/ENSG00000178295/ENSG00000134982
GO:0070911	global genome nucleotide-excision repair	32	1.98796	0.0022779	0.0421945	ENSG00000157450/ENSG00000177889/ENSG00000116030/ENSG00000100387/ENSG00000169139/ENSG00000123552/ENSG00000147400/ENSG00000158290/ENSG00000103275/ENSG00000163161/ENSG00000170315/ENSG00000167986/ENSG00000145736/ENSG00000136936/ENSG00000184900/ENSG00000188612/ENSG00000131778/ENSG00000150991/ENSG00000119318
GO:0071168	protein localization to chromatin	16	1.83861	0.0022779	0.0421945	ENSG00000106462/ENSG00000171320/ENSG00000164754/ENSG00000062650/ENSG00000166851/ENSG00000113648/ENSG00000099284/ENSG00000176476/ENSG00000139687
GO:0071431	tRNA-containing ribonucleoprotein complex export from nucleus	32	2.46681	0.0022779	0.0421945	ENSG00000163002/ENSG00000124789/ENSG00000101146/ENSG00000138750/ENSG00000069248/ENSG00000108559/ENSG00000153201/ENSG00000139496/ENSG00000030066/ENSG00000155561/ENSG00000111581/ENSG00000136243/ENSG00000094914/ENSG00000132341/ENSG00000075188/ENSG00000093000/ENSG00000113569/ENSG00000047410/ENSG00000085415/ENSG00000102900/ENSG00000184575/ENSG00000126883/ENSG00000272391
GO:0071459	protein localization to chromosome, centromeric region	16	1.99165	0.0022779	0.0421945	ENSG00000172167/ENSG00000170312/ENSG00000156970/ENSG00000198824/ENSG00000040275/ENSG00000167842/ENSG00000137812/ENSG00000086827/ENSG00000178999/ENSG00000031691/ENSG00000102974/ENSG00000139687
GO:0071872	cellular response to epinephrine stimulus	12	2.00299	0.0022779	0.0421945	ENSG00000184588/ENSG00000198626/ENSG00000113448/ENSG00000145545
GO:0006376	mRNA splice site selection	25	2.0134	0.00228311	0.0421945	ENSG00000117569/ENSG00000124562/ENSG00000185246/ENSG00000100650/ENSG00000108848/ENSG00000188529/ENSG00000154548/ENSG00000164985/ENSG00000136450/ENSG00000007392/ENSG00000124193/ENSG00000083896/ENSG00000099995/ENSG00000183431
GO:0015985	energy coupled proton transport, down electrochemical gradient	25	1.87271	0.00228311	0.0421945	ENSG00000124172/ENSG00000154723/ENSG00000165629/ENSG00000167283/ENSG00000125375/ENSG00000110955/ENSG00000116459/ENSG00000033627/ENSG00000152234/ENSG00000185344/ENSG00000110719/ENSG00000159199/ENSG00000154518/ENSG00000241468/ENSG00000169020/ENSG00000180389/ENSG00000135390/ENSG00000241837/ENSG00000165283
GO:0015986	ATP synthesis coupled proton transport	25	1.87271	0.00228311	0.0421945	ENSG00000124172/ENSG00000154723/ENSG00000165629/ENSG00000167283/ENSG00000125375/ENSG00000110955/ENSG00000116459/ENSG00000033627/ENSG00000152234/ENSG00000185344/ENSG00000110719/ENSG00000159199/ENSG00000154518/ENSG00000241468/ENSG00000169020/ENSG00000180389/ENSG00000135390/ENSG00000241837/ENSG00000165283
GO:0000281	mitotic cytokinesis	33	2.14597	0.00228833	0.0421945	ENSG00000117632/ENSG00000151150/ENSG00000137804/ENSG00000136108/ENSG00000112984/ENSG00000145715/ENSG00000138180/ENSG00000158411/ENSG00000161800/ENSG00000011426/ENSG00000021574/ENSG00000166851/ENSG00000137807/ENSG00000178996/ENSG00000090889/ENSG00000138182/ENSG00000067560/ENSG00000134982/ENSG00000147439/ENSG00000130340/ENSG00000101421/ENSG00000138592
GO:0010972	negative regulation of G2/M transition of mitotic cell cycle	26	1.91919	0.00229885	0.0421945	ENSG00000170312/ENSG00000135090/ENSG00000022267/ENSG00000159593/ENSG00000197299/ENSG00000145386/ENSG00000163781/ENSG00000108465/ENSG00000149948/ENSG00000170242/ENSG00000149311/ENSG00000140525/ENSG00000198783/ENSG00000135249/ENSG00000133302/ENSG00000136273/ENSG00000020922
GO:0042776	mitochondrial ATP synthesis coupled proton transport	18	1.90437	0.00230415	0.0421945	ENSG00000124172/ENSG00000154723/ENSG00000165629/ENSG00000167283/ENSG00000125375/ENSG00000110955/ENSG00000116459/ENSG00000152234/ENSG00000159199/ENSG00000154518/ENSG00000241468/ENSG00000169020/ENSG00000135390/ENSG00000241837/ENSG00000165283
GO:0000291	nuclear-transcribed mRNA catabolic process, exonucleolytic	31	1.98473	0.00231481	0.0421945	ENSG00000120699/ENSG00000123737/ENSG00000166889/ENSG00000130332/ENSG00000113300/ENSG00000198791/ENSG00000170860/ENSG00000164167/ENSG00000106355/ENSG00000272886/ENSG00000083520/ENSG00000155508/ENSG00000141698/ENSG00000151065
GO:0034314	Arp2/3 complex-mediated actin nucleation	31	1.93847	0.00231481	0.0421945	ENSG00000254585/ENSG00000133627/ENSG00000145703/ENSG00000106299/ENSG00000112290/ENSG00000138660/ENSG00000197045/ENSG00000132254/ENSG00000138443/ENSG00000106526/ENSG00000164144/ENSG00000241685/ENSG00000138071/ENSG00000204713/ENSG00000111229/ENSG00000162704/ENSG00000130429
GO:1902100	negative regulation of metaphase/anaphase transition of cell cycle	31	2.06829	0.00231481	0.0421945	ENSG00000164109/ENSG00000010244/ENSG00000112742/ENSG00000128789/ENSG00000156970/ENSG00000120129/ENSG00000144635/ENSG00000169679/ENSG00000086827/ENSG00000136014/ENSG00000134057/ENSG00000166851/ENSG00000047410/ENSG00000126226/ENSG00000149311/ENSG00000154473/ENSG00000117724/ENSG00000205629/ENSG00000101266/ENSG00000080986
GO:0007099	centriole replication	27	2.1166	0.002331	0.0421945	ENSG00000156876/ENSG00000142731/ENSG00000145632/ENSG00000103995/ENSG00000174799/ENSG00000151849/ENSG00000103540/ENSG00000123374/ENSG00000182923/ENSG00000147400/ENSG00000101624/ENSG00000123473/ENSG00000198920/ENSG00000181163/ENSG00000119541/ENSG00000165325/ENSG00000163611/ENSG00000112877/ENSG00000012048
GO:0009303	rRNA transcription	27	1.86057	0.002331	0.0421945	ENSG00000130935/ENSG00000115750/ENSG00000119041/ENSG00000155438/ENSG00000158796/ENSG00000106723/ENSG00000125484/ENSG00000113648/ENSG00000099956/ENSG00000099284/ENSG00000155115/ENSG00000122034/ENSG00000125630/ENSG00000115053/ENSG00000214274
GO:0016572	histone phosphorylation	34	1.8205	0.002331	0.0421945	ENSG00000166501/ENSG00000096968/ENSG00000170312/ENSG00000119048/ENSG00000162409/ENSG00000132356/ENSG00000100749/ENSG00000149948/ENSG00000100784/ENSG00000123374/ENSG00000087586/ENSG00000134057/ENSG00000113648/ENSG00000149311/ENSG00000178999/ENSG00000145041
GO:0033046	negative regulation of sister chromatid segregation	34	2.04636	0.002331	0.0421945	ENSG00000164109/ENSG00000010244/ENSG00000112742/ENSG00000128789/ENSG00000156970/ENSG00000120129/ENSG00000144635/ENSG00000169679/ENSG00000062650/ENSG00000086827/ENSG00000136014/ENSG00000134057/ENSG00000166851/ENSG00000047410/ENSG00000126226/ENSG00000149311/ENSG00000154473/ENSG00000117724/ENSG00000205629/ENSG00000101266/ENSG00000080986/ENSG00000173273/ENSG00000178295/ENSG00000134982
GO:0044786	cell cycle DNA replication	34	1.93252	0.002331	0.0421945	ENSG00000108055/ENSG00000138346/ENSG00000093009/ENSG00000163950/ENSG00000097046/ENSG00000135336/ENSG00000129173/ENSG00000132646/ENSG00000101972/ENSG00000163904/ENSG00000183765/ENSG00000132604/ENSG00000109670/ENSG00000147601/ENSG00000198783/ENSG00000075131/ENSG00000159147/ENSG00000026036/ENSG00000072501/ENSG00000020922
GO:0051031	tRNA transport	34	2.44939	0.002331	0.0421945	ENSG00000163002/ENSG00000124789/ENSG00000101146/ENSG00000138750/ENSG00000069248/ENSG00000108559/ENSG00000153201/ENSG00000139496/ENSG00000030066/ENSG00000155561/ENSG00000111581/ENSG00000136243/ENSG00000094914/ENSG00000132341/ENSG00000075188/ENSG00000093000/ENSG00000113569/ENSG00000047410/ENSG00000196860/ENSG00000085415/ENSG00000102900/ENSG00000184575/ENSG00000126883/ENSG00000272391
GO:0051932	synaptic transmission, GABAergic	34	1.96002	0.002331	0.0421945	ENSG00000145864/ENSG00000022355/ENSG00000149295/ENSG00000152910/ENSG00000006128/ENSG00000113327/ENSG00000154822/ENSG00000180914/ENSG00000135312/ENSG00000157103/ENSG00000196712/ENSG00000106976/ENSG00000133703/ENSG00000136238
GO:0060384	innervation	24	2.05747	0.002331	0.0421945	ENSG00000145864/ENSG00000188517/ENSG00000198400/ENSG00000099250/ENSG00000184564/ENSG00000016082/ENSG00000198722/ENSG00000075213/ENSG00000165731/ENSG00000186297/ENSG00000135919/ENSG00000141622/ENSG00000166206/ENSG00000174013
GO:0070979	protein K11-linked ubiquitination	27	1.8967	0.002331	0.0421945	ENSG00000077152/ENSG00000175063/ENSG00000119048/ENSG00000129055/ENSG00000077721/ENSG00000164162/ENSG00000104343/ENSG00000109332/ENSG00000185651/ENSG00000089053/ENSG00000153107/ENSG00000094880/ENSG00000170035/ENSG00000053900/ENSG00000130177/ENSG00000004897/ENSG00000176386/ENSG00000186591
GO:0007620	copulation	19	1.86718	0.00233645	0.0421945	ENSG00000121989/ENSG00000136160/ENSG00000006128/ENSG00000169860/ENSG00000183044/ENSG00000180914/ENSG00000135919
GO:0010569	regulation of double-strand break repair via homologous recombination	19	1.9746	0.00233645	0.0421945	ENSG00000182263/ENSG00000132436/ENSG00000111247/ENSG00000163605/ENSG00000127311/ENSG00000051341/ENSG00000166848/ENSG00000164808/ENSG00000004487/ENSG00000026036/ENSG00000051180/ENSG00000185480/ENSG00000149554
GO:0031935	regulation of chromatin silencing	19	2.0944	0.00233645	0.0421945	ENSG00000138336/ENSG00000156802/ENSG00000147854/ENSG00000111875/ENSG00000119778/ENSG00000093009/ENSG00000096717/ENSG00000198160/ENSG00000131845/ENSG00000169375/ENSG00000137309
GO:0033522	histone H2A ubiquitination	19	1.95482	0.00233645	0.0421945	ENSG00000119048/ENSG00000163602/ENSG00000183337/ENSG00000077721/ENSG00000104517/ENSG00000024048/ENSG00000121481/ENSG00000115289/ENSG00000158290/ENSG00000113558/ENSG00000204227/ENSG00000167986
GO:0035812	renal sodium excretion	19	1.86951	0.00233645	0.0421945	ENSG00000093010/ENSG00000149295/ENSG00000136160/ENSG00000006128/ENSG00000135744/ENSG00000078401/ENSG00000145244/ENSG00000126895
GO:0035813	regulation of renal sodium excretion	19	1.86951	0.00233645	0.0421945	ENSG00000093010/ENSG00000149295/ENSG00000136160/ENSG00000006128/ENSG00000135744/ENSG00000078401/ENSG00000145244/ENSG00000126895
GO:0042276	error-prone translesion synthesis	19	2.02353	0.00233645	0.0421945	ENSG00000100479/ENSG00000133119/ENSG00000122008/ENSG00000009413/ENSG00000163918/ENSG00000111445/ENSG00000135945/ENSG00000132646/ENSG00000101751/ENSG00000106399/ENSG00000170315
GO:0007064	mitotic sister chromatid cohesion	23	2.1118	0.00235294	0.0421945	ENSG00000108055/ENSG00000083642/ENSG00000121579/ENSG00000136982/ENSG00000100918/ENSG00000164754/ENSG00000062650/ENSG00000164190/ENSG00000113648/ENSG00000198887/ENSG00000121892/ENSG00000173273/ENSG00000143442/ENSG00000133302/ENSG00000139687/ENSG00000156831/ENSG00000072501
GO:0060765	regulation of androgen receptor signaling pathway	23	1.98631	0.00235294	0.0421945	ENSG00000104332/ENSG00000114861/ENSG00000116478/ENSG00000127870/ENSG00000167333/ENSG00000096717/ENSG00000108654/ENSG00000106245
GO:0000381	regulation of alternative mRNA splicing, via spliceosome	35	1.79903	0.00236407	0.0421945	ENSG00000078328/ENSG00000161547/ENSG00000076053/ENSG00000136527/ENSG00000154548/ENSG00000147274/ENSG00000100320/ENSG00000003756/ENSG00000108654/ENSG00000139767/ENSG00000139793/ENSG00000150459/ENSG00000152332/ENSG00000185272/ENSG00000162385/ENSG00000159409/ENSG00000124193/ENSG00000265241/ENSG00000099995/ENSG00000119707/ENSG00000157540/ENSG00000173933
GO:0051985	negative regulation of chromosome segregation	35	2.06118	0.00236407	0.0421945	ENSG00000164109/ENSG00000010244/ENSG00000112742/ENSG00000128789/ENSG00000156970/ENSG00000120129/ENSG00000144635/ENSG00000169679/ENSG00000062650/ENSG00000086827/ENSG00000136014/ENSG00000134057/ENSG00000166851/ENSG00000047410/ENSG00000126226/ENSG00000149311/ENSG00000154473/ENSG00000117724/ENSG00000205629/ENSG00000101266/ENSG00000080986/ENSG00000173273/ENSG00000178295/ENSG00000134982
GO:0090503	RNA phosphodiester bond hydrolysis, exonucleolytic	35	1.8697	0.00236407	0.0421945	ENSG00000120699/ENSG00000123737/ENSG00000138767/ENSG00000113300/ENSG00000198791/ENSG00000171824/ENSG00000125107/ENSG00000174840/ENSG00000083520/ENSG00000088930/ENSG00000155508/ENSG00000196678/ENSG00000111596/ENSG00000104626/ENSG00000076043/ENSG00000138035/ENSG00000132773/ENSG00000075914
GO:0031577	spindle checkpoint	36	1.9926	0.00236967	0.0421945	ENSG00000164109/ENSG00000010244/ENSG00000112742/ENSG00000128789/ENSG00000156970/ENSG00000040275/ENSG00000120129/ENSG00000144635/ENSG00000137812/ENSG00000169679/ENSG00000086827/ENSG00000136014/ENSG00000134057/ENSG00000166851/ENSG00000047410/ENSG00000126226/ENSG00000149311/ENSG00000154473/ENSG00000117724/ENSG00000205629/ENSG00000178999/ENSG00000101266/ENSG00000080986
GO:0042769	DNA damage response, detection of DNA damage	36	1.94213	0.00236967	0.0421945	ENSG00000119048/ENSG00000133119/ENSG00000100387/ENSG00000163918/ENSG00000149948/ENSG00000111445/ENSG00000070950/ENSG00000132646/ENSG00000077514/ENSG00000086061/ENSG00000158290/ENSG00000162607/ENSG00000106399/ENSG00000170315/ENSG00000167986/ENSG00000061794/ENSG00000143476
GO:0006270	DNA replication initiation	39	1.80808	0.0023753	0.0421945	ENSG00000100479/ENSG00000101868/ENSG00000198056/ENSG00000163781/ENSG00000065328/ENSG00000093009/ENSG00000076003/ENSG00000175305/ENSG00000097046/ENSG00000135336/ENSG00000115947/ENSG00000091651/ENSG00000123374/ENSG00000164815/ENSG00000085840/ENSG00000112118/ENSG00000124535/ENSG00000133302/ENSG00000104738/ENSG00000094804
GO:0016574	histone ubiquitination	39	2.04682	0.0023753	0.0421945	ENSG00000119048/ENSG00000166477/ENSG00000177889/ENSG00000163602/ENSG00000183337/ENSG00000111752/ENSG00000077721/ENSG00000104517/ENSG00000024048/ENSG00000121481/ENSG00000115289/ENSG00000095787/ENSG00000178691/ENSG00000198730/ENSG00000170142/ENSG00000134371/ENSG00000158290/ENSG00000113558/ENSG00000204227/ENSG00000167986/ENSG00000004487
GO:0050685	positive regulation of mRNA processing	22	2.04705	0.0023753	0.0421945	ENSG00000107864/ENSG00000166477/ENSG00000136527/ENSG00000147274/ENSG00000100603/ENSG00000136937/ENSG00000134057/ENSG00000143368/ENSG00000134371/ENSG00000185522/ENSG00000188816/ENSG00000109971/ENSG00000159409/ENSG00000071626/ENSG00000114503
GO:0045841	negative regulation of mitotic metaphase/anaphase transition	30	2.04681	0.00238663	0.0421945	ENSG00000164109/ENSG00000010244/ENSG00000112742/ENSG00000128789/ENSG00000156970/ENSG00000120129/ENSG00000144635/ENSG00000169679/ENSG00000086827/ENSG00000136014/ENSG00000134057/ENSG00000166851/ENSG00000047410/ENSG00000126226/ENSG00000149311/ENSG00000154473/ENSG00000117724/ENSG00000205629/ENSG00000101266/ENSG00000080986/ENSG00000178295/ENSG00000134982
GO:0071174	mitotic spindle checkpoint	30	2.04681	0.00238663	0.0421945	ENSG00000164109/ENSG00000010244/ENSG00000112742/ENSG00000128789/ENSG00000156970/ENSG00000120129/ENSG00000144635/ENSG00000169679/ENSG00000086827/ENSG00000136014/ENSG00000134057/ENSG00000166851/ENSG00000047410/ENSG00000126226/ENSG00000149311/ENSG00000154473/ENSG00000117724/ENSG00000205629/ENSG00000101266/ENSG00000080986/ENSG00000178295/ENSG00000134982
GO:0098534	centriole assembly	30	2.00972	0.00238663	0.0421945	ENSG00000156876/ENSG00000142731/ENSG00000145632/ENSG00000162004/ENSG00000205250/ENSG00000103995/ENSG00000174799/ENSG00000151849/ENSG00000103540/ENSG00000123374/ENSG00000182923/ENSG00000147400/ENSG00000101624/ENSG00000123473/ENSG00000198920/ENSG00000181163/ENSG00000119541/ENSG00000165325/ENSG00000163611/ENSG00000112877/ENSG00000012048
GO:2000816	negative regulation of mitotic sister chromatid separation	30	2.04681	0.00238663	0.0421945	ENSG00000164109/ENSG00000010244/ENSG00000112742/ENSG00000128789/ENSG00000156970/ENSG00000120129/ENSG00000144635/ENSG00000169679/ENSG00000086827/ENSG00000136014/ENSG00000134057/ENSG00000166851/ENSG00000047410/ENSG00000126226/ENSG00000149311/ENSG00000154473/ENSG00000117724/ENSG00000205629/ENSG00000101266/ENSG00000080986/ENSG00000178295/ENSG00000134982
GO:0006099	tricarboxylic acid cycle	28	1.85007	0.00239234	0.0421945	ENSG00000138413/ENSG00000150768/ENSG00000136143/ENSG00000163541/ENSG00000197444/ENSG00000112992/ENSG00000168291/ENSG00000014641/ENSG00000146701/ENSG00000204370/ENSG00000091140/ENSG00000062485/ENSG00000138400/ENSG00000091483/ENSG00000131828/ENSG00000143252/ENSG00000101365
GO:0007094	mitotic spindle assembly checkpoint	28	2.02466	0.00239234	0.0421945	ENSG00000164109/ENSG00000010244/ENSG00000112742/ENSG00000128789/ENSG00000156970/ENSG00000120129/ENSG00000144635/ENSG00000169679/ENSG00000086827/ENSG00000136014/ENSG00000134057/ENSG00000166851/ENSG00000047410/ENSG00000126226/ENSG00000149311/ENSG00000154473/ENSG00000117724/ENSG00000205629/ENSG00000080986/ENSG00000178295/ENSG00000134982
GO:0008608	attachment of spindle microtubules to kinetochore	28	2.03281	0.00239234	0.0421945	ENSG00000010244/ENSG00000198824/ENSG00000167842/ENSG00000137812/ENSG00000070831/ENSG00000161800/ENSG00000165660/ENSG00000134057/ENSG00000138778/ENSG00000142945/ENSG00000154473/ENSG00000117650/ENSG00000129810/ENSG00000178999/ENSG00000114346/ENSG00000085415/ENSG00000076382/ENSG00000080986/ENSG00000139687/ENSG00000134982
GO:1902750	negative regulation of cell cycle G2/M phase transition	28	1.78183	0.00239234	0.0421945	ENSG00000170312/ENSG00000135090/ENSG00000022267/ENSG00000159593/ENSG00000197299/ENSG00000145386/ENSG00000163781/ENSG00000108465/ENSG00000149948/ENSG00000170242/ENSG00000113648/ENSG00000149311/ENSG00000140525/ENSG00000198783/ENSG00000135249/ENSG00000133302/ENSG00000136273/ENSG00000020922
GO:0000387	spliceosomal snRNP assembly	38	1.77635	0.00240385	0.0421945	ENSG00000124562/ENSG00000139343/ENSG00000167088/ENSG00000064703/ENSG00000205571/ENSG00000086589/ENSG00000188529/ENSG00000154548/ENSG00000172062/ENSG00000142252/ENSG00000100462/ENSG00000023734/ENSG00000116455/ENSG00000046647/ENSG00000075856/ENSG00000137574/ENSG00000174231/ENSG00000125835/ENSG00000143977/ENSG00000074201
GO:0007080	mitotic metaphase plate congression	38	1.80326	0.00240385	0.0421945	ENSG00000134222/ENSG00000134690/ENSG00000198824/ENSG00000040275/ENSG00000118193/ENSG00000167842/ENSG00000083937/ENSG00000179041/ENSG00000255112/ENSG00000086827/ENSG00000134057/ENSG00000121621/ENSG00000086065/ENSG00000138778/ENSG00000142945/ENSG00000094880/ENSG00000085415/ENSG00000237649/ENSG00000080986/ENSG00000119541
GO:2000779	regulation of double-strand break repair	38	1.73374	0.00240385	0.0421945	ENSG00000182263/ENSG00000132436/ENSG00000111247/ENSG00000163605/ENSG00000080345/ENSG00000127311/ENSG00000051341/ENSG00000149948/ENSG00000104517/ENSG00000124795/ENSG00000166848/ENSG00000164808/ENSG00000166439/ENSG00000109685/ENSG00000133302/ENSG00000004487/ENSG00000026036/ENSG00000051180/ENSG00000185480/ENSG00000149554
GO:0030488	tRNA methylation	29	1.84119	0.00242131	0.0421945	ENSG00000107614/ENSG00000138050/ENSG00000137760/ENSG00000122435/ENSG00000059588/ENSG00000174173/ENSG00000241058/ENSG00000068438/ENSG00000089195/ENSG00000066651/ENSG00000126814/ENSG00000171103
GO:0043928	exonucleolytic nuclear-transcribed mRNA catabolic process involved in deadenylation-dependent decay	29	1.98877	0.00242131	0.0421945	ENSG00000120699/ENSG00000123737/ENSG00000166889/ENSG00000130332/ENSG00000113300/ENSG00000198791/ENSG00000170860/ENSG00000164167/ENSG00000106355/ENSG00000272886/ENSG00000083520/ENSG00000155508/ENSG00000141698/ENSG00000151065
GO:0071173	spindle assembly checkpoint	29	2.05089	0.00242131	0.0421945	ENSG00000164109/ENSG00000010244/ENSG00000112742/ENSG00000128789/ENSG00000156970/ENSG00000120129/ENSG00000144635/ENSG00000137812/ENSG00000169679/ENSG00000086827/ENSG00000136014/ENSG00000134057/ENSG00000166851/ENSG00000047410/ENSG00000126226/ENSG00000149311/ENSG00000154473/ENSG00000117724/ENSG00000205629/ENSG00000080986
GO:0031055	chromatin remodeling at centromere	42	1.80181	0.00244499	0.0421945	ENSG00000129534/ENSG00000137812/ENSG00000123219/ENSG00000119969/ENSG00000166582/ENSG00000102054/ENSG00000197061/ENSG00000145241/ENSG00000102384/ENSG00000163041/ENSG00000132475/ENSG00000162521/ENSG00000166451/ENSG00000104147/ENSG00000153147/ENSG00000123485/ENSG00000181163/ENSG00000031691/ENSG00000151725/ENSG00000175792
GO:0045839	negative regulation of mitotic nuclear division	41	1.83742	0.002457	0.0421945	ENSG00000172167/ENSG00000164109/ENSG00000010244/ENSG00000112742/ENSG00000102760/ENSG00000128789/ENSG00000156970/ENSG00000120129/ENSG00000144635/ENSG00000169679/ENSG00000086827/ENSG00000136014/ENSG00000134057/ENSG00000166851/ENSG00000047410/ENSG00000126226/ENSG00000149311/ENSG00000154473/ENSG00000117724/ENSG00000205629/ENSG00000101266/ENSG00000080986/ENSG00000173273
GO:0061640	cytoskeleton-dependent cytokinesis	41	2.08098	0.002457	0.0421945	ENSG00000117632/ENSG00000151150/ENSG00000137804/ENSG00000136108/ENSG00000112984/ENSG00000145715/ENSG00000138180/ENSG00000158411/ENSG00000161800/ENSG00000011426/ENSG00000021574/ENSG00000166851/ENSG00000155816/ENSG00000137807/ENSG00000178999/ENSG00000178996/ENSG00000138071/ENSG00000090889/ENSG00000138182/ENSG00000164961/ENSG00000067560/ENSG00000134982/ENSG00000147439/ENSG00000130340/ENSG00000101421…
GO:0007077	mitotic nuclear envelope disassembly	44	2.4005	0.00246914	0.0421945	ENSG00000166501/ENSG00000163002/ENSG00000124789/ENSG00000170312/ENSG00000101146/ENSG00000138750/ENSG00000134324/ENSG00000069248/ENSG00000108559/ENSG00000100749/ENSG00000153201/ENSG00000139496/ENSG00000030066/ENSG00000155561/ENSG00000111581/ENSG00000136243/ENSG00000094914/ENSG00000075188/ENSG00000093000/ENSG00000134057/ENSG00000113569/ENSG00000166851/ENSG00000047410/ENSG00000157456/ENSG00000205423…
GO:0010501	RNA secondary structure unwinding	44	2.07372	0.00246914	0.0421945	ENSG00000173809/ENSG00000134698/ENSG00000064703/ENSG00000123908/ENSG00000198563/ENSG00000088205/ENSG00000079785/ENSG00000109832/ENSG00000100201/ENSG00000161960/ENSG00000174953/ENSG00000152670/ENSG00000108654/ENSG00000213782/ENSG00000123136/ENSG00000136271/ENSG00000118197/ENSG00000125485/ENSG00000156976/ENSG00000215301/ENSG00000178105/ENSG00000107625/ENSG00000067048/ENSG00000165732/ENSG00000089737…
GO:0030071	regulation of mitotic metaphase/anaphase transition	44	2.13449	0.00246914	0.0421945	ENSG00000175063/ENSG00000164109/ENSG00000010244/ENSG00000112742/ENSG00000128789/ENSG00000156970/ENSG00000120129/ENSG00000144635/ENSG00000169679/ENSG00000164162/ENSG00000126787/ENSG00000086827/ENSG00000136014/ENSG00000134057/ENSG00000166851/ENSG00000047410/ENSG00000138778/ENSG00000126226/ENSG00000149311/ENSG00000154473/ENSG00000117724/ENSG00000205629/ENSG00000094880/ENSG00000101266/ENSG00000080986…
GO:0006513	protein monoubiquitination	54	2.16164	0.00247525	0.0421945	ENSG00000077152/ENSG00000049759/ENSG00000119048/ENSG00000166477/ENSG00000069869/ENSG00000115392/ENSG00000100387/ENSG00000163602/ENSG00000183337/ENSG00000114742/ENSG00000121481/ENSG00000115289/ENSG00000095787/ENSG00000104343/ENSG00000198730/ENSG00000070950/ENSG00000170142/ENSG00000109332/ENSG00000134371/ENSG00000158290/ENSG00000074319/ENSG00000113558/ENSG00000110330/ENSG00000055130/ENSG00000107341…
GO:0046949	fatty-acyl-CoA biosynthetic process	43	1.70883	0.00247525	0.0421945	ENSG00000159445/ENSG00000164398/ENSG00000170522/ENSG00000123983/ENSG00000099194/ENSG00000012660/ENSG00000103740/ENSG00000068366/ENSG00000006530/ENSG00000118402/ENSG00000172497/ENSG00000197977/ENSG00000151726/ENSG00000119673/ENSG00000066322/ENSG00000149084/ENSG00000131238/ENSG00000119915/ENSG00000206527/ENSG00000184227/ENSG00000197142/ENSG00000196407/ENSG00000097021
GO:1902099	regulation of metaphase/anaphase transition of cell cycle	45	2.14263	0.00248139	0.0421945	ENSG00000175063/ENSG00000164109/ENSG00000010244/ENSG00000112742/ENSG00000128789/ENSG00000156970/ENSG00000120129/ENSG00000144635/ENSG00000169679/ENSG00000164162/ENSG00000126787/ENSG00000086827/ENSG00000136014/ENSG00000134057/ENSG00000166851/ENSG00000047410/ENSG00000138778/ENSG00000126226/ENSG00000149311/ENSG00000154473/ENSG00000117724/ENSG00000205629/ENSG00000094880/ENSG00000101266/ENSG00000080986…
GO:0000380	alternative mRNA splicing, via spliceosome	46	1.79118	0.00248756	0.0421945	ENSG00000078328/ENSG00000161547/ENSG00000076053/ENSG00000136527/ENSG00000154548/ENSG00000147274/ENSG00000100320/ENSG00000003756/ENSG00000108654/ENSG00000136450/ENSG00000139767/ENSG00000139793/ENSG00000116560/ENSG00000134453/ENSG00000150459/ENSG00000152332/ENSG00000185272/ENSG00000162385/ENSG00000159409/ENSG00000124193/ENSG00000004487/ENSG00000265241/ENSG00000099995/ENSG00000119707/ENSG00000157540…
GO:0007091	metaphase/anaphase transition of mitotic cell cycle	46	2.14179	0.00248756	0.0421945	ENSG00000175063/ENSG00000164109/ENSG00000010244/ENSG00000112742/ENSG00000128789/ENSG00000156970/ENSG00000120129/ENSG00000144635/ENSG00000169679/ENSG00000164162/ENSG00000126787/ENSG00000086827/ENSG00000136014/ENSG00000134057/ENSG00000166851/ENSG00000047410/ENSG00000138778/ENSG00000126226/ENSG00000149311/ENSG00000154473/ENSG00000117724/ENSG00000205629/ENSG00000094880/ENSG00000101266/ENSG00000080986…
GO:0010965	regulation of mitotic sister chromatid separation	46	2.14179	0.00248756	0.0421945	ENSG00000175063/ENSG00000164109/ENSG00000010244/ENSG00000112742/ENSG00000128789/ENSG00000156970/ENSG00000120129/ENSG00000144635/ENSG00000169679/ENSG00000164162/ENSG00000126787/ENSG00000086827/ENSG00000136014/ENSG00000134057/ENSG00000166851/ENSG00000047410/ENSG00000138778/ENSG00000126226/ENSG00000149311/ENSG00000154473/ENSG00000117724/ENSG00000205629/ENSG00000094880/ENSG00000101266/ENSG00000080986…
GO:0035336	long-chain fatty-acyl-CoA metabolic process	46	1.76499	0.00248756	0.0421945	ENSG00000159445/ENSG00000164398/ENSG00000170522/ENSG00000123983/ENSG00000099194/ENSG00000012660/ENSG00000103740/ENSG00000197601/ENSG00000068366/ENSG00000006530/ENSG00000118402/ENSG00000172497/ENSG00000197977/ENSG00000151726/ENSG00000119673/ENSG00000066322/ENSG00000064763/ENSG00000149084/ENSG00000131238/ENSG00000119915/ENSG00000206527/ENSG00000184227/ENSG00000197142/ENSG00000196407/ENSG00000097021
GO:0006695	cholesterol biosynthetic process	50	1.85666	0.00249377	0.0421945	ENSG00000186480/ENSG00000067064/ENSG00000112972/ENSG00000143815/ENSG00000113161/ENSG00000104549/ENSG00000079459/ENSG00000160752/ENSG00000162409/ENSG00000072310/ENSG00000132196/ENSG00000132356/ENSG00000109929/ENSG00000169714/ENSG00000110921/ENSG00000113578/ENSG00000052802/ENSG00000172893/ENSG00000173409/ENSG00000125629/ENSG00000147155/ENSG00000152904/ENSG00000160285/ENSG00000116133/ENSG00000167315
GO:0034508	centromere complex assembly	50	1.97986	0.00249377	0.0421945	ENSG00000129534/ENSG00000167842/ENSG00000137812/ENSG00000123219/ENSG00000119969/ENSG00000166582/ENSG00000102054/ENSG00000197061/ENSG00000145241/ENSG00000102384/ENSG00000163041/ENSG00000112701/ENSG00000132475/ENSG00000162521/ENSG00000138778/ENSG00000166451/ENSG00000104147/ENSG00000153147/ENSG00000117724/ENSG00000123485/ENSG00000181163/ENSG00000031691/ENSG00000143442/ENSG00000151725/ENSG00000175792…
GO:0043039	tRNA aminoacylation	50	1.92625	0.00249377	0.0421945	ENSG00000180817/ENSG00000164022/ENSG00000104835/ENSG00000162396/ENSG00000124802/ENSG00000117593/ENSG00000137513/ENSG00000154719/ENSG00000196305/ENSG00000116120/ENSG00000133706/ENSG00000113643/ENSG00000166986/ENSG00000115866/ENSG00000185418/ENSG00000134440/ENSG00000067704/ENSG00000059691/ENSG00000256525/ENSG00000140105/ENSG00000146282/ENSG00000113407/ENSG00000170445/ENSG00000065427/ENSG00000031698
GO:0090307	mitotic spindle assembly	50	1.81993	0.00249377	0.0421945	ENSG00000204899/ENSG00000182504/ENSG00000010244/ENSG00000126216/ENSG00000138160/ENSG00000083937/ENSG00000089685/ENSG00000275835/ENSG00000161800/ENSG00000088325/ENSG00000165660/ENSG00000255112/ENSG00000086065/ENSG00000091106/ENSG00000166851/ENSG00000047410/ENSG00000183765/ENSG00000117650/ENSG00000137807/ENSG00000178999/ENSG00000068796/ENSG00000237649/ENSG00000090889/ENSG00000119541/ENSG00000083535…
GO:0006418	tRNA aminoacylation for protein translation	47	1.88374	0.0025	0.0421945	ENSG00000180817/ENSG00000164022/ENSG00000104835/ENSG00000162396/ENSG00000124802/ENSG00000117593/ENSG00000137513/ENSG00000154719/ENSG00000196305/ENSG00000116120/ENSG00000133706/ENSG00000113643/ENSG00000166986/ENSG00000115866/ENSG00000185418/ENSG00000134440/ENSG00000067704/ENSG00000256525/ENSG00000140105/ENSG00000146282/ENSG00000113407/ENSG00000170445/ENSG00000065427/ENSG00000031698
GO:0030397	membrane disassembly	47	2.38069	0.0025	0.0421945	ENSG00000166501/ENSG00000163002/ENSG00000124789/ENSG00000170312/ENSG00000101146/ENSG00000138750/ENSG00000134324/ENSG00000069248/ENSG00000108559/ENSG00000100749/ENSG00000153201/ENSG00000139496/ENSG00000030066/ENSG00000155561/ENSG00000111581/ENSG00000136243/ENSG00000094914/ENSG00000075188/ENSG00000093000/ENSG00000134057/ENSG00000113569/ENSG00000166851/ENSG00000047410/ENSG00000157456/ENSG00000205423…
GO:0035337	fatty-acyl-CoA metabolic process	49	1.7585	0.0025	0.0421945	ENSG00000159445/ENSG00000164398/ENSG00000170522/ENSG00000123983/ENSG00000099194/ENSG00000012660/ENSG00000103740/ENSG00000197601/ENSG00000068366/ENSG00000006530/ENSG00000118402/ENSG00000172497/ENSG00000197977/ENSG00000151726/ENSG00000119673/ENSG00000066322/ENSG00000064763/ENSG00000149084
GO:0044784	metaphase/anaphase transition of cell cycle	47	2.14929	0.0025	0.0421945	ENSG00000175063/ENSG00000164109/ENSG00000010244/ENSG00000112742/ENSG00000128789/ENSG00000156970/ENSG00000120129/ENSG00000144635/ENSG00000169679/ENSG00000164162/ENSG00000126787/ENSG00000086827/ENSG00000136014/ENSG00000134057/ENSG00000166851/ENSG00000047410/ENSG00000138778/ENSG00000126226/ENSG00000149311/ENSG00000154473/ENSG00000117724/ENSG00000205629/ENSG00000094880/ENSG00000101266/ENSG00000080986…
GO:0046785	microtubule polymerization	49	2.17745	0.0025	0.0421945	ENSG00000116741/ENSG00000185133/ENSG00000204899/ENSG00000171368/ENSG00000134222/ENSG00000117632/ENSG00000112029/ENSG00000100503/ENSG00000010244/ENSG00000111276/ENSG00000126216/ENSG00000163539/ENSG00000104435/ENSG00000198718/ENSG00000010017/ENSG00000166503/ENSG00000159713/ENSG00000275835/ENSG00000151849
GO:0051081	nuclear envelope disassembly	47	2.38069	0.0025	0.0421945	ENSG00000166501/ENSG00000163002/ENSG00000124789/ENSG00000170312/ENSG00000101146/ENSG00000138750/ENSG00000134324/ENSG00000069248/ENSG00000108559/ENSG00000100749/ENSG00000153201/ENSG00000139496/ENSG00000030066/ENSG00000155561/ENSG00000111581/ENSG00000136243/ENSG00000094914/ENSG00000075188/ENSG00000093000/ENSG00000134057/ENSG00000113569/ENSG00000166851/ENSG00000047410/ENSG00000157456/ENSG00000205423…
GO:0070936	protein K48-linked ubiquitination	49	1.90006	0.0025	0.0421945	ENSG00000077152/ENSG00000049759/ENSG00000175063/ENSG00000176641/ENSG00000127870/ENSG00000085382/ENSG00000119048/ENSG00000204308/ENSG00000072401/ENSG00000077721/ENSG00000186187/ENSG00000170142/ENSG00000145495/ENSG00000109332/ENSG00000197329/ENSG00000140367/ENSG00000131508/ENSG00000110330/ENSG00000078747/ENSG00000107341/ENSG00000170035/ENSG00000118518/ENSG00000132388/ENSG00000078140
GO:0016126	sterol biosynthetic process	56	1.88278	0.00252525	0.0421945	ENSG00000186480/ENSG00000067064/ENSG00000112972/ENSG00000143815/ENSG00000113161/ENSG00000104549/ENSG00000079459/ENSG00000160752/ENSG00000162409/ENSG00000072310/ENSG00000132196/ENSG00000132356/ENSG00000109929/ENSG00000169714/ENSG00000110921/ENSG00000113578/ENSG00000052802/ENSG00000172893/ENSG00000173409/ENSG00000106617/ENSG00000125629/ENSG00000159348/ENSG00000133935/ENSG00000147155/ENSG00000152904…
GO:0043038	amino acid activation	51	1.92009	0.00252525	0.0421945	ENSG00000180817/ENSG00000164022/ENSG00000104835/ENSG00000162396/ENSG00000124802/ENSG00000117593/ENSG00000137513/ENSG00000154719/ENSG00000196305/ENSG00000116120/ENSG00000133706/ENSG00000113643/ENSG00000166986/ENSG00000115866/ENSG00000185418/ENSG00000134440/ENSG00000067704/ENSG00000059691/ENSG00000256525/ENSG00000140105/ENSG00000146282/ENSG00000113407/ENSG00000170445/ENSG00000065427/ENSG00000031698
GO:1902653	secondary alcohol biosynthetic process	51	1.87693	0.00252525	0.0421945	ENSG00000186480/ENSG00000067064/ENSG00000112972/ENSG00000143815/ENSG00000113161/ENSG00000104549/ENSG00000079459/ENSG00000160752/ENSG00000162409/ENSG00000072310/ENSG00000132196/ENSG00000132356/ENSG00000109929/ENSG00000169714/ENSG00000110921/ENSG00000113578/ENSG00000052802/ENSG00000172893/ENSG00000173409/ENSG00000125629/ENSG00000133935/ENSG00000147155/ENSG00000152904/ENSG00000160285/ENSG00000116133…
GO:1902850	microtubule cytoskeleton organization involved in mitosis	51	1.81213	0.00252525	0.0421945	ENSG00000204899/ENSG00000182504/ENSG00000010244/ENSG00000126216/ENSG00000138160/ENSG00000083937/ENSG00000089685/ENSG00000275835/ENSG00000161800/ENSG00000088325/ENSG00000165660/ENSG00000255112/ENSG00000086065/ENSG00000091106/ENSG00000166851/ENSG00000047410/ENSG00000183765/ENSG00000117650/ENSG00000137807/ENSG00000178999/ENSG00000068796/ENSG00000237649/ENSG00000090889/ENSG00000119541/ENSG00000083535…
GO:0000245	spliceosomal complex assembly	52	2.1834	0.00253165	0.0421945	ENSG00000117569/ENSG00000124562/ENSG00000185246/ENSG00000100650/ENSG00000167088/ENSG00000205571/ENSG00000108848/ENSG00000198563/ENSG00000188529/ENSG00000154548/ENSG00000140830/ENSG00000079785/ENSG00000115524/ENSG00000164985/ENSG00000003756/ENSG00000172062/ENSG00000136450/ENSG00000007392/ENSG00000075856/ENSG00000124193/ENSG00000101343/ENSG00000143977/ENSG00000083896/ENSG00000099995/ENSG00000183431
GO:0010389	regulation of G2/M transition of mitotic cell cycle	52	1.86529	0.00253165	0.0421945	ENSG00000140015/ENSG00000171033/ENSG00000185630/ENSG00000126803/ENSG00000170312/ENSG00000135090/ENSG00000022267/ENSG00000159593/ENSG00000197299/ENSG00000145386/ENSG00000163781/ENSG00000118193/ENSG00000108465/ENSG00000136104/ENSG00000149948/ENSG00000097046/ENSG00000170242/ENSG00000169375/ENSG00000149311/ENSG00000117724/ENSG00000140525/ENSG00000198783/ENSG00000135249/ENSG00000119541/ENSG00000133302…
GO:0033047	regulation of mitotic sister chromatid segregation	53	2.17468	0.00253165	0.0421945	ENSG00000175063/ENSG00000164109/ENSG00000010244/ENSG00000112742/ENSG00000128789/ENSG00000156970/ENSG00000120129/ENSG00000144635/ENSG00000169679/ENSG00000164162/ENSG00000126787/ENSG00000086827/ENSG00000136014/ENSG00000134057/ENSG00000166851/ENSG00000047410/ENSG00000138778/ENSG00000113648/ENSG00000126226/ENSG00000149311/ENSG00000154473/ENSG00000198887/ENSG00000117724/ENSG00000205629/ENSG00000094880…
GO:0051568	histone H3-K4 methylation	52	1.7582	0.00253165	0.0421945	ENSG00000168769/ENSG00000088305/ENSG00000147162/ENSG00000118513/ENSG00000178409/ENSG00000117000/ENSG00000183337/ENSG00000162961/ENSG00000157212/ENSG00000100603/ENSG00000055609/ENSG00000198730/ENSG00000116539/ENSG00000113648/ENSG00000118058/ENSG00000158321/ENSG00000004487/ENSG00000133665/ENSG00000164091/ENSG00000163348/ENSG00000012048/ENSG00000140395/ENSG00000187605
GO:0051784	negative regulation of nuclear division	53	1.89232	0.00253165	0.0421945	ENSG00000172167/ENSG00000112029/ENSG00000164109/ENSG00000010244/ENSG00000095002/ENSG00000112742/ENSG00000102760/ENSG00000128789/ENSG00000071242/ENSG00000156970/ENSG00000120129/ENSG00000144635/ENSG00000169679/ENSG00000113456/ENSG00000086827/ENSG00000136014/ENSG00000134057/ENSG00000166851/ENSG00000047410/ENSG00000126226/ENSG00000149311/ENSG00000154473/ENSG00000117724/ENSG00000205629/ENSG00000101266…
GO:0007052	mitotic spindle organization	48	1.91961	0.00253807	0.0421945	ENSG00000134222/ENSG00000117632/ENSG00000108055/ENSG00000145632/ENSG00000163539/ENSG00000126524/ENSG00000112742/ENSG00000138160/ENSG00000161800/ENSG00000132341/ENSG00000152253/ENSG00000088325/ENSG00000087586/ENSG00000121957/ENSG00000134057/ENSG00000041880/ENSG00000137807/ENSG00000178999/ENSG00000123473/ENSG00000068796/ENSG00000090889/ENSG00000080986/ENSG00000173273
GO:0051306	mitotic sister chromatid separation	48	2.14807	0.00253807	0.0421945	ENSG00000175063/ENSG00000164109/ENSG00000010244/ENSG00000112742/ENSG00000128789/ENSG00000156970/ENSG00000120129/ENSG00000144635/ENSG00000169679/ENSG00000164162/ENSG00000126787/ENSG00000086827/ENSG00000136014/ENSG00000134057/ENSG00000166851/ENSG00000047410/ENSG00000138778/ENSG00000126226/ENSG00000149311/ENSG00000154473/ENSG00000117724/ENSG00000205629/ENSG00000094880/ENSG00000101266/ENSG00000080986…
GO:0006301	postreplication repair	55	2.07853	0.00254453	0.0421945	ENSG00000100479/ENSG00000166803/ENSG00000119048/ENSG00000244687/ENSG00000163743/ENSG00000133119/ENSG00000095002/ENSG00000122008/ENSG00000071794/ENSG00000177889/ENSG00000103194/ENSG00000009413/ENSG00000163918/ENSG00000169139/ENSG00000077721/ENSG00000126804/ENSG00000136709/ENSG00000010072/ENSG00000111445/ENSG00000070950/ENSG00000135945/ENSG00000132646/ENSG00000077514/ENSG00000101751/ENSG00000106399…
GO:0043966	histone H3 acetylation	58	1.71954	0.00255754	0.0421945	ENSG00000151332/ENSG00000114166/ENSG00000152382/ENSG00000109911/ENSG00000187325/ENSG00000273841/ENSG00000119760/ENSG00000096717/ENSG00000148229/ENSG00000163875/ENSG00000111653/ENSG00000096070/ENSG00000221926/ENSG00000112200/ENSG00000135341/ENSG00000077684/ENSG00000169375/ENSG00000100425/ENSG00000099956/ENSG00000118058/ENSG00000083168/ENSG00000186462
GO:0033143	regulation of intracellular steroid hormone receptor signaling pathway	60	2.01779	0.0025641	0.0421945	ENSG00000104332/ENSG00000114861/ENSG00000016082/ENSG00000014123/ENSG00000116478/ENSG00000127870/ENSG00000145604/ENSG00000081307/ENSG00000048540/ENSG00000167333/ENSG00000280789/ENSG00000196792/ENSG00000100201/ENSG00000149269/ENSG00000096717/ENSG00000008405/ENSG00000120686/ENSG00000108654/ENSG00000125107/ENSG00000106245
GO:0051298	centrosome duplication	60	2.00983	0.0025641	0.0421945	ENSG00000156876/ENSG00000168944/ENSG00000142731/ENSG00000145632/ENSG00000170248/ENSG00000126216/ENSG00000118762/ENSG00000101639/ENSG00000103995/ENSG00000174799/ENSG00000083937/ENSG00000275835/ENSG00000151849/ENSG00000077254/ENSG00000103540/ENSG00000123374/ENSG00000255112/ENSG00000182923/ENSG00000086065/ENSG00000110172/ENSG00000147400/ENSG00000164953/ENSG00000101624/ENSG00000123473/ENSG00000082898…
GO:1902749	regulation of cell cycle G2/M phase transition	60	1.86924	0.0025641	0.0421945	ENSG00000140015/ENSG00000171033/ENSG00000185630/ENSG00000126803/ENSG00000170312/ENSG00000135090/ENSG00000022267/ENSG00000159593/ENSG00000197299/ENSG00000145386/ENSG00000163781/ENSG00000118193/ENSG00000108465/ENSG00000136104/ENSG00000149948/ENSG00000157212/ENSG00000097046/ENSG00000170242/ENSG00000166851/ENSG00000113648/ENSG00000169375/ENSG00000149311/ENSG00000117724/ENSG00000140525/ENSG00000181163…
GO:2001251	negative regulation of chromosome organization	60	2.06495	0.0025641	0.0421945	ENSG00000164109/ENSG00000010244/ENSG00000112742/ENSG00000128789/ENSG00000156970/ENSG00000107854/ENSG00000120129/ENSG00000144635/ENSG00000092199/ENSG00000169679/ENSG00000079246/ENSG00000062650/ENSG00000166848/ENSG00000086827/ENSG00000136014/ENSG00000134057/ENSG00000163041/ENSG00000132475/ENSG00000102977/ENSG00000166851/ENSG00000047410/ENSG00000126226/ENSG00000149311/ENSG00000154473/ENSG00000132604…
GO:0001510	RNA methylation	64	1.91619	0.00257069	0.0421945	ENSG00000107614/ENSG00000138050/ENSG00000137760/ENSG00000122435/ENSG00000178694/ENSG00000059588/ENSG00000174173/ENSG00000164603/ENSG00000086189/ENSG00000255561/ENSG00000241058/ENSG00000165819/ENSG00000068438/ENSG00000164944/ENSG00000089195/ENSG00000066651/ENSG00000126814/ENSG00000171103/ENSG00000145388/ENSG00000223705/ENSG00000168806/ENSG00000101654/ENSG00000137574/ENSG00000122687
GO:0050000	chromosome localization	64	1.818	0.00257069	0.0421945	ENSG00000134222/ENSG00000119048/ENSG00000134690/ENSG00000198824/ENSG00000040275/ENSG00000118193/ENSG00000167842/ENSG00000083937/ENSG00000179041/ENSG00000180336/ENSG00000126787/ENSG00000255112/ENSG00000086827/ENSG00000134057/ENSG00000121621/ENSG00000086065/ENSG00000138778/ENSG00000142945/ENSG00000155816/ENSG00000149311/ENSG00000168070/ENSG00000147601/ENSG00000117724/ENSG00000094880/ENSG00000085415…
GO:0033045	regulation of sister chromatid segregation	61	2.11205	0.00258398	0.0421945	ENSG00000175063/ENSG00000164109/ENSG00000010244/ENSG00000112742/ENSG00000128789/ENSG00000156970/ENSG00000120129/ENSG00000144635/ENSG00000169679/ENSG00000164162/ENSG00000062650/ENSG00000126787/ENSG00000086827/ENSG00000136014/ENSG00000134057/ENSG00000166851/ENSG00000047410/ENSG00000138778/ENSG00000113648/ENSG00000126226/ENSG00000149311/ENSG00000154473/ENSG00000198887/ENSG00000117724/ENSG00000205629…
GO:0034502	protein localization to chromosome	61	2.37154	0.00258398	0.0421945	ENSG00000172167/ENSG00000170312/ENSG00000163938/ENSG00000156970/ENSG00000106462/ENSG00000198824/ENSG00000040275/ENSG00000107854/ENSG00000167842/ENSG00000171320/ENSG00000137812/ENSG00000164754/ENSG00000062650/ENSG00000166848/ENSG00000086827/ENSG00000156261/ENSG00000102977/ENSG00000166851/ENSG00000164808/ENSG00000041880/ENSG00000164362/ENSG00000113648/ENSG00000150753/ENSG00000132604/ENSG00000166226…
GO:0043967	histone H4 acetylation	61	2.05562	0.00258398	0.0421945	ENSG00000147162/ENSG00000109911/ENSG00000178409/ENSG00000121579/ENSG00000174579/ENSG00000178028/ENSG00000127337/ENSG00000139620/ENSG00000096717/ENSG00000120616/ENSG00000185787/ENSG00000188895/ENSG00000163875/ENSG00000123562/ENSG00000103510/ENSG00000163166/ENSG00000111653/ENSG00000221926/ENSG00000136518/ENSG00000077684/ENSG00000128708/ENSG00000099956/ENSG00000185499/ENSG00000118058/ENSG00000071243…
GO:0006303	double-strand break repair via nonhomologous end joining	62	1.78373	0.00261097	0.0421945	ENSG00000174405/ENSG00000101868/ENSG00000198924/ENSG00000080345/ENSG00000177889/ENSG00000051341/ENSG00000116030/ENSG00000169139/ENSG00000149948/ENSG00000157212/ENSG00000079246/ENSG00000124795/ENSG00000197061/ENSG00000138376/ENSG00000158019/ENSG00000149311/ENSG00000163322/ENSG00000196419/ENSG00000185515/ENSG00000109685/ENSG00000187736/ENSG00000172977/ENSG00000152457/ENSG00000020922/ENSG00000122783…
GO:0006369	termination of RNA polymerase II transcription	62	2.19156	0.00261097	0.0421945	ENSG00000161547/ENSG00000155858/ENSG00000100650/ENSG00000139343/ENSG00000149532/ENSG00000198563/ENSG00000116754/ENSG00000167005/ENSG00000176102/ENSG00000079134/ENSG00000163950/ENSG00000115875/ENSG00000165494/ENSG00000136937/ENSG00000123136/ENSG00000116830/ENSG00000090060/ENSG00000119203/ENSG00000112081/ENSG00000136450/ENSG00000172409/ENSG00000160679/ENSG00000165934/ENSG00000162385/ENSG00000125835…
GO:0046324	regulation of glucose import	62	1.77477	0.00261097	0.0421945	ENSG00000153823/ENSG00000106070/ENSG00000111731/ENSG00000145675/ENSG00000135744/ENSG00000153291/ENSG00000132356/ENSG00000091039/ENSG00000119729/ENSG00000117461/ENSG00000110436/ENSG00000116473/ENSG00000111269/ENSG00000197594/ENSG00000188729/ENSG00000171105/ENSG00000106617/ENSG00000164362/ENSG00000162344/ENSG00000168216/ENSG00000179295/ENSG00000128989/ENSG00000163558/ENSG00000135828
GO:0048024	regulation of mRNA splicing, via spliceosome	62	2.20121	0.00261097	0.0421945	ENSG00000078328/ENSG00000116001/ENSG00000161547/ENSG00000076053/ENSG00000188529/ENSG00000136527/ENSG00000154548/ENSG00000163510/ENSG00000147274/ENSG00000100320/ENSG00000122566/ENSG00000115875/ENSG00000100603/ENSG00000003756/ENSG00000108654/ENSG00000143368/ENSG00000112081/ENSG00000096063/ENSG00000139767/ENSG00000139793/ENSG00000165119/ENSG00000150459/ENSG00000152332/ENSG00000185522/ENSG00000185272…
GO:0051303	establishment of chromosome localization	63	1.80939	0.0026178	0.0421945	ENSG00000134222/ENSG00000119048/ENSG00000134690/ENSG00000198824/ENSG00000040275/ENSG00000118193/ENSG00000167842/ENSG00000083937/ENSG00000179041/ENSG00000180336/ENSG00000126787/ENSG00000255112/ENSG00000086827/ENSG00000134057/ENSG00000121621/ENSG00000086065/ENSG00000138778/ENSG00000142945/ENSG00000155816/ENSG00000149311/ENSG00000168070/ENSG00000147601/ENSG00000117724/ENSG00000094880/ENSG00000085415…
GO:2001252	positive regulation of chromosome organization	63	1.71978	0.0026178	0.0421945	ENSG00000135549/ENSG00000174405/ENSG00000163938/ENSG00000107854/ENSG00000174953/ENSG00000126787/ENSG00000156261/ENSG00000151414/ENSG00000102977/ENSG00000147421/ENSG00000047410/ENSG00000113648/ENSG00000150753/ENSG00000107960/ENSG00000149311/ENSG00000198887/ENSG00000117650/ENSG00000132604/ENSG00000089022/ENSG00000166226/ENSG00000116560/ENSG00000178999/ENSG00000173273/ENSG00000133302/ENSG00000026036…
GO:0000726	non-recombinational repair	68	1.82136	0.00262467	0.0421945	ENSG00000134758/ENSG00000174405/ENSG00000101868/ENSG00000198924/ENSG00000080345/ENSG00000177889/ENSG00000051341/ENSG00000116030/ENSG00000169139/ENSG00000149948/ENSG00000157212/ENSG00000079246/ENSG00000124795/ENSG00000197061/ENSG00000138376/ENSG00000158019/ENSG00000149311/ENSG00000163322/ENSG00000196419/ENSG00000185515/ENSG00000109685/ENSG00000187736/ENSG00000172977/ENSG00000152457/ENSG00000020922…
GO:0006400	tRNA modification	68	1.99232	0.00262467	0.0421945	ENSG00000107614/ENSG00000165832/ENSG00000138050/ENSG00000137760/ENSG00000122435/ENSG00000043514/ENSG00000070061/ENSG00000059588/ENSG00000081307/ENSG00000151576/ENSG00000174173/ENSG00000241058/ENSG00000068438/ENSG00000089195/ENSG00000066651/ENSG00000189007/ENSG00000126814/ENSG00000171103/ENSG00000092094/ENSG00000169718/ENSG00000168806/ENSG00000105865/ENSG00000213638/ENSG00000100416/ENSG00000162971…
GO:1902581	multi-organism cellular localization	68	2.16059	0.00262467	0.0421945	ENSG00000163002/ENSG00000124789/ENSG00000136986/ENSG00000101146/ENSG00000138750/ENSG00000069248/ENSG00000198563/ENSG00000108559/ENSG00000196911/ENSG00000153201/ENSG00000139496/ENSG00000079134/ENSG00000030066/ENSG00000155561/ENSG00000182481/ENSG00000111581/ENSG00000136243/ENSG00000094914/ENSG00000132341/ENSG00000186432/ENSG00000155975/ENSG00000075188/ENSG00000093000/ENSG00000113569/ENSG00000047410…
GO:1902583	multi-organism intracellular transport	68	2.16059	0.00262467	0.0421945	ENSG00000163002/ENSG00000124789/ENSG00000136986/ENSG00000101146/ENSG00000138750/ENSG00000069248/ENSG00000198563/ENSG00000108559/ENSG00000196911/ENSG00000153201/ENSG00000139496/ENSG00000079134/ENSG00000030066/ENSG00000155561/ENSG00000182481/ENSG00000111581/ENSG00000136243/ENSG00000094914/ENSG00000132341/ENSG00000186432/ENSG00000155975/ENSG00000075188/ENSG00000093000/ENSG00000113569/ENSG00000047410…
GO:0090502	RNA phosphodiester bond hydrolysis, endonucleolytic	66	1.76805	0.0026455	0.0421945	ENSG00000100697/ENSG00000147679/ENSG00000123908/ENSG00000198860/ENSG00000135900/ENSG00000174371/ENSG00000178718/ENSG00000120158/ENSG00000179041/ENSG00000136104/ENSG00000148688/ENSG00000154743/ENSG00000146109/ENSG00000138231/ENSG00000124787/ENSG00000119203/ENSG00000120800/ENSG00000132541/ENSG00000173818/ENSG00000104356/ENSG00000135828/ENSG00000113360
GO:0032392	DNA geometric change	81	2.04835	0.00265252	0.0421945	ENSG00000164104/ENSG00000138346/ENSG00000189403/ENSG00000029993/ENSG00000136492/ENSG00000197299/ENSG00000127311/ENSG00000079785/ENSG00000093009/ENSG00000100387/ENSG00000076003/ENSG00000153922/ENSG00000079246/ENSG00000197275/ENSG00000165392/ENSG00000077097/ENSG00000127989/ENSG00000147400/ENSG00000158290/ENSG00000163161/ENSG00000135829/ENSG00000215301/ENSG00000131747/ENSG00000196419/ENSG00000156502…
GO:1904668	positive regulation of ubiquitin protein ligase activity	81	1.99151	0.00265252	0.0421945	ENSG00000175063/ENSG00000170312/ENSG00000112029/ENSG00000164109/ENSG00000163636/ENSG00000129084/ENSG00000041357/ENSG00000156970/ENSG00000106588/ENSG00000126067/ENSG00000072401/ENSG00000161057/ENSG00000100519/ENSG00000103035/ENSG00000164162/ENSG00000100567/ENSG00000134057/ENSG00000170142/ENSG00000100911/ENSG00000166851/ENSG00000089053/ENSG00000117399/ENSG00000159377/ENSG00000113558/ENSG00000154473…
GO:0051304	chromosome separation	67	2.27345	0.00265957	0.0421945	ENSG00000162669/ENSG00000175063/ENSG00000164109/ENSG00000010244/ENSG00000112742/ENSG00000128789/ENSG00000156970/ENSG00000163104/ENSG00000120129/ENSG00000144635/ENSG00000187790/ENSG00000169679/ENSG00000164162/ENSG00000077097/ENSG00000126787/ENSG00000086827/ENSG00000136014/ENSG00000197774/ENSG00000134057/ENSG00000166851/ENSG00000047410/ENSG00000138778/ENSG00000126226/ENSG00000149311/ENSG00000154473…
GO:0075733	intracellular transport of virus	67	2.15017	0.00265957	0.0421945	ENSG00000163002/ENSG00000124789/ENSG00000136986/ENSG00000101146/ENSG00000138750/ENSG00000069248/ENSG00000198563/ENSG00000108559/ENSG00000196911/ENSG00000153201/ENSG00000139496/ENSG00000079134/ENSG00000030066/ENSG00000155561/ENSG00000182481/ENSG00000111581/ENSG00000136243/ENSG00000094914/ENSG00000132341/ENSG00000186432/ENSG00000155975/ENSG00000075188/ENSG00000093000/ENSG00000113569/ENSG00000047410…
GO:0006998	nuclear envelope organization	82	2.28912	0.00266667	0.0421945	ENSG00000166501/ENSG00000163002/ENSG00000124789/ENSG00000170312/ENSG00000221914/ENSG00000101146/ENSG00000138750/ENSG00000134324/ENSG00000069248/ENSG00000108559/ENSG00000100749/ENSG00000091039/ENSG00000153201/ENSG00000139496/ENSG00000168476/ENSG00000116030/ENSG00000030066/ENSG00000155561/ENSG00000111581/ENSG00000120948/ENSG00000136243/ENSG00000094914/ENSG00000113575/ENSG00000021574/ENSG00000075188…
GO:0009301	snRNA transcription	70	2.08739	0.00266667	0.0421945	ENSG00000148835/ENSG00000137947/ENSG00000141425/ENSG00000134058/ENSG00000147669/ENSG00000144161/ENSG00000082258/ENSG00000164975/ENSG00000140307/ENSG00000153767/ENSG00000143493/ENSG00000165417/ENSG00000108506/ENSG00000273841/ENSG00000047315/ENSG00000173559/ENSG00000101413/ENSG00000188342/ENSG00000136937/ENSG00000197265/ENSG00000104613/ENSG00000112592/ENSG00000163125/ENSG00000102786/ENSG00000104299…
GO:0042795	snRNA transcription from RNA polymerase II promoter	70	2.08739	0.00266667	0.0421945	ENSG00000148835/ENSG00000137947/ENSG00000141425/ENSG00000134058/ENSG00000147669/ENSG00000144161/ENSG00000082258/ENSG00000164975/ENSG00000140307/ENSG00000153767/ENSG00000143493/ENSG00000165417/ENSG00000108506/ENSG00000273841/ENSG00000047315/ENSG00000173559/ENSG00000101413/ENSG00000188342/ENSG00000136937/ENSG00000197265/ENSG00000104613/ENSG00000112592/ENSG00000163125/ENSG00000102786/ENSG00000104299…
GO:0046794	transport of virus	70	2.17057	0.00266667	0.0421945	ENSG00000163002/ENSG00000124789/ENSG00000136986/ENSG00000101146/ENSG00000138750/ENSG00000069248/ENSG00000085832/ENSG00000198563/ENSG00000108559/ENSG00000196911/ENSG00000153201/ENSG00000139496/ENSG00000079134/ENSG00000030066/ENSG00000155561/ENSG00000182481/ENSG00000111581/ENSG00000136243/ENSG00000094914/ENSG00000132341/ENSG00000186432/ENSG00000155975/ENSG00000075188/ENSG00000093000/ENSG00000113569…
GO:0051225	spindle assembly	82	1.91651	0.00266667	0.0421945	ENSG00000204899/ENSG00000112029/ENSG00000182504/ENSG00000010244/ENSG00000126216/ENSG00000147874/ENSG00000138160/ENSG00000152240/ENSG00000101639/ENSG00000083937/ENSG00000089685/ENSG00000066279/ENSG00000275835/ENSG00000161800/ENSG00000214367/ENSG00000088325/ENSG00000165660/ENSG00000087586/ENSG00000092036/ENSG00000255112/ENSG00000182923/ENSG00000086065/ENSG00000112701/ENSG00000151414/ENSG00000091106…
GO:0051444	negative regulation of ubiquitin-protein transferase activity	80	1.90647	0.00266667	0.0421945	ENSG00000175063/ENSG00000170312/ENSG00000112029/ENSG00000164109/ENSG00000163636/ENSG00000129084/ENSG00000041357/ENSG00000156970/ENSG00000106588/ENSG00000126067/ENSG00000072401/ENSG00000161057/ENSG00000100519/ENSG00000103035/ENSG00000164162/ENSG00000100567/ENSG00000123374/ENSG00000136014/ENSG00000134057/ENSG00000170142/ENSG00000100911/ENSG00000089053/ENSG00000117399/ENSG00000159377/ENSG00000154473…
GO:0031145	anaphase-promoting complex-dependent catabolic process	79	2.10022	0.0026738	0.0421945	ENSG00000164611/ENSG00000175063/ENSG00000170312/ENSG00000145604/ENSG00000164109/ENSG00000163636/ENSG00000129084/ENSG00000041357/ENSG00000156970/ENSG00000106588/ENSG00000126067/ENSG00000072401/ENSG00000161057/ENSG00000100519/ENSG00000103035/ENSG00000164162/ENSG00000100567/ENSG00000087586/ENSG00000134057/ENSG00000170142/ENSG00000100911/ENSG00000166851/ENSG00000089053/ENSG00000117399/ENSG00000159377…
GO:0031058	positive regulation of histone modification	78	1.8325	0.0027027	0.0421945	ENSG00000016082/ENSG00000159086/ENSG00000138336/ENSG00000088305/ENSG00000147162/ENSG00000109819/ENSG00000130711/ENSG00000072310/ENSG00000184304/ENSG00000143033/ENSG00000118513/ENSG00000177889/ENSG00000113916/ENSG00000168556/ENSG00000096717/ENSG00000157212/ENSG00000100784/ENSG00000100603/ENSG00000131845/ENSG00000074266/ENSG00000164190/ENSG00000198730/ENSG00000134057/ENSG00000149311/ENSG00000099956…
GO:0051983	regulation of chromosome segregation	78	2.27507	0.0027027	0.0421945	ENSG00000175063/ENSG00000164109/ENSG00000010244/ENSG00000112742/ENSG00000128789/ENSG00000134644/ENSG00000156970/ENSG00000163029/ENSG00000120129/ENSG00000144635/ENSG00000070831/ENSG00000161800/ENSG00000169679/ENSG00000164162/ENSG00000062650/ENSG00000055917/ENSG00000126787/ENSG00000086827/ENSG00000136014/ENSG00000070950/ENSG00000134057/ENSG00000166851/ENSG00000047410/ENSG00000138778/ENSG00000142945…
GO:0006282	regulation of DNA repair	77	1.82918	0.00271739	0.0421945	ENSG00000182263/ENSG00000132436/ENSG00000244687/ENSG00000111247/ENSG00000189403/ENSG00000163605/ENSG00000080345/ENSG00000177889/ENSG00000170485/ENSG00000127311/ENSG00000051341/ENSG00000169139/ENSG00000149948/ENSG00000096717/ENSG00000104517/ENSG00000124795/ENSG00000166848/ENSG00000158019/ENSG00000132646/ENSG00000164808/ENSG00000162607/ENSG00000158161/ENSG00000166439/ENSG00000132604/ENSG00000163322…
GO:0031109	microtubule polymerization or depolymerization	77	1.7766	0.00271739	0.0421945	ENSG00000116741/ENSG00000185133/ENSG00000182628/ENSG00000204899/ENSG00000171368/ENSG00000015592/ENSG00000134222/ENSG00000117632/ENSG00000112029/ENSG00000100503/ENSG00000010244/ENSG00000111276/ENSG00000126216/ENSG00000163539/ENSG00000104435/ENSG00000136108/ENSG00000198718/ENSG00000010017/ENSG00000166503/ENSG00000159713/ENSG00000275835/ENSG00000151849/ENSG00000021574/ENSG00000121621/ENSG00000154839…
GO:0051437	positive regulation of ubiquitin-protein ligase activity involved in regulation of mitotic cell cycle transition	77	2.12897	0.00271739	0.0421945	ENSG00000175063/ENSG00000170312/ENSG00000112029/ENSG00000164109/ENSG00000163636/ENSG00000129084/ENSG00000041357/ENSG00000156970/ENSG00000106588/ENSG00000126067/ENSG00000072401/ENSG00000161057/ENSG00000100519/ENSG00000103035/ENSG00000164162/ENSG00000100567/ENSG00000134057/ENSG00000170142/ENSG00000100911/ENSG00000166851/ENSG00000089053/ENSG00000117399/ENSG00000159377/ENSG00000113558/ENSG00000154473…
GO:0006342	chromatin silencing	95	1.8262	0.0027248	0.0421945	ENSG00000138336/ENSG00000116478/ENSG00000119048/ENSG00000156802/ENSG00000147854/ENSG00000111875/ENSG00000196591/ENSG00000178409/ENSG00000119778/ENSG00000093009/ENSG00000164032/ENSG00000096717/ENSG00000198160/ENSG00000024048/ENSG00000162961/ENSG00000119969/ENSG00000131845/ENSG00000185787/ENSG00000197061/ENSG00000123562/ENSG00000141644/ENSG00000163041/ENSG00000132475/ENSG00000132275/ENSG00000113648…
GO:0016073	snRNA metabolic process	84	1.98418	0.0027248	0.0421945	ENSG00000148835/ENSG00000137947/ENSG00000141425/ENSG00000120699/ENSG00000123737/ENSG00000134058/ENSG00000147669/ENSG00000144161/ENSG00000082258/ENSG00000164975/ENSG00000140307/ENSG00000153767/ENSG00000143493/ENSG00000165417/ENSG00000108506/ENSG00000273841/ENSG00000047315/ENSG00000173559/ENSG00000101413/ENSG00000188342/ENSG00000136937/ENSG00000197265/ENSG00000104613/ENSG00000112592/ENSG00000163125…
GO:1905269	positive regulation of chromatin organization	84	1.87895	0.0027248	0.0421945	ENSG00000016082/ENSG00000159086/ENSG00000138336/ENSG00000088305/ENSG00000147162/ENSG00000109819/ENSG00000130711/ENSG00000072310/ENSG00000184304/ENSG00000143033/ENSG00000118513/ENSG00000177889/ENSG00000113916/ENSG00000168556/ENSG00000096717/ENSG00000198160/ENSG00000157212/ENSG00000100784/ENSG00000100603/ENSG00000131845/ENSG00000074266/ENSG00000164190/ENSG00000198730/ENSG00000134057/ENSG00000047410…
GO:0000724	double-strand break repair via homologous recombination	92	1.90262	0.00273973	0.0421945	ENSG00000182263/ENSG00000134758/ENSG00000146263/ENSG00000132436/ENSG00000196584/ENSG00000111247/ENSG00000156384/ENSG00000163605/ENSG00000197299/ENSG00000177889/ENSG00000127311/ENSG00000163029/ENSG00000051341/ENSG00000093009/ENSG00000173559/ENSG00000114742/ENSG00000100918/ENSG00000097046/ENSG00000185787/ENSG00000166848/ENSG00000125885/ENSG00000197275/ENSG00000100811/ENSG00000164808/ENSG00000149311…
GO:0000725	recombinational repair	93	1.94017	0.00273973	0.0421945	ENSG00000182263/ENSG00000134758/ENSG00000146263/ENSG00000171792/ENSG00000132436/ENSG00000196584/ENSG00000111247/ENSG00000156384/ENSG00000163605/ENSG00000197299/ENSG00000177889/ENSG00000127311/ENSG00000163029/ENSG00000051341/ENSG00000093009/ENSG00000173559/ENSG00000114742/ENSG00000100918/ENSG00000097046/ENSG00000185787/ENSG00000166848/ENSG00000125885/ENSG00000197275/ENSG00000100811/ENSG00000164808…
GO:0006368	transcription elongation from RNA polymerase II promoter	93	1.99272	0.00273973	0.0421945	ENSG00000164690/ENSG00000148835/ENSG00000137947/ENSG00000134058/ENSG00000166477/ENSG00000147669/ENSG00000130699/ENSG00000109911/ENSG00000070061/ENSG00000020426/ENSG00000082258/ENSG00000106462/ENSG00000140307/ENSG00000153767/ENSG00000165417/ENSG00000187325/ENSG00000120533/ENSG00000273841/ENSG00000047315/ENSG00000064313/ENSG00000129518/ENSG00000188342/ENSG00000136937/ENSG00000198730/ENSG00000197265…
GO:0006637	acyl-CoA metabolic process	92	1.75519	0.00273973	0.0421945	ENSG00000159445/ENSG00000109576/ENSG00000164398/ENSG00000170522/ENSG00000123983/ENSG00000150768/ENSG00000099194/ENSG00000136143/ENSG00000012660/ENSG00000103740/ENSG00000197601/ENSG00000124370/ENSG00000110921/ENSG00000068366/ENSG00000163541/ENSG00000006530/ENSG00000110435/ENSG00000118402/ENSG00000140876/ENSG00000143158/ENSG00000172497/ENSG00000197977/ENSG00000008311/ENSG00000168291/ENSG00000151726…
GO:0007051	spindle organization	100	1.98251	0.00273973	0.0421945	ENSG00000204899/ENSG00000168944/ENSG00000112029/ENSG00000182504/ENSG00000010244/ENSG00000126216/ENSG00000147874/ENSG00000112742/ENSG00000138160/ENSG00000152240/ENSG00000101639/ENSG00000099901/ENSG00000083937/ENSG00000089685/ENSG00000066279/ENSG00000275835/ENSG00000161800/ENSG00000214367/ENSG00000088325/ENSG00000021574/ENSG00000165660/ENSG00000087586/ENSG00000092036/ENSG00000255112/ENSG00000182923…
GO:0007098	centrosome cycle	75	1.98788	0.00273973	0.0421945	ENSG00000074935/ENSG00000156876/ENSG00000168944/ENSG00000142731/ENSG00000170312/ENSG00000145632/ENSG00000170248/ENSG00000126216/ENSG00000153140/ENSG00000138160/ENSG00000118762/ENSG00000101639/ENSG00000099901/ENSG00000103995/ENSG00000174799/ENSG00000083937/ENSG00000275835/ENSG00000151849/ENSG00000077254/ENSG00000103540/ENSG00000123374/ENSG00000087586/ENSG00000255112/ENSG00000182923/ENSG00000086065…
GO:0035383	thioester metabolic process	92	1.75519	0.00273973	0.0421945	ENSG00000159445/ENSG00000109576/ENSG00000164398/ENSG00000170522/ENSG00000123983/ENSG00000150768/ENSG00000099194/ENSG00000136143/ENSG00000012660/ENSG00000103740/ENSG00000197601/ENSG00000124370/ENSG00000110921/ENSG00000068366/ENSG00000163541/ENSG00000006530/ENSG00000110435/ENSG00000118402/ENSG00000140876/ENSG00000143158/ENSG00000172497/ENSG00000197977/ENSG00000008311/ENSG00000168291/ENSG00000151726…
GO:0000731	DNA synthesis involved in DNA repair	74	1.82483	0.00274725	0.0421945	ENSG00000100479/ENSG00000166803/ENSG00000196584/ENSG00000163743/ENSG00000138346/ENSG00000133119/ENSG00000111247/ENSG00000122008/ENSG00000136492/ENSG00000197299/ENSG00000103194/ENSG00000009413/ENSG00000174371/ENSG00000163918/ENSG00000178966/ENSG00000096717/ENSG00000126804/ENSG00000138376/ENSG00000010072/ENSG00000111445/ENSG00000165392/ENSG00000135945/ENSG00000132646/ENSG00000077514/ENSG00000101751…
GO:0006283	transcription-coupled nucleotide-excision repair	73	1.99135	0.00274725	0.0421945	ENSG00000134058/ENSG00000147669/ENSG00000133119/ENSG00000020426/ENSG00000205581/ENSG00000122008/ENSG00000100387/ENSG00000163918/ENSG00000166200/ENSG00000047315/ENSG00000084072/ENSG00000049167/ENSG00000111445/ENSG00000141030/ENSG00000144524/ENSG00000132646/ENSG00000077514/ENSG00000158290/ENSG00000168090/ENSG00000163161/ENSG00000106399/ENSG00000170315/ENSG00000163882/ENSG00000198783/ENSG00000167986…
GO:0006353	DNA-templated transcription, termination	101	2.34115	0.00274725	0.0421945	ENSG00000161547/ENSG00000143498/ENSG00000105849/ENSG00000155858/ENSG00000134058/ENSG00000100650/ENSG00000139343/ENSG00000147669/ENSG00000205571/ENSG00000149532/ENSG00000198563/ENSG00000020426/ENSG00000116754/ENSG00000115750/ENSG00000167005/ENSG00000176102/ENSG00000166012/ENSG00000079134/ENSG00000163950/ENSG00000115875/ENSG00000172062/ENSG00000165494/ENSG00000136937/ENSG00000100462/ENSG00000123136…
GO:0006415	translational termination	101	1.75476	0.00274725	0.0421945	ENSG00000175581/ENSG00000120333/ENSG00000164163/ENSG00000082515/ENSG00000135900/ENSG00000198015/ENSG00000189369/ENSG00000175110/ENSG00000239789/ENSG00000243147/ENSG00000132313/ENSG00000106591/ENSG00000136897/ENSG00000164347/ENSG00000112031/ENSG00000048544/ENSG00000102738/ENSG00000156239/ENSG00000114686/ENSG00000154719/ENSG00000090263/ENSG00000131368/ENSG00000132541/ENSG00000120662/ENSG00000103342…
GO:0032508	DNA duplex unwinding	76	1.98392	0.00274725	0.0421945	ENSG00000138346/ENSG00000136492/ENSG00000197299/ENSG00000127311/ENSG00000079785/ENSG00000093009/ENSG00000100387/ENSG00000076003/ENSG00000153922/ENSG00000079246/ENSG00000197275/ENSG00000165392/ENSG00000077097/ENSG00000147400/ENSG00000158290/ENSG00000163161/ENSG00000135829/ENSG00000215301/ENSG00000131747/ENSG00000196419/ENSG00000156502/ENSG00000170315/ENSG00000112118/ENSG00000137309/ENSG00000167986…
GO:0043044	ATP-dependent chromatin remodeling	72	1.78564	0.00274725	0.0421945	ENSG00000116478/ENSG00000143401/ENSG00000073584/ENSG00000196591/ENSG00000163104/ENSG00000129534/ENSG00000137812/ENSG00000123219/ENSG00000092199/ENSG00000102054/ENSG00000197061/ENSG00000145241/ENSG00000136938/ENSG00000075624/ENSG00000102384/ENSG00000136518/ENSG00000162521/ENSG00000166451/ENSG00000099956/ENSG00000104147/ENSG00000134046/ENSG00000153147/ENSG00000068878/ENSG00000132780/ENSG00000123485…
GO:0044766	multi-organism transport	74	2.10694	0.00274725	0.0421945	ENSG00000163002/ENSG00000124789/ENSG00000136986/ENSG00000101146/ENSG00000138750/ENSG00000069248/ENSG00000085832/ENSG00000198563/ENSG00000108559/ENSG00000196911/ENSG00000153201/ENSG00000139496/ENSG00000079134/ENSG00000030066/ENSG00000155561/ENSG00000182481/ENSG00000111581/ENSG00000136243/ENSG00000094914/ENSG00000132341/ENSG00000186432/ENSG00000155975/ENSG00000075188/ENSG00000093000/ENSG00000113569…
GO:0045815	positive regulation of gene expression, epigenetic	72	1.7157	0.00274725	0.0421945	ENSG00000114166/ENSG00000138336/ENSG00000143498/ENSG00000105849/ENSG00000156802/ENSG00000147669/ENSG00000111875/ENSG00000115750/ENSG00000166012/ENSG00000119778/ENSG00000115524/ENSG00000124795/ENSG00000197061/ENSG00000075624/ENSG00000163041/ENSG00000112592/ENSG00000132475/ENSG00000113648/ENSG00000066117/ENSG00000153147/ENSG00000186184/ENSG00000125630/ENSG00000163882/ENSG00000117713/ENSG00000171453…
GO:0050684	regulation of mRNA processing	94	2.22736	0.00274725	0.0421945	ENSG00000078328/ENSG00000116001/ENSG00000107864/ENSG00000161547/ENSG00000166477/ENSG00000076053/ENSG00000188529/ENSG00000136527/ENSG00000154548/ENSG00000163510/ENSG00000147274/ENSG00000100320/ENSG00000122566/ENSG00000115875/ENSG00000100603/ENSG00000003756/ENSG00000108654/ENSG00000138376/ENSG00000136937/ENSG00000090060/ENSG00000198730/ENSG00000134057/ENSG00000163166/ENSG00000143368/ENSG00000134371…
GO:0051436	negative regulation of ubiquitin-protein ligase activity involved in mitotic cell cycle	72	2.05216	0.00274725	0.0421945	ENSG00000175063/ENSG00000170312/ENSG00000112029/ENSG00000164109/ENSG00000163636/ENSG00000129084/ENSG00000041357/ENSG00000156970/ENSG00000106588/ENSG00000126067/ENSG00000072401/ENSG00000161057/ENSG00000100519/ENSG00000103035/ENSG00000164162/ENSG00000100567/ENSG00000123374/ENSG00000134057/ENSG00000170142/ENSG00000100911/ENSG00000089053/ENSG00000117399/ENSG00000159377/ENSG00000154473/ENSG00000153107…
GO:0051439	regulation of ubiquitin-protein ligase activity involved in mitotic cell cycle	73	2.07473	0.00274725	0.0421945	ENSG00000175063/ENSG00000170312/ENSG00000112029/ENSG00000164109/ENSG00000163636/ENSG00000129084/ENSG00000041357/ENSG00000156970/ENSG00000106588/ENSG00000126067/ENSG00000072401/ENSG00000161057/ENSG00000100519/ENSG00000103035/ENSG00000164162/ENSG00000100567/ENSG00000123374/ENSG00000134057/ENSG00000170142/ENSG00000100911/ENSG00000166851/ENSG00000089053/ENSG00000117399/ENSG00000159377/ENSG00000154473…
GO:1900034	regulation of cellular response to heat	76	1.87812	0.00274725	0.0421945	ENSG00000163002/ENSG00000124789/ENSG00000101146/ENSG00000138750/ENSG00000069248/ENSG00000108559/ENSG00000149196/ENSG00000153201/ENSG00000112208/ENSG00000139496/ENSG00000156735/ENSG00000030066/ENSG00000155561/ENSG00000110958/ENSG00000096717/ENSG00000111581/ENSG00000136243/ENSG00000082701/ENSG00000094914/ENSG00000070808/ENSG00000230989/ENSG00000075188/ENSG00000093000/ENSG00000113569/ENSG00000110172…
GO:1902579	multi-organism localization	74	2.10694	0.00274725	0.0421945	ENSG00000163002/ENSG00000124789/ENSG00000136986/ENSG00000101146/ENSG00000138750/ENSG00000069248/ENSG00000085832/ENSG00000198563/ENSG00000108559/ENSG00000196911/ENSG00000153201/ENSG00000139496/ENSG00000079134/ENSG00000030066/ENSG00000155561/ENSG00000182481/ENSG00000111581/ENSG00000136243/ENSG00000094914/ENSG00000132341/ENSG00000186432/ENSG00000155975/ENSG00000075188/ENSG00000093000/ENSG00000113569…
GO:1904667	negative regulation of ubiquitin protein ligase activity	74	2.07364	0.00274725	0.0421945	ENSG00000175063/ENSG00000170312/ENSG00000112029/ENSG00000164109/ENSG00000163636/ENSG00000129084/ENSG00000041357/ENSG00000156970/ENSG00000106588/ENSG00000126067/ENSG00000072401/ENSG00000161057/ENSG00000100519/ENSG00000103035/ENSG00000164162/ENSG00000100567/ENSG00000123374/ENSG00000136014/ENSG00000134057/ENSG00000170142/ENSG00000100911/ENSG00000089053/ENSG00000117399/ENSG00000159377/ENSG00000154473…
GO:0031124	mRNA 3'-end processing	85	2.15249	0.00275482	0.0421945	ENSG00000111605/ENSG00000107864/ENSG00000161547/ENSG00000155858/ENSG00000100650/ENSG00000166477/ENSG00000149532/ENSG00000198563/ENSG00000116754/ENSG00000167005/ENSG00000176102/ENSG00000115421/ENSG00000079134/ENSG00000163950/ENSG00000115875/ENSG00000165494/ENSG00000138376/ENSG00000136937/ENSG00000123136/ENSG00000090060/ENSG00000198730/ENSG00000134057/ENSG00000119203/ENSG00000134371/ENSG00000112081…
GO:1904666	regulation of ubiquitin protein ligase activity	85	2.00386	0.00275482	0.0421945	ENSG00000175063/ENSG00000170312/ENSG00000112029/ENSG00000164109/ENSG00000163636/ENSG00000129084/ENSG00000041357/ENSG00000156970/ENSG00000106588/ENSG00000126067/ENSG00000072401/ENSG00000161057/ENSG00000100519/ENSG00000103035/ENSG00000164162/ENSG00000100567/ENSG00000123374/ENSG00000136014/ENSG00000134057/ENSG00000170142/ENSG00000100911/ENSG00000166851/ENSG00000089053/ENSG00000117399/ENSG00000159377…
GO:0007030	Golgi organization	99	1.66424	0.00277008	0.0421945	ENSG00000172007/ENSG00000136152/ENSG00000175073/ENSG00000170312/ENSG00000085382/ENSG00000114209/ENSG00000148429/ENSG00000117500/ENSG00000163539/ENSG00000184304/ENSG00000100749/ENSG00000102606/ENSG00000104388/ENSG00000137502/ENSG00000123240/ENSG00000117533/ENSG00000062716/ENSG00000070831/ENSG00000119787/ENSG00000066777/ENSG00000143515/ENSG00000100462/ENSG00000086827/ENSG00000107651/ENSG00000164924…
GO:0043484	regulation of RNA splicing	99	2.14061	0.00277008	0.0421945	ENSG00000117569/ENSG00000078328/ENSG00000013441/ENSG00000076770/ENSG00000116001/ENSG00000113240/ENSG00000145675/ENSG00000161547/ENSG00000100650/ENSG00000076053/ENSG00000086589/ENSG00000188529/ENSG00000136527/ENSG00000154548/ENSG00000163510/ENSG00000147274/ENSG00000100320/ENSG00000176444/ENSG00000122566/ENSG00000162664/ENSG00000169045/ENSG00000115875/ENSG00000100603/ENSG00000119314/ENSG00000003756…
GO:0051443	positive regulation of ubiquitin-protein transferase activity	99	2.00289	0.00277008	0.0421945	ENSG00000168283/ENSG00000109184/ENSG00000175063/ENSG00000170312/ENSG00000112029/ENSG00000164109/ENSG00000163636/ENSG00000129084/ENSG00000041357/ENSG00000156970/ENSG00000106588/ENSG00000177889/ENSG00000126067/ENSG00000072401/ENSG00000150401/ENSG00000161057/ENSG00000100519/ENSG00000103035/ENSG00000164162/ENSG00000100567/ENSG00000134057/ENSG00000170142/ENSG00000100911/ENSG00000166851/ENSG00000185651…
GO:0098781	ncRNA transcription	97	2.22486	0.00277008	0.0421945	ENSG00000148835/ENSG00000137947/ENSG00000141425/ENSG00000134058/ENSG00000147669/ENSG00000130935/ENSG00000144161/ENSG00000082258/ENSG00000115750/ENSG00000164975/ENSG00000140307/ENSG00000153767/ENSG00000143493/ENSG00000165417/ENSG00000108506/ENSG00000119041/ENSG00000273841/ENSG00000047315/ENSG00000173559/ENSG00000155438/ENSG00000101413/ENSG00000188342/ENSG00000136937/ENSG00000158796/ENSG00000197265…
GO:2000058	regulation of protein ubiquitination involved in ubiquitin-dependent protein catabolic process	99	1.63142	0.00277008	0.0421945	ENSG00000175063/ENSG00000170312/ENSG00000112029/ENSG00000164109/ENSG00000163636/ENSG00000129084/ENSG00000041357/ENSG00000156970/ENSG00000106588/ENSG00000126067/ENSG00000072401/ENSG00000161057/ENSG00000100519/ENSG00000103035/ENSG00000164162/ENSG00000100567/ENSG00000134057/ENSG00000170142/ENSG00000100911/ENSG00000166851/ENSG00000089053/ENSG00000117399/ENSG00000159377/ENSG00000113558/ENSG00000167196…
GO:0010827	regulation of glucose transport	102	2.18571	0.00280112	0.0421945	ENSG00000166501/ENSG00000153823/ENSG00000106070/ENSG00000163002/ENSG00000111731/ENSG00000145675/ENSG00000135744/ENSG00000124789/ENSG00000153291/ENSG00000101146/ENSG00000138750/ENSG00000069248/ENSG00000132356/ENSG00000108559/ENSG00000091039/ENSG00000153201/ENSG00000139496/ENSG00000119729/ENSG00000117461/ENSG00000030066/ENSG00000155561/ENSG00000110436/ENSG00000116473/ENSG00000111269/ENSG00000111581…
GO:0034968	histone lysine methylation	102	1.7019	0.00280112	0.0421945	ENSG00000168769/ENSG00000088305/ENSG00000147162/ENSG00000130711/ENSG00000143033/ENSG00000118513/ENSG00000178409/ENSG00000106462/ENSG00000117000/ENSG00000096717/ENSG00000183337/ENSG00000162961/ENSG00000157212/ENSG00000100603/ENSG00000131845/ENSG00000147548/ENSG00000055609/ENSG00000152455/ENSG00000074266/ENSG00000198730/ENSG00000171606/ENSG00000110066/ENSG00000163166/ENSG00000115548/ENSG00000116539…
GO:0044774	mitotic DNA integrity checkpoint	102	1.64067	0.00280112	0.0421945	ENSG00000170312/ENSG00000145632/ENSG00000135090/ENSG00000111276/ENSG00000095002/ENSG00000102760/ENSG00000159593/ENSG00000197299/ENSG00000145386/ENSG00000163781/ENSG00000205250/ENSG00000138767/ENSG00000113300/ENSG00000198791/ENSG00000108465/ENSG00000149948/ENSG00000115966/ENSG00000151849/ENSG00000125107/ENSG00000123374/ENSG00000077097/ENSG00000087586/ENSG00000197774/ENSG00000134057/ENSG00000126457…
GO:0006406	mRNA export from nucleus	103	2.43957	0.00282486	0.0421945	ENSG00000163002/ENSG00000161547/ENSG00000124789/ENSG00000100650/ENSG00000101146/ENSG00000138750/ENSG00000069248/ENSG00000173744/ENSG00000198563/ENSG00000116754/ENSG00000188529/ENSG00000108559/ENSG00000153201/ENSG00000139496/ENSG00000079134/ENSG00000030066/ENSG00000155561/ENSG00000109832/ENSG00000120533/ENSG00000122566/ENSG00000163950/ENSG00000147206/ENSG00000111581/ENSG00000136243/ENSG00000115875…
GO:0071427	mRNA-containing ribonucleoprotein complex export from nucleus	103	2.43957	0.00282486	0.0421945	ENSG00000163002/ENSG00000161547/ENSG00000124789/ENSG00000100650/ENSG00000101146/ENSG00000138750/ENSG00000069248/ENSG00000173744/ENSG00000198563/ENSG00000116754/ENSG00000188529/ENSG00000108559/ENSG00000153201/ENSG00000139496/ENSG00000079134/ENSG00000030066/ENSG00000155561/ENSG00000109832/ENSG00000120533/ENSG00000122566/ENSG00000163950/ENSG00000147206/ENSG00000111581/ENSG00000136243/ENSG00000115875…
GO:0034605	cellular response to heat	108	1.71037	0.00284091	0.0421945	ENSG00000163002/ENSG00000176907/ENSG00000124789/ENSG00000101146/ENSG00000138750/ENSG00000069248/ENSG00000108559/ENSG00000196591/ENSG00000149196/ENSG00000113578/ENSG00000153201/ENSG00000112208/ENSG00000139496/ENSG00000156735/ENSG00000030066/ENSG00000155561/ENSG00000196712/ENSG00000110958/ENSG00000096717/ENSG00000111581/ENSG00000111728/ENSG00000136243/ENSG00000082701/ENSG00000094914/ENSG00000070808…
GO:0051297	centrosome organization	105	1.93251	0.00285714	0.0421945	ENSG00000074935/ENSG00000156876/ENSG00000168944/ENSG00000142731/ENSG00000170312/ENSG00000166803/ENSG00000145632/ENSG00000196584/ENSG00000170248/ENSG00000126216/ENSG00000153140/ENSG00000147874/ENSG00000138160/ENSG00000118762/ENSG00000152240/ENSG00000101639/ENSG00000099901/ENSG00000126756/ENSG00000103995/ENSG00000174799/ENSG00000083937/ENSG00000275835/ENSG00000151849/ENSG00000077254/ENSG00000214367…
GO:0002220	innate immune response activating cell surface receptor signaling pathway	106	1.59388	0.00286533	0.0421945	ENSG00000142875/ENSG00000244687/ENSG00000163636/ENSG00000129084/ENSG00000172175/ENSG00000041357/ENSG00000106588/ENSG00000177889/ENSG00000142867/ENSG00000213341/ENSG00000126067/ENSG00000072401/ENSG00000149269/ENSG00000161057/ENSG00000100784/ENSG00000100519/ENSG00000103035/ENSG00000133703/ENSG00000100567/ENSG00000100911/ENSG00000135341/ENSG00000100906/ENSG00000131508/ENSG00000159377/ENSG00000113558…
GO:1902600	hydrogen ion transmembrane transport	106	1.66097	0.00286533	0.0421945	ENSG00000112695/ENSG00000124172/ENSG00000135740/ENSG00000154723/ENSG00000189043/ENSG00000165629/ENSG00000198689/ENSG00000136888/ENSG00000164919/ENSG00000205464/ENSG00000131174/ENSG00000184076/ENSG00000110911/ENSG00000117410/ENSG00000167283/ENSG00000166260/ENSG00000112992/ENSG00000125375/ENSG00000169021/ENSG00000114573/ENSG00000178741/ENSG00000180251/ENSG00000127184/ENSG00000142494/ENSG00000181804…
GO:0016579	protein deubiquitination	109	1.94935	0.00287356	0.0421945	ENSG00000175073/ENSG00000162601/ENSG00000135655/ENSG00000135093/ENSG00000116750/ENSG00000135913/ENSG00000180667/ENSG00000164164/ENSG00000128923/ENSG00000169914/ENSG00000145390/ENSG00000103194/ENSG00000154277/ENSG00000120533/ENSG00000155313/ENSG00000148481/ENSG00000114742/ENSG00000077254/ENSG00000170185/ENSG00000123552/ENSG00000165660/ENSG00000101557/ENSG00000124486/ENSG00000136014/ENSG00000083799…
GO:0031123	RNA 3'-end processing	110	2.13721	0.00287356	0.0421945	ENSG00000111605/ENSG00000120699/ENSG00000107864/ENSG00000161547/ENSG00000155858/ENSG00000123737/ENSG00000100650/ENSG00000166477/ENSG00000134744/ENSG00000149532/ENSG00000198563/ENSG00000116754/ENSG00000167005/ENSG00000176102/ENSG00000115421/ENSG00000079134/ENSG00000163950/ENSG00000115875/ENSG00000165494/ENSG00000138376/ENSG00000136937/ENSG00000123136/ENSG00000090060/ENSG00000198730/ENSG00000134057…
GO:0070507	regulation of microtubule cytoskeleton organization	112	1.92202	0.00289017	0.0421945	ENSG00000116741/ENSG00000185133/ENSG00000182628/ENSG00000168944/ENSG00000142731/ENSG00000015592/ENSG00000134222/ENSG00000117632/ENSG00000145632/ENSG00000182504/ENSG00000111276/ENSG00000044524/ENSG00000170248/ENSG00000163539/ENSG00000104435/ENSG00000138160/ENSG00000136108/ENSG00000150764/ENSG00000137343/ENSG00000198718/ENSG00000166503/ENSG00000099901/ENSG00000083937/ENSG00000151849/ENSG00000021574…
GO:0071426	ribonucleoprotein complex export from nucleus	117	2.51637	0.00289017	0.0421945	ENSG00000163002/ENSG00000161547/ENSG00000124789/ENSG00000100650/ENSG00000164163/ENSG00000101146/ENSG00000138750/ENSG00000069248/ENSG00000173744/ENSG00000198563/ENSG00000116754/ENSG00000188529/ENSG00000108559/ENSG00000153201/ENSG00000139496/ENSG00000079134/ENSG00000030066/ENSG00000155561/ENSG00000109832/ENSG00000120533/ENSG00000122566/ENSG00000135521/ENSG00000163950/ENSG00000179041/ENSG00000147206…
GO:0018022	peptidyl-lysine methylation	111	1.70556	0.00291545	0.0421945	ENSG00000168769/ENSG00000088305/ENSG00000147162/ENSG00000130711/ENSG00000143033/ENSG00000118513/ENSG00000100483/ENSG00000178409/ENSG00000106462/ENSG00000117000/ENSG00000096717/ENSG00000203791/ENSG00000183337/ENSG00000162961/ENSG00000157212/ENSG00000100603/ENSG00000131845/ENSG00000147548/ENSG00000055609/ENSG00000152455/ENSG00000074266/ENSG00000198730/ENSG00000171606/ENSG00000110066/ENSG00000163166…
GO:0045814	negative regulation of gene expression, epigenetic	111	2.14223	0.00291545	0.0421945	ENSG00000168283/ENSG00000138336/ENSG00000139154/ENSG00000137504/ENSG00000088305/ENSG00000116478/ENSG00000119048/ENSG00000156802/ENSG00000147854/ENSG00000111875/ENSG00000143033/ENSG00000196591/ENSG00000178409/ENSG00000119778/ENSG00000106462/ENSG00000093009/ENSG00000164032/ENSG00000096717/ENSG00000198160/ENSG00000024048/ENSG00000162961/ENSG00000119969/ENSG00000131845/ENSG00000120616/ENSG00000185787…
GO:0006405	RNA export from nucleus	118	2.48719	0.00292398	0.0421945	ENSG00000163002/ENSG00000161547/ENSG00000124789/ENSG00000100650/ENSG00000101146/ENSG00000138750/ENSG00000069248/ENSG00000173744/ENSG00000198563/ENSG00000116754/ENSG00000188529/ENSG00000108559/ENSG00000153201/ENSG00000139496/ENSG00000079134/ENSG00000030066/ENSG00000155561/ENSG00000109832/ENSG00000120533/ENSG00000099901/ENSG00000122566/ENSG00000163950/ENSG00000147206/ENSG00000111581/ENSG00000136243…
GO:0008033	tRNA processing	118	2.06887	0.00292398	0.0421945	ENSG00000107614/ENSG00000165832/ENSG00000138050/ENSG00000137760/ENSG00000135974/ENSG00000122435/ENSG00000043514/ENSG00000070061/ENSG00000059588/ENSG00000081307/ENSG00000151576/ENSG00000198860/ENSG00000174173/ENSG00000172315/ENSG00000079785/ENSG00000144034/ENSG00000171262/ENSG00000255561/ENSG00000241058/ENSG00000178718/ENSG00000164167/ENSG00000068438/ENSG00000129317/ENSG00000089195/ENSG00000087302…
GO:0030518	intracellular steroid hormone receptor signaling pathway	119	1.77966	0.00292398	0.0421945	ENSG00000104332/ENSG00000114861/ENSG00000096968/ENSG00000016082/ENSG00000180530/ENSG00000014123/ENSG00000116478/ENSG00000109819/ENSG00000127870/ENSG00000134058/ENSG00000145604/ENSG00000069869/ENSG00000081307/ENSG00000048540/ENSG00000167333/ENSG00000280789/ENSG00000100320/ENSG00000196792/ENSG00000103671/ENSG00000100201/ENSG00000149269/ENSG00000096717/ENSG00000124151/ENSG00000104517/ENSG00000008405…
GO:0006289	nucleotide-excision repair	114	2.04736	0.00294985	0.0421945	ENSG00000157450/ENSG00000174405/ENSG00000134058/ENSG00000147669/ENSG00000133119/ENSG00000020426/ENSG00000205581/ENSG00000122008/ENSG00000177889/ENSG00000116030/ENSG00000100387/ENSG00000163918/ENSG00000169139/ENSG00000166200/ENSG00000047315/ENSG00000084072/ENSG00000049167/ENSG00000096717/ENSG00000111445/ENSG00000123552/ENSG00000109674/ENSG00000134897/ENSG00000141030/ENSG00000144524/ENSG00000147400…
GO:0031023	microtubule organizing center organization	114	1.90669	0.00294985	0.0421945	ENSG00000074935/ENSG00000156876/ENSG00000168944/ENSG00000142731/ENSG00000170312/ENSG00000166803/ENSG00000145632/ENSG00000196584/ENSG00000170248/ENSG00000126216/ENSG00000153140/ENSG00000163811/ENSG00000163539/ENSG00000147874/ENSG00000138160/ENSG00000118762/ENSG00000152240/ENSG00000101639/ENSG00000099901/ENSG00000126756/ENSG00000103995/ENSG00000174799/ENSG00000083937/ENSG00000275835/ENSG00000151849…
GO:0051438	regulation of ubiquitin-protein transferase activity	114	1.81483	0.00294985	0.0421945	ENSG00000168283/ENSG00000109184/ENSG00000175063/ENSG00000170312/ENSG00000112029/ENSG00000164109/ENSG00000163636/ENSG00000129084/ENSG00000041357/ENSG00000156970/ENSG00000106588/ENSG00000177889/ENSG00000162378/ENSG00000126067/ENSG00000072401/ENSG00000150401/ENSG00000161057/ENSG00000100519/ENSG00000103035/ENSG00000164162/ENSG00000100567/ENSG00000123374/ENSG00000136014/ENSG00000134057/ENSG00000170142…
GO:0071166	ribonucleoprotein complex localization	120	2.4817	0.00295858	0.0421945	ENSG00000163002/ENSG00000161547/ENSG00000124789/ENSG00000100650/ENSG00000164163/ENSG00000101146/ENSG00000138750/ENSG00000069248/ENSG00000173744/ENSG00000198563/ENSG00000116754/ENSG00000188529/ENSG00000108559/ENSG00000153201/ENSG00000139496/ENSG00000079134/ENSG00000030066/ENSG00000155561/ENSG00000109832/ENSG00000120533/ENSG00000122566/ENSG00000135521/ENSG00000163950/ENSG00000179041/ENSG00000147206…
GO:0009451	RNA modification	128	1.80592	0.00301205	0.0421945	ENSG00000107614/ENSG00000165832/ENSG00000138050/ENSG00000137760/ENSG00000122435/ENSG00000043514/ENSG00000178694/ENSG00000070061/ENSG00000059588/ENSG00000081307/ENSG00000151576/ENSG00000174173/ENSG00000164603/ENSG00000086189/ENSG00000156735/ENSG00000109534/ENSG00000255561/ENSG00000241058/ENSG00000165819/ENSG00000068438/ENSG00000129317/ENSG00000164944/ENSG00000089195/ENSG00000066651/ENSG00000166199…
GO:0016925	protein sumoylation	128	2.34218	0.00301205	0.0421945	ENSG00000163002/ENSG00000168283/ENSG00000168116/ENSG00000126261/ENSG00000124789/ENSG00000108055/ENSG00000134690/ENSG00000010803/ENSG00000101146/ENSG00000138750/ENSG00000069248/ENSG00000079387/ENSG00000163938/ENSG00000197299/ENSG00000108559/ENSG00000173889/ENSG00000153201/ENSG00000163029/ENSG00000139496/ENSG00000116030/ENSG00000030066/ENSG00000155561/ENSG00000107672/ENSG00000089685/ENSG00000092199…
GO:0006354	DNA-templated transcription, elongation	122	2.10697	0.0030303	0.0421945	ENSG00000164690/ENSG00000148835/ENSG00000137947/ENSG00000143498/ENSG00000105849/ENSG00000134058/ENSG00000166477/ENSG00000147669/ENSG00000130699/ENSG00000109911/ENSG00000070061/ENSG00000198563/ENSG00000020426/ENSG00000082258/ENSG00000205581/ENSG00000115750/ENSG00000166012/ENSG00000106462/ENSG00000140307/ENSG00000079134/ENSG00000153767/ENSG00000165417/ENSG00000102241/ENSG00000187325/ENSG00000120533…
GO:0032543	mitochondrial translation	122	1.84415	0.0030303	0.0421945	ENSG00000156469/ENSG00000175581/ENSG00000120333/ENSG00000082515/ENSG00000135900/ENSG00000198015/ENSG00000267855/ENSG00000175110/ENSG00000239789/ENSG00000243147/ENSG00000168827/ENSG00000132313/ENSG00000106591/ENSG00000136897/ENSG00000164347/ENSG00000112031/ENSG00000048544/ENSG00000122085/ENSG00000102738/ENSG00000117593/ENSG00000138095/ENSG00000114686/ENSG00000154719/ENSG00000090263/ENSG00000131368…
GO:0070646	protein modification by small protein removal	127	2.09544	0.00303951	0.0421945	ENSG00000132952/ENSG00000077458/ENSG00000175073/ENSG00000162601/ENSG00000135655/ENSG00000079387/ENSG00000135093/ENSG00000116750/ENSG00000135913/ENSG00000180667/ENSG00000164164/ENSG00000128923/ENSG00000169914/ENSG00000145390/ENSG00000103194/ENSG00000154277/ENSG00000120533/ENSG00000166200/ENSG00000155313/ENSG00000148481/ENSG00000114742/ENSG00000077254/ENSG00000170185/ENSG00000123552/ENSG00000165660…
GO:1903311	regulation of mRNA metabolic process	123	2.11612	0.00303951	0.0421945	ENSG00000078328/ENSG00000116001/ENSG00000107864/ENSG00000161547/ENSG00000125944/ENSG00000166477/ENSG00000076053/ENSG00000123908/ENSG00000135362/ENSG00000188529/ENSG00000136527/ENSG00000154548/ENSG00000163510/ENSG00000147274/ENSG00000156735/ENSG00000100320/ENSG00000122566/ENSG00000198791/ENSG00000115875/ENSG00000100603/ENSG00000003756/ENSG00000108654/ENSG00000125107/ENSG00000138376/ENSG00000136937…
GO:0000723	telomere maintenance	129	1.74653	0.0030581	0.0421945	ENSG00000135549/ENSG00000100479/ENSG00000101868/ENSG00000198056/ENSG00000138346/ENSG00000133119/ENSG00000163938/ENSG00000198924/ENSG00000163029/ENSG00000107854/ENSG00000163918/ENSG00000109534/ENSG00000110958/ENSG00000092199/ENSG00000174953/ENSG00000079246/ENSG00000197061/ENSG00000166848/ENSG00000111445/ENSG00000165392/ENSG00000157106/ENSG00000156261/ENSG00000151414/ENSG00000102977/ENSG00000147421…
GO:0090501	RNA phosphodiester bond hydrolysis	125	1.97991	0.00306748	0.0421945	ENSG00000100697/ENSG00000120699/ENSG00000147679/ENSG00000123737/ENSG00000123908/ENSG00000176102/ENSG00000198860/ENSG00000135900/ENSG00000174371/ENSG00000138767/ENSG00000113300/ENSG00000178718/ENSG00000198791/ENSG00000120158/ENSG00000179041/ENSG00000136104/ENSG00000148688/ENSG00000154743/ENSG00000146109/ENSG00000165494/ENSG00000171824/ENSG00000136709/ENSG00000125107/ENSG00000136937/ENSG00000138231…
GO:0006334	nucleosome assembly	126	1.79769	0.00307692	0.0421945	ENSG00000177432/ENSG00000186310/ENSG00000184678/ENSG00000158373/ENSG00000143401/ENSG00000164104/ENSG00000275713/ENSG00000111875/ENSG00000129534/ENSG00000189060/ENSG00000127483/ENSG00000184205/ENSG00000180543/ENSG00000137812/ENSG00000123219/ENSG00000102054/ENSG00000197061/ENSG00000145241/ENSG00000136938/ENSG00000102384/ENSG00000163041/ENSG00000132475/ENSG00000162521/ENSG00000166451/ENSG00000113648…
GO:0006414	translational elongation	131	1.73197	0.00307692	0.0421945	ENSG00000211448/ENSG00000107864/ENSG00000175581/ENSG00000120333/ENSG00000143742/ENSG00000198843/ENSG00000082515/ENSG00000135900/ENSG00000198015/ENSG00000175110/ENSG00000239789/ENSG00000243147/ENSG00000168827/ENSG00000162997/ENSG00000132313/ENSG00000106591/ENSG00000136897/ENSG00000179988/ENSG00000112339/ENSG00000048544/ENSG00000124802/ENSG00000102738/ENSG00000138593/ENSG00000114686/ENSG00000154719…
GO:0007062	sister chromatid cohesion	124	2.43111	0.00309598	0.0421945	ENSG00000182628/ENSG00000108055/ENSG00000197771/ENSG00000164109/ENSG00000134690/ENSG00000184445/ENSG00000160551/ENSG00000069248/ENSG00000186298/ENSG00000083642/ENSG00000143228/ENSG00000163539/ENSG00000156970/ENSG00000153201/ENSG00000040275/ENSG00000121579/ENSG00000136982/ENSG00000030066/ENSG00000167842/ENSG00000137812/ENSG00000123219/ENSG00000089685/ENSG00000111581/ENSG00000100918/ENSG00000169679…
GO:0000070	mitotic sister chromatid segregation	132	2.55734	0.0031348	0.0421945	ENSG00000175063/ENSG00000134222/ENSG00000108055/ENSG00000164109/ENSG00000134690/ENSG00000010244/ENSG00000083642/ENSG00000137804/ENSG00000112742/ENSG00000128789/ENSG00000156970/ENSG00000198824/ENSG00000040275/ENSG00000121579/ENSG00000136982/ENSG00000136824/ENSG00000118193/ENSG00000167842/ENSG00000120129/ENSG00000144635/ENSG00000166037/ENSG00000083937/ENSG00000179041/ENSG00000113810/ENSG00000100918…
GO:0007088	regulation of mitotic nuclear division	132	1.6979	0.0031348	0.0421945	ENSG00000172167/ENSG00000175063/ENSG00000112029/ENSG00000182504/ENSG00000164109/ENSG00000010244/ENSG00000184445/ENSG00000137804/ENSG00000112742/ENSG00000102760/ENSG00000128789/ENSG00000138160/ENSG00000185513/ENSG00000156970/ENSG00000099901/ENSG00000120129/ENSG00000144635/ENSG00000078401/ENSG00000083937/ENSG00000070831/ENSG00000169679/ENSG00000164162/ENSG00000011426/ENSG00000100462/ENSG00000087586…
GO:0030574	collagen catabolic process	67	-2.26926	0.00319489	0.0421945	ENSG00000100985/ENSG00000275896/ENSG00000143387/ENSG00000123500/ENSG00000169031/ENSG00000108821/ENSG00000081052/ENSG00000123342/ENSG00000206384/ENSG00000060718/ENSG00000011028/ENSG00000140564/ENSG00000188153/ENSG00000142173/ENSG00000143537/ENSG00000160963/ENSG00000082293/ENSG00000168542/ENSG00000197565/ENSG00000078098/ENSG00000164733/ENSG00000142156/ENSG00000164692/ENSG00000111799/ENSG00000156140…
GO:0032642	regulation of chemokine production	67	-2.04965	0.00319489	0.0421945	ENSG00000240972/ENSG00000103313/ENSG00000090432/ENSG00000088888/ENSG00000111199/ENSG00000019582/ENSG00000135077/ENSG00000197561/ENSG00000077238/ENSG00000142627/ENSG00000182578/ENSG00000103490/ENSG00000168961/ENSG00000160712/ENSG00000100292/ENSG00000120738/ENSG00000114251/ENSG00000164342/ENSG00000189058/ENSG00000213088/ENSG00000106804/ENSG00000122691/ENSG00000175445/ENSG00000179588/ENSG00000133110…
GO:0001707	mesoderm formation	68	-1.94157	0.00322061	0.0421945	ENSG00000064655/ENSG00000150093/ENSG00000125378/ENSG00000119508/ENSG00000107984/ENSG00000149922/ENSG00000204610/ENSG00000103126/ENSG00000145423/ENSG00000115170/ENSG00000005884/ENSG00000101144/ENSG00000142627/ENSG00000151348/ENSG00000116729/ENSG00000176692/ENSG00000090539/ENSG00000186866/ENSG00000054598/ENSG00000114251/ENSG00000122641/ENSG00000077782/ENSG00000085741/ENSG00000104313/ENSG00000075891…
GO:0003151	outflow tract morphogenesis	68	-1.87189	0.00322061	0.0421945	ENSG00000141646/ENSG00000164442/ENSG00000196218/ENSG00000141448/ENSG00000168036/ENSG00000163513/ENSG00000176692/ENSG00000137834/ENSG00000120149/ENSG00000054598/ENSG00000157240/ENSG00000114251/ENSG00000121068/ENSG00000085741/ENSG00000104313/ENSG00000106991/ENSG00000169946/ENSG00000114315/ENSG00000110195/ENSG00000164093/ENSG00000122691/ENSG00000179588/ENSG00000131759/ENSG00000184113/ENSG00000135547…
GO:0071300	cellular response to retinoic acid	68	-2.12279	0.00322061	0.0421945	ENSG00000125398/ENSG00000111186/ENSG00000003137/ENSG00000111432/ENSG00000075290/ENSG00000143816/ENSG00000114251/ENSG00000085741/ENSG00000188064/ENSG00000078725/ENSG00000247596/ENSG00000075891/ENSG00000112655/ENSG00000154342/ENSG00000254087/ENSG00000172819/ENSG00000131759/ENSG00000041982/ENSG00000120899/ENSG00000132386/ENSG00000240583/ENSG00000136826/ENSG00000184058
GO:0014068	positive regulation of phosphatidylinositol 3-kinase signaling	63	-1.7082	0.00322581	0.0421945	ENSG00000111679/ENSG00000125398/ENSG00000180353/ENSG00000178568/ENSG00000120156/ENSG00000121691/ENSG00000113721/ENSG00000077782/ENSG00000065361/ENSG00000186654/ENSG00000189056/ENSG00000112033/ENSG00000157404/ENSG00000164850/ENSG00000145431/ENSG00000107731/ENSG00000134853/ENSG00000011465
GO:0030166	proteoglycan biosynthetic process	62	-1.76096	0.00323102	0.0421945	ENSG00000151348/ENSG00000168036/ENSG00000149541/ENSG00000033100/ENSG00000111817/ENSG00000130287/ENSG00000182197/ENSG00000169105/ENSG00000158008/ENSG00000111962/ENSG00000123989/ENSG00000109956/ENSG00000015532/ENSG00000122863/ENSG00000182492/ENSG00000173546/ENSG00000147119/ENSG00000164100/ENSG00000136213/ENSG00000182022/ENSG00000249853/ENSG00000138653/ENSG00000124302/ENSG00000011465
GO:0032637	interleukin-8 production	62	-1.72514	0.00323102	0.0421945	ENSG00000264522/ENSG00000167207/ENSG00000196975/ENSG00000204388/ENSG00000134830/ENSG00000175197/ENSG00000101425/ENSG00000105298/ENSG00000088888/ENSG00000068001/ENSG00000197561/ENSG00000179954/ENSG00000103490/ENSG00000135046/ENSG00000168961/ENSG00000106100/ENSG00000114251/ENSG00000164342/ENSG00000169129/ENSG00000105287/ENSG00000136826
GO:0032200	telomere organization	141	1.71577	0.00323625	0.0421945	ENSG00000135549/ENSG00000100479/ENSG00000101868/ENSG00000198056/ENSG00000138346/ENSG00000133119/ENSG00000163938/ENSG00000198924/ENSG00000163029/ENSG00000107854/ENSG00000163918/ENSG00000109534/ENSG00000110958/ENSG00000092199/ENSG00000174953/ENSG00000079246/ENSG00000197061/ENSG00000166848/ENSG00000111445/ENSG00000165392/ENSG00000163041/ENSG00000157106/ENSG00000156261/ENSG00000151414/ENSG00000132475…
GO:0006027	glycosaminoglycan catabolic process	61	-1.74528	0.00325203	0.0421945	ENSG00000122176/ENSG00000142798/ENSG00000144214/ENSG00000114378/ENSG00000141316/ENSG00000049860/ENSG00000026508/ENSG00000159527/ENSG00000063660/ENSG00000186792/ENSG00000127083/ENSG00000068001/ENSG00000188157/ENSG00000141012/ENSG00000106809/ENSG00000188783/ENSG00000105329/ENSG00000130287/ENSG00000113273/ENSG00000135677/ENSG00000161031/ENSG00000170266/ENSG00000157766/ENSG00000108784/ENSG00000182492…
GO:0060389	pathway-restricted SMAD protein phosphorylation	61	-1.84802	0.00325203	0.0421945	ENSG00000125378/ENSG00000107984/ENSG00000168675/ENSG00000139269/ENSG00000164619/ENSG00000152785/ENSG00000115170/ENSG00000141646/ENSG00000010704/ENSG00000243709/ENSG00000101144/ENSG00000153162/ENSG00000119699/ENSG00000163513/ENSG00000105329/ENSG00000137834/ENSG00000125965/ENSG00000153071/ENSG00000122641/ENSG00000130513/ENSG00000124225/ENSG00000125845/ENSG00000106991/ENSG00000143869/ENSG00000168487…
GO:0033044	regulation of chromosome organization	133	2.10161	0.00325733	0.0421945	ENSG00000135549/ENSG00000174405/ENSG00000175063/ENSG00000164109/ENSG00000010244/ENSG00000163938/ENSG00000112742/ENSG00000128789/ENSG00000156970/ENSG00000107854/ENSG00000120129/ENSG00000144635/ENSG00000092199/ENSG00000174953/ENSG00000169679/ENSG00000079246/ENSG00000166582/ENSG00000164162/ENSG00000062650/ENSG00000166848/ENSG00000126787/ENSG00000086827/ENSG00000136014/ENSG00000134057/ENSG00000163041…
GO:0061180	mammary gland epithelium development	64	-1.67788	0.00326264	0.0421945	ENSG00000177030/ENSG00000120659/ENSG00000105221/ENSG00000197122/ENSG00000107485/ENSG00000175832/ENSG00000172216/ENSG00000117595/ENSG00000106004/ENSG00000183779/ENSG00000184371/ENSG00000115738/ENSG00000142627/ENSG00000182578/ENSG00000169083/ENSG00000204580/ENSG00000162337/ENSG00000105329/ENSG00000178568/ENSG00000087088/ENSG00000170430/ENSG00000111424/ENSG00000120149/ENSG00000180900/ENSG00000114251…
GO:0002067	glandular epithelial cell differentiation	48	-1.78595	0.00328947	0.0421945	ENSG00000080298/ENSG00000153162/ENSG00000141448/ENSG00000139515/ENSG00000149577/ENSG00000117707/ENSG00000173404/ENSG00000129514/ENSG00000125820/ENSG00000007372/ENSG00000114251/ENSG00000186350/ENSG00000002330/ENSG00000125845/ENSG00000163623/ENSG00000114315/ENSG00000172819/ENSG00000131759/ENSG00000162992
GO:0006997	nucleus organization	137	2.27722	0.00328947	0.0421945	ENSG00000166501/ENSG00000132952/ENSG00000163002/ENSG00000171016/ENSG00000124789/ENSG00000170312/ENSG00000164104/ENSG00000028839/ENSG00000221914/ENSG00000047932/ENSG00000101146/ENSG00000138750/ENSG00000134324/ENSG00000069248/ENSG00000173744/ENSG00000108559/ENSG00000100749/ENSG00000091039/ENSG00000153201/ENSG00000180957/ENSG00000136717/ENSG00000139496/ENSG00000168476/ENSG00000116030/ENSG00000030066…
GO:0015758	glucose transport	147	1.84874	0.00328947	0.0421945	ENSG00000166501/ENSG00000153823/ENSG00000106070/ENSG00000163002/ENSG00000164687/ENSG00000111731/ENSG00000145675/ENSG00000135744/ENSG00000059804/ENSG00000124789/ENSG00000153291/ENSG00000101146/ENSG00000138750/ENSG00000069248/ENSG00000132356/ENSG00000108559/ENSG00000091039/ENSG00000153201/ENSG00000139496/ENSG00000119729/ENSG00000117461/ENSG00000030066/ENSG00000155561/ENSG00000110436/ENSG00000116473…
GO:0016573	histone acetylation	142	1.82026	0.00328947	0.0421945	ENSG00000151332/ENSG00000148835/ENSG00000114166/ENSG00000016082/ENSG00000152382/ENSG00000147162/ENSG00000109819/ENSG00000109911/ENSG00000115368/ENSG00000178409/ENSG00000121579/ENSG00000174579/ENSG00000187325/ENSG00000273841/ENSG00000119760/ENSG00000178028/ENSG00000127337/ENSG00000139620/ENSG00000096717/ENSG00000115966/ENSG00000124151/ENSG00000157212/ENSG00000100784/ENSG00000255302/ENSG00000120616…
GO:0017148	negative regulation of translation	142	1.78276	0.00328947	0.0421945	ENSG00000110888/ENSG00000116001/ENSG00000100697/ENSG00000020577/ENSG00000107864/ENSG00000124374/ENSG00000125944/ENSG00000143742/ENSG00000134698/ENSG00000120727/ENSG00000171817/ENSG00000134744/ENSG00000123908/ENSG00000175387/ENSG00000134644/ENSG00000159217/ENSG00000135900/ENSG00000171617/ENSG00000172071/ENSG00000180228/ENSG00000138767/ENSG00000113300/ENSG00000122566/ENSG00000198791/ENSG00000165819…
GO:0018393	internal peptidyl-lysine acetylation	147	1.81911	0.00328947	0.0421945	ENSG00000151332/ENSG00000148835/ENSG00000114166/ENSG00000016082/ENSG00000152382/ENSG00000147162/ENSG00000109819/ENSG00000109911/ENSG00000115368/ENSG00000178409/ENSG00000137343/ENSG00000121579/ENSG00000174579/ENSG00000187325/ENSG00000273841/ENSG00000119760/ENSG00000178028/ENSG00000127337/ENSG00000139620/ENSG00000096717/ENSG00000115966/ENSG00000124151/ENSG00000157212/ENSG00000100784/ENSG00000255302…
GO:0031497	chromatin assembly	142	1.76378	0.00328947	0.0421945	ENSG00000177432/ENSG00000186310/ENSG00000184678/ENSG00000158373/ENSG00000143401/ENSG00000164104/ENSG00000275713/ENSG00000111875/ENSG00000129534/ENSG00000189060/ENSG00000127483/ENSG00000184205/ENSG00000180543/ENSG00000137812/ENSG00000123219/ENSG00000149948/ENSG00000119969/ENSG00000166582/ENSG00000102054/ENSG00000197061/ENSG00000145241/ENSG00000136938/ENSG00000102384/ENSG00000163041/ENSG00000132475…
GO:0043487	regulation of RNA stability	147	1.80468	0.00328947	0.0421945	ENSG00000120699/ENSG00000020577/ENSG00000107864/ENSG00000125944/ENSG00000123737/ENSG00000114127/ENSG00000172936/ENSG00000163636/ENSG00000129084/ENSG00000041357/ENSG00000134644/ENSG00000159217/ENSG00000106588/ENSG00000138767/ENSG00000083312/ENSG00000172239/ENSG00000165819/ENSG00000126067/ENSG00000092199/ENSG00000135316/ENSG00000120948/ENSG00000161057/ENSG00000100519/ENSG00000272886/ENSG00000103035…
GO:0035082	axoneme assembly	52	-1.78258	0.00329489	0.0421945	ENSG00000109944/ENSG00000141519/ENSG00000155530/ENSG00000119685/ENSG00000167646/ENSG00000104450/ENSG00000171811/ENSG00000100271/ENSG00000214021/ENSG00000244187/ENSG00000152582/ENSG00000183638/ENSG00000111834/ENSG00000155761/ENSG00000129295/ENSG00000160188/ENSG00000141933/ENSG00000154099/ENSG00000173093/ENSG00000118997/ENSG00000157423/ENSG00000105479/ENSG00000142609/ENSG00000198003/ENSG00000157856…
GO:0003229	ventricular cardiac muscle tissue development	51	-1.77022	0.00330033	0.0421945	ENSG00000089225/ENSG00000057294/ENSG00000171316/ENSG00000183072/ENSG00000159173/ENSG00000141646/ENSG00000101331/ENSG00000060718/ENSG00000115738/ENSG00000105329/ENSG00000176692/ENSG00000128917/ENSG00000117707/ENSG00000104881/ENSG00000054598/ENSG00000173706/ENSG00000186350/ENSG00000092054/ENSG00000106991/ENSG00000169946/ENSG00000101665/ENSG00000135547
GO:0032677	regulation of interleukin-8 production	56	-1.81428	0.00330033	0.0421945	ENSG00000137486/ENSG00000106366/ENSG00000168040/ENSG00000264522/ENSG00000167207/ENSG00000196975/ENSG00000204388/ENSG00000134830/ENSG00000175197/ENSG00000101425/ENSG00000105298/ENSG00000088888/ENSG00000068001/ENSG00000197561/ENSG00000179954/ENSG00000103490/ENSG00000135046/ENSG00000168961/ENSG00000114251/ENSG00000164342/ENSG00000169129/ENSG00000105287/ENSG00000136826
GO:0045600	positive regulation of fat cell differentiation	51	-1.71526	0.00330033	0.0421945	ENSG00000111186/ENSG00000102468/ENSG00000162337/ENSG00000160097/ENSG00000104901/ENSG00000180694/ENSG00000161642/ENSG00000106538/ENSG00000109906/ENSG00000130529/ENSG00000100219/ENSG00000128016/ENSG00000174600/ENSG00000112033/ENSG00000125845/ENSG00000162998/ENSG00000176845/ENSG00000156076
GO:0060395	SMAD protein signal transduction	56	-1.87164	0.00330033	0.0421945	ENSG00000152785/ENSG00000141646/ENSG00000243709/ENSG00000101144/ENSG00000120693/ENSG00000153162/ENSG00000119699/ENSG00000105329/ENSG00000125965/ENSG00000122641/ENSG00000130513/ENSG00000125845/ENSG00000169071/ENSG00000143869/ENSG00000168487/ENSG00000223802/ENSG00000151136/ENSG00000163083/ENSG00000168874
GO:1901991	negative regulation of mitotic cell cycle phase transition	145	1.78011	0.00330033	0.0421945	ENSG00000170312/ENSG00000145632/ENSG00000135090/ENSG00000164109/ENSG00000010244/ENSG00000111276/ENSG00000022267/ENSG00000112742/ENSG00000102760/ENSG00000128789/ENSG00000159593/ENSG00000197299/ENSG00000156970/ENSG00000118762/ENSG00000106462/ENSG00000041515/ENSG00000145386/ENSG00000163781/ENSG00000205250/ENSG00000138767/ENSG00000113300/ENSG00000198791/ENSG00000120129/ENSG00000144635/ENSG00000108465…
GO:0032886	regulation of microtubule-based process	135	1.78014	0.00331126	0.0421945	ENSG00000116741/ENSG00000185133/ENSG00000182628/ENSG00000087448/ENSG00000168944/ENSG00000142731/ENSG00000015592/ENSG00000134222/ENSG00000117632/ENSG00000145632/ENSG00000145075/ENSG00000182504/ENSG00000111276/ENSG00000044524/ENSG00000170248/ENSG00000163539/ENSG00000104435/ENSG00000138160/ENSG00000136108/ENSG00000150764/ENSG00000137343/ENSG00000198718/ENSG00000166503/ENSG00000099901/ENSG00000125863…
GO:0008645	hexose transport	149	1.83565	0.00332226	0.0421945	ENSG00000166501/ENSG00000153823/ENSG00000106070/ENSG00000163002/ENSG00000164687/ENSG00000111731/ENSG00000145675/ENSG00000135744/ENSG00000059804/ENSG00000124789/ENSG00000153291/ENSG00000101146/ENSG00000138750/ENSG00000069248/ENSG00000132356/ENSG00000108559/ENSG00000091039/ENSG00000153201/ENSG00000139496/ENSG00000119729/ENSG00000117461/ENSG00000030066/ENSG00000155561/ENSG00000110436/ENSG00000116473…
GO:0010171	body morphogenesis	47	-1.81813	0.00332226	0.0421945	ENSG00000166224/ENSG00000137868/ENSG00000109063/ENSG00000108821/ENSG00000173402/ENSG00000150347/ENSG00000119699/ENSG00000163913/ENSG00000144824/ENSG00000105329/ENSG00000163659/ENSG00000180875/ENSG00000167522/ENSG00000144655/ENSG00000181541/ENSG00000184113/ENSG00000087245/ENSG00000103196/ENSG00000184058
GO:0015749	monosaccharide transport	149	1.83565	0.00332226	0.0421945	ENSG00000166501/ENSG00000153823/ENSG00000106070/ENSG00000163002/ENSG00000164687/ENSG00000111731/ENSG00000145675/ENSG00000135744/ENSG00000059804/ENSG00000124789/ENSG00000153291/ENSG00000101146/ENSG00000138750/ENSG00000069248/ENSG00000132356/ENSG00000108559/ENSG00000091039/ENSG00000153201/ENSG00000139496/ENSG00000119729/ENSG00000117461/ENSG00000030066/ENSG00000155561/ENSG00000110436/ENSG00000116473…
GO:0031047	gene silencing by RNA	149	1.98821	0.00332226	0.0421945	ENSG00000163002/ENSG00000100697/ENSG00000173809/ENSG00000124789/ENSG00000134698/ENSG00000147669/ENSG00000101146/ENSG00000138750/ENSG00000134744/ENSG00000123908/ENSG00000069248/ENSG00000175387/ENSG00000108559/ENSG00000134644/ENSG00000135900/ENSG00000153201/ENSG00000139496/ENSG00000030066/ENSG00000155561/ENSG00000180228/ENSG00000138767/ENSG00000113300/ENSG00000122566/ENSG00000047315/ENSG00000198791…
GO:0034113	heterotypic cell-cell adhesion	47	-1.82567	0.00332226	0.0421945	ENSG00000150093/ENSG00000197702/ENSG00000156886/ENSG00000171564/ENSG00000057294/ENSG00000166484/ENSG00000026508/ENSG00000186417/ENSG00000101144/ENSG00000179820/ENSG00000091129/ENSG00000161905/ENSG00000140678/ENSG00000160255/ENSG00000135424/ENSG00000112378/ENSG00000115232/ENSG00000161638/ENSG00000136826
GO:0098727	maintenance of cell number	149	1.5844	0.00332226	0.0421945	ENSG00000121570/ENSG00000104332/ENSG00000112333/ENSG00000169744/ENSG00000138336/ENSG00000185630/ENSG00000154764/ENSG00000174405/ENSG00000108055/ENSG00000166477/ENSG00000147669/ENSG00000197921/ENSG00000134744/ENSG00000175387/ENSG00000143033/ENSG00000159217/ENSG00000106462/ENSG00000080345/ENSG00000107779/ENSG00000103449/ENSG00000133398/ENSG00000047315/ENSG00000165819/ENSG00000149948/ENSG00000066279…
GO:2001020	regulation of response to DNA damage stimulus	149	1.76738	0.00332226	0.0421945	ENSG00000182263/ENSG00000136603/ENSG00000092470/ENSG00000132436/ENSG00000244687/ENSG00000111247/ENSG00000189403/ENSG00000198563/ENSG00000163605/ENSG00000080345/ENSG00000177889/ENSG00000170485/ENSG00000127311/ENSG00000051341/ENSG00000079134/ENSG00000029363/ENSG00000187325/ENSG00000169139/ENSG00000107672/ENSG00000273841/ENSG00000136104/ENSG00000168556/ENSG00000149948/ENSG00000096717/ENSG00000104517…
GO:0003341	cilium movement	50	-1.76965	0.00332779	0.0421945	ENSG00000154040/ENSG00000141519/ENSG00000080298/ENSG00000171811/ENSG00000100271/ENSG00000166171/ENSG00000244187/ENSG00000145491/ENSG00000112981/ENSG00000163482/ENSG00000111834/ENSG00000172361/ENSG00000155761/ENSG00000129295/ENSG00000105877/ENSG00000188596/ENSG00000154099/ENSG00000173093/ENSG00000118997/ENSG00000170703/ENSG00000157423/ENSG00000105479/ENSG00000198003/ENSG00000163075
GO:0050819	negative regulation of coagulation	50	-1.84125	0.00332779	0.0421945	ENSG00000122194/ENSG00000171564/ENSG00000180210/ENSG00000108839/ENSG00000115718/ENSG00000109072/ENSG00000173918/ENSG00000164867/ENSG00000167711/ENSG00000164344/ENSG00000184500/ENSG00000122861/ENSG00000149131/ENSG00000078098/ENSG00000101000/ENSG00000011422/ENSG00000185532/ENSG00000249853/ENSG00000134853
GO:0006261	DNA-dependent DNA replication	136	2.21737	0.00333333	0.0421945	ENSG00000146263/ENSG00000153823/ENSG00000100479/ENSG00000129484/ENSG00000101868/ENSG00000198056/ENSG00000108055/ENSG00000197771/ENSG00000138346/ENSG00000133119/ENSG00000197299/ENSG00000127311/ENSG00000163781/ENSG00000051341/ENSG00000079134/ENSG00000065328/ENSG00000009413/ENSG00000093009/ENSG00000136982/ENSG00000138375/ENSG00000163918/ENSG00000163950/ENSG00000187790/ENSG00000181938/ENSG00000076003…
GO:0006338	chromatin remodeling	153	1.70726	0.00333333	0.0421945	ENSG00000114166/ENSG00000116478/ENSG00000143401/ENSG00000162601/ENSG00000104472/ENSG00000010803/ENSG00000073584/ENSG00000077080/ENSG00000118513/ENSG00000196591/ENSG00000163104/ENSG00000163939/ENSG00000129534/ENSG00000122565/ENSG00000178028/ENSG00000137812/ENSG00000123219/ENSG00000149948/ENSG00000092199/ENSG00000126804/ENSG00000119969/ENSG00000153922/ENSG00000185787/ENSG00000166582/ENSG00000102054…
GO:0006475	internal protein amino acid acetylation	153	1.78426	0.00333333	0.0421945	ENSG00000151332/ENSG00000148835/ENSG00000114166/ENSG00000016082/ENSG00000152382/ENSG00000147162/ENSG00000109819/ENSG00000109911/ENSG00000115368/ENSG00000178409/ENSG00000137343/ENSG00000121579/ENSG00000174579/ENSG00000187325/ENSG00000273841/ENSG00000119760/ENSG00000178028/ENSG00000127337/ENSG00000139620/ENSG00000096717/ENSG00000115966/ENSG00000124151/ENSG00000157212/ENSG00000100784/ENSG00000255302…
GO:0018394	peptidyl-lysine acetylation	153	1.82429	0.00333333	0.0421945	ENSG00000151332/ENSG00000148835/ENSG00000114166/ENSG00000016082/ENSG00000152382/ENSG00000147162/ENSG00000116478/ENSG00000109819/ENSG00000109911/ENSG00000115368/ENSG00000196591/ENSG00000178409/ENSG00000137343/ENSG00000121579/ENSG00000174579/ENSG00000187325/ENSG00000273841/ENSG00000119760/ENSG00000178028/ENSG00000127337/ENSG00000139620/ENSG00000096717/ENSG00000115966/ENSG00000124151/ENSG00000157212…
GO:0051028	mRNA transport	136	2.41934	0.00333333	0.0421945	ENSG00000163002/ENSG00000161547/ENSG00000124789/ENSG00000100650/ENSG00000101146/ENSG00000138750/ENSG00000069248/ENSG00000173744/ENSG00000198563/ENSG00000116754/ENSG00000188529/ENSG00000108559/ENSG00000159217/ENSG00000153201/ENSG00000101888/ENSG00000139496/ENSG00000079134/ENSG00000204764/ENSG00000030066/ENSG00000155561/ENSG00000109832/ENSG00000120533/ENSG00000122566/ENSG00000163950/ENSG00000138757…
GO:1902275	regulation of chromatin organization	146	1.74943	0.00333333	0.0421945	ENSG00000016082/ENSG00000159086/ENSG00000138336/ENSG00000088305/ENSG00000147162/ENSG00000109819/ENSG00000130711/ENSG00000119048/ENSG00000156802/ENSG00000072310/ENSG00000147854/ENSG00000111875/ENSG00000184304/ENSG00000143033/ENSG00000118513/ENSG00000119778/ENSG00000177889/ENSG00000113916/ENSG00000093009/ENSG00000198586/ENSG00000107643/ENSG00000168556/ENSG00000096717/ENSG00000198160/ENSG00000183337…
GO:0000768	syncytium formation by plasma membrane fusion	44	-1.94556	0.00335008	0.0421945	ENSG00000168615/ENSG00000110047/ENSG00000064309/ENSG00000125735/ENSG00000003402/ENSG00000090554/ENSG00000161270/ENSG00000077238/ENSG00000156535/ENSG00000196557/ENSG00000249715/ENSG00000148848/ENSG00000079337/ENSG00000115183/ENSG00000130513/ENSG00000064932/ENSG00000089250/ENSG00000164093
GO:0043488	regulation of mRNA stability	140	1.85199	0.0033557	0.0421945	ENSG00000120699/ENSG00000020577/ENSG00000107864/ENSG00000125944/ENSG00000123737/ENSG00000114127/ENSG00000172936/ENSG00000163636/ENSG00000129084/ENSG00000041357/ENSG00000134644/ENSG00000159217/ENSG00000106588/ENSG00000138767/ENSG00000083312/ENSG00000172239/ENSG00000165819/ENSG00000126067/ENSG00000092199/ENSG00000135316/ENSG00000120948/ENSG00000161057/ENSG00000100519/ENSG00000272886/ENSG00000103035…
GO:0006479	protein methylation	161	1.75799	0.003367	0.0421945	ENSG00000168769/ENSG00000159086/ENSG00000138336/ENSG00000088305/ENSG00000147162/ENSG00000130711/ENSG00000143033/ENSG00000118513/ENSG00000133639/ENSG00000100483/ENSG00000178409/ENSG00000106462/ENSG00000168300/ENSG00000117000/ENSG00000096717/ENSG00000203791/ENSG00000183337/ENSG00000162961/ENSG00000157212/ENSG00000100603/ENSG00000131845/ENSG00000147548/ENSG00000055609/ENSG00000178691/ENSG00000152455…
GO:0008213	protein alkylation	161	1.75799	0.003367	0.0421945	ENSG00000168769/ENSG00000159086/ENSG00000138336/ENSG00000088305/ENSG00000147162/ENSG00000130711/ENSG00000143033/ENSG00000118513/ENSG00000133639/ENSG00000100483/ENSG00000178409/ENSG00000106462/ENSG00000168300/ENSG00000117000/ENSG00000096717/ENSG00000203791/ENSG00000183337/ENSG00000162961/ENSG00000157212/ENSG00000100603/ENSG00000131845/ENSG00000147548/ENSG00000055609/ENSG00000178691/ENSG00000152455…
GO:0034728	nucleosome organization	152	1.76926	0.003367	0.0421945	ENSG00000177432/ENSG00000186310/ENSG00000184678/ENSG00000158373/ENSG00000143401/ENSG00000164104/ENSG00000275713/ENSG00000073584/ENSG00000111875/ENSG00000189079/ENSG00000129534/ENSG00000189060/ENSG00000127483/ENSG00000184205/ENSG00000180543/ENSG00000137812/ENSG00000123219/ENSG00000102054/ENSG00000197061/ENSG00000145241/ENSG00000136938/ENSG00000102384/ENSG00000163041/ENSG00000132475/ENSG00000162521…
GO:0045333	cellular respiration	161	1.63671	0.003367	0.0421945	ENSG00000138413/ENSG00000109819/ENSG00000167985/ENSG00000150768/ENSG00000122873/ENSG00000136143/ENSG00000165792/ENSG00000189043/ENSG00000065518/ENSG00000112294/ENSG00000163541/ENSG00000164919/ENSG00000105379/ENSG00000267855/ENSG00000115840/ENSG00000100644/ENSG00000128609/ENSG00000138399/ENSG00000066855/ENSG00000004864/ENSG00000131174/ENSG00000105819/ENSG00000184076/ENSG00000197444/ENSG00000166260…
GO:0050657	nucleic acid transport	165	2.41217	0.003367	0.0421945	ENSG00000078328/ENSG00000163002/ENSG00000161547/ENSG00000124789/ENSG00000100650/ENSG00000101146/ENSG00000138750/ENSG00000069248/ENSG00000173744/ENSG00000198563/ENSG00000116754/ENSG00000188529/ENSG00000108559/ENSG00000159217/ENSG00000153201/ENSG00000101888/ENSG00000139496/ENSG00000079134/ENSG00000204764/ENSG00000030066/ENSG00000155561/ENSG00000109832/ENSG00000120533/ENSG00000099901/ENSG00000122566…
GO:0050658	RNA transport	165	2.41217	0.003367	0.0421945	ENSG00000078328/ENSG00000163002/ENSG00000161547/ENSG00000124789/ENSG00000100650/ENSG00000101146/ENSG00000138750/ENSG00000069248/ENSG00000173744/ENSG00000198563/ENSG00000116754/ENSG00000188529/ENSG00000108559/ENSG00000159217/ENSG00000153201/ENSG00000101888/ENSG00000139496/ENSG00000079134/ENSG00000204764/ENSG00000030066/ENSG00000155561/ENSG00000109832/ENSG00000120533/ENSG00000099901/ENSG00000122566…
GO:0043401	steroid hormone mediated signaling pathway	173	1.48088	0.00337838	0.0421945	ENSG00000104332/ENSG00000112333/ENSG00000196482/ENSG00000114861/ENSG00000077092/ENSG00000096968/ENSG00000016082/ENSG00000180530/ENSG00000014123/ENSG00000116478/ENSG00000109819/ENSG00000127870/ENSG00000134058/ENSG00000145604/ENSG00000069869/ENSG00000081307/ENSG00000048540/ENSG00000167333/ENSG00000280789/ENSG00000100320/ENSG00000196792/ENSG00000103671/ENSG00000198963/ENSG00000100201/ENSG00000149269…
GO:0000077	DNA damage checkpoint	150	1.87672	0.00338983	0.0421945	ENSG00000171792/ENSG00000092470/ENSG00000170312/ENSG00000145632/ENSG00000135090/ENSG00000111276/ENSG00000095002/ENSG00000160551/ENSG00000143155/ENSG00000198563/ENSG00000136492/ENSG00000102760/ENSG00000197299/ENSG00000145386/ENSG00000163781/ENSG00000079134/ENSG00000143493/ENSG00000205250/ENSG00000138767/ENSG00000113300/ENSG00000198791/ENSG00000108465/ENSG00000136104/ENSG00000149948/ENSG00000115966…
GO:0006333	chromatin assembly or disassembly	167	1.7441	0.00338983	0.0421945	ENSG00000177432/ENSG00000186310/ENSG00000184678/ENSG00000158373/ENSG00000143401/ENSG00000164104/ENSG00000275713/ENSG00000073584/ENSG00000111875/ENSG00000189079/ENSG00000129534/ENSG00000198586/ENSG00000189060/ENSG00000127483/ENSG00000184205/ENSG00000180543/ENSG00000137812/ENSG00000123219/ENSG00000149948/ENSG00000119969/ENSG00000166582/ENSG00000102054/ENSG00000197061/ENSG00000145241/ENSG00000152455…
GO:0007093	mitotic cell cycle checkpoint	150	1.90062	0.00338983	0.0421945	ENSG00000170312/ENSG00000145632/ENSG00000135090/ENSG00000164109/ENSG00000010244/ENSG00000184445/ENSG00000111276/ENSG00000095002/ENSG00000112742/ENSG00000102760/ENSG00000128789/ENSG00000159593/ENSG00000197299/ENSG00000156970/ENSG00000145386/ENSG00000163781/ENSG00000205250/ENSG00000138767/ENSG00000113300/ENSG00000198791/ENSG00000120129/ENSG00000173559/ENSG00000144635/ENSG00000108465/ENSG00000149948…
GO:0034249	negative regulation of cellular amide metabolic process	150	1.75723	0.00338983	0.0421945	ENSG00000110888/ENSG00000128699/ENSG00000116001/ENSG00000100697/ENSG00000020577/ENSG00000107864/ENSG00000124374/ENSG00000125944/ENSG00000143742/ENSG00000134698/ENSG00000120727/ENSG00000171817/ENSG00000134744/ENSG00000123908/ENSG00000132356/ENSG00000175387/ENSG00000134644/ENSG00000159217/ENSG00000135900/ENSG00000171617/ENSG00000172071/ENSG00000180228/ENSG00000138767/ENSG00000113300/ENSG00000122566…
GO:1901796	regulation of signal transduction by p53 class mediator	162	1.72608	0.00338983	0.0421945	ENSG00000148835/ENSG00000171792/ENSG00000116478/ENSG00000162409/ENSG00000122779/ENSG00000138346/ENSG00000133119/ENSG00000130699/ENSG00000143514/ENSG00000132356/ENSG00000136492/ENSG00000197299/ENSG00000185513/ENSG00000196591/ENSG00000172315/ENSG00000163781/ENSG00000155542/ENSG00000174371/ENSG00000187325/ENSG00000163918/ENSG00000178966/ENSG00000273841/ENSG00000064313/ENSG00000108465/ENSG00000168556…
GO:1902742	apoptotic process involved in development	29	-1.87287	0.00339559	0.0421945	ENSG00000066336/ENSG00000030110/ENSG00000183072/ENSG00000101144/ENSG00000162337/ENSG00000087088/ENSG00000176692/ENSG00000111424/ENSG00000145147/ENSG00000086062/ENSG00000180900/ENSG00000054598/ENSG00000075891/ENSG00000153094/ENSG00000184347/ENSG00000109846
GO:0051495	positive regulation of cytoskeleton organization	174	1.47211	0.00340136	0.0421945	ENSG00000104332/ENSG00000116741/ENSG00000254585/ENSG00000112902/ENSG00000006128/ENSG00000122574/ENSG00000077522/ENSG00000133627/ENSG00000145703/ENSG00000164251/ENSG00000009694/ENSG00000106299/ENSG00000168944/ENSG00000142731/ENSG00000134222/ENSG00000112290/ENSG00000111276/ENSG00000102760/ENSG00000104435/ENSG00000164327/ENSG00000175175/ENSG00000198718/ENSG00000165527/ENSG00000138660/ENSG00000156735…
GO:1903046	meiotic cell cycle process	174	1.51932	0.00340136	0.0421945	ENSG00000162669/ENSG00000164611/ENSG00000126803/ENSG00000173809/ENSG00000134698/ENSG00000112029/ENSG00000108055/ENSG00000119048/ENSG00000120539/ENSG00000196584/ENSG00000172572/ENSG00000095002/ENSG00000126216/ENSG00000123975/ENSG00000071242/ENSG00000133101/ENSG00000136824/ENSG00000187790/ENSG00000196074/ENSG00000168556/ENSG00000066279/ENSG00000275835/ENSG00000113810/ENSG00000100918/ENSG00000024048…
GO:0031570	DNA integrity checkpoint	160	1.94495	0.00341297	0.0421945	ENSG00000171792/ENSG00000092470/ENSG00000170312/ENSG00000145632/ENSG00000135090/ENSG00000138346/ENSG00000111276/ENSG00000095002/ENSG00000160551/ENSG00000143155/ENSG00000198563/ENSG00000136492/ENSG00000102760/ENSG00000159593/ENSG00000197299/ENSG00000145386/ENSG00000163781/ENSG00000079134/ENSG00000093009/ENSG00000143493/ENSG00000205250/ENSG00000138767/ENSG00000113300/ENSG00000198791/ENSG00000108465…
GO:0035924	cellular response to vascular endothelial growth factor stimulus	37	-1.87999	0.00341297	0.0421945	ENSG00000158125/ENSG00000128917/ENSG00000184489/ENSG00000054598/ENSG00000113721/ENSG00000106211/ENSG00000118257/ENSG00000105287/ENSG00000156140/ENSG00000183287/ENSG00000020181/ENSG00000180447/ENSG00000134853/ENSG00000011465
GO:1901988	negative regulation of cell cycle phase transition	156	1.73499	0.00342466	0.0421945	ENSG00000170312/ENSG00000145632/ENSG00000135090/ENSG00000164109/ENSG00000010244/ENSG00000111276/ENSG00000022267/ENSG00000112742/ENSG00000102760/ENSG00000128789/ENSG00000159593/ENSG00000197299/ENSG00000156970/ENSG00000118762/ENSG00000106462/ENSG00000041515/ENSG00000145386/ENSG00000163781/ENSG00000205250/ENSG00000138767/ENSG00000113300/ENSG00000198791/ENSG00000120129/ENSG00000144635/ENSG00000108465…
GO:0003209	cardiac atrium morphogenesis	30	-1.8518	0.00343053	0.0421945	ENSG00000089225/ENSG00000115170/ENSG00000183072/ENSG00000134250/ENSG00000101331/ENSG00000128917/ENSG00000117707/ENSG00000173706/ENSG00000114251/ENSG00000168779/ENSG00000106991/ENSG00000164093/ENSG00000179588/ENSG00000135547
GO:0060325	face morphogenesis	30	-1.86423	0.00343053	0.0421945	ENSG00000137868/ENSG00000109063/ENSG00000108821/ENSG00000150347/ENSG00000119699/ENSG00000105329/ENSG00000163659/ENSG00000167522/ENSG00000144655/ENSG00000184113/ENSG00000087245/ENSG00000103196/ENSG00000184058
GO:0051188	cofactor biosynthetic process	176	1.53983	0.00343643	0.0421945	ENSG00000065833/ENSG00000159445/ENSG00000164398/ENSG00000163738/ENSG00000168906/ENSG00000131979/ENSG00000080819/ENSG00000120137/ENSG00000170522/ENSG00000123983/ENSG00000171723/ENSG00000150768/ENSG00000099194/ENSG00000136143/ENSG00000012660/ENSG00000103740/ENSG00000163864/ENSG00000138363/ENSG00000068366/ENSG00000169599/ENSG00000006530/ENSG00000110435/ENSG00000118402/ENSG00000143158/ENSG00000168288…
GO:0051783	regulation of nuclear division	155	1.60161	0.00343643	0.0421945	ENSG00000172167/ENSG00000175063/ENSG00000112029/ENSG00000119048/ENSG00000182504/ENSG00000164109/ENSG00000010244/ENSG00000184445/ENSG00000172572/ENSG00000095002/ENSG00000137804/ENSG00000112742/ENSG00000102760/ENSG00000128789/ENSG00000138160/ENSG00000185513/ENSG00000071242/ENSG00000156970/ENSG00000099901/ENSG00000120129/ENSG00000144635/ENSG00000078401/ENSG00000083937/ENSG00000070831/ENSG00000169679…
GO:0032753	positive regulation of interleukin-4 production	22	-1.86812	0.00344234	0.0421945	ENSG00000137265/ENSG00000174564/ENSG00000117586/ENSG00000107485/ENSG00000172216/ENSG00000162711/ENSG00000135077/ENSG00000122122/ENSG00000168961/ENSG00000065675/ENSG00000204592/ENSG00000131759
GO:0097186	amelogenesis	22	-1.90863	0.00344234	0.0421945	ENSG00000120149/ENSG00000091409/ENSG00000186951/ENSG00000112378/ENSG00000132470/ENSG00000166415/ENSG00000184058
GO:0002691	regulation of cellular extravasation	21	-1.86444	0.00344828	0.0421945	ENSG00000131142/ENSG00000090339/ENSG00000151882/ENSG00000197561/ENSG00000169403/ENSG00000115594/ENSG00000115232/ENSG00000182621/ENSG00000107562
GO:0006399	tRNA metabolic process	179	2.27473	0.00344828	0.0421945	ENSG00000107614/ENSG00000165832/ENSG00000138050/ENSG00000120699/ENSG00000137760/ENSG00000180817/ENSG00000135974/ENSG00000122435/ENSG00000123737/ENSG00000043514/ENSG00000070061/ENSG00000059588/ENSG00000081307/ENSG00000151576/ENSG00000198860/ENSG00000174173/ENSG00000172315/ENSG00000079785/ENSG00000144034/ENSG00000171262/ENSG00000164022/ENSG00000119041/ENSG00000255561/ENSG00000241058/ENSG00000178718…
GO:0006473	protein acetylation	177	1.81251	0.00344828	0.0421945	ENSG00000151332/ENSG00000148835/ENSG00000114166/ENSG00000016082/ENSG00000152382/ENSG00000147162/ENSG00000172766/ENSG00000116478/ENSG00000109819/ENSG00000109911/ENSG00000115368/ENSG00000111300/ENSG00000196591/ENSG00000178409/ENSG00000137343/ENSG00000121579/ENSG00000174579/ENSG00000136982/ENSG00000187325/ENSG00000273841/ENSG00000119760/ENSG00000171320/ENSG00000178028/ENSG00000127337/ENSG00000139620…
GO:0019083	viral transcription	177	1.70871	0.00344828	0.0421945	ENSG00000163002/ENSG00000137947/ENSG00000116478/ENSG00000124789/ENSG00000147669/ENSG00000101146/ENSG00000138750/ENSG00000069248/ENSG00000198034/ENSG00000082258/ENSG00000108559/ENSG00000153201/ENSG00000139496/ENSG00000030066/ENSG00000155561/ENSG00000047315/ENSG00000149948/ENSG00000111581/ENSG00000120948/ENSG00000188342/ENSG00000136243/ENSG00000100603/ENSG00000153922/ENSG00000094914/ENSG00000177954…
GO:0031398	positive regulation of protein ubiquitination	172	1.79279	0.00344828	0.0421945	ENSG00000157450/ENSG00000168283/ENSG00000109184/ENSG00000175063/ENSG00000164197/ENSG00000170312/ENSG00000112029/ENSG00000136986/ENSG00000145604/ENSG00000163743/ENSG00000164109/ENSG00000139174/ENSG00000163636/ENSG00000129084/ENSG00000172175/ENSG00000041357/ENSG00000156970/ENSG00000106588/ENSG00000177889/ENSG00000142867/ENSG00000108465/ENSG00000126067/ENSG00000072401/ENSG00000180543/ENSG00000150401…
GO:0031638	zymogen activation	36	-1.9105	0.00344828	0.0421945	ENSG00000010438/ENSG00000099992/ENSG00000171564/ENSG00000163565/ENSG00000163975/ENSG00000168040/ENSG00000030110/ENSG00000103811/ENSG00000103490/ENSG00000167711/ENSG00000164344/ENSG00000064012/ENSG00000105707/ENSG00000002330/ENSG00000164099/ENSG00000112378/ENSG00000157227
GO:0034505	tooth mineralization	21	-1.90872	0.00344828	0.0421945	ENSG00000167323/ENSG00000120149/ENSG00000186951/ENSG00000137203/ENSG00000166415/ENSG00000106819/ENSG00000184058
GO:0051236	establishment of RNA localization	168	2.42219	0.00344828	0.0421945	ENSG00000078328/ENSG00000163002/ENSG00000161547/ENSG00000124789/ENSG00000100650/ENSG00000101146/ENSG00000138750/ENSG00000069248/ENSG00000173744/ENSG00000198563/ENSG00000116754/ENSG00000188529/ENSG00000108559/ENSG00000159217/ENSG00000153201/ENSG00000101888/ENSG00000139496/ENSG00000079134/ENSG00000204764/ENSG00000030066/ENSG00000155561/ENSG00000109832/ENSG00000120533/ENSG00000099901/ENSG00000122566…
GO:0090103	cochlea morphogenesis	21	-1.85546	0.00344828	0.0421945	ENSG00000105707/ENSG00000114251/ENSG00000104313/ENSG00000075891/ENSG00000112655/ENSG00000162998/ENSG00000126778/ENSG00000184058
GO:1903052	positive regulation of proteolysis involved in cellular protein catabolic process	168	1.66121	0.00344828	0.0421945	ENSG00000134758/ENSG00000175063/ENSG00000164197/ENSG00000170312/ENSG00000112029/ENSG00000145632/ENSG00000071575/ENSG00000163743/ENSG00000164109/ENSG00000139174/ENSG00000163636/ENSG00000129084/ENSG00000041357/ENSG00000156970/ENSG00000106588/ENSG00000034677/ENSG00000180008/ENSG00000116030/ENSG00000169139/ENSG00000126067/ENSG00000137393/ENSG00000072401/ENSG00000166233/ENSG00000161057/ENSG00000100519…
GO:0007520	myoblast fusion	35	-1.85421	0.00345423	0.0421945	ENSG00000110047/ENSG00000064309/ENSG00000125735/ENSG00000003402/ENSG00000090554/ENSG00000161270/ENSG00000077238/ENSG00000196557/ENSG00000249715/ENSG00000148848/ENSG00000115183/ENSG00000130513/ENSG00000089250/ENSG00000164093
GO:0031076	embryonic camera-type eye development	35	-1.80019	0.00345423	0.0421945	ENSG00000078246/ENSG00000137868/ENSG00000101144/ENSG00000137273/ENSG00000117707/ENSG00000104881/ENSG00000007372/ENSG00000114251/ENSG00000121068/ENSG00000075891/ENSG00000132688/ENSG00000164093/ENSG00000122691/ENSG00000137203/ENSG00000172819/ENSG00000131759
GO:0006323	DNA packaging	180	1.78048	0.00347222	0.0421945	ENSG00000177432/ENSG00000186310/ENSG00000184678/ENSG00000158373/ENSG00000170312/ENSG00000143401/ENSG00000164104/ENSG00000275713/ENSG00000111875/ENSG00000137804/ENSG00000129534/ENSG00000136824/ENSG00000189060/ENSG00000127483/ENSG00000184205/ENSG00000180543/ENSG00000137812/ENSG00000123219/ENSG00000149948/ENSG00000113810/ENSG00000119969/ENSG00000166582/ENSG00000062650/ENSG00000102054/ENSG00000197061…
GO:0001759	organ induction	19	-1.85978	0.00348432	0.0421945	ENSG00000168036/ENSG00000077782/ENSG00000125845/ENSG00000154342/ENSG00000164056/ENSG00000134245/ENSG00000126778
GO:0090025	regulation of monocyte chemotaxis	19	-2.02254	0.00348432	0.0421945	ENSG00000145147/ENSG00000254087/ENSG00000107562/ENSG00000158747/ENSG00000136999/ENSG00000166923
GO:2000311	regulation of alpha-amino-3-hydroxy-5-methyl-4-isoxazole propionate selective glutamate receptor activity	19	-1.87649	0.00348432	0.0421945	ENSG00000251322/ENSG00000166862/ENSG00000008735/ENSG00000174871/ENSG00000169992/ENSG00000196338/ENSG00000169760/ENSG00000142408/ENSG00000161681/ENSG00000189056/ENSG00000075429/ENSG00000237515
GO:0003230	cardiac atrium development	34	-1.81834	0.0034904	0.0421945	ENSG00000089225/ENSG00000179284/ENSG00000115170/ENSG00000183072/ENSG00000134250/ENSG00000101331/ENSG00000128917/ENSG00000117707/ENSG00000173706/ENSG00000114251/ENSG00000168779/ENSG00000106991/ENSG00000164093/ENSG00000179588/ENSG00000135547
GO:0090200	positive regulation of release of cytochrome c from mitochondria	27	-1.86294	0.0034904	0.0421945	ENSG00000184381/ENSG00000030110/ENSG00000103490/ENSG00000087088/ENSG00000121858/ENSG00000104081/ENSG00000002330/ENSG00000153094/ENSG00000011422/ENSG00000105327/ENSG00000164850/ENSG00000135116
GO:0051168	nuclear export	182	2.33153	0.0034965	0.0421945	ENSG00000163002/ENSG00000164188/ENSG00000161547/ENSG00000115137/ENSG00000124789/ENSG00000100650/ENSG00000164163/ENSG00000101146/ENSG00000138750/ENSG00000069248/ENSG00000173744/ENSG00000148737/ENSG00000198563/ENSG00000116754/ENSG00000188529/ENSG00000100614/ENSG00000172175/ENSG00000124788/ENSG00000124207/ENSG00000108559/ENSG00000153201/ENSG00000139496/ENSG00000079134/ENSG00000204764/ENSG00000030066…
GO:1903364	positive regulation of cellular protein catabolic process	182	1.61883	0.0034965	0.0421945	ENSG00000134758/ENSG00000175063/ENSG00000164197/ENSG00000170312/ENSG00000112029/ENSG00000145632/ENSG00000071575/ENSG00000163743/ENSG00000164109/ENSG00000139174/ENSG00000163636/ENSG00000129084/ENSG00000041357/ENSG00000156970/ENSG00000106588/ENSG00000034677/ENSG00000180008/ENSG00000116030/ENSG00000169139/ENSG00000126067/ENSG00000137393/ENSG00000072401/ENSG00000166233/ENSG00000161057/ENSG00000100519…
GO:0002832	negative regulation of response to biotic stimulus	31	-1.80979	0.00350877	0.0421945	ENSG00000118503/ENSG00000090432/ENSG00000057657/ENSG00000105298/ENSG00000149476/ENSG00000135077/ENSG00000204498/ENSG00000160703/ENSG00000133710/ENSG00000166033
GO:0036037	CD8-positive, alpha-beta T cell activation	17	-1.8881	0.00350877	0.0421945	ENSG00000125347/ENSG00000160685/ENSG00000010704/ENSG00000182568/ENSG00000123338/ENSG00000171791/ENSG00000163508/ENSG00000204592
GO:0048486	parasympathetic nervous system development	17	-1.84376	0.00350877	0.0421945	ENSG00000221866/ENSG00000114315/ENSG00000166833/ENSG00000137203/ENSG00000126778/ENSG00000184058
GO:0070168	negative regulation of biomineral tissue development	17	-1.78798	0.00350877	0.0421945	ENSG00000178882/ENSG00000125398/ENSG00000163823/ENSG00000183087/ENSG00000130529/ENSG00000120899/ENSG00000106819/ENSG00000166923
GO:1905331	negative regulation of morphogenesis of an epithelium	17	-1.83707	0.00350877	0.0421945	ENSG00000125378/ENSG00000107485/ENSG00000125931/ENSG00000101144/ENSG00000144824/ENSG00000168036/ENSG00000114251/ENSG00000121068/ENSG00000126778/ENSG00000166923
GO:0035886	vascular smooth muscle cell differentiation	18	-1.99054	0.00352113	0.0421945	ENSG00000148926/ENSG00000106991/ENSG00000114315/ENSG00000164093/ENSG00000157404/ENSG00000164850/ENSG00000135547
GO:0060055	angiogenesis involved in wound healing	18	-1.78964	0.00352113	0.0421945	ENSG00000134954/ENSG00000118503/ENSG00000177464/ENSG00000006210/ENSG00000137509/ENSG00000176692/ENSG00000086062/ENSG00000100219/ENSG00000076706
GO:0032459	regulation of protein oligomerization	33	-1.732	0.00353982	0.0421945	ENSG00000197122/ENSG00000100290/ENSG00000026103/ENSG00000168148/ENSG00000163568/ENSG00000087088/ENSG00000177427/ENSG00000104081/ENSG00000269113/ENSG00000153094/ENSG00000116329/ENSG00000120885/ENSG00000135116
GO:0034405	response to fluid shear stress	33	-1.76796	0.00353982	0.0421945	ENSG00000134954/ENSG00000168615/ENSG00000197122/ENSG00000135124/ENSG00000152661/ENSG00000166484/ENSG00000164867/ENSG00000164442/ENSG00000119699/ENSG00000170961/ENSG00000105329/ENSG00000137834/ENSG00000104267/ENSG00000113721/ENSG00000101665/ENSG00000120899/ENSG00000136826/ENSG00000130707
GO:0070232	regulation of T cell apoptotic process	33	-1.74178	0.00353982	0.0421945	ENSG00000169230/ENSG00000166349/ENSG00000168961/ENSG00000131203/ENSG00000131981/ENSG00000114251/ENSG00000065675/ENSG00000107099/ENSG00000169242/ENSG00000196839
GO:0000086	G2/M transition of mitotic cell cycle	184	2.19295	0.0035461	0.0421945	ENSG00000140015/ENSG00000119397/ENSG00000171033/ENSG00000185630/ENSG00000005249/ENSG00000126803/ENSG00000142731/ENSG00000170312/ENSG00000134058/ENSG00000145604/ENSG00000120539/ENSG00000135090/ENSG00000221914/ENSG00000143933/ENSG00000147874/ENSG00000022267/ENSG00000020426/ENSG00000159593/ENSG00000197299/ENSG00000131023/ENSG00000114107/ENSG00000145386/ENSG00000163781/ENSG00000152240/ENSG00000106477…
GO:0008643	carbohydrate transport	184	1.70007	0.0035461	0.0421945	ENSG00000166501/ENSG00000153823/ENSG00000106070/ENSG00000163002/ENSG00000171885/ENSG00000164687/ENSG00000160190/ENSG00000111731/ENSG00000145675/ENSG00000135744/ENSG00000059804/ENSG00000124789/ENSG00000153291/ENSG00000164175/ENSG00000101146/ENSG00000138750/ENSG00000069248/ENSG00000132356/ENSG00000108559/ENSG00000091039/ENSG00000153201/ENSG00000139496/ENSG00000119729/ENSG00000117461/ENSG00000030066…
GO:0061311	cell surface receptor signaling pathway involved in heart development	25	-1.87296	0.0035461	0.0421945	ENSG00000101384/ENSG00000061492/ENSG00000125378/ENSG00000107984/ENSG00000178234/ENSG00000115170/ENSG00000134250/ENSG00000168036/ENSG00000105329/ENSG00000128917/ENSG00000120149/ENSG00000114251/ENSG00000164683/ENSG00000125845/ENSG00000154342/ENSG00000135547
GO:0003177	pulmonary valve development	12	-1.76099	0.0035524	0.0421945	ENSG00000125378/ENSG00000137868/ENSG00000134250/ENSG00000137834/ENSG00000164683/ENSG00000135547
GO:0003184	pulmonary valve morphogenesis	12	-1.76099	0.0035524	0.0421945	ENSG00000125378/ENSG00000137868/ENSG00000134250/ENSG00000137834/ENSG00000164683/ENSG00000135547
GO:0033631	cell-cell adhesion mediated by integrin	12	-1.811	0.0035524	0.0421945	ENSG00000168615/ENSG00000168743/ENSG00000197635/ENSG00000103335/ENSG00000128567/ENSG00000133789/ENSG00000196839/ENSG00000161638
GO:0040037	negative regulation of fibroblast growth factor receptor signaling pathway	12	-1.82815	0.0035524	0.0421945	ENSG00000107485/ENSG00000010361/ENSG00000063660/ENSG00000114251/ENSG00000196562/ENSG00000180730/ENSG00000164056
GO:0042340	keratan sulfate catabolic process	12	-1.855	0.0035524	0.0421945	ENSG00000049860/ENSG00000127083/ENSG00000141012/ENSG00000106809/ENSG00000188783/ENSG00000135677/ENSG00000170266/ENSG00000157766/ENSG00000139329
GO:0050650	chondroitin sulfate proteoglycan biosynthetic process	32	-1.74042	0.0035524	0.0421945	ENSG00000033100/ENSG00000111817/ENSG00000130287/ENSG00000123989/ENSG00000109956/ENSG00000015532/ENSG00000122863/ENSG00000182492/ENSG00000173546/ENSG00000147119/ENSG00000136213/ENSG00000182022/ENSG00000011465
GO:0071402	cellular response to lipoprotein particle stimulus	12	-1.75959	0.0035524	0.0421945	ENSG00000150093/ENSG00000197046/ENSG00000105550/ENSG00000158869/ENSG00000160255/ENSG00000010278/ENSG00000140945
GO:0072538	T-helper 17 type immune response	16	-1.76612	0.0035524	0.0421945	ENSG00000162739/ENSG00000122224/ENSG00000156127/ENSG00000162711/ENSG00000110944/ENSG00000069667/ENSG00000096996/ENSG00000065675
GO:0097531	mast cell migration	12	-1.78451	0.0035524	0.0421945	ENSG00000150630/ENSG00000157404/ENSG00000119630/ENSG00000100604
GO:1905314	semi-lunar valve development	16	-1.89751	0.0035524	0.0421945	ENSG00000125378/ENSG00000107485/ENSG00000137868/ENSG00000134250/ENSG00000137834/ENSG00000169242/ENSG00000164683/ENSG00000122691/ENSG00000135547
GO:0002313	mature B cell differentiation involved in immune response	15	-1.83728	0.00358423	0.0421945	ENSG00000106003/ENSG00000100060/ENSG00000197943/ENSG00000100219/ENSG00000196839/ENSG00000120899/ENSG00000100097
GO:0021783	preganglionic parasympathetic fiber development	15	-1.76423	0.00358423	0.0421945	ENSG00000221866/ENSG00000114315/ENSG00000166833/ENSG00000137203/ENSG00000126778/ENSG00000184058
GO:0032530	regulation of microvillus organization	13	-1.80466	0.00361664	0.0421945	ENSG00000006611/ENSG00000074276/ENSG00000092820/ENSG00000128567/ENSG00000247596/ENSG00000075651/ENSG00000099834
GO:0043568	positive regulation of insulin-like growth factor receptor signaling pathway	13	-1.89855	0.00361664	0.0421945	ENSG00000062038/ENSG00000118702/ENSG00000115461/ENSG00000164976/ENSG00000141753
GO:0045073	regulation of chemokine biosynthetic process	13	-1.85829	0.00361664	0.0421945	ENSG00000100292/ENSG00000120738/ENSG00000114251/ENSG00000164342
GO:0050930	induction of positive chemotaxis	13	-1.88321	0.00361664	0.0421945	ENSG00000185652/ENSG00000172349/ENSG00000150630/ENSG00000119630/ENSG00000107562
GO:0055098	response to low-density lipoprotein particle	13	-1.77839	0.00361664	0.0421945	ENSG00000150093/ENSG00000132170/ENSG00000105550/ENSG00000158869/ENSG00000160255/ENSG00000010278/ENSG00000140945
GO:0060347	heart trabecula formation	13	-1.80438	0.00361664	0.0421945	ENSG00000154734/ENSG00000125850/ENSG00000120156/ENSG00000164683/ENSG00000135547
GO:0061162	establishment of monopolar cell polarity	13	-1.81472	0.00361664	0.0421945	ENSG00000180900/ENSG00000114251/ENSG00000112655/ENSG00000103241/ENSG00000129654
GO:0031581	hemidesmosome assembly	11	-1.79047	0.00363636	0.0421945	ENSG00000177697/ENSG00000065618/ENSG00000091409/ENSG00000135862/ENSG00000178209/ENSG00000132470
GO:0035089	establishment of apical/basal cell polarity	11	-1.81494	0.00363636	0.0421945	ENSG00000180900/ENSG00000114251/ENSG00000112655/ENSG00000103241/ENSG00000129654
GO:0007623	circadian rhythm	187	1.70745	0.00364964	0.0421945	ENSG00000198400/ENSG00000172201/ENSG00000254585/ENSG00000149295/ENSG00000140836/ENSG00000132437/ENSG00000029153/ENSG00000180530/ENSG00000095794/ENSG00000147162/ENSG00000123095/ENSG00000116478/ENSG00000109819/ENSG00000125944/ENSG00000179388/ENSG00000162409/ENSG00000072310/ENSG00000180176/ENSG00000186298/ENSG00000145545/ENSG00000132356/ENSG00000196591/ENSG00000106462/ENSG00000170485/ENSG00000050748…
GO:0038093	Fc receptor signaling pathway	187	1.45804	0.00364964	0.0421945	ENSG00000122574/ENSG00000106299/ENSG00000145675/ENSG00000134215/ENSG00000244687/ENSG00000143933/ENSG00000155849/ENSG00000163636/ENSG00000129084/ENSG00000172175/ENSG00000041357/ENSG00000106588/ENSG00000177889/ENSG00000142867/ENSG00000213341/ENSG00000050748/ENSG00000136754/ENSG00000107643/ENSG00000126067/ENSG00000072401/ENSG00000149269/ENSG00000151422/ENSG00000070831/ENSG00000161057/ENSG00000100519…
GO:1903322	positive regulation of protein modification by small protein conjugation or removal	187	1.77134	0.00364964	0.0421945	ENSG00000157450/ENSG00000168283/ENSG00000109184/ENSG00000175063/ENSG00000164197/ENSG00000170312/ENSG00000112029/ENSG00000136986/ENSG00000145604/ENSG00000163743/ENSG00000164109/ENSG00000139174/ENSG00000163938/ENSG00000163636/ENSG00000129084/ENSG00000172175/ENSG00000041357/ENSG00000156970/ENSG00000106588/ENSG00000177889/ENSG00000142867/ENSG00000108465/ENSG00000126067/ENSG00000072401/ENSG00000180543…
GO:0019080	viral gene expression	188	1.65614	0.003663	0.0421945	ENSG00000163002/ENSG00000137947/ENSG00000116478/ENSG00000124789/ENSG00000147669/ENSG00000101146/ENSG00000138750/ENSG00000069248/ENSG00000198034/ENSG00000082258/ENSG00000108559/ENSG00000153201/ENSG00000139496/ENSG00000030066/ENSG00000155561/ENSG00000047315/ENSG00000149948/ENSG00000111581/ENSG00000120948/ENSG00000188342/ENSG00000136243/ENSG00000100603/ENSG00000153922/ENSG00000094914/ENSG00000177954…
GO:0002363	alpha-beta T cell lineage commitment	14	-1.79619	0.00366972	0.0421945	ENSG00000162739/ENSG00000122224/ENSG00000156127/ENSG00000110944/ENSG00000096996/ENSG00000171791/ENSG00000166888/ENSG00000179588
GO:0034616	response to laminar fluid shear stress	14	-1.761	0.00366972	0.0421945	ENSG00000168615/ENSG00000166484/ENSG00000119699/ENSG00000105329/ENSG00000137834/ENSG00000101665/ENSG00000136826/ENSG00000130707
GO:0061339	establishment or maintenance of monopolar cell polarity	14	-1.82543	0.00366972	0.0421945	ENSG00000180900/ENSG00000114251/ENSG00000112655/ENSG00000103241/ENSG00000129654
GO:0072498	embryonic skeletal joint development	14	-1.82412	0.00366972	0.0421945	ENSG00000125378/ENSG00000114378/ENSG00000123388/ENSG00000103126/ENSG00000143867/ENSG00000101144/ENSG00000168036/ENSG00000182197/ENSG00000143816/ENSG00000168779
GO:0090136	epithelial cell-cell adhesion	14	-1.81562	0.00366972	0.0421945	ENSG00000035403/ENSG00000140859/ENSG00000157404/ENSG00000082781/ENSG00000136999
GO:0097202	activation of cysteine-type endopeptidase activity	10	-1.84806	0.00369686	0.0423322	ENSG00000163565/ENSG00000168040/ENSG00000030110/ENSG00000103490/ENSG00000064012/ENSG00000002330/ENSG00000112378
GO:0006413	translational initiation	189	1.50067	0.0037037	0.0423322	ENSG00000124374/ENSG00000120727/ENSG00000164163/ENSG00000123908/ENSG00000198034/ENSG00000149100/ENSG00000241127/ENSG00000079785/ENSG00000114784/ENSG00000172071/ENSG00000172239/ENSG00000165819/ENSG00000130741/ENSG00000163412/ENSG00000161960/ENSG00000100664/ENSG00000173674/ENSG00000177954/ENSG00000129824/ENSG00000136937/ENSG00000111361/ENSG00000151465/ENSG00000128272/ENSG00000151247/ENSG00000047410…
GO:0048284	organelle fusion	189	1.48702	0.0037037	0.0423322	ENSG00000110975/ENSG00000145721/ENSG00000134207/ENSG00000153823/ENSG00000168952/ENSG00000170743/ENSG00000147003/ENSG00000272636/ENSG00000152061/ENSG00000104381/ENSG00000111731/ENSG00000100505/ENSG00000175073/ENSG00000137501/ENSG00000170312/ENSG00000134215/ENSG00000139973/ENSG00000121749/ENSG00000148429/ENSG00000079950/ENSG00000105829/ENSG00000135093/ENSG00000102189/ENSG00000124333/ENSG00000117758…
GO:0071897	DNA biosynthetic process	190	1.50997	0.00371747	0.0424056	ENSG00000135549/ENSG00000100479/ENSG00000174405/ENSG00000166803/ENSG00000196584/ENSG00000163743/ENSG00000138346/ENSG00000160867/ENSG00000104472/ENSG00000133119/ENSG00000111247/ENSG00000198563/ENSG00000122008/ENSG00000136492/ENSG00000102760/ENSG00000197299/ENSG00000143748/ENSG00000051341/ENSG00000107854/ENSG00000103194/ENSG00000009413/ENSG00000136982/ENSG00000174371/ENSG00000163918/ENSG00000109534…
GO:0000956	nuclear-transcribed mRNA catabolic process	196	1.68287	0.00378788	0.0429541	ENSG00000120699/ENSG00000020577/ENSG00000107864/ENSG00000123737/ENSG00000221914/ENSG00000114127/ENSG00000189266/ENSG00000123908/ENSG00000198034/ENSG00000166889/ENSG00000189369/ENSG00000130332/ENSG00000138767/ENSG00000113300/ENSG00000198791/ENSG00000172239/ENSG00000170860/ENSG00000164167/ENSG00000161960/ENSG00000106355/ENSG00000272886/ENSG00000111196/ENSG00000164329/ENSG00000171824/ENSG00000177954…
GO:0006302	double-strand break repair	194	2.10298	0.00378788	0.0429541	ENSG00000182263/ENSG00000134758/ENSG00000146263/ENSG00000174405/ENSG00000101868/ENSG00000132436/ENSG00000196584/ENSG00000138346/ENSG00000111802/ENSG00000095002/ENSG00000111247/ENSG00000156384/ENSG00000163605/ENSG00000136492/ENSG00000197299/ENSG00000198924/ENSG00000101442/ENSG00000163104/ENSG00000080345/ENSG00000177889/ENSG00000127311/ENSG00000163029/ENSG00000051341/ENSG00000079785/ENSG00000093009…
GO:0006403	RNA localization	198	2.35698	0.00378788	0.0429541	ENSG00000078328/ENSG00000163002/ENSG00000161547/ENSG00000124789/ENSG00000100650/ENSG00000101146/ENSG00000138750/ENSG00000069248/ENSG00000173744/ENSG00000198563/ENSG00000116754/ENSG00000188529/ENSG00000108559/ENSG00000159217/ENSG00000153201/ENSG00000101888/ENSG00000139496/ENSG00000079134/ENSG00000204764/ENSG00000030066/ENSG00000155561/ENSG00000109832/ENSG00000120533/ENSG00000099901/ENSG00000122566…
GO:0015931	nucleobase-containing compound transport	199	2.26183	0.00380228	0.0430329	ENSG00000112759/ENSG00000078328/ENSG00000163002/ENSG00000161547/ENSG00000085491/ENSG00000124789/ENSG00000100650/ENSG00000101146/ENSG00000138750/ENSG00000069248/ENSG00000173744/ENSG00000198563/ENSG00000116754/ENSG00000188529/ENSG00000108559/ENSG00000159217/ENSG00000153201/ENSG00000101888/ENSG00000139496/ENSG00000079134/ENSG00000114120/ENSG00000204764/ENSG00000030066/ENSG00000155561/ENSG00000109832…
GO:0043624	cellular protein complex disassembly	193	1.42604	0.00384615	0.0430528	ENSG00000112902/ENSG00000077522/ENSG00000164251/ENSG00000175581/ENSG00000015592/ENSG00000120333/ENSG00000117632/ENSG00000164163/ENSG00000163539/ENSG00000104435/ENSG00000136108/ENSG00000082515/ENSG00000135900/ENSG00000198015/ENSG00000116489/ENSG00000189369/ENSG00000175110/ENSG00000239789/ENSG00000243147/ENSG00000159082/ENSG00000166503/ENSG00000132313/ENSG00000128872/ENSG00000106591/ENSG00000165410…
GO:0044839	cell cycle G2/M phase transition	193	2.16233	0.00384615	0.0430528	ENSG00000140015/ENSG00000119397/ENSG00000171033/ENSG00000185630/ENSG00000005249/ENSG00000126803/ENSG00000142731/ENSG00000170312/ENSG00000134058/ENSG00000145604/ENSG00000120539/ENSG00000135090/ENSG00000221914/ENSG00000143933/ENSG00000147874/ENSG00000022267/ENSG00000020426/ENSG00000159593/ENSG00000197299/ENSG00000131023/ENSG00000114107/ENSG00000145386/ENSG00000163781/ENSG00000152240/ENSG00000106477…
GO:0022618	ribonucleoprotein complex assembly	201	2.21151	0.003861	0.0430528	ENSG00000117569/ENSG00000156469/ENSG00000124562/ENSG00000185246/ENSG00000100697/ENSG00000134698/ENSG00000100650/ENSG00000139343/ENSG00000167088/ENSG00000064703/ENSG00000205571/ENSG00000182841/ENSG00000123908/ENSG00000083635/ENSG00000108848/ENSG00000086589/ENSG00000126524/ENSG00000166889/ENSG00000198563/ENSG00000188529/ENSG00000149100/ENSG00000154548/ENSG00000113460/ENSG00000140830/ENSG00000079785…
GO:0018209	peptidyl-serine modification	251	1.65803	0.00387597	0.0430528	ENSG00000166501/ENSG00000052795/ENSG00000110888/ENSG00000013441/ENSG00000113448/ENSG00000185133/ENSG00000196104/ENSG00000152953/ENSG00000133083/ENSG00000198648/ENSG00000009694/ENSG00000154822/ENSG00000170312/ENSG00000163673/ENSG00000145632/ENSG00000087095/ENSG00000120539/ENSG00000114209/ENSG00000162409/ENSG00000170390/ENSG00000132356/ENSG00000131023/ENSG00000184304/ENSG00000071242/ENSG00000100749…
GO:0010948	negative regulation of cell cycle process	218	1.72167	0.00389105	0.0430528	ENSG00000172167/ENSG00000170312/ENSG00000112029/ENSG00000108055/ENSG00000145632/ENSG00000135090/ENSG00000164109/ENSG00000010244/ENSG00000111276/ENSG00000095002/ENSG00000022267/ENSG00000198563/ENSG00000112742/ENSG00000102760/ENSG00000128789/ENSG00000159593/ENSG00000197299/ENSG00000071242/ENSG00000156970/ENSG00000118762/ENSG00000106462/ENSG00000041515/ENSG00000145386/ENSG00000163781/ENSG00000079134…
GO:0009266	response to temperature stimulus	207	1.44548	0.00390625	0.0430528	ENSG00000198400/ENSG00000163002/ENSG00000176907/ENSG00000124140/ENSG00000126803/ENSG00000109819/ENSG00000124789/ENSG00000130711/ENSG00000101146/ENSG00000138750/ENSG00000069248/ENSG00000132356/ENSG00000108559/ENSG00000196591/ENSG00000149196/ENSG00000113578/ENSG00000153201/ENSG00000112208/ENSG00000139496/ENSG00000156735/ENSG00000197930/ENSG00000030066/ENSG00000155561/ENSG00000162616/ENSG00000135312…
GO:0072331	signal transduction by p53 class mediator	254	1.60189	0.00390625	0.0430528	ENSG00000148835/ENSG00000171792/ENSG00000116478/ENSG00000170312/ENSG00000145632/ENSG00000162409/ENSG00000122779/ENSG00000138346/ENSG00000133119/ENSG00000130699/ENSG00000143514/ENSG00000111276/ENSG00000095002/ENSG00000132356/ENSG00000136492/ENSG00000102760/ENSG00000197299/ENSG00000185513/ENSG00000196591/ENSG00000172315/ENSG00000163781/ENSG00000103194/ENSG00000155542/ENSG00000169567/ENSG00000205250…
GO:0006310	DNA recombination	249	2.13253	0.00392157	0.0430528	ENSG00000182263/ENSG00000162669/ENSG00000134758/ENSG00000146263/ENSG00000100479/ENSG00000171792/ENSG00000072274/ENSG00000174405/ENSG00000101868/ENSG00000132436/ENSG00000198056/ENSG00000151657/ENSG00000164104/ENSG00000119048/ENSG00000196584/ENSG00000138346/ENSG00000168152/ENSG00000133119/ENSG00000095002/ENSG00000111247/ENSG00000189403/ENSG00000156384/ENSG00000163605/ENSG00000029993/ENSG00000136492…
GO:0015980	energy derivation by oxidation of organic compounds	252	1.6114	0.00392157	0.0430528	ENSG00000153823/ENSG00000067177/ENSG00000138413/ENSG00000109819/ENSG00000167985/ENSG00000150768/ENSG00000122873/ENSG00000136143/ENSG00000235194/ENSG00000143933/ENSG00000165792/ENSG00000186298/ENSG00000132825/ENSG00000189043/ENSG00000065518/ENSG00000112294/ENSG00000162688/ENSG00000163541/ENSG00000164919/ENSG00000105379/ENSG00000267855/ENSG00000115840/ENSG00000100644/ENSG00000128609/ENSG00000138399…
GO:0016197	endosomal transport	242	1.46858	0.00392157	0.0430528	ENSG00000254585/ENSG00000198825/ENSG00000077522/ENSG00000104497/ENSG00000133083/ENSG00000213047/ENSG00000111237/ENSG00000184014/ENSG00000136021/ENSG00000115145/ENSG00000148429/ENSG00000188428/ENSG00000085832/ENSG00000102189/ENSG00000124333/ENSG00000129003/ENSG00000136738/ENSG00000138660/ENSG00000136051/ENSG00000053770/ENSG00000008294/ENSG00000168824/ENSG00000122958/ENSG00000061987/ENSG00000087053…
GO:0000082	G1/S transition of mitotic cell cycle	227	1.94233	0.00393701	0.0430528	ENSG00000162493/ENSG00000172201/ENSG00000153823/ENSG00000100479/ENSG00000172167/ENSG00000149308/ENSG00000130037/ENSG00000006634/ENSG00000101868/ENSG00000198056/ENSG00000155858/ENSG00000170312/ENSG00000112029/ENSG00000134058/ENSG00000145632/ENSG00000145604/ENSG00000111276/ENSG00000166266/ENSG00000022267/ENSG00000020426/ENSG00000102760/ENSG00000131023/ENSG00000135913/ENSG00000118762/ENSG00000106462…
GO:0000209	protein polyubiquitination	248	2.1398	0.00393701	0.0430528	ENSG00000254585/ENSG00000134758/ENSG00000157450/ENSG00000077152/ENSG00000165338/ENSG00000049759/ENSG00000087448/ENSG00000109046/ENSG00000152503/ENSG00000175063/ENSG00000176641/ENSG00000164197/ENSG00000127870/ENSG00000154359/ENSG00000145604/ENSG00000085382/ENSG00000119048/ENSG00000244687/ENSG00000069869/ENSG00000163636/ENSG00000129084/ENSG00000071794/ENSG00000198060/ENSG00000041357/ENSG00000152242…
GO:0016458	gene silencing	227	2.16509	0.00393701	0.0430528	ENSG00000163002/ENSG00000138336/ENSG00000100697/ENSG00000173809/ENSG00000116478/ENSG00000124789/ENSG00000134698/ENSG00000119048/ENSG00000156802/ENSG00000147669/ENSG00000010803/ENSG00000101146/ENSG00000147854/ENSG00000111875/ENSG00000138750/ENSG00000134744/ENSG00000123908/ENSG00000069248/ENSG00000175387/ENSG00000108559/ENSG00000134644/ENSG00000196591/ENSG00000178409/ENSG00000119778/ENSG00000135900…
GO:0043543	protein acylation	208	1.72609	0.00396825	0.0430528	ENSG00000151332/ENSG00000148835/ENSG00000114166/ENSG00000016082/ENSG00000152382/ENSG00000147162/ENSG00000172766/ENSG00000116478/ENSG00000109819/ENSG00000186908/ENSG00000184307/ENSG00000109911/ENSG00000115368/ENSG00000180776/ENSG00000100614/ENSG00000111300/ENSG00000196591/ENSG00000178409/ENSG00000137343/ENSG00000121579/ENSG00000174579/ENSG00000136982/ENSG00000187325/ENSG00000273841/ENSG00000119760…
GO:0065004	protein-DNA complex assembly	208	1.82315	0.00396825	0.0430528	ENSG00000177432/ENSG00000186310/ENSG00000184678/ENSG00000158373/ENSG00000143401/ENSG00000164104/ENSG00000134058/ENSG00000275713/ENSG00000196584/ENSG00000111875/ENSG00000189403/ENSG00000020426/ENSG00000115750/ENSG00000140307/ENSG00000129534/ENSG00000093009/ENSG00000100387/ENSG00000187325/ENSG00000189060/ENSG00000167842/ENSG00000273841/ENSG00000064313/ENSG00000127483/ENSG00000184205/ENSG00000180543…
GO:0045930	negative regulation of mitotic cell cycle	209	1.51045	0.00398406	0.0430528	ENSG00000172167/ENSG00000170312/ENSG00000145632/ENSG00000135090/ENSG00000164109/ENSG00000010244/ENSG00000184445/ENSG00000111276/ENSG00000095002/ENSG00000022267/ENSG00000112742/ENSG00000102760/ENSG00000128789/ENSG00000159593/ENSG00000197299/ENSG00000156970/ENSG00000118762/ENSG00000106462/ENSG00000041515/ENSG00000145386/ENSG00000163781/ENSG00000205250/ENSG00000138767/ENSG00000073536/ENSG00000113300…
GO:0051258	protein polymerization	229	1.61486	0.00398406	0.0430528	ENSG00000116741/ENSG00000254585/ENSG00000158528/ENSG00000096968/ENSG00000197959/ENSG00000122574/ENSG00000185133/ENSG00000133627/ENSG00000204899/ENSG00000145703/ENSG00000009694/ENSG00000106299/ENSG00000171368/ENSG00000175063/ENSG00000134222/ENSG00000117632/ENSG00000158164/ENSG00000112029/ENSG00000100503/ENSG00000112290/ENSG00000010244/ENSG00000111276/ENSG00000126216/ENSG00000163539/ENSG00000104435…
GO:0051321	meiotic cell cycle	209	1.64258	0.00398406	0.0430528	ENSG00000162669/ENSG00000142875/ENSG00000164611/ENSG00000126803/ENSG00000173809/ENSG00000134698/ENSG00000112029/ENSG00000108055/ENSG00000119048/ENSG00000120539/ENSG00000196584/ENSG00000076053/ENSG00000172572/ENSG00000095002/ENSG00000126216/ENSG00000123975/ENSG00000071242/ENSG00000133101/ENSG00000174371/ENSG00000136824/ENSG00000120129/ENSG00000187790/ENSG00000196074/ENSG00000168556/ENSG00000066279…
GO:0043241	protein complex disassembly	246	1.44143	0.004	0.0430528	ENSG00000112902/ENSG00000077522/ENSG00000164251/ENSG00000175581/ENSG00000015592/ENSG00000120333/ENSG00000117632/ENSG00000164163/ENSG00000073584/ENSG00000163539/ENSG00000104435/ENSG00000136108/ENSG00000082515/ENSG00000189079/ENSG00000135900/ENSG00000198015/ENSG00000116489/ENSG00000189369/ENSG00000175110/ENSG00000239789/ENSG00000243147/ENSG00000159082/ENSG00000166503/ENSG00000132313/ENSG00000070018…
GO:0044033	multi-organism metabolic process	212	1.64074	0.004	0.0430528	ENSG00000163002/ENSG00000137947/ENSG00000116478/ENSG00000124789/ENSG00000147669/ENSG00000101146/ENSG00000138750/ENSG00000069248/ENSG00000198034/ENSG00000082258/ENSG00000102189/ENSG00000108559/ENSG00000153201/ENSG00000139496/ENSG00000030066/ENSG00000155561/ENSG00000047315/ENSG00000149948/ENSG00000111581/ENSG00000120948/ENSG00000070831/ENSG00000188342/ENSG00000136243/ENSG00000100603/ENSG00000153922…
GO:0090305	nucleic acid phosphodiester bond hydrolysis	264	1.91823	0.00401606	0.0430528	ENSG00000149289/ENSG00000078177/ENSG00000100697/ENSG00000120699/ENSG00000101868/ENSG00000147679/ENSG00000123737/ENSG00000164104/ENSG00000114127/ENSG00000138346/ENSG00000189266/ENSG00000111802/ENSG00000133119/ENSG00000123908/ENSG00000189403/ENSG00000122008/ENSG00000176102/ENSG00000198860/ENSG00000198924/ENSG00000135900/ENSG00000009413/ENSG00000079785/ENSG00000100387/ENSG00000174371/ENSG00000163918…
GO:1903050	regulation of proteolysis involved in cellular protein catabolic process	224	1.69562	0.00401606	0.0430528	ENSG00000164690/ENSG00000134758/ENSG00000168078/ENSG00000014123/ENSG00000175063/ENSG00000164197/ENSG00000170312/ENSG00000112029/ENSG00000145632/ENSG00000071575/ENSG00000163743/ENSG00000164109/ENSG00000139174/ENSG00000079387/ENSG00000163636/ENSG00000129084/ENSG00000116750/ENSG00000041357/ENSG00000156970/ENSG00000106588/ENSG00000034677/ENSG00000180008/ENSG00000116030/ENSG00000169139/ENSG00000034713…
GO:0000819	sister chromatid segregation	213	2.58722	0.00403226	0.0430528	ENSG00000182628/ENSG00000175063/ENSG00000134222/ENSG00000108055/ENSG00000197771/ENSG00000164109/ENSG00000134690/ENSG00000010244/ENSG00000184445/ENSG00000160551/ENSG00000069248/ENSG00000186298/ENSG00000083642/ENSG00000143228/ENSG00000163539/ENSG00000137804/ENSG00000112742/ENSG00000128789/ENSG00000131023/ENSG00000156970/ENSG00000198824/ENSG00000153201/ENSG00000040275/ENSG00000121579/ENSG00000136982…
GO:0006402	mRNA catabolic process	211	1.7389	0.00403226	0.0430528	ENSG00000120699/ENSG00000020577/ENSG00000107864/ENSG00000125944/ENSG00000134698/ENSG00000123737/ENSG00000221914/ENSG00000114127/ENSG00000189266/ENSG00000123908/ENSG00000198034/ENSG00000166889/ENSG00000135362/ENSG00000189369/ENSG00000130332/ENSG00000138767/ENSG00000113300/ENSG00000198791/ENSG00000172239/ENSG00000170860/ENSG00000164167/ENSG00000161960/ENSG00000106355/ENSG00000272886/ENSG00000111196…
GO:0031396	regulation of protein ubiquitination	241	1.70786	0.00403226	0.0430528	ENSG00000157450/ENSG00000168283/ENSG00000014123/ENSG00000147162/ENSG00000109184/ENSG00000175063/ENSG00000164197/ENSG00000170312/ENSG00000112029/ENSG00000136986/ENSG00000145604/ENSG00000163743/ENSG00000164109/ENSG00000139174/ENSG00000177868/ENSG00000163636/ENSG00000129084/ENSG00000172175/ENSG00000041357/ENSG00000156970/ENSG00000106588/ENSG00000177889/ENSG00000142867/ENSG00000108465/ENSG00000162378…
GO:0045732	positive regulation of protein catabolic process	247	1.54837	0.00403226	0.0430528	ENSG00000134758/ENSG00000150594/ENSG00000049759/ENSG00000175063/ENSG00000164197/ENSG00000170312/ENSG00000112029/ENSG00000073969/ENSG00000145632/ENSG00000071575/ENSG00000163743/ENSG00000164109/ENSG00000069869/ENSG00000139174/ENSG00000111276/ENSG00000163636/ENSG00000129084/ENSG00000041357/ENSG00000156970/ENSG00000106588/ENSG00000034677/ENSG00000180008/ENSG00000116030/ENSG00000169139/ENSG00000126067…
GO:0061025	membrane fusion	219	1.46408	0.00403226	0.0430528	ENSG00000110975/ENSG00000134207/ENSG00000153823/ENSG00000168952/ENSG00000197959/ENSG00000170743/ENSG00000147003/ENSG00000272636/ENSG00000152061/ENSG00000104381/ENSG00000111731/ENSG00000100505/ENSG00000175073/ENSG00000137501/ENSG00000073969/ENSG00000134215/ENSG00000085382/ENSG00000139973/ENSG00000121749/ENSG00000148429/ENSG00000079950/ENSG00000183155/ENSG00000105829/ENSG00000135093/ENSG00000102189…
GO:0071826	ribonucleoprotein complex subunit organization	211	2.21622	0.00403226	0.0430528	ENSG00000117569/ENSG00000156469/ENSG00000124562/ENSG00000185246/ENSG00000100697/ENSG00000134698/ENSG00000100650/ENSG00000139343/ENSG00000167088/ENSG00000064703/ENSG00000205571/ENSG00000182841/ENSG00000123908/ENSG00000083635/ENSG00000108848/ENSG00000086589/ENSG00000126524/ENSG00000166889/ENSG00000198563/ENSG00000188529/ENSG00000149100/ENSG00000154548/ENSG00000113460/ENSG00000140830/ENSG00000079785…
GO:0090068	positive regulation of cell cycle process	232	1.43933	0.00403226	0.0430528	ENSG00000149295/ENSG00000171792/ENSG00000185630/ENSG00000172167/ENSG00000130037/ENSG00000175063/ENSG00000168944/ENSG00000142731/ENSG00000155858/ENSG00000170312/ENSG00000145632/ENSG00000119048/ENSG00000164109/ENSG00000147854/ENSG00000111276/ENSG00000137804/ENSG00000102760/ENSG00000118762/ENSG00000093009/ENSG00000280789/ENSG00000205250/ENSG00000118193/ENSG00000138767/ENSG00000099901/ENSG00000113300…
GO:1903362	regulation of cellular protein catabolic process	247	1.60381	0.00403226	0.0430528	ENSG00000164690/ENSG00000134758/ENSG00000168078/ENSG00000014123/ENSG00000175063/ENSG00000164197/ENSG00000170312/ENSG00000112029/ENSG00000145632/ENSG00000071575/ENSG00000163743/ENSG00000164109/ENSG00000139174/ENSG00000079387/ENSG00000163636/ENSG00000129084/ENSG00000116750/ENSG00000041357/ENSG00000156970/ENSG00000106588/ENSG00000034677/ENSG00000180008/ENSG00000116030/ENSG00000169139/ENSG00000034713…
GO:0006401	RNA catabolic process	240	1.80493	0.00404858	0.0430528	ENSG00000120699/ENSG00000020577/ENSG00000107864/ENSG00000125944/ENSG00000134698/ENSG00000123737/ENSG00000221914/ENSG00000114127/ENSG00000138346/ENSG00000189266/ENSG00000134744/ENSG00000123908/ENSG00000198034/ENSG00000166889/ENSG00000135362/ENSG00000189369/ENSG00000130332/ENSG00000119705/ENSG00000138767/ENSG00000113300/ENSG00000198791/ENSG00000172239/ENSG00000170860/ENSG00000164167/ENSG00000136104…
GO:0000075	cell cycle checkpoint	221	2.07162	0.00408163	0.0430528	ENSG00000171792/ENSG00000092470/ENSG00000170312/ENSG00000145632/ENSG00000135090/ENSG00000164109/ENSG00000138346/ENSG00000010244/ENSG00000184445/ENSG00000111276/ENSG00000095002/ENSG00000160551/ENSG00000143155/ENSG00000198563/ENSG00000136492/ENSG00000112742/ENSG00000102760/ENSG00000128789/ENSG00000159593/ENSG00000197299/ENSG00000156970/ENSG00000145386/ENSG00000040275/ENSG00000163781/ENSG00000079134…
GO:0032984	macromolecular complex disassembly	257	1.45267	0.00408163	0.0430528	ENSG00000112902/ENSG00000077522/ENSG00000164251/ENSG00000175581/ENSG00000015592/ENSG00000120333/ENSG00000117632/ENSG00000164163/ENSG00000073584/ENSG00000163539/ENSG00000104435/ENSG00000136108/ENSG00000082515/ENSG00000189079/ENSG00000135900/ENSG00000198015/ENSG00000116489/ENSG00000189369/ENSG00000175110/ENSG00000239789/ENSG00000243147/ENSG00000159082/ENSG00000166503/ENSG00000132313/ENSG00000070018…
GO:0044843	cell cycle G1/S phase transition	237	1.98003	0.00408163	0.0430528	ENSG00000162493/ENSG00000172201/ENSG00000153823/ENSG00000100479/ENSG00000176907/ENSG00000172167/ENSG00000149308/ENSG00000130037/ENSG00000006634/ENSG00000101868/ENSG00000198056/ENSG00000155858/ENSG00000170312/ENSG00000112029/ENSG00000134058/ENSG00000145632/ENSG00000145604/ENSG00000111276/ENSG00000166266/ENSG00000022267/ENSG00000020426/ENSG00000102760/ENSG00000131023/ENSG00000135913/ENSG00000118762…
GO:0071103	DNA conformation change	260	1.96262	0.00408163	0.0430528	ENSG00000177432/ENSG00000186310/ENSG00000184678/ENSG00000158373/ENSG00000170312/ENSG00000143401/ENSG00000164104/ENSG00000275713/ENSG00000138346/ENSG00000111875/ENSG00000189403/ENSG00000137804/ENSG00000029993/ENSG00000136492/ENSG00000197299/ENSG00000127311/ENSG00000129534/ENSG00000079785/ENSG00000093009/ENSG00000100387/ENSG00000136824/ENSG00000189060/ENSG00000127483/ENSG00000184205/ENSG00000180543…
GO:0018105	peptidyl-serine phosphorylation	238	1.75822	0.00409836	0.0430528	ENSG00000166501/ENSG00000052795/ENSG00000110888/ENSG00000013441/ENSG00000113448/ENSG00000185133/ENSG00000152953/ENSG00000133083/ENSG00000198648/ENSG00000009694/ENSG00000154822/ENSG00000170312/ENSG00000163673/ENSG00000145632/ENSG00000087095/ENSG00000120539/ENSG00000114209/ENSG00000162409/ENSG00000170390/ENSG00000132356/ENSG00000131023/ENSG00000184304/ENSG00000071242/ENSG00000100749/ENSG00000152495…
GO:0016072	rRNA metabolic process	265	1.91061	0.00411523	0.0430528	ENSG00000120699/ENSG00000197223/ENSG00000117597/ENSG00000147679/ENSG00000123737/ENSG00000114127/ENSG00000178694/ENSG00000130935/ENSG00000047056/ENSG00000182841/ENSG00000115368/ENSG00000198034/ENSG00000163811/ENSG00000126524/ENSG00000101546/ENSG00000134987/ENSG00000170515/ENSG00000164603/ENSG00000086189/ENSG00000109534/ENSG00000255561/ENSG00000178718/ENSG00000135521/ENSG00000120158/ENSG00000164167…
GO:0042787	protein ubiquitination involved in ubiquitin-dependent protein catabolic process	220	1.81712	0.00411523	0.0430528	ENSG00000215475/ENSG00000174010/ENSG00000138641/ENSG00000186231/ENSG00000157450/ENSG00000164611/ENSG00000165338/ENSG00000049759/ENSG00000175063/ENSG00000170312/ENSG00000112029/ENSG00000085382/ENSG00000163743/ENSG00000164109/ENSG00000069869/ENSG00000166266/ENSG00000261609/ENSG00000163636/ENSG00000129084/ENSG00000041357/ENSG00000122550/ENSG00000156970/ENSG00000064726/ENSG00000152242/ENSG00000106588…
GO:0043414	macromolecule methylation	265	1.85109	0.00411523	0.0430528	ENSG00000107614/ENSG00000168769/ENSG00000138050/ENSG00000159086/ENSG00000138336/ENSG00000088305/ENSG00000147162/ENSG00000137760/ENSG00000124275/ENSG00000173809/ENSG00000122435/ENSG00000130711/ENSG00000178694/ENSG00000059588/ENSG00000143033/ENSG00000118513/ENSG00000133639/ENSG00000100483/ENSG00000178409/ENSG00000174173/ENSG00000106462/ENSG00000168300/ENSG00000164603/ENSG00000086189/ENSG00000255561…
GO:0006364	rRNA processing	259	1.89954	0.00413223	0.0430528	ENSG00000120699/ENSG00000197223/ENSG00000117597/ENSG00000147679/ENSG00000123737/ENSG00000178694/ENSG00000130935/ENSG00000047056/ENSG00000182841/ENSG00000115368/ENSG00000198034/ENSG00000163811/ENSG00000126524/ENSG00000101546/ENSG00000134987/ENSG00000170515/ENSG00000164603/ENSG00000086189/ENSG00000109534/ENSG00000255561/ENSG00000178718/ENSG00000135521/ENSG00000120158/ENSG00000164167/ENSG00000067533…
GO:0010639	negative regulation of organelle organization	259	1.52955	0.00413223	0.0430528	ENSG00000156968/ENSG00000158528/ENSG00000186480/ENSG00000153823/ENSG00000215475/ENSG00000185133/ENSG00000172167/ENSG00000100505/ENSG00000109819/ENSG00000117632/ENSG00000158164/ENSG00000112029/ENSG00000182504/ENSG00000164109/ENSG00000010244/ENSG00000095002/ENSG00000163539/ENSG00000112742/ENSG00000102760/ENSG00000128789/ENSG00000104435/ENSG00000129003/ENSG00000071242/ENSG00000136108/ENSG00000156970…
GO:0016236	macroautophagy	234	1.52843	0.00413223	0.0430528	ENSG00000145721/ENSG00000156469/ENSG00000172007/ENSG00000114388/ENSG00000104765/ENSG00000162409/ENSG00000097033/ENSG00000069869/ENSG00000153130/ENSG00000132356/ENSG00000129003/ENSG00000117758/ENSG00000109270/ENSG00000066739/ENSG00000136888/ENSG00000108239/ENSG00000154277/ENSG00000125703/ENSG00000134248/ENSG00000100644/ENSG00000134594/ENSG00000145782/ENSG00000123240/ENSG00000204308/ENSG00000034713…
GO:0071824	protein-DNA complex subunit organization	234	1.80795	0.00413223	0.0430528	ENSG00000177432/ENSG00000186310/ENSG00000184678/ENSG00000158373/ENSG00000143401/ENSG00000164104/ENSG00000134058/ENSG00000275713/ENSG00000196584/ENSG00000073584/ENSG00000111875/ENSG00000189403/ENSG00000020426/ENSG00000115750/ENSG00000189079/ENSG00000140307/ENSG00000129534/ENSG00000093009/ENSG00000100387/ENSG00000187325/ENSG00000189060/ENSG00000167842/ENSG00000273841/ENSG00000064313/ENSG00000127483…
GO:1903320	regulation of protein modification by small protein conjugation or removal	263	1.66444	0.00413223	0.0430528	ENSG00000157450/ENSG00000168283/ENSG00000014123/ENSG00000147162/ENSG00000109184/ENSG00000175063/ENSG00000164197/ENSG00000170312/ENSG00000112029/ENSG00000136986/ENSG00000145604/ENSG00000163743/ENSG00000164109/ENSG00000139174/ENSG00000177868/ENSG00000163938/ENSG00000163636/ENSG00000129084/ENSG00000172175/ENSG00000041357/ENSG00000156970/ENSG00000106588/ENSG00000177889/ENSG00000142867/ENSG00000108465…
GO:0040029	regulation of gene expression, epigenetic	235	2.00417	0.00416667	0.0433333	ENSG00000114166/ENSG00000168283/ENSG00000138336/ENSG00000139154/ENSG00000100697/ENSG00000137504/ENSG00000088305/ENSG00000116478/ENSG00000143498/ENSG00000105849/ENSG00000134698/ENSG00000119048/ENSG00000156802/ENSG00000147669/ENSG00000147854/ENSG00000111875/ENSG00000134744/ENSG00000101596/ENSG00000123908/ENSG00000175387/ENSG00000115750/ENSG00000143033/ENSG00000166012/ENSG00000134644/ENSG00000196591…
GO:0006839	mitochondrial transport	269	1.51381	0.00431034	0.0443481	ENSG00000156968/ENSG00000159445/ENSG00000173210/ENSG00000215475/ENSG00000154478/ENSG00000104381/ENSG00000173809/ENSG00000157168/ENSG00000085491/ENSG00000126858/ENSG00000104765/ENSG00000164933/ENSG00000162409/ENSG00000072310/ENSG00000097033/ENSG00000143514/ENSG00000115368/ENSG00000124172/ENSG00000163528/ENSG00000154723/ENSG00000148154/ENSG00000165629/ENSG00000177034/ENSG00000115840/ENSG00000165487…
GO:0098813	nuclear chromosome segregation	269	2.48208	0.00431034	0.0443481	ENSG00000162669/ENSG00000164611/ENSG00000182628/ENSG00000175063/ENSG00000134222/ENSG00000134698/ENSG00000108055/ENSG00000119048/ENSG00000197771/ENSG00000164109/ENSG00000134690/ENSG00000010244/ENSG00000184445/ENSG00000160551/ENSG00000069248/ENSG00000186298/ENSG00000083642/ENSG00000143228/ENSG00000163539/ENSG00000137804/ENSG00000112742/ENSG00000128789/ENSG00000131023/ENSG00000156970/ENSG00000198824…
GO:0006260	DNA replication	288	1.94884	0.00434783	0.0446542	ENSG00000146263/ENSG00000153823/ENSG00000100479/ENSG00000171792/ENSG00000129484/ENSG00000006634/ENSG00000101868/ENSG00000198056/ENSG00000170312/ENSG00000151657/ENSG00000166803/ENSG00000108055/ENSG00000197771/ENSG00000111087/ENSG00000138346/ENSG00000133119/ENSG00000122008/ENSG00000136492/ENSG00000197299/ENSG00000127311/ENSG00000163781/ENSG00000051341/ENSG00000079134/ENSG00000065328/ENSG00000009413…
GO:0006105	succinate metabolic process	11	1.8625	0.00442478	0.0452032	ENSG00000128683/ENSG00000136143/ENSG00000112294/ENSG00000163541/ENSG00000136750/ENSG00000173757
GO:0030497	fatty acid elongation	11	1.84826	0.00442478	0.0452032	ENSG00000170522/ENSG00000012660/ENSG00000118402/ENSG00000197977/ENSG00000066322/ENSG00000188921/ENSG00000074696/ENSG00000119915/ENSG00000206527
GO:0042761	very long-chain fatty acid biosynthetic process	11	1.84826	0.00442478	0.0452032	ENSG00000170522/ENSG00000012660/ENSG00000118402/ENSG00000197977/ENSG00000066322/ENSG00000188921/ENSG00000074696/ENSG00000119915/ENSG00000206527
GO:0046325	negative regulation of glucose import	13	1.76806	0.00445434	0.0453447	ENSG00000153823/ENSG00000106070/ENSG00000132356/ENSG00000197594/ENSG00000188729/ENSG00000168216
GO:0048268	clathrin coat assembly	13	1.76385	0.00445434	0.0453447	ENSG00000011405/ENSG00000130643/ENSG00000157107/ENSG00000170091/ENSG00000085832/ENSG00000168824/ENSG00000113282/ENSG00000073921
GO:0000377	RNA splicing, via transesterification reactions with bulged adenosine as nucleophile	292	2.58145	0.00454545	0.0454902	ENSG00000117569/ENSG00000078328/ENSG00000139910/ENSG00000124562/ENSG00000116001/ENSG00000185246/ENSG00000131876/ENSG00000161547/ENSG00000100941/ENSG00000125944/ENSG00000100650/ENSG00000139343/ENSG00000167088/ENSG00000124380/ENSG00000147669/ENSG00000076053/ENSG00000126698/ENSG00000185946/ENSG00000064703/ENSG00000205571/ENSG00000110844/ENSG00000108848/ENSG00000149532/ENSG00000162437/ENSG00000086589…
GO:0000398	mRNA splicing, via spliceosome	292	2.58145	0.00454545	0.0454902	ENSG00000117569/ENSG00000078328/ENSG00000139910/ENSG00000124562/ENSG00000116001/ENSG00000185246/ENSG00000131876/ENSG00000161547/ENSG00000100941/ENSG00000125944/ENSG00000100650/ENSG00000139343/ENSG00000167088/ENSG00000124380/ENSG00000147669/ENSG00000076053/ENSG00000126698/ENSG00000185946/ENSG00000064703/ENSG00000205571/ENSG00000110844/ENSG00000108848/ENSG00000149532/ENSG00000162437/ENSG00000086589…
GO:0007320	insemination	12	1.80807	0.00455581	0.0454902	ENSG00000121989/ENSG00000006128/ENSG00000180914/ENSG00000135919
GO:0071871	response to epinephrine	16	1.80711	0.00455581	0.0454902	ENSG00000184588/ENSG00000198626/ENSG00000113448/ENSG00000109819/ENSG00000145545
GO:1901380	negative regulation of potassium ion transmembrane transport	18	1.81208	0.00460829	0.0454902	ENSG00000077522/ENSG00000049759/ENSG00000198648/ENSG00000151150/ENSG00000169282/ENSG00000135932/ENSG00000116030
GO:1901990	regulation of mitotic cell cycle phase transition	295	1.91592	0.00460829	0.0454902	ENSG00000162493/ENSG00000140015/ENSG00000153823/ENSG00000171033/ENSG00000185630/ENSG00000172167/ENSG00000126803/ENSG00000130037/ENSG00000175063/ENSG00000155858/ENSG00000170312/ENSG00000112029/ENSG00000145632/ENSG00000135090/ENSG00000164109/ENSG00000010244/ENSG00000184445/ENSG00000111276/ENSG00000022267/ENSG00000112742/ENSG00000102760/ENSG00000128789/ENSG00000163636/ENSG00000159593/ENSG00000129084…
GO:0006555	methionine metabolic process	17	1.70714	0.00462963	0.0454902	ENSG00000163738/ENSG00000102172/ENSG00000124275/ENSG00000099810/ENSG00000145293/ENSG00000116984/ENSG00000149089
GO:0034453	microtubule anchoring	17	1.84485	0.00462963	0.0454902	ENSG00000100503/ENSG00000163539/ENSG00000133393/ENSG00000213066/ENSG00000166037/ENSG00000183137/ENSG00000135837/ENSG00000078674/ENSG00000168172
GO:0000375	RNA splicing, via transesterification reactions	296	2.59014	0.00465116	0.0454902	ENSG00000117569/ENSG00000078328/ENSG00000139910/ENSG00000124562/ENSG00000116001/ENSG00000185246/ENSG00000131876/ENSG00000161547/ENSG00000119953/ENSG00000100941/ENSG00000125944/ENSG00000100650/ENSG00000139343/ENSG00000167088/ENSG00000124380/ENSG00000147669/ENSG00000076053/ENSG00000126698/ENSG00000185946/ENSG00000064703/ENSG00000205571/ENSG00000110844/ENSG00000108848/ENSG00000149532/ENSG00000162437…
GO:0006732	coenzyme metabolic process	296	1.52503	0.00465116	0.0454902	ENSG00000065833/ENSG00000159445/ENSG00000109576/ENSG00000164398/ENSG00000163738/ENSG00000168906/ENSG00000131979/ENSG00000138413/ENSG00000120137/ENSG00000147162/ENSG00000124275/ENSG00000149313/ENSG00000170522/ENSG00000113161/ENSG00000109819/ENSG00000123983/ENSG00000172331/ENSG00000171723/ENSG00000150768/ENSG00000099194/ENSG00000067057/ENSG00000164933/ENSG00000162409/ENSG00000136143/ENSG00000012660…
GO:0048193	Golgi vesicle transport	306	1.57172	0.00465116	0.0454902	ENSG00000260807/ENSG00000128641/ENSG00000186480/ENSG00000172007/ENSG00000066735/ENSG00000168952/ENSG00000124406/ENSG00000136152/ENSG00000073969/ENSG00000109220/ENSG00000047932/ENSG00000151150/ENSG00000157214/ENSG00000070367/ENSG00000085365/ENSG00000105829/ENSG00000085832/ENSG00000110075/ENSG00000124333/ENSG00000184304/ENSG00000129003/ENSG00000138160/ENSG00000102218/ENSG00000134265/ENSG00000185304…
GO:0008334	histone mRNA metabolic process	24	1.88161	0.004662	0.0454902	ENSG00000155858/ENSG00000139343/ENSG00000114127/ENSG00000163950/ENSG00000164329/ENSG00000171824/ENSG00000136937/ENSG00000119203/ENSG00000149311/ENSG00000165934/ENSG00000125835/ENSG00000143977/ENSG00000114503/ENSG00000138385/ENSG00000107951
GO:0018023	peptidyl-lysine trimethylation	34	1.73415	0.004662	0.0454902	ENSG00000168769/ENSG00000147162/ENSG00000100483/ENSG00000178409/ENSG00000131845/ENSG00000152455/ENSG00000198730/ENSG00000171606/ENSG00000110066/ENSG00000163166/ENSG00000099956/ENSG00000118058/ENSG00000136045/ENSG00000185917/ENSG00000140395/ENSG00000187605/ENSG00000181555
GO:0031113	regulation of microtubule polymerization	24	1.75786	0.004662	0.0454902	ENSG00000116741/ENSG00000185133/ENSG00000134222/ENSG00000117632/ENSG00000111276/ENSG00000104435/ENSG00000198718
GO:0033119	negative regulation of RNA splicing	24	1.96752	0.004662	0.0454902	ENSG00000117569/ENSG00000188529/ENSG00000136527/ENSG00000154548/ENSG00000147274/ENSG00000122566/ENSG00000115875/ENSG00000119314/ENSG00000165119/ENSG00000150459/ENSG00000110700/ENSG00000124193/ENSG00000116350/ENSG00000157540
GO:0048025	negative regulation of mRNA splicing, via spliceosome	19	1.80115	0.0046729	0.0454902	ENSG00000188529/ENSG00000136527/ENSG00000154548/ENSG00000147274/ENSG00000122566/ENSG00000115875/ENSG00000165119/ENSG00000150459/ENSG00000124193/ENSG00000116350/ENSG00000157540
GO:0070987	error-free translesion synthesis	19	1.74172	0.0046729	0.0454902	ENSG00000163743/ENSG00000133119/ENSG00000163918/ENSG00000010072/ENSG00000111445/ENSG00000132646/ENSG00000106399/ENSG00000170315
GO:0042254	ribosome biogenesis	319	1.95052	0.00469484	0.0454902	ENSG00000156469/ENSG00000120699/ENSG00000197223/ENSG00000117597/ENSG00000147679/ENSG00000123737/ENSG00000164163/ENSG00000178694/ENSG00000130935/ENSG00000047056/ENSG00000182841/ENSG00000115368/ENSG00000198034/ENSG00000163811/ENSG00000126524/ENSG00000163938/ENSG00000101546/ENSG00000108559/ENSG00000134987/ENSG00000241127/ENSG00000113460/ENSG00000170515/ENSG00000164603/ENSG00000143748/ENSG00000086189…
GO:0045787	positive regulation of cell cycle	312	1.38454	0.00469484	0.0454902	ENSG00000112333/ENSG00000149295/ENSG00000139352/ENSG00000171792/ENSG00000185630/ENSG00000163660/ENSG00000172167/ENSG00000126803/ENSG00000130037/ENSG00000175063/ENSG00000168944/ENSG00000142731/ENSG00000134222/ENSG00000155858/ENSG00000170312/ENSG00000145632/ENSG00000119048/ENSG00000164109/ENSG00000147854/ENSG00000111276/ENSG00000123975/ENSG00000082258/ENSG00000137804/ENSG00000102760/ENSG00000112237…
GO:0032602	chemokine production	73	-1.87843	0.00470219	0.0454902	ENSG00000117586/ENSG00000134216/ENSG00000240972/ENSG00000103313/ENSG00000090432/ENSG00000088888/ENSG00000111199/ENSG00000019582/ENSG00000135077/ENSG00000197561/ENSG00000077238/ENSG00000142627/ENSG00000182578/ENSG00000103490/ENSG00000168961/ENSG00000160712/ENSG00000100292/ENSG00000120738/ENSG00000114251/ENSG00000164342/ENSG00000189058/ENSG00000213088/ENSG00000106804/ENSG00000122691/ENSG00000175445…
GO:0034109	homotypic cell-cell adhesion	74	-1.7597	0.00470219	0.0454902	ENSG00000213719/ENSG00000057294/ENSG00000035403/ENSG00000173918/ENSG00000183779/ENSG00000111679/ENSG00000101331/ENSG00000196924/ENSG00000145794/ENSG00000181467/ENSG00000157890/ENSG00000005961/ENSG00000183087/ENSG00000065675/ENSG00000106211/ENSG00000137076/ENSG00000060656/ENSG00000154342/ENSG00000254087/ENSG00000185532/ENSG00000134853/ENSG00000100097
GO:0048644	muscle organ morphogenesis	76	-2.0719	0.00470219	0.0454902	ENSG00000057294/ENSG00000171316/ENSG00000183072/ENSG00000159173/ENSG00000150347/ENSG00000141646/ENSG00000101331/ENSG00000060718/ENSG00000105329/ENSG00000176692/ENSG00000128917/ENSG00000117707/ENSG00000101306/ENSG00000054598/ENSG00000168542/ENSG00000173706/ENSG00000157240/ENSG00000114251/ENSG00000173991/ENSG00000186350/ENSG00000092054/ENSG00000009709/ENSG00000125845/ENSG00000168779/ENSG00000106991…
GO:0060840	artery development	76	-1.98036	0.00470219	0.0454902	ENSG00000128917/ENSG00000137834/ENSG00000129038/ENSG00000117707/ENSG00000123384/ENSG00000054598/ENSG00000168542/ENSG00000113721/ENSG00000121068/ENSG00000085741/ENSG00000079805/ENSG00000104313/ENSG00000164683/ENSG00000008196/ENSG00000106991/ENSG00000065534/ENSG00000114315/ENSG00000110195/ENSG00000103241/ENSG00000101665/ENSG00000116132/ENSG00000135547/ENSG00000049323/ENSG00000126778/ENSG00000184058
GO:0070167	regulation of biomineral tissue development	73	-1.73015	0.00470219	0.0454902	ENSG00000138085/ENSG00000143369/ENSG00000152661/ENSG00000103855/ENSG00000169884/ENSG00000178882/ENSG00000115170/ENSG00000138756/ENSG00000143867/ENSG00000101144/ENSG00000153162/ENSG00000127083/ENSG00000125398/ENSG00000119699/ENSG00000163823/ENSG00000105329/ENSG00000111341/ENSG00000183087/ENSG00000165973/ENSG00000130529/ENSG00000162733/ENSG00000125845/ENSG00000122691/ENSG00000183160/ENSG00000137203…
GO:2000181	negative regulation of blood vessel morphogenesis	73	-1.85085	0.00470219	0.0454902	ENSG00000169031/ENSG00000105894/ENSG00000067900/ENSG00000177464/ENSG00000106004/ENSG00000173269/ENSG00000108840/ENSG00000142515/ENSG00000142627/ENSG00000101280/ENSG00000121753/ENSG00000066056/ENSG00000186340/ENSG00000071246/ENSG00000158125/ENSG00000120156/ENSG00000128917/ENSG00000113140/ENSG00000133121/ENSG00000054598/ENSG00000184481/ENSG00000000005/ENSG00000181790/ENSG00000170381/ENSG00000132386…
GO:0006271	DNA strand elongation involved in DNA replication	23	1.83521	0.00470588	0.0454902	ENSG00000129484/ENSG00000101868/ENSG00000198056/ENSG00000138346/ENSG00000133119/ENSG00000163918/ENSG00000181938/ENSG00000132646/ENSG00000077514/ENSG00000041880
GO:0002690	positive regulation of leukocyte chemotaxis	75	-1.87258	0.00470958	0.0454902	ENSG00000184371/ENSG00000111199/ENSG00000019582/ENSG00000163823/ENSG00000123338/ENSG00000110944/ENSG00000168961/ENSG00000106538/ENSG00000179218/ENSG00000163734/ENSG00000183087/ENSG00000160712/ENSG00000114251/ENSG00000174600/ENSG00000133789/ENSG00000197405/ENSG00000150630/ENSG00000119630/ENSG00000107562/ENSG00000120899
GO:0044243	multicellular organism catabolic process	75	-2.27095	0.00470958	0.0454902	ENSG00000100985/ENSG00000275896/ENSG00000143387/ENSG00000123500/ENSG00000169031/ENSG00000108821/ENSG00000081052/ENSG00000123342/ENSG00000206384/ENSG00000060718/ENSG00000011028/ENSG00000140564/ENSG00000188153/ENSG00000159640/ENSG00000142173/ENSG00000143537/ENSG00000160963/ENSG00000170835/ENSG00000082293/ENSG00000168542/ENSG00000197565/ENSG00000078098/ENSG00000164733/ENSG00000142156/ENSG00000164692…
GO:2000785	regulation of autophagosome assembly	35	1.75987	0.00472813	0.0454902	ENSG00000172007/ENSG00000114388/ENSG00000097033/ENSG00000108239/ENSG00000134594/ENSG00000204308/ENSG00000115020/ENSG00000109083/ENSG00000092108/ENSG00000115839/ENSG00000188021/ENSG00000144566/ENSG00000040633/ENSG00000100330/ENSG00000075785
GO:0000729	DNA double-strand break processing	20	1.80904	0.00473934	0.0454902	ENSG00000134758/ENSG00000138346/ENSG00000197299/ENSG00000163104/ENSG00000177889/ENSG00000127311/ENSG00000169139/ENSG00000138376/ENSG00000149311/ENSG00000172977/ENSG00000020922/ENSG00000081177/ENSG00000012048
GO:0016525	negative regulation of angiogenesis	71	-1.83988	0.00474684	0.0454902	ENSG00000169031/ENSG00000105894/ENSG00000067900/ENSG00000177464/ENSG00000106004/ENSG00000173269/ENSG00000108840/ENSG00000142515/ENSG00000142627/ENSG00000101280/ENSG00000121753/ENSG00000066056/ENSG00000186340/ENSG00000071246/ENSG00000120156/ENSG00000128917/ENSG00000113140/ENSG00000133121/ENSG00000054598/ENSG00000184481/ENSG00000000005/ENSG00000181790/ENSG00000170381/ENSG00000132386/ENSG00000133710…
GO:0044818	mitotic G2/M transition checkpoint	22	1.85758	0.00475059	0.0454902	ENSG00000170312/ENSG00000135090/ENSG00000159593/ENSG00000197299/ENSG00000145386/ENSG00000163781/ENSG00000108465/ENSG00000149948/ENSG00000149311/ENSG00000140525/ENSG00000198783/ENSG00000135249/ENSG00000133302/ENSG00000136273/ENSG00000020922
GO:0010717	regulation of epithelial to mesenchymal transition	70	-1.83247	0.00478469	0.0454902	ENSG00000145423/ENSG00000010361/ENSG00000089225/ENSG00000115170/ENSG00000108821/ENSG00000173402/ENSG00000183779/ENSG00000141646/ENSG00000122694/ENSG00000116525/ENSG00000119699/ENSG00000168646/ENSG00000144824/ENSG00000168036/ENSG00000163513/ENSG00000125850/ENSG00000105329/ENSG00000225663/ENSG00000186174/ENSG00000095739/ENSG00000130558/ENSG00000186866/ENSG00000153071/ENSG00000129514/ENSG00000105707…
GO:0016050	vesicle organization	322	1.48273	0.00478469	0.0454902	ENSG00000110975/ENSG00000134207/ENSG00000186480/ENSG00000168952/ENSG00000100078/ENSG00000170743/ENSG00000124406/ENSG00000147003/ENSG00000272636/ENSG00000152061/ENSG00000111731/ENSG00000106299/ENSG00000100505/ENSG00000137501/ENSG00000112029/ENSG00000073969/ENSG00000028839/ENSG00000134215/ENSG00000139973/ENSG00000121749/ENSG00000148429/ENSG00000079950/ENSG00000105829/ENSG00000188428/ENSG00000170248…
GO:0048332	mesoderm morphogenesis	70	-1.9204	0.00478469	0.0454902	ENSG00000064655/ENSG00000150093/ENSG00000125378/ENSG00000119508/ENSG00000107984/ENSG00000149922/ENSG00000204610/ENSG00000103126/ENSG00000145423/ENSG00000115170/ENSG00000005884/ENSG00000101144/ENSG00000142627/ENSG00000151348/ENSG00000116729/ENSG00000176692/ENSG00000090539/ENSG00000186866/ENSG00000054598/ENSG00000114251/ENSG00000122641/ENSG00000077782/ENSG00000085741/ENSG00000104313/ENSG00000075891…
GO:0060415	muscle tissue morphogenesis	70	-2.08993	0.00478469	0.0454902	ENSG00000057294/ENSG00000171316/ENSG00000183072/ENSG00000159173/ENSG00000141646/ENSG00000101331/ENSG00000060718/ENSG00000105329/ENSG00000176692/ENSG00000128917/ENSG00000117707/ENSG00000101306/ENSG00000054598/ENSG00000168542/ENSG00000173706/ENSG00000157240/ENSG00000114251/ENSG00000173991/ENSG00000186350/ENSG00000092054/ENSG00000009709/ENSG00000125845/ENSG00000168779/ENSG00000106991/ENSG00000065534…
GO:0071674	mononuclear cell migration	69	-2.21631	0.00479233	0.0454902	ENSG00000105372/ENSG00000184371/ENSG00000111199/ENSG00000102962/ENSG00000006210/ENSG00000163823/ENSG00000135046/ENSG00000105329/ENSG00000141655/ENSG00000106538/ENSG00000160712/ENSG00000131981/ENSG00000145147/ENSG00000275152/ENSG00000174600/ENSG00000197405/ENSG00000151490/ENSG00000254087/ENSG00000182621/ENSG00000107562/ENSG00000158747/ENSG00000136999/ENSG00000166923
GO:0006026	aminoglycan catabolic process	66	-1.74509	0.00480769	0.0454902	ENSG00000122176/ENSG00000142798/ENSG00000144214/ENSG00000114378/ENSG00000141316/ENSG00000049860/ENSG00000134216/ENSG00000026508/ENSG00000159527/ENSG00000063660/ENSG00000186792/ENSG00000127083/ENSG00000068001/ENSG00000188157/ENSG00000177830/ENSG00000141012/ENSG00000106809/ENSG00000188783/ENSG00000105329/ENSG00000130287/ENSG00000113273/ENSG00000135677/ENSG00000161031/ENSG00000170266/ENSG00000157766…
GO:0006296	nucleotide-excision repair, DNA incision, 5'-to lesion	37	1.65066	0.00480769	0.0454902	ENSG00000133119/ENSG00000122008/ENSG00000100387/ENSG00000163918/ENSG00000111445/ENSG00000132646/ENSG00000077514/ENSG00000158290/ENSG00000163161/ENSG00000106399/ENSG00000170315/ENSG00000167986/ENSG00000145736/ENSG00000136936/ENSG00000131778/ENSG00000150991
GO:0007059	chromosome segregation	316	2.47685	0.00480769	0.0454902	ENSG00000162669/ENSG00000164611/ENSG00000182628/ENSG00000175063/ENSG00000134222/ENSG00000134698/ENSG00000108055/ENSG00000119048/ENSG00000197771/ENSG00000164109/ENSG00000134690/ENSG00000010244/ENSG00000184445/ENSG00000160551/ENSG00000069248/ENSG00000186298/ENSG00000083642/ENSG00000143228/ENSG00000163539/ENSG00000137804/ENSG00000112742/ENSG00000128789/ENSG00000131023/ENSG00000138160/ENSG00000136098…
GO:0036498	IRE1-mediated unfolded protein response	66	-1.77785	0.00480769	0.0454902	ENSG00000198356/ENSG00000136848/ENSG00000124702/ENSG00000204843/ENSG00000030110/ENSG00000044574/ENSG00000157014/ENSG00000074842/ENSG00000159720/ENSG00000058262/ENSG00000072778/ENSG00000100196/ENSG00000101199/ENSG00000012232/ENSG00000160789/ENSG00000087088/ENSG00000149428/ENSG00000070540/ENSG00000166340/ENSG00000174851/ENSG00000100219/ENSG00000137076/ENSG00000109501/ENSG00000065485/ENSG00000153094
GO:0061097	regulation of protein tyrosine kinase activity	66	-1.71885	0.00480769	0.0454902	ENSG00000142273/ENSG00000175920/ENSG00000116285/ENSG00000197114/ENSG00000163235/ENSG00000068001/ENSG00000181467/ENSG00000182578/ENSG00000131370/ENSG00000175137/ENSG00000159640/ENSG00000277363/ENSG00000183087/ENSG00000138798/ENSG00000065361/ENSG00000189292/ENSG00000013588/ENSG00000189056/ENSG00000169129/ENSG00000154342/ENSG00000159733/ENSG00000013364/ENSG00000184160/ENSG00000166923
GO:1901987	regulation of cell cycle phase transition	316	1.9316	0.00480769	0.0454902	ENSG00000162493/ENSG00000140015/ENSG00000153823/ENSG00000176907/ENSG00000171033/ENSG00000185630/ENSG00000172167/ENSG00000126803/ENSG00000130037/ENSG00000175063/ENSG00000155858/ENSG00000170312/ENSG00000112029/ENSG00000145632/ENSG00000135090/ENSG00000164109/ENSG00000010244/ENSG00000184445/ENSG00000111276/ENSG00000022267/ENSG00000112742/ENSG00000102760/ENSG00000128789/ENSG00000163636/ENSG00000159593…
GO:0030500	regulation of bone mineralization	65	-1.66911	0.00481541	0.0454902	ENSG00000138085/ENSG00000143369/ENSG00000152661/ENSG00000103855/ENSG00000169884/ENSG00000178882/ENSG00000115170/ENSG00000138756/ENSG00000143867/ENSG00000101144/ENSG00000153162/ENSG00000127083/ENSG00000125398/ENSG00000119699/ENSG00000163823/ENSG00000105329/ENSG00000111341/ENSG00000165973/ENSG00000130529/ENSG00000162733/ENSG00000125845/ENSG00000122691/ENSG00000183160/ENSG00000137203/ENSG00000120899…
GO:0050764	regulation of phagocytosis	62	-1.65808	0.00484653	0.0455338	ENSG00000132170/ENSG00000101336/ENSG00000141316/ENSG00000018280/ENSG00000169223/ENSG00000011347/ENSG00000125730/ENSG00000158869/ENSG00000133661/ENSG00000103490/ENSG00000123338/ENSG00000161905/ENSG00000073060/ENSG00000105329/ENSG00000167851/ENSG00000179218/ENSG00000183087/ENSG00000112041/ENSG00000079805/ENSG00000164171/ENSG00000051523
GO:0033683	nucleotide-excision repair, DNA incision	40	1.70531	0.00486618	0.0455338	ENSG00000133119/ENSG00000122008/ENSG00000100387/ENSG00000163918/ENSG00000111445/ENSG00000134897/ENSG00000132646/ENSG00000077514/ENSG00000158290/ENSG00000163161/ENSG00000106399/ENSG00000170315/ENSG00000167986/ENSG00000145736/ENSG00000136936/ENSG00000131778/ENSG00000150991/ENSG00000198690
GO:0043631	RNA polyadenylation	40	1.68363	0.00486618	0.0455338	ENSG00000111605/ENSG00000107864/ENSG00000166477/ENSG00000167005/ENSG00000176102/ENSG00000115421/ENSG00000165494/ENSG00000164329/ENSG00000090060/ENSG00000198730/ENSG00000119203/ENSG00000134371/ENSG00000172409/ENSG00000165934/ENSG00000138035/ENSG00000129315/ENSG00000100722/ENSG00000107951
GO:0021762	substantia nigra development	42	1.73689	0.00488998	0.0455338	ENSG00000175455/ENSG00000114450/ENSG00000143933/ENSG00000154723/ENSG00000148798/ENSG00000102678/ENSG00000148672/ENSG00000166165/ENSG00000111707/ENSG00000070831/ENSG00000134308/ENSG00000118620/ENSG00000113456/ENSG00000075624/ENSG00000108953/ENSG00000128245
GO:0035338	long-chain fatty-acyl-CoA biosynthetic process	42	1.72219	0.00488998	0.0455338	ENSG00000159445/ENSG00000164398/ENSG00000170522/ENSG00000123983/ENSG00000099194/ENSG00000012660/ENSG00000103740/ENSG00000068366/ENSG00000006530/ENSG00000118402/ENSG00000172497/ENSG00000197977/ENSG00000151726/ENSG00000119673/ENSG00000066322/ENSG00000149084/ENSG00000131238/ENSG00000119915/ENSG00000206527/ENSG00000184227/ENSG00000197142/ENSG00000196407/ENSG00000097021
GO:0030512	negative regulation of transforming growth factor beta receptor signaling pathway	64	-1.63299	0.00489396	0.0455338	ENSG00000119699/ENSG00000197859/ENSG00000163513/ENSG00000105329/ENSG00000186174/ENSG00000095739/ENSG00000137834/ENSG00000079805/ENSG00000124225/ENSG00000140682/ENSG00000101665/ENSG00000128045/ENSG00000168140/ENSG00000166033/ENSG00000106819/ENSG00000049323
GO:1903845	negative regulation of cellular response to transforming growth factor beta stimulus	64	-1.63299	0.00489396	0.0455338	ENSG00000119699/ENSG00000197859/ENSG00000163513/ENSG00000105329/ENSG00000186174/ENSG00000095739/ENSG00000137834/ENSG00000079805/ENSG00000124225/ENSG00000140682/ENSG00000101665/ENSG00000128045/ENSG00000168140/ENSG00000166033/ENSG00000106819/ENSG00000049323
GO:0042108	positive regulation of cytokine biosynthetic process	58	-1.69245	0.00490998	0.0455338	ENSG00000115009/ENSG00000173039/ENSG00000127666/ENSG00000162889/ENSG00000137265/ENSG00000115008/ENSG00000010610/ENSG00000179639/ENSG00000103855/ENSG00000197471/ENSG00000125347/ENSG00000227507/ENSG00000198286/ENSG00000197561/ENSG00000174130/ENSG00000169403/ENSG00000105246/ENSG00000100292/ENSG00000120738/ENSG00000114251/ENSG00000164342/ENSG00000065675/ENSG00000106211/ENSG00000179588
GO:0014855	striated muscle cell proliferation	52	-1.70779	0.00494234	0.0455338	ENSG00000149256/ENSG00000003402/ENSG00000185386/ENSG00000078579/ENSG00000145794/ENSG00000141448/ENSG00000163513/ENSG00000178568/ENSG00000181744/ENSG00000162430/ENSG00000176692/ENSG00000054598/ENSG00000121068/ENSG00000077782/ENSG00000186350/ENSG00000112033/ENSG00000169946/ENSG00000135547/ENSG00000126778/ENSG00000078900
GO:0006417	regulation of translation	332	1.65146	0.0049505	0.0455338	ENSG00000116741/ENSG00000211448/ENSG00000110888/ENSG00000116001/ENSG00000100697/ENSG00000020577/ENSG00000107864/ENSG00000124374/ENSG00000125944/ENSG00000143742/ENSG00000134698/ENSG00000120727/ENSG00000171817/ENSG00000134744/ENSG00000123908/ENSG00000198034/ENSG00000198843/ENSG00000198563/ENSG00000175387/ENSG00000164024/ENSG00000134644/ENSG00000159217/ENSG00000149100/ENSG00000135900/ENSG00000170515…
GO:0071695	anatomical structure maturation	47	-1.79803	0.00498339	0.0455338	ENSG00000183688/ENSG00000179776/ENSG00000128918/ENSG00000166341/ENSG00000176884/ENSG00000107485/ENSG00000169884/ENSG00000178882/ENSG00000171450/ENSG00000173402/ENSG00000175197/ENSG00000196218/ENSG00000120149/ENSG00000062038/ENSG00000075891/ENSG00000196159/ENSG00000141837/ENSG00000125845/ENSG00000133710/ENSG00000087245/ENSG00000166923
GO:0006091	generation of precursor metabolites and energy	347	1.47941	0.005	0.0455338	ENSG00000153823/ENSG00000079102/ENSG00000067177/ENSG00000138413/ENSG00000147162/ENSG00000109819/ENSG00000153291/ENSG00000172331/ENSG00000167985/ENSG00000150768/ENSG00000122873/ENSG00000067057/ENSG00000162409/ENSG00000136143/ENSG00000235194/ENSG00000143933/ENSG00000095002/ENSG00000165792/ENSG00000186298/ENSG00000132825/ENSG00000132356/ENSG00000189043/ENSG00000065518/ENSG00000102144/ENSG00000165629…
GO:0006336	DNA replication-independent nucleosome assembly	49	1.73178	0.005	0.0455338	ENSG00000111875/ENSG00000129534/ENSG00000137812/ENSG00000123219/ENSG00000102054/ENSG00000197061/ENSG00000145241/ENSG00000102384/ENSG00000163041/ENSG00000132475/ENSG00000162521/ENSG00000166451/ENSG00000128708/ENSG00000104147/ENSG00000153147/ENSG00000132780/ENSG00000123485/ENSG00000181163/ENSG00000031691/ENSG00000151725/ENSG00000175792
GO:0009119	ribonucleoside metabolic process	357	1.38827	0.005	0.0455338	ENSG00000153823/ENSG00000120137/ENSG00000150672/ENSG00000088305/ENSG00000147162/ENSG00000124275/ENSG00000113161/ENSG00000132436/ENSG00000109819/ENSG00000171793/ENSG00000172331/ENSG00000167985/ENSG00000138430/ENSG00000122643/ENSG00000171723/ENSG00000122824/ENSG00000067057/ENSG00000162409/ENSG00000196368/ENSG00000099810/ENSG00000147853/ENSG00000095002/ENSG00000001561/ENSG00000124172/ENSG00000154723…
GO:0031018	endocrine pancreas development	46	-1.77437	0.005	0.0455338	ENSG00000080298/ENSG00000153162/ENSG00000125398/ENSG00000141448/ENSG00000139515/ENSG00000149577/ENSG00000135046/ENSG00000160712/ENSG00000173404/ENSG00000125820/ENSG00000007372/ENSG00000114251/ENSG00000002330/ENSG00000163623/ENSG00000114315/ENSG00000162992
GO:0034724	DNA replication-independent nucleosome organization	49	1.73178	0.005	0.0455338	ENSG00000111875/ENSG00000129534/ENSG00000137812/ENSG00000123219/ENSG00000102054/ENSG00000197061/ENSG00000145241/ENSG00000102384/ENSG00000163041/ENSG00000132475/ENSG00000162521/ENSG00000166451/ENSG00000128708/ENSG00000104147/ENSG00000153147/ENSG00000132780/ENSG00000123485/ENSG00000181163/ENSG00000031691/ENSG00000151725/ENSG00000175792
GO:0051310	metaphase plate congression	47	1.74564	0.005	0.0455338	ENSG00000134222/ENSG00000134690/ENSG00000198824/ENSG00000040275/ENSG00000118193/ENSG00000167842/ENSG00000083937/ENSG00000179041/ENSG00000180336/ENSG00000255112/ENSG00000086827/ENSG00000134057/ENSG00000121621/ENSG00000086065/ENSG00000138778/ENSG00000142945/ENSG00000117724/ENSG00000094880/ENSG00000085415/ENSG00000031691/ENSG00000237649/ENSG00000080986/ENSG00000119541/ENSG00000101447/ENSG00000083535…
GO:0010463	mesenchymal cell proliferation	45	-1.83859	0.00500835	0.0455338	ENSG00000105894/ENSG00000143867/ENSG00000101144/ENSG00000125398/ENSG00000168036/ENSG00000163513/ENSG00000162337/ENSG00000160789/ENSG00000090539/ENSG00000114251/ENSG00000077782/ENSG00000085741/ENSG00000196159/ENSG00000125845/ENSG00000168779/ENSG00000147862/ENSG00000103241/ENSG00000116132/ENSG00000126778/ENSG00000184058
GO:0032330	regulation of chondrocyte differentiation	45	-1.74129	0.00500835	0.0455338	ENSG00000151388/ENSG00000178882/ENSG00000153162/ENSG00000127948/ENSG00000125398/ENSG00000168646/ENSG00000168036/ENSG00000109906/ENSG00000156427/ENSG00000125965/ENSG00000178573/ENSG00000143816/ENSG00000124813/ENSG00000168779/ENSG00000006747/ENSG00000172819/ENSG00000166923
GO:0060443	mammary gland morphogenesis	45	-1.90455	0.00500835	0.0455338	ENSG00000188909/ENSG00000197122/ENSG00000175832/ENSG00000184371/ENSG00000142627/ENSG00000182578/ENSG00000169083/ENSG00000163513/ENSG00000204580/ENSG00000162337/ENSG00000163435/ENSG00000105329/ENSG00000087088/ENSG00000014216/ENSG00000111424/ENSG00000120149/ENSG00000086062/ENSG00000180900/ENSG00000114251/ENSG00000121068/ENSG00000115461/ENSG00000185737/ENSG00000166888
GO:0071230	cellular response to amino acid stimulus	54	-1.74694	0.00501672	0.0455338	ENSG00000141564/ENSG00000172216/ENSG00000108821/ENSG00000149212/ENSG00000188186/ENSG00000185338/ENSG00000025039/ENSG00000130766/ENSG00000168542/ENSG00000100219/ENSG00000130147/ENSG00000142156/ENSG00000164692/ENSG00000165802/ENSG00000145431/ENSG00000051523/ENSG00000087245/ENSG00000084636/ENSG00000130707
GO:0090199	regulation of release of cytochrome c from mitochondria	43	-1.78769	0.00501672	0.0455338	ENSG00000100985/ENSG00000100290/ENSG00000184381/ENSG00000030110/ENSG00000140939/ENSG00000169230/ENSG00000103490/ENSG00000160789/ENSG00000087088/ENSG00000121858/ENSG00000104081/ENSG00000002330/ENSG00000153094/ENSG00000011422/ENSG00000105327/ENSG00000164850/ENSG00000135116
GO:0045123	cellular extravasation	44	-1.89239	0.00502513	0.0455338	ENSG00000150093/ENSG00000124731/ENSG00000168040/ENSG00000067900/ENSG00000131142/ENSG00000090339/ENSG00000114631/ENSG00000151882/ENSG00000197561/ENSG00000006210/ENSG00000169403/ENSG00000160255/ENSG00000187210/ENSG00000261371/ENSG00000213949/ENSG00000115594/ENSG00000115232/ENSG00000182621/ENSG00000107562
GO:0046426	negative regulation of JAK-STAT cascade	44	-1.7801	0.00502513	0.0455338	ENSG00000185338/ENSG00000185924/ENSG00000131409/ENSG00000128594/ENSG00000114737/ENSG00000126500/ENSG00000182492/ENSG00000173406/ENSG00000186907/ENSG00000162992/ENSG00000106819/ENSG00000011465
GO:1904893	negative regulation of STAT cascade	44	-1.7801	0.00502513	0.0455338	ENSG00000185338/ENSG00000185924/ENSG00000131409/ENSG00000128594/ENSG00000114737/ENSG00000126500/ENSG00000182492/ENSG00000173406/ENSG00000186907/ENSG00000162992/ENSG00000106819/ENSG00000011465
GO:2000107	negative regulation of leukocyte apoptotic process	44	-1.69628	0.00502513	0.0455338	ENSG00000185950/ENSG00000167207/ENSG00000240972/ENSG00000019582/ENSG00000105639/ENSG00000167601/ENSG00000158869/ENSG00000180353/ENSG00000188976/ENSG00000166349/ENSG00000196684/ENSG00000131203/ENSG00000183087/ENSG00000065675/ENSG00000107099/ENSG00000169242/ENSG00000143772/ENSG00000196839/ENSG00000107562
GO:0034248	regulation of cellular amide metabolic process	359	1.64005	0.00505051	0.0456205	ENSG00000116741/ENSG00000211448/ENSG00000110888/ENSG00000128699/ENSG00000116001/ENSG00000100697/ENSG00000020577/ENSG00000107864/ENSG00000124374/ENSG00000172331/ENSG00000125944/ENSG00000143742/ENSG00000134698/ENSG00000120727/ENSG00000171817/ENSG00000134744/ENSG00000123908/ENSG00000198034/ENSG00000198843/ENSG00000198563/ENSG00000132356/ENSG00000175387/ENSG00000164024/ENSG00000134644/ENSG00000159217…
GO:0042176	regulation of protein catabolic process	359	1.531	0.00505051	0.0456205	ENSG00000164690/ENSG00000134758/ENSG00000150594/ENSG00000102265/ENSG00000168078/ENSG00000014123/ENSG00000049759/ENSG00000157168/ENSG00000175063/ENSG00000164197/ENSG00000170312/ENSG00000112029/ENSG00000073969/ENSG00000145632/ENSG00000071575/ENSG00000163743/ENSG00000164109/ENSG00000069869/ENSG00000139174/ENSG00000111276/ENSG00000079387/ENSG00000163636/ENSG00000129084/ENSG00000116750/ENSG00000041357…
GO:1903313	positive regulation of mRNA metabolic process	48	1.74509	0.00507614	0.0456772	ENSG00000107864/ENSG00000125944/ENSG00000166477/ENSG00000123908/ENSG00000135362/ENSG00000136527/ENSG00000147274/ENSG00000198791/ENSG00000100603/ENSG00000125107/ENSG00000136937/ENSG00000134057/ENSG00000155508/ENSG00000143368/ENSG00000105939/ENSG00000134371/ENSG00000135870/ENSG00000185522/ENSG00000188816/ENSG00000109971/ENSG00000138035/ENSG00000159409/ENSG00000078687/ENSG00000071626/ENSG00000114503
GO:0006360	transcription from RNA polymerase I promoter	55	1.7466	0.00508906	0.0456772	ENSG00000143498/ENSG00000105849/ENSG00000134058/ENSG00000147669/ENSG00000130935/ENSG00000020426/ENSG00000115750/ENSG00000166012/ENSG00000172071/ENSG00000108064/ENSG00000158796/ENSG00000128272/ENSG00000112592/ENSG00000113648/ENSG00000163161/ENSG00000099956/ENSG00000099284/ENSG00000005100/ENSG00000186184/ENSG00000125630/ENSG00000163882/ENSG00000171453/ENSG00000145736/ENSG00000085721/ENSG00000115053…
GO:0032922	circadian regulation of gene expression	55	1.81215	0.00508906	0.0456772	ENSG00000149295/ENSG00000140836/ENSG00000180530/ENSG00000095794/ENSG00000147162/ENSG00000123095/ENSG00000116478/ENSG00000109819/ENSG00000186298/ENSG00000196591/ENSG00000170485/ENSG00000173914/ENSG00000170955/ENSG00000096717/ENSG00000008405/ENSG00000198380/ENSG00000100462/ENSG00000128272/ENSG00000213639/ENSG00000153187/ENSG00000118058
GO:0006611	protein export from nucleus	58	1.70429	0.00511509	0.0456772	ENSG00000164188/ENSG00000115137/ENSG00000148737/ENSG00000100614/ENSG00000124207/ENSG00000108559/ENSG00000204764/ENSG00000082146/ENSG00000132953/ENSG00000130227/ENSG00000136243/ENSG00000082701/ENSG00000132341/ENSG00000198252/ENSG00000138376/ENSG00000111266/ENSG00000136938/ENSG00000137770/ENSG00000047410/ENSG00000124571/ENSG00000179295/ENSG00000102898/ENSG00000082898/ENSG00000152332/ENSG00000113013
GO:0035136	forelimb morphogenesis	38	-1.72732	0.00511945	0.0456772	ENSG00000143320/ENSG00000163913/ENSG00000168036/ENSG00000128709/ENSG00000109906/ENSG00000125965/ENSG00000120149/ENSG00000163064/ENSG00000143816/ENSG00000198816/ENSG00000147655/ENSG00000124813/ENSG00000008196/ENSG00000168779/ENSG00000122691/ENSG00000137203/ENSG00000052850
GO:0051052	regulation of DNA metabolic process	354	1.58499	0.00512821	0.0456772	ENSG00000182263/ENSG00000135549/ENSG00000153823/ENSG00000138336/ENSG00000072274/ENSG00000132436/ENSG00000109819/ENSG00000170312/ENSG00000108055/ENSG00000119048/ENSG00000244687/ENSG00000111087/ENSG00000138346/ENSG00000160867/ENSG00000147854/ENSG00000133119/ENSG00000095002/ENSG00000111247/ENSG00000189403/ENSG00000198563/ENSG00000163605/ENSG00000163938/ENSG00000102760/ENSG00000197299/ENSG00000163104…
GO:0043161	proteasome-mediated ubiquitin-dependent protein catabolic process	371	1.94449	0.00515464	0.0456772	ENSG00000164690/ENSG00000134758/ENSG00000215475/ENSG00000157450/ENSG00000164611/ENSG00000168078/ENSG00000014123/ENSG00000049759/ENSG00000087448/ENSG00000116406/ENSG00000081154/ENSG00000175063/ENSG00000100505/ENSG00000164197/ENSG00000170312/ENSG00000127870/ENSG00000136986/ENSG00000145632/ENSG00000145604/ENSG00000119048/ENSG00000071575/ENSG00000163743/ENSG00000164109/ENSG00000139174/ENSG00000079387…
GO:0002438	acute inflammatory response to antigenic stimulus	20	-1.81762	0.00517241	0.0456772	ENSG00000174564/ENSG00000179639/ENSG00000107485/ENSG00000197471/ENSG00000090339/ENSG00000125730/ENSG00000197561/ENSG00000117601/ENSG00000158869/ENSG00000141433
GO:0061756	leukocyte adhesion to vascular endothelial cell	21	-1.80065	0.00517241	0.0456772	ENSG00000150093/ENSG00000067900/ENSG00000131142/ENSG00000114631/ENSG00000151882/ENSG00000197561/ENSG00000169403/ENSG00000187210/ENSG00000115232/ENSG00000107562/ENSG00000136826
GO:0071242	cellular response to ammonium ion	21	-1.82744	0.00517241	0.0456772	ENSG00000148908/ENSG00000134489/ENSG00000173020/ENSG00000188157/ENSG00000060558/ENSG00000168539/ENSG00000169403/ENSG00000088256/ENSG00000182621/ENSG00000130707/ENSG00000133019
GO:0097435	fibril organization	21	-1.80324	0.00517241	0.0456772	ENSG00000168542/ENSG00000156140/ENSG00000148180/ENSG00000166482
GO:2000677	regulation of transcription regulatory region DNA binding	36	-1.7796	0.00517241	0.0456772	ENSG00000175197/ENSG00000168036/ENSG00000105329/ENSG00000120149/ENSG00000164683/ENSG00000186951/ENSG00000122691/ENSG00000106689/ENSG00000154342/ENSG00000136826/ENSG00000162992/ENSG00000135547
GO:0010464	regulation of mesenchymal cell proliferation	35	-1.7777	0.00518135	0.0456772	ENSG00000168036/ENSG00000163513/ENSG00000162337/ENSG00000160789/ENSG00000090539/ENSG00000114251/ENSG00000077782/ENSG00000085741/ENSG00000168779/ENSG00000147862/ENSG00000103241/ENSG00000116132/ENSG00000126778/ENSG00000184058
GO:0032259	methylation	334	1.7616	0.00520833	0.0456772	ENSG00000093010/ENSG00000107614/ENSG00000168769/ENSG00000168906/ENSG00000138050/ENSG00000159086/ENSG00000138336/ENSG00000088305/ENSG00000147162/ENSG00000137760/ENSG00000124275/ENSG00000173809/ENSG00000122435/ENSG00000130711/ENSG00000099810/ENSG00000178694/ENSG00000165792/ENSG00000140905/ENSG00000101247/ENSG00000059588/ENSG00000143033/ENSG00000118513/ENSG00000133639/ENSG00000100483/ENSG00000178409…
GO:0030521	androgen receptor signaling pathway	62	1.69153	0.00522193	0.0456772	ENSG00000104332/ENSG00000114861/ENSG00000180530/ENSG00000116478/ENSG00000109819/ENSG00000127870/ENSG00000134058/ENSG00000167333/ENSG00000096717/ENSG00000124151/ENSG00000132341/ENSG00000108654/ENSG00000106245/ENSG00000108510/ENSG00000115548/ENSG00000086061/ENSG00000117713/ENSG00000155974/ENSG00000266412/ENSG00000172977/ENSG00000139687/ENSG00000042429/ENSG00000125686/ENSG00000094631/ENSG00000136146…
GO:0048246	macrophage chemotaxis	24	-1.89998	0.0052356	0.0456772	ENSG00000111199/ENSG00000006210/ENSG00000133661/ENSG00000106538/ENSG00000131981/ENSG00000174600/ENSG00000271447/ENSG00000197405/ENSG00000106804/ENSG00000120899
GO:1902042	negative regulation of extrinsic apoptotic signaling pathway via death domain receptors	34	-1.74883	0.0052356	0.0456772	ENSG00000127191/ENSG00000106366/ENSG00000171564/ENSG00000104689/ENSG00000116584/ENSG00000162734/ENSG00000145423/ENSG00000168040/ENSG00000118503/ENSG00000090339/ENSG00000003402/ENSG00000164867/ENSG00000026103/ENSG00000215397/ENSG00000135926/ENSG00000064012/ENSG00000121858/ENSG00000102871/ENSG00000100292
GO:0019373	epoxygenase P450 pathway	17	-1.77667	0.00526316	0.0456772	ENSG00000134716/ENSG00000140465/ENSG00000186115/ENSG00000198077/ENSG00000138061/ENSG00000120915/ENSG00000140505/ENSG00000197408/ENSG00000197446
GO:0031329	regulation of cellular catabolic process	369	1.4209	0.00531915	0.0456772	ENSG00000164690/ENSG00000134758/ENSG00000150594/ENSG00000102265/ENSG00000168078/ENSG00000138413/ENSG00000014123/ENSG00000107864/ENSG00000175063/ENSG00000164197/ENSG00000172331/ENSG00000170312/ENSG00000125944/ENSG00000112029/ENSG00000145632/ENSG00000071575/ENSG00000162409/ENSG00000163743/ENSG00000164109/ENSG00000139174/ENSG00000123908/ENSG00000132825/ENSG00000079387/ENSG00000132356/ENSG00000135362…
GO:0034655	nucleobase-containing compound catabolic process	363	1.66464	0.00531915	0.0456772	ENSG00000184588/ENSG00000138735/ENSG00000171408/ENSG00000170222/ENSG00000113448/ENSG00000100697/ENSG00000120699/ENSG00000020577/ENSG00000107864/ENSG00000152270/ENSG00000125944/ENSG00000122643/ENSG00000134698/ENSG00000123737/ENSG00000164104/ENSG00000122824/ENSG00000213930/ENSG00000221914/ENSG00000114127/ENSG00000196368/ENSG00000138346/ENSG00000189266/ENSG00000172572/ENSG00000134744/ENSG00000073417…
GO:0051186	cofactor metabolic process	365	1.42414	0.00531915	0.0456772	ENSG00000065833/ENSG00000151632/ENSG00000187134/ENSG00000159445/ENSG00000109576/ENSG00000164398/ENSG00000163738/ENSG00000168906/ENSG00000131979/ENSG00000080819/ENSG00000138413/ENSG00000120137/ENSG00000147162/ENSG00000124275/ENSG00000149313/ENSG00000170522/ENSG00000113161/ENSG00000109819/ENSG00000123983/ENSG00000172331/ENSG00000171723/ENSG00000150768/ENSG00000099194/ENSG00000067057/ENSG00000164933…
GO:0002295	T-helper cell lineage commitment	12	-1.74534	0.0053286	0.0456772	ENSG00000162739/ENSG00000122224/ENSG00000156127/ENSG00000110944/ENSG00000096996/ENSG00000166888/ENSG00000179588
GO:0009650	UV protection	12	-1.74365	0.0053286	0.0456772	ENSG00000078808/ENSG00000168077/ENSG00000166482
GO:0048070	regulation of developmental pigmentation	16	-1.75726	0.0053286	0.0456772	ENSG00000088256/ENSG00000169554/ENSG00000171791/ENSG00000153094/ENSG00000157404/ENSG00000163638
GO:0060272	embryonic skeletal joint morphogenesis	12	-1.73269	0.0053286	0.0456772	ENSG00000125378/ENSG00000114378/ENSG00000123388/ENSG00000103126/ENSG00000143867/ENSG00000101144/ENSG00000168036/ENSG00000168779
GO:0072044	collecting duct development	12	-1.73864	0.0053286	0.0456772	ENSG00000125378/ENSG00000164488/ENSG00000188064/ENSG00000075891/ENSG00000008196/ENSG00000104327
GO:0032462	regulation of protein homooligomerization	15	-1.72644	0.00537634	0.0456772	ENSG00000197122/ENSG00000100290/ENSG00000026103/ENSG00000177427/ENSG00000104081/ENSG00000153094/ENSG00000120885/ENSG00000135116
GO:0042693	muscle cell fate commitment	15	-1.72561	0.00537634	0.0456772	ENSG00000107984/ENSG00000115170/ENSG00000184937/ENSG00000183072/ENSG00000121068/ENSG00000154342/ENSG00000184058
GO:0050755	chemokine metabolic process	15	-1.74996	0.00537634	0.0456772	ENSG00000150782/ENSG00000124731/ENSG00000197561/ENSG00000100292/ENSG00000120738/ENSG00000114251/ENSG00000164342
GO:0070166	enamel mineralization	15	-1.73996	0.00537634	0.0456772	ENSG00000120149/ENSG00000186951/ENSG00000166415/ENSG00000184058
GO:0009116	nucleoside metabolic process	382	1.47134	0.00540541	0.0456772	ENSG00000130021/ENSG00000153823/ENSG00000120137/ENSG00000156136/ENSG00000150672/ENSG00000088305/ENSG00000147162/ENSG00000124275/ENSG00000113161/ENSG00000132436/ENSG00000109819/ENSG00000171793/ENSG00000172331/ENSG00000167985/ENSG00000138430/ENSG00000122643/ENSG00000171723/ENSG00000122824/ENSG00000067057/ENSG00000162409/ENSG00000196368/ENSG00000099810/ENSG00000147853/ENSG00000095002/ENSG00000001561…
GO:0043373	CD4-positive, alpha-beta T cell lineage commitment	13	-1.75613	0.00542495	0.0456772	ENSG00000162739/ENSG00000122224/ENSG00000156127/ENSG00000110944/ENSG00000096996/ENSG00000166888/ENSG00000179588
GO:0016570	histone modification	423	1.93034	0.00546448	0.0456772	ENSG00000166501/ENSG00000096968/ENSG00000168769/ENSG00000151332/ENSG00000148835/ENSG00000114166/ENSG00000016082/ENSG00000159086/ENSG00000138336/ENSG00000152382/ENSG00000088305/ENSG00000147162/ENSG00000116478/ENSG00000109819/ENSG00000170312/ENSG00000130711/ENSG00000162601/ENSG00000119048/ENSG00000166477/ENSG00000162409/ENSG00000072310/ENSG00000135655/ENSG00000109911/ENSG00000115368/ENSG00000132356…
GO:2000060	positive regulation of protein ubiquitination involved in ubiquitin-dependent protein catabolic process	91	1.7155	0.00546448	0.0456772	ENSG00000175063/ENSG00000170312/ENSG00000112029/ENSG00000164109/ENSG00000163636/ENSG00000129084/ENSG00000041357/ENSG00000156970/ENSG00000106588/ENSG00000126067/ENSG00000072401/ENSG00000161057/ENSG00000100519/ENSG00000103035/ENSG00000164162/ENSG00000100567/ENSG00000134057/ENSG00000170142/ENSG00000100911/ENSG00000166851/ENSG00000089053/ENSG00000117399/ENSG00000159377/ENSG00000113558/ENSG00000167196…
GO:0044089	positive regulation of cellular component biogenesis	422	1.43579	0.00549451	0.0456772	ENSG00000104332/ENSG00000196083/ENSG00000169744/ENSG00000116741/ENSG00000021645/ENSG00000178235/ENSG00000198400/ENSG00000254585/ENSG00000179542/ENSG00000165300/ENSG00000052795/ENSG00000006128/ENSG00000197959/ENSG00000122574/ENSG00000184564/ENSG00000147003/ENSG00000133627/ENSG00000145703/ENSG00000154764/ENSG00000164251/ENSG00000009694/ENSG00000185985/ENSG00000106299/ENSG00000171368/ENSG00000168944…
GO:0051051	negative regulation of transport	424	1.49127	0.00549451	0.0456772	ENSG00000104332/ENSG00000166501/ENSG00000093010/ENSG00000163032/ENSG00000164690/ENSG00000156968/ENSG00000149295/ENSG00000106483/ENSG00000158528/ENSG00000196277/ENSG00000186480/ENSG00000153823/ENSG00000172007/ENSG00000215475/ENSG00000106070/ENSG00000168952/ENSG00000150594/ENSG00000124507/ENSG00000077522/ENSG00000171033/ENSG00000049759/ENSG00000164251/ENSG00000169860/ENSG00000198648/ENSG00000183044…
GO:0051640	organelle localization	469	1.39887	0.00549451	0.0456772	ENSG00000110975/ENSG00000102466/ENSG00000134207/ENSG00000041353/ENSG00000100078/ENSG00000170743/ENSG00000124507/ENSG00000154764/ENSG00000272636/ENSG00000106299/ENSG00000168944/ENSG00000100505/ENSG00000126858/ENSG00000134222/ENSG00000127980/ENSG00000198722/ENSG00000073969/ENSG00000076356/ENSG00000119048/ENSG00000100503/ENSG00000114209/ENSG00000164163/ENSG00000134690/ENSG00000079950/ENSG00000105829…
GO:0032717	negative regulation of interleukin-8 production	14	-1.72522	0.00550459	0.0456772	ENSG00000264522/ENSG00000196975/ENSG00000101425/ENSG00000105298/ENSG00000197561/ENSG00000179954/ENSG00000135046/ENSG00000136826
GO:0042033	chemokine biosynthetic process	14	-1.74967	0.00550459	0.0456772	ENSG00000150782/ENSG00000197561/ENSG00000100292/ENSG00000120738/ENSG00000114251/ENSG00000164342
GO:0070125	mitochondrial translational elongation	85	1.68947	0.00550964	0.0456772	ENSG00000175581/ENSG00000120333/ENSG00000082515/ENSG00000135900/ENSG00000198015/ENSG00000175110/ENSG00000239789/ENSG00000243147/ENSG00000168827/ENSG00000132313/ENSG00000106591/ENSG00000136897/ENSG00000048544/ENSG00000102738/ENSG00000114686/ENSG00000154719/ENSG00000090263/ENSG00000131368/ENSG00000132300/ENSG00000197345/ENSG00000112996/ENSG00000136522/ENSG00000204568/ENSG00000116898/ENSG00000185414…
GO:0008380	RNA splicing	386	2.54617	0.00552486	0.0456772	ENSG00000117569/ENSG00000078328/ENSG00000156469/ENSG00000139910/ENSG00000013441/ENSG00000076770/ENSG00000124562/ENSG00000132485/ENSG00000116001/ENSG00000185246/ENSG00000131876/ENSG00000113240/ENSG00000145675/ENSG00000135974/ENSG00000161547/ENSG00000119953/ENSG00000109819/ENSG00000100941/ENSG00000125944/ENSG00000100650/ENSG00000139343/ENSG00000167088/ENSG00000124380/ENSG00000213516/ENSG00000147669…
GO:0019439	aromatic compound catabolic process	404	1.55867	0.00552486	0.0456772	ENSG00000184588/ENSG00000093010/ENSG00000138735/ENSG00000109576/ENSG00000171408/ENSG00000170222/ENSG00000197406/ENSG00000113448/ENSG00000100697/ENSG00000120699/ENSG00000020577/ENSG00000107864/ENSG00000152270/ENSG00000125944/ENSG00000122643/ENSG00000189221/ENSG00000134698/ENSG00000123737/ENSG00000164104/ENSG00000122824/ENSG00000213930/ENSG00000221914/ENSG00000114127/ENSG00000196368/ENSG00000138346…
GO:0023061	signal release	404	1.3753	0.00552486	0.0456772	ENSG00000104332/ENSG00000110975/ENSG00000155093/ENSG00000021645/ENSG00000166922/ENSG00000163032/ENSG00000149295/ENSG00000091428/ENSG00000134207/ENSG00000114739/ENSG00000158528/ENSG00000096968/ENSG00000006128/ENSG00000150594/ENSG00000170743/ENSG00000016082/ENSG00000147642/ENSG00000147003/ENSG00000154764/ENSG00000166128/ENSG00000272636/ENSG00000157680/ENSG00000169860/ENSG00000090006/ENSG00000183044…
GO:1901657	glycosyl compound metabolic process	404	1.51735	0.00552486	0.0456772	ENSG00000151632/ENSG00000187134/ENSG00000130021/ENSG00000153823/ENSG00000120137/ENSG00000156136/ENSG00000150672/ENSG00000088305/ENSG00000147162/ENSG00000144827/ENSG00000124275/ENSG00000113161/ENSG00000132436/ENSG00000109819/ENSG00000171793/ENSG00000172331/ENSG00000167985/ENSG00000138430/ENSG00000122643/ENSG00000171723/ENSG00000122824/ENSG00000067057/ENSG00000162409/ENSG00000196368/ENSG00000099810…
GO:0002551	mast cell chemotaxis	10	-1.8144	0.00554529	0.0456772	ENSG00000150630/ENSG00000157404/ENSG00000119630/ENSG00000100604
GO:0002921	negative regulation of humoral immune response	10	-1.80711	0.00554529	0.0456772	ENSG00000111679/ENSG00000149131/ENSG00000129654/ENSG00000133710
GO:0032836	glomerular basement membrane development	10	-1.83489	0.00554529	0.0456772	ENSG00000169031/ENSG00000184937/ENSG00000081052/ENSG00000161270/ENSG00000157483/ENSG00000196562/ENSG00000172037
GO:0045080	positive regulation of chemokine biosynthetic process	10	-1.8065	0.00554529	0.0456772	ENSG00000100292/ENSG00000120738/ENSG00000114251/ENSG00000164342
GO:0048845	venous blood vessel morphogenesis	10	-1.81207	0.00554529	0.0456772	ENSG00000117707/ENSG00000173706/ENSG00000106991/ENSG00000164093/ENSG00000183287
GO:0090197	positive regulation of chemokine secretion	10	-1.79205	0.00554529	0.0456772	ENSG00000134216/ENSG00000077238/ENSG00000182578/ENSG00000103490/ENSG00000106804/ENSG00000175445/ENSG00000133110
GO:1902337	regulation of apoptotic process involved in morphogenesis	10	-1.78191	0.00554529	0.0456772	ENSG00000101144/ENSG00000087088/ENSG00000176692/ENSG00000111424/ENSG00000086062/ENSG00000054598/ENSG00000075891
GO:1904748	regulation of apoptotic process involved in development	10	-1.78191	0.00554529	0.0456772	ENSG00000101144/ENSG00000087088/ENSG00000176692/ENSG00000111424/ENSG00000086062/ENSG00000054598/ENSG00000075891
GO:1904994	regulation of leukocyte adhesion to vascular endothelial cell	10	-1.79372	0.00554529	0.0456772	ENSG00000134954/ENSG00000131142/ENSG00000151882/ENSG00000197561/ENSG00000169403/ENSG00000115232/ENSG00000107562/ENSG00000136826
GO:0010498	proteasomal protein catabolic process	402	1.86014	0.00558659	0.0456772	ENSG00000164690/ENSG00000134758/ENSG00000215475/ENSG00000157450/ENSG00000164611/ENSG00000168078/ENSG00000014123/ENSG00000049759/ENSG00000087448/ENSG00000116406/ENSG00000081154/ENSG00000175063/ENSG00000100505/ENSG00000164197/ENSG00000170312/ENSG00000127870/ENSG00000136986/ENSG00000145632/ENSG00000145604/ENSG00000119048/ENSG00000071575/ENSG00000163743/ENSG00000164109/ENSG00000139174/ENSG00000079387…
GO:0034470	ncRNA processing	402	2.12218	0.00558659	0.0456772	ENSG00000107614/ENSG00000165832/ENSG00000138050/ENSG00000100697/ENSG00000120699/ENSG00000137760/ENSG00000135974/ENSG00000197223/ENSG00000122435/ENSG00000117597/ENSG00000147679/ENSG00000134698/ENSG00000123737/ENSG00000043514/ENSG00000178694/ENSG00000130935/ENSG00000047056/ENSG00000182841/ENSG00000134744/ENSG00000115368/ENSG00000070061/ENSG00000123908/ENSG00000198034/ENSG00000163811/ENSG00000059588…
GO:0000226	microtubule cytoskeleton organization	407	1.68501	0.00561798	0.0456772	ENSG00000182263/ENSG00000116741/ENSG00000077274/ENSG00000074935/ENSG00000100078/ENSG00000185133/ENSG00000139354/ENSG00000182628/ENSG00000204899/ENSG00000171368/ENSG00000156876/ENSG00000168944/ENSG00000142731/ENSG00000015592/ENSG00000132436/ENSG00000134222/ENSG00000170312/ENSG00000117632/ENSG00000112029/ENSG00000184144/ENSG00000166803/ENSG00000119878/ENSG00000145632/ENSG00000145075/ENSG00000119048…
GO:0051656	establishment of organelle localization	406	1.37459	0.00561798	0.0456772	ENSG00000110975/ENSG00000102466/ENSG00000134207/ENSG00000041353/ENSG00000100078/ENSG00000170743/ENSG00000124507/ENSG00000154764/ENSG00000272636/ENSG00000106299/ENSG00000100505/ENSG00000126858/ENSG00000134222/ENSG00000198722/ENSG00000073969/ENSG00000119048/ENSG00000114209/ENSG00000164163/ENSG00000134690/ENSG00000105829/ENSG00000188428/ENSG00000163811/ENSG00000163539/ENSG00000110075/ENSG00000137804…
GO:0016311	dephosphorylation	430	1.51325	0.00564972	0.0456772	ENSG00000155093/ENSG00000149295/ENSG00000106341/ENSG00000130021/ENSG00000178662/ENSG00000198825/ENSG00000096968/ENSG00000164086/ENSG00000003987/ENSG00000156475/ENSG00000185133/ENSG00000117600/ENSG00000132334/ENSG00000168268/ENSG00000141425/ENSG00000158079/ENSG00000150672/ENSG00000099715/ENSG00000119698/ENSG00000137501/ENSG00000172331/ENSG00000148123/ENSG00000081721/ENSG00000167985/ENSG00000122643…
GO:0044270	cellular nitrogen compound catabolic process	401	1.57468	0.00564972	0.0456772	ENSG00000184588/ENSG00000138735/ENSG00000109576/ENSG00000168769/ENSG00000171408/ENSG00000170222/ENSG00000113448/ENSG00000138336/ENSG00000100697/ENSG00000120699/ENSG00000020577/ENSG00000107864/ENSG00000152270/ENSG00000125944/ENSG00000122643/ENSG00000134698/ENSG00000123737/ENSG00000164104/ENSG00000122824/ENSG00000213930/ENSG00000221914/ENSG00000114127/ENSG00000196368/ENSG00000138346/ENSG00000189266…
GO:0051493	regulation of cytoskeleton organization	397	1.41371	0.00564972	0.0456772	ENSG00000104332/ENSG00000116741/ENSG00000077274/ENSG00000254585/ENSG00000112902/ENSG00000158528/ENSG00000006128/ENSG00000122574/ENSG00000185133/ENSG00000182628/ENSG00000077522/ENSG00000133627/ENSG00000145703/ENSG00000164251/ENSG00000196526/ENSG00000009694/ENSG00000106299/ENSG00000145675/ENSG00000169504/ENSG00000168944/ENSG00000142731/ENSG00000015592/ENSG00000134222/ENSG00000117632/ENSG00000158164…
GO:0045786	negative regulation of cell cycle	445	1.52647	0.00568182	0.0456772	ENSG00000140836/ENSG00000142875/ENSG00000114166/ENSG00000136603/ENSG00000163697/ENSG00000172167/ENSG00000170312/ENSG00000164120/ENSG00000112029/ENSG00000134058/ENSG00000108055/ENSG00000145632/ENSG00000135090/ENSG00000162409/ENSG00000164109/ENSG00000010244/ENSG00000184445/ENSG00000147854/ENSG00000143514/ENSG00000111276/ENSG00000095002/ENSG00000166266/ENSG00000148737/ENSG00000022267/ENSG00000198563…
GO:0044772	mitotic cell cycle phase transition	449	2.13213	0.00571429	0.0456772	ENSG00000162493/ENSG00000172201/ENSG00000140015/ENSG00000153823/ENSG00000119397/ENSG00000100479/ENSG00000171033/ENSG00000185630/ENSG00000005249/ENSG00000172167/ENSG00000149308/ENSG00000126803/ENSG00000130037/ENSG00000175063/ENSG00000006634/ENSG00000142731/ENSG00000101868/ENSG00000198056/ENSG00000155858/ENSG00000170312/ENSG00000112029/ENSG00000134058/ENSG00000145632/ENSG00000145604/ENSG00000120539…
GO:0046700	heterocycle catabolic process	394	1.59842	0.00571429	0.0456772	ENSG00000184588/ENSG00000138735/ENSG00000109576/ENSG00000168769/ENSG00000171408/ENSG00000170222/ENSG00000113448/ENSG00000138336/ENSG00000100697/ENSG00000120699/ENSG00000020577/ENSG00000107864/ENSG00000152270/ENSG00000125944/ENSG00000122643/ENSG00000134698/ENSG00000123737/ENSG00000164104/ENSG00000122824/ENSG00000213930/ENSG00000221914/ENSG00000114127/ENSG00000196368/ENSG00000138346/ENSG00000189266…
GO:1901361	organic cyclic compound catabolic process	427	1.53632	0.00574713	0.0456772	ENSG00000184588/ENSG00000093010/ENSG00000138735/ENSG00000109576/ENSG00000168769/ENSG00000124496/ENSG00000171408/ENSG00000170222/ENSG00000197406/ENSG00000113448/ENSG00000138336/ENSG00000100697/ENSG00000120699/ENSG00000020577/ENSG00000107864/ENSG00000152270/ENSG00000125944/ENSG00000122643/ENSG00000189221/ENSG00000134698/ENSG00000123737/ENSG00000164104/ENSG00000122824/ENSG00000213930/ENSG00000221914…
GO:0002223	stimulatory C-type lectin receptor signaling pathway	104	1.60413	0.00578035	0.0456772	ENSG00000142875/ENSG00000244687/ENSG00000163636/ENSG00000129084/ENSG00000172175/ENSG00000041357/ENSG00000106588/ENSG00000177889/ENSG00000142867/ENSG00000213341/ENSG00000126067/ENSG00000072401/ENSG00000149269/ENSG00000161057/ENSG00000100784/ENSG00000100519/ENSG00000103035/ENSG00000133703/ENSG00000100567/ENSG00000100911/ENSG00000135341/ENSG00000100906/ENSG00000131508/ENSG00000159377/ENSG00000113558…
GO:0007067	mitotic nuclear division	429	2.30006	0.00578035	0.0456772	ENSG00000182263/ENSG00000003096/ENSG00000164611/ENSG00000182628/ENSG00000168078/ENSG00000204899/ENSG00000087448/ENSG00000172167/ENSG00000106299/ENSG00000161547/ENSG00000175063/ENSG00000166974/ENSG00000175073/ENSG00000134222/ENSG00000170312/ENSG00000112029/ENSG00000108055/ENSG00000197771/ENSG00000120539/ENSG00000182504/ENSG00000164109/ENSG00000134690/ENSG00000010244/ENSG00000184445/ENSG00000083642…
GO:0007346	regulation of mitotic cell cycle	464	1.6848	0.00578035	0.0456772	ENSG00000162493/ENSG00000140015/ENSG00000153823/ENSG00000139352/ENSG00000171033/ENSG00000185630/ENSG00000172167/ENSG00000126803/ENSG00000130037/ENSG00000175063/ENSG00000134222/ENSG00000155858/ENSG00000170312/ENSG00000112029/ENSG00000145632/ENSG00000135090/ENSG00000182504/ENSG00000164109/ENSG00000010244/ENSG00000184445/ENSG00000111276/ENSG00000095002/ENSG00000185920/ENSG00000123975/ENSG00000022267…
GO:0018205	peptidyl-lysine modification	391	2.146	0.00578035	0.0456772	ENSG00000132952/ENSG00000168769/ENSG00000163002/ENSG00000151332/ENSG00000148835/ENSG00000114166/ENSG00000168283/ENSG00000016082/ENSG00000168116/ENSG00000152382/ENSG00000088305/ENSG00000147162/ENSG00000116478/ENSG00000126261/ENSG00000077458/ENSG00000109819/ENSG00000124789/ENSG00000108055/ENSG00000130711/ENSG00000134690/ENSG00000010803/ENSG00000101146/ENSG00000138750/ENSG00000109911/ENSG00000115368…
GO:0006913	nucleocytoplasmic transport	444	1.63157	0.00581395	0.0456772	ENSG00000164690/ENSG00000112902/ENSG00000096968/ENSG00000163002/ENSG00000176907/ENSG00000171033/ENSG00000164188/ENSG00000145675/ENSG00000161547/ENSG00000135744/ENSG00000115137/ENSG00000106571/ENSG00000124789/ENSG00000170312/ENSG00000143401/ENSG00000100650/ENSG00000265972/ENSG00000139343/ENSG00000167088/ENSG00000164163/ENSG00000137040/ENSG00000069869/ENSG00000139174/ENSG00000101146/ENSG00000064703…
GO:0009894	regulation of catabolic process	493	1.42049	0.00581395	0.0456772	ENSG00000164690/ENSG00000134758/ENSG00000150594/ENSG00000102265/ENSG00000168078/ENSG00000138413/ENSG00000014123/ENSG00000049759/ENSG00000107864/ENSG00000147162/ENSG00000152270/ENSG00000157168/ENSG00000175063/ENSG00000109819/ENSG00000164197/ENSG00000172331/ENSG00000170312/ENSG00000125944/ENSG00000112029/ENSG00000073969/ENSG00000145632/ENSG00000071575/ENSG00000162409/ENSG00000163743/ENSG00000164109…
GO:0010608	posttranscriptional regulation of gene expression	459	1.77227	0.00581395	0.0456772	ENSG00000116741/ENSG00000211448/ENSG00000110888/ENSG00000116001/ENSG00000100697/ENSG00000120699/ENSG00000020577/ENSG00000107864/ENSG00000124374/ENSG00000125944/ENSG00000143742/ENSG00000134698/ENSG00000123737/ENSG00000120727/ENSG00000171817/ENSG00000015479/ENSG00000114127/ENSG00000134744/ENSG00000123908/ENSG00000198034/ENSG00000198843/ENSG00000172936/ENSG00000198563/ENSG00000175387/ENSG00000163636…
GO:0051169	nuclear transport	452	1.65957	0.00591716	0.0456772	ENSG00000164690/ENSG00000112902/ENSG00000096968/ENSG00000163002/ENSG00000176907/ENSG00000171033/ENSG00000164188/ENSG00000145675/ENSG00000161547/ENSG00000135744/ENSG00000115137/ENSG00000106571/ENSG00000124789/ENSG00000170312/ENSG00000143401/ENSG00000100650/ENSG00000265972/ENSG00000139343/ENSG00000167088/ENSG00000164163/ENSG00000137040/ENSG00000069869/ENSG00000139174/ENSG00000101146/ENSG00000064703…
GO:0006397	mRNA processing	458	2.44614	0.00595238	0.0456772	ENSG00000117569/ENSG00000078328/ENSG00000139910/ENSG00000185736/ENSG00000111605/ENSG00000076770/ENSG00000124562/ENSG00000132485/ENSG00000116001/ENSG00000185246/ENSG00000131876/ENSG00000107864/ENSG00000161547/ENSG00000119953/ENSG00000109819/ENSG00000155858/ENSG00000100941/ENSG00000125944/ENSG00000151657/ENSG00000134058/ENSG00000100650/ENSG00000139343/ENSG00000167088/ENSG00000124380/ENSG00000166477…
GO:0022613	ribonucleoprotein complex biogenesis	458	2.21316	0.00595238	0.0456772	ENSG00000117569/ENSG00000156469/ENSG00000124562/ENSG00000185246/ENSG00000100697/ENSG00000120699/ENSG00000197223/ENSG00000117597/ENSG00000147679/ENSG00000134698/ENSG00000123737/ENSG00000100650/ENSG00000139343/ENSG00000167088/ENSG00000164163/ENSG00000178694/ENSG00000130935/ENSG00000047056/ENSG00000064703/ENSG00000205571/ENSG00000182841/ENSG00000115368/ENSG00000123908/ENSG00000083635/ENSG00000108848…
GO:0044770	cell cycle phase transition	476	2.15445	0.00595238	0.0456772	ENSG00000162493/ENSG00000172201/ENSG00000140015/ENSG00000153823/ENSG00000119397/ENSG00000100479/ENSG00000176907/ENSG00000171033/ENSG00000185630/ENSG00000005249/ENSG00000172167/ENSG00000149308/ENSG00000126803/ENSG00000130037/ENSG00000175063/ENSG00000006634/ENSG00000142731/ENSG00000101868/ENSG00000198056/ENSG00000155858/ENSG00000170312/ENSG00000112029/ENSG00000134058/ENSG00000145632/ENSG00000145604…
GO:0009855	determination of bilateral symmetry	121	-1.80825	0.00597015	0.0456772	ENSG00000141519/ENSG00000152661/ENSG00000163501/ENSG00000103126/ENSG00000178234/ENSG00000100280/ENSG00000179284/ENSG00000115170/ENSG00000187535/ENSG00000163093/ENSG00000080298/ENSG00000183072/ENSG00000175197/ENSG00000243709/ENSG00000164442/ENSG00000160602/ENSG00000166171/ENSG00000123977/ENSG00000138002/ENSG00000168036/ENSG00000163513/ENSG00000125850/ENSG00000011143/ENSG00000075290/ENSG00000129295…
GO:0072175	epithelial tube formation	121	-1.62548	0.00597015	0.0456772	ENSG00000160007/ENSG00000161202/ENSG00000114446/ENSG00000157933/ENSG00000138771/ENSG00000177030/ENSG00000183691/ENSG00000167642/ENSG00000125378/ENSG00000074219/ENSG00000078246/ENSG00000158055/ENSG00000166145/ENSG00000275410/ENSG00000145423/ENSG00000107485/ENSG00000177508/ENSG00000010361/ENSG00000143867/ENSG00000101144/ENSG00000164930/ENSG00000125398/ENSG00000128567/ENSG00000163913/ENSG00000149418…
GO:0001838	embryonic epithelial tube formation	120	-1.60432	0.0060241	0.0456772	ENSG00000160007/ENSG00000161202/ENSG00000114446/ENSG00000157933/ENSG00000138771/ENSG00000177030/ENSG00000183691/ENSG00000167642/ENSG00000125378/ENSG00000074219/ENSG00000078246/ENSG00000158055/ENSG00000166145/ENSG00000275410/ENSG00000145423/ENSG00000107485/ENSG00000177508/ENSG00000010361/ENSG00000143867/ENSG00000101144/ENSG00000164930/ENSG00000125398/ENSG00000163913/ENSG00000149418/ENSG00000138002…
GO:0007498	mesoderm development	120	-1.60272	0.0060241	0.0456772	ENSG00000150093/ENSG00000125378/ENSG00000074219/ENSG00000119508/ENSG00000107984/ENSG00000101336/ENSG00000149922/ENSG00000204610/ENSG00000103126/ENSG00000145423/ENSG00000177508/ENSG00000179284/ENSG00000115170/ENSG00000141646/ENSG00000185155/ENSG00000143867/ENSG00000005884/ENSG00000164442/ENSG00000101144/ENSG00000142627/ENSG00000185811/ENSG00000151348/ENSG00000066056/ENSG00000161405/ENSG00000116729…
GO:0022612	gland morphogenesis	120	-1.71555	0.0060241	0.0456772	ENSG00000175832/ENSG00000172216/ENSG00000118503/ENSG00000103067/ENSG00000140279/ENSG00000173402/ENSG00000130702/ENSG00000184371/ENSG00000101144/ENSG00000198959/ENSG00000109062/ENSG00000142627/ENSG00000125398/ENSG00000119699/ENSG00000182578/ENSG00000169083/ENSG00000163513/ENSG00000204580/ENSG00000162337/ENSG00000163435/ENSG00000105329/ENSG00000087088/ENSG00000014216/ENSG00000111424/ENSG00000072163…
GO:0031397	negative regulation of protein ubiquitination	128	1.65042	0.0060241	0.0456772	ENSG00000014123/ENSG00000147162/ENSG00000175063/ENSG00000170312/ENSG00000112029/ENSG00000164109/ENSG00000177868/ENSG00000163636/ENSG00000129084/ENSG00000041357/ENSG00000156970/ENSG00000106588/ENSG00000126067/ENSG00000072401/ENSG00000104517/ENSG00000161057/ENSG00000100519/ENSG00000103035/ENSG00000008405/ENSG00000164162/ENSG00000100567/ENSG00000123374/ENSG00000136014/ENSG00000134057/ENSG00000174842…
GO:0045766	positive regulation of angiogenesis	120	-1.69873	0.0060241	0.0456772	ENSG00000125730/ENSG00000128165/ENSG00000006638/ENSG00000006210/ENSG00000141448/ENSG00000101280/ENSG00000103811/ENSG00000163513/ENSG00000148926/ENSG00000120156/ENSG00000185043/ENSG00000176692/ENSG00000079337/ENSG00000100292/ENSG00000114251/ENSG00000160255/ENSG00000176170/ENSG00000106211/ENSG00000100219/ENSG00000106991/ENSG00000197405/ENSG00000105287/ENSG00000106804/ENSG00000150630/ENSG00000102359…
GO:0090288	negative regulation of cellular response to growth factor stimulus	120	-1.75901	0.0060241	0.0456772	ENSG00000168675/ENSG00000136158/ENSG00000166831/ENSG00000136848/ENSG00000164619/ENSG00000103266/ENSG00000145423/ENSG00000107485/ENSG00000010361/ENSG00000179284/ENSG00000151388/ENSG00000044574/ENSG00000063660/ENSG00000176973/ENSG00000173269/ENSG00000070404/ENSG00000101938/ENSG00000156535/ENSG00000119699/ENSG00000197859/ENSG00000163513/ENSG00000105329/ENSG00000158125/ENSG00000186174/ENSG00000095739…
GO:0044259	multicellular organismal macromolecule metabolic process	114	-2.24818	0.00603318	0.0456772	ENSG00000100985/ENSG00000132170/ENSG00000275896/ENSG00000143387/ENSG00000123500/ENSG00000163794/ENSG00000180210/ENSG00000169031/ENSG00000110811/ENSG00000108821/ENSG00000116285/ENSG00000125968/ENSG00000081052/ENSG00000123342/ENSG00000206384/ENSG00000060718/ENSG00000149257/ENSG00000011028/ENSG00000140564/ENSG00000119699/ENSG00000090530/ENSG00000188153/ENSG00000159640/ENSG00000167711/ENSG00000168477…
GO:0050921	positive regulation of chemotaxis	114	-1.88897	0.00603318	0.0456772	ENSG00000111199/ENSG00000019582/ENSG00000163823/ENSG00000198121/ENSG00000123338/ENSG00000110944/ENSG00000105329/ENSG00000168961/ENSG00000103496/ENSG00000106538/ENSG00000179218/ENSG00000163734/ENSG00000183087/ENSG00000160712/ENSG00000156427/ENSG00000145147/ENSG00000171951/ENSG00000113721/ENSG00000114251/ENSG00000106211/ENSG00000077782/ENSG00000185652/ENSG00000105429/ENSG00000174600/ENSG00000164171…
GO:0007368	determination of left/right symmetry	113	-1.65676	0.00606061	0.0456772	ENSG00000141519/ENSG00000152661/ENSG00000163501/ENSG00000103126/ENSG00000178234/ENSG00000100280/ENSG00000179284/ENSG00000115170/ENSG00000187535/ENSG00000163093/ENSG00000080298/ENSG00000183072/ENSG00000243709/ENSG00000164442/ENSG00000160602/ENSG00000166171/ENSG00000123977/ENSG00000138002/ENSG00000163513/ENSG00000125850/ENSG00000011143/ENSG00000129295/ENSG00000105877/ENSG00000159792/ENSG00000158683…
GO:0030260	entry into host cell	113	-1.88941	0.00606061	0.0456772	ENSG00000154370/ENSG00000110651/ENSG00000150093/ENSG00000198373/ENSG00000090659/ENSG00000100652/ENSG00000010610/ENSG00000184012/ENSG00000197635/ENSG00000168575/ENSG00000110400/ENSG00000234127/ENSG00000113249/ENSG00000173020/ENSG00000001036/ENSG00000204388/ENSG00000173402/ENSG00000090339/ENSG00000166825/ENSG00000204655/ENSG00000116525/ENSG00000068001/ENSG00000171206/ENSG00000167601/ENSG00000102468…
GO:0044409	entry into host	113	-1.88941	0.00606061	0.0456772	ENSG00000154370/ENSG00000110651/ENSG00000150093/ENSG00000198373/ENSG00000090659/ENSG00000100652/ENSG00000010610/ENSG00000184012/ENSG00000197635/ENSG00000168575/ENSG00000110400/ENSG00000234127/ENSG00000113249/ENSG00000173020/ENSG00000001036/ENSG00000204388/ENSG00000173402/ENSG00000090339/ENSG00000166825/ENSG00000204655/ENSG00000116525/ENSG00000068001/ENSG00000171206/ENSG00000167601/ENSG00000102468…
GO:0051806	entry into cell of other organism involved in symbiotic interaction	113	-1.88941	0.00606061	0.0456772	ENSG00000154370/ENSG00000110651/ENSG00000150093/ENSG00000198373/ENSG00000090659/ENSG00000100652/ENSG00000010610/ENSG00000184012/ENSG00000197635/ENSG00000168575/ENSG00000110400/ENSG00000234127/ENSG00000113249/ENSG00000173020/ENSG00000001036/ENSG00000204388/ENSG00000173402/ENSG00000090339/ENSG00000166825/ENSG00000204655/ENSG00000116525/ENSG00000068001/ENSG00000171206/ENSG00000167601/ENSG00000102468…
GO:0051828	entry into other organism involved in symbiotic interaction	113	-1.88941	0.00606061	0.0456772	ENSG00000154370/ENSG00000110651/ENSG00000150093/ENSG00000198373/ENSG00000090659/ENSG00000100652/ENSG00000010610/ENSG00000184012/ENSG00000197635/ENSG00000168575/ENSG00000110400/ENSG00000234127/ENSG00000113249/ENSG00000173020/ENSG00000001036/ENSG00000204388/ENSG00000173402/ENSG00000090339/ENSG00000166825/ENSG00000204655/ENSG00000116525/ENSG00000068001/ENSG00000171206/ENSG00000167601/ENSG00000102468…
GO:0010594	regulation of endothelial cell migration	111	-1.67587	0.0060698	0.0456772	ENSG00000105976/ENSG00000136848/ENSG00000164619/ENSG00000107485/ENSG00000108839/ENSG00000091879/ENSG00000141376/ENSG00000173269/ENSG00000108840/ENSG00000185551/ENSG00000142627/ENSG00000101280/ENSG00000067066/ENSG00000050820/ENSG00000159167/ENSG00000071246/ENSG00000137509/ENSG00000073060/ENSG00000105329/ENSG00000120156/ENSG00000185043/ENSG00000176692/ENSG00000128917/ENSG00000113140/ENSG00000156427…
GO:0042471	ear morphogenesis	111	-1.77091	0.0060698	0.0456772	ENSG00000119508/ENSG00000143951/ENSG00000115507/ENSG00000184254/ENSG00000136158/ENSG00000158055/ENSG00000107485/ENSG00000174343/ENSG00000121742/ENSG00000137474/ENSG00000132932/ENSG00000172238/ENSG00000171316/ENSG00000143867/ENSG00000060718/ENSG00000164930/ENSG00000133216/ENSG00000197753/ENSG00000109062/ENSG00000125398/ENSG00000112782/ENSG00000100625/ENSG00000117707/ENSG00000180900/ENSG00000105707…
GO:1901861	regulation of muscle tissue development	111	-1.69536	0.0060698	0.0456772	ENSG00000125378/ENSG00000064309/ENSG00000107984/ENSG00000248746/ENSG00000152661/ENSG00000105697/ENSG00000169884/ENSG00000089225/ENSG00000060069/ENSG00000095587/ENSG00000183072/ENSG00000063660/ENSG00000141646/ENSG00000185386/ENSG00000078579/ENSG00000160211/ENSG00000149596/ENSG00000036672/ENSG00000068024/ENSG00000145794/ENSG00000141448/ENSG00000168036/ENSG00000163513/ENSG00000003137/ENSG00000154803…
GO:0003206	cardiac chamber morphogenesis	116	-2.00201	0.00607903	0.0456772	ENSG00000107485/ENSG00000197616/ENSG00000089225/ENSG00000057294/ENSG00000115170/ENSG00000171316/ENSG00000183072/ENSG00000159173/ENSG00000141646/ENSG00000134250/ENSG00000154734/ENSG00000101331/ENSG00000060718/ENSG00000164442/ENSG00000101144/ENSG00000115738/ENSG00000141448/ENSG00000163513/ENSG00000125850/ENSG00000105329/ENSG00000120156/ENSG00000176692/ENSG00000128917/ENSG00000137834/ENSG00000083307…
GO:0006023	aminoglycan biosynthetic process	116	-1.98432	0.00607903	0.0456772	ENSG00000196961/ENSG00000176383/ENSG00000188157/ENSG00000012232/ENSG00000177191/ENSG00000151348/ENSG00000170961/ENSG00000106809/ENSG00000188783/ENSG00000126091/ENSG00000149541/ENSG00000033100/ENSG00000111817/ENSG00000105329/ENSG00000130287/ENSG00000027847/ENSG00000138798/ENSG00000182197/ENSG00000169105/ENSG00000086062/ENSG00000158008/ENSG00000113721/ENSG00000111962/ENSG00000157766/ENSG00000002587…
GO:0031056	regulation of histone modification	123	1.61298	0.00607903	0.0456772	ENSG00000016082/ENSG00000159086/ENSG00000138336/ENSG00000088305/ENSG00000147162/ENSG00000109819/ENSG00000130711/ENSG00000119048/ENSG00000072310/ENSG00000184304/ENSG00000143033/ENSG00000118513/ENSG00000177889/ENSG00000113916/ENSG00000107643/ENSG00000168556/ENSG00000096717/ENSG00000183337/ENSG00000104517/ENSG00000157212/ENSG00000100784/ENSG00000100603/ENSG00000255302/ENSG00000131845/ENSG00000074266…
GO:1903510	mucopolysaccharide metabolic process	116	-2.02051	0.00607903	0.0456772	ENSG00000186792/ENSG00000127083/ENSG00000196961/ENSG00000068001/ENSG00000176383/ENSG00000170961/ENSG00000141012/ENSG00000106809/ENSG00000188783/ENSG00000126091/ENSG00000149541/ENSG00000033100/ENSG00000111817/ENSG00000123243/ENSG00000105329/ENSG00000130287/ENSG00000113273/ENSG00000135677/ENSG00000138798/ENSG00000162267/ENSG00000169105/ENSG00000170266/ENSG00000086062/ENSG00000111962/ENSG00000157766…
GO:0003231	cardiac ventricle development	115	-1.90554	0.00609756	0.0456772	ENSG00000107485/ENSG00000197616/ENSG00000089225/ENSG00000057294/ENSG00000179284/ENSG00000115170/ENSG00000103148/ENSG00000171316/ENSG00000137868/ENSG00000183072/ENSG00000159173/ENSG00000141646/ENSG00000101331/ENSG00000057657/ENSG00000060718/ENSG00000164442/ENSG00000115738/ENSG00000163513/ENSG00000105329/ENSG00000176692/ENSG00000128917/ENSG00000137834/ENSG00000083307/ENSG00000117707/ENSG00000104881…
GO:0006024	glycosaminoglycan biosynthetic process	115	-1.9659	0.00609756	0.0456772	ENSG00000196961/ENSG00000176383/ENSG00000188157/ENSG00000012232/ENSG00000151348/ENSG00000170961/ENSG00000106809/ENSG00000188783/ENSG00000126091/ENSG00000149541/ENSG00000033100/ENSG00000111817/ENSG00000105329/ENSG00000130287/ENSG00000027847/ENSG00000138798/ENSG00000182197/ENSG00000169105/ENSG00000086062/ENSG00000158008/ENSG00000113721/ENSG00000111962/ENSG00000157766/ENSG00000002587/ENSG00000123989…
GO:0006664	glycolipid metabolic process	115	-1.63236	0.00609756	0.0456772	ENSG00000204386/ENSG00000070526/ENSG00000198951/ENSG00000148288/ENSG00000049860/ENSG00000087111/ENSG00000139433/ENSG00000128274/ENSG00000175229/ENSG00000109182/ENSG00000166311/ENSG00000165282/ENSG00000124155/ENSG00000125975/ENSG00000180801/ENSG00000062096/ENSG00000128242/ENSG00000154889/ENSG00000136840/ENSG00000161395/ENSG00000196743/ENSG00000148985/ENSG00000157399/ENSG00000160408/ENSG00000070731…
GO:0042089	cytokine biosynthetic process	104	-1.68574	0.00609756	0.0456772	ENSG00000115009/ENSG00000173039/ENSG00000127666/ENSG00000185507/ENSG00000187796/ENSG00000142405/ENSG00000162889/ENSG00000137265/ENSG00000150782/ENSG00000115008/ENSG00000010610/ENSG00000179639/ENSG00000103855/ENSG00000107485/ENSG00000197471/ENSG00000125347/ENSG00000172216/ENSG00000065802/ENSG00000227507/ENSG00000198286/ENSG00000116285/ENSG00000197561/ENSG00000133661/ENSG00000174130/ENSG00000169403…
GO:0042476	odontogenesis	112	-2.0382	0.00609756	0.0456772	ENSG00000131183/ENSG00000130702/ENSG00000143867/ENSG00000184371/ENSG00000101144/ENSG00000119699/ENSG00000168646/ENSG00000168036/ENSG00000167323/ENSG00000148926/ENSG00000172270/ENSG00000105329/ENSG00000087088/ENSG00000120149/ENSG00000104267/ENSG00000091136/ENSG00000054598/ENSG00000185313/ENSG00000147655/ENSG00000122641/ENSG00000091409/ENSG00000153094/ENSG00000167522/ENSG00000124813/ENSG00000125845…
GO:0050777	negative regulation of immune response	112	-1.94562	0.00609756	0.0456772	ENSG00000163565/ENSG00000197471/ENSG00000118503/ENSG00000140853/ENSG00000159527/ENSG00000090432/ENSG00000182393/ENSG00000175899/ENSG00000105372/ENSG00000010704/ENSG00000111679/ENSG00000105298/ENSG00000081237/ENSG00000135077/ENSG00000077238/ENSG00000105639/ENSG00000119699/ENSG00000161905/ENSG00000135046/ENSG00000105329/ENSG00000167851/ENSG00000168961/ENSG00000123609/ENSG00000161031/ENSG00000131981…
GO:1903509	liposaccharide metabolic process	117	-1.67391	0.00609756	0.0456772	ENSG00000204386/ENSG00000070526/ENSG00000198951/ENSG00000148288/ENSG00000049860/ENSG00000087111/ENSG00000139433/ENSG00000128274/ENSG00000175229/ENSG00000109182/ENSG00000166311/ENSG00000165282/ENSG00000124155/ENSG00000125975/ENSG00000180801/ENSG00000062096/ENSG00000128242/ENSG00000154889/ENSG00000136840/ENSG00000161395/ENSG00000196743/ENSG00000148985/ENSG00000157399/ENSG00000160408/ENSG00000070731…
GO:0001837	epithelial to mesenchymal transition	110	-1.94916	0.00611621	0.0456772	ENSG00000196154/ENSG00000145423/ENSG00000010361/ENSG00000157554/ENSG00000089225/ENSG00000115170/ENSG00000108821/ENSG00000173402/ENSG00000183779/ENSG00000141646/ENSG00000122694/ENSG00000101144/ENSG00000116525/ENSG00000125398/ENSG00000137273/ENSG00000119699/ENSG00000168646/ENSG00000170961/ENSG00000144824/ENSG00000168036/ENSG00000163513/ENSG00000125850/ENSG00000143537/ENSG00000105329/ENSG00000225663…
GO:0016571	histone methylation	129	1.68172	0.00611621	0.0456772	ENSG00000168769/ENSG00000159086/ENSG00000138336/ENSG00000088305/ENSG00000147162/ENSG00000130711/ENSG00000143033/ENSG00000118513/ENSG00000178409/ENSG00000106462/ENSG00000117000/ENSG00000096717/ENSG00000183337/ENSG00000162961/ENSG00000157212/ENSG00000100603/ENSG00000131845/ENSG00000147548/ENSG00000055609/ENSG00000178691/ENSG00000152455/ENSG00000074266/ENSG00000100462/ENSG00000198730/ENSG00000171606…
GO:0035051	cardiocyte differentiation	110	-1.65425	0.00611621	0.0456772	ENSG00000198812/ENSG00000061492/ENSG00000150093/ENSG00000127445/ENSG00000125378/ENSG00000119608/ENSG00000124006/ENSG00000107984/ENSG00000105697/ENSG00000197616/ENSG00000089225/ENSG00000060069/ENSG00000115170/ENSG00000184937/ENSG00000183072/ENSG00000149256/ENSG00000141646/ENSG00000160211/ENSG00000078114/ENSG00000141448/ENSG00000162614/ENSG00000160789/ENSG00000105329/ENSG00000179218/ENSG00000117707…
GO:0046718	viral entry into host cell	109	-1.886	0.00611621	0.0456772	ENSG00000154370/ENSG00000110651/ENSG00000150093/ENSG00000198373/ENSG00000090659/ENSG00000100652/ENSG00000010610/ENSG00000184012/ENSG00000197635/ENSG00000168575/ENSG00000110400/ENSG00000234127/ENSG00000113249/ENSG00000173020/ENSG00000204388/ENSG00000173402/ENSG00000090339/ENSG00000166825/ENSG00000204655/ENSG00000116525/ENSG00000068001/ENSG00000171206/ENSG00000167601/ENSG00000102468/ENSG00000073060…
GO:0048634	regulation of muscle organ development	110	-1.6835	0.00611621	0.0456772	ENSG00000125378/ENSG00000064309/ENSG00000107984/ENSG00000248746/ENSG00000152661/ENSG00000105697/ENSG00000169884/ENSG00000089225/ENSG00000060069/ENSG00000095587/ENSG00000183072/ENSG00000063660/ENSG00000141646/ENSG00000185386/ENSG00000078579/ENSG00000160211/ENSG00000149596/ENSG00000036672/ENSG00000068024/ENSG00000145794/ENSG00000141448/ENSG00000168036/ENSG00000163513/ENSG00000003137/ENSG00000105329…
GO:0042107	cytokine metabolic process	106	-1.70527	0.00612557	0.0456772	ENSG00000115009/ENSG00000173039/ENSG00000127666/ENSG00000185507/ENSG00000187796/ENSG00000181634/ENSG00000142405/ENSG00000162889/ENSG00000137265/ENSG00000150782/ENSG00000115008/ENSG00000010610/ENSG00000179639/ENSG00000124731/ENSG00000103855/ENSG00000107485/ENSG00000197471/ENSG00000125347/ENSG00000172216/ENSG00000065802/ENSG00000227507/ENSG00000198286/ENSG00000116285/ENSG00000197561/ENSG00000133661…
GO:0045598	regulation of fat cell differentiation	106	-1.74724	0.00612557	0.0456772	ENSG00000145423/ENSG00000107485/ENSG00000169884/ENSG00000172216/ENSG00000175197/ENSG00000111199/ENSG00000115738/ENSG00000111186/ENSG00000102468/ENSG00000162337/ENSG00000160097/ENSG00000104901/ENSG00000105329/ENSG00000180694/ENSG00000161642/ENSG00000069667/ENSG00000106538/ENSG00000109906/ENSG00000120149/ENSG00000101255/ENSG00000114251/ENSG00000152518/ENSG00000130529/ENSG00000100219/ENSG00000128016…
GO:0071706	tumor necrosis factor superfamily cytokine production	106	-1.68769	0.00612557	0.0456772	ENSG00000168040/ENSG00000167207/ENSG00000118503/ENSG00000134830/ENSG00000116285/ENSG00000101425/ENSG00000105298/ENSG00000115138/ENSG00000088888/ENSG00000135077/ENSG00000167601/ENSG00000158869/ENSG00000122122/ENSG00000103490/ENSG00000110944/ENSG00000159674/ENSG00000168961/ENSG00000169403/ENSG00000183087/ENSG00000106100/ENSG00000102575/ENSG00000204498/ENSG00000164342/ENSG00000106211/ENSG00000128016…
GO:0016202	regulation of striated muscle tissue development	108	-1.68593	0.00615385	0.0456772	ENSG00000125378/ENSG00000064309/ENSG00000107984/ENSG00000248746/ENSG00000152661/ENSG00000105697/ENSG00000169884/ENSG00000089225/ENSG00000060069/ENSG00000095587/ENSG00000183072/ENSG00000063660/ENSG00000141646/ENSG00000185386/ENSG00000078579/ENSG00000160211/ENSG00000149596/ENSG00000036672/ENSG00000068024/ENSG00000145794/ENSG00000141448/ENSG00000168036/ENSG00000163513/ENSG00000003137/ENSG00000105329…
GO:0032963	collagen metabolic process	108	-2.26397	0.00615385	0.0456772	ENSG00000100985/ENSG00000132170/ENSG00000275896/ENSG00000143387/ENSG00000123500/ENSG00000163794/ENSG00000180210/ENSG00000169031/ENSG00000110811/ENSG00000108821/ENSG00000116285/ENSG00000125968/ENSG00000081052/ENSG00000123342/ENSG00000206384/ENSG00000060718/ENSG00000149257/ENSG00000011028/ENSG00000140564/ENSG00000119699/ENSG00000090530/ENSG00000188153/ENSG00000167711/ENSG00000168477/ENSG00000142173…
GO:0002065	columnar/cuboidal epithelial cell differentiation	103	-1.66788	0.00617284	0.0456772	ENSG00000172238/ENSG00000106004/ENSG00000080298/ENSG00000165091/ENSG00000057657/ENSG00000153162/ENSG00000197753/ENSG00000109062/ENSG00000112782/ENSG00000141448/ENSG00000139515/ENSG00000149577/ENSG00000117707/ENSG00000173404/ENSG00000129514/ENSG00000180900/ENSG00000125820/ENSG00000007372/ENSG00000114251/ENSG00000077782/ENSG00000085741/ENSG00000186350/ENSG00000002330/ENSG00000125845/ENSG00000163623…
GO:0002687	positive regulation of leukocyte migration	103	-2.00479	0.00617284	0.0456772	ENSG00000106178/ENSG00000108688/ENSG00000106366/ENSG00000183049/ENSG00000125735/ENSG00000168040/ENSG00000145824/ENSG00000090339/ENSG00000184371/ENSG00000111199/ENSG00000019582/ENSG00000197561/ENSG00000163823/ENSG00000103490/ENSG00000123338/ENSG00000110944/ENSG00000105329/ENSG00000005961/ENSG00000168961/ENSG00000169403/ENSG00000106538/ENSG00000179218/ENSG00000163734/ENSG00000183087/ENSG00000160712…
GO:0010638	positive regulation of organelle organization	497	1.41032	0.00617284	0.0456772	ENSG00000104332/ENSG00000116741/ENSG00000135549/ENSG00000254585/ENSG00000112902/ENSG00000173210/ENSG00000006128/ENSG00000154478/ENSG00000122574/ENSG00000077522/ENSG00000147003/ENSG00000133627/ENSG00000145703/ENSG00000272636/ENSG00000164251/ENSG00000174405/ENSG00000111731/ENSG00000009694/ENSG00000106299/ENSG00000173809/ENSG00000157168/ENSG00000175063/ENSG00000168944/ENSG00000142731/ENSG00000109819…
GO:1903555	regulation of tumor necrosis factor superfamily cytokine production	103	-1.75259	0.00617284	0.0456772	ENSG00000168040/ENSG00000167207/ENSG00000118503/ENSG00000134830/ENSG00000116285/ENSG00000101425/ENSG00000105298/ENSG00000115138/ENSG00000088888/ENSG00000135077/ENSG00000167601/ENSG00000158869/ENSG00000122122/ENSG00000103490/ENSG00000110944/ENSG00000159674/ENSG00000168961/ENSG00000169403/ENSG00000183087/ENSG00000106100/ENSG00000102575/ENSG00000204498/ENSG00000164342/ENSG00000106211/ENSG00000128016…
GO:0006029	proteoglycan metabolic process	87	-1.76299	0.00618238	0.0456772	ENSG00000151348/ENSG00000168036/ENSG00000149541/ENSG00000033100/ENSG00000111817/ENSG00000130287/ENSG00000027847/ENSG00000113273/ENSG00000182197/ENSG00000169105/ENSG00000158008/ENSG00000111962/ENSG00000123989/ENSG00000196562/ENSG00000109956/ENSG00000112033/ENSG00000125845/ENSG00000015532/ENSG00000122863/ENSG00000182492/ENSG00000173546/ENSG00000147119/ENSG00000164100/ENSG00000136213/ENSG00000182022…
GO:0007229	integrin-mediated signaling pathway	88	-1.91987	0.00618238	0.0456772	ENSG00000136280/ENSG00000130702/ENSG00000005884/ENSG00000154734/ENSG00000196924/ENSG00000158869/ENSG00000123560/ENSG00000050820/ENSG00000135404/ENSG00000143537/ENSG00000005961/ENSG00000005844/ENSG00000141968/ENSG00000140678/ENSG00000072163/ENSG00000169896/ENSG00000213853/ENSG00000168542/ENSG00000160255/ENSG00000091409/ENSG00000213949/ENSG00000164171/ENSG00000137809/ENSG00000135424/ENSG00000077943…
GO:0010771	negative regulation of cell morphogenesis involved in differentiation	88	-1.70086	0.00618238	0.0456772	ENSG00000087250/ENSG00000125968/ENSG00000095539/ENSG00000012171/ENSG00000141522/ENSG00000133216/ENSG00000169760/ENSG00000076928/ENSG00000072315/ENSG00000082684/ENSG00000118785/ENSG00000130402/ENSG00000066248/ENSG00000187323/ENSG00000145147/ENSG00000114251/ENSG00000162490/ENSG00000169242/ENSG00000100968/ENSG00000151490/ENSG00000117228/ENSG00000173406/ENSG00000154342/ENSG00000092421/ENSG00000134569…
GO:0022617	extracellular matrix disassembly	87	-2.14281	0.00618238	0.0456772	ENSG00000134954/ENSG00000075618/ENSG00000169035/ENSG00000122194/ENSG00000197635/ENSG00000100985/ENSG00000275896/ENSG00000143387/ENSG00000167751/ENSG00000163975/ENSG00000095587/ENSG00000026508/ENSG00000175899/ENSG00000158859/ENSG00000123342/ENSG00000126247/ENSG00000197561/ENSG00000140564/ENSG00000118785/ENSG00000204580/ENSG00000164344/ENSG00000172270/ENSG00000143537/ENSG00000088727/ENSG00000105329…
GO:0010811	positive regulation of cell-substrate adhesion	102	-1.89567	0.00620155	0.0456772	ENSG00000171132/ENSG00000067900/ENSG00000131142/ENSG00000109072/ENSG00000184371/ENSG00000005884/ENSG00000151882/ENSG00000112562/ENSG00000100106/ENSG00000169499/ENSG00000196924/ENSG00000179820/ENSG00000154175/ENSG00000170961/ENSG00000092929/ENSG00000140575/ENSG00000161905/ENSG00000120156/ENSG00000160963/ENSG00000185043/ENSG00000179218/ENSG00000213465/ENSG00000115414/ENSG00000147459/ENSG00000106823…
GO:0031532	actin cytoskeleton reorganization	86	-1.83807	0.00620155	0.0456772	ENSG00000141522/ENSG00000173156/ENSG00000092820/ENSG00000111199/ENSG00000151491/ENSG00000197555/ENSG00000196924/ENSG00000180353/ENSG00000171219/ENSG00000182578/ENSG00000164877/ENSG00000135046/ENSG00000105329/ENSG00000182511/ENSG00000120156/ENSG00000128298/ENSG00000186635/ENSG00000079337/ENSG00000158769/ENSG00000185652/ENSG00000167657/ENSG00000112655/ENSG00000157404/ENSG00000148180/ENSG00000170381…
GO:0032640	tumor necrosis factor production	102	-1.72354	0.00620155	0.0456772	ENSG00000168040/ENSG00000167207/ENSG00000118503/ENSG00000134830/ENSG00000116285/ENSG00000101425/ENSG00000105298/ENSG00000115138/ENSG00000088888/ENSG00000135077/ENSG00000167601/ENSG00000158869/ENSG00000122122/ENSG00000103490/ENSG00000110944/ENSG00000159674/ENSG00000168961/ENSG00000169403/ENSG00000183087/ENSG00000106100/ENSG00000102575/ENSG00000204498/ENSG00000164342/ENSG00000106211/ENSG00000128016…
GO:0002688	regulation of leukocyte chemotaxis	90	-2.21723	0.00621118	0.0456772	ENSG00000134830/ENSG00000184371/ENSG00000111199/ENSG00000019582/ENSG00000213809/ENSG00000163823/ENSG00000123338/ENSG00000110944/ENSG00000168961/ENSG00000106538/ENSG00000179218/ENSG00000163734/ENSG00000183087/ENSG00000160712/ENSG00000145147/ENSG00000114251/ENSG00000174600/ENSG00000133789/ENSG00000271447/ENSG00000197405/ENSG00000106804/ENSG00000150630/ENSG00000119630/ENSG00000254087/ENSG00000107562…
GO:0071887	leukocyte apoptotic process	97	-1.67559	0.00624025	0.0456772	ENSG00000168040/ENSG00000185950/ENSG00000167207/ENSG00000240972/ENSG00000030110/ENSG00000026103/ENSG00000019582/ENSG00000105639/ENSG00000167601/ENSG00000158869/ENSG00000180353/ENSG00000188976/ENSG00000169230/ENSG00000182782/ENSG00000135046/ENSG00000166349/ENSG00000087088/ENSG00000168961/ENSG00000196684/ENSG00000131203/ENSG00000183087/ENSG00000131981/ENSG00000114251/ENSG00000065675/ENSG00000107099…
GO:0007044	cell-substrate junction assembly	85	-1.74815	0.00625978	0.0456772	ENSG00000186081/ENSG00000072110/ENSG00000144824/ENSG00000140575/ENSG00000177697/ENSG00000120156/ENSG00000115414/ENSG00000065618/ENSG00000152894/ENSG00000189058/ENSG00000137076/ENSG00000091409/ENSG00000171791/ENSG00000135862/ENSG00000164171/ENSG00000167657/ENSG00000178209/ENSG00000164741/ENSG00000161638/ENSG00000079308/ENSG00000157227/ENSG00000120899/ENSG00000132470/ENSG00000084636/ENSG00000166923
GO:0003279	cardiac septum development	96	-2.01887	0.00626959	0.0456772	ENSG00000089225/ENSG00000179284/ENSG00000115170/ENSG00000103148/ENSG00000171316/ENSG00000137868/ENSG00000183072/ENSG00000141646/ENSG00000134250/ENSG00000057657/ENSG00000164442/ENSG00000101144/ENSG00000115738/ENSG00000141448/ENSG00000163513/ENSG00000163703/ENSG00000137834/ENSG00000117707/ENSG00000120149/ENSG00000173706/ENSG00000157240/ENSG00000114251/ENSG00000121068/ENSG00000085741/ENSG00000079805…
GO:0030282	bone mineralization	96	-1.70576	0.00626959	0.0456772	ENSG00000152661/ENSG00000103855/ENSG00000029559/ENSG00000169884/ENSG00000105894/ENSG00000178882/ENSG00000115170/ENSG00000140279/ENSG00000161944/ENSG00000138756/ENSG00000143867/ENSG00000101144/ENSG00000153162/ENSG00000127083/ENSG00000125398/ENSG00000119699/ENSG00000168646/ENSG00000163823/ENSG00000161905/ENSG00000105329/ENSG00000111341/ENSG00000165973/ENSG00000147655/ENSG00000130529/ENSG00000085741…
GO:0032526	response to retinoic acid	101	-1.98898	0.00626959	0.0456772	ENSG00000186010/ENSG00000125398/ENSG00000111186/ENSG00000103811/ENSG00000066056/ENSG00000003137/ENSG00000111432/ENSG00000075290/ENSG00000126903/ENSG00000143816/ENSG00000113721/ENSG00000114251/ENSG00000085741/ENSG00000186350/ENSG00000188064/ENSG00000078725/ENSG00000247596/ENSG00000075891/ENSG00000064545/ENSG00000112655/ENSG00000086696/ENSG00000163453/ENSG00000154342/ENSG00000254087/ENSG00000172819…
GO:0038034	signal transduction in absence of ligand	73	-1.63752	0.00626959	0.0456772	ENSG00000166484/ENSG00000030110/ENSG00000204388/ENSG00000026103/ENSG00000006210/ENSG00000151929/ENSG00000087088/ENSG00000099875/ENSG00000187323/ENSG00000122641/ENSG00000077782/ENSG00000002330/ENSG00000065361/ENSG00000104313/ENSG00000171791/ENSG00000153094/ENSG00000167657/ENSG00000176720/ENSG00000126709/ENSG00000101955/ENSG00000107731
GO:0050728	negative regulation of inflammatory response	101	-1.87867	0.00626959	0.0456772	ENSG00000107485/ENSG00000197471/ENSG00000166484/ENSG00000118503/ENSG00000115718/ENSG00000103313/ENSG00000105372/ENSG00000162711/ENSG00000188822/ENSG00000141965/ENSG00000197561/ENSG00000184163/ENSG00000177830/ENSG00000120156/ENSG00000069667/ENSG00000102575/ENSG00000179526/ENSG00000189058/ENSG00000112033/ENSG00000186951/ENSG00000160703/ENSG00000196839/ENSG00000164850/ENSG00000067182/ENSG00000103241…
GO:0070098	chemokine-mediated signaling pathway	74	-1.65294	0.00626959	0.0456772	ENSG00000184451/ENSG00000102962/ENSG00000006210/ENSG00000163823/ENSG00000090534/ENSG00000185043/ENSG00000163734/ENSG00000145147/ENSG00000275152/ENSG00000184347/ENSG00000213088/ENSG00000174600/ENSG00000121966/ENSG00000107562/ENSG00000120899
GO:0090100	positive regulation of transmembrane receptor protein serine/threonine kinase signaling pathway	96	-1.67154	0.00626959	0.0456772	ENSG00000152785/ENSG00000115170/ENSG00000141646/ENSG00000010704/ENSG00000243709/ENSG00000164442/ENSG00000101144/ENSG00000153162/ENSG00000141448/ENSG00000119699/ENSG00000154803/ENSG00000105329/ENSG00000105701/ENSG00000125965/ENSG00000120149/ENSG00000153071/ENSG00000251493/ENSG00000135253/ENSG00000102935/ENSG00000122641/ENSG00000130513/ENSG00000123159/ENSG00000118046/ENSG00000125845/ENSG00000106991…
GO:0090101	negative regulation of transmembrane receptor protein serine/threonine kinase signaling pathway	101	-1.63959	0.00626959	0.0456772	ENSG00000103266/ENSG00000145423/ENSG00000179284/ENSG00000115170/ENSG00000044574/ENSG00000176973/ENSG00000070404/ENSG00000101938/ENSG00000156535/ENSG00000119699/ENSG00000197859/ENSG00000163513/ENSG00000105329/ENSG00000186174/ENSG00000095739/ENSG00000137834/ENSG00000090539/ENSG00000180875/ENSG00000164488/ENSG00000157240/ENSG00000114251/ENSG00000134363/ENSG00000079805/ENSG00000124225/ENSG00000140682…
GO:0097192	extrinsic apoptotic signaling pathway in absence of ligand	73	-1.63752	0.00626959	0.0456772	ENSG00000166484/ENSG00000030110/ENSG00000204388/ENSG00000026103/ENSG00000006210/ENSG00000151929/ENSG00000087088/ENSG00000099875/ENSG00000187323/ENSG00000122641/ENSG00000077782/ENSG00000002330/ENSG00000065361/ENSG00000104313/ENSG00000171791/ENSG00000153094/ENSG00000167657/ENSG00000176720/ENSG00000126709/ENSG00000101955/ENSG00000107731
GO:0097530	granulocyte migration	101	-1.71694	0.00626959	0.0456772	ENSG00000115008/ENSG00000106178/ENSG00000108688/ENSG00000183049/ENSG00000124731/ENSG00000119535/ENSG00000131142/ENSG00000134830/ENSG00000184371/ENSG00000111199/ENSG00000019582/ENSG00000102962/ENSG00000006210/ENSG00000158869/ENSG00000123338/ENSG00000135046/ENSG00000110944/ENSG00000127507/ENSG00000167851/ENSG00000106538/ENSG00000163734/ENSG00000141968/ENSG00000163702/ENSG00000131981/ENSG00000145147…
GO:0002062	chondrocyte differentiation	92	-1.89557	0.00627943	0.0456772	ENSG00000145423/ENSG00000169884/ENSG00000151388/ENSG00000178882/ENSG00000143867/ENSG00000120708/ENSG00000060718/ENSG00000153162/ENSG00000020633/ENSG00000149257/ENSG00000127948/ENSG00000125398/ENSG00000111186/ENSG00000168646/ENSG00000168036/ENSG00000163513/ENSG00000105329/ENSG00000109906/ENSG00000156427/ENSG00000125965/ENSG00000120149/ENSG00000178573/ENSG00000143816/ENSG00000077782/ENSG00000196562…
GO:0002698	negative regulation of immune effector process	92	-1.83114	0.00627943	0.0456772	ENSG00000204516/ENSG00000197471/ENSG00000159527/ENSG00000090432/ENSG00000182393/ENSG00000175899/ENSG00000105372/ENSG00000010704/ENSG00000111679/ENSG00000149476/ENSG00000081237/ENSG00000135077/ENSG00000077238/ENSG00000105639/ENSG00000119699/ENSG00000135046/ENSG00000105329/ENSG00000167851/ENSG00000168961/ENSG00000161031/ENSG00000131981/ENSG00000100292/ENSG00000149131/ENSG00000204592/ENSG00000160703…
GO:0008630	intrinsic apoptotic signaling pathway in response to DNA damage	100	-1.6531	0.00627943	0.0456772	ENSG00000163565/ENSG00000145423/ENSG00000240972/ENSG00000026508/ENSG00000030110/ENSG00000110108/ENSG00000019582/ENSG00000148985/ENSG00000177374/ENSG00000142627/ENSG00000103490/ENSG00000087088/ENSG00000161642/ENSG00000168209/ENSG00000143194/ENSG00000126453/ENSG00000263528/ENSG00000100292/ENSG00000002330/ENSG00000174307/ENSG00000171791/ENSG00000153094/ENSG00000148411/ENSG00000100968/ENSG00000064545…
GO:0032675	regulation of interleukin-6 production	100	-1.68667	0.00627943	0.0456772	ENSG00000117586/ENSG00000163794/ENSG00000167207/ENSG00000172216/ENSG00000118503/ENSG00000134830/ENSG00000276600/ENSG00000101425/ENSG00000111199/ENSG00000153064/ENSG00000135077/ENSG00000068001/ENSG00000158869/ENSG00000103490/ENSG00000123338/ENSG00000174130/ENSG00000159674/ENSG00000168961/ENSG00000169403/ENSG00000183087/ENSG00000106100/ENSG00000160712/ENSG00000163702/ENSG00000114251/ENSG00000164342…
GO:0032680	regulation of tumor necrosis factor production	100	-1.75548	0.00627943	0.0456772	ENSG00000168040/ENSG00000167207/ENSG00000118503/ENSG00000134830/ENSG00000116285/ENSG00000101425/ENSG00000105298/ENSG00000115138/ENSG00000088888/ENSG00000135077/ENSG00000167601/ENSG00000158869/ENSG00000122122/ENSG00000103490/ENSG00000110944/ENSG00000159674/ENSG00000168961/ENSG00000169403/ENSG00000183087/ENSG00000106100/ENSG00000102575/ENSG00000204498/ENSG00000164342/ENSG00000106211/ENSG00000128016…
GO:0042035	regulation of cytokine biosynthetic process	93	-1.75569	0.00627943	0.0456772	ENSG00000115009/ENSG00000173039/ENSG00000127666/ENSG00000187796/ENSG00000142405/ENSG00000162889/ENSG00000137265/ENSG00000115008/ENSG00000010610/ENSG00000179639/ENSG00000103855/ENSG00000107485/ENSG00000197471/ENSG00000125347/ENSG00000172216/ENSG00000065802/ENSG00000227507/ENSG00000198286/ENSG00000116285/ENSG00000197561/ENSG00000133661/ENSG00000174130/ENSG00000169403/ENSG00000123609/ENSG00000105246…
GO:0042698	ovulation cycle	100	-1.68414	0.00627943	0.0456772	ENSG00000172216/ENSG00000166224/ENSG00000183770/ENSG00000177398/ENSG00000141646/ENSG00000090339/ENSG00000123342/ENSG00000142185/ENSG00000164867/ENSG00000154734/ENSG00000163288/ENSG00000167601/ENSG00000119699/ENSG00000184903/ENSG00000106003/ENSG00000170961/ENSG00000135046/ENSG00000087088/ENSG00000145147/ENSG00000054598/ENSG00000120738/ENSG00000122641/ENSG00000171791/ENSG00000184347/ENSG00000157404…
GO:0050864	regulation of B cell activation	100	-1.67454	0.00627943	0.0456772	ENSG00000123143/ENSG00000101082/ENSG00000185950/ENSG00000167207/ENSG00000240972/ENSG00000118503/ENSG00000198286/ENSG00000111679/ENSG00000057657/ENSG00000026103/ENSG00000019582/ENSG00000153064/ENSG00000081237/ENSG00000115738/ENSG00000122122/ENSG00000123338/ENSG00000105329/ENSG00000167851/ENSG00000161405/ENSG00000175505/ENSG00000101017/ENSG00000152518/ENSG00000073861/ENSG00000122641/ENSG00000100219…
GO:0051928	positive regulation of calcium ion transport	98	-1.63317	0.00627943	0.0456772	ENSG00000157087/ENSG00000175538/ENSG00000010610/ENSG00000126266/ENSG00000135124/ENSG00000198668/ENSG00000163794/ENSG00000177455/ENSG00000180210/ENSG00000030110/ENSG00000101188/ENSG00000187848/ENSG00000213533/ENSG00000153956/ENSG00000160211/ENSG00000149596/ENSG00000167723/ENSG00000130038/ENSG00000078549/ENSG00000163823/ENSG00000167323/ENSG00000159167/ENSG00000147571/ENSG00000087088/ENSG00000131981…
GO:0071621	granulocyte chemotaxis	92	-1.68526	0.00627943	0.0456772	ENSG00000134830/ENSG00000184371/ENSG00000111199/ENSG00000019582/ENSG00000102962/ENSG00000006210/ENSG00000158869/ENSG00000123338/ENSG00000135046/ENSG00000110944/ENSG00000127507/ENSG00000106538/ENSG00000163734/ENSG00000141968/ENSG00000163702/ENSG00000131981/ENSG00000145147/ENSG00000275152/ENSG00000171951/ENSG00000160255/ENSG00000213949/ENSG00000177663/ENSG00000174600/ENSG00000197405/ENSG00000124126
GO:0007043	cell-cell junction assembly	91	-1.69665	0.00628931	0.0456772	ENSG00000057294/ENSG00000140832/ENSG00000067900/ENSG00000035403/ENSG00000082397/ENSG00000111199/ENSG00000179921/ENSG00000130402/ENSG00000159640/ENSG00000164877/ENSG00000154803/ENSG00000213465/ENSG00000083307/ENSG00000143545/ENSG00000188878/ENSG00000173706/ENSG00000105699/ENSG00000085741/ENSG00000170324/ENSG00000165215/ENSG00000137076/ENSG00000158769/ENSG00000151490/ENSG00000152939/ENSG00000155366…
GO:0042472	inner ear morphogenesis	91	-1.83685	0.00628931	0.0456772	ENSG00000129749/ENSG00000119508/ENSG00000143951/ENSG00000115507/ENSG00000184254/ENSG00000136158/ENSG00000158055/ENSG00000107485/ENSG00000174343/ENSG00000137474/ENSG00000132932/ENSG00000172238/ENSG00000171316/ENSG00000060718/ENSG00000164930/ENSG00000133216/ENSG00000197753/ENSG00000109062/ENSG00000125398/ENSG00000112782/ENSG00000100625/ENSG00000117707/ENSG00000180900/ENSG00000105707/ENSG00000114251…
GO:0014902	myotube differentiation	95	-1.9606	0.00629921	0.0456772	ENSG00000157933/ENSG00000128602/ENSG00000104936/ENSG00000105204/ENSG00000110047/ENSG00000064309/ENSG00000125735/ENSG00000185420/ENSG00000176909/ENSG00000177238/ENSG00000169884/ENSG00000183072/ENSG00000187848/ENSG00000003402/ENSG00000108840/ENSG00000090554/ENSG00000161270/ENSG00000068024/ENSG00000043039/ENSG00000077238/ENSG00000196218/ENSG00000196557/ENSG00000249715/ENSG00000003137/ENSG00000162430…
GO:0017015	regulation of transforming growth factor beta receptor signaling pathway	95	-1.63945	0.00629921	0.0456772	ENSG00000183779/ENSG00000050165/ENSG00000141646/ENSG00000176973/ENSG00000005884/ENSG00000164442/ENSG00000156535/ENSG00000119699/ENSG00000197859/ENSG00000163513/ENSG00000154803/ENSG00000105329/ENSG00000186174/ENSG00000095739/ENSG00000137834/ENSG00000153071/ENSG00000079805/ENSG00000123159/ENSG00000118046/ENSG00000124225/ENSG00000106991/ENSG00000140682/ENSG00000110195/ENSG00000077943/ENSG00000101665…
GO:1903844	regulation of cellular response to transforming growth factor beta stimulus	95	-1.63945	0.00629921	0.0456772	ENSG00000183779/ENSG00000050165/ENSG00000141646/ENSG00000176973/ENSG00000005884/ENSG00000164442/ENSG00000156535/ENSG00000119699/ENSG00000197859/ENSG00000163513/ENSG00000154803/ENSG00000105329/ENSG00000186174/ENSG00000095739/ENSG00000137834/ENSG00000153071/ENSG00000079805/ENSG00000123159/ENSG00000118046/ENSG00000124225/ENSG00000106991/ENSG00000140682/ENSG00000110195/ENSG00000077943/ENSG00000101665…
GO:0001570	vasculogenesis	71	-1.65249	0.00632911	0.045679	ENSG00000089225/ENSG00000166224/ENSG00000184937/ENSG00000183072/ENSG00000136280/ENSG00000142627/ENSG00000170961/ENSG00000168036/ENSG00000163513/ENSG00000066056/ENSG00000148926/ENSG00000105329/ENSG00000158125/ENSG00000163659/ENSG00000213853/ENSG00000157483/ENSG00000173706/ENSG00000113721/ENSG00000188064/ENSG00000164683/ENSG00000106991/ENSG00000169946/ENSG00000164093/ENSG00000103241/ENSG00000135547
GO:1901343	negative regulation of vasculature development	79	-1.90318	0.00636943	0.045679	ENSG00000169031/ENSG00000105894/ENSG00000184937/ENSG00000067900/ENSG00000177464/ENSG00000106004/ENSG00000173269/ENSG00000108840/ENSG00000142515/ENSG00000101144/ENSG00000142627/ENSG00000101280/ENSG00000121753/ENSG00000066056/ENSG00000186340/ENSG00000071246/ENSG00000158125/ENSG00000120156/ENSG00000128917/ENSG00000113140/ENSG00000133121/ENSG00000054598/ENSG00000184481/ENSG00000000005/ENSG00000181790…
GO:2000106	regulation of leukocyte apoptotic process	79	-1.68853	0.00636943	0.045679	ENSG00000185950/ENSG00000167207/ENSG00000240972/ENSG00000026103/ENSG00000019582/ENSG00000105639/ENSG00000167601/ENSG00000158869/ENSG00000180353/ENSG00000188976/ENSG00000169230/ENSG00000182782/ENSG00000135046/ENSG00000166349/ENSG00000087088/ENSG00000168961/ENSG00000196684/ENSG00000131203/ENSG00000183087/ENSG00000131981/ENSG00000114251/ENSG00000065675/ENSG00000107099/ENSG00000169242/ENSG00000143772…
GO:0034446	substrate adhesion-dependent cell spreading	82	-1.86031	0.00637959	0.045679	ENSG00000049245/ENSG00000130702/ENSG00000157927/ENSG00000100106/ENSG00000196924/ENSG00000179820/ENSG00000167601/ENSG00000170961/ENSG00000130402/ENSG00000092929/ENSG00000164877/ENSG00000277363/ENSG00000120156/ENSG00000185043/ENSG00000179218/ENSG00000173517/ENSG00000115414/ENSG00000147459/ENSG00000091136/ENSG00000124782/ENSG00000079805/ENSG00000169242/ENSG00000182580/ENSG00000135862/ENSG00000077943…
GO:0042475	odontogenesis of dentin-containing tooth	80	-1.9226	0.00637959	0.045679	ENSG00000130702/ENSG00000184371/ENSG00000101144/ENSG00000168036/ENSG00000167323/ENSG00000148926/ENSG00000172270/ENSG00000087088/ENSG00000120149/ENSG00000104267/ENSG00000054598/ENSG00000185313/ENSG00000147655/ENSG00000091409/ENSG00000153094/ENSG00000167522/ENSG00000124813/ENSG00000125845/ENSG00000186951/ENSG00000158813/ENSG00000064218/ENSG00000164761/ENSG00000164093/ENSG00000112378/ENSG00000134569…
GO:0060349	bone morphogenesis	82	-1.7605	0.00637959	0.045679	ENSG00000149257/ENSG00000127948/ENSG00000125398/ENSG00000119699/ENSG00000168646/ENSG00000170961/ENSG00000163513/ENSG00000162337/ENSG00000159167/ENSG00000165458/ENSG00000003137/ENSG00000105329/ENSG00000120156/ENSG00000102575/ENSG00000156427/ENSG00000120149/ENSG00000124813/ENSG00000105429/ENSG00000168779/ENSG00000122691/ENSG00000116183/ENSG00000137203/ENSG00000196739/ENSG00000172819/ENSG00000131759…
GO:0060419	heart growth	70	-1.69226	0.00637959	0.045679	ENSG00000105697/ENSG00000197616/ENSG00000089225/ENSG00000060069/ENSG00000184937/ENSG00000183072/ENSG00000149256/ENSG00000185386/ENSG00000078579/ENSG00000101331/ENSG00000160211/ENSG00000139318/ENSG00000141448/ENSG00000076555/ENSG00000163513/ENSG00000178568/ENSG00000181744/ENSG00000176692/ENSG00000117707/ENSG00000054598/ENSG00000173706/ENSG00000121068/ENSG00000077782/ENSG00000186350/ENSG00000169946…
GO:0002040	sprouting angiogenesis	69	-1.64115	0.00638978	0.045679	ENSG00000185043/ENSG00000176692/ENSG00000128917/ENSG00000145147/ENSG00000173821/ENSG00000133121/ENSG00000146374/ENSG00000102359/ENSG00000119630/ENSG00000161638/ENSG00000183287/ENSG00000140945/ENSG00000020181/ENSG00000170381/ENSG00000120899/ENSG00000136826/ENSG00000166923
GO:0003208	cardiac ventricle morphogenesis	69	-1.70902	0.00638978	0.045679	ENSG00000107485/ENSG00000197616/ENSG00000089225/ENSG00000057294/ENSG00000171316/ENSG00000183072/ENSG00000159173/ENSG00000141646/ENSG00000101331/ENSG00000060718/ENSG00000163513/ENSG00000105329/ENSG00000176692/ENSG00000128917/ENSG00000083307/ENSG00000117707/ENSG00000104881/ENSG00000054598/ENSG00000173706/ENSG00000186350/ENSG00000092054/ENSG00000164683/ENSG00000106991/ENSG00000169946/ENSG00000103241…
GO:0014812	muscle cell migration	69	-1.68607	0.00638978	0.045679	ENSG00000109072/ENSG00000068024/ENSG00000170961/ENSG00000198121/ENSG00000159640/ENSG00000204580/ENSG00000140575/ENSG00000135046/ENSG00000100625/ENSG00000145147/ENSG00000147459/ENSG00000123384/ENSG00000122861/ENSG00000113721/ENSG00000115461/ENSG00000184481/ENSG00000171791/ENSG00000164171/ENSG00000112033/ENSG00000133110/ENSG00000136999/ENSG00000126778
GO:0051149	positive regulation of muscle cell differentiation	81	-1.79783	0.0064	0.045679	ENSG00000125378/ENSG00000110047/ENSG00000064309/ENSG00000082014/ENSG00000125735/ENSG00000197168/ENSG00000176909/ENSG00000119401/ENSG00000105088/ENSG00000105697/ENSG00000071564/ENSG00000185386/ENSG00000090554/ENSG00000077238/ENSG00000168036/ENSG00000003137/ENSG00000105329/ENSG00000117707/ENSG00000129910/ENSG00000126351/ENSG00000130513/ENSG00000171791/ENSG00000197442/ENSG00000171476/ENSG00000168779…
GO:0051153	regulation of striated muscle cell differentiation	81	-1.94506	0.0064	0.045679	ENSG00000127445/ENSG00000125378/ENSG00000110047/ENSG00000107984/ENSG00000125735/ENSG00000197168/ENSG00000176909/ENSG00000119401/ENSG00000105697/ENSG00000177238/ENSG00000060069/ENSG00000183072/ENSG00000141646/ENSG00000003402/ENSG00000108840/ENSG00000090554/ENSG00000160211/ENSG00000068024/ENSG00000077238/ENSG00000003137/ENSG00000105329/ENSG00000165887/ENSG00000112183/ENSG00000117707/ENSG00000132819…
GO:0010595	positive regulation of endothelial cell migration	66	-1.61959	0.00641026	0.045679	ENSG00000050820/ENSG00000073060/ENSG00000105329/ENSG00000120156/ENSG00000185043/ENSG00000176692/ENSG00000113140/ENSG00000156427/ENSG00000117707/ENSG00000114251/ENSG00000106211/ENSG00000077782/ENSG00000118257/ENSG00000105287/ENSG00000150630/ENSG00000102359/ENSG00000183287/ENSG00000020181/ENSG00000120899/ENSG00000168874
GO:0050871	positive regulation of B cell activation	66	-1.61405	0.00641026	0.045679	ENSG00000167207/ENSG00000240972/ENSG00000198286/ENSG00000057657/ENSG00000019582/ENSG00000081237/ENSG00000122122/ENSG00000123338/ENSG00000105329/ENSG00000175505/ENSG00000101017/ENSG00000073861/ENSG00000100219/ENSG00000002330/ENSG00000171791/ENSG00000196839/ENSG00000166888/ENSG00000154342/ENSG00000124762/ENSG00000157227/ENSG00000168918
GO:0046634	regulation of alpha-beta T cell activation	68	-1.62683	0.00644122	0.0458431	ENSG00000067606/ENSG00000137265/ENSG00000150782/ENSG00000122223/ENSG00000107338/ENSG00000117586/ENSG00000163501/ENSG00000107485/ENSG00000125347/ENSG00000160685/ENSG00000010704/ENSG00000112149/ENSG00000162711/ENSG00000057657/ENSG00000077238/ENSG00000105639/ENSG00000122122/ENSG00000163513/ENSG00000123338/ENSG00000135046/ENSG00000110944/ENSG00000167851/ENSG00000168961/ENSG00000109906/ENSG00000096996…
GO:0030279	negative regulation of ossification	62	-1.60926	0.00646204	0.0459346	ENSG00000117318/ENSG00000125931/ENSG00000178882/ENSG00000125968/ENSG00000165623/ENSG00000068024/ENSG00000115738/ENSG00000125398/ENSG00000168646/ENSG00000163823/ENSG00000162337/ENSG00000105329/ENSG00000180694/ENSG00000137834/ENSG00000090539/ENSG00000130529/ENSG00000115461/ENSG00000171791/ENSG00000122691/ENSG00000134569/ENSG00000120899/ENSG00000166923
GO:0009108	coenzyme biosynthetic process	137	1.61688	0.00657895	0.0466507	ENSG00000065833/ENSG00000159445/ENSG00000164398/ENSG00000163738/ENSG00000168906/ENSG00000131979/ENSG00000120137/ENSG00000170522/ENSG00000123983/ENSG00000171723/ENSG00000150768/ENSG00000099194/ENSG00000012660/ENSG00000103740/ENSG00000163864/ENSG00000138363/ENSG00000068366/ENSG00000006530/ENSG00000110435/ENSG00000118402/ENSG00000143158/ENSG00000168288/ENSG00000166228/ENSG00000038274/ENSG00000172497…
GO:1902806	regulation of cell cycle G1/S phase transition	142	1.60231	0.00657895	0.0466507	ENSG00000162493/ENSG00000153823/ENSG00000176907/ENSG00000172167/ENSG00000130037/ENSG00000155858/ENSG00000170312/ENSG00000145632/ENSG00000111276/ENSG00000022267/ENSG00000102760/ENSG00000118762/ENSG00000106462/ENSG00000041515/ENSG00000093009/ENSG00000280789/ENSG00000205250/ENSG00000118193/ENSG00000138767/ENSG00000113300/ENSG00000198791/ENSG00000151849/ENSG00000171566/ENSG00000125107/ENSG00000123374…
GO:0060425	lung morphogenesis	53	-1.68668	0.00658979	0.0466636	ENSG00000196182/ENSG00000183691/ENSG00000125378/ENSG00000136158/ENSG00000138834/ENSG00000106004/ENSG00000103067/ENSG00000173402/ENSG00000125968/ENSG00000106397/ENSG00000125398/ENSG00000103811/ENSG00000168036/ENSG00000163513/ENSG00000083307/ENSG00000129514/ENSG00000147655/ENSG00000188064/ENSG00000075275/ENSG00000147862/ENSG00000164093/ENSG00000103241/ENSG00000164056/ENSG00000041982/ENSG00000134245
GO:0048645	animal organ formation	56	-1.68739	0.00660066	0.0466636	ENSG00000107984/ENSG00000082014/ENSG00000123388/ENSG00000089225/ENSG00000184937/ENSG00000105997/ENSG00000164442/ENSG00000101144/ENSG00000141448/ENSG00000168646/ENSG00000169083/ENSG00000168036/ENSG00000163513/ENSG00000114251/ENSG00000077782/ENSG00000104313/ENSG00000075891/ENSG00000114315/ENSG00000110195/ENSG00000136535/ENSG00000154342/ENSG00000164056/ENSG00000134245/ENSG00000126778
GO:0046929	negative regulation of neurotransmitter secretion	11	1.78017	0.00663717	0.046699	ENSG00000158528/ENSG00000116473/ENSG00000196712/ENSG00000157764/ENSG00000110881
GO:0030195	negative regulation of blood coagulation	47	-1.73907	0.00664452	0.046699	ENSG00000122194/ENSG00000171564/ENSG00000180210/ENSG00000108839/ENSG00000115718/ENSG00000109072/ENSG00000173918/ENSG00000164867/ENSG00000167711/ENSG00000164344/ENSG00000184500/ENSG00000122861/ENSG00000149131/ENSG00000078098/ENSG00000011422/ENSG00000185532/ENSG00000134853
GO:0061383	trabecula morphogenesis	47	-1.74006	0.00664452	0.046699	ENSG00000136457/ENSG00000171316/ENSG00000183072/ENSG00000108821/ENSG00000154734/ENSG00000101331/ENSG00000101144/ENSG00000125850/ENSG00000120156/ENSG00000128917/ENSG00000120149/ENSG00000173706/ENSG00000064932/ENSG00000164683/ENSG00000106991/ENSG00000155846/ENSG00000087245/ENSG00000135547/ENSG00000166923
GO:1900047	negative regulation of hemostasis	47	-1.73907	0.00664452	0.046699	ENSG00000122194/ENSG00000171564/ENSG00000180210/ENSG00000108839/ENSG00000115718/ENSG00000109072/ENSG00000173918/ENSG00000164867/ENSG00000167711/ENSG00000164344/ENSG00000184500/ENSG00000122861/ENSG00000149131/ENSG00000078098/ENSG00000011422/ENSG00000185532/ENSG00000134853
GO:0010862	positive regulation of pathway-restricted SMAD protein phosphorylation	46	-1.70998	0.00666667	0.046699	ENSG00000115170/ENSG00000141646/ENSG00000010704/ENSG00000243709/ENSG00000101144/ENSG00000153162/ENSG00000119699/ENSG00000105329/ENSG00000125965/ENSG00000153071/ENSG00000122641/ENSG00000130513/ENSG00000125845/ENSG00000106991/ENSG00000143869/ENSG00000168487/ENSG00000223802/ENSG00000163083
GO:0019827	stem cell population maintenance	146	1.58904	0.00666667	0.046699	ENSG00000121570/ENSG00000104332/ENSG00000112333/ENSG00000169744/ENSG00000138336/ENSG00000185630/ENSG00000154764/ENSG00000174405/ENSG00000108055/ENSG00000166477/ENSG00000147669/ENSG00000197921/ENSG00000134744/ENSG00000175387/ENSG00000143033/ENSG00000159217/ENSG00000080345/ENSG00000107779/ENSG00000103449/ENSG00000133398/ENSG00000047315/ENSG00000165819/ENSG00000149948/ENSG00000066279/ENSG00000157764…
GO:0046068	cGMP metabolic process	46	-1.73867	0.00666667	0.046699	ENSG00000048545/ENSG00000172367/ENSG00000112599/ENSG00000164867/ENSG00000128655/ENSG00000069667/ENSG00000129221/ENSG00000114251/ENSG00000186642/ENSG00000089250/ENSG00000175206/ENSG00000120899/ENSG00000240583/ENSG00000164116/ENSG00000115252
GO:0009620	response to fungus	41	-1.69056	0.00672269	0.0468049	ENSG00000163220/ENSG00000163661/ENSG00000161634/ENSG00000105697/ENSG00000134216/ENSG00000115523/ENSG00000005381/ENSG00000030110/ENSG00000197561/ENSG00000105329/ENSG00000159674/ENSG00000163702/ENSG00000100448/ENSG00000103187/ENSG00000177663/ENSG00000100604
GO:0060976	coronary vasculature development	41	-1.7022	0.00672269	0.0468049	ENSG00000141448/ENSG00000137834/ENSG00000113721/ENSG00000079805/ENSG00000105429/ENSG00000112655/ENSG00000164850/ENSG00000099139/ENSG00000135547/ENSG00000049323/ENSG00000184058
GO:0007126	meiotic nuclear division	166	1.51626	0.00673401	0.0468049	ENSG00000162669/ENSG00000164611/ENSG00000126803/ENSG00000173809/ENSG00000134698/ENSG00000112029/ENSG00000108055/ENSG00000119048/ENSG00000120539/ENSG00000196584/ENSG00000172572/ENSG00000095002/ENSG00000126216/ENSG00000123975/ENSG00000071242/ENSG00000133101/ENSG00000136824/ENSG00000187790/ENSG00000196074/ENSG00000168556/ENSG00000066279/ENSG00000275835/ENSG00000113810/ENSG00000100918/ENSG00000024048…
GO:0031952	regulation of protein autophosphorylation	38	-1.69837	0.00682594	0.0469948	ENSG00000198668/ENSG00000116285/ENSG00000163491/ENSG00000113522/ENSG00000181467/ENSG00000159640/ENSG00000140575/ENSG00000103319/ENSG00000106991/ENSG00000150630/ENSG00000145431/ENSG00000013364/ENSG00000166923
GO:0032715	negative regulation of interleukin-6 production	37	-1.71408	0.00682594	0.0469948	ENSG00000167984/ENSG00000117090/ENSG00000137486/ENSG00000118503/ENSG00000134830/ENSG00000101425/ENSG00000153064/ENSG00000135077/ENSG00000123338/ENSG00000183087/ENSG00000160703/ENSG00000168918/ENSG00000129654
GO:0045843	negative regulation of striated muscle tissue development	37	-1.72704	0.00682594	0.0469948	ENSG00000125378/ENSG00000107984/ENSG00000152661/ENSG00000089225/ENSG00000060069/ENSG00000095587/ENSG00000141646/ENSG00000185386/ENSG00000160211/ENSG00000036672/ENSG00000163513/ENSG00000105329/ENSG00000100625/ENSG00000125845/ENSG00000122691/ENSG00000078900
GO:0007095	mitotic G2 DNA damage checkpoint	16	1.71708	0.00683371	0.0469948	ENSG00000170312/ENSG00000135090/ENSG00000197299/ENSG00000145386/ENSG00000163781/ENSG00000108465/ENSG00000149948/ENSG00000149311/ENSG00000140525/ENSG00000135249/ENSG00000133302/ENSG00000020922
GO:0031000	response to caffeine	16	1.72488	0.00683371	0.0469948	ENSG00000198626/ENSG00000183023/ENSG00000088305/ENSG00000116478/ENSG00000109819/ENSG00000132356/ENSG00000196591
GO:0035518	histone H2A monoubiquitination	12	1.79009	0.00683371	0.0469948	ENSG00000163602/ENSG00000183337/ENSG00000121481/ENSG00000115289/ENSG00000158290/ENSG00000113558/ENSG00000204227/ENSG00000167986
GO:0045910	negative regulation of DNA recombination	16	1.69537	0.00683371	0.0469948	ENSG00000095002/ENSG00000197299/ENSG00000113916/ENSG00000127311/ENSG00000051341/ENSG00000079134/ENSG00000116062/ENSG00000166848/ENSG00000132604
GO:0033260	nuclear DNA replication	25	1.72275	0.00684932	0.0469948	ENSG00000138346/ENSG00000093009/ENSG00000163950/ENSG00000097046/ENSG00000135336/ENSG00000132646/ENSG00000183765/ENSG00000132604/ENSG00000147601/ENSG00000198783/ENSG00000075131/ENSG00000159147/ENSG00000026036
GO:0000460	maturation of 5.8S rRNA	33	1.72042	0.00686499	0.0469948	ENSG00000120699/ENSG00000197223/ENSG00000123737/ENSG00000047056/ENSG00000120158/ENSG00000067533/ENSG00000179041/ENSG00000117133/ENSG00000146109/ENSG00000171824/ENSG00000135698/ENSG00000196678/ENSG00000120800/ENSG00000039123/ENSG00000104626/ENSG00000001497/ENSG00000075914/ENSG00000138442
GO:0048635	negative regulation of muscle organ development	39	-1.70625	0.00688468	0.0469948	ENSG00000125378/ENSG00000107984/ENSG00000152661/ENSG00000089225/ENSG00000060069/ENSG00000095587/ENSG00000141646/ENSG00000185386/ENSG00000160211/ENSG00000036672/ENSG00000163513/ENSG00000105329/ENSG00000100625/ENSG00000125845/ENSG00000122691/ENSG00000078900
GO:0060359	response to ammonium ion	22	-1.80696	0.00688468	0.0469948	ENSG00000148908/ENSG00000134489/ENSG00000173020/ENSG00000188157/ENSG00000060558/ENSG00000168539/ENSG00000169403/ENSG00000088256/ENSG00000182621/ENSG00000130707/ENSG00000133019
GO:0048009	insulin-like growth factor receptor signaling pathway	36	-1.7441	0.00689655	0.0469948	ENSG00000169083/ENSG00000138615/ENSG00000062038/ENSG00000118702/ENSG00000115461/ENSG00000164976/ENSG00000125845/ENSG00000182621/ENSG00000141753/ENSG00000115457
GO:0070198	protein localization to chromosome, telomeric region	26	1.68036	0.00689655	0.0469948	ENSG00000163938/ENSG00000107854/ENSG00000166848/ENSG00000156261/ENSG00000102977/ENSG00000164362/ENSG00000113648/ENSG00000150753/ENSG00000132604/ENSG00000166226/ENSG00000147601/ENSG00000173273/ENSG00000128513/ENSG00000146731/ENSG00000120438
GO:0071622	regulation of granulocyte chemotaxis	36	-1.73598	0.00689655	0.0469948	ENSG00000166086/ENSG00000183049/ENSG00000134830/ENSG00000184371/ENSG00000111199/ENSG00000019582/ENSG00000123338/ENSG00000110944/ENSG00000106538/ENSG00000163734/ENSG00000145147/ENSG00000174600/ENSG00000197405
GO:2000401	regulation of lymphocyte migration	36	-1.73929	0.00689655	0.0469948	ENSG00000125735/ENSG00000143369/ENSG00000168040/ENSG00000145824/ENSG00000213809/ENSG00000103490/ENSG00000114251/ENSG00000189058/ENSG00000072786/ENSG00000115232/ENSG00000107562/ENSG00000120899
GO:0010718	positive regulation of epithelial to mesenchymal transition	35	-1.74627	0.00690846	0.0469948	ENSG00000108821/ENSG00000183779/ENSG00000141646/ENSG00000122694/ENSG00000119699/ENSG00000168646/ENSG00000168036/ENSG00000163513/ENSG00000105329/ENSG00000186174/ENSG00000095739/ENSG00000130558/ENSG00000153071/ENSG00000125845/ENSG00000106991/ENSG00000140682/ENSG00000122691/ENSG00000148204
GO:0000394	RNA splicing, via endonucleolytic cleavage and ligation	18	1.69264	0.00691244	0.0469948	ENSG00000135974/ENSG00000198860/ENSG00000079785/ENSG00000171262/ENSG00000087302/ENSG00000154743/ENSG00000172409
GO:0060444	branching involved in mammary gland duct morphogenesis	23	-1.83615	0.00693241	0.0470751	ENSG00000175832/ENSG00000184371/ENSG00000142627/ENSG00000169083/ENSG00000204580/ENSG00000162337/ENSG00000105329/ENSG00000111424/ENSG00000120149/ENSG00000114251
GO:0032964	collagen biosynthetic process	34	-1.6752	0.0069808	0.0472101	ENSG00000118523/ENSG00000260428/ENSG00000162552/ENSG00000125363/ENSG00000130635/ENSG00000125378/ENSG00000132170/ENSG00000163794/ENSG00000180210/ENSG00000108821/ENSG00000116285/ENSG00000149257/ENSG00000119699/ENSG00000167711/ENSG00000105329/ENSG00000113721/ENSG00000164171/ENSG00000112033/ENSG00000106991/ENSG00000065308/ENSG00000156140
GO:0060323	head morphogenesis	34	-1.72608	0.0069808	0.0472101	ENSG00000137868/ENSG00000109063/ENSG00000108821/ENSG00000150347/ENSG00000119699/ENSG00000105329/ENSG00000163659/ENSG00000167522/ENSG00000144655/ENSG00000184113/ENSG00000087245/ENSG00000103196/ENSG00000184058
GO:1902803	regulation of synaptic vesicle transport	34	1.71209	0.00699301	0.0472101	ENSG00000102466/ENSG00000198722/ENSG00000176406/ENSG00000116473/ENSG00000101098/ENSG00000106976/ENSG00000157764/ENSG00000115839/ENSG00000106089/ENSG00000105649/ENSG00000174437/ENSG00000144566/ENSG00000079841/ENSG00000105737
GO:0044381	glucose import in response to insulin stimulus	19	1.67713	0.00700935	0.0472101	ENSG00000153823/ENSG00000111731/ENSG00000145675/ENSG00000135744/ENSG00000132356/ENSG00000091039/ENSG00000117461/ENSG00000179295/ENSG00000135828
GO:2001273	regulation of glucose import in response to insulin stimulus	19	1.67713	0.00700935	0.0472101	ENSG00000153823/ENSG00000111731/ENSG00000145675/ENSG00000135744/ENSG00000132356/ENSG00000091039/ENSG00000117461/ENSG00000179295/ENSG00000135828
GO:0003156	regulation of animal organ formation	31	-1.73713	0.00701754	0.0472101	ENSG00000107984/ENSG00000123388/ENSG00000089225/ENSG00000184937/ENSG00000164442/ENSG00000101144/ENSG00000169083/ENSG00000168036/ENSG00000114251/ENSG00000077782/ENSG00000104313/ENSG00000125845/ENSG00000114315/ENSG00000154342/ENSG00000164056/ENSG00000134245/ENSG00000126778
GO:0007213	G-protein coupled acetylcholine receptor signaling pathway	18	-1.76019	0.00704225	0.0472101	ENSG00000148908/ENSG00000134489/ENSG00000173020/ENSG00000188157/ENSG00000060558/ENSG00000168539/ENSG00000088256/ENSG00000182621/ENSG00000133019
GO:0095500	acetylcholine receptor signaling pathway	18	-1.76019	0.00704225	0.0472101	ENSG00000148908/ENSG00000134489/ENSG00000173020/ENSG00000188157/ENSG00000060558/ENSG00000168539/ENSG00000088256/ENSG00000182621/ENSG00000133019
GO:1903831	signal transduction involved in cellular response to ammonium ion	18	-1.76019	0.00704225	0.0472101	ENSG00000148908/ENSG00000134489/ENSG00000173020/ENSG00000188157/ENSG00000060558/ENSG00000168539/ENSG00000088256/ENSG00000182621/ENSG00000133019
GO:1905144	response to acetylcholine	18	-1.76019	0.00704225	0.0472101	ENSG00000148908/ENSG00000134489/ENSG00000173020/ENSG00000188157/ENSG00000060558/ENSG00000168539/ENSG00000088256/ENSG00000182621/ENSG00000133019
GO:1905145	cellular response to acetylcholine	18	-1.76019	0.00704225	0.0472101	ENSG00000148908/ENSG00000134489/ENSG00000173020/ENSG00000188157/ENSG00000060558/ENSG00000168539/ENSG00000088256/ENSG00000182621/ENSG00000133019
GO:0010390	histone monoubiquitination	23	1.77262	0.00705882	0.0472663	ENSG00000166477/ENSG00000163602/ENSG00000183337/ENSG00000121481/ENSG00000115289/ENSG00000095787/ENSG00000198730/ENSG00000170142/ENSG00000134371/ENSG00000158290/ENSG00000113558/ENSG00000204227/ENSG00000167986
GO:0032869	cellular response to insulin stimulus	184	1.4497	0.0070922	0.0473278	ENSG00000166501/ENSG00000153823/ENSG00000106070/ENSG00000114166/ENSG00000132334/ENSG00000147162/ENSG00000111731/ENSG00000152270/ENSG00000145675/ENSG00000135744/ENSG00000011405/ENSG00000100650/ENSG00000072310/ENSG00000134324/ENSG00000145545/ENSG00000132356/ENSG00000091039/ENSG00000136888/ENSG00000119729/ENSG00000117461/ENSG00000120833/ENSG00000196396/ENSG00000128059/ENSG00000149269/ENSG00000151422…
GO:1903312	negative regulation of mRNA metabolic process	35	1.69404	0.0070922	0.0473278	ENSG00000188529/ENSG00000136527/ENSG00000154548/ENSG00000147274/ENSG00000156735/ENSG00000122566/ENSG00000115875/ENSG00000138376/ENSG00000198730/ENSG00000187742/ENSG00000165119/ENSG00000150459/ENSG00000124193/ENSG00000129315/ENSG00000116350/ENSG00000157540/ENSG00000100722
GO:0051923	sulfation	16	-1.73987	0.0071048	0.0473278	ENSG00000198203/ENSG00000131873/ENSG00000105398/ENSG00000173597/ENSG00000198075/ENSG00000111962/ENSG00000196502/ENSG00000128294/ENSG00000249853
GO:0009067	aspartate family amino acid biosynthetic process	21	1.73453	0.007109	0.0473278	ENSG00000163738/ENSG00000124275/ENSG00000149313/ENSG00000099810/ENSG00000145293/ENSG00000125166/ENSG00000116984/ENSG00000060982/ENSG00000149089/ENSG00000120053/ENSG00000138381
GO:0033962	cytoplasmic mRNA processing body assembly	20	1.74657	0.007109	0.0473278	ENSG00000166889/ENSG00000138767/ENSG00000113300/ENSG00000198791/ENSG00000170860/ENSG00000125107/ENSG00000135870/ENSG00000111596/ENSG00000257103/ENSG00000168488
GO:0016578	histone deubiquitination	22	1.74986	0.00712589	0.047331	ENSG00000162601/ENSG00000135655/ENSG00000120533/ENSG00000075856/ENSG00000171456/ENSG00000185515/ENSG00000273820/ENSG00000115464/ENSG00000143258/ENSG00000164663/ENSG00000140455/ENSG00000196367/ENSG00000108773/ENSG00000087152
GO:0021544	subpallium development	22	1.83895	0.00712589	0.047331	ENSG00000149295/ENSG00000077092/ENSG00000165300/ENSG00000139352/ENSG00000180613/ENSG00000128573/ENSG00000106571/ENSG00000125863/ENSG00000144355/ENSG00000115844/ENSG00000165704/ENSG00000187742
GO:0000154	rRNA modification	30	1.74173	0.0071599	0.0475023	ENSG00000178694/ENSG00000164603/ENSG00000086189/ENSG00000109534/ENSG00000255561/ENSG00000101361/ENSG00000055044/ENSG00000223705/ENSG00000122687/ENSG00000106133/ENSG00000105202/ENSG00000182117/ENSG00000066654
GO:0000096	sulfur amino acid metabolic process	28	1.70932	0.00717703	0.0475067	ENSG00000093010/ENSG00000160200/ENSG00000124275/ENSG00000181915/ENSG00000116984/ENSG00000149089/ENSG00000023909/ENSG00000146085/ENSG00000001084
GO:0072698	protein localization to microtubule cytoskeleton	28	1.72016	0.00717703	0.0475067	ENSG00000175455/ENSG00000119878/ENSG00000198824/ENSG00000139350/ENSG00000082701/ENSG00000086300/ENSG00000087586/ENSG00000078674/ENSG00000168172/ENSG00000123473/ENSG00000198920/ENSG00000076382/ENSG00000101367/ENSG00000080561/ENSG00000101447/ENSG00000138182/ENSG00000083535/ENSG00000112877/ENSG00000131504
GO:0050686	negative regulation of mRNA processing	29	1.73977	0.00726392	0.0480268	ENSG00000188529/ENSG00000136527/ENSG00000154548/ENSG00000147274/ENSG00000122566/ENSG00000115875/ENSG00000138376/ENSG00000198730/ENSG00000165119/ENSG00000150459/ENSG00000124193/ENSG00000129315/ENSG00000116350/ENSG00000157540/ENSG00000100722
GO:0008333	endosome to lysosome transport	42	1.68403	0.00733496	0.0482203	ENSG00000104497/ENSG00000136021/ENSG00000124333/ENSG00000083937/ENSG00000143669/ENSG00000100281/ENSG00000086065/ENSG00000198932/ENSG00000168172/ENSG00000074319/ENSG00000135966/ENSG00000143376/ENSG00000119541/ENSG00000115561/ENSG00000134243/ENSG00000075785/ENSG00000134709/ENSG00000206418/ENSG00000139719/ENSG00000215305/ENSG00000051009/ENSG00000166971
GO:0019985	translesion synthesis	42	1.67926	0.00733496	0.0482203	ENSG00000100479/ENSG00000166803/ENSG00000163743/ENSG00000133119/ENSG00000122008/ENSG00000103194/ENSG00000009413/ENSG00000163918/ENSG00000126804/ENSG00000010072/ENSG00000111445/ENSG00000135945/ENSG00000132646/ENSG00000077514/ENSG00000101751/ENSG00000106399/ENSG00000170315/ENSG00000143476
GO:0046605	regulation of centrosome cycle	42	1.69599	0.00733496	0.0482203	ENSG00000168944/ENSG00000142731/ENSG00000145632/ENSG00000170248/ENSG00000138160/ENSG00000099901/ENSG00000083937/ENSG00000151849/ENSG00000087586/ENSG00000255112/ENSG00000086065/ENSG00000110172/ENSG00000164953/ENSG00000130695/ENSG00000117650/ENSG00000101624/ENSG00000123473/ENSG00000082898/ENSG00000181163/ENSG00000119541/ENSG00000115561/ENSG00000103274/ENSG00000178295/ENSG00000134318/ENSG00000163611…
GO:0070534	protein K63-linked ubiquitination	42	1.68543	0.00733496	0.0482203	ENSG00000254585/ENSG00000077152/ENSG00000176641/ENSG00000119048/ENSG00000244687/ENSG00000069869/ENSG00000177889/ENSG00000169139/ENSG00000204308/ENSG00000104517/ENSG00000110330/ENSG00000078747/ENSG00000175104/ENSG00000186660/ENSG00000170035/ENSG00000204713/ENSG00000132388
GO:0090329	regulation of DNA-dependent DNA replication	42	1.62998	0.00733496	0.0482203	ENSG00000153823/ENSG00000108055/ENSG00000133119/ENSG00000197299/ENSG00000136982/ENSG00000163918/ENSG00000097046/ENSG00000129173/ENSG00000111445/ENSG00000123374/ENSG00000101972/ENSG00000163904/ENSG00000183765/ENSG00000132604/ENSG00000109670/ENSG00000147601/ENSG00000198783/ENSG00000075131/ENSG00000124535/ENSG00000072501/ENSG00000020922
GO:0032060	bleb assembly	10	-1.77701	0.00739372	0.0482544	ENSG00000198121/ENSG00000134531/ENSG00000213853/ENSG00000065534/ENSG00000109099
GO:0036500	ATF6-mediated unfolded protein response	10	-1.75984	0.00739372	0.0482544	ENSG00000175197/ENSG00000179218/ENSG00000213676/ENSG00000100219/ENSG00000109501
GO:0030879	mammary gland development	125	-1.7714	0.00739645	0.0482544	ENSG00000125378/ENSG00000120659/ENSG00000170689/ENSG00000188909/ENSG00000105221/ENSG00000197122/ENSG00000107485/ENSG00000185950/ENSG00000084774/ENSG00000175832/ENSG00000172216/ENSG00000117595/ENSG00000106004/ENSG00000183779/ENSG00000184371/ENSG00000198931/ENSG00000115738/ENSG00000117601/ENSG00000142627/ENSG00000125398/ENSG00000119699/ENSG00000182578/ENSG00000169083/ENSG00000163513/ENSG00000204580…
GO:0031214	biomineral tissue development	125	-1.87803	0.00739645	0.0482544	ENSG00000143369/ENSG00000152661/ENSG00000163982/ENSG00000103855/ENSG00000029559/ENSG00000169884/ENSG00000105894/ENSG00000178882/ENSG00000115170/ENSG00000108821/ENSG00000140279/ENSG00000161944/ENSG00000138756/ENSG00000143867/ENSG00000101144/ENSG00000153162/ENSG00000127083/ENSG00000125398/ENSG00000119699/ENSG00000168646/ENSG00000163823/ENSG00000118785/ENSG00000167323/ENSG00000161905/ENSG00000105329…
GO:0044088	regulation of vacuole organization	44	1.57907	0.00740741	0.0482544	ENSG00000172007/ENSG00000114388/ENSG00000097033/ENSG00000108239/ENSG00000134594/ENSG00000204308/ENSG00000159082/ENSG00000115020/ENSG00000109083/ENSG00000092108/ENSG00000115839/ENSG00000188021/ENSG00000144566/ENSG00000040633/ENSG00000100330/ENSG00000075785
GO:1905268	negative regulation of chromatin organization	43	1.63648	0.00742574	0.0482544	ENSG00000138336/ENSG00000088305/ENSG00000119048/ENSG00000156802/ENSG00000111875/ENSG00000143033/ENSG00000119778/ENSG00000096717/ENSG00000183337/ENSG00000104517/ENSG00000112200/ENSG00000115548/ENSG00000113648/ENSG00000169375/ENSG00000099956/ENSG00000119335/ENSG00000137309/ENSG00000169057/ENSG00000112511/ENSG00000004487
GO:0030326	embryonic limb morphogenesis	123	-1.62686	0.00742942	0.0482544	ENSG00000107984/ENSG00000078246/ENSG00000123388/ENSG00000152661/ENSG00000179029/ENSG00000146535/ENSG00000145423/ENSG00000089225/ENSG00000171316/ENSG00000109063/ENSG00000141646/ENSG00000143867/ENSG00000069011/ENSG00000101144/ENSG00000164930/ENSG00000143320/ENSG00000163913/ENSG00000168036/ENSG00000162337/ENSG00000003137/ENSG00000011143/ENSG00000128709/ENSG00000087088/ENSG00000109906/ENSG00000083307…
GO:0035113	embryonic appendage morphogenesis	123	-1.62686	0.00742942	0.0482544	ENSG00000107984/ENSG00000078246/ENSG00000123388/ENSG00000152661/ENSG00000179029/ENSG00000146535/ENSG00000145423/ENSG00000089225/ENSG00000171316/ENSG00000109063/ENSG00000141646/ENSG00000143867/ENSG00000069011/ENSG00000101144/ENSG00000164930/ENSG00000143320/ENSG00000163913/ENSG00000168036/ENSG00000162337/ENSG00000003137/ENSG00000011143/ENSG00000128709/ENSG00000087088/ENSG00000109906/ENSG00000083307…
GO:0061041	regulation of wound healing	123	-1.71397	0.00742942	0.0482544	ENSG00000118503/ENSG00000115718/ENSG00000109072/ENSG00000173918/ENSG00000164867/ENSG00000117601/ENSG00000006638/ENSG00000156535/ENSG00000158869/ENSG00000144824/ENSG00000163513/ENSG00000167711/ENSG00000164344/ENSG00000135046/ENSG00000168079/ENSG00000104938/ENSG00000176692/ENSG00000248099/ENSG00000160293/ENSG00000184500/ENSG00000122861/ENSG00000149131/ENSG00000065675/ENSG00000078098/ENSG00000100219…
GO:0009799	specification of symmetry	122	-1.79351	0.00744048	0.0482544	ENSG00000141519/ENSG00000152661/ENSG00000163501/ENSG00000103126/ENSG00000178234/ENSG00000100280/ENSG00000179284/ENSG00000115170/ENSG00000187535/ENSG00000163093/ENSG00000080298/ENSG00000183072/ENSG00000175197/ENSG00000243709/ENSG00000164442/ENSG00000160602/ENSG00000166171/ENSG00000123977/ENSG00000138002/ENSG00000168036/ENSG00000163513/ENSG00000125850/ENSG00000011143/ENSG00000075290/ENSG00000129295…
GO:0010977	negative regulation of neuron projection development	122	-1.69995	0.00744048	0.0482544	ENSG00000087250/ENSG00000162676/ENSG00000125968/ENSG00000095539/ENSG00000012171/ENSG00000144724/ENSG00000141522/ENSG00000111199/ENSG00000133216/ENSG00000178950/ENSG00000169760/ENSG00000076928/ENSG00000072315/ENSG00000082684/ENSG00000118785/ENSG00000198121/ENSG00000066248/ENSG00000117280/ENSG00000185043/ENSG00000187323/ENSG00000145147/ENSG00000123384/ENSG00000114251/ENSG00000162490/ENSG00000169242…
GO:0045834	positive regulation of lipid metabolic process	122	-1.58192	0.00744048	0.0482544	ENSG00000105221/ENSG00000197122/ENSG00000102755/ENSG00000105550/ENSG00000180210/ENSG00000185950/ENSG00000167207/ENSG00000184381/ENSG00000089163/ENSG00000171132/ENSG00000153162/ENSG00000127948/ENSG00000103150/ENSG00000102468/ENSG00000135046/ENSG00000073060/ENSG00000105329/ENSG00000120156/ENSG00000160293/ENSG00000177666/ENSG00000157978/ENSG00000113721/ENSG00000131408/ENSG00000126368/ENSG00000183578…
GO:0031110	regulation of microtubule polymerization or depolymerization	47	1.67706	0.0075	0.0485859	ENSG00000116741/ENSG00000185133/ENSG00000182628/ENSG00000015592/ENSG00000134222/ENSG00000117632/ENSG00000111276/ENSG00000163539/ENSG00000104435/ENSG00000136108/ENSG00000198718/ENSG00000166503/ENSG00000021574/ENSG00000154839/ENSG00000165480/ENSG00000166780
GO:0034332	adherens junction organization	118	-1.55111	0.00757576	0.0489667	ENSG00000110400/ENSG00000197122/ENSG00000248746/ENSG00000087077/ENSG00000081138/ENSG00000141376/ENSG00000057294/ENSG00000067900/ENSG00000035403/ENSG00000130702/ENSG00000183779/ENSG00000076201/ENSG00000173156/ENSG00000072110/ENSG00000105245/ENSG00000113361/ENSG00000144824/ENSG00000168036/ENSG00000140575/ENSG00000120156/ENSG00000130202/ENSG00000062038/ENSG00000129910/ENSG00000143217/ENSG00000162706…
GO:0043486	histone exchange	51	1.61927	0.00757576	0.0489667	ENSG00000143401/ENSG00000129534/ENSG00000137812/ENSG00000123219/ENSG00000102054/ENSG00000197061/ENSG00000145241/ENSG00000136938/ENSG00000102384/ENSG00000162521/ENSG00000166451/ENSG00000104147/ENSG00000153147/ENSG00000068878/ENSG00000132780/ENSG00000123485/ENSG00000181163/ENSG00000031691/ENSG00000151725/ENSG00000175792
GO:0030490	maturation of SSU-rRNA	48	1.72408	0.00761421	0.0491602	ENSG00000117597/ENSG00000147679/ENSG00000130935/ENSG00000120158/ENSG00000164167/ENSG00000179041/ENSG00000146109/ENSG00000132467/ENSG00000120800/ENSG00000129460/ENSG00000111615/ENSG00000233927/ENSG00000141076/ENSG00000133773/ENSG00000124383/ENSG00000112578/ENSG00000065183/ENSG00000138326
GO:0032635	interleukin-6 production	106	-1.61787	0.00765697	0.049381	ENSG00000117586/ENSG00000163794/ENSG00000167207/ENSG00000172216/ENSG00000118503/ENSG00000134830/ENSG00000276600/ENSG00000101425/ENSG00000111199/ENSG00000153064/ENSG00000135077/ENSG00000068001/ENSG00000158869/ENSG00000103490/ENSG00000123338/ENSG00000174130/ENSG00000159674/ENSG00000168961/ENSG00000169403/ENSG00000183087/ENSG00000106100/ENSG00000160712/ENSG00000163702/ENSG00000114251/ENSG00000164342…
GO:0006892	post-Golgi vesicle-mediated transport	60	1.64163	0.00769231	0.0495536	ENSG00000128641/ENSG00000168952/ENSG00000109220/ENSG00000047932/ENSG00000157214/ENSG00000070367/ENSG00000085365/ENSG00000085832/ENSG00000124333/ENSG00000129003/ENSG00000102218/ENSG00000138660/ENSG00000061987/ENSG00000100568/ENSG00000125633/ENSG00000090989/ENSG00000092108/ENSG00000119396/ENSG00000197535/ENSG00000197969/ENSG00000143952/ENSG00000112685/ENSG00000103723/ENSG00000084733/ENSG00000185722
GO:0035384	thioester biosynthetic process	64	1.66102	0.00771208	0.0495703	ENSG00000159445/ENSG00000164398/ENSG00000170522/ENSG00000123983/ENSG00000150768/ENSG00000099194/ENSG00000012660/ENSG00000103740/ENSG00000068366/ENSG00000006530/ENSG00000110435/ENSG00000118402/ENSG00000143158/ENSG00000172497/ENSG00000197977/ENSG00000168291/ENSG00000151726/ENSG00000119673/ENSG00000066322/ENSG00000060762/ENSG00000152256/ENSG00000149084/ENSG00000091140/ENSG00000131238/ENSG00000131828…
GO:0071616	acyl-CoA biosynthetic process	64	1.66102	0.00771208	0.0495703	ENSG00000159445/ENSG00000164398/ENSG00000170522/ENSG00000123983/ENSG00000150768/ENSG00000099194/ENSG00000012660/ENSG00000103740/ENSG00000068366/ENSG00000006530/ENSG00000110435/ENSG00000118402/ENSG00000143158/ENSG00000172497/ENSG00000197977/ENSG00000168291/ENSG00000151726/ENSG00000119673/ENSG00000066322/ENSG00000060762/ENSG00000152256/ENSG00000149084/ENSG00000091140/ENSG00000131238/ENSG00000131828…
GO:0009060	aerobic respiration	61	1.63281	0.00775194	0.0497158	ENSG00000138413/ENSG00000150768/ENSG00000136143/ENSG00000165792/ENSG00000163541/ENSG00000100644/ENSG00000066855/ENSG00000105819/ENSG00000184076/ENSG00000197444/ENSG00000166260/ENSG00000112992/ENSG00000168291/ENSG00000176171/ENSG00000014641/ENSG00000146701/ENSG00000173660/ENSG00000204370/ENSG00000091140/ENSG00000140740/ENSG00000062485/ENSG00000156467/ENSG00000117640/ENSG00000138400/ENSG00000091483…
GO:0051591	response to cAMP	94	-1.59154	0.00783699	0.0499987	ENSG00000129673/ENSG00000181195/ENSG00000167588/ENSG00000169884/ENSG00000125931/ENSG00000107263/ENSG00000184937/ENSG00000108821/ENSG00000158571/ENSG00000140279/ENSG00000180509/ENSG00000123342/ENSG00000175592/ENSG00000100678/ENSG00000092820/ENSG00000143627/ENSG00000103375/ENSG00000099822/ENSG00000172270/ENSG00000159167/ENSG00000120156/ENSG00000169403/ENSG00000113140/ENSG00000142319/ENSG00000105641…
GO:0071466	cellular response to xenobiotic stimulus	96	-1.57402	0.00783699	0.0499987	ENSG00000106546/ENSG00000134716/ENSG00000167419/ENSG00000007933/ENSG00000172831/ENSG00000198848/ENSG00000171428/ENSG00000140465/ENSG00000168765/ENSG00000243135/ENSG00000176884/ENSG00000002726/ENSG00000164237/ENSG00000144852/ENSG00000173597/ENSG00000073067/ENSG00000138061/ENSG00000181019/ENSG00000120915/ENSG00000053371/ENSG00000133475/ENSG00000036530/ENSG00000065621/ENSG00000140505/ENSG00000127948…
GO:0050890	cognition	243	1.39643	0.00784314	0.0499987	ENSG00000093010/ENSG00000021645/ENSG00000165186/ENSG00000198400/ENSG00000149295/ENSG00000196277/ENSG00000006128/ENSG00000124406/ENSG00000128573/ENSG00000157680/ENSG00000107864/ENSG00000005249/ENSG00000124140/ENSG00000166342/ENSG00000146938/ENSG00000140471/ENSG00000134138/ENSG00000113161/ENSG00000180914/ENSG00000058335/ENSG00000184144/ENSG00000145632/ENSG00000120727/ENSG00000101349/ENSG00000138138…
GO:0002700	regulation of production of molecular mediator of immune response	98	-1.60771	0.00784929	0.0499987	ENSG00000169194/ENSG00000150637/ENSG00000117090/ENSG00000127191/ENSG00000109111/ENSG00000122223/ENSG00000119508/ENSG00000169035/ENSG00000117586/ENSG00000123143/ENSG00000167191/ENSG00000107485/ENSG00000167207/ENSG00000240972/ENSG00000167754/ENSG00000010704/ENSG00000162711/ENSG00000019582/ENSG00000077238/ENSG00000105639/ENSG00000158869/ENSG00000119699/ENSG00000122122/ENSG00000105329/ENSG00000255690…
GO:0046545	development of primary female sexual characteristics	91	-1.62635	0.00786164	0.0499987	ENSG00000166224/ENSG00000184937/ENSG00000183770/ENSG00000177398/ENSG00000150347/ENSG00000141646/ENSG00000090339/ENSG00000123342/ENSG00000164867/ENSG00000154734/ENSG00000078549/ENSG00000184903/ENSG00000106003/ENSG00000276644/ENSG00000087088/ENSG00000163659/ENSG00000145147/ENSG00000054598/ENSG00000122641/ENSG00000171791/ENSG00000184347/ENSG00000169946/ENSG00000176046/ENSG00000092758/ENSG00000164093…
GO:0006457	protein folding	210	1.3713	0.00787402	0.0499987	ENSG00000166405/ENSG00000090006/ENSG00000126803/ENSG00000185615/ENSG00000153132/ENSG00000114450/ENSG00000163528/ENSG00000096060/ENSG00000115541/ENSG00000102218/ENSG00000174521/ENSG00000113593/ENSG00000101132/ENSG00000136940/ENSG00000153201/ENSG00000168724/ENSG00000112208/ENSG00000151835/ENSG00000156735/ENSG00000197930/ENSG00000162616/ENSG00000259706/ENSG00000125863/ENSG00000084072/ENSG00000105185…
GO:0033273	response to vitamin	84	-1.61592	0.00787402	0.0499987	ENSG00000010610/ENSG00000132170/ENSG00000070961/ENSG00000181195/ENSG00000105697/ENSG00000126581/ENSG00000105894/ENSG00000108821/ENSG00000131183/ENSG00000167658/ENSG00000101144/ENSG00000113739/ENSG00000139515/ENSG00000118785/ENSG00000159167/ENSG00000197256/ENSG00000105329/ENSG00000170430/ENSG00000111424/ENSG00000121691/ENSG00000183087/ENSG00000113140/ENSG00000121060/ENSG00000164171/ENSG00000112033…

## Sheet: gseaKEGG_comp6
Term ID	Term Description	Gene Set Size	Normalized Enrichment Score (NES)	P-value	Adjusted P-value	Ensembl IDs of Genes Contributing to Enrichment
hsa00531	Glycosaminoglycan degradation	19	-1.81704	0.00165017	0.045689	3073/6448/60495/3373/3074/8372/8692/2588/411/2799/2720/4669
hsa00532	Glycosaminoglycan biosynthesis - chondroitin sulfate / dermatan sulfate	20	-1.91007	0.00166113	0.045689	54480/29940/11285/113189/10090/79586/64132/9469/56548/55501/51363
hsa00512	Mucin type O-glycan biosynthesis	30	-1.66702	0.00168067	0.045689	55808/168391/9334/56913/63917/2590/374378/57452/9245/2650/6483/64409/55568/11227/79695/6482
hsa00270	Cysteine and methionine metabolism	45	1.87183	0.00255102	0.045689	875/4144/1789/6611/4507/58478/2806/4548/586/27430/262/51074/2730/4190/2805/4191
hsa03420	Nucleotide excision repair	45	1.8269	0.00255102	0.045689	5427/1022/5983/4331/9978/5984/1161/54107/5985/1069/5111/10714/8450/2071/6119/1642/2966/7507/902/5887/5982/2074/5426/2073
hsa04137	Mitophagy - animal	65	1.70888	0.00274725	0.045689	55288/665/64786/9958/84749/3091/9451/10133/11345/5601/5599/3845/468/22800/5602/664/3725/1457/7314/29110/9474/11337/8887/4077/1869/7879/139341/6667
hsa03015	mRNA surveillance pathway	89	2.4816	0.00277008	0.045689	11052/5521/5411/5520/5501/79869/5522/7919/11051/1479/64895/23708/55916/8732/55844/56000/55110/51585/55339/5515/4686/53918/10767/10914/23049/51692/140886/10482/10978/5500/23283/8731/2935/10284/5527/5523/53981/4116/340529/55012/65110/9939/80335/124540/26528/22916
hsa04727	GABAergic synapse	88	1.94764	0.0028169	0.045689	2561/2554/5579/5567/2566/57468/18/2791/54407/2550/10243/4905/2571/2555/2785/59345/10991/2558/2786/11345/6529/55879/2784/2572/2567/2556/81539/6538/2744/2770/2562/114/54331
hsa03018	RNA degradation	79	2.1154	0.00288184	0.045689	11340/10438/5393/5214/54464/219988/694/51690/246175/57472/29883/27258/11157/23658/170506/55802/5394/23019/10200/51691/22894/22803/9337/140886/11044/4848/23517/9652/3313/196513/340529/3329/87178
hsa04914	Progesterone-mediated oocyte maturation	95	1.83813	0.00290698	0.045689	5567/22849/5140/5295/983/4085/6196/442590/25847/890/6300/8503/8900/5601/5599/993/673/699/10393/3845/1017/6790/5603/891/2770/27330/5602/114/5347/5290/9133/6197/51433/64682/8697/80315/5894/29945/8881/3320/5293/3326/996/729597/5595/85417
hsa03008	Ribosome biogenesis in eukaryotes	80	2.15432	0.00291545	0.045689	54464/84128/23160/51119/26354/134430/55916/4931/54433/54913/10171/102157402/56000/10556/5901/10528/10799/22803/51602/10482/29889/55781/780851/7514/84916/10199/10940/1457/29102/55131/10885/25996/23560
hsa04114	Oocyte meiosis	119	1.94407	0.00303951	0.045689	5567/9232/22849/983/26271/9126/4085/805/5501/6196/442590/25847/6300/9748/9978/9985/699/9134/10971/10393/815/5515/1017/6790/5532/891/7534/27330/114/5347/9133/6197/51433/991/5500/7531/6500/7533/23291/151648/64682/8697/8454/80315/5527/7532/29945/8881/5534/8243/7529/996/729597
hsa04110	Cell cycle	123	2.40539	0.00304878	0.045689	9232/3065/10926/983/1022/9126/6502/4085/1027/4087/7272/701/3066/25847/890/7465/8318/9978/8900/1874/993/1021/4175/699/9134/2932/10971/8317/5885/10393/23595/5000/23594/1017/5001/891/7534/10274/5347/5111/9133/51433/10735/991/7531/6500/472/9184/11200/7533/64682/8697/8454/4998/4172/7532/4173/29945/8881/990/5925/1029/1031/902/8243/1869/7529/5934/996
hsa05012	Parkinson's disease	140	1.80792	0.00320513	0.045689	1813/5567/1347/7054/514/522/4697/4710/509/1345/4701/7345/4698/317/7416/51465/1349/29796/9627/292/836/27429/54205/2770/7386/7332/4709/9377/4725/7419/4720/1350/7388/6392/4700/7314/7385/506/515/54539/7326/4513/498/4539/135/27089/7381/4724/1812/1339/516
hsa04120	Ubiquitin mediated proteolysis	137	2.16508	0.00323625	0.045689	90293/8916/23327/11065/10054/6502/7320/9039/25898/4734/55120/8065/25847/134111/7334/9978/55236/1161/7321/51465/7319/51366/10393/9616/55284/6477/26272/7324/8453/7323/57448/92912/8450/7332/55585/51433/55958/7322/991/7329/6500/329/23291/55294/6921/8925/64682/4214/83737/8697/8454/54926/7189/10477/7326/1642/3093/29945/6923
hsa00190	Oxidative phosphorylation	131	1.78262	0.00325733	0.045689	5464/1347/514/522/4697/4710/509/9550/1345/4701/4698/1349/29796/533/10632/1353/7386/523/4709/9377/4725/4720/1350/7388/529/6392/4700/155066/7385/506/515/526/10063/54539/535/4513/51382/498/4539/23545/27089/7381/528/10312/4724/1339/516/518/1352/9551/6391/1355/4715/521/517/539/4719/4706/4695/1340/4728
hsa03040	Spliceosome	131	2.47505	0.00325733	0.045689	6631/3306/6427/10285/10915/6430/6636/6632/11017/494115/25766/23350/55696/7919/10772/1665/6434/29896/51690/27316/9984/23451/10450/27258/220988/11157/51729/3183/23658/55660/6432/22938/10286/5356/55110/1655/51503/51691/4686/8896/10262/6100/102724594/51645/6428/6426/6629/9410/3190/3192/51639/84991/10465/10594/4116/84950/3312/6628/84321/6431/51340/6637/9939/10291/6429/84844/22916/58517/10946
hsa04728	Dopaminergic synapse	131	1.64713	0.00325733	0.045689	6323/5579/1312/1813/5330/9586/1644/5567/5521/2891/2791/4128/50632/5520/2785/59345/7054/805/5501/5522/2893/6300/2904/2786/5601/5599/55844/1386/2784/2932/815/1385/5515/5603/468/5532/2770/5602/54331/5500/2778/2787/51764/3799/2776/5527/5523/3800
hsa04950	Maturity onset diabetes of the young	25	-1.77013	0.00331126	0.045689	6928/5313/3651/389692/4821/5080/4825/3280/4760
hsa00230	Purine metabolism	169	1.56734	0.00333333	0.045689	5142/8654/27115/56985/5144/5427/1633/953/5140/221830/5422/5557/51251/5440/50808/5139/5151/22875/10846/58497/5147/471/221264/5150/5158/5431/5471/132/8622/102157402/1716/84265/5634/54107/56953/5167/9061/2618/9583/11164/114/6240/10714/3251/9060/6241/955/51082/115024/84172/5437/10606/8833/9533/87178/548644/4882/204
hsa05034	Alcoholism	163	1.52389	0.00334448	0.045689	2030/1813/9586/1644/5569/2791/3065/8349/3017/4128/8345/2785/59345/7054/805/5501/814/3066/2904/2786/3015/5173/1386/673/2784/1385/3845/8364/6654/468/3020/3021/2770/54331/6655/9555/94239/399694/5500/8520/8344/2778/2787/55506/51764
hsa03013	RNA transport	166	2.36849	0.00338983	0.045689	129401/9972/5411/8480/11218/53371/6606/55746/7919/4927/729857/5903/55916/9818/9984/7341/23279/23165/10289/54913/10605/1968/56000/1973/1983/57122/10556/11097/6606/55110/79760/8086/5901/1964/4686/10419/1967/1977/79023/10762/10799/11102/51095/9631/140886/10482/7175/1982/8637/57510/10209/7329/11171/59343/1974/8893/780851/54960/7514/10284/81929/9688/11260/10940/96764/4116/340529/8892/65110/84321/8665/…
hsa05168	Herpes simplex infection	171	1.55304	0.00338983	0.045689	3717/6877/3107/6427/983/29915/6430/9519/6502/3106/3460/6874/5501/3115/4615/3150/3455/1147/51616/9451/5601/5599/56000/6432/3459/836/1017/54205/6908/5602/64135/6885/10482/6428/6426/4792/6732/112950/5500/5781/6500/3190/3725/8454/54926/7189/1457/6041/29110/7097/4049/6431/7874/3119/10379/6429/2969
hsa05169	Epstein-Barr virus infection	195	1.65753	0.00359712	0.0464628	5567/3107/2959/953/3306/5295/3065/983/9519/6502/3106/5440/4734/952/1027/3115/9861/3066/890/6300/1147/2960/8503/8900/9451/5601/5431/5599/1386/84265/5701/5706/22938/5713/2932/10971/5901/1017/5603/2961/6908/3654/7534/5602/6885/5290/4792/7531/7533/3725/51082/7514/7979/5718/7189/9020/1457/5437/9533/29110/3312/3587/548644/7532/5704/7874/3119/8021/5925/10621/10623/3588/5709/5293
hsa04014	Ras signaling pathway	230	1.34184	0.00416667	0.0495722	9771/5579/8822/4914/2114/283455/9462/5567/50487/2791/5295/5923/2324/57144/2785/2264/59345/805/5966/5922/2254/2246/5921/382/1147/2904/8503/2786/5601/5906/3363/5599/4763/5058/2784/998/3845/6654/2277/56924/2322/22800/5602/5290/5879/54331/3643/2261/6655/9965/8036/2263/399694/5781/2787/51764/55770/2247/5062/10156/6789/5868/29110/8605/5894/5578/25759/100137049/5582/4909/5155/2782/5293/100271927/10125/8…
hsa04144	Endocytosis	244	1.41897	0.004329	0.0495722	26052/644150/3107/23327/7037/3306/8976/51699/10254/51100/3106/4734/2264/10015/2060/4087/8411/8027/23527/829/382/274/84249/23325/9559/6457/25978/1759/998/84612/9267/10565/64411/9798/2869/3949/137492/9922/8723/57132/57403/7046/51510/8394/64744/9265/27131/2261/830/9765/2263/8395/7251/11311/22841/51534/50807/83737/116984/10552/11031/5584/7189/55737/3799/58533/51019/440073/5868/7314/3800/51028/10890/9…
hsa03030	DNA replication	36	1.81307	0.00478469	0.0495722	5427/5422/5557/1763/5983/5984/79621/4175/54107/5985/5111/10714/6119/4172/4173
hsa00900	Terpenoid backbone biosynthesis	22	1.86511	0.00498753	0.0495722	3422/3157/3156/2224/39/4598/2339/116150
hsa04710	Circadian rhythm	31	1.75544	0.005	0.0495722	79365/5563/5562/4862/9978/26224/6096/5565/1407/1385/51422/6500/23291/8454/5564
hsa04964	Proximal tubule bicarbonate reclamation	23	-1.68904	0.00500835	0.0495722	2747/6550/482/760/5106/762/477/358
hsa03050	Proteasome	45	1.69218	0.00510204	0.0495722	9861/5682/5685/5683/5690/5701/5706/5713/5684/51371/5721/5692/23198/5691/7979/5718/5704/5695/5686/5709/10197/5717/5689/5694/5688
hsa01212	Fatty acid metabolism	48	1.68237	0.00518135	0.0495722	23305/79071/34/2181/3992/6319/60481/23205/39/2182/36/54898/2180/1962/401494/51144/3033/55825/10449/5538/51495
hsa03460	Fanconi anemia pathway	52	1.63093	0.00527704	0.0495722	29089/55120/2187/51426/83990/641/5980/80010/57697/84126/57599/197342/51455/7398/11201/6119/55215
