# Supplementary material for: Sex-specific transcriptional and proteomic signatures in schizophrenia
Source: Nat Commun. 2019 Sep 2;10:3933. doi: 10.1038/s41467-019-11797-3 (PMC6718673; doi:10.1038/s41467-019-11797-3)
Supplement: Supplementary file 16 — Supplementary Data 12 [file 41467_2019_11797_MOESM16_ESM.xlsx]

## Sheet: orGOBP_comp9
Term ID	Term Description	Gene Ratio	Background Ratio	P-value	Adjusted p-value	Genes Annotated to Term
GO:0048709	oligodendrocyte differentiation	5/39	78/16182	1.15733e-06	0.00141889	SOX8/PLP1/OLIG1/TP73/NTRK2
GO:0010001	glial cell differentiation	6/39	174/16182	3.44636e-06	0.00211262	SOX8/RELN/PLP1/OLIG1/TP73/NTRK2
GO:0014068	positive regulation of phosphatidylinositol 3-kinase signaling	4/39	63/16182	1.54892e-05	0.00509022	DCN/RELN/ERBB4/NTRK2
GO:0042063	gliogenesis	6/39	229/16182	1.66076e-05	0.00509022	SOX8/RELN/PLP1/OLIG1/TP73/NTRK2
GO:0014033	neural crest cell differentiation	4/39	74/16182	2.9356e-05	0.00719809	SFRP1/TBX1/SOX8/ERBB4
GO:0044273	sulfur compound catabolic process	3/39	40/16182	0.000120222	0.0245653	OGN/LUM/DCN
GO:0007517	muscle organ development	6/39	344/16182	0.000159405	0.0268891	COL6A3/TBX1/DCN/SOX8/TP73/ERBB4
GO:0001755	neural crest cell migration	3/39	49/16182	0.00022085	0.0268891	TBX1/SOX8/ERBB4
GO:0060688	regulation of morphogenesis of a branching structure	3/39	51/16182	0.000248801	0.0268891	LHX1/SFRP1/SOX8
GO:0003407	neural retina development	3/39	52/16182	0.000263595	0.0268891	LHX1/SLC17A7/SOX8
GO:0045165	cell fate commitment	5/39	241/16182	0.000267678	0.0268891	SFRP1/TBX1/SOX8/OLIG1/ERBB4
GO:0001764	neuron migration	4/39	134/16182	0.000295337	0.0268891	LHX1/RELN/ERBB4/NTRK2
GO:0060041	retina development in camera-type eye	4/39	134/16182	0.000295337	0.0268891	LHX1/SLC17A7/SOX8/NTRK2
GO:0014066	regulation of phosphatidylinositol 3-kinase signaling	4/39	141/16182	0.000358515	0.0277443	DCN/RELN/ERBB4/NTRK2
GO:0001822	kidney development	5/39	262/16182	0.000393106	0.0277443	LHX1/SFRP1/DCN/SOX8/TP73
GO:0006027	glycosaminoglycan catabolic process	3/39	61/16182	0.000422883	0.0277443	OGN/LUM/DCN
GO:0072001	renal system development	5/39	276/16182	0.000498589	0.0277443	LHX1/SFRP1/DCN/SOX8/TP73
GO:0006026	aminoglycan catabolic process	3/39	66/16182	0.000533226	0.0277443	OGN/LUM/DCN
GO:0014032	neural crest cell development	3/39	66/16182	0.000533226	0.0277443	TBX1/SOX8/ERBB4
GO:0033002	muscle cell proliferation	4/39	157/16182	0.000538453	0.0277443	OGN/TP73/PDE1A/ERBB4
GO:0014065	phosphatidylinositol 3-kinase signaling	4/39	159/16182	0.000564742	0.0277443	DCN/RELN/ERBB4/NTRK2
GO:0043010	camera-type eye development	5/39	284/16182	0.000567738	0.0277443	LHX1/SLC17A7/SOX8/MAB21L1/NTRK2
GO:0048863	stem cell differentiation	4/39	163/16182	0.000620044	0.0277443	SFRP1/TBX1/SOX8/ERBB4
GO:0014031	mesenchymal cell development	3/39	70/16182	0.000633637	0.0277443	TBX1/SOX8/ERBB4
GO:0048864	stem cell development	3/39	70/16182	0.000633637	0.0277443	TBX1/SOX8/ERBB4
GO:0021953	central nervous system neuron differentiation	4/39	169/16182	0.000710065	0.0300186	LHX1/SFRP1/ERBB4/NTRK2
GO:1901136	carbohydrate derivative catabolic process	4/39	176/16182	0.000826378	0.0332465	OGN/LUM/DCN/PDE1A
GO:0001655	urogenital system development	5/39	312/16182	0.000867772	0.0332465	LHX1/SFRP1/DCN/SOX8/TP73
GO:0048762	mesenchymal cell differentiation	4/39	182/16182	0.000936297	0.0340069	SFRP1/TBX1/SOX8/ERBB4
GO:0001654	eye development	5/39	327/16182	0.00107054	0.0353906	LHX1/SLC17A7/SOX8/MAB21L1/NTRK2
GO:0014706	striated muscle tissue development	5/39	327/16182	0.00107054	0.0353906	TBX1/DCN/SOX8/TP73/ERBB4
GO:0007423	sensory organ development	6/39	495/16182	0.00109948	0.0353906	LHX1/TBX1/SLC17A7/SOX8/MAB21L1/NTRK2
GO:0060537	muscle tissue development	5/39	341/16182	0.00128983	0.036315	TBX1/DCN/SOX8/TP73/ERBB4
GO:0048015	phosphatidylinositol-mediated signaling	4/39	199/16182	0.00130331	0.036315	DCN/RELN/ERBB4/NTRK2
GO:0030901	midbrain development	3/39	91/16182	0.00135801	0.036705	SFRP1/EN2/PLP1
GO:0048017	inositol lipid-mediated signaling	4/39	202/16182	0.00137718	0.036705	DCN/RELN/ERBB4/NTRK2
GO:0030900	forebrain development	5/39	349/16182	0.00142921	0.0372811	SSTR2/LHX1/RELN/ERBB4/NTRK2
GO:0001657	ureteric bud development	3/39	96/16182	0.00158396	0.0380431	LHX1/SFRP1/SOX8
GO:0072163	mesonephric epithelium development	3/39	97/16182	0.0016318	0.0380431	LHX1/SFRP1/SOX8
GO:0072164	mesonephric tubule development	3/39	97/16182	0.0016318	0.0380431	LHX1/SFRP1/SOX8
GO:0007611	learning or memory	4/39	212/16182	0.0016446	0.0380431	SLC17A7/PPP1R1B/RELN/NTRK2
GO:0001823	mesonephros development	3/39	101/16182	0.00183221	0.0401122	LHX1/SFRP1/SOX8
GO:0021537	telencephalon development	4/39	221/16182	0.00191451	0.0404688	LHX1/RELN/ERBB4/NTRK2
GO:0006469	negative regulation of protein kinase activity	4/39	227/16182	0.00211066	0.0424208	SFRP1/DCN/PPP1R1B/TP73
GO:0021700	developmental maturation	4/39	233/16182	0.00232033	0.0430888	SLC17A7/SOX8/RELN/PLP1
GO:0060485	mesenchyme development	4/39	233/16182	0.00232033	0.0430888	SFRP1/TBX1/SOX8/ERBB4
GO:0016202	regulation of striated muscle tissue development	3/39	110/16182	0.00233763	0.0430888	TBX1/TP73/ERBB4
GO:0048634	regulation of muscle organ development	3/39	112/16182	0.00246051	0.0430888	TBX1/TP73/ERBB4
GO:1901861	regulation of muscle tissue development	3/39	113/16182	0.00252343	0.0430888	TBX1/TP73/ERBB4
GO:0048608	reproductive structure development	5/39	398/16182	0.00253896	0.0430888	LHX1/SFRP1/DCN/TFAP2C/SOX8
GO:0061458	reproductive system development	5/39	402/16182	0.00265117	0.0430888	LHX1/SFRP1/DCN/TFAP2C/SOX8
GO:0006024	glycosaminoglycan biosynthetic process	3/39	115/16182	0.00265224	0.0430888	OGN/LUM/DCN
GO:0090596	sensory organ morphogenesis	4/39	243/16182	0.00270108	0.0430888	LHX1/TBX1/SOX8/NTRK2
GO:2000027	regulation of organ morphogenesis	4/39	243/16182	0.00270108	0.0430888	LHX1/SFRP1/TBX1/SOX8
GO:0006023	aminoglycan biosynthetic process	3/39	116/16182	0.00271814	0.0430888	OGN/LUM/DCN
GO:1903510	mucopolysaccharide metabolic process	3/39	116/16182	0.00271814	0.0430888	OGN/LUM/DCN
GO:0033673	negative regulation of kinase activity	4/39	244/16182	0.00274138	0.0430888	SFRP1/DCN/PPP1R1B/TP73
GO:0050890	cognition	4/39	245/16182	0.00278208	0.0431474	SLC17A7/PPP1R1B/RELN/NTRK2
GO:0071901	negative regulation of protein serine/threonine kinase activity	3/39	119/16182	0.00292191	0.0436861	SFRP1/PPP1R1B/TP73
GO:0090288	negative regulation of cellular response to growth factor stimulus	3/39	120/16182	0.00299187	0.0441397	SFRP1/DCN/LTBP1
GO:0007548	sex differentiation	4/39	254/16182	0.00316733	0.0456841	LHX1/SFRP1/TFAP2C/SOX8
GO:0051962	positive regulation of nervous system development	5/39	429/16182	0.00350548	0.0498175	LHX1/SOX8/RELN/TP73/NTRK2
GO:0007389	pattern specification process	5/39	431/16182	0.00357581	0.0498175	LHX1/SFRP1/TBX1/RELN/ERBB4
