# Supplementary material for: Sex-specific transcriptional and proteomic signatures in schizophrenia
Source: Nat Commun. 2019 Sep 2;10:3933. doi: 10.1038/s41467-019-11797-3 (PMC6718673; doi:10.1038/s41467-019-11797-3)
Supplement: Supplementary file 17 — Supplementary Data 13 [file 41467_2019_11797_MOESM17_ESM.xlsx]

## Sheet: gseaGOBP_comp15
Term ID	Term Description	Gene Set Size	Normalized Enrichment Score (NES)	P-value	Adjusted P-value	Ensembl IDs of Genes Contributing to Enrichment
GO:0006281	DNA repair	495	1.81126	0.00115473	0.0181447	ENSG00000146648/ENSG00000133863/ENSG00000147400/ENSG00000160551/ENSG00000112319/ENSG00000163322/ENSG00000080345/ENSG00000182263/ENSG00000116062/ENSG00000198887/ENSG00000125885/ENSG00000009413/ENSG00000138376/ENSG00000020922/ENSG00000163029/ENSG00000069275/ENSG00000163781/ENSG00000197299/ENSG00000104517/ENSG00000149311/ENSG00000131778/ENSG00000035928/ENSG00000012048/ENSG00000182150/ENSG00000108055…
GO:0030855	epithelial cell differentiation	495	1.48831	0.00115473	0.0181447	ENSG00000152661/ENSG00000138795/ENSG00000106483/ENSG00000101439/ENSG00000153162/ENSG00000104067/ENSG00000178573/ENSG00000185650/ENSG00000164066/ENSG00000066468/ENSG00000080298/ENSG00000155760/ENSG00000021826/ENSG00000185551/ENSG00000007372/ENSG00000125845/ENSG00000168615/ENSG00000137693/ENSG00000196159/ENSG00000114315/ENSG00000170989/ENSG00000164039/ENSG00000213694/ENSG00000123728/ENSG00000105894…
GO:0002009	morphogenesis of an epithelium	489	1.69188	0.00115741	0.0181447	ENSG00000140807/ENSG00000152661/ENSG00000138795/ENSG00000146648/ENSG00000113578/ENSG00000106571/ENSG00000104290/ENSG00000183098/ENSG00000164066/ENSG00000170561/ENSG00000066468/ENSG00000145147/ENSG00000155760/ENSG00000145423/ENSG00000135333/ENSG00000171791/ENSG00000114446/ENSG00000125845/ENSG00000137693/ENSG00000196159/ENSG00000114315/ENSG00000183691/ENSG00000092969/ENSG00000139292/ENSG00000138182…
GO:0048667	cell morphogenesis involved in neuron differentiation	490	1.68531	0.00115741	0.0181447	ENSG00000165300/ENSG00000121871/ENSG00000106571/ENSG00000112333/ENSG00000104290/ENSG00000140937/ENSG00000148053/ENSG00000163110/ENSG00000106460/ENSG00000066468/ENSG00000145147/ENSG00000124171/ENSG00000067141/ENSG00000170017/ENSG00000135333/ENSG00000108231/ENSG00000137872/ENSG00000126861/ENSG00000148948/ENSG00000171791/ENSG00000007372/ENSG00000011201/ENSG00000114315/ENSG00000183691/ENSG00000138696…
GO:0010638	positive regulation of organelle organization	484	1.48453	0.00116279	0.0181447	ENSG00000132846/ENSG00000151422/ENSG00000102760/ENSG00000145703/ENSG00000171791/ENSG00000163132/ENSG00000169570/ENSG00000198121/ENSG00000114315/ENSG00000198887/ENSG00000047410/ENSG00000106299/ENSG00000242498/ENSG00000142731/ENSG00000143514/ENSG00000020922/ENSG00000134318/ENSG00000138587/ENSG00000166949/ENSG00000117650/ENSG00000126003/ENSG00000114251/ENSG00000132688/ENSG00000082701/ENSG00000130779…
GO:0044770	cell cycle phase transition	472	2.09656	0.00116414	0.0181447	ENSG00000146648/ENSG00000139350/ENSG00000102760/ENSG00000185650/ENSG00000147400/ENSG00000171791/ENSG00000117724/ENSG00000145604/ENSG00000147874/ENSG00000152518/ENSG00000140015/ENSG00000215301/ENSG00000125885/ENSG00000047410/ENSG00000148019/ENSG00000184445/ENSG00000166266/ENSG00000156970/ENSG00000142731/ENSG00000112742/ENSG00000145349/ENSG00000020922/ENSG00000022267/ENSG00000138778/ENSG00000134371…
GO:0007423	sensory organ development	482	1.72582	0.0011655	0.0181447	ENSG00000140807/ENSG00000152661/ENSG00000138795/ENSG00000101439/ENSG00000146648/ENSG00000153162/ENSG00000128573/ENSG00000106571/ENSG00000112333/ENSG00000104290/ENSG00000145864/ENSG00000178573/ENSG00000148053/ENSG00000066468/ENSG00000116745/ENSG00000064393/ENSG00000171791/ENSG00000163132/ENSG00000007372/ENSG00000125845/ENSG00000196159/ENSG00000114315/ENSG00000183691/ENSG00000138696/ENSG00000111554…
GO:0009894	regulation of catabolic process	478	1.55017	0.0011655	0.0181447	ENSG00000140807/ENSG00000152661/ENSG00000135919/ENSG00000101439/ENSG00000146648/ENSG00000109686/ENSG00000185650/ENSG00000132356/ENSG00000079387/ENSG00000135870/ENSG00000116044/ENSG00000168615/ENSG00000100234/ENSG00000152518/ENSG00000163485/ENSG00000156970/ENSG00000169047/ENSG00000155313/ENSG00000138376/ENSG00000164197/ENSG00000014123/ENSG00000100354/ENSG00000123908/ENSG00000166949/ENSG00000114251…
GO:0033674	positive regulation of kinase activity	474	1.4188	0.00116686	0.0181447	ENSG00000146648/ENSG00000113578/ENSG00000102760/ENSG00000055208/ENSG00000172575/ENSG00000132356/ENSG00000169967/ENSG00000154188/ENSG00000111961/ENSG00000125845/ENSG00000135272/ENSG00000168615/ENSG00000198121/ENSG00000141198/ENSG00000158528/ENSG00000104312/ENSG00000163485/ENSG00000055332/ENSG00000092969/ENSG00000133703/ENSG00000082146/ENSG00000156427/ENSG00000166225/ENSG00000169047/ENSG00000112237…
GO:0007507	heart development	479	1.93765	0.00116822	0.0181447	ENSG00000152661/ENSG00000164983/ENSG00000106571/ENSG00000078114/ENSG00000163110/ENSG00000185650/ENSG00000066468/ENSG00000055208/ENSG00000145423/ENSG00000104447/ENSG00000163132/ENSG00000114446/ENSG00000125845/ENSG00000049192/ENSG00000137693/ENSG00000084093/ENSG00000196159/ENSG00000114315/ENSG00000183691/ENSG00000170989/ENSG00000107779/ENSG00000187240/ENSG00000147869/ENSG00000181744/ENSG00000196712…
GO:0071407	cellular response to organic cyclic compound	479	1.76013	0.00116822	0.0181447	ENSG00000175745/ENSG00000165029/ENSG00000069667/ENSG00000138795/ENSG00000146648/ENSG00000112333/ENSG00000145864/ENSG00000123104/ENSG00000185650/ENSG00000021826/ENSG00000100697/ENSG00000039068/ENSG00000185551/ENSG00000163132/ENSG00000125845/ENSG00000084093/ENSG00000145604/ENSG00000152518/ENSG00000105894/ENSG00000114861/ENSG00000204335/ENSG00000108510/ENSG00000070018/ENSG00000081189/ENSG00000169083…
GO:1904951	positive regulation of establishment of protein localization	468	1.45845	0.00117096	0.0181447	ENSG00000152661/ENSG00000146648/ENSG00000153162/ENSG00000148737/ENSG00000106571/ENSG00000132846/ENSG00000102760/ENSG00000196083/ENSG00000095739/ENSG00000172575/ENSG00000145423/ENSG00000116815/ENSG00000039068/ENSG00000145675/ENSG00000171791/ENSG00000169570/ENSG00000148672/ENSG00000168615/ENSG00000113615/ENSG00000114315/ENSG00000107779/ENSG00000196632/ENSG00000092969/ENSG00000138182/ENSG00000047410…
GO:0048514	blood vessel morphogenesis	466	1.60788	0.00117647	0.0181447	ENSG00000136960/ENSG00000152661/ENSG00000069667/ENSG00000138795/ENSG00000113578/ENSG00000186340/ENSG00000112333/ENSG00000102760/ENSG00000148053/ENSG00000130066/ENSG00000185650/ENSG00000066468/ENSG00000145147/ENSG00000153904/ENSG00000145423/ENSG00000126016/ENSG00000154188/ENSG00000111961/ENSG00000185551/ENSG00000064393/ENSG00000116044/ENSG00000137693/ENSG00000114315/ENSG00000183691/ENSG00000170989…
GO:0006397	mRNA processing	455	1.8526	0.00117925	0.0181447	ENSG00000162437/ENSG00000185650/ENSG00000163510/ENSG00000165934/ENSG00000112531/ENSG00000005436/ENSG00000138376/ENSG00000134371/ENSG00000119314/ENSG00000076770/ENSG00000100722/ENSG00000125944/ENSG00000204389/ENSG00000112739/ENSG00000196504/ENSG00000139746/ENSG00000111605/ENSG00000139793/ENSG00000139218/ENSG00000117569/ENSG00000152601/ENSG00000124380/ENSG00000135316/ENSG00000198860/ENSG00000162664…
GO:0010608	posttranscriptional regulation of gene expression	456	1.73347	0.00117925	0.0181447	ENSG00000146648/ENSG00000185650/ENSG00000177189/ENSG00000100697/ENSG00000135870/ENSG00000152518/ENSG00000112531/ENSG00000055332/ENSG00000215301/ENSG00000083312/ENSG00000047410/ENSG00000092847/ENSG00000100354/ENSG00000123908/ENSG00000166949/ENSG00000104408/ENSG00000100722/ENSG00000125944/ENSG00000125107/ENSG00000204389/ENSG00000090905/ENSG00000113742/ENSG00000134744/ENSG00000114127/ENSG00000163412…
GO:0022613	ribonucleoprotein complex biogenesis	457	1.64441	0.00118064	0.0181447	ENSG00000100697/ENSG00000135870/ENSG00000215301/ENSG00000150773/ENSG00000005436/ENSG00000179041/ENSG00000092847/ENSG00000123908/ENSG00000104408/ENSG00000083635/ENSG00000125107/ENSG00000066654/ENSG00000149311/ENSG00000135698/ENSG00000135521/ENSG00000164346/ENSG00000109534/ENSG00000139218/ENSG00000117569/ENSG00000198791/ENSG00000086189/ENSG00000197223/ENSG00000165732/ENSG00000083520/ENSG00000144736…
GO:0071396	cellular response to lipid	460	1.621	0.00118064	0.0181447	ENSG00000175745/ENSG00000165029/ENSG00000069667/ENSG00000138795/ENSG00000146648/ENSG00000153162/ENSG00000112333/ENSG00000185650/ENSG00000176105/ENSG00000155760/ENSG00000021826/ENSG00000111961/ENSG00000185551/ENSG00000132256/ENSG00000168615/ENSG00000137693/ENSG00000084093/ENSG00000198121/ENSG00000145604/ENSG00000152518/ENSG00000104312/ENSG00000105894/ENSG00000114861/ENSG00000108510/ENSG00000070018…
GO:0007346	regulation of mitotic cell cycle	459	1.77615	0.00118203	0.0181447	ENSG00000146648/ENSG00000102760/ENSG00000104290/ENSG00000185650/ENSG00000171791/ENSG00000117724/ENSG00000138160/ENSG00000114315/ENSG00000141198/ENSG00000152518/ENSG00000140015/ENSG00000215301/ENSG00000198887/ENSG00000138182/ENSG00000047410/ENSG00000184445/ENSG00000156970/ENSG00000112742/ENSG00000145349/ENSG00000020922/ENSG00000101144/ENSG00000022267/ENSG00000138778/ENSG00000134371/ENSG00000179295…
GO:0022604	regulation of cell morphogenesis	450	1.50233	0.00118203	0.0181447	ENSG00000173848/ENSG00000136960/ENSG00000109686/ENSG00000112333/ENSG00000148053/ENSG00000163110/ENSG00000095739/ENSG00000145147/ENSG00000150760/ENSG00000157827/ENSG00000135333/ENSG00000137872/ENSG00000126861/ENSG00000148948/ENSG00000198121/ENSG00000165650/ENSG00000189171/ENSG00000158528/ENSG00000165288/ENSG00000105894/ENSG00000133104/ENSG00000242498/ENSG00000127870/ENSG00000173406/ENSG00000109756…
GO:0071417	cellular response to organonitrogen compound	451	1.57695	0.00118203	0.0181447	ENSG00000172380/ENSG00000011405/ENSG00000146648/ENSG00000151422/ENSG00000145864/ENSG00000148053/ENSG00000123104/ENSG00000185650/ENSG00000145147/ENSG00000132356/ENSG00000021826/ENSG00000116745/ENSG00000149212/ENSG00000039068/ENSG00000145675/ENSG00000163132/ENSG00000114166/ENSG00000185591/ENSG00000104312/ENSG00000114450/ENSG00000169047/ENSG00000204406/ENSG00000081189/ENSG00000119912/ENSG00000127314…
GO:0198738	cell-cell signaling by wnt	464	1.90015	0.00118203	0.0181447	ENSG00000140807/ENSG00000138795/ENSG00000106483/ENSG00000148737/ENSG00000106571/ENSG00000132846/ENSG00000169218/ENSG00000104290/ENSG00000183098/ENSG00000095739/ENSG00000066468/ENSG00000132356/ENSG00000155760/ENSG00000145423/ENSG00000177565/ENSG00000115808/ENSG00000125845/ENSG00000135272/ENSG00000068885/ENSG00000137693/ENSG00000066279/ENSG00000183691/ENSG00000186153/ENSG00000162407/ENSG00000215301…
GO:0051640	organelle localization	462	1.54568	0.00118343	0.0181447	ENSG00000140022/ENSG00000151422/ENSG00000106460/ENSG00000172575/ENSG00000163611/ENSG00000007372/ENSG00000066279/ENSG00000117724/ENSG00000113615/ENSG00000189171/ENSG00000110975/ENSG00000106299/ENSG00000168172/ENSG00000179041/ENSG00000127314/ENSG00000116473/ENSG00000138778/ENSG00000173406/ENSG00000054523/ENSG00000110075/ENSG00000132842/ENSG00000137807/ENSG00000109062/ENSG00000149311/ENSG00000126787…
GO:0001501	skeletal system development	449	1.54384	0.00118483	0.0181447	ENSG00000147408/ENSG00000153162/ENSG00000106571/ENSG00000140937/ENSG00000178573/ENSG00000134532/ENSG00000066468/ENSG00000128606/ENSG00000177189/ENSG00000145423/ENSG00000104447/ENSG00000163132/ENSG00000125845/ENSG00000068885/ENSG00000196159/ENSG00000183691/ENSG00000186153/ENSG00000107779/ENSG00000138696/ENSG00000105855/ENSG00000147869/ENSG00000092969/ENSG00000139329/ENSG00000162496/ENSG00000196562…
GO:0044772	mitotic cell cycle phase transition	448	2.08302	0.00118483	0.0181447	ENSG00000146648/ENSG00000139350/ENSG00000102760/ENSG00000185650/ENSG00000147400/ENSG00000171791/ENSG00000117724/ENSG00000145604/ENSG00000147874/ENSG00000152518/ENSG00000140015/ENSG00000215301/ENSG00000125885/ENSG00000047410/ENSG00000148019/ENSG00000184445/ENSG00000166266/ENSG00000156970/ENSG00000142731/ENSG00000112742/ENSG00000145349/ENSG00000020922/ENSG00000022267/ENSG00000138778/ENSG00000134371…
GO:0016055	Wnt signaling pathway	463	1.89973	0.00118624	0.0181447	ENSG00000140807/ENSG00000138795/ENSG00000106483/ENSG00000148737/ENSG00000106571/ENSG00000132846/ENSG00000169218/ENSG00000104290/ENSG00000183098/ENSG00000095739/ENSG00000066468/ENSG00000132356/ENSG00000155760/ENSG00000145423/ENSG00000177565/ENSG00000115808/ENSG00000125845/ENSG00000135272/ENSG00000068885/ENSG00000137693/ENSG00000066279/ENSG00000183691/ENSG00000186153/ENSG00000162407/ENSG00000215301…
GO:0032386	regulation of intracellular transport	438	1.56163	0.0011919	0.0181447	ENSG00000113645/ENSG00000146648/ENSG00000153162/ENSG00000148737/ENSG00000106571/ENSG00000132846/ENSG00000151422/ENSG00000095739/ENSG00000155760/ENSG00000145423/ENSG00000154188/ENSG00000039068/ENSG00000145675/ENSG00000169570/ENSG00000135272/ENSG00000114315/ENSG00000107779/ENSG00000196712/ENSG00000138182/ENSG00000047410/ENSG00000196562/ENSG00000157240/ENSG00000138376/ENSG00000101144/ENSG00000198707…
GO:0045786	negative regulation of cell cycle	438	1.73128	0.0011919	0.0181447	ENSG00000146648/ENSG00000148737/ENSG00000102760/ENSG00000104290/ENSG00000178053/ENSG00000185650/ENSG00000164953/ENSG00000132356/ENSG00000185551/ENSG00000171791/ENSG00000125845/ENSG00000117724/ENSG00000114166/ENSG00000141198/ENSG00000152518/ENSG00000111554/ENSG00000092969/ENSG00000138182/ENSG00000047410/ENSG00000184445/ENSG00000166266/ENSG00000082146/ENSG00000101972/ENSG00000156970/ENSG00000143514…
GO:0051169	nuclear transport	440	1.8313	0.0011919	0.0181447	ENSG00000146648/ENSG00000153162/ENSG00000148737/ENSG00000106571/ENSG00000095739/ENSG00000155760/ENSG00000145423/ENSG00000104447/ENSG00000154188/ENSG00000039068/ENSG00000145675/ENSG00000135272/ENSG00000114315/ENSG00000107779/ENSG00000165934/ENSG00000196712/ENSG00000083312/ENSG00000092969/ENSG00000047410/ENSG00000196562/ENSG00000082146/ENSG00000102753/ENSG00000157240/ENSG00000179041/ENSG00000138376…
GO:0007067	mitotic nuclear division	426	2.05823	0.00119332	0.0181447	ENSG00000139350/ENSG00000102760/ENSG00000147400/ENSG00000163611/ENSG00000178996/ENSG00000066279/ENSG00000117724/ENSG00000138160/ENSG00000182263/ENSG00000141198/ENSG00000147874/ENSG00000165476/ENSG00000198887/ENSG00000138182/ENSG00000047410/ENSG00000106299/ENSG00000184445/ENSG00000101972/ENSG00000156970/ENSG00000143924/ENSG00000112742/ENSG00000179041/ENSG00000101144/ENSG00000113580/ENSG00000138778…
GO:0061564	axon development	435	1.59123	0.00119617	0.0181447	ENSG00000165300/ENSG00000121871/ENSG00000106571/ENSG00000112333/ENSG00000104290/ENSG00000140937/ENSG00000148053/ENSG00000066468/ENSG00000145147/ENSG00000124171/ENSG00000067141/ENSG00000170017/ENSG00000135333/ENSG00000108231/ENSG00000137872/ENSG00000126861/ENSG00000148948/ENSG00000171791/ENSG00000007372/ENSG00000011201/ENSG00000183691/ENSG00000123560/ENSG00000138696/ENSG00000092969/ENSG00000133703…
GO:1902532	negative regulation of intracellular signal transduction	437	1.44937	0.0011976	0.0181447	ENSG00000069667/ENSG00000113645/ENSG00000135919/ENSG00000112851/ENSG00000145147/ENSG00000132356/ENSG00000176641/ENSG00000149212/ENSG00000145423/ENSG00000166068/ENSG00000165895/ENSG00000148948/ENSG00000171791/ENSG00000116044/ENSG00000112981/ENSG00000100234/ENSG00000196712/ENSG00000215301/ENSG00000092969/ENSG00000106692/ENSG00000110422/ENSG00000101144/ENSG00000170677/ENSG00000173406/ENSG00000217128…
GO:0010035	response to inorganic substance	428	1.45652	0.00119904	0.0181447	ENSG00000173848/ENSG00000147437/ENSG00000101439/ENSG00000146648/ENSG00000153162/ENSG00000143772/ENSG00000132356/ENSG00000021826/ENSG00000039068/ENSG00000171791/ENSG00000116044/ENSG00000168615/ENSG00000162695/ENSG00000138449/ENSG00000189171/ENSG00000145730/ENSG00000081189/ENSG00000152683/ENSG00000188643/ENSG00000145349/ENSG00000134333/ENSG00000101144/ENSG00000183023/ENSG00000114251/ENSG00000102572…
GO:0016311	dephosphorylation	423	1.6	0.00120337	0.0181447	ENSG00000163629/ENSG00000166068/ENSG00000112319/ENSG00000171791/ENSG00000125845/ENSG00000119698/ENSG00000156475/ENSG00000162407/ENSG00000163485/ENSG00000198729/ENSG00000055332/ENSG00000092969/ENSG00000092978/ENSG00000081189/ENSG00000127947/ENSG00000148660/ENSG00000134318/ENSG00000179295/ENSG00000166949/ENSG00000060237/ENSG00000184007/ENSG00000110075/ENSG00000198252/ENSG00000132334/ENSG00000104331…
GO:0006913	nucleocytoplasmic transport	433	1.82461	0.00120482	0.0181447	ENSG00000146648/ENSG00000153162/ENSG00000148737/ENSG00000106571/ENSG00000095739/ENSG00000155760/ENSG00000145423/ENSG00000104447/ENSG00000154188/ENSG00000039068/ENSG00000145675/ENSG00000135272/ENSG00000114315/ENSG00000107779/ENSG00000165934/ENSG00000196712/ENSG00000083312/ENSG00000092969/ENSG00000047410/ENSG00000196562/ENSG00000082146/ENSG00000102753/ENSG00000157240/ENSG00000179041/ENSG00000138376…
GO:0051962	positive regulation of nervous system development	422	1.54224	0.00120482	0.0181447	ENSG00000165300/ENSG00000121871/ENSG00000135919/ENSG00000153162/ENSG00000186340/ENSG00000106571/ENSG00000150471/ENSG00000104290/ENSG00000148053/ENSG00000106460/ENSG00000196083/ENSG00000145147/ENSG00000100697/ENSG00000171791/ENSG00000007372/ENSG00000116044/ENSG00000125845/ENSG00000066279/ENSG00000198121/ENSG00000114315/ENSG00000158528/ENSG00000105894/ENSG00000138182/ENSG00000064309/ENSG00000081189…
GO:0016570	histone modification	421	1.60497	0.00120627	0.0181447	ENSG00000138795/ENSG00000132356/ENSG00000177565/ENSG00000112319/ENSG00000084093/ENSG00000162601/ENSG00000114166/ENSG00000178691/ENSG00000145349/ENSG00000134371/ENSG00000170142/ENSG00000117000/ENSG00000104517/ENSG00000149311/ENSG00000164190/ENSG00000012048/ENSG00000166164/ENSG00000140455/ENSG00000116539/ENSG00000115464/ENSG00000057935/ENSG00000174579/ENSG00000120533/ENSG00000159267/ENSG00000162409…
GO:1901652	response to peptide	412	1.42468	0.00120773	0.0181447	ENSG00000172380/ENSG00000011405/ENSG00000147437/ENSG00000152661/ENSG00000151422/ENSG00000112851/ENSG00000185650/ENSG00000132356/ENSG00000021826/ENSG00000116745/ENSG00000149212/ENSG00000145675/ENSG00000114166/ENSG00000185591/ENSG00000104312/ENSG00000114450/ENSG00000070018/ENSG00000169047/ENSG00000204406/ENSG00000119912/ENSG00000127314/ENSG00000101144/ENSG00000112964/ENSG00000119729/ENSG00000179295…
GO:0010720	positive regulation of cell development	418	1.48473	0.00121065	0.0181447	ENSG00000173848/ENSG00000135919/ENSG00000153162/ENSG00000106571/ENSG00000104290/ENSG00000148053/ENSG00000106460/ENSG00000196083/ENSG00000145147/ENSG00000150760/ENSG00000080298/ENSG00000100697/ENSG00000171791/ENSG00000007372/ENSG00000116044/ENSG00000125845/ENSG00000066279/ENSG00000198121/ENSG00000114315/ENSG00000158528/ENSG00000105894/ENSG00000138182/ENSG00000064309/ENSG00000081189/ENSG00000143869…
GO:0044089	positive regulation of cellular component biogenesis	415	1.65846	0.00121507	0.0181447	ENSG00000165300/ENSG00000121871/ENSG00000186340/ENSG00000150471/ENSG00000151422/ENSG00000102760/ENSG00000148053/ENSG00000196083/ENSG00000145703/ENSG00000198121/ENSG00000171368/ENSG00000047410/ENSG00000106299/ENSG00000242498/ENSG00000142731/ENSG00000119912/ENSG00000184564/ENSG00000101144/ENSG00000217128/ENSG00000138587/ENSG00000119729/ENSG00000166949/ENSG00000138685/ENSG00000082701/ENSG00000158258…
GO:0009314	response to radiation	409	1.43692	0.00121655	0.0181447	ENSG00000173848/ENSG00000146648/ENSG00000132356/ENSG00000116745/ENSG00000145423/ENSG00000145675/ENSG00000163322/ENSG00000171791/ENSG00000137693/ENSG00000116062/ENSG00000116747/ENSG00000196712/ENSG00000105894/ENSG00000133703/ENSG00000134107/ENSG00000069275/ENSG00000163781/ENSG00000197299/ENSG00000171956/ENSG00000149311/ENSG00000164190/ENSG00000162692/ENSG00000012048/ENSG00000114346/ENSG00000010072…
GO:0000226	microtubule cytoskeleton organization	405	2.04726	0.00121803	0.0181447	ENSG00000104450/ENSG00000101871/ENSG00000129680/ENSG00000151422/ENSG00000065613/ENSG00000118997/ENSG00000164953/ENSG00000147400/ENSG00000163611/ENSG00000007372/ENSG00000135837/ENSG00000186638/ENSG00000066279/ENSG00000138160/ENSG00000182263/ENSG00000122735/ENSG00000147526/ENSG00000147874/ENSG00000114473/ENSG00000156876/ENSG00000111554/ENSG00000171368/ENSG00000047410/ENSG00000143924/ENSG00000142731…
GO:0007389	pattern specification process	408	1.76759	0.00121803	0.0181447	ENSG00000140807/ENSG00000152661/ENSG00000138795/ENSG00000113578/ENSG00000106571/ENSG00000101871/ENSG00000164066/ENSG00000170561/ENSG00000066468/ENSG00000080298/ENSG00000145423/ENSG00000185551/ENSG00000064393/ENSG00000170370/ENSG00000163132/ENSG00000007372/ENSG00000114446/ENSG00000125845/ENSG00000114315/ENSG00000122735/ENSG00000183691/ENSG00000107779/ENSG00000138696/ENSG00000187240/ENSG00000147869…
GO:0001525	angiogenesis	392	1.42143	0.00121951	0.0181447	ENSG00000136960/ENSG00000069667/ENSG00000138795/ENSG00000113578/ENSG00000186340/ENSG00000112333/ENSG00000102760/ENSG00000130066/ENSG00000066468/ENSG00000145147/ENSG00000153904/ENSG00000145423/ENSG00000126016/ENSG00000154188/ENSG00000111961/ENSG00000064393/ENSG00000116044/ENSG00000170989/ENSG00000196712/ENSG00000092969/ENSG00000105894/ENSG00000156427/ENSG00000198435/ENSG00000134318/ENSG00000124212…
GO:0051656	establishment of organelle localization	400	1.51922	0.001221	0.0181447	ENSG00000140022/ENSG00000151422/ENSG00000172575/ENSG00000163611/ENSG00000007372/ENSG00000117724/ENSG00000113615/ENSG00000189171/ENSG00000110975/ENSG00000106299/ENSG00000179041/ENSG00000127314/ENSG00000116473/ENSG00000138778/ENSG00000054523/ENSG00000110075/ENSG00000132842/ENSG00000137807/ENSG00000109062/ENSG00000149311/ENSG00000126787/ENSG00000187122/ENSG00000135521/ENSG00000137804/ENSG00000100644…
GO:0007409	axonogenesis	402	1.59048	0.00122249	0.0181447	ENSG00000165300/ENSG00000121871/ENSG00000106571/ENSG00000112333/ENSG00000104290/ENSG00000140937/ENSG00000148053/ENSG00000066468/ENSG00000145147/ENSG00000124171/ENSG00000067141/ENSG00000170017/ENSG00000135333/ENSG00000108231/ENSG00000137872/ENSG00000126861/ENSG00000148948/ENSG00000171791/ENSG00000007372/ENSG00000011201/ENSG00000183691/ENSG00000138696/ENSG00000092969/ENSG00000133703/ENSG00000133104…
GO:0034470	ncRNA processing	402	1.46079	0.00122249	0.0181447	ENSG00000100697/ENSG00000107614/ENSG00000150773/ENSG00000138050/ENSG00000179041/ENSG00000092847/ENSG00000129317/ENSG00000123908/ENSG00000166949/ENSG00000066654/ENSG00000135698/ENSG00000135521/ENSG00000164346/ENSG00000109534/ENSG00000165832/ENSG00000134744/ENSG00000086189/ENSG00000197223/ENSG00000165732/ENSG00000198860/ENSG00000083520/ENSG00000137760/ENSG00000102786/ENSG00000144736/ENSG00000067533…
GO:0030031	cell projection assembly	380	2.18062	0.00122399	0.0181447	ENSG00000104450/ENSG00000151422/ENSG00000118997/ENSG00000164066/ENSG00000145147/ENSG00000132122/ENSG00000164953/ENSG00000080298/ENSG00000156313/ENSG00000114446/ENSG00000068885/ENSG00000186638/ENSG00000112981/ENSG00000198121/ENSG00000122735/ENSG00000170989/ENSG00000114473/ENSG00000187240/ENSG00000158528/ENSG00000129675/ENSG00000119636/ENSG00000106299/ENSG00000188596/ENSG00000182957/ENSG00000122970…
GO:0010498	proteasomal protein catabolic process	398	1.48299	0.00122549	0.0181447	ENSG00000164953/ENSG00000177565/ENSG00000079387/ENSG00000116044/ENSG00000145604/ENSG00000156970/ENSG00000127870/ENSG00000164197/ENSG00000170677/ENSG00000014123/ENSG00000082701/ENSG00000170142/ENSG00000144747/ENSG00000198087/ENSG00000134982/ENSG00000119318/ENSG00000145428/ENSG00000198833/ENSG00000100505/ENSG00000134758/ENSG00000116030/ENSG00000131263/ENSG00000178502/ENSG00000001084/ENSG00000123124…
GO:0048732	gland development	387	1.57969	0.00122549	0.0181447	ENSG00000138795/ENSG00000135919/ENSG00000101439/ENSG00000146648/ENSG00000106571/ENSG00000162433/ENSG00000100852/ENSG00000066468/ENSG00000021826/ENSG00000039068/ENSG00000171791/ENSG00000163132/ENSG00000007372/ENSG00000125845/ENSG00000114315/ENSG00000183691/ENSG00000107779/ENSG00000196712/ENSG00000092969/ENSG00000105894/ENSG00000128791/ENSG00000196562/ENSG00000133703/ENSG00000166225/ENSG00000145730…
GO:0008380	RNA splicing	385	1.79672	0.00122699	0.0181447	ENSG00000162437/ENSG00000163510/ENSG00000145675/ENSG00000165934/ENSG00000112531/ENSG00000005436/ENSG00000119314/ENSG00000076770/ENSG00000125944/ENSG00000204389/ENSG00000112739/ENSG00000196504/ENSG00000139793/ENSG00000139218/ENSG00000117569/ENSG00000152601/ENSG00000124380/ENSG00000135316/ENSG00000116679/ENSG00000198860/ENSG00000162664/ENSG00000132485/ENSG00000089876/ENSG00000078328/ENSG00000213079…
GO:0042493	response to drug	379	1.42406	0.00122699	0.0181447	ENSG00000008394/ENSG00000165029/ENSG00000101439/ENSG00000146648/ENSG00000104067/ENSG00000162433/ENSG00000114200/ENSG00000104290/ENSG00000021826/ENSG00000145423/ENSG00000039068/ENSG00000171791/ENSG00000170370/ENSG00000116044/ENSG00000084093/ENSG00000117724/ENSG00000092969/ENSG00000105894/ENSG00000004468/ENSG00000145730/ENSG00000157240/ENSG00000081189/ENSG00000134333/ENSG00000113083/ENSG00000127314…
GO:0061458	reproductive system development	385	1.67855	0.00122699	0.0181447	ENSG00000008394/ENSG00000147437/ENSG00000138795/ENSG00000135919/ENSG00000101439/ENSG00000146648/ENSG00000153162/ENSG00000133863/ENSG00000185650/ENSG00000066468/ENSG00000145147/ENSG00000145423/ENSG00000185551/ENSG00000171791/ENSG00000066279/ENSG00000114315/ENSG00000183691/ENSG00000138696/ENSG00000105855/ENSG00000169946/ENSG00000092969/ENSG00000166225/ENSG00000142731/ENSG00000070018/ENSG00000169083…
GO:0009100	glycoprotein metabolic process	376	1.64729	0.00123001	0.0181447	ENSG00000147408/ENSG00000187676/ENSG00000171451/ENSG00000101439/ENSG00000148737/ENSG00000262655/ENSG00000111728/ENSG00000185900/ENSG00000171791/ENSG00000103489/ENSG00000172461/ENSG00000144278/ENSG00000125845/ENSG00000154736/ENSG00000112309/ENSG00000118276/ENSG00000114166/ENSG00000114646/ENSG00000138696/ENSG00000196562/ENSG00000182050/ENSG00000106692/ENSG00000100815/ENSG00000196104/ENSG00000136156…
GO:0018205	peptidyl-lysine modification	389	1.71859	0.00123001	0.0181447	ENSG00000138795/ENSG00000147400/ENSG00000079387/ENSG00000114166/ENSG00000198887/ENSG00000047410/ENSG00000101972/ENSG00000163029/ENSG00000168116/ENSG00000197299/ENSG00000117000/ENSG00000153201/ENSG00000187098/ENSG00000012048/ENSG00000108055/ENSG00000166164/ENSG00000093000/ENSG00000116539/ENSG00000112701/ENSG00000116030/ENSG00000174579/ENSG00000173889/ENSG00000124789/ENSG00000085415/ENSG00000055609…
GO:0048608	reproductive structure development	381	1.67249	0.00123001	0.0181447	ENSG00000008394/ENSG00000147437/ENSG00000138795/ENSG00000135919/ENSG00000101439/ENSG00000146648/ENSG00000153162/ENSG00000133863/ENSG00000185650/ENSG00000066468/ENSG00000145147/ENSG00000145423/ENSG00000185551/ENSG00000171791/ENSG00000066279/ENSG00000114315/ENSG00000183691/ENSG00000138696/ENSG00000105855/ENSG00000169946/ENSG00000092969/ENSG00000166225/ENSG00000142731/ENSG00000070018/ENSG00000169083…
GO:0051493	regulation of cytoskeleton organization	389	1.51828	0.00123001	0.0181447	ENSG00000101871/ENSG00000151422/ENSG00000102760/ENSG00000145147/ENSG00000164953/ENSG00000160551/ENSG00000163611/ENSG00000145703/ENSG00000145675/ENSG00000138160/ENSG00000198121/ENSG00000170989/ENSG00000158528/ENSG00000111554/ENSG00000092969/ENSG00000047410/ENSG00000106299/ENSG00000145730/ENSG00000242498/ENSG00000142731/ENSG00000081189/ENSG00000136108/ENSG00000134318/ENSG00000119729/ENSG00000166949…
GO:0001933	negative regulation of protein phosphorylation	372	1.41809	0.00123153	0.0181447	ENSG00000168675/ENSG00000132846/ENSG00000145147/ENSG00000145423/ENSG00000166068/ENSG00000198947/ENSG00000154188/ENSG00000185551/ENSG00000148948/ENSG00000007372/ENSG00000183691/ENSG00000114166/ENSG00000100234/ENSG00000162407/ENSG00000109762/ENSG00000196712/ENSG00000106692/ENSG00000070018/ENSG00000110422/ENSG00000101144/ENSG00000170677/ENSG00000060237/ENSG00000113448/ENSG00000109062/ENSG00000204104…
GO:0048568	embryonic organ development	390	1.58213	0.00123153	0.0181447	ENSG00000152661/ENSG00000138795/ENSG00000146648/ENSG00000106571/ENSG00000104290/ENSG00000185650/ENSG00000066468/ENSG00000185551/ENSG00000064393/ENSG00000163132/ENSG00000007372/ENSG00000114446/ENSG00000137693/ENSG00000114315/ENSG00000183691/ENSG00000107779/ENSG00000169946/ENSG00000092969/ENSG00000115507/ENSG00000166225/ENSG00000142731/ENSG00000081189/ENSG00000156925/ENSG00000184564/ENSG00000101144…
GO:0043434	response to peptide hormone	377	1.43719	0.00123457	0.0181447	ENSG00000172380/ENSG00000011405/ENSG00000147437/ENSG00000152661/ENSG00000151422/ENSG00000185650/ENSG00000132356/ENSG00000021826/ENSG00000116745/ENSG00000149212/ENSG00000145675/ENSG00000114166/ENSG00000185591/ENSG00000114450/ENSG00000070018/ENSG00000169047/ENSG00000204406/ENSG00000119912/ENSG00000127314/ENSG00000101144/ENSG00000112964/ENSG00000119729/ENSG00000179295/ENSG00000069275/ENSG00000132334…
GO:0044708	single-organism behavior	377	1.48603	0.00123457	0.0181447	ENSG00000165300/ENSG00000152661/ENSG00000135919/ENSG00000101439/ENSG00000146648/ENSG00000128573/ENSG00000144285/ENSG00000112333/ENSG00000114200/ENSG00000148053/ENSG00000185900/ENSG00000064393/ENSG00000171791/ENSG00000100433/ENSG00000196712/ENSG00000163485/ENSG00000105894/ENSG00000133703/ENSG00000204406/ENSG00000081189/ENSG00000165209/ENSG00000184564/ENSG00000196743/ENSG00000164197/ENSG00000173406…
GO:0030900	forebrain development	346	1.91864	0.00123916	0.0181447	ENSG00000165300/ENSG00000172380/ENSG00000138795/ENSG00000146648/ENSG00000128573/ENSG00000106571/ENSG00000112333/ENSG00000148053/ENSG00000066468/ENSG00000145147/ENSG00000165186/ENSG00000039068/ENSG00000185551/ENSG00000170370/ENSG00000163132/ENSG00000007372/ENSG00000125845/ENSG00000066279/ENSG00000198121/ENSG00000196159/ENSG00000114315/ENSG00000183691/ENSG00000147526/ENSG00000107779/ENSG00000187240…
GO:0043161	proteasome-mediated ubiquitin-dependent protein catabolic process	368	1.47999	0.00123916	0.0181447	ENSG00000164953/ENSG00000177565/ENSG00000079387/ENSG00000116044/ENSG00000145604/ENSG00000156970/ENSG00000127870/ENSG00000164197/ENSG00000014123/ENSG00000082701/ENSG00000170142/ENSG00000198087/ENSG00000134982/ENSG00000119318/ENSG00000145428/ENSG00000198833/ENSG00000100505/ENSG00000134758/ENSG00000116030/ENSG00000131263/ENSG00000178502/ENSG00000001084/ENSG00000123124/ENSG00000116406/ENSG00000095787…
GO:0034504	protein localization to nucleus	338	1.63764	0.00124069	0.0181447	ENSG00000146648/ENSG00000153162/ENSG00000106571/ENSG00000095739/ENSG00000155760/ENSG00000145423/ENSG00000104447/ENSG00000154188/ENSG00000039068/ENSG00000145675/ENSG00000163132/ENSG00000135272/ENSG00000114315/ENSG00000107779/ENSG00000196712/ENSG00000083312/ENSG00000092969/ENSG00000047410/ENSG00000196562/ENSG00000102753/ENSG00000157240/ENSG00000171016/ENSG00000101144/ENSG00000133083/ENSG00000166949…
GO:0051052	regulation of DNA metabolic process	341	1.74203	0.00124224	0.0181447	ENSG00000152661/ENSG00000101439/ENSG00000146648/ENSG00000153162/ENSG00000133863/ENSG00000169116/ENSG00000102760/ENSG00000112319/ENSG00000163322/ENSG00000080345/ENSG00000182263/ENSG00000116062/ENSG00000101972/ENSG00000276644/ENSG00000020922/ENSG00000184635/ENSG00000117650/ENSG00000069275/ENSG00000082701/ENSG00000204217/ENSG00000197299/ENSG00000117000/ENSG00000104517/ENSG00000149311/ENSG00000012048…
GO:0006790	sulfur compound metabolic process	337	1.50649	0.00124378	0.0181447	ENSG00000008394/ENSG00000147408/ENSG00000171451/ENSG00000148737/ENSG00000021826/ENSG00000154188/ENSG00000103489/ENSG00000116044/ENSG00000112309/ENSG00000118276/ENSG00000114646/ENSG00000185591/ENSG00000172340/ENSG00000139329/ENSG00000196562/ENSG00000145284/ENSG00000196104/ENSG00000112964/ENSG00000008311/ENSG00000038427/ENSG00000104331/ENSG00000198157/ENSG00000131873/ENSG00000124767/ENSG00000181915…
GO:1903829	positive regulation of cellular protein localization	337	1.56916	0.00124378	0.0181447	ENSG00000146648/ENSG00000153162/ENSG00000148737/ENSG00000106571/ENSG00000132846/ENSG00000095739/ENSG00000145423/ENSG00000039068/ENSG00000145675/ENSG00000171791/ENSG00000169570/ENSG00000114315/ENSG00000107779/ENSG00000196632/ENSG00000092969/ENSG00000105894/ENSG00000138182/ENSG00000047410/ENSG00000196562/ENSG00000143514/ENSG00000198707/ENSG00000166949/ENSG00000132953/ENSG00000126003/ENSG00000137710…
GO:0001503	ossification	343	1.91255	0.00124533	0.0181447	ENSG00000147408/ENSG00000152661/ENSG00000138795/ENSG00000146648/ENSG00000153162/ENSG00000106571/ENSG00000140937/ENSG00000164066/ENSG00000066468/ENSG00000145423/ENSG00000171791/ENSG00000125845/ENSG00000068885/ENSG00000196159/ENSG00000183691/ENSG00000170989/ENSG00000186153/ENSG00000107779/ENSG00000138696/ENSG00000147869/ENSG00000196712/ENSG00000092969/ENSG00000105894/ENSG00000128791/ENSG00000162496…
GO:0048545	response to steroid hormone	351	1.51308	0.00124533	0.0181447	ENSG00000175745/ENSG00000147437/ENSG00000069667/ENSG00000138795/ENSG00000146648/ENSG00000153162/ENSG00000112333/ENSG00000114200/ENSG00000185650/ENSG00000145147/ENSG00000021826/ENSG00000185551/ENSG00000171791/ENSG00000168615/ENSG00000084093/ENSG00000145604/ENSG00000152518/ENSG00000092969/ENSG00000105894/ENSG00000004468/ENSG00000133703/ENSG00000114861/ENSG00000145730/ENSG00000108510/ENSG00000169083…
GO:0031329	regulation of cellular catabolic process	357	1.5304	0.00124688	0.0181447	ENSG00000101439/ENSG00000109686/ENSG00000185650/ENSG00000132356/ENSG00000079387/ENSG00000135870/ENSG00000116044/ENSG00000168615/ENSG00000100234/ENSG00000152518/ENSG00000156970/ENSG00000169047/ENSG00000164197/ENSG00000014123/ENSG00000100354/ENSG00000123908/ENSG00000137710/ENSG00000082701/ENSG00000125944/ENSG00000170142/ENSG00000144747/ENSG00000125107/ENSG00000130203/ENSG00000100644/ENSG00000119318…
GO:0033157	regulation of intracellular protein transport	350	1.59447	0.00124688	0.0181447	ENSG00000146648/ENSG00000153162/ENSG00000148737/ENSG00000106571/ENSG00000132846/ENSG00000095739/ENSG00000155760/ENSG00000145423/ENSG00000154188/ENSG00000039068/ENSG00000145675/ENSG00000169570/ENSG00000135272/ENSG00000114315/ENSG00000107779/ENSG00000196712/ENSG00000138182/ENSG00000047410/ENSG00000196562/ENSG00000157240/ENSG00000138376/ENSG00000101144/ENSG00000198707/ENSG00000179295/ENSG00000166949…
GO:0034248	regulation of cellular amide metabolic process	356	1.75173	0.00124688	0.0181447	ENSG00000146648/ENSG00000185650/ENSG00000177189/ENSG00000132356/ENSG00000100697/ENSG00000135870/ENSG00000116044/ENSG00000152518/ENSG00000112531/ENSG00000055332/ENSG00000215301/ENSG00000047410/ENSG00000092847/ENSG00000100354/ENSG00000123908/ENSG00000166949/ENSG00000104408/ENSG00000125944/ENSG00000125107/ENSG00000090905/ENSG00000130203/ENSG00000113742/ENSG00000134744/ENSG00000163412/ENSG00000198791…
GO:0042176	regulation of protein catabolic process	350	1.49135	0.00124688	0.0181447	ENSG00000140807/ENSG00000152661/ENSG00000135919/ENSG00000146648/ENSG00000109686/ENSG00000079387/ENSG00000116044/ENSG00000168615/ENSG00000100234/ENSG00000156970/ENSG00000155313/ENSG00000138376/ENSG00000164197/ENSG00000014123/ENSG00000166949/ENSG00000114251/ENSG00000137710/ENSG00000082701/ENSG00000170142/ENSG00000144747/ENSG00000130203/ENSG00000134982/ENSG00000119318/ENSG00000198833/ENSG00000134758…
GO:0009101	glycoprotein biosynthetic process	336	1.63454	0.00124844	0.0181447	ENSG00000147408/ENSG00000187676/ENSG00000171451/ENSG00000148737/ENSG00000262655/ENSG00000111728/ENSG00000185900/ENSG00000171791/ENSG00000103489/ENSG00000172461/ENSG00000144278/ENSG00000154736/ENSG00000112309/ENSG00000118276/ENSG00000114166/ENSG00000114646/ENSG00000138696/ENSG00000182050/ENSG00000106692/ENSG00000100815/ENSG00000136156/ENSG00000198162/ENSG00000176542/ENSG00000153989/ENSG00000038427…
GO:0035239	tube morphogenesis	332	1.58088	0.00125156	0.0181447	ENSG00000152661/ENSG00000138795/ENSG00000146648/ENSG00000113578/ENSG00000106571/ENSG00000104290/ENSG00000170561/ENSG00000066468/ENSG00000145147/ENSG00000145423/ENSG00000135333/ENSG00000171791/ENSG00000114446/ENSG00000125845/ENSG00000137693/ENSG00000196159/ENSG00000114315/ENSG00000183691/ENSG00000092969/ENSG00000139292/ENSG00000138182/ENSG00000133703/ENSG00000114861/ENSG00000070018/ENSG00000157240…
GO:0050769	positive regulation of neurogenesis	366	1.449	0.00125156	0.0181447	ENSG00000135919/ENSG00000153162/ENSG00000106571/ENSG00000104290/ENSG00000148053/ENSG00000106460/ENSG00000196083/ENSG00000145147/ENSG00000100697/ENSG00000171791/ENSG00000007372/ENSG00000116044/ENSG00000125845/ENSG00000066279/ENSG00000198121/ENSG00000114315/ENSG00000158528/ENSG00000105894/ENSG00000138182/ENSG00000064309/ENSG00000081189/ENSG00000143869/ENSG00000101144/ENSG00000116473/ENSG00000181690…
GO:0060249	anatomical structure homeostasis	325	1.64098	0.00125628	0.0181447	ENSG00000146648/ENSG00000133863/ENSG00000143195/ENSG00000116745/ENSG00000198947/ENSG00000171791/ENSG00000170989/ENSG00000196712/ENSG00000198887/ENSG00000004468/ENSG00000133703/ENSG00000138376/ENSG00000020922/ENSG00000163029/ENSG00000179295/ENSG00000117650/ENSG00000054598/ENSG00000184613/ENSG00000149311/ENSG00000035928/ENSG00000180694/ENSG00000109534/ENSG00000005893/ENSG00000100644/ENSG00000181085…
GO:0060537	muscle tissue development	329	1.50491	0.00125628	0.0181447	ENSG00000152661/ENSG00000138795/ENSG00000128573/ENSG00000078114/ENSG00000163110/ENSG00000066468/ENSG00000132356/ENSG00000185551/ENSG00000171791/ENSG00000125845/ENSG00000117724/ENSG00000183691/ENSG00000170989/ENSG00000107779/ENSG00000181744/ENSG00000196712/ENSG00000169946/ENSG00000092969/ENSG00000064309/ENSG00000081189/ENSG00000174738/ENSG00000145349/ENSG00000101144/ENSG00000183023/ENSG00000186260…
GO:0006417	regulation of translation	330	1.77379	0.00125945	0.0181447	ENSG00000146648/ENSG00000185650/ENSG00000177189/ENSG00000100697/ENSG00000135870/ENSG00000152518/ENSG00000112531/ENSG00000055332/ENSG00000215301/ENSG00000047410/ENSG00000092847/ENSG00000100354/ENSG00000123908/ENSG00000166949/ENSG00000104408/ENSG00000125944/ENSG00000125107/ENSG00000090905/ENSG00000113742/ENSG00000134744/ENSG00000163412/ENSG00000198791/ENSG00000135316/ENSG00000151806/ENSG00000055917…
GO:0014706	striated muscle tissue development	315	1.49166	0.00126904	0.0181447	ENSG00000152661/ENSG00000138795/ENSG00000128573/ENSG00000078114/ENSG00000163110/ENSG00000066468/ENSG00000132356/ENSG00000185551/ENSG00000171791/ENSG00000125845/ENSG00000117724/ENSG00000183691/ENSG00000170989/ENSG00000107779/ENSG00000181744/ENSG00000196712/ENSG00000169946/ENSG00000092969/ENSG00000064309/ENSG00000081189/ENSG00000174738/ENSG00000145349/ENSG00000101144/ENSG00000183023/ENSG00000186260…
GO:0050673	epithelial cell proliferation	319	1.61305	0.00126904	0.0181447	ENSG00000152661/ENSG00000146648/ENSG00000113578/ENSG00000153162/ENSG00000128573/ENSG00000102760/ENSG00000185650/ENSG00000164066/ENSG00000066468/ENSG00000155760/ENSG00000145423/ENSG00000185551/ENSG00000007372/ENSG00000114446/ENSG00000125845/ENSG00000068885/ENSG00000137693/ENSG00000114315/ENSG00000183691/ENSG00000107779/ENSG00000196712/ENSG00000092969/ENSG00000139292/ENSG00000105894/ENSG00000196562…
GO:1901987	regulation of cell cycle phase transition	312	1.78206	0.00127065	0.0181447	ENSG00000146648/ENSG00000102760/ENSG00000185650/ENSG00000171791/ENSG00000117724/ENSG00000152518/ENSG00000140015/ENSG00000215301/ENSG00000047410/ENSG00000184445/ENSG00000156970/ENSG00000112742/ENSG00000145349/ENSG00000020922/ENSG00000022267/ENSG00000138778/ENSG00000134371/ENSG00000137710/ENSG00000163781/ENSG00000170142/ENSG00000197299/ENSG00000125107/ENSG00000149311/ENSG00000126787/ENSG00000166164…
GO:0001654	eye development	318	1.71538	0.00127389	0.0181447	ENSG00000140807/ENSG00000152661/ENSG00000101439/ENSG00000146648/ENSG00000153162/ENSG00000128573/ENSG00000106571/ENSG00000112333/ENSG00000178573/ENSG00000148053/ENSG00000116745/ENSG00000064393/ENSG00000171791/ENSG00000007372/ENSG00000138696/ENSG00000111554/ENSG00000196712/ENSG00000092969/ENSG00000105894/ENSG00000128791/ENSG00000064309/ENSG00000166225/ENSG00000070018/ENSG00000184564/ENSG00000101144…
GO:0016050	vesicle organization	318	1.52676	0.00127389	0.0181447	ENSG00000165029/ENSG00000135919/ENSG00000152061/ENSG00000067208/ENSG00000171791/ENSG00000178996/ENSG00000113615/ENSG00000085832/ENSG00000110975/ENSG00000106299/ENSG00000143669/ENSG00000110075/ENSG00000132842/ENSG00000144747/ENSG00000198087/ENSG00000121749/ENSG00000089006/ENSG00000131374/ENSG00000100505/ENSG00000108239/ENSG00000039319/ENSG00000154305/ENSG00000163558/ENSG00000099940/ENSG00000147003…
GO:0000375	RNA splicing, via transesterification reactions	295	1.69704	0.00127877	0.0181447	ENSG00000162437/ENSG00000163510/ENSG00000165934/ENSG00000005436/ENSG00000125944/ENSG00000112739/ENSG00000196504/ENSG00000139793/ENSG00000139218/ENSG00000117569/ENSG00000124380/ENSG00000135316/ENSG00000089876/ENSG00000078328/ENSG00000065883/ENSG00000162775/ENSG00000090060/ENSG00000138668/ENSG00000113593/ENSG00000153187/ENSG00000164985/ENSG00000157110/ENSG00000109606/ENSG00000126698/ENSG00000100941…
GO:0003002	regionalization	311	1.66963	0.00127877	0.0181447	ENSG00000140807/ENSG00000138795/ENSG00000113578/ENSG00000106571/ENSG00000164066/ENSG00000170561/ENSG00000066468/ENSG00000145423/ENSG00000185551/ENSG00000064393/ENSG00000170370/ENSG00000163132/ENSG00000007372/ENSG00000114446/ENSG00000125845/ENSG00000114315/ENSG00000183691/ENSG00000107779/ENSG00000138696/ENSG00000187240/ENSG00000147869/ENSG00000115507/ENSG00000064309/ENSG00000166225/ENSG00000070018…
GO:0060562	epithelial tube morphogenesis	295	1.61944	0.00127877	0.0181447	ENSG00000152661/ENSG00000138795/ENSG00000113578/ENSG00000106571/ENSG00000104290/ENSG00000170561/ENSG00000066468/ENSG00000145147/ENSG00000145423/ENSG00000135333/ENSG00000171791/ENSG00000114446/ENSG00000125845/ENSG00000137693/ENSG00000196159/ENSG00000114315/ENSG00000183691/ENSG00000092969/ENSG00000139292/ENSG00000138182/ENSG00000133703/ENSG00000114861/ENSG00000070018/ENSG00000157240/ENSG00000081189…
GO:0007059	chromosome segregation	310	2.23368	0.00128041	0.0181447	ENSG00000133863/ENSG00000160551/ENSG00000163611/ENSG00000117724/ENSG00000138160/ENSG00000215301/ENSG00000198887/ENSG00000047410/ENSG00000184445/ENSG00000101972/ENSG00000156970/ENSG00000112742/ENSG00000179041/ENSG00000020922/ENSG00000113580/ENSG00000163029/ENSG00000138778/ENSG00000124486/ENSG00000145241/ENSG00000117650/ENSG00000148773/ENSG00000162669/ENSG00000137807/ENSG00000130779/ENSG00000153201…
GO:1901990	regulation of mitotic cell cycle phase transition	294	1.76757	0.00128041	0.0181447	ENSG00000146648/ENSG00000102760/ENSG00000185650/ENSG00000171791/ENSG00000117724/ENSG00000152518/ENSG00000140015/ENSG00000215301/ENSG00000047410/ENSG00000184445/ENSG00000156970/ENSG00000112742/ENSG00000145349/ENSG00000020922/ENSG00000022267/ENSG00000138778/ENSG00000134371/ENSG00000137710/ENSG00000163781/ENSG00000170142/ENSG00000197299/ENSG00000125107/ENSG00000149311/ENSG00000126787/ENSG00000166164…
GO:0007265	Ras protein signal transduction	306	1.4992	0.00128205	0.0181447	ENSG00000173848/ENSG00000165029/ENSG00000100852/ENSG00000172575/ENSG00000143772/ENSG00000120278/ENSG00000165895/ENSG00000198121/ENSG00000196712/ENSG00000129675/ENSG00000092969/ENSG00000123728/ENSG00000133703/ENSG00000182957/ENSG00000196914/ENSG00000145349/ENSG00000127314/ENSG00000116473/ENSG00000134318/ENSG00000109756/ENSG00000046889/ENSG00000116191/ENSG00000158987/ENSG00000137710/ENSG00000138685…
GO:0032388	positive regulation of intracellular transport	268	1.58351	0.00128205	0.0181447	ENSG00000146648/ENSG00000153162/ENSG00000148737/ENSG00000106571/ENSG00000132846/ENSG00000095739/ENSG00000145423/ENSG00000039068/ENSG00000145675/ENSG00000169570/ENSG00000114315/ENSG00000107779/ENSG00000138182/ENSG00000047410/ENSG00000196562/ENSG00000198707/ENSG00000166949/ENSG00000132953/ENSG00000126003/ENSG00000137710/ENSG00000082701/ENSG00000164188/ENSG00000137770/ENSG00000104517/ENSG00000114346…
GO:0001667	ameboidal-type cell migration	309	1.52439	0.0012837	0.0181447	ENSG00000136960/ENSG00000138795/ENSG00000113578/ENSG00000112333/ENSG00000151422/ENSG00000102760/ENSG00000145147/ENSG00000150760/ENSG00000126016/ENSG00000154188/ENSG00000137872/ENSG00000111961/ENSG00000185551/ENSG00000116044/ENSG00000168615/ENSG00000147869/ENSG00000196712/ENSG00000092969/ENSG00000114861/ENSG00000156427/ENSG00000183023/ENSG00000134318/ENSG00000179295/ENSG00000114251/ENSG00000001631…
GO:0007178	transmembrane receptor protein serine/threonine kinase signaling pathway	296	1.71752	0.0012837	0.0181447	ENSG00000138795/ENSG00000153162/ENSG00000168675/ENSG00000095739/ENSG00000067141/ENSG00000145423/ENSG00000064393/ENSG00000163132/ENSG00000125845/ENSG00000168615/ENSG00000114315/ENSG00000183691/ENSG00000107779/ENSG00000138696/ENSG00000109762/ENSG00000147869/ENSG00000092969/ENSG00000128791/ENSG00000133104/ENSG00000157240/ENSG00000112742/ENSG00000197323/ENSG00000143869/ENSG00000101144/ENSG00000124486…
GO:0048511	rhythmic process	296	1.70612	0.0012837	0.0181447	ENSG00000147437/ENSG00000069667/ENSG00000101439/ENSG00000146648/ENSG00000148053/ENSG00000123095/ENSG00000145147/ENSG00000132356/ENSG00000116745/ENSG00000171791/ENSG00000106546/ENSG00000114166/ENSG00000138696/ENSG00000185591/ENSG00000163485/ENSG00000092969/ENSG00000105894/ENSG00000145730/ENSG00000174738/ENSG00000134318/ENSG00000134107/ENSG00000054598/ENSG00000082701/ENSG00000125944/ENSG00000184408…
GO:0051056	regulation of small GTPase mediated signal transduction	284	1.53127	0.0012837	0.0181447	ENSG00000173848/ENSG00000165029/ENSG00000100852/ENSG00000145147/ENSG00000172575/ENSG00000143772/ENSG00000120278/ENSG00000126016/ENSG00000165895/ENSG00000198121/ENSG00000196712/ENSG00000129675/ENSG00000092969/ENSG00000064309/ENSG00000133703/ENSG00000182957/ENSG00000196914/ENSG00000145819/ENSG00000145349/ENSG00000046889/ENSG00000119729/ENSG00000116191/ENSG00000137710/ENSG00000114790/ENSG00000136895…
GO:0007034	vacuolar transport	269	1.58725	0.00128535	0.0181447	ENSG00000165029/ENSG00000106460/ENSG00000067208/ENSG00000198774/ENSG00000178996/ENSG00000085832/ENSG00000197969/ENSG00000213047/ENSG00000168172/ENSG00000206418/ENSG00000143669/ENSG00000133083/ENSG00000116127/ENSG00000137710/ENSG00000132842/ENSG00000104497/ENSG00000135968/ENSG00000089006/ENSG00000131374/ENSG00000077522/ENSG00000039319/ENSG00000205302/ENSG00000100568/ENSG00000100030/ENSG00000112335…
GO:0043010	camera-type eye development	277	1.56504	0.00128535	0.0181447	ENSG00000152661/ENSG00000146648/ENSG00000128573/ENSG00000106571/ENSG00000112333/ENSG00000178573/ENSG00000148053/ENSG00000116745/ENSG00000064393/ENSG00000007372/ENSG00000138696/ENSG00000111554/ENSG00000196712/ENSG00000092969/ENSG00000105894/ENSG00000128791/ENSG00000064309/ENSG00000166225/ENSG00000070018/ENSG00000184564/ENSG00000101144/ENSG00000166949/ENSG00000136603/ENSG00000049449/ENSG00000054598…
GO:0050678	regulation of epithelial cell proliferation	269	1.75243	0.00128535	0.0181447	ENSG00000152661/ENSG00000146648/ENSG00000113578/ENSG00000153162/ENSG00000128573/ENSG00000102760/ENSG00000185650/ENSG00000164066/ENSG00000066468/ENSG00000155760/ENSG00000145423/ENSG00000185551/ENSG00000007372/ENSG00000114446/ENSG00000125845/ENSG00000068885/ENSG00000137693/ENSG00000114315/ENSG00000183691/ENSG00000107779/ENSG00000196712/ENSG00000092969/ENSG00000105894/ENSG00000196562/ENSG00000166225…
GO:0072001	renal system development	269	1.66306	0.00128535	0.0181447	ENSG00000113578/ENSG00000153162/ENSG00000106571/ENSG00000170561/ENSG00000066468/ENSG00000145147/ENSG00000135333/ENSG00000154188/ENSG00000171791/ENSG00000170370/ENSG00000125845/ENSG00000137693/ENSG00000117724/ENSG00000196159/ENSG00000114315/ENSG00000183691/ENSG00000147869/ENSG00000196712/ENSG00000092969/ENSG00000139292/ENSG00000196562/ENSG00000081189/ENSG00000171016/ENSG00000101144/ENSG00000116962…
GO:0051170	nuclear import	273	1.72981	0.001287	0.0181447	ENSG00000146648/ENSG00000153162/ENSG00000106571/ENSG00000095739/ENSG00000155760/ENSG00000145423/ENSG00000104447/ENSG00000154188/ENSG00000039068/ENSG00000145675/ENSG00000135272/ENSG00000114315/ENSG00000107779/ENSG00000196712/ENSG00000083312/ENSG00000092969/ENSG00000047410/ENSG00000196562/ENSG00000102753/ENSG00000157240/ENSG00000101144/ENSG00000166949/ENSG00000205339/ENSG00000082701/ENSG00000186432…
GO:0001701	in utero embryonic development	305	1.83279	0.00128866	0.0181447	ENSG00000152661/ENSG00000138795/ENSG00000146648/ENSG00000106571/ENSG00000104067/ENSG00000185650/ENSG00000066468/ENSG00000126016/ENSG00000154188/ENSG00000185551/ENSG00000163132/ENSG00000125845/ENSG00000114315/ENSG00000183691/ENSG00000107779/ENSG00000169946/ENSG00000142731/ENSG00000169083/ENSG00000204852/ENSG00000101144/ENSG00000154727/ENSG00000166949/ENSG00000136603/ENSG00000146374/ENSG00000117650…
GO:0006260	DNA replication	281	1.97002	0.00128866	0.0181447	ENSG00000101439/ENSG00000146648/ENSG00000153162/ENSG00000166801/ENSG00000125885/ENSG00000009413/ENSG00000101972/ENSG00000276644/ENSG00000138376/ENSG00000020922/ENSG00000187109/ENSG00000069275/ENSG00000163781/ENSG00000197299/ENSG00000149311/ENSG00000035928/ENSG00000012048/ENSG00000108055/ENSG00000153250/ENSG00000136492/ENSG00000133302/ENSG00000122008/ENSG00000198056/ENSG00000062650/ENSG00000077097…
GO:0031098	stress-activated protein kinase signaling cascade	240	1.61438	0.00128866	0.0181447	ENSG00000101871/ENSG00000185650/ENSG00000055208/ENSG00000172575/ENSG00000169967/ENSG00000155760/ENSG00000160551/ENSG00000145423/ENSG00000111961/ENSG00000064393/ENSG00000125845/ENSG00000135272/ENSG00000104312/ENSG00000129675/ENSG00000055332/ENSG00000092969/ENSG00000106692/ENSG00000110422/ENSG00000154310/ENSG00000127863/ENSG00000114251/ENSG00000135744/ENSG00000109458/ENSG00000197372/ENSG00000011566…
GO:0032147	activation of protein kinase activity	281	1.57242	0.00128866	0.0181447	ENSG00000146648/ENSG00000113578/ENSG00000102760/ENSG00000055208/ENSG00000132356/ENSG00000169967/ENSG00000154188/ENSG00000125845/ENSG00000135272/ENSG00000168615/ENSG00000198121/ENSG00000141198/ENSG00000104312/ENSG00000163485/ENSG00000055332/ENSG00000092969/ENSG00000082146/ENSG00000166225/ENSG00000116473/ENSG00000112964/ENSG00000179295/ENSG00000154310/ENSG00000060237/ENSG00000114251/ENSG00000138685…
GO:0045787	positive regulation of cell cycle	302	1.65882	0.00128866	0.0181447	ENSG00000146648/ENSG00000112333/ENSG00000102760/ENSG00000066468/ENSG00000163132/ENSG00000114315/ENSG00000164219/ENSG00000215301/ENSG00000198887/ENSG00000092969/ENSG00000138182/ENSG00000047410/ENSG00000142731/ENSG00000070018/ENSG00000112237/ENSG00000134318/ENSG00000179295/ENSG00000114251/ENSG00000137710/ENSG00000137807/ENSG00000125107/ENSG00000065243/ENSG00000149311/ENSG00000198157/ENSG00000176390…
GO:0048193	Golgi vesicle transport	302	1.63504	0.00128866	0.0181447	ENSG00000138160/ENSG00000113615/ENSG00000187240/ENSG00000085832/ENSG00000102218/ENSG00000197969/ENSG00000100815/ENSG00000157214/ENSG00000173230/ENSG00000182158/ENSG00000138778/ENSG00000110075/ENSG00000137807/ENSG00000135968/ENSG00000172007/ENSG00000070367/ENSG00000164597/ENSG00000154305/ENSG00000163558/ENSG00000121621/ENSG00000184500/ENSG00000205302/ENSG00000100568/ENSG00000136152/ENSG00000155511…
GO:0060271	cilium morphogenesis	240	2.31926	0.00128866	0.0181447	ENSG00000104450/ENSG00000118997/ENSG00000164066/ENSG00000132122/ENSG00000164953/ENSG00000080298/ENSG00000156313/ENSG00000114446/ENSG00000068885/ENSG00000186638/ENSG00000112981/ENSG00000122735/ENSG00000114473/ENSG00000187240/ENSG00000116747/ENSG00000166454/ENSG00000119636/ENSG00000188596/ENSG00000122970/ENSG00000204852/ENSG00000118965/ENSG00000138587/ENSG00000198707/ENSG00000152582/ENSG00000111834…
GO:0000377	RNA splicing, via transesterification reactions with bulged adenosine as nucleophile	291	1.67111	0.00129199	0.0181447	ENSG00000162437/ENSG00000163510/ENSG00000165934/ENSG00000005436/ENSG00000125944/ENSG00000112739/ENSG00000196504/ENSG00000139793/ENSG00000139218/ENSG00000117569/ENSG00000124380/ENSG00000135316/ENSG00000089876/ENSG00000078328/ENSG00000065883/ENSG00000162775/ENSG00000090060/ENSG00000138668/ENSG00000113593/ENSG00000153187/ENSG00000164985/ENSG00000157110/ENSG00000109606/ENSG00000126698/ENSG00000100941…
GO:0000398	mRNA splicing, via spliceosome	291	1.67111	0.00129199	0.0181447	ENSG00000162437/ENSG00000163510/ENSG00000165934/ENSG00000005436/ENSG00000125944/ENSG00000112739/ENSG00000196504/ENSG00000139793/ENSG00000139218/ENSG00000117569/ENSG00000124380/ENSG00000135316/ENSG00000089876/ENSG00000078328/ENSG00000065883/ENSG00000162775/ENSG00000090060/ENSG00000138668/ENSG00000113593/ENSG00000153187/ENSG00000164985/ENSG00000157110/ENSG00000109606/ENSG00000126698/ENSG00000100941…
GO:0001655	urogenital system development	304	1.63961	0.00129199	0.0181447	ENSG00000113578/ENSG00000153162/ENSG00000106571/ENSG00000170561/ENSG00000066468/ENSG00000145147/ENSG00000135333/ENSG00000154188/ENSG00000171791/ENSG00000170370/ENSG00000125845/ENSG00000137693/ENSG00000117724/ENSG00000196159/ENSG00000114315/ENSG00000183691/ENSG00000147869/ENSG00000196712/ENSG00000092969/ENSG00000139292/ENSG00000196562/ENSG00000166225/ENSG00000081189/ENSG00000169083/ENSG00000171016…
GO:0010927	cellular component assembly involved in morphogenesis	291	2.20661	0.00129199	0.0181447	ENSG00000104450/ENSG00000078114/ENSG00000118997/ENSG00000164066/ENSG00000132122/ENSG00000164953/ENSG00000080298/ENSG00000156313/ENSG00000100697/ENSG00000114446/ENSG00000068885/ENSG00000186638/ENSG00000112981/ENSG00000122735/ENSG00000114473/ENSG00000187240/ENSG00000119636/ENSG00000188596/ENSG00000122970/ENSG00000081189/ENSG00000118965/ENSG00000138587/ENSG00000198707/ENSG00000152582/ENSG00000111834…
GO:0017038	protein import	304	1.67319	0.00129199	0.0181447	ENSG00000146648/ENSG00000153162/ENSG00000106571/ENSG00000095739/ENSG00000155760/ENSG00000145423/ENSG00000104447/ENSG00000154188/ENSG00000039068/ENSG00000145675/ENSG00000135272/ENSG00000114315/ENSG00000107779/ENSG00000196712/ENSG00000083312/ENSG00000092969/ENSG00000047410/ENSG00000196562/ENSG00000102753/ENSG00000157240/ENSG00000166128/ENSG00000101144/ENSG00000166949/ENSG00000205339/ENSG00000082701…
GO:0030111	regulation of Wnt signaling pathway	304	1.7536	0.00129199	0.0181447	ENSG00000140807/ENSG00000138795/ENSG00000106483/ENSG00000148737/ENSG00000106571/ENSG00000132846/ENSG00000169218/ENSG00000095739/ENSG00000066468/ENSG00000145423/ENSG00000125845/ENSG00000135272/ENSG00000068885/ENSG00000137693/ENSG00000066279/ENSG00000183691/ENSG00000186153/ENSG00000162407/ENSG00000139292/ENSG00000196562/ENSG00000070018/ENSG00000157240/ENSG00000198435/ENSG00000134371/ENSG00000183579…
GO:0006310	DNA recombination	238	1.81193	0.00129366	0.0181447	ENSG00000138795/ENSG00000133863/ENSG00000182263/ENSG00000116062/ENSG00000198887/ENSG00000125885/ENSG00000138376/ENSG00000020922/ENSG00000163029/ENSG00000162669/ENSG00000069275/ENSG00000197299/ENSG00000149311/ENSG00000035928/ENSG00000012048/ENSG00000136492/ENSG00000114933/ENSG00000134758/ENSG00000253729/ENSG00000198056/ENSG00000168152/ENSG00000156384/ENSG00000197275/ENSG00000077097/ENSG00000196584…
GO:0098813	nuclear chromosome segregation	263	2.20869	0.00129366	0.0181447	ENSG00000133863/ENSG00000160551/ENSG00000163611/ENSG00000117724/ENSG00000198887/ENSG00000047410/ENSG00000184445/ENSG00000101972/ENSG00000156970/ENSG00000112742/ENSG00000179041/ENSG00000020922/ENSG00000138778/ENSG00000145241/ENSG00000117650/ENSG00000162669/ENSG00000137807/ENSG00000130779/ENSG00000153201/ENSG00000149311/ENSG00000164190/ENSG00000126787/ENSG00000108055/ENSG00000114346/ENSG00000137804…
GO:0060070	canonical Wnt signaling pathway	289	1.69964	0.00129534	0.0181447	ENSG00000140807/ENSG00000138795/ENSG00000106483/ENSG00000148737/ENSG00000106571/ENSG00000132846/ENSG00000169218/ENSG00000104290/ENSG00000095739/ENSG00000066468/ENSG00000155760/ENSG00000145423/ENSG00000177565/ENSG00000125845/ENSG00000137693/ENSG00000066279/ENSG00000183691/ENSG00000162407/ENSG00000139292/ENSG00000196562/ENSG00000070018/ENSG00000157240/ENSG00000198435/ENSG00000183579/ENSG00000166949…
GO:0000209	protein polyubiquitination	245	1.61599	0.00129702	0.0181447	ENSG00000176641/ENSG00000111961/ENSG00000171791/ENSG00000132256/ENSG00000145604/ENSG00000132388/ENSG00000127870/ENSG00000138376/ENSG00000164197/ENSG00000170142/ENSG00000104517/ENSG00000012048/ENSG00000134758/ENSG00000131263/ENSG00000182247/ENSG00000186660/ENSG00000114423/ENSG00000112234/ENSG00000152242/ENSG00000164162/ENSG00000134900/ENSG00000165406/ENSG00000122257/ENSG00000146414/ENSG00000036257…
GO:0071103	DNA conformation change	245	1.8448	0.00129702	0.0181447	ENSG00000147400/ENSG00000215301/ENSG00000047410/ENSG00000153922/ENSG00000020922/ENSG00000187109/ENSG00000129534/ENSG00000145241/ENSG00000197299/ENSG00000143401/ENSG00000131778/ENSG00000137804/ENSG00000119969/ENSG00000116539/ENSG00000113810/ENSG00000119318/ENSG00000142856/ENSG00000136492/ENSG00000111875/ENSG00000145907/ENSG00000189060/ENSG00000136824/ENSG00000062650/ENSG00000197275/ENSG00000166451…
GO:0001822	kidney development	255	1.64795	0.0012987	0.0181447	ENSG00000113578/ENSG00000153162/ENSG00000106571/ENSG00000170561/ENSG00000066468/ENSG00000145147/ENSG00000135333/ENSG00000154188/ENSG00000171791/ENSG00000125845/ENSG00000137693/ENSG00000117724/ENSG00000196159/ENSG00000114315/ENSG00000183691/ENSG00000147869/ENSG00000196712/ENSG00000092969/ENSG00000196562/ENSG00000081189/ENSG00000171016/ENSG00000101144/ENSG00000116962/ENSG00000198707/ENSG00000166949…
GO:0006606	protein import into nucleus	255	1.73598	0.0012987	0.0181447	ENSG00000146648/ENSG00000153162/ENSG00000106571/ENSG00000095739/ENSG00000155760/ENSG00000145423/ENSG00000104447/ENSG00000154188/ENSG00000039068/ENSG00000145675/ENSG00000135272/ENSG00000114315/ENSG00000107779/ENSG00000196712/ENSG00000083312/ENSG00000092969/ENSG00000047410/ENSG00000196562/ENSG00000102753/ENSG00000157240/ENSG00000101144/ENSG00000166949/ENSG00000205339/ENSG00000082701/ENSG00000186432…
GO:0007009	plasma membrane organization	254	1.64356	0.0012987	0.0181447	ENSG00000039068/ENSG00000145675/ENSG00000132294/ENSG00000196159/ENSG00000118473/ENSG00000196632/ENSG00000092969/ENSG00000106299/ENSG00000070018/ENSG00000169083/ENSG00000114698/ENSG00000134318/ENSG00000109756/ENSG00000119729/ENSG00000154310/ENSG00000158987/ENSG00000072415/ENSG00000137710/ENSG00000082397/ENSG00000109062/ENSG00000130779/ENSG00000158457/ENSG00000077522/ENSG00000170558/ENSG00000166257…
GO:0016197	endosomal transport	242	1.5874	0.0012987	0.0181447	ENSG00000165029/ENSG00000067208/ENSG00000198774/ENSG00000178996/ENSG00000085832/ENSG00000197969/ENSG00000213047/ENSG00000168172/ENSG00000206418/ENSG00000143669/ENSG00000133083/ENSG00000116127/ENSG00000137710/ENSG00000104497/ENSG00000135968/ENSG00000089006/ENSG00000131374/ENSG00000077522/ENSG00000039319/ENSG00000205302/ENSG00000100568/ENSG00000100030/ENSG00000112335/ENSG00000175582/ENSG00000053770…
GO:0044744	protein targeting to nucleus	255	1.73598	0.0012987	0.0181447	ENSG00000146648/ENSG00000153162/ENSG00000106571/ENSG00000095739/ENSG00000155760/ENSG00000145423/ENSG00000104447/ENSG00000154188/ENSG00000039068/ENSG00000145675/ENSG00000135272/ENSG00000114315/ENSG00000107779/ENSG00000196712/ENSG00000083312/ENSG00000092969/ENSG00000047410/ENSG00000196562/ENSG00000102753/ENSG00000157240/ENSG00000101144/ENSG00000166949/ENSG00000205339/ENSG00000082701/ENSG00000186432…
GO:1902593	single-organism nuclear import	255	1.73598	0.0012987	0.0181447	ENSG00000146648/ENSG00000153162/ENSG00000106571/ENSG00000095739/ENSG00000155760/ENSG00000145423/ENSG00000104447/ENSG00000154188/ENSG00000039068/ENSG00000145675/ENSG00000135272/ENSG00000114315/ENSG00000107779/ENSG00000196712/ENSG00000083312/ENSG00000092969/ENSG00000047410/ENSG00000196562/ENSG00000102753/ENSG00000157240/ENSG00000101144/ENSG00000166949/ENSG00000205339/ENSG00000082701/ENSG00000186432…
GO:0006470	protein dephosphorylation	257	1.70036	0.00130039	0.0181447	ENSG00000163629/ENSG00000112319/ENSG00000171791/ENSG00000119698/ENSG00000156475/ENSG00000162407/ENSG00000163485/ENSG00000198729/ENSG00000055332/ENSG00000127947/ENSG00000148660/ENSG00000134318/ENSG00000179295/ENSG00000184007/ENSG00000110075/ENSG00000198252/ENSG00000132334/ENSG00000073711/ENSG00000221914/ENSG00000106278/ENSG00000137770/ENSG00000128989/ENSG00000153707/ENSG00000126787/ENSG00000175175…
GO:0044843	cell cycle G1/S phase transition	235	1.92911	0.00130039	0.0181447	ENSG00000146648/ENSG00000102760/ENSG00000171791/ENSG00000145604/ENSG00000215301/ENSG00000125885/ENSG00000166266/ENSG00000145349/ENSG00000022267/ENSG00000134371/ENSG00000148660/ENSG00000137710/ENSG00000125107/ENSG00000228716/ENSG00000149311/ENSG00000176390/ENSG00000166164/ENSG00000162493/ENSG00000198791/ENSG00000103342/ENSG00000253729/ENSG00000172716/ENSG00000149308/ENSG00000182247/ENSG00000198056…
GO:0030522	intracellular receptor signaling pathway	253	1.66177	0.00130378	0.0181447	ENSG00000175745/ENSG00000069667/ENSG00000112851/ENSG00000055208/ENSG00000185551/ENSG00000106546/ENSG00000145604/ENSG00000104312/ENSG00000162496/ENSG00000114861/ENSG00000108510/ENSG00000169083/ENSG00000127870/ENSG00000174738/ENSG00000113580/ENSG00000014123/ENSG00000124212/ENSG00000196792/ENSG00000125107/ENSG00000204389/ENSG00000104517/ENSG00000012048/ENSG00000180530/ENSG00000172817/ENSG00000143970…
GO:0072331	signal transduction by p53 class mediator	253	1.65479	0.00130378	0.0181447	ENSG00000102760/ENSG00000132356/ENSG00000166068/ENSG00000064393/ENSG00000163132/ENSG00000186153/ENSG00000143514/ENSG00000138376/ENSG00000020922/ENSG00000151789/ENSG00000163781/ENSG00000197299/ENSG00000125107/ENSG00000149311/ENSG00000012048/ENSG00000166164/ENSG00000136492/ENSG00000198791/ENSG00000064313/ENSG00000172667/ENSG00000163565/ENSG00000162409/ENSG00000122779/ENSG00000135679/ENSG00000111596…
GO:0060828	regulation of canonical Wnt signaling pathway	234	1.70077	0.0013089	0.0181447	ENSG00000140807/ENSG00000138795/ENSG00000106483/ENSG00000148737/ENSG00000106571/ENSG00000132846/ENSG00000169218/ENSG00000095739/ENSG00000066468/ENSG00000145423/ENSG00000125845/ENSG00000137693/ENSG00000066279/ENSG00000183691/ENSG00000139292/ENSG00000196562/ENSG00000070018/ENSG00000157240/ENSG00000198435/ENSG00000183579/ENSG00000146374/ENSG00000114251/ENSG00000082701/ENSG00000101109/ENSG00000104517…
GO:0007018	microtubule-based movement	223	1.85791	0.00131926	0.0181447	ENSG00000064199/ENSG00000118997/ENSG00000172575/ENSG00000080298/ENSG00000156313/ENSG00000114446/ENSG00000186638/ENSG00000112981/ENSG00000138160/ENSG00000122735/ENSG00000187240/ENSG00000138182/ENSG00000188596/ENSG00000122970/ENSG00000118965/ENSG00000115423/ENSG00000138778/ENSG00000054523/ENSG00000111834/ENSG00000129295/ENSG00000132842/ENSG00000137807/ENSG00000204104/ENSG00000145075/ENSG00000126777…
GO:0050808	synapse organization	225	1.68151	0.00131926	0.0181447	ENSG00000165300/ENSG00000121871/ENSG00000186340/ENSG00000150471/ENSG00000148053/ENSG00000163110/ENSG00000196083/ENSG00000152818/ENSG00000135333/ENSG00000039068/ENSG00000188153/ENSG00000158528/ENSG00000272674/ENSG00000105894/ENSG00000113205/ENSG00000157240/ENSG00000081189/ENSG00000184564/ENSG00000114251/ENSG00000069188/ENSG00000158258/ENSG00000130203/ENSG00000153707/ENSG00000187122/ENSG00000162761…
GO:0090068	positive regulation of cell cycle process	223	1.6541	0.00131926	0.0181447	ENSG00000102760/ENSG00000163132/ENSG00000215301/ENSG00000198887/ENSG00000138182/ENSG00000047410/ENSG00000142731/ENSG00000134318/ENSG00000114251/ENSG00000137710/ENSG00000137807/ENSG00000125107/ENSG00000065243/ENSG00000149311/ENSG00000176390/ENSG00000171132/ENSG00000126787/ENSG00000012048/ENSG00000114346/ENSG00000137804/ENSG00000133302/ENSG00000198791/ENSG00000182247/ENSG00000166263/ENSG00000169375…
GO:0040029	regulation of gene expression, epigenetic	227	1.73968	0.001321	0.0181447	ENSG00000146648/ENSG00000100697/ENSG00000139154/ENSG00000114166/ENSG00000178691/ENSG00000092847/ENSG00000100354/ENSG00000123908/ENSG00000166949/ENSG00000198160/ENSG00000082701/ENSG00000125107/ENSG00000090905/ENSG00000012048/ENSG00000119969/ENSG00000134744/ENSG00000156802/ENSG00000198791/ENSG00000124795/ENSG00000111875/ENSG00000165732/ENSG00000131263/ENSG00000163565/ENSG00000169375/ENSG00000115750…
GO:0044782	cilium organization	227	2.26146	0.001321	0.0181447	ENSG00000104450/ENSG00000118997/ENSG00000164066/ENSG00000132122/ENSG00000164953/ENSG00000080298/ENSG00000156313/ENSG00000114446/ENSG00000068885/ENSG00000186638/ENSG00000112981/ENSG00000122735/ENSG00000114473/ENSG00000187240/ENSG00000119636/ENSG00000188596/ENSG00000122970/ENSG00000118965/ENSG00000138587/ENSG00000198707/ENSG00000152582/ENSG00000111834/ENSG00000116127/ENSG00000129295/ENSG00000174799…
GO:0000075	cell cycle checkpoint	219	1.82908	0.0013245	0.0181447	ENSG00000102760/ENSG00000160551/ENSG00000163322/ENSG00000117724/ENSG00000047410/ENSG00000184445/ENSG00000156970/ENSG00000112742/ENSG00000020922/ENSG00000179295/ENSG00000163781/ENSG00000197299/ENSG00000125107/ENSG00000149311/ENSG00000012048/ENSG00000134982/ENSG00000136492/ENSG00000133302/ENSG00000198791/ENSG00000253729/ENSG00000182923/ENSG00000075711/ENSG00000095787/ENSG00000077097/ENSG00000040275…
GO:0071824	protein-DNA complex subunit organization	222	1.76472	0.0013245	0.0181447	ENSG00000147400/ENSG00000117724/ENSG00000189079/ENSG00000276644/ENSG00000126733/ENSG00000138778/ENSG00000187109/ENSG00000129534/ENSG00000145241/ENSG00000143401/ENSG00000131778/ENSG00000119969/ENSG00000119318/ENSG00000142856/ENSG00000112701/ENSG00000171681/ENSG00000111875/ENSG00000064313/ENSG00000189060/ENSG00000166451/ENSG00000196584/ENSG00000115750/ENSG00000102384/ENSG00000134480/ENSG00000123219…
GO:0021537	telencephalon development	221	1.79231	0.00132626	0.0181447	ENSG00000165300/ENSG00000172380/ENSG00000138795/ENSG00000146648/ENSG00000128573/ENSG00000106571/ENSG00000112333/ENSG00000148053/ENSG00000145147/ENSG00000170370/ENSG00000007372/ENSG00000125845/ENSG00000066279/ENSG00000198121/ENSG00000196159/ENSG00000114315/ENSG00000147526/ENSG00000196712/ENSG00000064309/ENSG00000070018/ENSG00000081189/ENSG00000204852/ENSG00000183023/ENSG00000173406/ENSG00000114251…
GO:0061448	connective tissue development	218	1.82738	0.00132626	0.0181447	ENSG00000147408/ENSG00000153162/ENSG00000106571/ENSG00000178573/ENSG00000134532/ENSG00000145423/ENSG00000177565/ENSG00000104447/ENSG00000163132/ENSG00000125845/ENSG00000068885/ENSG00000183691/ENSG00000107779/ENSG00000138696/ENSG00000105855/ENSG00000147869/ENSG00000092969/ENSG00000139329/ENSG00000196562/ENSG00000133104/ENSG00000156427/ENSG00000100815/ENSG00000070018/ENSG00000081189/ENSG00000143869…
GO:0090287	regulation of cellular response to growth factor stimulus	218	1.55237	0.00132626	0.0181447	ENSG00000113578/ENSG00000168675/ENSG00000095739/ENSG00000066468/ENSG00000145147/ENSG00000067141/ENSG00000145423/ENSG00000064393/ENSG00000163132/ENSG00000114315/ENSG00000183691/ENSG00000109762/ENSG00000147869/ENSG00000128791/ENSG00000196562/ENSG00000133104/ENSG00000156427/ENSG00000157240/ENSG00000197323/ENSG00000166949/ENSG00000136603/ENSG00000148516/ENSG00000114251/ENSG00000138685/ENSG00000204217…
GO:0006352	DNA-templated transcription, initiation	220	1.71811	0.00132802	0.0181447	ENSG00000175745/ENSG00000069667/ENSG00000112333/ENSG00000137693/ENSG00000114166/ENSG00000276644/ENSG00000108510/ENSG00000169083/ENSG00000174738/ENSG00000112237/ENSG00000187079/ENSG00000165417/ENSG00000184384/ENSG00000112282/ENSG00000113580/ENSG00000126733/ENSG00000029363/ENSG00000187098/ENSG00000171681/ENSG00000151623/ENSG00000064313/ENSG00000263001/ENSG00000134250/ENSG00000115750/ENSG00000134480…
GO:0016458	gene silencing	220	1.8152	0.00132802	0.0181447	ENSG00000146648/ENSG00000100697/ENSG00000047410/ENSG00000092847/ENSG00000100354/ENSG00000123908/ENSG00000166949/ENSG00000198160/ENSG00000125107/ENSG00000153201/ENSG00000090905/ENSG00000119969/ENSG00000093000/ENSG00000134744/ENSG00000156802/ENSG00000198791/ENSG00000111875/ENSG00000124789/ENSG00000085415/ENSG00000169375/ENSG00000055917/ENSG00000126070/ENSG00000113569/ENSG00000138336/ENSG00000134644…
GO:0071383	cellular response to steroid hormone stimulus	220	1.68189	0.00132802	0.0181447	ENSG00000175745/ENSG00000069667/ENSG00000138795/ENSG00000146648/ENSG00000112333/ENSG00000185650/ENSG00000185551/ENSG00000084093/ENSG00000145604/ENSG00000152518/ENSG00000114861/ENSG00000108510/ENSG00000169083/ENSG00000127870/ENSG00000174738/ENSG00000101144/ENSG00000113580/ENSG00000014123/ENSG00000196792/ENSG00000125107/ENSG00000104517/ENSG00000012048/ENSG00000180530/ENSG00000070961/ENSG00000151623…
GO:0000082	G1/S transition of mitotic cell cycle	226	1.93167	0.00133156	0.0181447	ENSG00000146648/ENSG00000102760/ENSG00000171791/ENSG00000145604/ENSG00000215301/ENSG00000125885/ENSG00000166266/ENSG00000145349/ENSG00000022267/ENSG00000134371/ENSG00000148660/ENSG00000137710/ENSG00000125107/ENSG00000228716/ENSG00000149311/ENSG00000176390/ENSG00000166164/ENSG00000162493/ENSG00000198791/ENSG00000103342/ENSG00000253729/ENSG00000172716/ENSG00000149308/ENSG00000182247/ENSG00000198056…
GO:0003007	heart morphogenesis	217	1.75988	0.00133156	0.0181447	ENSG00000152661/ENSG00000066468/ENSG00000145423/ENSG00000163132/ENSG00000114446/ENSG00000125845/ENSG00000137693/ENSG00000196159/ENSG00000114315/ENSG00000183691/ENSG00000170989/ENSG00000107779/ENSG00000169946/ENSG00000092969/ENSG00000162496/ENSG00000157240/ENSG00000081189/ENSG00000156925/ENSG00000101144/ENSG00000164128/ENSG00000166949/ENSG00000054598/ENSG00000114251/ENSG00000101752/ENSG00000204217…
GO:0044839	cell cycle G2/M phase transition	193	2.11881	0.00133156	0.0181447	ENSG00000139350/ENSG00000147400/ENSG00000117724/ENSG00000145604/ENSG00000147874/ENSG00000140015/ENSG00000148019/ENSG00000142731/ENSG00000145349/ENSG00000020922/ENSG00000022267/ENSG00000198707/ENSG00000117650/ENSG00000116127/ENSG00000119397/ENSG00000132688/ENSG00000092036/ENSG00000163781/ENSG00000174799/ENSG00000197299/ENSG00000221914/ENSG00000128989/ENSG00000058091/ENSG00000149311/ENSG00000133302…
GO:0048705	skeletal system morphogenesis	193	1.58502	0.00133156	0.0181447	ENSG00000147408/ENSG00000153162/ENSG00000106571/ENSG00000066468/ENSG00000145423/ENSG00000163132/ENSG00000068885/ENSG00000183691/ENSG00000186153/ENSG00000138696/ENSG00000147869/ENSG00000092969/ENSG00000162496/ENSG00000204335/ENSG00000156427/ENSG00000100815/ENSG00000081189/ENSG00000101144/ENSG00000152582/ENSG00000166949/ENSG00000148516/ENSG00000204217/ENSG00000104331/ENSG00000156103/ENSG00000164190…
GO:0072659	protein localization to plasma membrane	193	1.66428	0.00133156	0.0181447	ENSG00000039068/ENSG00000145675/ENSG00000132294/ENSG00000196632/ENSG00000070018/ENSG00000169083/ENSG00000134318/ENSG00000109756/ENSG00000119729/ENSG00000154310/ENSG00000158987/ENSG00000072415/ENSG00000137710/ENSG00000082397/ENSG00000109062/ENSG00000130779/ENSG00000158457/ENSG00000077522/ENSG00000170558/ENSG00000166257/ENSG00000163558/ENSG00000075711/ENSG00000158445/ENSG00000137501/ENSG00000100568…
GO:0001649	osteoblast differentiation	194	1.94693	0.00133511	0.0181447	ENSG00000152661/ENSG00000138795/ENSG00000153162/ENSG00000106571/ENSG00000066468/ENSG00000145423/ENSG00000125845/ENSG00000068885/ENSG00000183691/ENSG00000186153/ENSG00000107779/ENSG00000138696/ENSG00000196712/ENSG00000128791/ENSG00000157240/ENSG00000081189/ENSG00000101144/ENSG00000014123/ENSG00000166949/ENSG00000038427/ENSG00000204217/ENSG00000180694/ENSG00000168646/ENSG00000135316/ENSG00000162733…
GO:0043583	ear development	194	1.71759	0.00133511	0.0181447	ENSG00000106571/ENSG00000104290/ENSG00000145864/ENSG00000178573/ENSG00000066468/ENSG00000171791/ENSG00000163132/ENSG00000125845/ENSG00000196159/ENSG00000114315/ENSG00000183691/ENSG00000092969/ENSG00000139292/ENSG00000115507/ENSG00000100815/ENSG00000184564/ENSG00000198707/ENSG00000179295/ENSG00000148516/ENSG00000114251/ENSG00000150893/ENSG00000033867/ENSG00000109062/ENSG00000164190/ENSG00000179520…
GO:0045137	development of primary sexual characteristics	194	1.48978	0.00133511	0.0181447	ENSG00000008394/ENSG00000147437/ENSG00000101439/ENSG00000145147/ENSG00000145423/ENSG00000171791/ENSG00000066279/ENSG00000138696/ENSG00000169946/ENSG00000092969/ENSG00000276644/ENSG00000169083/ENSG00000126733/ENSG00000054598/ENSG00000114251/ENSG00000102531/ENSG00000129295/ENSG00000144747/ENSG00000180530/ENSG00000157796/ENSG00000121621/ENSG00000154734/ENSG00000163041/ENSG00000133835/ENSG00000143355…
GO:0031647	regulation of protein stability	212	1.56572	0.0013369	0.0181447	ENSG00000132846/ENSG00000145675/ENSG00000171791/ENSG00000163132/ENSG00000125845/ENSG00000162407/ENSG00000133703/ENSG00000134371/ENSG00000166949/ENSG00000101109/ENSG00000172766/ENSG00000204389/ENSG00000140455/ENSG00000005893/ENSG00000116030/ENSG00000253729/ENSG00000164134/ENSG00000164751/ENSG00000122779/ENSG00000166263/ENSG00000171862/ENSG00000100030/ENSG00000135679/ENSG00000136152/ENSG00000115977…
GO:0098742	cell-cell adhesion via plasma-membrane adhesion molecules	212	1.55264	0.0013369	0.0181447	ENSG00000169851/ENSG00000140937/ENSG00000170017/ENSG00000039068/ENSG00000125845/ENSG00000101542/ENSG00000196159/ENSG00000272674/ENSG00000092969/ENSG00000113205/ENSG00000175161/ENSG00000165323/ENSG00000173406/ENSG00000083857/ENSG00000069188/ENSG00000158258/ENSG00000153707/ENSG00000138650/ENSG00000162692/ENSG00000152208/ENSG00000134873/ENSG00000170558/ENSG00000173482/ENSG00000113209/ENSG00000112852…
GO:0042384	cilium assembly	208	2.29815	0.00133869	0.0181447	ENSG00000104450/ENSG00000118997/ENSG00000164066/ENSG00000132122/ENSG00000164953/ENSG00000080298/ENSG00000156313/ENSG00000114446/ENSG00000068885/ENSG00000186638/ENSG00000112981/ENSG00000122735/ENSG00000114473/ENSG00000187240/ENSG00000119636/ENSG00000188596/ENSG00000122970/ENSG00000118965/ENSG00000138587/ENSG00000198707/ENSG00000152582/ENSG00000111834/ENSG00000116127/ENSG00000129295/ENSG00000174799…
GO:0045930	negative regulation of mitotic cell cycle	208	1.87654	0.00133869	0.0181447	ENSG00000146648/ENSG00000102760/ENSG00000104290/ENSG00000185650/ENSG00000171791/ENSG00000117724/ENSG00000141198/ENSG00000152518/ENSG00000047410/ENSG00000184445/ENSG00000156970/ENSG00000112742/ENSG00000020922/ENSG00000101144/ENSG00000022267/ENSG00000134371/ENSG00000166949/ENSG00000054598/ENSG00000163781/ENSG00000109062/ENSG00000197299/ENSG00000125107/ENSG00000149311/ENSG00000166164/ENSG00000154640…
GO:0048015	phosphatidylinositol-mediated signaling	192	1.68999	0.00133869	0.0181447	ENSG00000011405/ENSG00000135919/ENSG00000146648/ENSG00000113578/ENSG00000163629/ENSG00000148053/ENSG00000185650/ENSG00000066468/ENSG00000172575/ENSG00000154188/ENSG00000145675/ENSG00000158815/ENSG00000181744/ENSG00000196712/ENSG00000092969/ENSG00000156427/ENSG00000166225/ENSG00000169047/ENSG00000092847/ENSG00000100354/ENSG00000046889/ENSG00000123908/ENSG00000179295/ENSG00000138685/ENSG00000114805…
GO:1990778	protein localization to cell periphery	206	1.66603	0.00133869	0.0181447	ENSG00000039068/ENSG00000145675/ENSG00000132294/ENSG00000196632/ENSG00000070018/ENSG00000169083/ENSG00000163818/ENSG00000134318/ENSG00000109756/ENSG00000119729/ENSG00000154310/ENSG00000158987/ENSG00000072415/ENSG00000137710/ENSG00000082397/ENSG00000109062/ENSG00000130779/ENSG00000158457/ENSG00000148943/ENSG00000077522/ENSG00000170558/ENSG00000166257/ENSG00000163558/ENSG00000075711/ENSG00000158445…
GO:2000146	negative regulation of cell motility	208	1.56935	0.00133869	0.0181447	ENSG00000147437/ENSG00000168675/ENSG00000102760/ENSG00000145147/ENSG00000145423/ENSG00000137872/ENSG00000185551/ENSG00000171791/ENSG00000116044/ENSG00000183691/ENSG00000107779/ENSG00000196712/ENSG00000163485/ENSG00000123728/ENSG00000105894/ENSG00000106299/ENSG00000189079/ENSG00000242498/ENSG00000276644/ENSG00000196104/ENSG00000001631/ENSG00000102572/ENSG00000138685/ENSG00000109062/ENSG00000091039…
GO:0071559	response to transforming growth factor beta	204	1.6175	0.00134048	0.0181447	ENSG00000168675/ENSG00000134532/ENSG00000095739/ENSG00000185650/ENSG00000176105/ENSG00000064393/ENSG00000168615/ENSG00000186153/ENSG00000107779/ENSG00000152518/ENSG00000109762/ENSG00000092969/ENSG00000081189/ENSG00000197323/ENSG00000124486/ENSG00000166949/ENSG00000136603/ENSG00000148516/ENSG00000114251/ENSG00000073712/ENSG00000050165/ENSG00000120693/ENSG00000110395/ENSG00000108187/ENSG00000113658…
GO:0090132	epithelium migration	216	1.57508	0.00134048	0.0181447	ENSG00000136960/ENSG00000113578/ENSG00000112333/ENSG00000102760/ENSG00000145147/ENSG00000150760/ENSG00000126016/ENSG00000154188/ENSG00000111961/ENSG00000185551/ENSG00000116044/ENSG00000168615/ENSG00000196712/ENSG00000092969/ENSG00000114861/ENSG00000156427/ENSG00000134318/ENSG00000179295/ENSG00000114251/ENSG00000001631/ENSG00000138685/ENSG00000166025/ENSG00000204217/ENSG00000065243/ENSG00000135744…
GO:0097485	neuron projection guidance	216	1.60134	0.00134048	0.0181447	ENSG00000106571/ENSG00000104290/ENSG00000145147/ENSG00000067141/ENSG00000170017/ENSG00000135333/ENSG00000108231/ENSG00000137872/ENSG00000007372/ENSG00000011201/ENSG00000183691/ENSG00000138696/ENSG00000092969/ENSG00000133703/ENSG00000056277/ENSG00000143869/ENSG00000101144/ENSG00000196569/ENSG00000114251/ENSG00000204217/ENSG00000132561/ENSG00000187122/ENSG00000182168/ENSG00000162761/ENSG00000125848…
GO:0006403	RNA localization	195	1.89071	0.00134228	0.0181447	ENSG00000185650/ENSG00000101888/ENSG00000165934/ENSG00000112531/ENSG00000047410/ENSG00000153201/ENSG00000149311/ENSG00000093000/ENSG00000124789/ENSG00000120533/ENSG00000144736/ENSG00000085415/ENSG00000078328/ENSG00000113569/ENSG00000162944/ENSG00000184575/ENSG00000163002/ENSG00000173744/ENSG00000153207/ENSG00000130227/ENSG00000138757/ENSG00000159217/ENSG00000151461/ENSG00000163904/ENSG00000100811…
GO:0048017	inositol lipid-mediated signaling	195	1.67679	0.00134228	0.0181447	ENSG00000011405/ENSG00000135919/ENSG00000146648/ENSG00000113578/ENSG00000163629/ENSG00000148053/ENSG00000185650/ENSG00000066468/ENSG00000172575/ENSG00000154188/ENSG00000145675/ENSG00000158815/ENSG00000181744/ENSG00000196712/ENSG00000092969/ENSG00000156427/ENSG00000166225/ENSG00000169047/ENSG00000092847/ENSG00000100354/ENSG00000046889/ENSG00000123908/ENSG00000179295/ENSG00000138685/ENSG00000114805…
GO:0007411	axon guidance	215	1.61577	0.00134409	0.0181447	ENSG00000106571/ENSG00000104290/ENSG00000145147/ENSG00000067141/ENSG00000170017/ENSG00000135333/ENSG00000108231/ENSG00000137872/ENSG00000007372/ENSG00000011201/ENSG00000183691/ENSG00000138696/ENSG00000092969/ENSG00000133703/ENSG00000056277/ENSG00000143869/ENSG00000101144/ENSG00000196569/ENSG00000114251/ENSG00000204217/ENSG00000132561/ENSG00000187122/ENSG00000182168/ENSG00000162761/ENSG00000125848…
GO:0045216	cell-cell junction organization	215	1.62778	0.00134409	0.0181447	ENSG00000152661/ENSG00000104067/ENSG00000065613/ENSG00000140937/ENSG00000124171/ENSG00000039068/ENSG00000123094/ENSG00000171791/ENSG00000115808/ENSG00000092969/ENSG00000166128/ENSG00000175161/ENSG00000134318/ENSG00000166949/ENSG00000174607/ENSG00000072415/ENSG00000137710/ENSG00000182963/ENSG00000082397/ENSG00000065243/ENSG00000135744/ENSG00000173706/ENSG00000114346/ENSG00000134982/ENSG00000077522…
GO:0051321	meiotic cell cycle	201	1.72117	0.00134409	0.0181447	ENSG00000133863/ENSG00000163132/ENSG00000066279/ENSG00000116062/ENSG00000101972/ENSG00000020922/ENSG00000138587/ENSG00000117650/ENSG00000148773/ENSG00000114251/ENSG00000162669/ENSG00000275835/ENSG00000149311/ENSG00000108055/ENSG00000196074/ENSG00000113810/ENSG00000144554/ENSG00000136824/ENSG00000062650/ENSG00000197275/ENSG00000077097/ENSG00000121621/ENSG00000196584/ENSG00000142875/ENSG00000072501…
GO:0000819	sister chromatid segregation	210	2.25992	0.0013459	0.0181447	ENSG00000160551/ENSG00000117724/ENSG00000198887/ENSG00000047410/ENSG00000184445/ENSG00000101972/ENSG00000156970/ENSG00000112742/ENSG00000179041/ENSG00000020922/ENSG00000138778/ENSG00000145241/ENSG00000117650/ENSG00000137807/ENSG00000130779/ENSG00000153201/ENSG00000149311/ENSG00000164190/ENSG00000126787/ENSG00000108055/ENSG00000137804/ENSG00000134982/ENSG00000113810/ENSG00000142856/ENSG00000133302…
GO:0008654	phospholipid biosynthetic process	210	1.64384	0.0013459	0.0181447	ENSG00000011405/ENSG00000113578/ENSG00000066468/ENSG00000145675/ENSG00000158815/ENSG00000172954/ENSG00000198964/ENSG00000156427/ENSG00000166225/ENSG00000169047/ENSG00000179295/ENSG00000153989/ENSG00000138685/ENSG00000197563/ENSG00000085719/ENSG00000109452/ENSG00000149311/ENSG00000038210/ENSG00000139163/ENSG00000121879/ENSG00000109458/ENSG00000068078/ENSG00000211456/ENSG00000003987/ENSG00000171862…
GO:0071826	ribonucleoprotein complex subunit organization	210	1.76412	0.0013459	0.0181447	ENSG00000100697/ENSG00000135870/ENSG00000215301/ENSG00000150773/ENSG00000005436/ENSG00000092847/ENSG00000123908/ENSG00000104408/ENSG00000083635/ENSG00000125107/ENSG00000122033/ENSG00000149311/ENSG00000139218/ENSG00000117569/ENSG00000198791/ENSG00000144736/ENSG00000055917/ENSG00000126070/ENSG00000111596/ENSG00000112159/ENSG00000107581/ENSG00000257103/ENSG00000166889/ENSG00000164985/ENSG00000087263…
GO:0006302	double-strand break repair	191	1.80572	0.00134771	0.0181447	ENSG00000133863/ENSG00000163322/ENSG00000080345/ENSG00000182263/ENSG00000198887/ENSG00000125885/ENSG00000138376/ENSG00000020922/ENSG00000163029/ENSG00000069275/ENSG00000197299/ENSG00000104517/ENSG00000149311/ENSG00000012048/ENSG00000136492/ENSG00000133302/ENSG00000124795/ENSG00000134758/ENSG00000116030/ENSG00000253729/ENSG00000156384/ENSG00000197275/ENSG00000196584/ENSG00000101868/ENSG00000153827…
GO:0010631	epithelial cell migration	213	1.57622	0.00134771	0.0181447	ENSG00000136960/ENSG00000113578/ENSG00000112333/ENSG00000102760/ENSG00000145147/ENSG00000150760/ENSG00000126016/ENSG00000154188/ENSG00000111961/ENSG00000185551/ENSG00000116044/ENSG00000168615/ENSG00000196712/ENSG00000092969/ENSG00000114861/ENSG00000156427/ENSG00000134318/ENSG00000179295/ENSG00000114251/ENSG00000001631/ENSG00000138685/ENSG00000166025/ENSG00000204217/ENSG00000065243/ENSG00000135744…
GO:0022618	ribonucleoprotein complex assembly	200	1.73659	0.00134771	0.0181447	ENSG00000100697/ENSG00000135870/ENSG00000215301/ENSG00000150773/ENSG00000005436/ENSG00000092847/ENSG00000123908/ENSG00000104408/ENSG00000083635/ENSG00000125107/ENSG00000149311/ENSG00000139218/ENSG00000117569/ENSG00000198791/ENSG00000144736/ENSG00000055917/ENSG00000126070/ENSG00000111596/ENSG00000112159/ENSG00000107581/ENSG00000257103/ENSG00000166889/ENSG00000164985/ENSG00000087263/ENSG00000113300…
GO:0045444	fat cell differentiation	191	1.63876	0.00134771	0.0181447	ENSG00000069667/ENSG00000148737/ENSG00000185650/ENSG00000145423/ENSG00000177565/ENSG00000125845/ENSG00000114315/ENSG00000152518/ENSG00000169946/ENSG00000197930/ENSG00000166949/ENSG00000114251/ENSG00000082701/ENSG00000101109/ENSG00000091039/ENSG00000164190/ENSG00000180694/ENSG00000144909/ENSG00000143970/ENSG00000122507/ENSG00000140718/ENSG00000119508/ENSG00000172201/ENSG00000139668/ENSG00000182621…
GO:0046822	regulation of nucleocytoplasmic transport	200	1.66706	0.00134771	0.0181447	ENSG00000146648/ENSG00000153162/ENSG00000148737/ENSG00000106571/ENSG00000095739/ENSG00000155760/ENSG00000145423/ENSG00000154188/ENSG00000039068/ENSG00000145675/ENSG00000135272/ENSG00000107779/ENSG00000196712/ENSG00000047410/ENSG00000196562/ENSG00000157240/ENSG00000138376/ENSG00000101144/ENSG00000179295/ENSG00000166949/ENSG00000132953/ENSG00000082701/ENSG00000164188/ENSG00000109062/ENSG00000137770…
GO:0015931	nucleobase-containing compound transport	196	1.8239	0.00134953	0.0181447	ENSG00000152661/ENSG00000185650/ENSG00000101888/ENSG00000165934/ENSG00000112531/ENSG00000163485/ENSG00000047410/ENSG00000153201/ENSG00000093000/ENSG00000085491/ENSG00000124789/ENSG00000120533/ENSG00000085415/ENSG00000078328/ENSG00000113569/ENSG00000162944/ENSG00000184575/ENSG00000163002/ENSG00000173744/ENSG00000153207/ENSG00000114120/ENSG00000130227/ENSG00000138757/ENSG00000159217/ENSG00000151461…
GO:0010948	negative regulation of cell cycle process	214	1.81401	0.00135135	0.0181447	ENSG00000102760/ENSG00000185650/ENSG00000164953/ENSG00000171791/ENSG00000117724/ENSG00000141198/ENSG00000152518/ENSG00000111554/ENSG00000047410/ENSG00000101972/ENSG00000156970/ENSG00000112742/ENSG00000020922/ENSG00000101144/ENSG00000022267/ENSG00000134371/ENSG00000163781/ENSG00000197299/ENSG00000125107/ENSG00000149311/ENSG00000198157/ENSG00000012048/ENSG00000108055/ENSG00000166164/ENSG00000134982…
GO:0030178	negative regulation of Wnt signaling pathway	197	1.59369	0.00135135	0.0181447	ENSG00000140807/ENSG00000138795/ENSG00000106483/ENSG00000148737/ENSG00000106571/ENSG00000145423/ENSG00000125845/ENSG00000068885/ENSG00000183691/ENSG00000186153/ENSG00000070018/ENSG00000157240/ENSG00000183579/ENSG00000114251/ENSG00000082701/ENSG00000101109/ENSG00000154856/ENSG00000130203/ENSG00000180694/ENSG00000134982/ENSG00000170558/ENSG00000168646/ENSG00000168772/ENSG00000147257/ENSG00000145907…
GO:0030336	negative regulation of cell migration	197	1.58611	0.00135135	0.0181447	ENSG00000147437/ENSG00000168675/ENSG00000102760/ENSG00000145147/ENSG00000145423/ENSG00000137872/ENSG00000185551/ENSG00000171791/ENSG00000116044/ENSG00000183691/ENSG00000107779/ENSG00000196712/ENSG00000163485/ENSG00000123728/ENSG00000105894/ENSG00000106299/ENSG00000189079/ENSG00000242498/ENSG00000276644/ENSG00000001631/ENSG00000102572/ENSG00000138685/ENSG00000109062/ENSG00000091039/ENSG00000130203…
GO:0065004	protein-DNA complex assembly	197	1.8434	0.00135135	0.0181447	ENSG00000147400/ENSG00000117724/ENSG00000276644/ENSG00000126733/ENSG00000138778/ENSG00000187109/ENSG00000129534/ENSG00000145241/ENSG00000143401/ENSG00000131778/ENSG00000119969/ENSG00000119318/ENSG00000142856/ENSG00000112701/ENSG00000171681/ENSG00000111875/ENSG00000064313/ENSG00000189060/ENSG00000166451/ENSG00000196584/ENSG00000115750/ENSG00000102384/ENSG00000134480/ENSG00000123219/ENSG00000146414…
GO:0090092	regulation of transmembrane receptor protein serine/threonine kinase signaling pathway	197	1.68964	0.00135135	0.0181447	ENSG00000153162/ENSG00000168675/ENSG00000095739/ENSG00000067141/ENSG00000145423/ENSG00000064393/ENSG00000163132/ENSG00000125845/ENSG00000114315/ENSG00000183691/ENSG00000107779/ENSG00000109762/ENSG00000147869/ENSG00000092969/ENSG00000128791/ENSG00000133104/ENSG00000157240/ENSG00000112742/ENSG00000197323/ENSG00000143869/ENSG00000101144/ENSG00000166949/ENSG00000136603/ENSG00000148516/ENSG00000114251…
GO:0034329	cell junction assembly	188	1.51035	0.00135318	0.0181447	ENSG00000152661/ENSG00000104067/ENSG00000065613/ENSG00000124171/ENSG00000171791/ENSG00000115808/ENSG00000127314/ENSG00000116473/ENSG00000134318/ENSG00000109756/ENSG00000166949/ENSG00000174607/ENSG00000072415/ENSG00000182963/ENSG00000082397/ENSG00000065243/ENSG00000135744/ENSG00000173706/ENSG00000114346/ENSG00000134982/ENSG00000077522/ENSG00000073712/ENSG00000163558/ENSG00000046653/ENSG00000075711…
GO:0070302	regulation of stress-activated protein kinase signaling cascade	188	1.61951	0.00135318	0.0181447	ENSG00000101871/ENSG00000172575/ENSG00000169967/ENSG00000155760/ENSG00000160551/ENSG00000145423/ENSG00000111961/ENSG00000064393/ENSG00000125845/ENSG00000135272/ENSG00000104312/ENSG00000055332/ENSG00000092969/ENSG00000106692/ENSG00000110422/ENSG00000154310/ENSG00000127863/ENSG00000114251/ENSG00000109458/ENSG00000197372/ENSG00000075711/ENSG00000081026/ENSG00000085511/ENSG00000100030/ENSG00000135299…
GO:0009755	hormone-mediated signaling pathway	202	1.65312	0.00135501	0.0181447	ENSG00000175745/ENSG00000069667/ENSG00000138795/ENSG00000112333/ENSG00000185551/ENSG00000145604/ENSG00000114861/ENSG00000108510/ENSG00000169083/ENSG00000127870/ENSG00000174738/ENSG00000101144/ENSG00000113580/ENSG00000014123/ENSG00000179295/ENSG00000196792/ENSG00000125107/ENSG00000104517/ENSG00000012048/ENSG00000180530/ENSG00000151623/ENSG00000172817/ENSG00000081307/ENSG00000119508/ENSG00000111596…
GO:0044272	sulfur compound biosynthetic process	189	1.61597	0.00135501	0.0181447	ENSG00000008394/ENSG00000147408/ENSG00000171451/ENSG00000148737/ENSG00000154188/ENSG00000103489/ENSG00000116044/ENSG00000112309/ENSG00000118276/ENSG00000114646/ENSG00000185591/ENSG00000139329/ENSG00000145284/ENSG00000038427/ENSG00000131873/ENSG00000149084/ENSG00000129596/ENSG00000001084/ENSG00000171004/ENSG00000198682/ENSG00000060762/ENSG00000185352/ENSG00000099194/ENSG00000175040/ENSG00000162694…
GO:0071560	cellular response to transforming growth factor beta stimulus	202	1.61457	0.00135501	0.0181447	ENSG00000168675/ENSG00000134532/ENSG00000095739/ENSG00000185650/ENSG00000176105/ENSG00000064393/ENSG00000168615/ENSG00000186153/ENSG00000107779/ENSG00000152518/ENSG00000109762/ENSG00000092969/ENSG00000081189/ENSG00000197323/ENSG00000124486/ENSG00000166949/ENSG00000136603/ENSG00000148516/ENSG00000114251/ENSG00000073712/ENSG00000050165/ENSG00000120693/ENSG00000110395/ENSG00000108187/ENSG00000113658…
GO:0000086	G2/M transition of mitotic cell cycle	184	2.09287	0.00135685	0.0181447	ENSG00000139350/ENSG00000147400/ENSG00000117724/ENSG00000145604/ENSG00000147874/ENSG00000140015/ENSG00000148019/ENSG00000142731/ENSG00000145349/ENSG00000020922/ENSG00000022267/ENSG00000198707/ENSG00000117650/ENSG00000116127/ENSG00000119397/ENSG00000132688/ENSG00000092036/ENSG00000163781/ENSG00000174799/ENSG00000197299/ENSG00000221914/ENSG00000128989/ENSG00000058091/ENSG00000149311/ENSG00000133302…
GO:0007254	JNK cascade	184	1.49614	0.00135685	0.0181447	ENSG00000055208/ENSG00000172575/ENSG00000169967/ENSG00000155760/ENSG00000160551/ENSG00000145423/ENSG00000111961/ENSG00000064393/ENSG00000135272/ENSG00000104312/ENSG00000129675/ENSG00000106692/ENSG00000110422/ENSG00000154310/ENSG00000127863/ENSG00000114251/ENSG00000109458/ENSG00000197372/ENSG00000011566/ENSG00000073803/ENSG00000081026/ENSG00000085511/ENSG00000135299/ENSG00000182621/ENSG00000125249…
GO:0002064	epithelial cell development	183	1.59005	0.0013587	0.0181447	ENSG00000152661/ENSG00000101439/ENSG00000153162/ENSG00000104067/ENSG00000080298/ENSG00000007372/ENSG00000213694/ENSG00000123728/ENSG00000166225/ENSG00000169083/ENSG00000184564/ENSG00000127314/ENSG00000116473/ENSG00000134318/ENSG00000109756/ENSG00000114251/ENSG00000102531/ENSG00000113448/ENSG00000137710/ENSG00000082701/ENSG00000114790/ENSG00000033867/ENSG00000109062/ENSG00000129116/ENSG00000173706…
GO:0009952	anterior/posterior pattern specification	183	1.78906	0.0013587	0.0181447	ENSG00000140807/ENSG00000138795/ENSG00000106571/ENSG00000145423/ENSG00000185551/ENSG00000064393/ENSG00000170370/ENSG00000163132/ENSG00000007372/ENSG00000125845/ENSG00000114315/ENSG00000183691/ENSG00000107779/ENSG00000147869/ENSG00000115507/ENSG00000064309/ENSG00000166225/ENSG00000070018/ENSG00000156925/ENSG00000198435/ENSG00000166949/ENSG00000054598/ENSG00000114251/ENSG00000101752/ENSG00000204217…
GO:0045665	negative regulation of neuron differentiation	183	1.59293	0.0013587	0.0181447	ENSG00000175745/ENSG00000106571/ENSG00000112333/ENSG00000145147/ENSG00000135333/ENSG00000137872/ENSG00000126861/ENSG00000007372/ENSG00000084093/ENSG00000066279/ENSG00000198121/ENSG00000114315/ENSG00000133104/ENSG00000127870/ENSG00000101144/ENSG00000173406/ENSG00000109756/ENSG00000114251/ENSG00000082701/ENSG00000101752/ENSG00000162761/ENSG00000171862/ENSG00000153317/ENSG00000135679/ENSG00000026025…
GO:0071897	DNA biosynthetic process	186	1.5293	0.0013587	0.0181447	ENSG00000152661/ENSG00000169116/ENSG00000102760/ENSG00000104472/ENSG00000117724/ENSG00000009413/ENSG00000276644/ENSG00000138376/ENSG00000020922/ENSG00000117650/ENSG00000204217/ENSG00000197299/ENSG00000149311/ENSG00000035928/ENSG00000012048/ENSG00000109534/ENSG00000010072/ENSG00000136492/ENSG00000181085/ENSG00000122008/ENSG00000135549/ENSG00000105821/ENSG00000196584/ENSG00000085511/ENSG00000100030…
GO:0007623	circadian rhythm	182	1.88288	0.00136054	0.0181447	ENSG00000069667/ENSG00000101439/ENSG00000146648/ENSG00000148053/ENSG00000123095/ENSG00000132356/ENSG00000116745/ENSG00000106546/ENSG00000163485/ENSG00000174738/ENSG00000134318/ENSG00000134107/ENSG00000082701/ENSG00000125944/ENSG00000184408/ENSG00000180530/ENSG00000253729/ENSG00000162409/ENSG00000169375/ENSG00000171862/ENSG00000138668/ENSG00000172201/ENSG00000100393/ENSG00000119138/ENSG00000153187…
GO:0060541	respiratory system development	198	1.7276	0.00136054	0.0181447	ENSG00000138795/ENSG00000146648/ENSG00000113578/ENSG00000128573/ENSG00000106571/ENSG00000066468/ENSG00000137693/ENSG00000114315/ENSG00000183691/ENSG00000107779/ENSG00000169946/ENSG00000105894/ENSG00000133703/ENSG00000156427/ENSG00000070018/ENSG00000156925/ENSG00000113083/ENSG00000152582/ENSG00000198162/ENSG00000114251/ENSG00000204217/ENSG00000145075/ENSG00000173706/ENSG00000133048/ENSG00000121570…
GO:0032869	cellular response to insulin stimulus	179	1.52154	0.00136426	0.0181447	ENSG00000011405/ENSG00000151422/ENSG00000185650/ENSG00000132356/ENSG00000116745/ENSG00000145675/ENSG00000114166/ENSG00000185591/ENSG00000169047/ENSG00000119912/ENSG00000119729/ENSG00000179295/ENSG00000069275/ENSG00000132334/ENSG00000135744/ENSG00000103994/ENSG00000091039/ENSG00000121879/ENSG00000109458/ENSG00000253729/ENSG00000163558/ENSG00000115904/ENSG00000001084/ENSG00000166263/ENSG00000157500…
GO:0048762	mesenchymal cell differentiation	180	1.68922	0.00136426	0.0181447	ENSG00000138795/ENSG00000168675/ENSG00000102760/ENSG00000095739/ENSG00000066468/ENSG00000145423/ENSG00000137872/ENSG00000171791/ENSG00000163132/ENSG00000125845/ENSG00000114315/ENSG00000183691/ENSG00000107779/ENSG00000092969/ENSG00000070018/ENSG00000081189/ENSG00000101144/ENSG00000166949/ENSG00000054598/ENSG00000114251/ENSG00000082701/ENSG00000100644/ENSG00000168646/ENSG00000170961/ENSG00000108187…
GO:0051168	nuclear export	179	1.90489	0.00136426	0.0181447	ENSG00000148737/ENSG00000165934/ENSG00000047410/ENSG00000082146/ENSG00000179041/ENSG00000138376/ENSG00000179295/ENSG00000132953/ENSG00000082701/ENSG00000198252/ENSG00000164188/ENSG00000153201/ENSG00000137770/ENSG00000135521/ENSG00000093000/ENSG00000124789/ENSG00000120533/ENSG00000085415/ENSG00000113569/ENSG00000124788/ENSG00000184575/ENSG00000135679/ENSG00000163002/ENSG00000173744/ENSG00000130227…
GO:0016358	dendrite development	187	1.74328	0.00136986	0.0181447	ENSG00000165300/ENSG00000112333/ENSG00000163110/ENSG00000106460/ENSG00000196083/ENSG00000115808/ENSG00000198121/ENSG00000158528/ENSG00000185532/ENSG00000081189/ENSG00000101144/ENSG00000173406/ENSG00000109756/ENSG00000046889/ENSG00000133083/ENSG00000154310/ENSG00000150361/ENSG00000130779/ENSG00000130203/ENSG00000153707/ENSG00000132561/ENSG00000078018/ENSG00000171862/ENSG00000153317/ENSG00000198836…
GO:0032872	regulation of stress-activated MAPK cascade	187	1.60488	0.00136986	0.0181447	ENSG00000101871/ENSG00000172575/ENSG00000169967/ENSG00000155760/ENSG00000160551/ENSG00000145423/ENSG00000111961/ENSG00000064393/ENSG00000125845/ENSG00000135272/ENSG00000104312/ENSG00000055332/ENSG00000092969/ENSG00000106692/ENSG00000110422/ENSG00000154310/ENSG00000127863/ENSG00000114251/ENSG00000109458/ENSG00000197372/ENSG00000075711/ENSG00000081026/ENSG00000085511/ENSG00000100030/ENSG00000135299…
GO:0046474	glycerophospholipid biosynthetic process	168	1.63096	0.00137741	0.0181447	ENSG00000011405/ENSG00000113578/ENSG00000066468/ENSG00000145675/ENSG00000158815/ENSG00000172954/ENSG00000156427/ENSG00000166225/ENSG00000169047/ENSG00000179295/ENSG00000138685/ENSG00000197563/ENSG00000085719/ENSG00000109452/ENSG00000149311/ENSG00000038210/ENSG00000139163/ENSG00000121879/ENSG00000109458/ENSG00000068078/ENSG00000211456/ENSG00000003987/ENSG00000171862/ENSG00000100330/ENSG00000142892…
GO:0060348	bone development	168	1.67696	0.00137741	0.0181447	ENSG00000147408/ENSG00000153162/ENSG00000106571/ENSG00000066468/ENSG00000128606/ENSG00000145423/ENSG00000163132/ENSG00000125845/ENSG00000068885/ENSG00000196159/ENSG00000138696/ENSG00000147869/ENSG00000162496/ENSG00000196562/ENSG00000114861/ENSG00000204335/ENSG00000156427/ENSG00000100815/ENSG00000081189/ENSG00000179295/ENSG00000204217/ENSG00000134253/ENSG00000104331/ENSG00000156103/ENSG00000131873…
GO:1903046	meiotic cell cycle process	168	1.58352	0.00137741	0.0181447	ENSG00000133863/ENSG00000163132/ENSG00000066279/ENSG00000116062/ENSG00000020922/ENSG00000148773/ENSG00000114251/ENSG00000162669/ENSG00000275835/ENSG00000149311/ENSG00000108055/ENSG00000196074/ENSG00000113810/ENSG00000144554/ENSG00000136824/ENSG00000062650/ENSG00000197275/ENSG00000077097/ENSG00000121621/ENSG00000196584/ENSG00000072501/ENSG00000182621/ENSG00000187790/ENSG00000138071/ENSG00000163535…
GO:0007163	establishment or maintenance of cell polarity	162	1.71575	0.00138122	0.0181447	ENSG00000113645/ENSG00000112851/ENSG00000124171/ENSG00000126016/ENSG00000007372/ENSG00000114315/ENSG00000138182/ENSG00000127314/ENSG00000107560/ENSG00000151914/ENSG00000134318/ENSG00000083857/ENSG00000114251/ENSG00000072415/ENSG00000001631/ENSG00000166025/ENSG00000114541/ENSG00000109062/ENSG00000148943/ENSG00000163558/ENSG00000075711/ENSG00000164327/ENSG00000040275/ENSG00000162849/ENSG00000163811…
GO:0050657	nucleic acid transport	162	1.91617	0.00138122	0.0181447	ENSG00000185650/ENSG00000101888/ENSG00000165934/ENSG00000112531/ENSG00000047410/ENSG00000153201/ENSG00000093000/ENSG00000124789/ENSG00000120533/ENSG00000085415/ENSG00000078328/ENSG00000113569/ENSG00000162944/ENSG00000184575/ENSG00000163002/ENSG00000173744/ENSG00000153207/ENSG00000130227/ENSG00000138757/ENSG00000159217/ENSG00000151461/ENSG00000163904/ENSG00000138095/ENSG00000181555/ENSG00000111581…
GO:0050658	RNA transport	162	1.91617	0.00138122	0.0181447	ENSG00000185650/ENSG00000101888/ENSG00000165934/ENSG00000112531/ENSG00000047410/ENSG00000153201/ENSG00000093000/ENSG00000124789/ENSG00000120533/ENSG00000085415/ENSG00000078328/ENSG00000113569/ENSG00000162944/ENSG00000184575/ENSG00000163002/ENSG00000173744/ENSG00000153207/ENSG00000130227/ENSG00000138757/ENSG00000159217/ENSG00000151461/ENSG00000163904/ENSG00000138095/ENSG00000181555/ENSG00000111581…
GO:1901796	regulation of signal transduction by p53 class mediator	162	1.754	0.00138122	0.0181447	ENSG00000132356/ENSG00000166068/ENSG00000064393/ENSG00000163132/ENSG00000143514/ENSG00000138376/ENSG00000020922/ENSG00000163781/ENSG00000197299/ENSG00000149311/ENSG00000012048/ENSG00000166164/ENSG00000136492/ENSG00000064313/ENSG00000162409/ENSG00000122779/ENSG00000135679/ENSG00000127334/ENSG00000133119/ENSG00000026508/ENSG00000070770/ENSG00000163349/ENSG00000088325/ENSG00000174371/ENSG00000083168…
GO:0030278	regulation of ossification	164	2.06638	0.00138504	0.0181447	ENSG00000152661/ENSG00000153162/ENSG00000106571/ENSG00000164066/ENSG00000066468/ENSG00000145423/ENSG00000171791/ENSG00000125845/ENSG00000183691/ENSG00000170989/ENSG00000107779/ENSG00000138696/ENSG00000092969/ENSG00000128791/ENSG00000162496/ENSG00000081189/ENSG00000101144/ENSG00000183023/ENSG00000166949/ENSG00000114251/ENSG00000204217/ENSG00000164190/ENSG00000180694/ENSG00000131873/ENSG00000100644…
GO:0030323	respiratory tube development	174	1.79097	0.00138504	0.0181447	ENSG00000146648/ENSG00000113578/ENSG00000128573/ENSG00000106571/ENSG00000066468/ENSG00000137693/ENSG00000114315/ENSG00000183691/ENSG00000107779/ENSG00000169946/ENSG00000105894/ENSG00000133703/ENSG00000156427/ENSG00000156925/ENSG00000113083/ENSG00000198162/ENSG00000114251/ENSG00000204217/ENSG00000145075/ENSG00000173706/ENSG00000133048/ENSG00000121570/ENSG00000162493/ENSG00000147257/ENSG00000107798…
GO:0090090	negative regulation of canonical Wnt signaling pathway	163	1.60731	0.00138504	0.0181447	ENSG00000140807/ENSG00000138795/ENSG00000106483/ENSG00000148737/ENSG00000106571/ENSG00000145423/ENSG00000125845/ENSG00000183691/ENSG00000070018/ENSG00000157240/ENSG00000183579/ENSG00000114251/ENSG00000082701/ENSG00000101109/ENSG00000130203/ENSG00000180694/ENSG00000134982/ENSG00000170558/ENSG00000168646/ENSG00000147257/ENSG00000145907/ENSG00000050165/ENSG00000135299/ENSG00000036257/ENSG00000018408…
GO:0010632	regulation of epithelial cell migration	159	1.7193	0.00138696	0.0181447	ENSG00000136960/ENSG00000113578/ENSG00000112333/ENSG00000102760/ENSG00000145147/ENSG00000150760/ENSG00000154188/ENSG00000111961/ENSG00000185551/ENSG00000116044/ENSG00000168615/ENSG00000162407/ENSG00000196712/ENSG00000092969/ENSG00000114861/ENSG00000156427/ENSG00000134318/ENSG00000114251/ENSG00000001631/ENSG00000138685/ENSG00000166025/ENSG00000204217/ENSG00000135744/ENSG00000130203/ENSG00000124782…
GO:0048736	appendage development	159	1.65999	0.00138696	0.0181447	ENSG00000152661/ENSG00000138795/ENSG00000106571/ENSG00000164066/ENSG00000066468/ENSG00000145423/ENSG00000185551/ENSG00000163132/ENSG00000144218/ENSG00000183691/ENSG00000107779/ENSG00000138696/ENSG00000187240/ENSG00000092969/ENSG00000145730/ENSG00000101144/ENSG00000114251/ENSG00000204217/ENSG00000104331/ENSG00000204104/ENSG00000164190/ENSG00000131127/ENSG00000152601/ENSG00000157796/ENSG00000147257…
GO:0048839	inner ear development	169	1.64408	0.00138696	0.0181447	ENSG00000106571/ENSG00000104290/ENSG00000145864/ENSG00000178573/ENSG00000066468/ENSG00000125845/ENSG00000196159/ENSG00000114315/ENSG00000092969/ENSG00000139292/ENSG00000115507/ENSG00000100815/ENSG00000184564/ENSG00000198707/ENSG00000179295/ENSG00000148516/ENSG00000114251/ENSG00000150893/ENSG00000033867/ENSG00000109062/ENSG00000179520/ENSG00000116132/ENSG00000119508/ENSG00000165730/ENSG00000101384…
GO:0048863	stem cell differentiation	159	1.74295	0.00138696	0.0181447	ENSG00000138795/ENSG00000114200/ENSG00000134532/ENSG00000125285/ENSG00000066468/ENSG00000137872/ENSG00000163132/ENSG00000106536/ENSG00000116044/ENSG00000137693/ENSG00000084093/ENSG00000114315/ENSG00000107779/ENSG00000152518/ENSG00000055332/ENSG00000092969/ENSG00000070018/ENSG00000157240/ENSG00000081189/ENSG00000054598/ENSG00000082701/ENSG00000100644/ENSG00000150625/ENSG00000134644/ENSG00000100030…
GO:0051216	cartilage development	169	1.89549	0.00138696	0.0181447	ENSG00000147408/ENSG00000153162/ENSG00000106571/ENSG00000178573/ENSG00000134532/ENSG00000145423/ENSG00000104447/ENSG00000163132/ENSG00000125845/ENSG00000068885/ENSG00000183691/ENSG00000107779/ENSG00000138696/ENSG00000105855/ENSG00000147869/ENSG00000092969/ENSG00000139329/ENSG00000196562/ENSG00000156427/ENSG00000100815/ENSG00000070018/ENSG00000081189/ENSG00000182158/ENSG00000101144/ENSG00000166949…
GO:0060173	limb development	159	1.65999	0.00138696	0.0181447	ENSG00000152661/ENSG00000138795/ENSG00000106571/ENSG00000164066/ENSG00000066468/ENSG00000145423/ENSG00000185551/ENSG00000163132/ENSG00000144218/ENSG00000183691/ENSG00000107779/ENSG00000138696/ENSG00000187240/ENSG00000092969/ENSG00000145730/ENSG00000101144/ENSG00000114251/ENSG00000204217/ENSG00000104331/ENSG00000204104/ENSG00000164190/ENSG00000131127/ENSG00000152601/ENSG00000157796/ENSG00000147257…
GO:0006323	DNA packaging	165	1.61742	0.00139082	0.0181447	ENSG00000047410/ENSG00000187109/ENSG00000129534/ENSG00000145241/ENSG00000143401/ENSG00000137804/ENSG00000119969/ENSG00000116539/ENSG00000113810/ENSG00000142856/ENSG00000111875/ENSG00000189060/ENSG00000136824/ENSG00000062650/ENSG00000166451/ENSG00000102384/ENSG00000123219/ENSG00000146414/ENSG00000083168/ENSG00000163041/ENSG00000151725/ENSG00000136938/ENSG00000068878/ENSG00000131747/ENSG00000153147…
GO:0006367	transcription initiation from RNA polymerase II promoter	171	1.75753	0.00139082	0.0181447	ENSG00000175745/ENSG00000069667/ENSG00000112333/ENSG00000137693/ENSG00000114166/ENSG00000276644/ENSG00000108510/ENSG00000169083/ENSG00000174738/ENSG00000112237/ENSG00000187079/ENSG00000165417/ENSG00000184384/ENSG00000112282/ENSG00000113580/ENSG00000126733/ENSG00000171681/ENSG00000151623/ENSG00000064313/ENSG00000263001/ENSG00000134250/ENSG00000134480/ENSG00000119508/ENSG00000074181/ENSG00000018408…
GO:0043401	steroid hormone mediated signaling pathway	171	1.71681	0.00139082	0.0181447	ENSG00000175745/ENSG00000069667/ENSG00000138795/ENSG00000112333/ENSG00000185551/ENSG00000145604/ENSG00000114861/ENSG00000108510/ENSG00000169083/ENSG00000127870/ENSG00000174738/ENSG00000101144/ENSG00000113580/ENSG00000014123/ENSG00000196792/ENSG00000125107/ENSG00000104517/ENSG00000012048/ENSG00000180530/ENSG00000151623/ENSG00000172817/ENSG00000081307/ENSG00000119508/ENSG00000111596/ENSG00000033800…
GO:0051236	establishment of RNA localization	165	1.95012	0.00139082	0.0181447	ENSG00000185650/ENSG00000101888/ENSG00000165934/ENSG00000112531/ENSG00000047410/ENSG00000153201/ENSG00000149311/ENSG00000093000/ENSG00000124789/ENSG00000120533/ENSG00000085415/ENSG00000078328/ENSG00000113569/ENSG00000162944/ENSG00000184575/ENSG00000163002/ENSG00000173744/ENSG00000153207/ENSG00000130227/ENSG00000138757/ENSG00000159217/ENSG00000151461/ENSG00000163904/ENSG00000138095/ENSG00000181555…
GO:0016331	morphogenesis of embryonic epithelium	144	1.65986	0.00139276	0.0181447	ENSG00000104290/ENSG00000170561/ENSG00000066468/ENSG00000145423/ENSG00000114446/ENSG00000183691/ENSG00000092969/ENSG00000138182/ENSG00000070018/ENSG00000157240/ENSG00000169083/ENSG00000204852/ENSG00000143869/ENSG00000101144/ENSG00000114251/ENSG00000101752/ENSG00000101109/ENSG00000170549/ENSG00000100644/ENSG00000142875/ENSG00000048342/ENSG00000138802/ENSG00000075275/ENSG00000176887/ENSG00000138771…
GO:0030324	lung development	170	1.79542	0.00139276	0.0181447	ENSG00000146648/ENSG00000113578/ENSG00000128573/ENSG00000106571/ENSG00000066468/ENSG00000137693/ENSG00000114315/ENSG00000183691/ENSG00000107779/ENSG00000169946/ENSG00000105894/ENSG00000133703/ENSG00000156427/ENSG00000156925/ENSG00000113083/ENSG00000198162/ENSG00000114251/ENSG00000204217/ENSG00000145075/ENSG00000173706/ENSG00000133048/ENSG00000121570/ENSG00000162493/ENSG00000147257/ENSG00000107798…
GO:0071453	cellular response to oxygen levels	144	1.60392	0.00139276	0.0181447	ENSG00000069667/ENSG00000102760/ENSG00000185650/ENSG00000132356/ENSG00000064393/ENSG00000171791/ENSG00000116044/ENSG00000198121/ENSG00000105894/ENSG00000101144/ENSG00000183023/ENSG00000197930/ENSG00000124212/ENSG00000104765/ENSG00000171132/ENSG00000184408/ENSG00000113742/ENSG00000100644/ENSG00000167315/ENSG00000110395/ENSG00000171862/ENSG00000165730/ENSG00000135679/ENSG00000088305/ENSG00000100393…
GO:0015758	glucose transport	140	1.61158	0.0013947	0.0181447	ENSG00000132356/ENSG00000176105/ENSG00000145675/ENSG00000116044/ENSG00000047410/ENSG00000169047/ENSG00000116473/ENSG00000119729/ENSG00000179295/ENSG00000153201/ENSG00000128989/ENSG00000135744/ENSG00000091039/ENSG00000093000/ENSG00000163558/ENSG00000124789/ENSG00000147257/ENSG00000197496/ENSG00000085415/ENSG00000166263/ENSG00000110436/ENSG00000113569/ENSG00000157500/ENSG00000119508/ENSG00000163002…
GO:0034728	nucleosome organization	140	1.58062	0.0013947	0.0181447	ENSG00000189079/ENSG00000187109/ENSG00000129534/ENSG00000145241/ENSG00000143401/ENSG00000142856/ENSG00000111875/ENSG00000189060/ENSG00000166451/ENSG00000102384/ENSG00000123219/ENSG00000146414/ENSG00000083168/ENSG00000163041/ENSG00000151725/ENSG00000136938/ENSG00000068878/ENSG00000153147/ENSG00000181555/ENSG00000275713/ENSG00000132780/ENSG00000092201/ENSG00000173473/ENSG00000153044/ENSG00000181163…
GO:1901991	negative regulation of mitotic cell cycle phase transition	145	1.75406	0.0013947	0.0181447	ENSG00000102760/ENSG00000185650/ENSG00000171791/ENSG00000117724/ENSG00000152518/ENSG00000047410/ENSG00000156970/ENSG00000112742/ENSG00000020922/ENSG00000022267/ENSG00000134371/ENSG00000163781/ENSG00000197299/ENSG00000125107/ENSG00000149311/ENSG00000166164/ENSG00000134982/ENSG00000133302/ENSG00000170242/ENSG00000198791/ENSG00000253729/ENSG00000172716/ENSG00000171862/ENSG00000135679/ENSG00000111596…
GO:0010001	glial cell differentiation	172	1.50955	0.00139665	0.0181447	ENSG00000138795/ENSG00000135919/ENSG00000146648/ENSG00000106571/ENSG00000112333/ENSG00000148053/ENSG00000100697/ENSG00000007372/ENSG00000125845/ENSG00000198121/ENSG00000114315/ENSG00000183691/ENSG00000123560/ENSG00000162407/ENSG00000196712/ENSG00000133703/ENSG00000173406/ENSG00000196569/ENSG00000179295/ENSG00000072415/ENSG00000106278/ENSG00000138386/ENSG00000170558/ENSG00000132970/ENSG00000171862…
GO:0030177	positive regulation of Wnt signaling pathway	147	1.72265	0.00139665	0.0181447	ENSG00000140807/ENSG00000106483/ENSG00000132846/ENSG00000169218/ENSG00000095739/ENSG00000066468/ENSG00000145423/ENSG00000125845/ENSG00000137693/ENSG00000066279/ENSG00000139292/ENSG00000196562/ENSG00000070018/ENSG00000198435/ENSG00000134371/ENSG00000146374/ENSG00000114251/ENSG00000104517/ENSG00000115464/ENSG00000168646/ENSG00000147257/ENSG00000135299/ENSG00000150764/ENSG00000107104/ENSG00000205213…
GO:0048738	cardiac muscle tissue development	172	1.6084	0.00139665	0.0181447	ENSG00000152661/ENSG00000078114/ENSG00000163110/ENSG00000066468/ENSG00000125845/ENSG00000183691/ENSG00000170989/ENSG00000107779/ENSG00000181744/ENSG00000169946/ENSG00000092969/ENSG00000081189/ENSG00000145349/ENSG00000101144/ENSG00000183023/ENSG00000154556/ENSG00000054598/ENSG00000114251/ENSG00000182963/ENSG00000138685/ENSG00000135744/ENSG00000173706/ENSG00000077522/ENSG00000171862/ENSG00000149256…
GO:1905330	regulation of morphogenesis of an epithelium	172	1.50457	0.00139665	0.0181447	ENSG00000140807/ENSG00000113578/ENSG00000104290/ENSG00000183098/ENSG00000066468/ENSG00000155760/ENSG00000145423/ENSG00000183691/ENSG00000114861/ENSG00000157240/ENSG00000169083/ENSG00000101144/ENSG00000183579/ENSG00000146374/ENSG00000114251/ENSG00000135744/ENSG00000124782/ENSG00000076716/ENSG00000147257/ENSG00000165730/ENSG00000135299/ENSG00000136238/ENSG00000173218/ENSG00000163785/ENSG00000138802…
GO:0031570	DNA integrity checkpoint	158	1.80749	0.0013986	0.0181447	ENSG00000102760/ENSG00000160551/ENSG00000163322/ENSG00000020922/ENSG00000179295/ENSG00000163781/ENSG00000197299/ENSG00000125107/ENSG00000149311/ENSG00000012048/ENSG00000136492/ENSG00000133302/ENSG00000198791/ENSG00000253729/ENSG00000182923/ENSG00000095787/ENSG00000077097/ENSG00000135679/ENSG00000111596/ENSG00000159593/ENSG00000100393/ENSG00000134852/ENSG00000165891/ENSG00000104320/ENSG00000094804…
GO:0019827	stem cell population maintenance	146	1.97879	0.00140252	0.0181447	ENSG00000112333/ENSG00000155760/ENSG00000080345/ENSG00000137693/ENSG00000066279/ENSG00000114315/ENSG00000183691/ENSG00000107779/ENSG00000152518/ENSG00000168172/ENSG00000156925/ENSG00000101144/ENSG00000134371/ENSG00000138685/ENSG00000125107/ENSG00000164190/ENSG00000108055/ENSG00000121570/ENSG00000134744/ENSG00000170558/ENSG00000144554/ENSG00000116132/ENSG00000134250/ENSG00000138336/ENSG00000078674…
GO:0031047	gene silencing by RNA	146	1.89971	0.00140252	0.0181447	ENSG00000146648/ENSG00000100697/ENSG00000047410/ENSG00000092847/ENSG00000100354/ENSG00000123908/ENSG00000166949/ENSG00000125107/ENSG00000153201/ENSG00000090905/ENSG00000093000/ENSG00000134744/ENSG00000198791/ENSG00000124789/ENSG00000085415/ENSG00000055917/ENSG00000126070/ENSG00000113569/ENSG00000134644/ENSG00000163002/ENSG00000111596/ENSG00000163041/ENSG00000133704/ENSG00000114416/ENSG00000113300…
GO:0043487	regulation of RNA stability	146	1.63255	0.00140252	0.0181447	ENSG00000185650/ENSG00000135870/ENSG00000152518/ENSG00000112531/ENSG00000083312/ENSG00000100722/ENSG00000125944/ENSG00000204389/ENSG00000114127/ENSG00000168646/ENSG00000135316/ENSG00000083520/ENSG00000142864/ENSG00000055917/ENSG00000134644/ENSG00000138668/ENSG00000159217/ENSG00000153187/ENSG00000068878/ENSG00000197170/ENSG00000123737/ENSG00000172795/ENSG00000138767/ENSG00000092199/ENSG00000103035…
GO:0007156	homophilic cell adhesion via plasma membrane adhesion molecules	153	1.58302	0.00140449	0.0181447	ENSG00000169851/ENSG00000140937/ENSG00000039068/ENSG00000101542/ENSG00000196159/ENSG00000272674/ENSG00000113205/ENSG00000175161/ENSG00000165323/ENSG00000083857/ENSG00000069188/ENSG00000158258/ENSG00000138650/ENSG00000170558/ENSG00000173482/ENSG00000113209/ENSG00000112852/ENSG00000099715/ENSG00000113211/ENSG00000187372/ENSG00000046604/ENSG00000075275/ENSG00000150275/ENSG00000184226/ENSG00000165194…
GO:0014065	phosphatidylinositol 3-kinase signaling	153	1.59265	0.00140449	0.0181447	ENSG00000135919/ENSG00000146648/ENSG00000113578/ENSG00000163629/ENSG00000148053/ENSG00000185650/ENSG00000066468/ENSG00000172575/ENSG00000154188/ENSG00000145675/ENSG00000158815/ENSG00000181744/ENSG00000196712/ENSG00000092969/ENSG00000156427/ENSG00000166225/ENSG00000169047/ENSG00000046889/ENSG00000179295/ENSG00000138685/ENSG00000109062/ENSG00000135744/ENSG00000121879/ENSG00000109458/ENSG00000068078…
GO:0021915	neural tube development	153	1.81968	0.00140449	0.0181447	ENSG00000106571/ENSG00000104290/ENSG00000185650/ENSG00000164066/ENSG00000145423/ENSG00000007372/ENSG00000114446/ENSG00000114315/ENSG00000183691/ENSG00000196712/ENSG00000092969/ENSG00000138182/ENSG00000070018/ENSG00000157240/ENSG00000204852/ENSG00000143869/ENSG00000101144/ENSG00000114251/ENSG00000101752/ENSG00000101109/ENSG00000204104/ENSG00000171956/ENSG00000100644/ENSG00000157796/ENSG00000142875…
GO:1901988	negative regulation of cell cycle phase transition	153	1.74828	0.00140449	0.0181447	ENSG00000102760/ENSG00000185650/ENSG00000171791/ENSG00000117724/ENSG00000152518/ENSG00000047410/ENSG00000156970/ENSG00000112742/ENSG00000020922/ENSG00000022267/ENSG00000134371/ENSG00000163781/ENSG00000197299/ENSG00000125107/ENSG00000149311/ENSG00000166164/ENSG00000134982/ENSG00000133302/ENSG00000170242/ENSG00000198791/ENSG00000253729/ENSG00000172716/ENSG00000171862/ENSG00000135679/ENSG00000111596…
GO:0006333	chromatin assembly or disassembly	155	1.58341	0.00140647	0.0181447	ENSG00000198586/ENSG00000047410/ENSG00000189079/ENSG00000187109/ENSG00000129534/ENSG00000145241/ENSG00000143401/ENSG00000119969/ENSG00000142856/ENSG00000111875/ENSG00000189060/ENSG00000166451/ENSG00000102384/ENSG00000123219/ENSG00000146414/ENSG00000083168/ENSG00000009954/ENSG00000163041/ENSG00000151725/ENSG00000136938/ENSG00000153147/ENSG00000275713/ENSG00000132780/ENSG00000092201/ENSG00000173473…
GO:0010212	response to ionizing radiation	139	1.58763	0.00140647	0.0181447	ENSG00000173848/ENSG00000132356/ENSG00000145423/ENSG00000163322/ENSG00000171791/ENSG00000137693/ENSG00000069275/ENSG00000163781/ENSG00000197299/ENSG00000149311/ENSG00000164190/ENSG00000162692/ENSG00000012048/ENSG00000114346/ENSG00000253729/ENSG00000144554/ENSG00000163565/ENSG00000196584/ENSG00000088305/ENSG00000134852/ENSG00000157212/ENSG00000158019/ENSG00000171792/ENSG00000111247/ENSG00000120738…
GO:0035107	appendage morphogenesis	139	1.76558	0.00140647	0.0181447	ENSG00000152661/ENSG00000138795/ENSG00000106571/ENSG00000164066/ENSG00000066468/ENSG00000145423/ENSG00000163132/ENSG00000144218/ENSG00000183691/ENSG00000107779/ENSG00000138696/ENSG00000187240/ENSG00000092969/ENSG00000101144/ENSG00000114251/ENSG00000104331/ENSG00000204104/ENSG00000164190/ENSG00000131127/ENSG00000152601/ENSG00000157796/ENSG00000147257/ENSG00000116132/ENSG00000138829/ENSG00000105983…
GO:0035108	limb morphogenesis	139	1.76558	0.00140647	0.0181447	ENSG00000152661/ENSG00000138795/ENSG00000106571/ENSG00000164066/ENSG00000066468/ENSG00000145423/ENSG00000163132/ENSG00000144218/ENSG00000183691/ENSG00000107779/ENSG00000138696/ENSG00000187240/ENSG00000092969/ENSG00000101144/ENSG00000114251/ENSG00000104331/ENSG00000204104/ENSG00000164190/ENSG00000131127/ENSG00000152601/ENSG00000157796/ENSG00000147257/ENSG00000116132/ENSG00000138829/ENSG00000105983…
GO:0043488	regulation of mRNA stability	139	1.66821	0.00140647	0.0181447	ENSG00000185650/ENSG00000135870/ENSG00000152518/ENSG00000112531/ENSG00000083312/ENSG00000100722/ENSG00000125944/ENSG00000204389/ENSG00000114127/ENSG00000168646/ENSG00000135316/ENSG00000083520/ENSG00000142864/ENSG00000055917/ENSG00000134644/ENSG00000138668/ENSG00000159217/ENSG00000153187/ENSG00000068878/ENSG00000197170/ENSG00000123737/ENSG00000172795/ENSG00000138767/ENSG00000092199/ENSG00000103035…
GO:0048592	eye morphogenesis	138	1.66835	0.00140647	0.0181447	ENSG00000140807/ENSG00000106571/ENSG00000148053/ENSG00000116745/ENSG00000064393/ENSG00000171791/ENSG00000007372/ENSG00000196712/ENSG00000105894/ENSG00000064309/ENSG00000166225/ENSG00000070018/ENSG00000101144/ENSG00000204262/ENSG00000118733/ENSG00000198707/ENSG00000148516/ENSG00000114251/ENSG00000069188/ENSG00000164190/ENSG00000100644/ENSG00000157890/ENSG00000163558/ENSG00000173482/ENSG00000138829…
GO:0007093	mitotic cell cycle checkpoint	150	1.66178	0.00141044	0.0181447	ENSG00000102760/ENSG00000117724/ENSG00000047410/ENSG00000184445/ENSG00000156970/ENSG00000112742/ENSG00000020922/ENSG00000163781/ENSG00000197299/ENSG00000125107/ENSG00000149311/ENSG00000134982/ENSG00000133302/ENSG00000198791/ENSG00000253729/ENSG00000075711/ENSG00000077097/ENSG00000135679/ENSG00000072501/ENSG00000111596/ENSG00000070770/ENSG00000159593/ENSG00000100393/ENSG00000165891/ENSG00000104320…
GO:0008645	hexose transport	142	1.60169	0.00141044	0.0181447	ENSG00000132356/ENSG00000176105/ENSG00000145675/ENSG00000116044/ENSG00000047410/ENSG00000169047/ENSG00000116473/ENSG00000119729/ENSG00000179295/ENSG00000153201/ENSG00000128989/ENSG00000135744/ENSG00000091039/ENSG00000093000/ENSG00000163558/ENSG00000124789/ENSG00000147257/ENSG00000197496/ENSG00000085415/ENSG00000166263/ENSG00000110436/ENSG00000113569/ENSG00000157500/ENSG00000119508/ENSG00000163002…
GO:0015749	monosaccharide transport	142	1.60169	0.00141044	0.0181447	ENSG00000132356/ENSG00000176105/ENSG00000145675/ENSG00000116044/ENSG00000047410/ENSG00000169047/ENSG00000116473/ENSG00000119729/ENSG00000179295/ENSG00000153201/ENSG00000128989/ENSG00000135744/ENSG00000091039/ENSG00000093000/ENSG00000163558/ENSG00000124789/ENSG00000147257/ENSG00000197496/ENSG00000085415/ENSG00000166263/ENSG00000110436/ENSG00000113569/ENSG00000157500/ENSG00000119508/ENSG00000163002…
GO:0017148	negative regulation of translation	142	1.93291	0.00141044	0.0181447	ENSG00000146648/ENSG00000185650/ENSG00000100697/ENSG00000135870/ENSG00000152518/ENSG00000112531/ENSG00000055332/ENSG00000215301/ENSG00000047410/ENSG00000092847/ENSG00000100354/ENSG00000123908/ENSG00000166949/ENSG00000104408/ENSG00000125944/ENSG00000125107/ENSG00000090905/ENSG00000113742/ENSG00000134744/ENSG00000198791/ENSG00000135316/ENSG00000055917/ENSG00000126070/ENSG00000086232/ENSG00000134644…
GO:0021543	pallium development	150	1.76821	0.00141044	0.0181447	ENSG00000172380/ENSG00000138795/ENSG00000146648/ENSG00000128573/ENSG00000106571/ENSG00000112333/ENSG00000148053/ENSG00000145147/ENSG00000170370/ENSG00000007372/ENSG00000066279/ENSG00000196159/ENSG00000147526/ENSG00000196712/ENSG00000064309/ENSG00000070018/ENSG00000081189/ENSG00000173406/ENSG00000082701/ENSG00000162761/ENSG00000100644/ENSG00000170558/ENSG00000096093/ENSG00000171862/ENSG00000174469…
GO:0034249	negative regulation of cellular amide metabolic process	150	1.91884	0.00141044	0.0181447	ENSG00000146648/ENSG00000185650/ENSG00000132356/ENSG00000100697/ENSG00000135870/ENSG00000152518/ENSG00000112531/ENSG00000055332/ENSG00000215301/ENSG00000047410/ENSG00000092847/ENSG00000100354/ENSG00000123908/ENSG00000166949/ENSG00000104408/ENSG00000125944/ENSG00000125107/ENSG00000090905/ENSG00000130203/ENSG00000113742/ENSG00000134744/ENSG00000198791/ENSG00000135316/ENSG00000055917/ENSG00000126070…
GO:0071772	response to BMP	142	1.81147	0.00141044	0.0181447	ENSG00000138795/ENSG00000153162/ENSG00000067141/ENSG00000145423/ENSG00000064393/ENSG00000163132/ENSG00000125845/ENSG00000114315/ENSG00000183691/ENSG00000107779/ENSG00000138696/ENSG00000147869/ENSG00000128791/ENSG00000133104/ENSG00000157240/ENSG00000197323/ENSG00000143869/ENSG00000101144/ENSG00000124486/ENSG00000136603/ENSG00000114251/ENSG00000204217/ENSG00000137770/ENSG00000039319/ENSG00000147257…
GO:0071773	cellular response to BMP stimulus	142	1.81147	0.00141044	0.0181447	ENSG00000138795/ENSG00000153162/ENSG00000067141/ENSG00000145423/ENSG00000064393/ENSG00000163132/ENSG00000125845/ENSG00000114315/ENSG00000183691/ENSG00000107779/ENSG00000138696/ENSG00000147869/ENSG00000128791/ENSG00000133104/ENSG00000157240/ENSG00000197323/ENSG00000143869/ENSG00000101144/ENSG00000124486/ENSG00000136603/ENSG00000114251/ENSG00000204217/ENSG00000137770/ENSG00000039319/ENSG00000147257…
GO:0072073	kidney epithelium development	137	1.70226	0.00141243	0.0181447	ENSG00000113578/ENSG00000106571/ENSG00000170561/ENSG00000066468/ENSG00000145147/ENSG00000135333/ENSG00000171791/ENSG00000125845/ENSG00000137693/ENSG00000196159/ENSG00000114315/ENSG00000183691/ENSG00000147869/ENSG00000081189/ENSG00000101144/ENSG00000166949/ENSG00000054598/ENSG00000138685/ENSG00000135744/ENSG00000170549/ENSG00000147257/ENSG00000075711/ENSG00000120693/ENSG00000113658/ENSG00000162849…
GO:0098727	maintenance of cell number	148	1.97097	0.00141243	0.0181447	ENSG00000112333/ENSG00000155760/ENSG00000080345/ENSG00000137693/ENSG00000066279/ENSG00000114315/ENSG00000183691/ENSG00000107779/ENSG00000152518/ENSG00000168172/ENSG00000156925/ENSG00000101144/ENSG00000134371/ENSG00000138685/ENSG00000125107/ENSG00000164190/ENSG00000108055/ENSG00000121570/ENSG00000134744/ENSG00000170558/ENSG00000144554/ENSG00000116132/ENSG00000134250/ENSG00000138336/ENSG00000078674…
GO:1902806	regulation of cell cycle G1/S phase transition	141	1.63976	0.00141243	0.0181447	ENSG00000146648/ENSG00000102760/ENSG00000171791/ENSG00000215301/ENSG00000022267/ENSG00000134371/ENSG00000137710/ENSG00000125107/ENSG00000149311/ENSG00000166164/ENSG00000162493/ENSG00000198791/ENSG00000253729/ENSG00000172716/ENSG00000182247/ENSG00000166263/ENSG00000171862/ENSG00000135679/ENSG00000182621/ENSG00000111596/ENSG00000151694/ENSG00000100393/ENSG00000163904/ENSG00000165891/ENSG00000094804…
GO:0000077	DNA damage checkpoint	149	1.73174	0.00141443	0.0181447	ENSG00000102760/ENSG00000160551/ENSG00000163322/ENSG00000020922/ENSG00000179295/ENSG00000163781/ENSG00000197299/ENSG00000125107/ENSG00000149311/ENSG00000012048/ENSG00000136492/ENSG00000133302/ENSG00000198791/ENSG00000253729/ENSG00000182923/ENSG00000095787/ENSG00000135679/ENSG00000111596/ENSG00000100393/ENSG00000134852/ENSG00000165891/ENSG00000104320/ENSG00000113300/ENSG00000138767/ENSG00000114670…
GO:0003205	cardiac chamber development	149	1.71514	0.00141443	0.0181447	ENSG00000164983/ENSG00000066468/ENSG00000145423/ENSG00000049192/ENSG00000114315/ENSG00000183691/ENSG00000107779/ENSG00000169946/ENSG00000092969/ENSG00000162496/ENSG00000166225/ENSG00000100815/ENSG00000157240/ENSG00000081189/ENSG00000101144/ENSG00000054598/ENSG00000114251/ENSG00000204217/ENSG00000173706/ENSG00000100644/ENSG00000081479/ENSG00000115904/ENSG00000134250/ENSG00000162775/ENSG00000135679…
GO:0006338	chromatin remodeling	149	1.65527	0.00141443	0.0181447	ENSG00000104472/ENSG00000162601/ENSG00000114166/ENSG00000047410/ENSG00000153922/ENSG00000129534/ENSG00000145241/ENSG00000143401/ENSG00000131778/ENSG00000119969/ENSG00000142856/ENSG00000124795/ENSG00000171634/ENSG00000166451/ENSG00000102384/ENSG00000123219/ENSG00000009954/ENSG00000163104/ENSG00000163041/ENSG00000151725/ENSG00000136938/ENSG00000068878/ENSG00000134046/ENSG00000165609/ENSG00000153147…
GO:0031032	actomyosin structure organization	152	1.71819	0.00141443	0.0181447	ENSG00000078114/ENSG00000102760/ENSG00000145675/ENSG00000198121/ENSG00000170989/ENSG00000158528/ENSG00000079819/ENSG00000081189/ENSG00000134318/ENSG00000166949/ENSG00000116127/ENSG00000082397/ENSG00000137807/ENSG00000172159/ENSG00000175175/ENSG00000077522/ENSG00000129595/ENSG00000064042/ENSG00000136238/ENSG00000165410/ENSG00000079691/ENSG00000036257/ENSG00000131626/ENSG00000068305/ENSG00000138594…
GO:0033002	muscle cell proliferation	152	1.63678	0.00141443	0.0181447	ENSG00000152661/ENSG00000146648/ENSG00000148737/ENSG00000066468/ENSG00000154188/ENSG00000145604/ENSG00000183691/ENSG00000170989/ENSG00000107779/ENSG00000181744/ENSG00000169946/ENSG00000092969/ENSG00000114861/ENSG00000081189/ENSG00000145349/ENSG00000054598/ENSG00000145794/ENSG00000138685/ENSG00000135744/ENSG00000253729/ENSG00000064989/ENSG00000165795/ENSG00000171862/ENSG00000125257/ENSG00000149256…
GO:0035567	non-canonical Wnt signaling pathway	152	1.59559	0.00141443	0.0181447	ENSG00000140807/ENSG00000138795/ENSG00000106483/ENSG00000148737/ENSG00000104290/ENSG00000183098/ENSG00000155760/ENSG00000145423/ENSG00000068885/ENSG00000157240/ENSG00000092847/ENSG00000100354/ENSG00000123908/ENSG00000183579/ENSG00000146374/ENSG00000114251/ENSG00000090905/ENSG00000076716/ENSG00000147257/ENSG00000126070/ENSG00000135299/ENSG00000182621/ENSG00000136238/ENSG00000135341/ENSG00000173218…
GO:0051783	regulation of nuclear division	152	1.76574	0.00141443	0.0181447	ENSG00000102760/ENSG00000163132/ENSG00000117724/ENSG00000138160/ENSG00000141198/ENSG00000198887/ENSG00000138182/ENSG00000047410/ENSG00000184445/ENSG00000156970/ENSG00000112742/ENSG00000101144/ENSG00000138778/ENSG00000117650/ENSG00000148773/ENSG00000114251/ENSG00000149311/ENSG00000126787/ENSG00000137804/ENSG00000134982/ENSG00000133302/ENSG00000065883/ENSG00000164162/ENSG00000182621/ENSG00000079335…
GO:2001020	regulation of response to DNA damage stimulus	149	1.79023	0.00141443	0.0181447	ENSG00000146648/ENSG00000133863/ENSG00000145423/ENSG00000166068/ENSG00000112319/ENSG00000163322/ENSG00000163132/ENSG00000080345/ENSG00000182263/ENSG00000136603/ENSG00000029363/ENSG00000104517/ENSG00000149311/ENSG00000012048/ENSG00000133302/ENSG00000170242/ENSG00000124795/ENSG00000168646/ENSG00000162607/ENSG00000135679/ENSG00000026508/ENSG00000153827/ENSG00000114904/ENSG00000163605/ENSG00000163904…
GO:0007062	sister chromatid cohesion	122	2.2559	0.00141643	0.0181447	ENSG00000160551/ENSG00000117724/ENSG00000198887/ENSG00000184445/ENSG00000101972/ENSG00000156970/ENSG00000020922/ENSG00000138778/ENSG00000145241/ENSG00000130779/ENSG00000153201/ENSG00000164190/ENSG00000108055/ENSG00000142856/ENSG00000133302/ENSG00000168646/ENSG00000182628/ENSG00000085415/ENSG00000062650/ENSG00000166451/ENSG00000121621/ENSG00000102384/ENSG00000040275/ENSG00000072501/ENSG00000121892…
GO:0007224	smoothened signaling pathway	120	1.9558	0.00141643	0.0181447	ENSG00000069667/ENSG00000135919/ENSG00000106571/ENSG00000164066/ENSG00000066468/ENSG00000165186/ENSG00000064393/ENSG00000007372/ENSG00000114446/ENSG00000068885/ENSG00000114315/ENSG00000187240/ENSG00000116747/ENSG00000064309/ENSG00000204852/ENSG00000204104/ENSG00000131873/ENSG00000134874/ENSG00000164675/ENSG00000157796/ENSG00000147257/ENSG00000116132/ENSG00000142875/ENSG00000169379/ENSG00000111783…
GO:0051302	regulation of cell division	122	1.90239	0.00141643	0.0181447	ENSG00000113578/ENSG00000164066/ENSG00000066468/ENSG00000147400/ENSG00000145423/ENSG00000007372/ENSG00000066279/ENSG00000092969/ENSG00000105894/ENSG00000138182/ENSG00000138685/ENSG00000137807/ENSG00000197299/ENSG00000065243/ENSG00000196504/ENSG00000171132/ENSG00000114346/ENSG00000115760/ENSG00000113296/ENSG00000036257/ENSG00000129173/ENSG00000165891/ENSG00000144283/ENSG00000094804/ENSG00000104218…
GO:0061008	hepaticobiliary system development	122	1.59884	0.00141643	0.0181447	ENSG00000146648/ENSG00000162433/ENSG00000021826/ENSG00000114315/ENSG00000196712/ENSG00000105894/ENSG00000196562/ENSG00000133703/ENSG00000156925/ENSG00000116473/ENSG00000166949/ENSG00000145075/ENSG00000164190/ENSG00000121879/ENSG00000025796/ENSG00000168769/ENSG00000138668/ENSG00000164171/ENSG00000036257/ENSG00000129173/ENSG00000103494/ENSG00000151461/ENSG00000165891/ENSG00000069702/ENSG00000100522…
GO:0035265	organ growth	134	1.92439	0.00142045	0.0181447	ENSG00000152661/ENSG00000113645/ENSG00000163110/ENSG00000066468/ENSG00000171791/ENSG00000137693/ENSG00000183691/ENSG00000170989/ENSG00000107779/ENSG00000147869/ENSG00000181744/ENSG00000169946/ENSG00000092969/ENSG00000081189/ENSG00000169083/ENSG00000145349/ENSG00000181690/ENSG00000154556/ENSG00000179295/ENSG00000054598/ENSG00000138685/ENSG00000101109/ENSG00000135744/ENSG00000173706/ENSG00000162733…
GO:0044344	cellular response to fibroblast growth factor stimulus	134	1.57734	0.00142045	0.0181447	ENSG00000113578/ENSG00000185650/ENSG00000066468/ENSG00000021826/ENSG00000166068/ENSG00000011201/ENSG00000196159/ENSG00000183691/ENSG00000158815/ENSG00000152518/ENSG00000196562/ENSG00000156427/ENSG00000166225/ENSG00000179295/ENSG00000114251/ENSG00000138685/ENSG00000125848/ENSG00000068078/ENSG00000001084/ENSG00000110395/ENSG00000185070/ENSG00000100030/ENSG00000026508/ENSG00000140575/ENSG00000114279…
GO:0050821	protein stabilization	124	1.65088	0.00142045	0.0181447	ENSG00000132846/ENSG00000145675/ENSG00000163132/ENSG00000162407/ENSG00000166949/ENSG00000101109/ENSG00000172766/ENSG00000204389/ENSG00000005893/ENSG00000116030/ENSG00000164134/ENSG00000166263/ENSG00000171862/ENSG00000136152/ENSG00000115977/ENSG00000100393/ENSG00000114209/ENSG00000187325/ENSG00000071537/ENSG00000010244/ENSG00000118260/ENSG00000134086/ENSG00000134265/ENSG00000104375/ENSG00000128602…
GO:0070646	protein modification by small protein removal	124	1.79145	0.00142045	0.0181447	ENSG00000079387/ENSG00000162601/ENSG00000155313/ENSG00000124486/ENSG00000175073/ENSG00000145390/ENSG00000140455/ENSG00000115464/ENSG00000112701/ENSG00000170242/ENSG00000120533/ENSG00000165660/ENSG00000132952/ENSG00000162607/ENSG00000138592/ENSG00000166200/ENSG00000116750/ENSG00000135093/ENSG00000101557/ENSG00000163904/ENSG00000162402/ENSG00000170185/ENSG00000123552/ENSG00000135913/ENSG00000164164…
GO:0006261	DNA-dependent DNA replication	135	2.08881	0.0014245	0.0181447	ENSG00000153162/ENSG00000009413/ENSG00000101972/ENSG00000276644/ENSG00000020922/ENSG00000069275/ENSG00000163781/ENSG00000197299/ENSG00000035928/ENSG00000108055/ENSG00000133302/ENSG00000198056/ENSG00000077097/ENSG00000072501/ENSG00000101868/ENSG00000133119/ENSG00000187790/ENSG00000129173/ENSG00000077514/ENSG00000205835/ENSG00000181938/ENSG00000197771/ENSG00000163904/ENSG00000165891/ENSG00000104320…
GO:0014066	regulation of phosphatidylinositol 3-kinase signaling	135	1.61984	0.0014245	0.0181447	ENSG00000135919/ENSG00000146648/ENSG00000113578/ENSG00000163629/ENSG00000148053/ENSG00000066468/ENSG00000172575/ENSG00000154188/ENSG00000145675/ENSG00000158815/ENSG00000181744/ENSG00000092969/ENSG00000156427/ENSG00000166225/ENSG00000169047/ENSG00000179295/ENSG00000138685/ENSG00000109062/ENSG00000135744/ENSG00000121879/ENSG00000109458/ENSG00000068078/ENSG00000110395/ENSG00000171862/ENSG00000100030…
GO:0030902	hindbrain development	136	1.64269	0.0014245	0.0181447	ENSG00000069667/ENSG00000138795/ENSG00000135919/ENSG00000128573/ENSG00000171791/ENSG00000198121/ENSG00000114315/ENSG00000183691/ENSG00000105894/ENSG00000115507/ENSG00000070018/ENSG00000101144/ENSG00000173406/ENSG00000198707/ENSG00000179295/ENSG00000150361/ENSG00000183044/ENSG00000152208/ENSG00000162761/ENSG00000117569/ENSG00000146938/ENSG00000120693/ENSG00000169379/ENSG00000138668/ENSG00000165240…
GO:0032200	telomere organization	136	1.66449	0.0014245	0.0181447	ENSG00000198887/ENSG00000020922/ENSG00000163029/ENSG00000117650/ENSG00000149311/ENSG00000035928/ENSG00000109534/ENSG00000181085/ENSG00000253729/ENSG00000198056/ENSG00000135549/ENSG00000085511/ENSG00000100030/ENSG00000128513/ENSG00000101868/ENSG00000133119/ENSG00000163041/ENSG00000153187/ENSG00000077514/ENSG00000104320/ENSG00000163918/ENSG00000092199/ENSG00000147601/ENSG00000107854/ENSG00000100479…
GO:0036294	cellular response to decreased oxygen levels	136	1.6121	0.0014245	0.0181447	ENSG00000069667/ENSG00000102760/ENSG00000185650/ENSG00000132356/ENSG00000064393/ENSG00000171791/ENSG00000116044/ENSG00000105894/ENSG00000101144/ENSG00000183023/ENSG00000197930/ENSG00000124212/ENSG00000104765/ENSG00000171132/ENSG00000184408/ENSG00000113742/ENSG00000100644/ENSG00000167315/ENSG00000110395/ENSG00000171862/ENSG00000165730/ENSG00000135679/ENSG00000100393/ENSG00000129521/ENSG00000139644…
GO:0051028	mRNA transport	135	1.87025	0.0014245	0.0181447	ENSG00000185650/ENSG00000101888/ENSG00000165934/ENSG00000112531/ENSG00000047410/ENSG00000153201/ENSG00000093000/ENSG00000124789/ENSG00000120533/ENSG00000085415/ENSG00000113569/ENSG00000163002/ENSG00000173744/ENSG00000153207/ENSG00000130227/ENSG00000138757/ENSG00000159217/ENSG00000151461/ENSG00000163904/ENSG00000138095/ENSG00000181555/ENSG00000111581/ENSG00000163950/ENSG00000139496/ENSG00000069248…
GO:0006661	phosphatidylinositol biosynthetic process	123	1.62205	0.00142653	0.0181447	ENSG00000011405/ENSG00000113578/ENSG00000066468/ENSG00000145675/ENSG00000158815/ENSG00000156427/ENSG00000166225/ENSG00000169047/ENSG00000179295/ENSG00000138685/ENSG00000197563/ENSG00000109452/ENSG00000149311/ENSG00000038210/ENSG00000121879/ENSG00000109458/ENSG00000068078/ENSG00000211456/ENSG00000003987/ENSG00000171862/ENSG00000100330/ENSG00000142892/ENSG00000171100/ENSG00000035115/ENSG00000107242…
GO:0007088	regulation of mitotic nuclear division	130	1.77054	0.00142653	0.0181447	ENSG00000102760/ENSG00000117724/ENSG00000138160/ENSG00000141198/ENSG00000198887/ENSG00000138182/ENSG00000047410/ENSG00000184445/ENSG00000156970/ENSG00000112742/ENSG00000101144/ENSG00000138778/ENSG00000117650/ENSG00000148773/ENSG00000149311/ENSG00000126787/ENSG00000137804/ENSG00000134982/ENSG00000133302/ENSG00000065883/ENSG00000164162/ENSG00000079335/ENSG00000036257/ENSG00000011426/ENSG00000070770…
GO:0030705	cytoskeleton-dependent intracellular transport	123	1.72443	0.00142653	0.0181447	ENSG00000172575/ENSG00000156313/ENSG00000114446/ENSG00000187240/ENSG00000106299/ENSG00000122970/ENSG00000118965/ENSG00000054523/ENSG00000132842/ENSG00000137807/ENSG00000204104/ENSG00000197557/ENSG00000096872/ENSG00000100644/ENSG00000163820/ENSG00000157796/ENSG00000196659/ENSG00000078674/ENSG00000126858/ENSG00000162849/ENSG00000198836/ENSG00000163811/ENSG00000175582/ENSG00000197535/ENSG00000117155…
GO:0033044	regulation of chromosome organization	130	1.85266	0.00142653	0.0181447	ENSG00000117724/ENSG00000198887/ENSG00000047410/ENSG00000156970/ENSG00000112742/ENSG00000020922/ENSG00000138778/ENSG00000117650/ENSG00000149311/ENSG00000126787/ENSG00000134982/ENSG00000112701/ENSG00000181085/ENSG00000133302/ENSG00000168646/ENSG00000135549/ENSG00000062650/ENSG00000085511/ENSG00000164162/ENSG00000100030/ENSG00000128513/ENSG00000036257/ENSG00000070770/ENSG00000163041/ENSG00000153187…
GO:0071456	cellular response to hypoxia	130	1.58736	0.00142653	0.0181447	ENSG00000069667/ENSG00000102760/ENSG00000185650/ENSG00000132356/ENSG00000064393/ENSG00000171791/ENSG00000116044/ENSG00000105894/ENSG00000101144/ENSG00000183023/ENSG00000197930/ENSG00000124212/ENSG00000104765/ENSG00000171132/ENSG00000184408/ENSG00000100644/ENSG00000167315/ENSG00000171862/ENSG00000165730/ENSG00000135679/ENSG00000100393/ENSG00000129521/ENSG00000139644/ENSG00000134086/ENSG00000168214…
GO:1903311	regulation of mRNA metabolic process	123	1.73745	0.00142653	0.0181447	ENSG00000185650/ENSG00000163510/ENSG00000135870/ENSG00000152518/ENSG00000138376/ENSG00000134371/ENSG00000100354/ENSG00000123908/ENSG00000100722/ENSG00000125944/ENSG00000125107/ENSG00000204389/ENSG00000139793/ENSG00000198791/ENSG00000078328/ENSG00000090060/ENSG00000166477/ENSG00000100603/ENSG00000156735/ENSG00000139644/ENSG00000136527/ENSG00000155827/ENSG00000154548/ENSG00000147274/ENSG00000070756…
GO:0000070	mitotic sister chromatid segregation	132	2.05837	0.00142857	0.0181447	ENSG00000117724/ENSG00000198887/ENSG00000047410/ENSG00000156970/ENSG00000112742/ENSG00000179041/ENSG00000138778/ENSG00000117650/ENSG00000137807/ENSG00000149311/ENSG00000164190/ENSG00000126787/ENSG00000108055/ENSG00000137804/ENSG00000134982/ENSG00000113810/ENSG00000133302/ENSG00000085415/ENSG00000136824/ENSG00000062650/ENSG00000083535/ENSG00000121621/ENSG00000198824/ENSG00000164162/ENSG00000040275…
GO:0001890	placenta development	133	1.59617	0.00142857	0.0181447	ENSG00000138795/ENSG00000146648/ENSG00000185650/ENSG00000066468/ENSG00000185551/ENSG00000114315/ENSG00000105855/ENSG00000142731/ENSG00000101144/ENSG00000124212/ENSG00000146374/ENSG00000173320/ENSG00000204217/ENSG00000101109/ENSG00000100644/ENSG00000109458/ENSG00000171634/ENSG00000115760/ENSG00000085511/ENSG00000162775/ENSG00000100030/ENSG00000129173/ENSG00000112559/ENSG00000163904/ENSG00000165891…
GO:0006334	nucleosome assembly	115	1.70846	0.00142857	0.0181447	ENSG00000187109/ENSG00000129534/ENSG00000145241/ENSG00000143401/ENSG00000142856/ENSG00000111875/ENSG00000189060/ENSG00000166451/ENSG00000102384/ENSG00000123219/ENSG00000146414/ENSG00000083168/ENSG00000163041/ENSG00000151725/ENSG00000136938/ENSG00000153147/ENSG00000275713/ENSG00000132780/ENSG00000153044/ENSG00000181163/ENSG00000085224/ENSG00000167670/ENSG00000162521/ENSG00000120334/ENSG00000137812…
GO:0006405	RNA export from nucleus	115	1.81714	0.00142857	0.0181447	ENSG00000165934/ENSG00000047410/ENSG00000153201/ENSG00000093000/ENSG00000124789/ENSG00000120533/ENSG00000085415/ENSG00000113569/ENSG00000184575/ENSG00000163002/ENSG00000173744/ENSG00000151461/ENSG00000181555/ENSG00000111581/ENSG00000163950/ENSG00000139496/ENSG00000069248/ENSG00000265241/ENSG00000079134/ENSG00000133226/ENSG00000099901/ENSG00000138750/ENSG00000116698/ENSG00000173598/ENSG00000125676…
GO:0006997	nucleus organization	133	1.89011	0.00142857	0.0181447	ENSG00000064393/ENSG00000165476/ENSG00000047410/ENSG00000171016/ENSG00000166822/ENSG00000144747/ENSG00000221914/ENSG00000153201/ENSG00000091039/ENSG00000093000/ENSG00000116030/ENSG00000084073/ENSG00000124789/ENSG00000169905/ENSG00000085415/ENSG00000113569/ENSG00000132952/ENSG00000163002/ENSG00000173744/ENSG00000100749/ENSG00000143337/ENSG00000109133/ENSG00000153207/ENSG00000163041/ENSG00000068878…
GO:0007416	synapse assembly	132	2.00354	0.00142857	0.0181447	ENSG00000165300/ENSG00000121871/ENSG00000186340/ENSG00000150471/ENSG00000148053/ENSG00000163110/ENSG00000196083/ENSG00000135333/ENSG00000039068/ENSG00000158528/ENSG00000272674/ENSG00000113205/ENSG00000157240/ENSG00000081189/ENSG00000184564/ENSG00000114251/ENSG00000069188/ENSG00000158258/ENSG00000153707/ENSG00000187122/ENSG00000125848/ENSG00000170558/ENSG00000146938/ENSG00000179542/ENSG00000150625…
GO:0007498	mesoderm development	116	1.68204	0.00142857	0.0181447	ENSG00000138795/ENSG00000185650/ENSG00000066468/ENSG00000145423/ENSG00000137693/ENSG00000183691/ENSG00000107779/ENSG00000147869/ENSG00000169946/ENSG00000128791/ENSG00000101144/ENSG00000166949/ENSG00000054598/ENSG00000114251/ENSG00000204217/ENSG00000114739/ENSG00000119508/ENSG00000164171/ENSG00000117899/ENSG00000121989/ENSG00000181555/ENSG00000128602/ENSG00000069248/ENSG00000116729/ENSG00000115109…
GO:0030509	BMP signaling pathway	132	1.9305	0.00142857	0.0181447	ENSG00000138795/ENSG00000153162/ENSG00000067141/ENSG00000145423/ENSG00000064393/ENSG00000163132/ENSG00000125845/ENSG00000114315/ENSG00000183691/ENSG00000107779/ENSG00000138696/ENSG00000147869/ENSG00000128791/ENSG00000133104/ENSG00000157240/ENSG00000197323/ENSG00000143869/ENSG00000101144/ENSG00000124486/ENSG00000136603/ENSG00000114251/ENSG00000204217/ENSG00000137770/ENSG00000039319/ENSG00000147257…
GO:0031497	chromatin assembly	131	1.68619	0.00142857	0.0181447	ENSG00000047410/ENSG00000187109/ENSG00000129534/ENSG00000145241/ENSG00000143401/ENSG00000119969/ENSG00000142856/ENSG00000111875/ENSG00000189060/ENSG00000166451/ENSG00000102384/ENSG00000123219/ENSG00000146414/ENSG00000083168/ENSG00000163041/ENSG00000151725/ENSG00000136938/ENSG00000153147/ENSG00000275713/ENSG00000132780/ENSG00000153044/ENSG00000181163/ENSG00000102974/ENSG00000085224/ENSG00000167670…
GO:0045931	positive regulation of mitotic cell cycle	115	1.63181	0.00142857	0.0181447	ENSG00000102760/ENSG00000114315/ENSG00000215301/ENSG00000198887/ENSG00000138182/ENSG00000047410/ENSG00000179295/ENSG00000137710/ENSG00000065243/ENSG00000126787/ENSG00000137804/ENSG00000133302/ENSG00000182247/ENSG00000169375/ENSG00000165730/ENSG00000135679/ENSG00000182621/ENSG00000036257/ENSG00000138594/ENSG00000094804/ENSG00000132466/ENSG00000108861/ENSG00000139687/ENSG00000139618/ENSG00000156831…
GO:0071426	ribonucleoprotein complex export from nucleus	116	1.80626	0.00142857	0.0181447	ENSG00000165934/ENSG00000047410/ENSG00000179041/ENSG00000153201/ENSG00000135521/ENSG00000093000/ENSG00000124789/ENSG00000120533/ENSG00000085415/ENSG00000113569/ENSG00000184575/ENSG00000163002/ENSG00000173744/ENSG00000151461/ENSG00000164163/ENSG00000181555/ENSG00000111581/ENSG00000163950/ENSG00000139496/ENSG00000069248/ENSG00000265241/ENSG00000079134/ENSG00000198301/ENSG00000133226/ENSG00000138750…
GO:0090002	establishment of protein localization to plasma membrane	133	1.59701	0.00142857	0.0181447	ENSG00000039068/ENSG00000145675/ENSG00000132294/ENSG00000196632/ENSG00000169083/ENSG00000134318/ENSG00000119729/ENSG00000072415/ENSG00000137710/ENSG00000109062/ENSG00000130779/ENSG00000158457/ENSG00000077522/ENSG00000170558/ENSG00000163558/ENSG00000075711/ENSG00000158445/ENSG00000157500/ENSG00000131626/ENSG00000144674/ENSG00000099282/ENSG00000150977/ENSG00000170759/ENSG00000168461/ENSG00000092820…
GO:2000045	regulation of G1/S transition of mitotic cell cycle	132	1.63067	0.00142857	0.0181447	ENSG00000146648/ENSG00000102760/ENSG00000171791/ENSG00000215301/ENSG00000022267/ENSG00000134371/ENSG00000137710/ENSG00000125107/ENSG00000149311/ENSG00000166164/ENSG00000162493/ENSG00000198791/ENSG00000253729/ENSG00000172716/ENSG00000182247/ENSG00000171862/ENSG00000135679/ENSG00000182621/ENSG00000111596/ENSG00000151694/ENSG00000100393/ENSG00000163904/ENSG00000165891/ENSG00000094804/ENSG00000113300…
GO:0000723	telomere maintenance	125	1.68102	0.00143266	0.0181447	ENSG00000198887/ENSG00000020922/ENSG00000163029/ENSG00000117650/ENSG00000149311/ENSG00000035928/ENSG00000109534/ENSG00000181085/ENSG00000253729/ENSG00000198056/ENSG00000135549/ENSG00000085511/ENSG00000100030/ENSG00000128513/ENSG00000101868/ENSG00000133119/ENSG00000153187/ENSG00000077514/ENSG00000104320/ENSG00000163918/ENSG00000092199/ENSG00000147601/ENSG00000107854/ENSG00000100479/ENSG00000139618…
GO:0010921	regulation of phosphatase activity	125	1.58682	0.00143266	0.0181447	ENSG00000166068/ENSG00000125845/ENSG00000119698/ENSG00000156475/ENSG00000055332/ENSG00000092969/ENSG00000092978/ENSG00000081189/ENSG00000134318/ENSG00000166949/ENSG00000060237/ENSG00000110075/ENSG00000073711/ENSG00000221914/ENSG00000128989/ENSG00000139746/ENSG00000099715/ENSG00000101639/ENSG00000137501/ENSG00000164171/ENSG00000151320/ENSG00000155438/ENSG00000156735/ENSG00000106341/ENSG00000105176…
GO:0003206	cardiac chamber morphogenesis	113	1.73421	0.00143678	0.0181447	ENSG00000066468/ENSG00000145423/ENSG00000114315/ENSG00000183691/ENSG00000107779/ENSG00000169946/ENSG00000092969/ENSG00000162496/ENSG00000157240/ENSG00000081189/ENSG00000101144/ENSG00000054598/ENSG00000114251/ENSG00000204217/ENSG00000173706/ENSG00000100644/ENSG00000115904/ENSG00000134250/ENSG00000162775/ENSG00000135679/ENSG00000101384/ENSG00000137834/ENSG00000154734/ENSG00000069702/ENSG00000176887…
GO:0003231	cardiac ventricle development	113	1.76218	0.00143678	0.0181447	ENSG00000164983/ENSG00000066468/ENSG00000145423/ENSG00000114315/ENSG00000183691/ENSG00000107779/ENSG00000169946/ENSG00000092969/ENSG00000166225/ENSG00000100815/ENSG00000157240/ENSG00000081189/ENSG00000054598/ENSG00000114251/ENSG00000204217/ENSG00000173706/ENSG00000100644/ENSG00000081479/ENSG00000162775/ENSG00000135679/ENSG00000101384/ENSG00000137834/ENSG00000069702/ENSG00000176887/ENSG00000109472…
GO:0022612	gland morphogenesis	113	1.69546	0.00143678	0.0181447	ENSG00000146648/ENSG00000106571/ENSG00000066468/ENSG00000171791/ENSG00000007372/ENSG00000183691/ENSG00000092969/ENSG00000105894/ENSG00000128791/ENSG00000196562/ENSG00000166225/ENSG00000169083/ENSG00000143869/ENSG00000101144/ENSG00000181690/ENSG00000114251/ENSG00000109062/ENSG00000172817/ENSG00000168769/ENSG00000172201/ENSG00000036257/ENSG00000173402/ENSG00000147065/ENSG00000171243/ENSG00000011114…
GO:0031023	microtubule organizing center organization	114	1.84141	0.00143678	0.0181447	ENSG00000164953/ENSG00000147400/ENSG00000163611/ENSG00000138160/ENSG00000147874/ENSG00000156876/ENSG00000111554/ENSG00000142731/ENSG00000134318/ENSG00000117650/ENSG00000092036/ENSG00000275835/ENSG00000174799/ENSG00000135968/ENSG00000012048/ENSG00000182923/ENSG00000196584/ENSG00000101639/ENSG00000078674/ENSG00000163811/ENSG00000170248/ENSG00000117155/ENSG00000168944/ENSG00000103995/ENSG00000129810…
GO:0031214	biomineral tissue development	114	1.83379	0.00143678	0.0181447	ENSG00000152661/ENSG00000153162/ENSG00000066468/ENSG00000125845/ENSG00000170989/ENSG00000107779/ENSG00000138696/ENSG00000147869/ENSG00000105894/ENSG00000081189/ENSG00000101144/ENSG00000183023/ENSG00000166949/ENSG00000204217/ENSG00000100644/ENSG00000168646/ENSG00000162733/ENSG00000068078/ENSG00000147257/ENSG00000046653/ENSG00000138829/ENSG00000114739/ENSG00000205213/ENSG00000136235/ENSG00000177119…
GO:0001838	embryonic epithelial tube formation	119	1.5846	0.00143885	0.0181447	ENSG00000104290/ENSG00000170561/ENSG00000145423/ENSG00000114446/ENSG00000183691/ENSG00000092969/ENSG00000138182/ENSG00000070018/ENSG00000157240/ENSG00000204852/ENSG00000143869/ENSG00000101144/ENSG00000114251/ENSG00000101752/ENSG00000101109/ENSG00000170549/ENSG00000100644/ENSG00000142875/ENSG00000048342/ENSG00000138802/ENSG00000075275/ENSG00000176887/ENSG00000138771/ENSG00000151151/ENSG00000181555…
GO:0001889	liver development	119	1.59467	0.00143885	0.0181447	ENSG00000146648/ENSG00000162433/ENSG00000021826/ENSG00000114315/ENSG00000196712/ENSG00000105894/ENSG00000196562/ENSG00000133703/ENSG00000156925/ENSG00000116473/ENSG00000166949/ENSG00000145075/ENSG00000121879/ENSG00000025796/ENSG00000168769/ENSG00000138668/ENSG00000164171/ENSG00000036257/ENSG00000129173/ENSG00000103494/ENSG00000151461/ENSG00000165891/ENSG00000069702/ENSG00000100522/ENSG00000150347…
GO:0009799	specification of symmetry	118	1.78913	0.00143885	0.0181447	ENSG00000152661/ENSG00000080298/ENSG00000114446/ENSG00000122735/ENSG00000187240/ENSG00000147869/ENSG00000081189/ENSG00000156925/ENSG00000166949/ENSG00000114251/ENSG00000129295/ENSG00000101752/ENSG00000145075/ENSG00000096872/ENSG00000169126/ENSG00000100644/ENSG00000169379/ENSG00000114739/ENSG00000103494/ENSG00000048342/ENSG00000157856/ENSG00000121989/ENSG00000256061/ENSG00000128602/ENSG00000175387…
GO:0009855	determination of bilateral symmetry	117	1.79219	0.00143885	0.0181447	ENSG00000152661/ENSG00000080298/ENSG00000114446/ENSG00000122735/ENSG00000187240/ENSG00000147869/ENSG00000081189/ENSG00000156925/ENSG00000166949/ENSG00000114251/ENSG00000129295/ENSG00000101752/ENSG00000145075/ENSG00000096872/ENSG00000169126/ENSG00000100644/ENSG00000169379/ENSG00000114739/ENSG00000103494/ENSG00000048342/ENSG00000157856/ENSG00000121989/ENSG00000256061/ENSG00000128602/ENSG00000175387…
GO:0030326	embryonic limb morphogenesis	119	1.7708	0.00143885	0.0181447	ENSG00000152661/ENSG00000138795/ENSG00000106571/ENSG00000164066/ENSG00000145423/ENSG00000163132/ENSG00000144218/ENSG00000183691/ENSG00000107779/ENSG00000187240/ENSG00000092969/ENSG00000101144/ENSG00000114251/ENSG00000104331/ENSG00000204104/ENSG00000164190/ENSG00000152601/ENSG00000157796/ENSG00000147257/ENSG00000116132/ENSG00000138829/ENSG00000105983/ENSG00000103494/ENSG00000134323/ENSG00000121039…
GO:0030518	intracellular steroid hormone receptor signaling pathway	117	1.64052	0.00143885	0.0181447	ENSG00000145604/ENSG00000114861/ENSG00000108510/ENSG00000169083/ENSG00000127870/ENSG00000113580/ENSG00000014123/ENSG00000196792/ENSG00000125107/ENSG00000104517/ENSG00000012048/ENSG00000180530/ENSG00000172817/ENSG00000081307/ENSG00000111596/ENSG00000033800/ENSG00000100393/ENSG00000134852/ENSG00000078043/ENSG00000163909/ENSG00000256061/ENSG00000139687/ENSG00000084676/ENSG00000134058/ENSG00000106245…
GO:0031123	RNA 3'-end processing	110	1.70974	0.00143885	0.0181447	ENSG00000185650/ENSG00000165934/ENSG00000138376/ENSG00000134371/ENSG00000100722/ENSG00000111605/ENSG00000134744/ENSG00000090060/ENSG00000166477/ENSG00000123737/ENSG00000115421/ENSG00000163950/ENSG00000155827/ENSG00000070756/ENSG00000265241/ENSG00000079134/ENSG00000133226/ENSG00000223496/ENSG00000168710/ENSG00000107951/ENSG00000107864/ENSG00000083223/ENSG00000125676/ENSG00000196678/ENSG00000116350…
GO:0035113	embryonic appendage morphogenesis	119	1.7708	0.00143885	0.0181447	ENSG00000152661/ENSG00000138795/ENSG00000106571/ENSG00000164066/ENSG00000145423/ENSG00000163132/ENSG00000144218/ENSG00000183691/ENSG00000107779/ENSG00000187240/ENSG00000092969/ENSG00000101144/ENSG00000114251/ENSG00000104331/ENSG00000204104/ENSG00000164190/ENSG00000152601/ENSG00000157796/ENSG00000147257/ENSG00000116132/ENSG00000138829/ENSG00000105983/ENSG00000103494/ENSG00000134323/ENSG00000121039…
GO:0045995	regulation of embryonic development	110	1.78559	0.00143885	0.0181447	ENSG00000140807/ENSG00000104290/ENSG00000155760/ENSG00000145423/ENSG00000126016/ENSG00000116044/ENSG00000112769/ENSG00000114315/ENSG00000107779/ENSG00000157240/ENSG00000169083/ENSG00000101144/ENSG00000204262/ENSG00000198435/ENSG00000196569/ENSG00000114251/ENSG00000101109/ENSG00000204104/ENSG00000164190/ENSG00000142875/ENSG00000149256/ENSG00000165730/ENSG00000182621/ENSG00000173402/ENSG00000101680…
GO:0048813	dendrite morphogenesis	110	1.68761	0.00143885	0.0181447	ENSG00000165300/ENSG00000112333/ENSG00000163110/ENSG00000106460/ENSG00000158528/ENSG00000109756/ENSG00000046889/ENSG00000133083/ENSG00000154310/ENSG00000153707/ENSG00000078018/ENSG00000171862/ENSG00000136238/ENSG00000125249/ENSG00000068305/ENSG00000135387/ENSG00000157193/ENSG00000169439/ENSG00000110911/ENSG00000110888/ENSG00000197555/ENSG00000132640/ENSG00000080371/ENSG00000169862/ENSG00000116106…
GO:0050773	regulation of dendrite development	118	1.62085	0.00143885	0.0181447	ENSG00000112333/ENSG00000163110/ENSG00000106460/ENSG00000196083/ENSG00000198121/ENSG00000158528/ENSG00000081189/ENSG00000101144/ENSG00000109756/ENSG00000154310/ENSG00000130779/ENSG00000130203/ENSG00000153707/ENSG00000171862/ENSG00000153317/ENSG00000198836/ENSG00000125249/ENSG00000069956/ENSG00000140575/ENSG00000135387/ENSG00000137261/ENSG00000157193/ENSG00000169439/ENSG00000110888/ENSG00000197555…
GO:0050803	regulation of synapse structure or activity	110	1.76843	0.00143885	0.0181447	ENSG00000165300/ENSG00000121871/ENSG00000186340/ENSG00000150471/ENSG00000148053/ENSG00000163110/ENSG00000196083/ENSG00000135333/ENSG00000158528/ENSG00000105894/ENSG00000081189/ENSG00000184564/ENSG00000114251/ENSG00000158258/ENSG00000130203/ENSG00000187122/ENSG00000125848/ENSG00000170558/ENSG00000169933/ENSG00000179542/ENSG00000146242/ENSG00000128594/ENSG00000185070/ENSG00000178235/ENSG00000175928…
GO:0071166	ribonucleoprotein complex localization	119	1.81099	0.00143885	0.0181447	ENSG00000165934/ENSG00000047410/ENSG00000179041/ENSG00000153201/ENSG00000135521/ENSG00000093000/ENSG00000124789/ENSG00000120533/ENSG00000085415/ENSG00000113569/ENSG00000184575/ENSG00000163002/ENSG00000173744/ENSG00000151461/ENSG00000164163/ENSG00000181555/ENSG00000111581/ENSG00000163950/ENSG00000139496/ENSG00000137574/ENSG00000069248/ENSG00000265241/ENSG00000079134/ENSG00000198301/ENSG00000055044…
GO:0090288	negative regulation of cellular response to growth factor stimulus	119	1.71649	0.00143885	0.0181447	ENSG00000168675/ENSG00000095739/ENSG00000145147/ENSG00000145423/ENSG00000064393/ENSG00000183691/ENSG00000109762/ENSG00000147869/ENSG00000128791/ENSG00000196562/ENSG00000133104/ENSG00000157240/ENSG00000197323/ENSG00000166949/ENSG00000136603/ENSG00000114251/ENSG00000137770/ENSG00000135744/ENSG00000108187/ENSG00000138829/ENSG00000174106/ENSG00000101938/ENSG00000137834/ENSG00000151694/ENSG00000128045…
GO:0050680	negative regulation of epithelial cell proliferation	111	1.8611	0.001443	0.0181447	ENSG00000152661/ENSG00000102760/ENSG00000164066/ENSG00000066468/ENSG00000145423/ENSG00000185551/ENSG00000007372/ENSG00000114446/ENSG00000068885/ENSG00000196712/ENSG00000092969/ENSG00000105894/ENSG00000081189/ENSG00000169083/ENSG00000134371/ENSG00000114251/ENSG00000001631/ENSG00000130203/ENSG00000096872/ENSG00000147257/ENSG00000164751/ENSG00000173482/ENSG00000075711/ENSG00000108187/ENSG00000171862…
GO:0051053	negative regulation of DNA metabolic process	111	1.74383	0.001443	0.0181447	ENSG00000152661/ENSG00000116062/ENSG00000101972/ENSG00000276644/ENSG00000020922/ENSG00000184635/ENSG00000204217/ENSG00000197299/ENSG00000104517/ENSG00000149311/ENSG00000108055/ENSG00000062650/ENSG00000105821/ENSG00000138336/ENSG00000128513/ENSG00000072501/ENSG00000121892/ENSG00000153827/ENSG00000153187/ENSG00000104320/ENSG00000166439/ENSG00000094804/ENSG00000127311/ENSG00000092199/ENSG00000147601…
GO:0001837	epithelial to mesenchymal transition	109	1.66631	0.00144718	0.0181447	ENSG00000138795/ENSG00000168675/ENSG00000102760/ENSG00000095739/ENSG00000066468/ENSG00000145423/ENSG00000163132/ENSG00000125845/ENSG00000183691/ENSG00000092969/ENSG00000070018/ENSG00000101144/ENSG00000166949/ENSG00000114251/ENSG00000082701/ENSG00000100644/ENSG00000168646/ENSG00000170961/ENSG00000108187/ENSG00000173402/ENSG00000018408/ENSG00000069702/ENSG00000137575/ENSG00000163909/ENSG00000106799…
GO:0007368	determination of left/right symmetry	109	1.89038	0.00144718	0.0181447	ENSG00000152661/ENSG00000080298/ENSG00000114446/ENSG00000122735/ENSG00000187240/ENSG00000147869/ENSG00000081189/ENSG00000156925/ENSG00000166949/ENSG00000114251/ENSG00000129295/ENSG00000101752/ENSG00000145075/ENSG00000096872/ENSG00000169126/ENSG00000100644/ENSG00000169379/ENSG00000114739/ENSG00000103494/ENSG00000048342/ENSG00000157856/ENSG00000121989/ENSG00000256061/ENSG00000128602/ENSG00000175387…
GO:0010594	regulation of endothelial cell migration	109	1.70414	0.00144718	0.0181447	ENSG00000113578/ENSG00000112333/ENSG00000102760/ENSG00000145147/ENSG00000154188/ENSG00000111961/ENSG00000185551/ENSG00000116044/ENSG00000162407/ENSG00000196712/ENSG00000114861/ENSG00000156427/ENSG00000134318/ENSG00000114251/ENSG00000001631/ENSG00000138685/ENSG00000166025/ENSG00000204217/ENSG00000135744/ENSG00000130203/ENSG00000173482/ENSG00000213853/ENSG00000114209/ENSG00000113140/ENSG00000183287…
GO:0072163	mesonephric epithelium development	96	1.67259	0.00144718	0.0181447	ENSG00000113578/ENSG00000106571/ENSG00000066468/ENSG00000145147/ENSG00000171791/ENSG00000125845/ENSG00000196159/ENSG00000114315/ENSG00000183691/ENSG00000147869/ENSG00000101144/ENSG00000166949/ENSG00000054598/ENSG00000138685/ENSG00000135744/ENSG00000147257/ENSG00000075711/ENSG00000120693/ENSG00000113658/ENSG00000162849/ENSG00000137834/ENSG00000205213/ENSG00000128602/ENSG00000175387/ENSG00000129654…
GO:0072164	mesonephric tubule development	96	1.67259	0.00144718	0.0181447	ENSG00000113578/ENSG00000106571/ENSG00000066468/ENSG00000145147/ENSG00000171791/ENSG00000125845/ENSG00000196159/ENSG00000114315/ENSG00000183691/ENSG00000147869/ENSG00000101144/ENSG00000166949/ENSG00000054598/ENSG00000138685/ENSG00000135744/ENSG00000147257/ENSG00000075711/ENSG00000120693/ENSG00000113658/ENSG00000162849/ENSG00000137834/ENSG00000205213/ENSG00000128602/ENSG00000175387/ENSG00000129654…
GO:0061351	neural precursor cell proliferation	126	1.68999	0.00144928	0.0181447	ENSG00000069667/ENSG00000138795/ENSG00000106571/ENSG00000112333/ENSG00000104290/ENSG00000134532/ENSG00000066468/ENSG00000170370/ENSG00000007372/ENSG00000066279/ENSG00000196712/ENSG00000064309/ENSG00000166225/ENSG00000168172/ENSG00000114251/ENSG00000132688/ENSG00000106278/ENSG00000100644/ENSG00000117569/ENSG00000170558/ENSG00000078674/ENSG00000172201/ENSG00000150764/ENSG00000163785/ENSG00000159217…
GO:0016482	cytosolic transport	129	1.67882	0.00145138	0.0181447	ENSG00000067208/ENSG00000085832/ENSG00000197969/ENSG00000168172/ENSG00000137710/ENSG00000104497/ENSG00000135968/ENSG00000089006/ENSG00000131374/ENSG00000205302/ENSG00000100568/ENSG00000100030/ENSG00000112335/ENSG00000175582/ENSG00000138071/ENSG00000120805/ENSG00000147065/ENSG00000213853/ENSG00000144566/ENSG00000129003/ENSG00000138246/ENSG00000102189/ENSG00000092820/ENSG00000184014/ENSG00000115020…
GO:0048565	digestive tract development	129	1.55463	0.00145138	0.0181447	ENSG00000146648/ENSG00000106571/ENSG00000066468/ENSG00000021826/ENSG00000145423/ENSG00000104447/ENSG00000171791/ENSG00000196159/ENSG00000114315/ENSG00000092969/ENSG00000156925/ENSG00000173406/ENSG00000166949/ENSG00000114251/ENSG00000145075/ENSG00000164190/ENSG00000100644/ENSG00000181704/ENSG00000114739/ENSG00000205213/ENSG00000176887/ENSG00000139687/ENSG00000128602/ENSG00000136160/ENSG00000151748…
GO:0000910	cytokinesis	127	1.93076	0.00145349	0.0181447	ENSG00000147400/ENSG00000178996/ENSG00000138182/ENSG00000136108/ENSG00000134318/ENSG00000138180/ENSG00000137807/ENSG00000065243/ENSG00000196504/ENSG00000171132/ENSG00000114346/ENSG00000137804/ENSG00000134982/ENSG00000115760/ENSG00000138592/ENSG00000036257/ENSG00000011426/ENSG00000147202/ENSG00000129173/ENSG00000153207/ENSG00000138071/ENSG00000165891/ENSG00000144283/ENSG00000094804/ENSG00000104218…
GO:0016925	protein sumoylation	128	2.08621	0.00145349	0.0181447	ENSG00000147400/ENSG00000079387/ENSG00000198887/ENSG00000047410/ENSG00000101972/ENSG00000163029/ENSG00000168116/ENSG00000197299/ENSG00000153201/ENSG00000187098/ENSG00000012048/ENSG00000108055/ENSG00000093000/ENSG00000112701/ENSG00000116030/ENSG00000173889/ENSG00000124789/ENSG00000085415/ENSG00000077097/ENSG00000113569/ENSG00000135679/ENSG00000072501/ENSG00000163002/ENSG00000033800/ENSG00000121481…
GO:1902115	regulation of organelle assembly	127	1.73698	0.00145349	0.0181447	ENSG00000163611/ENSG00000111554/ENSG00000047410/ENSG00000142731/ENSG00000081189/ENSG00000138587/ENSG00000137710/ENSG00000174799/ENSG00000125107/ENSG00000012048/ENSG00000088727/ENSG00000172007/ENSG00000108239/ENSG00000112701/ENSG00000032742/ENSG00000111596/ENSG00000100330/ENSG00000170248/ENSG00000168944/ENSG00000147065/ENSG00000171100/ENSG00000148180/ENSG00000113300/ENSG00000144566/ENSG00000138767…
GO:0001657	ureteric bud development	95	1.71095	0.00145985	0.0181447	ENSG00000113578/ENSG00000106571/ENSG00000066468/ENSG00000145147/ENSG00000171791/ENSG00000125845/ENSG00000196159/ENSG00000114315/ENSG00000183691/ENSG00000147869/ENSG00000101144/ENSG00000166949/ENSG00000054598/ENSG00000138685/ENSG00000135744/ENSG00000147257/ENSG00000075711/ENSG00000120693/ENSG00000113658/ENSG00000162849/ENSG00000137834/ENSG00000205213/ENSG00000128602/ENSG00000175387/ENSG00000129654…
GO:0003279	cardiac septum development	95	1.81139	0.00145985	0.0181447	ENSG00000066468/ENSG00000049192/ENSG00000114315/ENSG00000183691/ENSG00000107779/ENSG00000169946/ENSG00000092969/ENSG00000162496/ENSG00000166225/ENSG00000100815/ENSG00000157240/ENSG00000101144/ENSG00000114251/ENSG00000204217/ENSG00000173706/ENSG00000081479/ENSG00000134250/ENSG00000162775/ENSG00000135679/ENSG00000101384/ENSG00000137834/ENSG00000069702/ENSG00000176887/ENSG00000163909/ENSG00000133026…
GO:0003158	endothelium development	107	1.75181	0.00146199	0.0181447	ENSG00000152661/ENSG00000113578/ENSG00000153162/ENSG00000104067/ENSG00000185551/ENSG00000138449/ENSG00000170989/ENSG00000213694/ENSG00000123728/ENSG00000105894/ENSG00000114861/ENSG00000127314/ENSG00000116473/ENSG00000134318/ENSG00000109756/ENSG00000113448/ENSG00000137710/ENSG00000114790/ENSG00000204217/ENSG00000101109/ENSG00000173706/ENSG00000114739/ENSG00000101384/ENSG00000119139/ENSG00000147065…
GO:0006275	regulation of DNA replication	108	1.80899	0.00146199	0.0181447	ENSG00000101439/ENSG00000146648/ENSG00000153162/ENSG00000101972/ENSG00000276644/ENSG00000020922/ENSG00000069275/ENSG00000197299/ENSG00000108055/ENSG00000062650/ENSG00000072501/ENSG00000121892/ENSG00000122257/ENSG00000136238/ENSG00000133119/ENSG00000129173/ENSG00000141446/ENSG00000163904/ENSG00000165891/ENSG00000104320/ENSG00000094804/ENSG00000177311/ENSG00000163918/ENSG00000147601/ENSG00000132466…
GO:0046824	positive regulation of nucleocytoplasmic transport	108	1.73123	0.00146199	0.0181447	ENSG00000146648/ENSG00000153162/ENSG00000148737/ENSG00000106571/ENSG00000095739/ENSG00000145423/ENSG00000039068/ENSG00000145675/ENSG00000107779/ENSG00000047410/ENSG00000196562/ENSG00000166949/ENSG00000132953/ENSG00000082701/ENSG00000164188/ENSG00000137770/ENSG00000104517/ENSG00000114346/ENSG00000135679/ENSG00000107104/ENSG00000157110/ENSG00000151320/ENSG00000136938/ENSG00000100614/ENSG00000178568…
GO:0051297	centrosome organization	105	1.82956	0.00146843	0.0181447	ENSG00000164953/ENSG00000147400/ENSG00000163611/ENSG00000138160/ENSG00000147874/ENSG00000156876/ENSG00000111554/ENSG00000142731/ENSG00000134318/ENSG00000117650/ENSG00000092036/ENSG00000275835/ENSG00000174799/ENSG00000012048/ENSG00000182923/ENSG00000196584/ENSG00000101639/ENSG00000078674/ENSG00000170248/ENSG00000117155/ENSG00000168944/ENSG00000103995/ENSG00000129810/ENSG00000137814/ENSG00000155380…
GO:0010827	regulation of glucose transport	97	1.70338	0.00147059	0.0181447	ENSG00000132356/ENSG00000145675/ENSG00000116044/ENSG00000047410/ENSG00000169047/ENSG00000116473/ENSG00000119729/ENSG00000179295/ENSG00000153201/ENSG00000128989/ENSG00000135744/ENSG00000091039/ENSG00000093000/ENSG00000163558/ENSG00000124789/ENSG00000147257/ENSG00000085415/ENSG00000110436/ENSG00000113569/ENSG00000157500/ENSG00000119508/ENSG00000163002/ENSG00000153291/ENSG00000111581/ENSG00000139496…
GO:0050684	regulation of mRNA processing	94	1.71099	0.00147493	0.0181447	ENSG00000185650/ENSG00000163510/ENSG00000138376/ENSG00000134371/ENSG00000100722/ENSG00000204389/ENSG00000139793/ENSG00000078328/ENSG00000090060/ENSG00000166477/ENSG00000100603/ENSG00000139644/ENSG00000136527/ENSG00000155827/ENSG00000154548/ENSG00000147274/ENSG00000159140/ENSG00000265241/ENSG00000054118/ENSG00000157540/ENSG00000168710/ENSG00000102081/ENSG00000107864/ENSG00000049883/ENSG00000076053…
GO:0016579	protein deubiquitination	106	1.67397	0.00147929	0.0181447	ENSG00000162601/ENSG00000155313/ENSG00000124486/ENSG00000175073/ENSG00000145390/ENSG00000140455/ENSG00000115464/ENSG00000170242/ENSG00000120533/ENSG00000165660/ENSG00000162607/ENSG00000138592/ENSG00000116750/ENSG00000135093/ENSG00000101557/ENSG00000162402/ENSG00000170185/ENSG00000123552/ENSG00000135913/ENSG00000164164/ENSG00000158019/ENSG00000180667/ENSG00000114374/ENSG00000175390/ENSG00000136560…
GO:0034605	cellular response to heat	106	1.64563	0.00147929	0.0181447	ENSG00000113578/ENSG00000111728/ENSG00000196712/ENSG00000047410/ENSG00000145349/ENSG00000148660/ENSG00000148773/ENSG00000082701/ENSG00000204389/ENSG00000153201/ENSG00000149311/ENSG00000093000/ENSG00000124789/ENSG00000085415/ENSG00000105821/ENSG00000113569/ENSG00000100030/ENSG00000163002/ENSG00000108953/ENSG00000100393/ENSG00000156735/ENSG00000111581/ENSG00000139496/ENSG00000168259/ENSG00000069248…
GO:0050807	regulation of synapse organization	106	1.76876	0.00147929	0.0181447	ENSG00000165300/ENSG00000121871/ENSG00000186340/ENSG00000150471/ENSG00000148053/ENSG00000163110/ENSG00000196083/ENSG00000135333/ENSG00000158528/ENSG00000105894/ENSG00000081189/ENSG00000184564/ENSG00000114251/ENSG00000158258/ENSG00000130203/ENSG00000187122/ENSG00000125848/ENSG00000170558/ENSG00000169933/ENSG00000179542/ENSG00000146242/ENSG00000128594/ENSG00000185070/ENSG00000178235/ENSG00000175928…
GO:0072089	stem cell proliferation	106	1.68532	0.00147929	0.0181447	ENSG00000138795/ENSG00000106571/ENSG00000112333/ENSG00000104290/ENSG00000134532/ENSG00000185650/ENSG00000066468/ENSG00000145423/ENSG00000007372/ENSG00000137693/ENSG00000066279/ENSG00000196712/ENSG00000055332/ENSG00000166225/ENSG00000183579/ENSG00000114251/ENSG00000132688/ENSG00000100644/ENSG00000126070/ENSG00000172201/ENSG00000176887/ENSG00000128602/ENSG00000044115/ENSG00000159216/ENSG00000224470…
GO:0007051	spindle organization	100	1.9877	0.00148148	0.0181447	ENSG00000163611/ENSG00000066279/ENSG00000138160/ENSG00000147874/ENSG00000047410/ENSG00000112742/ENSG00000117650/ENSG00000092036/ENSG00000275835/ENSG00000137807/ENSG00000112701/ENSG00000182923/ENSG00000075711/ENSG00000083535/ENSG00000165660/ENSG00000101639/ENSG00000108424/ENSG00000079335/ENSG00000088325/ENSG00000068796/ENSG00000168944/ENSG00000137814/ENSG00000010244/ENSG00000092820/ENSG00000164961…
GO:0010970	transport along microtubule	100	1.7807	0.00148148	0.0181447	ENSG00000172575/ENSG00000156313/ENSG00000114446/ENSG00000187240/ENSG00000122970/ENSG00000118965/ENSG00000054523/ENSG00000132842/ENSG00000137807/ENSG00000204104/ENSG00000197557/ENSG00000096872/ENSG00000100644/ENSG00000163820/ENSG00000157796/ENSG00000196659/ENSG00000078674/ENSG00000126858/ENSG00000198836/ENSG00000163811/ENSG00000175582/ENSG00000117155/ENSG00000170759/ENSG00000138095/ENSG00000188428…
GO:0021987	cerebral cortex development	100	1.90379	0.00148148	0.0181447	ENSG00000172380/ENSG00000146648/ENSG00000128573/ENSG00000106571/ENSG00000112333/ENSG00000148053/ENSG00000145147/ENSG00000170370/ENSG00000007372/ENSG00000066279/ENSG00000196159/ENSG00000147526/ENSG00000196712/ENSG00000064309/ENSG00000070018/ENSG00000173406/ENSG00000082701/ENSG00000100644/ENSG00000170558/ENSG00000096093/ENSG00000174469/ENSG00000172728/ENSG00000182621/ENSG00000136238/ENSG00000108953…
GO:0090101	negative regulation of transmembrane receptor protein serine/threonine kinase signaling pathway	100	1.69632	0.00148148	0.0181447	ENSG00000168675/ENSG00000095739/ENSG00000145423/ENSG00000064393/ENSG00000183691/ENSG00000109762/ENSG00000147869/ENSG00000128791/ENSG00000133104/ENSG00000157240/ENSG00000197323/ENSG00000166949/ENSG00000136603/ENSG00000114251/ENSG00000137770/ENSG00000108187/ENSG00000138829/ENSG00000174106/ENSG00000101938/ENSG00000137834/ENSG00000151694/ENSG00000128045/ENSG00000100614/ENSG00000171243/ENSG00000069702…
GO:0010634	positive regulation of epithelial cell migration	101	1.70525	0.00148368	0.0181447	ENSG00000136960/ENSG00000113578/ENSG00000150760/ENSG00000154188/ENSG00000111961/ENSG00000116044/ENSG00000168615/ENSG00000162407/ENSG00000092969/ENSG00000114861/ENSG00000156427/ENSG00000134318/ENSG00000114251/ENSG00000138685/ENSG00000166025/ENSG00000204217/ENSG00000135744/ENSG00000124782/ENSG00000171132/ENSG00000100644/ENSG00000170961/ENSG00000164171/ENSG00000113140/ENSG00000183287/ENSG00000115109…
GO:0042552	myelination	101	1.76149	0.00148368	0.0181447	ENSG00000100697/ENSG00000198121/ENSG00000123560/ENSG00000112531/ENSG00000196712/ENSG00000196569/ENSG00000174607/ENSG00000072415/ENSG00000082397/ENSG00000133812/ENSG00000138386/ENSG00000112414/ENSG00000075711/ENSG00000132970/ENSG00000171862/ENSG00000149256/ENSG00000172201/ENSG00000008277/ENSG00000186496/ENSG00000173402/ENSG00000172466/ENSG00000197535/ENSG00000205927/ENSG00000118193/ENSG00000148498…
GO:0007272	ensheathment of neurons	104	1.71841	0.0014881	0.0181447	ENSG00000100697/ENSG00000198121/ENSG00000123560/ENSG00000112531/ENSG00000196712/ENSG00000196569/ENSG00000174607/ENSG00000072415/ENSG00000082397/ENSG00000133812/ENSG00000138386/ENSG00000112414/ENSG00000075711/ENSG00000132970/ENSG00000171862/ENSG00000149256/ENSG00000172201/ENSG00000008277/ENSG00000186496/ENSG00000173402/ENSG00000172466/ENSG00000197535/ENSG00000205927/ENSG00000118193/ENSG00000148498…
GO:0008366	axon ensheathment	104	1.71841	0.0014881	0.0181447	ENSG00000100697/ENSG00000198121/ENSG00000123560/ENSG00000112531/ENSG00000196712/ENSG00000196569/ENSG00000174607/ENSG00000072415/ENSG00000082397/ENSG00000133812/ENSG00000138386/ENSG00000112414/ENSG00000075711/ENSG00000132970/ENSG00000171862/ENSG00000149256/ENSG00000172201/ENSG00000008277/ENSG00000186496/ENSG00000173402/ENSG00000172466/ENSG00000197535/ENSG00000205927/ENSG00000118193/ENSG00000148498…
GO:0030010	establishment of cell polarity	104	1.68437	0.0014881	0.0181447	ENSG00000113645/ENSG00000126016/ENSG00000007372/ENSG00000114315/ENSG00000138182/ENSG00000127314/ENSG00000107560/ENSG00000134318/ENSG00000114251/ENSG00000072415/ENSG00000001631/ENSG00000166025/ENSG00000114541/ENSG00000109062/ENSG00000163558/ENSG00000164327/ENSG00000040275/ENSG00000162849/ENSG00000163811/ENSG00000107104/ENSG00000147065/ENSG00000166483/ENSG00000136098/ENSG00000148180/ENSG00000066777…
GO:0045667	regulation of osteoblast differentiation	104	2.00138	0.0014881	0.0181447	ENSG00000152661/ENSG00000153162/ENSG00000106571/ENSG00000066468/ENSG00000145423/ENSG00000125845/ENSG00000183691/ENSG00000107779/ENSG00000138696/ENSG00000128791/ENSG00000081189/ENSG00000101144/ENSG00000166949/ENSG00000204217/ENSG00000180694/ENSG00000168646/ENSG00000162733/ENSG00000113658/ENSG00000138829/ENSG00000114739/ENSG00000172201/ENSG00000101384/ENSG00000105810/ENSG00000176887/ENSG00000078043…
GO:0001823	mesonephros development	99	1.65475	0.00149477	0.0181447	ENSG00000113578/ENSG00000106571/ENSG00000066468/ENSG00000145147/ENSG00000171791/ENSG00000125845/ENSG00000196159/ENSG00000114315/ENSG00000183691/ENSG00000147869/ENSG00000101144/ENSG00000166949/ENSG00000054598/ENSG00000138685/ENSG00000135744/ENSG00000147257/ENSG00000075711/ENSG00000120693/ENSG00000113658/ENSG00000162849/ENSG00000137834/ENSG00000205213/ENSG00000128602/ENSG00000175387/ENSG00000129654…
GO:0006406	mRNA export from nucleus	102	1.7672	0.00149477	0.0181447	ENSG00000165934/ENSG00000047410/ENSG00000153201/ENSG00000093000/ENSG00000124789/ENSG00000120533/ENSG00000085415/ENSG00000113569/ENSG00000163002/ENSG00000173744/ENSG00000151461/ENSG00000181555/ENSG00000111581/ENSG00000163950/ENSG00000139496/ENSG00000069248/ENSG00000265241/ENSG00000079134/ENSG00000133226/ENSG00000138750/ENSG00000116698/ENSG00000125676/ENSG00000157106/ENSG00000116350/ENSG00000122566…
GO:0007030	Golgi organization	99	1.89447	0.00149477	0.0181447	ENSG00000187240/ENSG00000100815/ENSG00000173230/ENSG00000175073/ENSG00000117500/ENSG00000135968/ENSG00000172007/ENSG00000104388/ENSG00000100030/ENSG00000136152/ENSG00000074695/ENSG00000100749/ENSG00000066455/ENSG00000120805/ENSG00000184743/ENSG00000117533/ENSG00000066777/ENSG00000114209/ENSG00000119787/ENSG00000137502/ENSG00000117280/ENSG00000138768/ENSG00000168818/ENSG00000085382/ENSG00000136874…
GO:0043484	regulation of RNA splicing	99	1.73381	0.00149477	0.0181447	ENSG00000163510/ENSG00000145675/ENSG00000119314/ENSG00000076770/ENSG00000204389/ENSG00000139793/ENSG00000117569/ENSG00000152601/ENSG00000162664/ENSG00000078328/ENSG00000164252/ENSG00000100603/ENSG00000139644/ENSG00000136527/ENSG00000154548/ENSG00000147274/ENSG00000159140/ENSG00000107290/ENSG00000265241/ENSG00000155966/ENSG00000054118/ENSG00000157540/ENSG00000102081/ENSG00000076053/ENSG00000167258…
GO:0071427	mRNA-containing ribonucleoprotein complex export from nucleus	102	1.7672	0.00149477	0.0181447	ENSG00000165934/ENSG00000047410/ENSG00000153201/ENSG00000093000/ENSG00000124789/ENSG00000120533/ENSG00000085415/ENSG00000113569/ENSG00000163002/ENSG00000173744/ENSG00000151461/ENSG00000181555/ENSG00000111581/ENSG00000163950/ENSG00000139496/ENSG00000069248/ENSG00000265241/ENSG00000079134/ENSG00000133226/ENSG00000138750/ENSG00000116698/ENSG00000125676/ENSG00000157106/ENSG00000116350/ENSG00000122566…
GO:0000724	double-strand break repair via homologous recombination	91	1.65441	0.00150376	0.0181447	ENSG00000133863/ENSG00000182263/ENSG00000198887/ENSG00000125885/ENSG00000020922/ENSG00000163029/ENSG00000069275/ENSG00000197299/ENSG00000149311/ENSG00000012048/ENSG00000134758/ENSG00000156384/ENSG00000197275/ENSG00000196584/ENSG00000163605/ENSG00000100811/ENSG00000104320/ENSG00000127311/ENSG00000116560/ENSG00000146263/ENSG00000111247/ENSG00000139618/ENSG00000101773/ENSG00000132436/ENSG00000156831…
GO:0000725	recombinational repair	92	1.67288	0.00150376	0.0181447	ENSG00000133863/ENSG00000182263/ENSG00000198887/ENSG00000125885/ENSG00000020922/ENSG00000163029/ENSG00000069275/ENSG00000197299/ENSG00000149311/ENSG00000012048/ENSG00000134758/ENSG00000156384/ENSG00000197275/ENSG00000196584/ENSG00000163605/ENSG00000100811/ENSG00000104320/ENSG00000127311/ENSG00000116560/ENSG00000146263/ENSG00000171792/ENSG00000111247/ENSG00000139618/ENSG00000101773/ENSG00000132436…
GO:0001578	microtubule bundle formation	75	1.78936	0.00150376	0.0181447	ENSG00000104450/ENSG00000118997/ENSG00000122735/ENSG00000114473/ENSG00000171368/ENSG00000152582/ENSG00000111834/ENSG00000134369/ENSG00000129295/ENSG00000130779/ENSG00000145075/ENSG00000169126/ENSG00000157423/ENSG00000198718/ENSG00000078018/ENSG00000144451/ENSG00000048342/ENSG00000107771/ENSG00000164818/ENSG00000157856/ENSG00000171811/ENSG00000010244/ENSG00000155761/ENSG00000256061/ENSG00000039139…
GO:0002062	chondrocyte differentiation	91	1.96332	0.00150376	0.0181447	ENSG00000153162/ENSG00000106571/ENSG00000178573/ENSG00000134532/ENSG00000145423/ENSG00000104447/ENSG00000125845/ENSG00000068885/ENSG00000107779/ENSG00000138696/ENSG00000196562/ENSG00000156427/ENSG00000100815/ENSG00000081189/ENSG00000182158/ENSG00000166949/ENSG00000204217/ENSG00000104331/ENSG00000131873/ENSG00000168646/ENSG00000068078/ENSG00000110693/ENSG00000196739/ENSG00000090863/ENSG00000115380…
GO:0002244	hematopoietic progenitor cell differentiation	92	1.8599	0.00150376	0.0181447	ENSG00000140022/ENSG00000178053/ENSG00000171791/ENSG00000152763/ENSG00000116044/ENSG00000084093/ENSG00000114315/ENSG00000055332/ENSG00000179041/ENSG00000171502/ENSG00000171016/ENSG00000217128/ENSG00000054598/ENSG00000133641/ENSG00000106278/ENSG00000253729/ENSG00000115904/ENSG00000169375/ENSG00000168769/ENSG00000011426/ENSG00000105810/ENSG00000131747/ENSG00000112365/ENSG00000163694/ENSG00000117523…
GO:0007098	centrosome cycle	75	1.81505	0.00150376	0.0181447	ENSG00000164953/ENSG00000147400/ENSG00000163611/ENSG00000138160/ENSG00000156876/ENSG00000111554/ENSG00000142731/ENSG00000134318/ENSG00000117650/ENSG00000275835/ENSG00000174799/ENSG00000012048/ENSG00000182923/ENSG00000101639/ENSG00000170248/ENSG00000168944/ENSG00000103995/ENSG00000083937/ENSG00000181163/ENSG00000139618/ENSG00000099901/ENSG00000119541/ENSG00000101350/ENSG00000123374/ENSG00000118762…
GO:0021536	diencephalon development	75	1.66561	0.00150376	0.0181447	ENSG00000138795/ENSG00000165186/ENSG00000039068/ENSG00000163132/ENSG00000007372/ENSG00000125845/ENSG00000114315/ENSG00000183691/ENSG00000107779/ENSG00000105894/ENSG00000115507/ENSG00000070018/ENSG00000114251/ENSG00000171956/ENSG00000174469/ENSG00000166006/ENSG00000147571/ENSG00000205927/ENSG00000118260/ENSG00000084676/ENSG00000128602/ENSG00000168214/ENSG00000075213/ENSG00000184486/ENSG00000107831…
GO:0030901	midbrain development	91	1.86014	0.00150376	0.0181447	ENSG00000104290/ENSG00000066468/ENSG00000145423/ENSG00000163132/ENSG00000148672/ENSG00000114315/ENSG00000123560/ENSG00000114450/ENSG00000115507/ENSG00000070018/ENSG00000157240/ENSG00000143869/ENSG00000114251/ENSG00000163848/ENSG00000171956/ENSG00000162761/ENSG00000115904/ENSG00000165795/ENSG00000120693/ENSG00000175455/ENSG00000136238/ENSG00000111783/ENSG00000108953/ENSG00000163785/ENSG00000116750…
GO:0042752	regulation of circadian rhythm	92	1.66796	0.00150376	0.0181447	ENSG00000069667/ENSG00000132356/ENSG00000163485/ENSG00000174738/ENSG00000134318/ENSG00000134107/ENSG00000253729/ENSG00000162409/ENSG00000169375/ENSG00000138668/ENSG00000147571/ENSG00000131747/ENSG00000116560/ENSG00000118260/ENSG00000186298/ENSG00000140836/ENSG00000117707/ENSG00000054118/ENSG00000166167/ENSG00000005812/ENSG00000107643/ENSG00000156052/ENSG00000121390/ENSG00000169760/ENSG00000149295…
GO:0046620	regulation of organ growth	75	1.79571	0.00150376	0.0181447	ENSG00000152661/ENSG00000113645/ENSG00000066468/ENSG00000137693/ENSG00000183691/ENSG00000107779/ENSG00000169946/ENSG00000081189/ENSG00000054598/ENSG00000138685/ENSG00000101109/ENSG00000171862/ENSG00000151320/ENSG00000131023/ENSG00000069702/ENSG00000178568/ENSG00000106799/ENSG00000150457/ENSG00000104375/ENSG00000128602/ENSG00000168214/ENSG00000151748/ENSG00000120742/ENSG00000117707/ENSG00000169398…
GO:0051963	regulation of synapse assembly	75	2.0065	0.00150376	0.0181447	ENSG00000165300/ENSG00000121871/ENSG00000186340/ENSG00000150471/ENSG00000148053/ENSG00000163110/ENSG00000196083/ENSG00000135333/ENSG00000158528/ENSG00000081189/ENSG00000184564/ENSG00000114251/ENSG00000158258/ENSG00000187122/ENSG00000125848/ENSG00000179542/ENSG00000146242/ENSG00000185070/ENSG00000178235/ENSG00000175928/ENSG00000179915/ENSG00000140538/ENSG00000169398/ENSG00000135298/ENSG00000101126…
GO:0045778	positive regulation of ossification	77	2.22963	0.00150602	0.0181447	ENSG00000152661/ENSG00000153162/ENSG00000106571/ENSG00000145423/ENSG00000125845/ENSG00000107779/ENSG00000138696/ENSG00000092969/ENSG00000081189/ENSG00000101144/ENSG00000183023/ENSG00000166949/ENSG00000114251/ENSG00000204217/ENSG00000164190/ENSG00000162733/ENSG00000046653/ENSG00000113658/ENSG00000138829/ENSG00000114739/ENSG00000172201/ENSG00000101384/ENSG00000176887/ENSG00000177119/ENSG00000121989…
GO:0051983	regulation of chromosome segregation	77	2.00884	0.00150602	0.0181447	ENSG00000117724/ENSG00000198887/ENSG00000047410/ENSG00000156970/ENSG00000112742/ENSG00000163029/ENSG00000138778/ENSG00000117650/ENSG00000148773/ENSG00000149311/ENSG00000126787/ENSG00000114346/ENSG00000134982/ENSG00000133302/ENSG00000168646/ENSG00000062650/ENSG00000055917/ENSG00000164162/ENSG00000134644/ENSG00000036257/ENSG00000070770/ENSG00000094804/ENSG00000116560/ENSG00000010244/ENSG00000139687…
GO:0000731	DNA synthesis involved in DNA repair	74	1.64002	0.0015083	0.0181447	ENSG00000009413/ENSG00000138376/ENSG00000020922/ENSG00000197299/ENSG00000149311/ENSG00000035928/ENSG00000012048/ENSG00000010072/ENSG00000136492/ENSG00000122008/ENSG00000196584/ENSG00000133119/ENSG00000174371/ENSG00000077514/ENSG00000163743/ENSG00000104320/ENSG00000163918/ENSG00000100479/ENSG00000111247/ENSG00000139618/ENSG00000101773/ENSG00000103194/ENSG00000143476/ENSG00000126804/ENSG00000135945…
GO:0060840	artery development	74	1.73486	0.0015083	0.0181447	ENSG00000106571/ENSG00000049192/ENSG00000114315/ENSG00000183691/ENSG00000107779/ENSG00000196712/ENSG00000092969/ENSG00000113083/ENSG00000054598/ENSG00000204217/ENSG00000130203/ENSG00000081479/ENSG00000065534/ENSG00000116132/ENSG00000114739/ENSG00000101384/ENSG00000137834/ENSG00000074181/ENSG00000138802/ENSG00000125266/ENSG00000133026/ENSG00000106799/ENSG00000168214/ENSG00000117707/ENSG00000107831…
GO:0030282	bone mineralization	90	2.00197	0.00151057	0.0181447	ENSG00000152661/ENSG00000153162/ENSG00000066468/ENSG00000125845/ENSG00000170989/ENSG00000107779/ENSG00000138696/ENSG00000147869/ENSG00000105894/ENSG00000081189/ENSG00000101144/ENSG00000183023/ENSG00000166949/ENSG00000204217/ENSG00000100644/ENSG00000168646/ENSG00000162733/ENSG00000068078/ENSG00000147257/ENSG00000046653/ENSG00000138829/ENSG00000114739/ENSG00000205213/ENSG00000136235/ENSG00000177119…
GO:0001942	hair follicle development	76	1.69191	0.00151286	0.0181447	ENSG00000146648/ENSG00000104290/ENSG00000125285/ENSG00000164066/ENSG00000066468/ENSG00000171791/ENSG00000162601/ENSG00000092969/ENSG00000139292/ENSG00000127863/ENSG00000154856/ENSG00000115904/ENSG00000165240/ENSG00000075275/ENSG00000205213/ENSG00000171243/ENSG00000128602/ENSG00000168214/ENSG00000151748/ENSG00000162738/ENSG00000115461
GO:0007041	lysosomal transport	76	1.68557	0.00151286	0.0181447	ENSG00000106460/ENSG00000168172/ENSG00000206418/ENSG00000143669/ENSG00000132842/ENSG00000104497/ENSG00000135968/ENSG00000039319/ENSG00000171100/ENSG00000006715/ENSG00000126775/ENSG00000100281/ENSG00000083937/ENSG00000137177/ENSG00000124333/ENSG00000136021/ENSG00000134709/ENSG00000266412/ENSG00000185722/ENSG00000119541/ENSG00000138760/ENSG00000185345/ENSG00000143952/ENSG00000075785/ENSG00000185009…
GO:0022404	molting cycle process	76	1.69191	0.00151286	0.0181447	ENSG00000146648/ENSG00000104290/ENSG00000125285/ENSG00000164066/ENSG00000066468/ENSG00000171791/ENSG00000162601/ENSG00000092969/ENSG00000139292/ENSG00000127863/ENSG00000154856/ENSG00000115904/ENSG00000165240/ENSG00000075275/ENSG00000205213/ENSG00000171243/ENSG00000128602/ENSG00000168214/ENSG00000151748/ENSG00000162738/ENSG00000115461
GO:0022405	hair cycle process	76	1.69191	0.00151286	0.0181447	ENSG00000146648/ENSG00000104290/ENSG00000125285/ENSG00000164066/ENSG00000066468/ENSG00000171791/ENSG00000162601/ENSG00000092969/ENSG00000139292/ENSG00000127863/ENSG00000154856/ENSG00000115904/ENSG00000165240/ENSG00000075275/ENSG00000205213/ENSG00000171243/ENSG00000128602/ENSG00000168214/ENSG00000151748/ENSG00000162738/ENSG00000115461
GO:0030510	regulation of BMP signaling pathway	76	1.72129	0.00151286	0.0181447	ENSG00000067141/ENSG00000145423/ENSG00000064393/ENSG00000163132/ENSG00000114315/ENSG00000183691/ENSG00000147869/ENSG00000128791/ENSG00000133104/ENSG00000157240/ENSG00000197323/ENSG00000136603/ENSG00000114251/ENSG00000204217/ENSG00000137770/ENSG00000147257/ENSG00000174106/ENSG00000101938/ENSG00000137834/ENSG00000100614/ENSG00000171243/ENSG00000176887/ENSG00000121989/ENSG00000168214/ENSG00000175387…
GO:0032231	regulation of actin filament bundle assembly	76	1.85267	0.00151286	0.0181447	ENSG00000102760/ENSG00000145675/ENSG00000198121/ENSG00000170989/ENSG00000158528/ENSG00000134318/ENSG00000166949/ENSG00000116127/ENSG00000137710/ENSG00000175175/ENSG00000136238/ENSG00000079691/ENSG00000131626/ENSG00000156735/ENSG00000165694/ENSG00000106799/ENSG00000133789/ENSG00000157764/ENSG00000088756/ENSG00000124145/ENSG00000067560/ENSG00000185345/ENSG00000125863
GO:0032508	DNA duplex unwinding	76	1.92797	0.00151286	0.0181447	ENSG00000147400/ENSG00000215301/ENSG00000153922/ENSG00000020922/ENSG00000197299/ENSG00000131778/ENSG00000119318/ENSG00000136492/ENSG00000145907/ENSG00000197275/ENSG00000077097/ENSG00000128513/ENSG00000104320/ENSG00000127311/ENSG00000131747/ENSG00000079785/ENSG00000107290/ENSG00000185129/ENSG00000112118/ENSG00000093009/ENSG00000079246/ENSG00000085224/ENSG00000111642/ENSG00000147536/ENSG00000076003…
GO:0051781	positive regulation of cell division	73	1.78725	0.00151286	0.0181447	ENSG00000113578/ENSG00000066468/ENSG00000092969/ENSG00000105894/ENSG00000138182/ENSG00000138685/ENSG00000137807/ENSG00000065243/ENSG00000171132/ENSG00000114346/ENSG00000113296/ENSG00000036257/ENSG00000144283/ENSG00000094804/ENSG00000104218/ENSG00000118193/ENSG00000141441/ENSG00000107831/ENSG00000101350/ENSG00000121691/ENSG00000021574/ENSG00000067560/ENSG00000122966/ENSG00000149295
GO:1900034	regulation of cellular response to heat	76	1.74292	0.00151286	0.0181447	ENSG00000047410/ENSG00000145349/ENSG00000148660/ENSG00000082701/ENSG00000204389/ENSG00000153201/ENSG00000149311/ENSG00000093000/ENSG00000124789/ENSG00000085415/ENSG00000105821/ENSG00000113569/ENSG00000100030/ENSG00000163002/ENSG00000108953/ENSG00000100393/ENSG00000156735/ENSG00000111581/ENSG00000139496/ENSG00000168259/ENSG00000069248/ENSG00000138750/ENSG00000136243/ENSG00000030066/ENSG00000175054…
GO:0031124	mRNA 3'-end processing	85	1.78025	0.00151745	0.0181447	ENSG00000185650/ENSG00000165934/ENSG00000138376/ENSG00000134371/ENSG00000100722/ENSG00000111605/ENSG00000090060/ENSG00000166477/ENSG00000115421/ENSG00000163950/ENSG00000155827/ENSG00000070756/ENSG00000265241/ENSG00000079134/ENSG00000133226/ENSG00000168710/ENSG00000107951/ENSG00000107864/ENSG00000125676/ENSG00000116350/ENSG00000167005/ENSG00000165494/ENSG00000100650/ENSG00000161547/ENSG00000006712…
GO:0042307	positive regulation of protein import into nucleus	88	1.62901	0.00151976	0.0181447	ENSG00000146648/ENSG00000153162/ENSG00000106571/ENSG00000095739/ENSG00000145423/ENSG00000039068/ENSG00000145675/ENSG00000107779/ENSG00000047410/ENSG00000196562/ENSG00000166949/ENSG00000104517/ENSG00000114346/ENSG00000107104/ENSG00000157110/ENSG00000151320/ENSG00000178568/ENSG00000065150/ENSG00000106799/ENSG00000128602/ENSG00000138814/ENSG00000125686/ENSG00000088888/ENSG00000067560/ENSG00000096968…
GO:0045446	endothelial cell differentiation	88	1.66182	0.00151976	0.0181447	ENSG00000153162/ENSG00000104067/ENSG00000185551/ENSG00000170989/ENSG00000213694/ENSG00000123728/ENSG00000105894/ENSG00000127314/ENSG00000116473/ENSG00000134318/ENSG00000109756/ENSG00000113448/ENSG00000137710/ENSG00000114790/ENSG00000204217/ENSG00000173706/ENSG00000114739/ENSG00000101384/ENSG00000119139/ENSG00000147065/ENSG00000092820/ENSG00000168214/ENSG00000117707/ENSG00000169504/ENSG00000267534…
GO:0098773	skin epidermis development	78	1.69374	0.00152207	0.0181447	ENSG00000146648/ENSG00000104290/ENSG00000125285/ENSG00000164066/ENSG00000066468/ENSG00000171791/ENSG00000162601/ENSG00000092969/ENSG00000139292/ENSG00000127863/ENSG00000154856/ENSG00000115904/ENSG00000165240/ENSG00000075275/ENSG00000205213/ENSG00000171243/ENSG00000128602/ENSG00000168214/ENSG00000151748/ENSG00000162738/ENSG00000115461
GO:0006998	nuclear envelope organization	82	1.93533	0.00152672	0.0181447	ENSG00000165476/ENSG00000047410/ENSG00000166822/ENSG00000221914/ENSG00000153201/ENSG00000091039/ENSG00000093000/ENSG00000116030/ENSG00000084073/ENSG00000124789/ENSG00000169905/ENSG00000085415/ENSG00000113569/ENSG00000163002/ENSG00000100749/ENSG00000143337/ENSG00000111581/ENSG00000139496/ENSG00000069248/ENSG00000157456/ENSG00000168476/ENSG00000120948/ENSG00000215114/ENSG00000138750/ENSG00000173960…
GO:0051225	spindle assembly	82	1.93024	0.00152672	0.0181447	ENSG00000163611/ENSG00000066279/ENSG00000138160/ENSG00000147874/ENSG00000047410/ENSG00000117650/ENSG00000092036/ENSG00000275835/ENSG00000137807/ENSG00000112701/ENSG00000182923/ENSG00000083535/ENSG00000165660/ENSG00000101639/ENSG00000108424/ENSG00000079335/ENSG00000088325/ENSG00000068796/ENSG00000137814/ENSG00000010244/ENSG00000164961/ENSG00000083937/ENSG00000112029/ENSG00000214367/ENSG00000182504…
GO:0001892	embryonic placenta development	81	1.77681	0.00152905	0.0181447	ENSG00000138795/ENSG00000146648/ENSG00000185650/ENSG00000066468/ENSG00000185551/ENSG00000114315/ENSG00000142731/ENSG00000101144/ENSG00000146374/ENSG00000101109/ENSG00000100644/ENSG00000109458/ENSG00000171634/ENSG00000115760/ENSG00000100030/ENSG00000129173/ENSG00000112559/ENSG00000163904/ENSG00000165891/ENSG00000181555/ENSG00000104375/ENSG00000084676/ENSG00000168214/ENSG00000163508/ENSG00000125686…
GO:0006446	regulation of translational initiation	81	1.76988	0.00152905	0.0181447	ENSG00000055332/ENSG00000215301/ENSG00000047410/ENSG00000123908/ENSG00000104408/ENSG00000086232/ENSG00000107581/ENSG00000158615/ENSG00000158417/ENSG00000149100/ENSG00000154059/ENSG00000079785/ENSG00000100664/ENSG00000124374/ENSG00000085760/ENSG00000158092/ENSG00000075151/ENSG00000063046/ENSG00000175390/ENSG00000181163/ENSG00000148730/ENSG00000102081/ENSG00000120727/ENSG00000186350/ENSG00000152332…
GO:0032392	DNA geometric change	81	1.95132	0.00152905	0.0181447	ENSG00000147400/ENSG00000215301/ENSG00000153922/ENSG00000020922/ENSG00000197299/ENSG00000131778/ENSG00000119318/ENSG00000136492/ENSG00000145907/ENSG00000197275/ENSG00000077097/ENSG00000128513/ENSG00000104320/ENSG00000127311/ENSG00000131747/ENSG00000079785/ENSG00000107290/ENSG00000185129/ENSG00000112118/ENSG00000093009/ENSG00000079246/ENSG00000085224/ENSG00000111642/ENSG00000147536/ENSG00000076003…
GO:0060349	bone morphogenesis	79	1.89367	0.00152905	0.0181447	ENSG00000147408/ENSG00000153162/ENSG00000106571/ENSG00000066468/ENSG00000145423/ENSG00000163132/ENSG00000068885/ENSG00000138696/ENSG00000147869/ENSG00000162496/ENSG00000204335/ENSG00000156427/ENSG00000100815/ENSG00000081189/ENSG00000204217/ENSG00000104331/ENSG00000156103/ENSG00000131873/ENSG00000138386/ENSG00000168646/ENSG00000068078/ENSG00000170961/ENSG00000196739/ENSG00000090863
GO:0061053	somite development	79	1.81729	0.00152905	0.0181447	ENSG00000140807/ENSG00000138795/ENSG00000145423/ENSG00000183691/ENSG00000107779/ENSG00000070018/ENSG00000198435/ENSG00000166949/ENSG00000054598/ENSG00000114251/ENSG00000101752/ENSG00000073711/ENSG00000171956/ENSG00000149311/ENSG00000168646/ENSG00000157796/ENSG00000253729/ENSG00000196584/ENSG00000122257/ENSG00000100393/ENSG00000176887/ENSG00000128602/ENSG00000069248/ENSG00000168214/ENSG00000115109…
GO:0048259	regulation of receptor-mediated endocytosis	72	1.7084	0.00153139	0.0181447	ENSG00000106483/ENSG00000169218/ENSG00000154188/ENSG00000118473/ENSG00000106299/ENSG00000198087/ENSG00000131374/ENSG00000110395/ENSG00000136238/ENSG00000115977/ENSG00000127946/ENSG00000137575/ENSG00000080371/ENSG00000136021/ENSG00000102081/ENSG00000132718/ENSG00000087053/ENSG00000112305/ENSG00000091513/ENSG00000169760/ENSG00000187391/ENSG00000149295/ENSG00000136827/ENSG00000166710/ENSG00000213463…
GO:0000288	nuclear-transcribed mRNA catabolic process, deadenylation-dependent decay	69	1.7024	0.00153374	0.0181447	ENSG00000185650/ENSG00000135870/ENSG00000152518/ENSG00000100354/ENSG00000123908/ENSG00000125107/ENSG00000198791/ENSG00000083520/ENSG00000111596/ENSG00000166889/ENSG00000123737/ENSG00000113300/ENSG00000172795/ENSG00000138767/ENSG00000070756/ENSG00000272886/ENSG00000063046/ENSG00000223496/ENSG00000144580/ENSG00000110367/ENSG00000170860/ENSG00000107864/ENSG00000158435/ENSG00000172239/ENSG00000120699…
GO:0048332	mesoderm morphogenesis	69	1.6706	0.00153374	0.0181447	ENSG00000138795/ENSG00000066468/ENSG00000145423/ENSG00000183691/ENSG00000107779/ENSG00000128791/ENSG00000101144/ENSG00000166949/ENSG00000054598/ENSG00000114251/ENSG00000204217/ENSG00000119508/ENSG00000164171/ENSG00000181555/ENSG00000116729/ENSG00000115109/ENSG00000175387/ENSG00000163508/ENSG00000150093/ENSG00000148204/ENSG00000131558/ENSG00000147050/ENSG00000108946/ENSG00000198431
GO:0006029	proteoglycan metabolic process	83	1.79504	0.00153846	0.0181447	ENSG00000147408/ENSG00000171451/ENSG00000148737/ENSG00000103489/ENSG00000125845/ENSG00000112309/ENSG00000114646/ENSG00000138696/ENSG00000196562/ENSG00000196104/ENSG00000038427/ENSG00000204217/ENSG00000104331/ENSG00000131873/ENSG00000171004/ENSG00000185352/ENSG00000162694/ENSG00000164100/ENSG00000154080/ENSG00000049860/ENSG00000182022/ENSG00000138604/ENSG00000162738/ENSG00000107742/ENSG00000010404…
GO:0060021	palate development	83	1.80654	0.00153846	0.0181447	ENSG00000138795/ENSG00000106571/ENSG00000163132/ENSG00000107779/ENSG00000092969/ENSG00000162496/ENSG00000070018/ENSG00000157240/ENSG00000081189/ENSG00000114251/ENSG00000116030/ENSG00000115904/ENSG00000116132/ENSG00000075711/ENSG00000114739/ENSG00000136938/ENSG00000069702/ENSG00000176887/ENSG00000150347/ENSG00000106799/ENSG00000175387/ENSG00000197603/ENSG00000173714/ENSG00000119042/ENSG00000166224…
GO:0000726	non-recombinational repair	65	1.73111	0.00154083	0.0181447	ENSG00000163322/ENSG00000080345/ENSG00000138376/ENSG00000020922/ENSG00000149311/ENSG00000012048/ENSG00000124795/ENSG00000134758/ENSG00000116030/ENSG00000253729/ENSG00000101868/ENSG00000104320/ENSG00000157212/ENSG00000158019/ENSG00000101773/ENSG00000174405/ENSG00000079246/ENSG00000152457/ENSG00000067369/ENSG00000198924/ENSG00000137337/ENSG00000051341/ENSG00000166896/ENSG00000152422/ENSG00000087206…
GO:0008589	regulation of smoothened signaling pathway	65	1.84043	0.00154083	0.0181447	ENSG00000069667/ENSG00000135919/ENSG00000106571/ENSG00000164066/ENSG00000066468/ENSG00000068885/ENSG00000187240/ENSG00000204852/ENSG00000204104/ENSG00000131873/ENSG00000147257/ENSG00000116132/ENSG00000142875/ENSG00000111783/ENSG00000180447/ENSG00000103494/ENSG00000146038/ENSG00000139687/ENSG00000128602/ENSG00000044115/ENSG00000143816/ENSG00000166167/ENSG00000124813/ENSG00000123607/ENSG00000113966…
GO:0035050	embryonic heart tube development	70	1.81722	0.00154321	0.0181447	ENSG00000152661/ENSG00000114446/ENSG00000137693/ENSG00000114315/ENSG00000081189/ENSG00000156925/ENSG00000166949/ENSG00000054598/ENSG00000114251/ENSG00000101752/ENSG00000204104/ENSG00000145075/ENSG00000100644/ENSG00000169379/ENSG00000128602/ENSG00000198626/ENSG00000125686/ENSG00000162738/ENSG00000107831/ENSG00000118762/ENSG00000123473/ENSG00000125863/ENSG00000086598/ENSG00000136169/ENSG00000163913…
GO:0043044	ATP-dependent chromatin remodeling	68	1.72508	0.00154321	0.0181447	ENSG00000129534/ENSG00000145241/ENSG00000143401/ENSG00000142856/ENSG00000166451/ENSG00000102384/ENSG00000123219/ENSG00000163104/ENSG00000151725/ENSG00000136938/ENSG00000068878/ENSG00000134046/ENSG00000153147/ENSG00000092199/ENSG00000132780/ENSG00000173473/ENSG00000153044/ENSG00000143614/ENSG00000181163/ENSG00000073584/ENSG00000111642/ENSG00000117713/ENSG00000162521/ENSG00000120334/ENSG00000137812…
GO:0060419	heart growth	68	1.77901	0.00154321	0.0181447	ENSG00000152661/ENSG00000163110/ENSG00000066468/ENSG00000183691/ENSG00000170989/ENSG00000107779/ENSG00000181744/ENSG00000169946/ENSG00000092969/ENSG00000081189/ENSG00000145349/ENSG00000154556/ENSG00000054598/ENSG00000138685/ENSG00000135744/ENSG00000173706/ENSG00000171862/ENSG00000149256/ENSG00000151320/ENSG00000069702/ENSG00000178568/ENSG00000106799/ENSG00000168214/ENSG00000151748/ENSG00000117707
GO:0001707	mesoderm formation	67	1.64632	0.0015456	0.0181447	ENSG00000138795/ENSG00000066468/ENSG00000145423/ENSG00000183691/ENSG00000107779/ENSG00000128791/ENSG00000101144/ENSG00000166949/ENSG00000054598/ENSG00000114251/ENSG00000204217/ENSG00000119508/ENSG00000164171/ENSG00000116729/ENSG00000115109/ENSG00000175387/ENSG00000163508/ENSG00000150093/ENSG00000148204/ENSG00000131558/ENSG00000147050/ENSG00000108946/ENSG00000198431
GO:0070167	regulation of biomineral tissue development	67	1.79719	0.0015456	0.0181447	ENSG00000152661/ENSG00000153162/ENSG00000125845/ENSG00000170989/ENSG00000107779/ENSG00000138696/ENSG00000081189/ENSG00000101144/ENSG00000183023/ENSG00000166949/ENSG00000204217/ENSG00000100644/ENSG00000162733/ENSG00000046653/ENSG00000138829/ENSG00000114739/ENSG00000177119/ENSG00000121989/ENSG00000183688
GO:2001022	positive regulation of response to DNA damage stimulus	67	1.7733	0.0015456	0.0181447	ENSG00000146648/ENSG00000166068/ENSG00000112319/ENSG00000163322/ENSG00000163132/ENSG00000080345/ENSG00000136603/ENSG00000029363/ENSG00000149311/ENSG00000012048/ENSG00000133302/ENSG00000107672/ENSG00000157212/ENSG00000158019/ENSG00000198585/ENSG00000102081/ENSG00000198369/ENSG00000170430/ENSG00000189403/ENSG00000175054/ENSG00000158161/ENSG00000087206/ENSG00000111206/ENSG00000149948/ENSG00000169139…
GO:0006336	DNA replication-independent nucleosome assembly	47	1.72408	0.00156006	0.0181447	ENSG00000129534/ENSG00000145241/ENSG00000142856/ENSG00000111875/ENSG00000166451/ENSG00000102384/ENSG00000123219/ENSG00000163041/ENSG00000151725/ENSG00000153147/ENSG00000132780/ENSG00000153044/ENSG00000181163/ENSG00000085224/ENSG00000162521/ENSG00000120334/ENSG00000137812/ENSG00000031691/ENSG00000048649/ENSG00000128708/ENSG00000175279/ENSG00000118900/ENSG00000105011
GO:0030397	membrane disassembly	47	1.93345	0.00156006	0.0181447	ENSG00000047410/ENSG00000153201/ENSG00000093000/ENSG00000124789/ENSG00000085415/ENSG00000113569/ENSG00000163002/ENSG00000100749/ENSG00000111581/ENSG00000139496/ENSG00000069248/ENSG00000157456/ENSG00000138750/ENSG00000119638/ENSG00000136243/ENSG00000030066/ENSG00000155561/ENSG00000126883/ENSG00000108559/ENSG00000134324/ENSG00000170312/ENSG00000058804/ENSG00000119408/ENSG00000110713/ENSG00000134057
GO:0032465	regulation of cytokinesis	57	1.8648	0.00156006	0.0181447	ENSG00000147400/ENSG00000138182/ENSG00000137807/ENSG00000065243/ENSG00000196504/ENSG00000171132/ENSG00000114346/ENSG00000115760/ENSG00000036257/ENSG00000129173/ENSG00000165891/ENSG00000144283/ENSG00000094804/ENSG00000104218/ENSG00000118193/ENSG00000097033/ENSG00000139618/ENSG00000078142/ENSG00000196455/ENSG00000101350/ENSG00000021574/ENSG00000067560/ENSG00000103540/ENSG00000122966/ENSG00000149295
GO:0034394	protein localization to cell surface	47	1.66483	0.00156006	0.0181447	ENSG00000154188/ENSG00000077522/ENSG00000046653/ENSG00000152894/ENSG00000142892/ENSG00000213853/ENSG00000117899/ENSG00000178568/ENSG00000140092/ENSG00000035403/ENSG00000198742/ENSG00000213625/ENSG00000138798/ENSG00000145362/ENSG00000136827/ENSG00000101337/ENSG00000213463
GO:0034724	DNA replication-independent nucleosome organization	47	1.72408	0.00156006	0.0181447	ENSG00000129534/ENSG00000145241/ENSG00000142856/ENSG00000111875/ENSG00000166451/ENSG00000102384/ENSG00000123219/ENSG00000163041/ENSG00000151725/ENSG00000153147/ENSG00000132780/ENSG00000153044/ENSG00000181163/ENSG00000085224/ENSG00000162521/ENSG00000120334/ENSG00000137812/ENSG00000031691/ENSG00000048649/ENSG00000128708/ENSG00000175279/ENSG00000118900/ENSG00000105011
GO:0036092	phosphatidylinositol-3-phosphate biosynthetic process	47	2.11034	0.00156006	0.0181447	ENSG00000011405/ENSG00000113578/ENSG00000066468/ENSG00000145675/ENSG00000158815/ENSG00000156427/ENSG00000166225/ENSG00000169047/ENSG00000179295/ENSG00000138685/ENSG00000109452/ENSG00000149311/ENSG00000121879/ENSG00000109458/ENSG00000068078/ENSG00000115020/ENSG00000078142/ENSG00000196455/ENSG00000185950/ENSG00000107831
GO:0051081	nuclear envelope disassembly	47	1.93345	0.00156006	0.0181447	ENSG00000047410/ENSG00000153201/ENSG00000093000/ENSG00000124789/ENSG00000085415/ENSG00000113569/ENSG00000163002/ENSG00000100749/ENSG00000111581/ENSG00000139496/ENSG00000069248/ENSG00000157456/ENSG00000138750/ENSG00000119638/ENSG00000136243/ENSG00000030066/ENSG00000155561/ENSG00000126883/ENSG00000108559/ENSG00000134324/ENSG00000170312/ENSG00000058804/ENSG00000119408/ENSG00000110713/ENSG00000134057
GO:0051310	metaphase plate congression	47	1.76969	0.00156006	0.0181447	ENSG00000163611/ENSG00000117724/ENSG00000179041/ENSG00000138778/ENSG00000085415/ENSG00000083535/ENSG00000121621/ENSG00000198824/ENSG00000040275/ENSG00000108424/ENSG00000036257/ENSG00000118193/ENSG00000094880/ENSG00000083937/ENSG00000119541/ENSG00000031691/ENSG00000086827/ENSG00000142945/ENSG00000101447/ENSG00000101421/ENSG00000080986
GO:0060393	regulation of pathway-restricted SMAD protein phosphorylation	57	1.80854	0.00156006	0.0181447	ENSG00000153162/ENSG00000168675/ENSG00000125845/ENSG00000183691/ENSG00000107779/ENSG00000109762/ENSG00000092969/ENSG00000112742/ENSG00000143869/ENSG00000101144/ENSG00000204217/ENSG00000108187/ENSG00000137834/ENSG00000157110/ENSG00000121989/ENSG00000137575/ENSG00000106799
GO:0086001	cardiac muscle cell action potential	47	1.75797	0.00156006	0.0181447	ENSG00000152661/ENSG00000198947/ENSG00000145349/ENSG00000183023/ENSG00000153956/ENSG00000182963/ENSG00000123700/ENSG00000166257/ENSG00000113569/ENSG00000108953/ENSG00000046604/ENSG00000114279/ENSG00000134755/ENSG00000198626/ENSG00000151150
GO:0003151	outflow tract morphogenesis	66	1.71004	0.00156495	0.0181447	ENSG00000066468/ENSG00000145423/ENSG00000114315/ENSG00000183691/ENSG00000107779/ENSG00000169946/ENSG00000092969/ENSG00000162496/ENSG00000157240/ENSG00000081189/ENSG00000164128/ENSG00000054598/ENSG00000114251/ENSG00000204217/ENSG00000164190/ENSG00000100644/ENSG00000101384/ENSG00000137834/ENSG00000138802/ENSG00000069702/ENSG00000176887/ENSG00000163909/ENSG00000168214/ENSG00000197702
GO:0003281	ventricular septum development	62	1.76725	0.00156495	0.0181447	ENSG00000066468/ENSG00000114315/ENSG00000183691/ENSG00000169946/ENSG00000092969/ENSG00000166225/ENSG00000100815/ENSG00000157240/ENSG00000114251/ENSG00000204217/ENSG00000173706/ENSG00000081479/ENSG00000162775/ENSG00000135679/ENSG00000137834/ENSG00000069702/ENSG00000176887/ENSG00000163909/ENSG00000106799/ENSG00000151748/ENSG00000117707/ENSG00000162738/ENSG00000197603/ENSG00000135766/ENSG00000006125…
GO:0043331	response to dsRNA	66	1.69524	0.00156495	0.0181447	ENSG00000146648/ENSG00000100697/ENSG00000104312/ENSG00000092847/ENSG00000123908/ENSG00000166949/ENSG00000134744/ENSG00000165732/ENSG00000126070/ENSG00000162944/ENSG00000100030/ENSG00000185745/ENSG00000079785/ENSG00000144118/ENSG00000175387/ENSG00000134698/ENSG00000181163/ENSG00000158270/ENSG00000088888/ENSG00000174953/ENSG00000121361/ENSG00000169032/ENSG00000089041/ENSG00000122566/ENSG00000135900…
GO:0045132	meiotic chromosome segregation	66	1.65181	0.00156495	0.0181447	ENSG00000133863/ENSG00000020922/ENSG00000162669/ENSG00000149311/ENSG00000196074/ENSG00000113810/ENSG00000144554/ENSG00000136824/ENSG00000062650/ENSG00000077097/ENSG00000187790/ENSG00000138071/ENSG00000163535/ENSG00000131747/ENSG00000129810/ENSG00000147601/ENSG00000134698/ENSG00000071539/ENSG00000204410/ENSG00000155816/ENSG00000164754/ENSG00000119684/ENSG00000058804/ENSG00000161860/ENSG00000175595…
GO:0051304	chromosome separation	66	1.72882	0.00156495	0.0181447	ENSG00000117724/ENSG00000047410/ENSG00000156970/ENSG00000112742/ENSG00000138778/ENSG00000162669/ENSG00000149311/ENSG00000126787/ENSG00000134982/ENSG00000077097/ENSG00000164162/ENSG00000036257/ENSG00000187790/ENSG00000070770/ENSG00000163104/ENSG00000094804/ENSG00000131747/ENSG00000010244/ENSG00000139687/ENSG00000094880/ENSG00000004897/ENSG00000156831/ENSG00000101266/ENSG00000169679/ENSG00000176386…
GO:0051492	regulation of stress fiber assembly	66	1.83876	0.00156495	0.0181447	ENSG00000102760/ENSG00000145675/ENSG00000198121/ENSG00000170989/ENSG00000158528/ENSG00000134318/ENSG00000166949/ENSG00000116127/ENSG00000175175/ENSG00000136238/ENSG00000079691/ENSG00000131626/ENSG00000156735/ENSG00000165694/ENSG00000106799/ENSG00000157764/ENSG00000088756/ENSG00000124145/ENSG00000067560/ENSG00000125863
GO:0060411	cardiac septum morphogenesis	62	1.88719	0.00156495	0.0181447	ENSG00000066468/ENSG00000114315/ENSG00000183691/ENSG00000107779/ENSG00000169946/ENSG00000092969/ENSG00000162496/ENSG00000157240/ENSG00000101144/ENSG00000114251/ENSG00000204217/ENSG00000134250/ENSG00000162775/ENSG00000135679/ENSG00000101384/ENSG00000137834/ENSG00000069702/ENSG00000176887/ENSG00000163909/ENSG00000106799/ENSG00000128602/ENSG00000151748/ENSG00000197702/ENSG00000117707/ENSG00000162738…
GO:0010389	regulation of G2/M transition of mitotic cell cycle	52	1.91264	0.00156986	0.0181447	ENSG00000117724/ENSG00000140015/ENSG00000145349/ENSG00000020922/ENSG00000022267/ENSG00000163781/ENSG00000197299/ENSG00000149311/ENSG00000133302/ENSG00000170242/ENSG00000169375/ENSG00000165730/ENSG00000159593/ENSG00000104320/ENSG00000118193/ENSG00000140525/ENSG00000092853/ENSG00000119541/ENSG00000135090/ENSG00000135249/ENSG00000145386/ENSG00000140534/ENSG00000142192/ENSG00000198783/ENSG00000185630…
GO:0014855	striated muscle cell proliferation	52	1.85554	0.00156986	0.0181447	ENSG00000152661/ENSG00000066468/ENSG00000154188/ENSG00000183691/ENSG00000107779/ENSG00000181744/ENSG00000169946/ENSG00000092969/ENSG00000081189/ENSG00000054598/ENSG00000145794/ENSG00000138685/ENSG00000171862/ENSG00000149256/ENSG00000159086/ENSG00000069702/ENSG00000178568/ENSG00000106799/ENSG00000168214/ENSG00000151748
GO:0035082	axoneme assembly	52	1.81663	0.00156986	0.0181447	ENSG00000104450/ENSG00000118997/ENSG00000122735/ENSG00000114473/ENSG00000152582/ENSG00000111834/ENSG00000129295/ENSG00000145075/ENSG00000169126/ENSG00000157423/ENSG00000198718/ENSG00000144451/ENSG00000048342/ENSG00000164818/ENSG00000157856/ENSG00000171811/ENSG00000155761/ENSG00000256061/ENSG00000039139/ENSG00000165506/ENSG00000160188/ENSG00000109944/ENSG00000092850/ENSG00000100078/ENSG00000163885…
GO:0045669	positive regulation of osteoblast differentiation	56	2.10487	0.00156986	0.0181447	ENSG00000152661/ENSG00000153162/ENSG00000106571/ENSG00000145423/ENSG00000125845/ENSG00000107779/ENSG00000138696/ENSG00000081189/ENSG00000101144/ENSG00000204217/ENSG00000162733/ENSG00000113658/ENSG00000138829/ENSG00000114739/ENSG00000172201/ENSG00000101384/ENSG00000176887/ENSG00000121989/ENSG00000094975/ENSG00000124813/ENSG00000184304/ENSG00000188064/ENSG00000130055/ENSG00000134352
GO:0006611	protein export from nucleus	58	1.71894	0.00157233	0.0181447	ENSG00000148737/ENSG00000047410/ENSG00000082146/ENSG00000138376/ENSG00000179295/ENSG00000132953/ENSG00000082701/ENSG00000198252/ENSG00000164188/ENSG00000137770/ENSG00000135679/ENSG00000130227/ENSG00000136938/ENSG00000100614/ENSG00000124207/ENSG00000168710/ENSG00000115137/ENSG00000152332/ENSG00000152104/ENSG00000198742/ENSG00000111266/ENSG00000136243/ENSG00000187446/ENSG00000067066/ENSG00000126883…
GO:0016441	posttranscriptional gene silencing	58	1.95914	0.00157233	0.0181447	ENSG00000146648/ENSG00000100697/ENSG00000092847/ENSG00000100354/ENSG00000123908/ENSG00000166949/ENSG00000125107/ENSG00000090905/ENSG00000134744/ENSG00000198791/ENSG00000055917/ENSG00000126070/ENSG00000134644/ENSG00000114416/ENSG00000113300/ENSG00000175387/ENSG00000134698/ENSG00000102081/ENSG00000169032/ENSG00000122566/ENSG00000135900/ENSG00000141027/ENSG00000149187/ENSG00000160710/ENSG00000206557…
GO:0035194	posttranscriptional gene silencing by RNA	58	1.95914	0.00157233	0.0181447	ENSG00000146648/ENSG00000100697/ENSG00000092847/ENSG00000100354/ENSG00000123908/ENSG00000166949/ENSG00000125107/ENSG00000090905/ENSG00000134744/ENSG00000198791/ENSG00000055917/ENSG00000126070/ENSG00000134644/ENSG00000114416/ENSG00000113300/ENSG00000175387/ENSG00000134698/ENSG00000102081/ENSG00000169032/ENSG00000122566/ENSG00000135900/ENSG00000141027/ENSG00000149187/ENSG00000160710/ENSG00000206557…
GO:0051965	positive regulation of synapse assembly	58	1.80544	0.00157233	0.0181447	ENSG00000165300/ENSG00000121871/ENSG00000186340/ENSG00000150471/ENSG00000148053/ENSG00000196083/ENSG00000184564/ENSG00000158258/ENSG00000125848/ENSG00000179542/ENSG00000146242/ENSG00000185070/ENSG00000178235/ENSG00000175928/ENSG00000179915/ENSG00000140538/ENSG00000135298/ENSG00000101126/ENSG00000174482/ENSG00000185985/ENSG00000176697/ENSG00000169760/ENSG00000103319
GO:0034508	centromere complex assembly	48	1.88484	0.0015748	0.0181447	ENSG00000117724/ENSG00000138778/ENSG00000129534/ENSG00000145241/ENSG00000119969/ENSG00000142856/ENSG00000112701/ENSG00000166451/ENSG00000102384/ENSG00000123219/ENSG00000163041/ENSG00000151725/ENSG00000153147/ENSG00000139687/ENSG00000153044/ENSG00000181163/ENSG00000162521/ENSG00000120334/ENSG00000137812/ENSG00000031691
GO:0051851	modification by host of symbiont morphology or physiology	48	1.69341	0.0015748	0.0181447	ENSG00000138795/ENSG00000084093/ENSG00000185591/ENSG00000153922/ENSG00000069275/ENSG00000130203/ENSG00000100393/ENSG00000100603/ENSG00000090061/ENSG00000047188/ENSG00000165416/ENSG00000121864/ENSG00000123595/ENSG00000148175/ENSG00000120948/ENSG00000102081/ENSG00000185345/ENSG00000101558/ENSG00000128829
GO:1903313	positive regulation of mRNA metabolic process	48	1.70535	0.0015748	0.0181447	ENSG00000185650/ENSG00000135870/ENSG00000152518/ENSG00000134371/ENSG00000100354/ENSG00000123908/ENSG00000125944/ENSG00000125107/ENSG00000204389/ENSG00000198791/ENSG00000166477/ENSG00000100603/ENSG00000136527/ENSG00000147274/ENSG00000070756/ENSG00000054118/ENSG00000135362/ENSG00000107864/ENSG00000088247/ENSG00000141232/ENSG00000006712/ENSG00000136937/ENSG00000138035/ENSG00000185522/ENSG00000143368…
GO:0006312	mitotic recombination	45	1.81649	0.00157729	0.0181447	ENSG00000198887/ENSG00000020922/ENSG00000163029/ENSG00000035928/ENSG00000198056/ENSG00000197275/ENSG00000077097/ENSG00000196584/ENSG00000101868/ENSG00000133119/ENSG00000077514/ENSG00000131747/ENSG00000163918/ENSG00000100479/ENSG00000139618/ENSG00000156831/ENSG00000049541/ENSG00000165392/ENSG00000132383/ENSG00000178295/ENSG00000051180/ENSG00000138346/ENSG00000177084/ENSG00000175279/ENSG00000132604
GO:0006891	intra-Golgi vesicle-mediated transport	45	1.79389	0.00157729	0.0181447	ENSG00000100815/ENSG00000135968/ENSG00000172007/ENSG00000164597/ENSG00000100568/ENSG00000136152/ENSG00000066455/ENSG00000175582/ENSG00000144674/ENSG00000108433/ENSG00000134265/ENSG00000257923/ENSG00000177692/ENSG00000184432/ENSG00000151532/ENSG00000073969/ENSG00000135775/ENSG00000136935/ENSG00000129083/ENSG00000123240/ENSG00000133103
GO:0007091	metaphase/anaphase transition of mitotic cell cycle	46	1.70521	0.00157729	0.0181447	ENSG00000117724/ENSG00000047410/ENSG00000156970/ENSG00000112742/ENSG00000138778/ENSG00000149311/ENSG00000126787/ENSG00000134982/ENSG00000164162/ENSG00000036257/ENSG00000070770/ENSG00000094804/ENSG00000010244/ENSG00000139687/ENSG00000094880/ENSG00000004897/ENSG00000156831/ENSG00000101266/ENSG00000169679/ENSG00000176386/ENSG00000086827/ENSG00000080986/ENSG00000178295/ENSG00000119408/ENSG00000128789…
GO:0010463	mesenchymal cell proliferation	45	1.77695	0.00157729	0.0181447	ENSG00000128573/ENSG00000066468/ENSG00000163132/ENSG00000125845/ENSG00000196159/ENSG00000107779/ENSG00000105894/ENSG00000101144/ENSG00000148516/ENSG00000114251/ENSG00000147257/ENSG00000116132/ENSG00000128602/ENSG00000134323
GO:0010965	regulation of mitotic sister chromatid separation	46	1.70521	0.00157729	0.0181447	ENSG00000117724/ENSG00000047410/ENSG00000156970/ENSG00000112742/ENSG00000138778/ENSG00000149311/ENSG00000126787/ENSG00000134982/ENSG00000164162/ENSG00000036257/ENSG00000070770/ENSG00000094804/ENSG00000010244/ENSG00000139687/ENSG00000094880/ENSG00000004897/ENSG00000156831/ENSG00000101266/ENSG00000169679/ENSG00000176386/ENSG00000086827/ENSG00000080986/ENSG00000178295/ENSG00000119408/ENSG00000128789…
GO:0030514	negative regulation of BMP signaling pathway	43	1.91468	0.00157729	0.0181447	ENSG00000145423/ENSG00000064393/ENSG00000183691/ENSG00000147869/ENSG00000128791/ENSG00000133104/ENSG00000157240/ENSG00000197323/ENSG00000136603/ENSG00000114251/ENSG00000137770/ENSG00000174106/ENSG00000101938/ENSG00000137834/ENSG00000100614/ENSG00000171243
GO:0032330	regulation of chondrocyte differentiation	45	1.7059	0.00157729	0.0181447	ENSG00000153162/ENSG00000106571/ENSG00000178573/ENSG00000134532/ENSG00000104447/ENSG00000138696/ENSG00000156427/ENSG00000166949/ENSG00000168646/ENSG00000110693/ENSG00000090863/ENSG00000115380/ENSG00000106799/ENSG00000183688/ENSG00000143816/ENSG00000124813/ENSG00000074047
GO:0044784	metaphase/anaphase transition of cell cycle	46	1.70521	0.00157729	0.0181447	ENSG00000117724/ENSG00000047410/ENSG00000156970/ENSG00000112742/ENSG00000138778/ENSG00000149311/ENSG00000126787/ENSG00000134982/ENSG00000164162/ENSG00000036257/ENSG00000070770/ENSG00000094804/ENSG00000010244/ENSG00000139687/ENSG00000094880/ENSG00000004897/ENSG00000156831/ENSG00000101266/ENSG00000169679/ENSG00000176386/ENSG00000086827/ENSG00000080986/ENSG00000178295/ENSG00000119408/ENSG00000128789…
GO:0055010	ventricular cardiac muscle tissue morphogenesis	45	1.68804	0.00157729	0.0181447	ENSG00000066468/ENSG00000183691/ENSG00000107779/ENSG00000169946/ENSG00000092969/ENSG00000054598/ENSG00000173706/ENSG00000069702/ENSG00000106799/ENSG00000168214/ENSG00000198626/ENSG00000117707/ENSG00000125686/ENSG00000049883/ENSG00000186350/ENSG00000016082/ENSG00000060718
GO:0070830	bicellular tight junction assembly	45	1.73424	0.00157729	0.0181447	ENSG00000152661/ENSG00000124171/ENSG00000115808/ENSG00000134318/ENSG00000072415/ENSG00000114346/ENSG00000134982/ENSG00000163558/ENSG00000075711/ENSG00000197822/ENSG00000148498/ENSG00000147649/ENSG00000178184/ENSG00000144061/ENSG00000132849/ENSG00000150054
GO:0072132	mesenchyme morphogenesis	46	1.79239	0.00157729	0.0181447	ENSG00000138795/ENSG00000163132/ENSG00000125845/ENSG00000183691/ENSG00000107779/ENSG00000092969/ENSG00000101144/ENSG00000166949/ENSG00000054598/ENSG00000114251/ENSG00000135679/ENSG00000163909/ENSG00000106799/ENSG00000168214/ENSG00000175387/ENSG00000107831/ENSG00000016082
GO:0086003	cardiac muscle cell contraction	43	1.78534	0.00157729	0.0181447	ENSG00000152661/ENSG00000145349/ENSG00000153956/ENSG00000113448/ENSG00000182963/ENSG00000123700/ENSG00000116030/ENSG00000166257/ENSG00000113569/ENSG00000046604/ENSG00000114279/ENSG00000134755/ENSG00000075142/ENSG00000198626/ENSG00000184588/ENSG00000145362
GO:0002088	lens development in camera-type eye	61	1.74696	0.00157978	0.0181447	ENSG00000152661/ENSG00000178573/ENSG00000064393/ENSG00000007372/ENSG00000064309/ENSG00000166225/ENSG00000184564/ENSG00000166949/ENSG00000136603/ENSG00000114251/ENSG00000075711/ENSG00000026025/ENSG00000163349/ENSG00000176887/ENSG00000106799/ENSG00000140538/ENSG00000117707/ENSG00000151012/ENSG00000125686/ENSG00000134245/ENSG00000188064/ENSG00000196116/ENSG00000182968/ENSG00000146350
GO:0003143	embryonic heart tube morphogenesis	61	1.76481	0.00157978	0.0181447	ENSG00000152661/ENSG00000114446/ENSG00000137693/ENSG00000114315/ENSG00000081189/ENSG00000156925/ENSG00000166949/ENSG00000114251/ENSG00000101752/ENSG00000145075/ENSG00000100644/ENSG00000169379/ENSG00000128602/ENSG00000198626/ENSG00000162738/ENSG00000107831/ENSG00000118762/ENSG00000123473/ENSG00000125863/ENSG00000086598/ENSG00000136169/ENSG00000168014/ENSG00000080815/ENSG00000138686/ENSG00000163513…
GO:0007077	mitotic nuclear envelope disassembly	44	1.96203	0.00157978	0.0181447	ENSG00000047410/ENSG00000153201/ENSG00000093000/ENSG00000124789/ENSG00000085415/ENSG00000113569/ENSG00000163002/ENSG00000100749/ENSG00000111581/ENSG00000139496/ENSG00000069248/ENSG00000157456/ENSG00000138750/ENSG00000119638/ENSG00000136243/ENSG00000030066/ENSG00000155561/ENSG00000126883/ENSG00000108559/ENSG00000134324/ENSG00000170312/ENSG00000058804/ENSG00000119408/ENSG00000110713/ENSG00000134057
GO:0030500	regulation of bone mineralization	61	1.88122	0.00157978	0.0181447	ENSG00000152661/ENSG00000153162/ENSG00000125845/ENSG00000170989/ENSG00000107779/ENSG00000138696/ENSG00000081189/ENSG00000101144/ENSG00000183023/ENSG00000166949/ENSG00000204217/ENSG00000100644/ENSG00000162733/ENSG00000046653/ENSG00000138829/ENSG00000114739/ENSG00000177119/ENSG00000121989/ENSG00000183688
GO:0033047	regulation of mitotic sister chromatid segregation	53	1.80255	0.00157978	0.0181447	ENSG00000117724/ENSG00000198887/ENSG00000047410/ENSG00000156970/ENSG00000112742/ENSG00000138778/ENSG00000149311/ENSG00000126787/ENSG00000134982/ENSG00000133302/ENSG00000164162/ENSG00000036257/ENSG00000070770/ENSG00000094804/ENSG00000010244/ENSG00000139687/ENSG00000094880/ENSG00000004897/ENSG00000156831/ENSG00000101266/ENSG00000085224/ENSG00000169679/ENSG00000176386/ENSG00000086827/ENSG00000113648…
GO:0055017	cardiac muscle tissue growth	61	1.82938	0.00157978	0.0181447	ENSG00000152661/ENSG00000163110/ENSG00000066468/ENSG00000183691/ENSG00000170989/ENSG00000107779/ENSG00000181744/ENSG00000169946/ENSG00000092969/ENSG00000081189/ENSG00000145349/ENSG00000154556/ENSG00000054598/ENSG00000138685/ENSG00000135744/ENSG00000173706/ENSG00000171862/ENSG00000149256/ENSG00000151320/ENSG00000069702/ENSG00000178568/ENSG00000106799/ENSG00000168214/ENSG00000151748
GO:0060968	regulation of gene silencing	53	1.68664	0.00157978	0.0181447	ENSG00000146648/ENSG00000198160/ENSG00000156802/ENSG00000111875/ENSG00000169375/ENSG00000055917/ENSG00000138336/ENSG00000134644/ENSG00000114416/ENSG00000102081/ENSG00000119778/ENSG00000093009/ENSG00000123374/ENSG00000169032/ENSG00000141027/ENSG00000276043/ENSG00000160710/ENSG00000206557/ENSG00000129474/ENSG00000096717/ENSG00000066044/ENSG00000143379/ENSG00000277775
GO:0090329	regulation of DNA-dependent DNA replication	42	1.99581	0.00157978	0.0181447	ENSG00000153162/ENSG00000101972/ENSG00000276644/ENSG00000020922/ENSG00000197299/ENSG00000108055/ENSG00000072501/ENSG00000133119/ENSG00000129173/ENSG00000163904/ENSG00000165891/ENSG00000104320/ENSG00000163918/ENSG00000147601/ENSG00000136891/ENSG00000139618/ENSG00000085224/ENSG00000123374/ENSG00000075131/ENSG00000049541/ENSG00000140534/ENSG00000198783
GO:1902850	microtubule cytoskeleton organization involved in mitosis	51	1.76378	0.00157978	0.0181447	ENSG00000163611/ENSG00000138160/ENSG00000047410/ENSG00000117650/ENSG00000275835/ENSG00000137807/ENSG00000083535/ENSG00000165660/ENSG00000108424/ENSG00000079335/ENSG00000088325/ENSG00000068796/ENSG00000010244/ENSG00000083937/ENSG00000182504/ENSG00000119541/ENSG00000101350/ENSG00000164114/ENSG00000067560/ENSG00000154429/ENSG00000101421/ENSG00000126216/ENSG00000212916/ENSG00000090889/ENSG00000091106…
GO:0030166	proteoglycan biosynthetic process	59	1.81516	0.00158228	0.0181447	ENSG00000147408/ENSG00000171451/ENSG00000148737/ENSG00000103489/ENSG00000112309/ENSG00000114646/ENSG00000138696/ENSG00000038427/ENSG00000204217/ENSG00000131873/ENSG00000171004/ENSG00000185352/ENSG00000162694/ENSG00000164100/ENSG00000154080/ENSG00000182022/ENSG00000138604/ENSG00000162738/ENSG00000155893/ENSG00000136720/ENSG00000122863/ENSG00000116704/ENSG00000124302/ENSG00000169826/ENSG00000182197…
GO:0033143	regulation of intracellular steroid hormone receptor signaling pathway	59	1.82528	0.00158228	0.0181447	ENSG00000145604/ENSG00000114861/ENSG00000169083/ENSG00000127870/ENSG00000014123/ENSG00000196792/ENSG00000125107/ENSG00000012048/ENSG00000172817/ENSG00000081307/ENSG00000111596/ENSG00000100393/ENSG00000134852/ENSG00000078043/ENSG00000163909/ENSG00000256061/ENSG00000106245/ENSG00000144580/ENSG00000125686/ENSG00000048540/ENSG00000016082/ENSG00000153071/ENSG00000133794/ENSG00000100201/ENSG00000143799…
GO:0042733	embryonic digit morphogenesis	59	1.9105	0.00158228	0.0181447	ENSG00000152661/ENSG00000106571/ENSG00000164066/ENSG00000145423/ENSG00000163132/ENSG00000183691/ENSG00000107779/ENSG00000114251/ENSG00000104331/ENSG00000204104/ENSG00000105983/ENSG00000134323/ENSG00000197603/ENSG00000156052/ENSG00000091436/ENSG00000074047/ENSG00000153094/ENSG00000103449/ENSG00000163913/ENSG00000168014/ENSG00000146350/ENSG00000196591/ENSG00000005339/ENSG00000107829/ENSG00000162769…
GO:0006270	DNA replication initiation	38	1.99903	0.00158479	0.0181447	ENSG00000163781/ENSG00000133302/ENSG00000198056/ENSG00000101868/ENSG00000205835/ENSG00000104320/ENSG00000094804/ENSG00000065328/ENSG00000091651/ENSG00000136891/ENSG00000100479/ENSG00000185129/ENSG00000112118/ENSG00000093009/ENSG00000123374/ENSG00000147536/ENSG00000135336/ENSG00000076003/ENSG00000104738/ENSG00000140534/ENSG00000164815/ENSG00000085840/ENSG00000115947/ENSG00000177084
GO:0016574	histone ubiquitination	38	1.73496	0.00158479	0.0181447	ENSG00000178691/ENSG00000134371/ENSG00000170142/ENSG00000104517/ENSG00000095787/ENSG00000153827/ENSG00000166477/ENSG00000121481/ENSG00000155827/ENSG00000086758/ENSG00000006712/ENSG00000158290/ENSG00000276043/ENSG00000004487/ENSG00000183337/ENSG00000108395/ENSG00000024048/ENSG00000198730/ENSG00000163602/ENSG00000177889/ENSG00000112130/ENSG00000077721/ENSG00000111752
GO:0021532	neural tube patterning	38	1.85581	0.00158479	0.0181447	ENSG00000106571/ENSG00000007372/ENSG00000114315/ENSG00000070018/ENSG00000204852/ENSG00000204104/ENSG00000157796/ENSG00000142875/ENSG00000169379/ENSG00000103494/ENSG00000128602/ENSG00000107831/ENSG00000074047/ENSG00000163913/ENSG00000146350/ENSG00000080815/ENSG00000168505
GO:0051057	positive regulation of small GTPase mediated signal transduction	39	1.73037	0.00158479	0.0181447	ENSG00000172575/ENSG00000143772/ENSG00000198121/ENSG00000064309/ENSG00000133703/ENSG00000145349/ENSG00000115904/ENSG00000134250/ENSG00000136238/ENSG00000165694/ENSG00000058335/ENSG00000181104/ENSG00000003393/ENSG00000170776/ENSG00000168542/ENSG00000108061
GO:0060038	cardiac muscle cell proliferation	41	1.79616	0.00158983	0.0181447	ENSG00000152661/ENSG00000066468/ENSG00000183691/ENSG00000107779/ENSG00000181744/ENSG00000169946/ENSG00000092969/ENSG00000081189/ENSG00000054598/ENSG00000138685/ENSG00000171862/ENSG00000149256/ENSG00000069702/ENSG00000178568/ENSG00000106799/ENSG00000168214/ENSG00000151748
GO:0061640	cytoskeleton-dependent cytokinesis	41	2.15647	0.00158983	0.0181447	ENSG00000178996/ENSG00000138182/ENSG00000136108/ENSG00000138180/ENSG00000137807/ENSG00000137804/ENSG00000134982/ENSG00000138592/ENSG00000011426/ENSG00000138071/ENSG00000145715/ENSG00000133026/ENSG00000164961/ENSG00000159140/ENSG00000151150/ENSG00000115306/ENSG00000112984/ENSG00000134278/ENSG00000021574/ENSG00000067560/ENSG00000155816/ENSG00000101421/ENSG00000130340/ENSG00000173548/ENSG00000090889…
GO:0000186	activation of MAPKK activity	50	1.78857	0.00159236	0.0181447	ENSG00000146648/ENSG00000169967/ENSG00000168615/ENSG00000163485/ENSG00000055332/ENSG00000166225/ENSG00000116473/ENSG00000154310/ENSG00000073803/ENSG00000085511/ENSG00000135341/ENSG00000099942/ENSG00000106799/ENSG00000157764/ENSG00000181104/ENSG00000091436/ENSG00000096968/ENSG00000138798/ENSG00000143674/ENSG00000167193/ENSG00000152822/ENSG00000080815/ENSG00000225830/ENSG00000095015
GO:0003341	cilium movement	50	1.74228	0.00159236	0.0181447	ENSG00000064199/ENSG00000118997/ENSG00000080298/ENSG00000112981/ENSG00000122735/ENSG00000188596/ENSG00000111834/ENSG00000129295/ENSG00000145075/ENSG00000169126/ENSG00000157423/ENSG00000144451/ENSG00000164818/ENSG00000171811/ENSG00000155761/ENSG00000256061/ENSG00000046651/ENSG00000039139
GO:0072665	protein localization to vacuole	50	1.69778	0.00159236	0.0181447	ENSG00000197969/ENSG00000114331/ENSG00000137710/ENSG00000132842/ENSG00000104497/ENSG00000135968/ENSG00000039319/ENSG00000100568/ENSG00000153339/ENSG00000147065/ENSG00000006715/ENSG00000129003/ENSG00000133135/ENSG00000092820/ENSG00000108433/ENSG00000097033/ENSG00000124333/ENSG00000196455/ENSG00000266412/ENSG00000136100/ENSG00000138760/ENSG00000198742/ENSG00000151532/ENSG00000075785/ENSG00000185009
GO:0090307	mitotic spindle assembly	50	1.76557	0.00159236	0.0181447	ENSG00000163611/ENSG00000138160/ENSG00000047410/ENSG00000117650/ENSG00000275835/ENSG00000137807/ENSG00000083535/ENSG00000165660/ENSG00000108424/ENSG00000079335/ENSG00000088325/ENSG00000068796/ENSG00000010244/ENSG00000083937/ENSG00000182504/ENSG00000119541/ENSG00000101350/ENSG00000164114/ENSG00000067560/ENSG00000154429/ENSG00000101421/ENSG00000126216/ENSG00000212916/ENSG00000090889/ENSG00000091106…
GO:0001756	somitogenesis	60	1.65441	0.0015949	0.0181447	ENSG00000140807/ENSG00000138795/ENSG00000145423/ENSG00000107779/ENSG00000070018/ENSG00000198435/ENSG00000166949/ENSG00000054598/ENSG00000114251/ENSG00000101752/ENSG00000171956/ENSG00000149311/ENSG00000168646/ENSG00000253729/ENSG00000196584/ENSG00000100393/ENSG00000168214/ENSG00000115109/ENSG00000106078/ENSG00000086598/ENSG00000148204/ENSG00000083093/ENSG00000147050/ENSG00000080815
GO:0006303	double-strand break repair via nonhomologous end joining	60	1.70933	0.0015949	0.0181447	ENSG00000163322/ENSG00000080345/ENSG00000138376/ENSG00000020922/ENSG00000149311/ENSG00000012048/ENSG00000124795/ENSG00000116030/ENSG00000253729/ENSG00000101868/ENSG00000104320/ENSG00000157212/ENSG00000158019/ENSG00000174405/ENSG00000079246/ENSG00000152457/ENSG00000067369/ENSG00000198924/ENSG00000137337/ENSG00000051341/ENSG00000166896/ENSG00000152422/ENSG00000087206/ENSG00000122783/ENSG00000149948…
GO:0030521	androgen receptor signaling pathway	60	1.65189	0.0015949	0.0181447	ENSG00000114861/ENSG00000108510/ENSG00000169083/ENSG00000127870/ENSG00000012048/ENSG00000180530/ENSG00000033800/ENSG00000100393/ENSG00000078043/ENSG00000163909/ENSG00000139687/ENSG00000084676/ENSG00000134058/ENSG00000106245/ENSG00000054118/ENSG00000180182/ENSG00000125686/ENSG00000266412/ENSG00000124151/ENSG00000117713/ENSG00000109819/ENSG00000153071/ENSG00000124225/ENSG00000096717/ENSG00000155974…
GO:0033045	regulation of sister chromatid segregation	60	1.86348	0.0015949	0.0181447	ENSG00000117724/ENSG00000198887/ENSG00000047410/ENSG00000156970/ENSG00000112742/ENSG00000138778/ENSG00000149311/ENSG00000126787/ENSG00000134982/ENSG00000133302/ENSG00000168646/ENSG00000062650/ENSG00000164162/ENSG00000036257/ENSG00000070770/ENSG00000094804/ENSG00000116560/ENSG00000010244/ENSG00000139687/ENSG00000094880/ENSG00000004897/ENSG00000102974/ENSG00000156831/ENSG00000101266/ENSG00000085224…
GO:0048708	astrocyte differentiation	60	1.98731	0.0015949	0.0181447	ENSG00000135919/ENSG00000146648/ENSG00000112333/ENSG00000007372/ENSG00000125845/ENSG00000114315/ENSG00000183691/ENSG00000123560/ENSG00000162407/ENSG00000196712/ENSG00000133703/ENSG00000173406/ENSG00000179295/ENSG00000100030/ENSG00000026025/ENSG00000172201/ENSG00000105810/ENSG00000110693/ENSG00000128602/ENSG00000134323/ENSG00000116106/ENSG00000140538/ENSG00000184486/ENSG00000169032/ENSG00000160307…
GO:0051298	centrosome duplication	60	1.72205	0.0015949	0.0181447	ENSG00000164953/ENSG00000147400/ENSG00000163611/ENSG00000156876/ENSG00000111554/ENSG00000142731/ENSG00000134318/ENSG00000275835/ENSG00000174799/ENSG00000012048/ENSG00000182923/ENSG00000101639/ENSG00000170248/ENSG00000168944/ENSG00000103995/ENSG00000083937/ENSG00000181163/ENSG00000139618/ENSG00000119541/ENSG00000123374/ENSG00000118762/ENSG00000123473/ENSG00000103540/ENSG00000136861/ENSG00000198920…
GO:0060389	pathway-restricted SMAD protein phosphorylation	60	1.79131	0.0015949	0.0181447	ENSG00000153162/ENSG00000168675/ENSG00000125845/ENSG00000183691/ENSG00000107779/ENSG00000109762/ENSG00000092969/ENSG00000112742/ENSG00000143869/ENSG00000101144/ENSG00000204217/ENSG00000108187/ENSG00000137834/ENSG00000157110/ENSG00000069702/ENSG00000121989/ENSG00000137575/ENSG00000106799
GO:1902749	regulation of cell cycle G2/M phase transition	60	1.95089	0.0015949	0.0181447	ENSG00000117724/ENSG00000140015/ENSG00000145349/ENSG00000020922/ENSG00000022267/ENSG00000163781/ENSG00000197299/ENSG00000149311/ENSG00000133302/ENSG00000170242/ENSG00000169375/ENSG00000165730/ENSG00000159593/ENSG00000104320/ENSG00000118193/ENSG00000157212/ENSG00000140525/ENSG00000181163/ENSG00000092853/ENSG00000119541/ENSG00000135090/ENSG00000163491/ENSG00000135249/ENSG00000145386/ENSG00000140534…
GO:0035195	gene silencing by miRNA	54	1.91355	0.00159744	0.0181447	ENSG00000146648/ENSG00000100697/ENSG00000092847/ENSG00000100354/ENSG00000123908/ENSG00000166949/ENSG00000125107/ENSG00000090905/ENSG00000134744/ENSG00000198791/ENSG00000055917/ENSG00000126070/ENSG00000134644/ENSG00000114416/ENSG00000113300/ENSG00000175387/ENSG00000134698/ENSG00000102081/ENSG00000169032/ENSG00000122566/ENSG00000135900/ENSG00000141027/ENSG00000160710/ENSG00000206557/ENSG00000129474…
GO:0043297	apical junction assembly	54	1.69304	0.00159744	0.0181447	ENSG00000152661/ENSG00000124171/ENSG00000115808/ENSG00000134318/ENSG00000072415/ENSG00000065243/ENSG00000114346/ENSG00000134982/ENSG00000163558/ENSG00000075711/ENSG00000197822/ENSG00000148498/ENSG00000147649/ENSG00000178184/ENSG00000044115/ENSG00000144061/ENSG00000132849/ENSG00000150054/ENSG00000035403/ENSG00000067560
GO:0032922	circadian regulation of gene expression	55	1.73841	0.00160256	0.0181447	ENSG00000069667/ENSG00000123095/ENSG00000106546/ENSG00000134107/ENSG00000180530/ENSG00000153187/ENSG00000134852/ENSG00000205213/ENSG00000186298/ENSG00000140836/ENSG00000100462/ENSG00000149295/ENSG00000115738/ENSG00000109819/ENSG00000118058/ENSG00000140396/ENSG00000073614/ENSG00000095794/ENSG00000133794/ENSG00000170955/ENSG00000159208/ENSG00000213639/ENSG00000196591/ENSG00000105835/ENSG00000096717…
GO:0048645	animal organ formation	55	2.0179	0.00160256	0.0181447	ENSG00000113578/ENSG00000106571/ENSG00000066468/ENSG00000114315/ENSG00000183691/ENSG00000107779/ENSG00000166225/ENSG00000081189/ENSG00000169083/ENSG00000101144/ENSG00000114251/ENSG00000168646/ENSG00000100030/ENSG00000168214/ENSG00000121039/ENSG00000107831/ENSG00000174021/ENSG00000169032/ENSG00000134245/ENSG00000074047/ENSG00000016082/ENSG00000137573
GO:0031572	G2 DNA damage checkpoint	36	1.88749	0.00161031	0.0181447	ENSG00000160551/ENSG00000163322/ENSG00000020922/ENSG00000163781/ENSG00000197299/ENSG00000149311/ENSG00000012048/ENSG00000133302/ENSG00000104320/ENSG00000114670/ENSG00000081377/ENSG00000158019/ENSG00000140525/ENSG00000101773/ENSG00000092853/ENSG00000143476/ENSG00000135090/ENSG00000135249/ENSG00000145386/ENSG00000087206/ENSG00000170312/ENSG00000149948/ENSG00000119408
GO:0046326	positive regulation of glucose import	36	1.8375	0.00161031	0.0181447	ENSG00000145675/ENSG00000116044/ENSG00000169047/ENSG00000116473/ENSG00000119729/ENSG00000179295/ENSG00000128989/ENSG00000135744/ENSG00000091039/ENSG00000163558/ENSG00000147257/ENSG00000110436
GO:0060412	ventricular septum morphogenesis	36	1.85694	0.00161031	0.0181447	ENSG00000066468/ENSG00000114315/ENSG00000183691/ENSG00000169946/ENSG00000092969/ENSG00000157240/ENSG00000114251/ENSG00000204217/ENSG00000162775/ENSG00000069702/ENSG00000176887/ENSG00000163909/ENSG00000106799/ENSG00000151748/ENSG00000117707/ENSG00000162738/ENSG00000135766/ENSG00000115738/ENSG00000164442/ENSG00000163513
GO:0061028	establishment of endothelial barrier	36	1.78243	0.00161031	0.0181447	ENSG00000104067/ENSG00000213694/ENSG00000123728/ENSG00000127314/ENSG00000116473/ENSG00000134318/ENSG00000109756/ENSG00000113448/ENSG00000137710/ENSG00000119139/ENSG00000147065/ENSG00000092820/ENSG00000267534/ENSG00000188064
GO:0000281	mitotic cytokinesis	33	2.21093	0.00161551	0.0181447	ENSG00000178996/ENSG00000138182/ENSG00000136108/ENSG00000138180/ENSG00000137807/ENSG00000137804/ENSG00000134982/ENSG00000138592/ENSG00000011426/ENSG00000145715/ENSG00000133026/ENSG00000159140/ENSG00000151150/ENSG00000115306/ENSG00000112984/ENSG00000021574/ENSG00000067560/ENSG00000101421/ENSG00000130340/ENSG00000173548/ENSG00000090889/ENSG00000140463/ENSG00000161800/ENSG00000124356
GO:0008156	negative regulation of DNA replication	33	2.03444	0.00161551	0.0181447	ENSG00000101972/ENSG00000020922/ENSG00000197299/ENSG00000108055/ENSG00000062650/ENSG00000072501/ENSG00000121892/ENSG00000094804/ENSG00000147601/ENSG00000139618/ENSG00000075131/ENSG00000175054/ENSG00000198783/ENSG00000152942/ENSG00000136273/ENSG00000184205/ENSG00000107937/ENSG00000132604/ENSG00000121988
GO:0030501	positive regulation of bone mineralization	33	2.1729	0.00161551	0.0181447	ENSG00000153162/ENSG00000125845/ENSG00000107779/ENSG00000138696/ENSG00000081189/ENSG00000101144/ENSG00000183023/ENSG00000166949/ENSG00000204217/ENSG00000046653/ENSG00000138829/ENSG00000114739/ENSG00000177119/ENSG00000121989
GO:0048854	brain morphogenesis	33	1.94512	0.00161551	0.0181447	ENSG00000104290/ENSG00000196712/ENSG00000115507/ENSG00000143869/ENSG00000152582/ENSG00000114251/ENSG00000187122/ENSG00000170558/ENSG00000115904/ENSG00000144554/ENSG00000171862/ENSG00000116750/ENSG00000128602/ENSG00000107831/ENSG00000144290/ENSG00000135638/ENSG00000125863
GO:0000289	nuclear-transcribed mRNA poly(A) tail shortening	34	1.92679	0.00163132	0.0181447	ENSG00000100354/ENSG00000123908/ENSG00000125107/ENSG00000198791/ENSG00000111596/ENSG00000113300/ENSG00000138767/ENSG00000070756/ENSG00000063046/ENSG00000144580/ENSG00000107864/ENSG00000158435/ENSG00000172239/ENSG00000141232/ENSG00000152520/ENSG00000179134/ENSG00000182973/ENSG00000020577/ENSG00000080802/ENSG00000149115/ENSG00000151247/ENSG00000114867/ENSG00000078687
GO:0003156	regulation of animal organ formation	31	1.87772	0.00163132	0.0181447	ENSG00000113578/ENSG00000125845/ENSG00000114315/ENSG00000166225/ENSG00000169083/ENSG00000101144/ENSG00000114251/ENSG00000107831/ENSG00000174021/ENSG00000134245/ENSG00000016082/ENSG00000137573
GO:0017145	stem cell division	31	2.05239	0.00163132	0.0181447	ENSG00000138795/ENSG00000134532/ENSG00000066468/ENSG00000155760/ENSG00000145423/ENSG00000066279/ENSG00000152518/ENSG00000092969/ENSG00000036257/ENSG00000018408/ENSG00000168556/ENSG00000162738/ENSG00000116641/ENSG00000080166/ENSG00000151923
GO:0044380	protein localization to cytoskeleton	31	1.98956	0.00163132	0.0181447	ENSG00000139350/ENSG00000101871/ENSG00000138182/ENSG00000168172/ENSG00000082701/ENSG00000173588/ENSG00000083535/ENSG00000198824/ENSG00000078674/ENSG00000175455/ENSG00000123473/ENSG00000086300/ENSG00000198920/ENSG00000102468/ENSG00000101447/ENSG00000168014/ENSG00000119878/ENSG00000101367/ENSG00000131504/ENSG00000080561/ENSG00000162413/ENSG00000140463
GO:0051031	tRNA transport	34	2.05055	0.00163132	0.0181447	ENSG00000047410/ENSG00000153201/ENSG00000093000/ENSG00000124789/ENSG00000085415/ENSG00000113569/ENSG00000184575/ENSG00000163002/ENSG00000111581/ENSG00000139496/ENSG00000069248/ENSG00000138750/ENSG00000136243/ENSG00000030066/ENSG00000155561/ENSG00000126883/ENSG00000108559/ENSG00000058804/ENSG00000173726/ENSG00000110713/ENSG00000196860
GO:0090342	regulation of cell aging	34	1.9001	0.00163132	0.0181447	ENSG00000107779/ENSG00000133703/ENSG00000253729/ENSG00000171862/ENSG00000105810/ENSG00000114904/ENSG00000168556/ENSG00000074590/ENSG00000198060/ENSG00000198839/ENSG00000177425/ENSG00000133794/ENSG00000138035/ENSG00000111206/ENSG00000171490/ENSG00000149948/ENSG00000119408/ENSG00000096717/ENSG00000132604/ENSG00000124802
GO:0006409	tRNA export from nucleus	32	2.01049	0.00163934	0.0181447	ENSG00000047410/ENSG00000153201/ENSG00000093000/ENSG00000124789/ENSG00000085415/ENSG00000113569/ENSG00000184575/ENSG00000163002/ENSG00000111581/ENSG00000139496/ENSG00000069248/ENSG00000138750/ENSG00000136243/ENSG00000030066/ENSG00000155561/ENSG00000126883/ENSG00000108559/ENSG00000058804/ENSG00000110713
GO:0071431	tRNA-containing ribonucleoprotein complex export from nucleus	32	2.01049	0.00163934	0.0181447	ENSG00000047410/ENSG00000153201/ENSG00000093000/ENSG00000124789/ENSG00000085415/ENSG00000113569/ENSG00000184575/ENSG00000163002/ENSG00000111581/ENSG00000139496/ENSG00000069248/ENSG00000138750/ENSG00000136243/ENSG00000030066/ENSG00000155561/ENSG00000126883/ENSG00000108559/ENSG00000058804/ENSG00000110713
GO:0000732	strand displacement	27	1.79562	0.00164204	0.0181447	ENSG00000138376/ENSG00000020922/ENSG00000197299/ENSG00000149311/ENSG00000012048/ENSG00000136492/ENSG00000196584/ENSG00000174371/ENSG00000104320/ENSG00000111247/ENSG00000139618/ENSG00000101773/ENSG00000083093/ENSG00000165392/ENSG00000051180/ENSG00000138346/ENSG00000175643
GO:0007099	centriole replication	27	1.78571	0.00164204	0.0181447	ENSG00000147400/ENSG00000163611/ENSG00000156876/ENSG00000111554/ENSG00000142731/ENSG00000174799/ENSG00000012048/ENSG00000182923/ENSG00000103995/ENSG00000181163/ENSG00000119541/ENSG00000123374/ENSG00000123473/ENSG00000103540/ENSG00000136861/ENSG00000198920/ENSG00000168014/ENSG00000108395
GO:0042073	intraciliary transport	27	2.02959	0.00164204	0.0181447	ENSG00000156313/ENSG00000114446/ENSG00000187240/ENSG00000122970/ENSG00000118965/ENSG00000204104/ENSG00000197557/ENSG00000096872/ENSG00000157796/ENSG00000196659/ENSG00000078674/ENSG00000117155/ENSG00000081870/ENSG00000105948/ENSG00000123607/ENSG00000181004/ENSG00000163913/ENSG00000138175/ENSG00000112144
GO:0044818	mitotic G2/M transition checkpoint	22	2.10198	0.00164204	0.0181447	ENSG00000020922/ENSG00000163781/ENSG00000197299/ENSG00000149311/ENSG00000133302/ENSG00000159593/ENSG00000104320/ENSG00000140525/ENSG00000092853/ENSG00000135090/ENSG00000135249/ENSG00000145386/ENSG00000140534/ENSG00000198783/ENSG00000136273/ENSG00000170312/ENSG00000149948/ENSG00000053254/ENSG00000117614
GO:0060512	prostate gland morphogenesis	27	1.94785	0.00164204	0.0181447	ENSG00000066468/ENSG00000183691/ENSG00000166225/ENSG00000169083/ENSG00000101144/ENSG00000114251/ENSG00000172817/ENSG00000172201/ENSG00000186350/ENSG00000074047/ENSG00000137573/ENSG00000169018
GO:0098840	protein transport along microtubule	27	2.02959	0.00164204	0.0181447	ENSG00000156313/ENSG00000114446/ENSG00000187240/ENSG00000122970/ENSG00000118965/ENSG00000204104/ENSG00000197557/ENSG00000096872/ENSG00000157796/ENSG00000196659/ENSG00000078674/ENSG00000117155/ENSG00000081870/ENSG00000105948/ENSG00000123607/ENSG00000181004/ENSG00000163913/ENSG00000138175/ENSG00000112144
GO:2000772	regulation of cellular senescence	27	1.94071	0.00164204	0.0181447	ENSG00000107779/ENSG00000133703/ENSG00000253729/ENSG00000105810/ENSG00000114904/ENSG00000168556/ENSG00000074590/ENSG00000198839/ENSG00000177425/ENSG00000133794/ENSG00000138035/ENSG00000171490/ENSG00000149948/ENSG00000119408/ENSG00000096717/ENSG00000132604/ENSG00000124802
GO:0060384	innervation	24	2.06109	0.00165017	0.0181447	ENSG00000135919/ENSG00000145864/ENSG00000196562/ENSG00000184564/ENSG00000188517/ENSG00000171246/ENSG00000144749/ENSG00000198799/ENSG00000075213/ENSG00000016082/ENSG00000137573/ENSG00000166206/ENSG00000165731/ENSG00000171316/ENSG00000099250
GO:0010718	positive regulation of epithelial to mesenchymal transition	35	1.87644	0.00165289	0.0181447	ENSG00000138795/ENSG00000148737/ENSG00000102760/ENSG00000095739/ENSG00000125845/ENSG00000092969/ENSG00000166949/ENSG00000168646/ENSG00000018408/ENSG00000137575/ENSG00000106799/ENSG00000115109/ENSG00000175387/ENSG00000148204/ENSG00000153071/ENSG00000196591/ENSG00000163513/ENSG00000106462
GO:0010972	negative regulation of G2/M transition of mitotic cell cycle	26	2.01196	0.00165289	0.0181447	ENSG00000020922/ENSG00000022267/ENSG00000163781/ENSG00000197299/ENSG00000149311/ENSG00000133302/ENSG00000170242/ENSG00000159593/ENSG00000104320/ENSG00000140525/ENSG00000092853/ENSG00000135090/ENSG00000135249/ENSG00000145386/ENSG00000140534/ENSG00000198783/ENSG00000136273/ENSG00000170312/ENSG00000149948/ENSG00000053254/ENSG00000117614
GO:0035329	hippo signaling	35	2.25887	0.00165289	0.0181447	ENSG00000113645/ENSG00000104067/ENSG00000126016/ENSG00000137693/ENSG00000196159/ENSG00000187079/ENSG00000173542/ENSG00000166025/ENSG00000101109/ENSG00000114978/ENSG00000108953/ENSG00000018408/ENSG00000119139/ENSG00000131023/ENSG00000176887/ENSG00000150457/ENSG00000104375/ENSG00000151748/ENSG00000151718/ENSG00000198961/ENSG00000047644/ENSG00000114019
GO:0035412	regulation of catenin import into nucleus	26	1.99828	0.00165289	0.0181447	ENSG00000146648/ENSG00000095739/ENSG00000155760/ENSG00000145423/ENSG00000196562/ENSG00000157240/ENSG00000166949/ENSG00000109062/ENSG00000104517/ENSG00000168646/ENSG00000018408/ENSG00000107104
GO:0045992	negative regulation of embryonic development	26	1.863	0.00165289	0.0181447	ENSG00000104290/ENSG00000155760/ENSG00000145423/ENSG00000101144/ENSG00000204262/ENSG00000198435/ENSG00000114251/ENSG00000204104/ENSG00000142875
GO:0070169	positive regulation of biomineral tissue development	35	2.14114	0.00165289	0.0181447	ENSG00000153162/ENSG00000125845/ENSG00000107779/ENSG00000138696/ENSG00000081189/ENSG00000101144/ENSG00000183023/ENSG00000166949/ENSG00000204217/ENSG00000046653/ENSG00000138829/ENSG00000114739/ENSG00000177119/ENSG00000121989
GO:0006607	NLS-bearing protein import into nucleus	23	1.9844	0.00165563	0.0181447	ENSG00000104447/ENSG00000083312/ENSG00000102753/ENSG00000186432/ENSG00000153201/ENSG00000114423/ENSG00000163002/ENSG00000108424/ENSG00000173402/ENSG00000065150/ENSG00000196911/ENSG00000138750/ENSG00000025800/ENSG00000142599/ENSG00000137040/ENSG00000114030
GO:0003401	axis elongation	30	1.78544	0.00165837	0.0181447	ENSG00000140807/ENSG00000113578/ENSG00000066468/ENSG00000145423/ENSG00000137693/ENSG00000070018/ENSG00000114251/ENSG00000121039/ENSG00000125686/ENSG00000162738/ENSG00000187391
GO:0048710	regulation of astrocyte differentiation	25	1.89641	0.00166113	0.0181447	ENSG00000135919/ENSG00000112333/ENSG00000125845/ENSG00000114315/ENSG00000183691/ENSG00000196712/ENSG00000173406/ENSG00000172201/ENSG00000134323/ENSG00000116106/ENSG00000140538/ENSG00000134352/ENSG00000115738/ENSG00000184144
GO:0060571	morphogenesis of an epithelial fold	25	2.11947	0.00166113	0.0181447	ENSG00000146648/ENSG00000066468/ENSG00000183691/ENSG00000169083/ENSG00000143869/ENSG00000101144/ENSG00000114251/ENSG00000100644/ENSG00000171243/ENSG00000121039/ENSG00000134245/ENSG00000074047/ENSG00000137573
GO:0060740	prostate gland epithelium morphogenesis	25	1.94758	0.00166113	0.0181447	ENSG00000066468/ENSG00000183691/ENSG00000166225/ENSG00000169083/ENSG00000101144/ENSG00000114251/ENSG00000172817/ENSG00000172201/ENSG00000186350/ENSG00000074047/ENSG00000137573/ENSG00000169018
GO:0042149	cellular response to glucose starvation	29	1.7949	0.00166389	0.0181447	ENSG00000132356/ENSG00000171791/ENSG00000116044/ENSG00000113742/ENSG00000163565/ENSG00000162409/ENSG00000100330/ENSG00000154059/ENSG00000097033/ENSG00000126775/ENSG00000078142/ENSG00000196455
GO:0000096	sulfur amino acid metabolic process	28	1.7958	0.0016835	0.0181447	ENSG00000021826/ENSG00000181915/ENSG00000129596/ENSG00000001084/ENSG00000116984/ENSG00000023909/ENSG00000160200/ENSG00000168710/ENSG00000124275/ENSG00000100714/ENSG00000146085/ENSG00000037757/ENSG00000108578/ENSG00000158467
GO:0010092	specification of animal organ identity	28	1.82569	0.0016835	0.0181447	ENSG00000113578/ENSG00000106571/ENSG00000066468/ENSG00000166225/ENSG00000081189/ENSG00000169083/ENSG00000168646/ENSG00000168214/ENSG00000107831/ENSG00000134245/ENSG00000016082
GO:0014911	positive regulation of smooth muscle cell migration	28	1.88082	0.0016835	0.0181447	ENSG00000137872/ENSG00000171791/ENSG00000198121/ENSG00000145349/ENSG00000135744/ENSG00000170961/ENSG00000135679/ENSG00000164171/ENSG00000140575/ENSG00000128512/ENSG00000116641/ENSG00000113721/ENSG00000108443/ENSG00000099250/ENSG00000133110
GO:0032467	positive regulation of cytokinesis	28	1.90731	0.0016835	0.0181447	ENSG00000138182/ENSG00000137807/ENSG00000065243/ENSG00000171132/ENSG00000114346/ENSG00000036257/ENSG00000144283/ENSG00000094804/ENSG00000104218/ENSG00000118193/ENSG00000101350/ENSG00000021574/ENSG00000067560/ENSG00000122966/ENSG00000149295
GO:0033144	negative regulation of intracellular steroid hormone receptor signaling pathway	28	2.00322	0.0016835	0.0181447	ENSG00000114861/ENSG00000196792/ENSG00000125107/ENSG00000012048/ENSG00000172817/ENSG00000111596/ENSG00000134852/ENSG00000078043/ENSG00000163909/ENSG00000144580/ENSG00000016082/ENSG00000153071/ENSG00000133794
GO:0033146	regulation of intracellular estrogen receptor signaling pathway	28	1.76617	0.0016835	0.0181447	ENSG00000145604/ENSG00000169083/ENSG00000014123/ENSG00000196792/ENSG00000125107/ENSG00000012048/ENSG00000172817/ENSG00000081307/ENSG00000111596/ENSG00000256061/ENSG00000144580/ENSG00000125686/ENSG00000016082/ENSG00000100201/ENSG00000143799/ENSG00000120686/ENSG00000109775
GO:0035411	catenin import into nucleus	28	2.04766	0.0016835	0.0181447	ENSG00000146648/ENSG00000095739/ENSG00000155760/ENSG00000145423/ENSG00000196562/ENSG00000157240/ENSG00000166949/ENSG00000109062/ENSG00000135744/ENSG00000104517/ENSG00000168646/ENSG00000018408/ENSG00000107104
GO:0061036	positive regulation of cartilage development	28	1.92716	0.0016835	0.0181447	ENSG00000153162/ENSG00000106571/ENSG00000134532/ENSG00000125845/ENSG00000138696/ENSG00000156427/ENSG00000166949/ENSG00000114251/ENSG00000204217/ENSG00000110693
GO:0072698	protein localization to microtubule cytoskeleton	28	1.92702	0.0016835	0.0181447	ENSG00000139350/ENSG00000101871/ENSG00000138182/ENSG00000168172/ENSG00000082701/ENSG00000173588/ENSG00000083535/ENSG00000198824/ENSG00000078674/ENSG00000175455/ENSG00000123473/ENSG00000086300/ENSG00000198920/ENSG00000101447/ENSG00000168014/ENSG00000119878/ENSG00000101367/ENSG00000131504/ENSG00000080561/ENSG00000140463
GO:1902750	negative regulation of cell cycle G2/M phase transition	28	1.99688	0.0016835	0.0181447	ENSG00000020922/ENSG00000022267/ENSG00000163781/ENSG00000197299/ENSG00000149311/ENSG00000133302/ENSG00000170242/ENSG00000159593/ENSG00000104320/ENSG00000140525/ENSG00000092853/ENSG00000135090/ENSG00000135249/ENSG00000145386/ENSG00000140534/ENSG00000198783/ENSG00000113648/ENSG00000136273/ENSG00000170312/ENSG00000149948
GO:0045940	positive regulation of steroid metabolic process	21	1.85674	0.00168634	0.0181447	ENSG00000113578/ENSG00000153162/ENSG00000132356/ENSG00000160179/ENSG00000135744/ENSG00000130203
GO:0048103	somatic stem cell division	21	1.87489	0.00168634	0.0181447	ENSG00000138795/ENSG00000134532/ENSG00000066468/ENSG00000155760/ENSG00000066279/ENSG00000152518/ENSG00000092969/ENSG00000162738/ENSG00000116641/ENSG00000080166
GO:0097150	neuronal stem cell population maintenance	20	1.97706	0.00170358	0.0181447	ENSG00000066279/ENSG00000114315/ENSG00000168172/ENSG00000170558/ENSG00000144554/ENSG00000116132/ENSG00000078674/ENSG00000172728/ENSG00000141380/ENSG00000101384/ENSG00000159217/ENSG00000117707
GO:0000729	DNA double-strand break processing	19	1.9555	0.00170648	0.0181447	ENSG00000138376/ENSG00000020922/ENSG00000197299/ENSG00000149311/ENSG00000012048/ENSG00000134758/ENSG00000163104/ENSG00000104320/ENSG00000127311/ENSG00000101773/ENSG00000138346/ENSG00000169139/ENSG00000081177/ENSG00000177889
GO:0061157	mRNA destabilization	18	1.92227	0.0017094	0.0181447	ENSG00000185650/ENSG00000135870/ENSG00000152518/ENSG00000112531/ENSG00000125944/ENSG00000134644/ENSG00000138668/ENSG00000138767/ENSG00000145388/ENSG00000107864/ENSG00000088247
GO:0007095	mitotic G2 DNA damage checkpoint	16	1.95051	0.00172712	0.0181447	ENSG00000020922/ENSG00000163781/ENSG00000197299/ENSG00000149311/ENSG00000133302/ENSG00000104320/ENSG00000140525/ENSG00000135090/ENSG00000135249/ENSG00000145386/ENSG00000170312/ENSG00000149948/ENSG00000053254/ENSG00000117614
GO:2000104	negative regulation of DNA-dependent DNA replication	16	1.91538	0.00172712	0.0181447	ENSG00000101972/ENSG00000020922/ENSG00000197299/ENSG00000108055/ENSG00000072501/ENSG00000147601/ENSG00000139618/ENSG00000075131/ENSG00000198783/ENSG00000132604/ENSG00000121988
GO:0001833	inner cell mass cell proliferation	11	1.81088	0.0017331	0.0181447	ENSG00000126524/ENSG00000146918/ENSG00000139618/ENSG00000147536/ENSG00000137413/ENSG00000083093
GO:0035112	genitalia morphogenesis	11	1.84913	0.0017331	0.0181447	ENSG00000070018/ENSG00000169083/ENSG00000164190/ENSG00000196074/ENSG00000081059
GO:0035413	positive regulation of catenin import into nucleus	11	1.9175	0.0017331	0.0181447	ENSG00000146648/ENSG00000095739/ENSG00000145423/ENSG00000196562/ENSG00000166949/ENSG00000104517/ENSG00000107104
GO:0046929	negative regulation of neurotransmitter secretion	11	1.87419	0.0017331	0.0181447	ENSG00000158528/ENSG00000196712/ENSG00000127314/ENSG00000116473/ENSG00000170385/ENSG00000157764/ENSG00000102081/ENSG00000132718/ENSG00000185345
GO:0051955	regulation of amino acid transport	11	1.87472	0.0017331	0.0181447	ENSG00000188338/ENSG00000135744/ENSG00000183044/ENSG00000147003/ENSG00000168385/ENSG00000144746
GO:0060572	morphogenesis of an epithelial bud	17	2.10064	0.0017331	0.0181447	ENSG00000066468/ENSG00000183691/ENSG00000169083/ENSG00000101144/ENSG00000114251/ENSG00000171243/ENSG00000121039/ENSG00000134245/ENSG00000074047/ENSG00000137573
GO:0006999	nuclear pore organization	15	1.92497	0.00174216	0.0181447	ENSG00000047410/ENSG00000166822/ENSG00000124789/ENSG00000085415/ENSG00000163002/ENSG00000109133/ENSG00000153207/ENSG00000111581/ENSG00000069248/ENSG00000138750/ENSG00000155561/ENSG00000115310/ENSG00000058804/ENSG00000110713
GO:0033147	negative regulation of intracellular estrogen receptor signaling pathway	10	1.88589	0.00174216	0.0181447	ENSG00000196792/ENSG00000125107/ENSG00000012048/ENSG00000172817/ENSG00000111596/ENSG00000144580/ENSG00000016082
GO:0048280	vesicle fusion with Golgi apparatus	10	1.87618	0.00174216	0.0181447	ENSG00000100568/ENSG00000108433/ENSG00000138768/ENSG00000105829/ENSG00000124333/ENSG00000093183/ENSG00000151532
GO:0060513	prostatic bud formation	10	1.90639	0.00174216	0.0181447	ENSG00000183691/ENSG00000169083/ENSG00000101144/ENSG00000114251/ENSG00000074047/ENSG00000137573
GO:1904738	vascular associated smooth muscle cell migration	10	1.85212	0.00174216	0.0181447	ENSG00000116044/ENSG00000135744/ENSG00000135679/ENSG00000140575/ENSG00000128512/ENSG00000116641
GO:1904752	regulation of vascular associated smooth muscle cell migration	10	1.85212	0.00174216	0.0181447	ENSG00000116044/ENSG00000135744/ENSG00000135679/ENSG00000140575/ENSG00000128512/ENSG00000116641
GO:0016556	mRNA modification	12	1.88065	0.0017452	0.0181447	ENSG00000165832/ENSG00000164944/ENSG00000156735/ENSG00000145388/ENSG00000180917
GO:0048505	regulation of timing of cell differentiation	12	1.92319	0.0017452	0.0181447	ENSG00000135919/ENSG00000112333/ENSG00000007372/ENSG00000114315/ENSG00000168214
GO:0048712	negative regulation of astrocyte differentiation	12	1.89629	0.0017452	0.0181447	ENSG00000112333/ENSG00000183691/ENSG00000196712/ENSG00000173406/ENSG00000172201/ENSG00000134323/ENSG00000140538
GO:0015693	magnesium ion transport	14	1.84551	0.00175439	0.0181447	ENSG00000123700/ENSG00000163293/ENSG00000133065/ENSG00000102158/ENSG00000170113/ENSG00000169446/ENSG00000001461/ENSG00000104723
GO:0033151	V(D)J recombination	13	1.79307	0.00176367	0.0181447	ENSG00000138795/ENSG00000149311/ENSG00000253729/ENSG00000081059/ENSG00000174405/ENSG00000152457/ENSG00000189403/ENSG00000145041
GO:0040034	regulation of development, heterochronic	13	1.89826	0.00176367	0.0181447	ENSG00000135919/ENSG00000112333/ENSG00000007372/ENSG00000114315/ENSG00000168214
GO:0042659	regulation of cell fate specification	13	1.77418	0.00176367	0.0181447	ENSG00000155760/ENSG00000145423/ENSG00000107779/ENSG00000169083/ENSG00000138685
GO:0045540	regulation of cholesterol biosynthetic process	13	1.78126	0.00176367	0.0181447	ENSG00000113578/ENSG00000132356/ENSG00000160179/ENSG00000130203/ENSG00000100003
GO:0060601	lateral sprouting from an epithelium	13	2.03832	0.00176367	0.0181447	ENSG00000066468/ENSG00000183691/ENSG00000169083/ENSG00000101144/ENSG00000114251/ENSG00000075275/ENSG00000162738/ENSG00000074047/ENSG00000137573
GO:1901532	regulation of hematopoietic progenitor cell differentiation	13	1.80703	0.00176367	0.0181447	ENSG00000116044/ENSG00000114315/ENSG00000055332/ENSG00000217128/ENSG00000054598/ENSG00000115904/ENSG00000244754/ENSG00000126804
GO:2000737	negative regulation of stem cell differentiation	13	1.80367	0.00176367	0.0181447	ENSG00000116044/ENSG00000137693/ENSG00000084093/ENSG00000114315/ENSG00000152518/ENSG00000101384/ENSG00000244754
GO:0002830	positive regulation of type 2 immune response	13	-1.77758	0.00229885	0.0232376	ENSG00000067606/ENSG00000131203/ENSG00000150782/ENSG00000107485/ENSG00000131759/ENSG00000019582
GO:0021527	spinal cord association neuron differentiation	13	-1.84877	0.00229885	0.0232376	ENSG00000180613/ENSG00000112139/ENSG00000273706
GO:0032691	negative regulation of interleukin-1 beta production	13	-1.83782	0.00229885	0.0232376	ENSG00000141480/ENSG00000163874/ENSG00000162711/ENSG00000084207/ENSG00000140464/ENSG00000116285/ENSG00000103313/ENSG00000118503
GO:0048012	hepatocyte growth factor receptor signaling pathway	13	-1.90424	0.00229885	0.0232376	ENSG00000068903/ENSG00000105707/ENSG00000164078/ENSG00000173531
GO:0050930	induction of positive chemotaxis	13	-1.86224	0.00229885	0.0232376	ENSG00000112715/ENSG00000117407/ENSG00000204305/ENSG00000119630/ENSG00000107562/ENSG00000171951
GO:0032693	negative regulation of interleukin-10 production	14	-1.77798	0.00231481	0.0232376	ENSG00000121053/ENSG00000131203/ENSG00000120217/ENSG00000110944/ENSG00000071575/ENSG00000204305/ENSG00000105639
GO:0021892	cerebral cortex GABAergic interneuron differentiation	12	-1.72454	0.002331	0.0232376	ENSG00000144355/ENSG00000004848/ENSG00000115844/ENSG00000106852/ENSG00000136352
GO:0031282	regulation of guanylate cyclase activity	12	-1.83984	0.002331	0.0232376	ENSG00000164867/ENSG00000112599/ENSG00000170425/ENSG00000172367/ENSG00000089250/ENSG00000108309
GO:0045064	T-helper 2 cell differentiation	12	-1.76889	0.002331	0.0232376	ENSG00000162711/ENSG00000067606/ENSG00000150782/ENSG00000135046/ENSG00000069399/ENSG00000107485/ENSG00000131759
GO:0002862	negative regulation of inflammatory response to antigenic stimulus	10	-1.7301	0.00233645	0.0232376	ENSG00000233276/ENSG00000197471/ENSG00000141433
GO:0006123	mitochondrial electron transport, cytochrome c to oxygen	15	-1.89731	0.00233645	0.0232376	ENSG00000135940/ENSG00000131143/ENSG00000131055/ENSG00000111775/ENSG00000126267/ENSG00000176340
GO:0007168	receptor guanylyl cyclase signaling pathway	10	-1.69964	0.00233645	0.0232376	ENSG00000175206/ENSG00000169418/ENSG00000163273/ENSG00000112599/ENSG00000172367/ENSG00000120937
GO:0010866	regulation of triglyceride biosynthetic process	15	-1.79309	0.00233645	0.0232376	ENSG00000175826/ENSG00000062282/ENSG00000130164/ENSG00000025434/ENSG00000131408/ENSG00000125730
GO:0031284	positive regulation of guanylate cyclase activity	10	-1.71388	0.00233645	0.0232376	ENSG00000164867/ENSG00000112599/ENSG00000170425/ENSG00000089250/ENSG00000108309
GO:0031581	hemidesmosome assembly	10	-1.88718	0.00233645	0.0232376	ENSG00000177697/ENSG00000196878/ENSG00000065618/ENSG00000132470
GO:0031953	negative regulation of protein autophosphorylation	10	-1.7212	0.00233645	0.0232376	ENSG00000116285/ENSG00000106991/ENSG00000177606/ENSG00000105974/ENSG00000142405/ENSG00000013364
GO:0042136	neurotransmitter biosynthetic process	15	-1.94296	0.00233645	0.0232376	ENSG00000142319/ENSG00000180176/ENSG00000128683/ENSG00000204385/ENSG00000134780/ENSG00000089250/ENSG00000087085/ENSG00000164535
GO:0097154	GABAergic neuron differentiation	15	-1.78699	0.00233645	0.0232376	ENSG00000144355/ENSG00000004848/ENSG00000115844/ENSG00000106852/ENSG00000136352
GO:1904994	regulation of leukocyte adhesion to vascular endothelial cell	10	-1.71746	0.00233645	0.0232376	ENSG00000115232/ENSG00000151882/ENSG00000137077/ENSG00000197561/ENSG00000169403/ENSG00000131142/ENSG00000107562
GO:0002693	positive regulation of cellular extravasation	11	-1.69056	0.00235294	0.0232794	ENSG00000130300/ENSG00000197561/ENSG00000169403/ENSG00000090339/ENSG00000151651
GO:0051006	positive regulation of lipoprotein lipase activity	11	-1.71191	0.00235294	0.0232794	ENSG00000011198/ENSG00000025434/ENSG00000103227/ENSG00000260807/ENSG00000131408
GO:0060547	negative regulation of necrotic cell death	11	-1.67678	0.00235294	0.0232794	ENSG00000087250/ENSG00000105974/ENSG00000125826/ENSG00000116584/ENSG00000140939
GO:0045860	positive regulation of protein kinase activity	443	1.40608	0.00236407	0.0233488	ENSG00000146648/ENSG00000113578/ENSG00000102760/ENSG00000055208/ENSG00000172575/ENSG00000132356/ENSG00000169967/ENSG00000154188/ENSG00000111961/ENSG00000125845/ENSG00000135272/ENSG00000168615/ENSG00000198121/ENSG00000141198/ENSG00000158528/ENSG00000104312/ENSG00000163485/ENSG00000055332/ENSG00000092969/ENSG00000133703/ENSG00000082146/ENSG00000156427/ENSG00000166225/ENSG00000112237/ENSG00000116473…
GO:0071900	regulation of protein serine/threonine kinase activity	445	1.37485	0.00237248	0.0233912	ENSG00000146648/ENSG00000113578/ENSG00000102760/ENSG00000055208/ENSG00000172575/ENSG00000132356/ENSG00000169967/ENSG00000145423/ENSG00000166068/ENSG00000111961/ENSG00000185551/ENSG00000125845/ENSG00000135272/ENSG00000168615/ENSG00000198121/ENSG00000114166/ENSG00000104312/ENSG00000196712/ENSG00000163485/ENSG00000055332/ENSG00000133703/ENSG00000156427/ENSG00000166225/ENSG00000070018/ENSG00000112237…
GO:0019058	viral life cycle	431	1.36714	0.00239234	0.0234561	ENSG00000138795/ENSG00000171791/ENSG00000135272/ENSG00000132256/ENSG00000084093/ENSG00000185591/ENSG00000055332/ENSG00000215301/ENSG00000166801/ENSG00000085832/ENSG00000047410/ENSG00000102753/ENSG00000153922/ENSG00000119912/ENSG00000134318/ENSG00000069275/ENSG00000186432/ENSG00000204389/ENSG00000153201/ENSG00000065243/ENSG00000130203/ENSG00000093000/ENSG00000124795/ENSG00000138448/ENSG00000124789…
GO:0000028	ribosomal small subunit assembly	18	-2.02485	0.00239808	0.0234561	ENSG00000181991/ENSG00000132591/ENSG00000125445/ENSG00000164587/ENSG00000105372/ENSG00000083845/ENSG00000115268/ENSG00000124614
GO:0032692	negative regulation of interleukin-1 production	18	-1.92298	0.00239808	0.0234561	ENSG00000141480/ENSG00000163874/ENSG00000162711/ENSG00000084207/ENSG00000140464/ENSG00000116285/ENSG00000103313/ENSG00000142405/ENSG00000118503/ENSG00000183087
GO:0043410	positive regulation of MAPK cascade	436	1.40922	0.00239808	0.0234561	ENSG00000113645/ENSG00000146648/ENSG00000113578/ENSG00000101871/ENSG00000148053/ENSG00000066468/ENSG00000055208/ENSG00000172575/ENSG00000132356/ENSG00000169967/ENSG00000155760/ENSG00000160551/ENSG00000154188/ENSG00000111961/ENSG00000064393/ENSG00000125845/ENSG00000135272/ENSG00000132256/ENSG00000168615/ENSG00000198121/ENSG00000104312/ENSG00000163485/ENSG00000055332/ENSG00000092969/ENSG00000064309…
GO:0002438	acute inflammatory response to antigenic stimulus	19	-1.91274	0.00240385	0.0234561	ENSG00000164509/ENSG00000158869/ENSG00000197561/ENSG00000197471/ENSG00000090339/ENSG00000107485/ENSG00000125730/ENSG00000141433
GO:0002861	regulation of inflammatory response to antigenic stimulus	19	-1.82082	0.00240385	0.0234561	ENSG00000159377/ENSG00000233276/ENSG00000197471/ENSG00000125730/ENSG00000141433
GO:0042326	negative regulation of phosphorylation	406	1.35747	0.00242424	0.0236081	ENSG00000168675/ENSG00000132846/ENSG00000145147/ENSG00000145423/ENSG00000166068/ENSG00000198947/ENSG00000154188/ENSG00000185551/ENSG00000148948/ENSG00000007372/ENSG00000183691/ENSG00000114166/ENSG00000100234/ENSG00000162407/ENSG00000109762/ENSG00000196712/ENSG00000106692/ENSG00000070018/ENSG00000110422/ENSG00000101144/ENSG00000170677/ENSG00000060237/ENSG00000113448/ENSG00000109062/ENSG00000153201…
GO:0051222	positive regulation of protein transport	415	1.43753	0.00243013	0.0236081	ENSG00000152661/ENSG00000146648/ENSG00000153162/ENSG00000148737/ENSG00000106571/ENSG00000132846/ENSG00000102760/ENSG00000196083/ENSG00000095739/ENSG00000172575/ENSG00000145423/ENSG00000116815/ENSG00000039068/ENSG00000145675/ENSG00000169570/ENSG00000148672/ENSG00000168615/ENSG00000113615/ENSG00000114315/ENSG00000107779/ENSG00000092969/ENSG00000138182/ENSG00000047410/ENSG00000004468/ENSG00000196562…
GO:0010975	regulation of neuron projection development	393	1.35675	0.00243605	0.0236081	ENSG00000175745/ENSG00000112333/ENSG00000148053/ENSG00000163110/ENSG00000106460/ENSG00000196083/ENSG00000145147/ENSG00000145423/ENSG00000135333/ENSG00000137872/ENSG00000126861/ENSG00000148948/ENSG00000116044/ENSG00000198121/ENSG00000158528/ENSG00000105894/ENSG00000133104/ENSG00000081189/ENSG00000127870/ENSG00000101144/ENSG00000116473/ENSG00000173406/ENSG00000109756/ENSG00000154310/ENSG00000136603…
GO:0051051	negative regulation of transport	408	1.3785	0.00243605	0.0236081	ENSG00000135919/ENSG00000106483/ENSG00000102760/ENSG00000132356/ENSG00000154188/ENSG00000171791/ENSG00000135272/ENSG00000084093/ENSG00000158528/ENSG00000196712/ENSG00000163485/ENSG00000196632/ENSG00000047410/ENSG00000169047/ENSG00000157240/ENSG00000145349/ENSG00000138376/ENSG00000127314/ENSG00000101144/ENSG00000116473/ENSG00000179295/ENSG00000060237/ENSG00000082701/ENSG00000109062/ENSG00000204389…
GO:0051272	positive regulation of cellular component movement	386	1.34688	0.00244499	0.0236543	ENSG00000136960/ENSG00000138795/ENSG00000146648/ENSG00000113578/ENSG00000151422/ENSG00000150760/ENSG00000154188/ENSG00000137872/ENSG00000111961/ENSG00000145675/ENSG00000171791/ENSG00000116044/ENSG00000125845/ENSG00000168615/ENSG00000198121/ENSG00000170989/ENSG00000162407/ENSG00000092969/ENSG00000138182/ENSG00000114861/ENSG00000156427/ENSG00000145349/ENSG00000183023/ENSG00000134318/ENSG00000109756…
GO:2000147	positive regulation of cell motility	376	1.36744	0.00246002	0.0237076	ENSG00000136960/ENSG00000138795/ENSG00000146648/ENSG00000113578/ENSG00000151422/ENSG00000150760/ENSG00000154188/ENSG00000137872/ENSG00000111961/ENSG00000145675/ENSG00000171791/ENSG00000116044/ENSG00000125845/ENSG00000168615/ENSG00000198121/ENSG00000170989/ENSG00000162407/ENSG00000092969/ENSG00000138182/ENSG00000114861/ENSG00000156427/ENSG00000145349/ENSG00000183023/ENSG00000134318/ENSG00000109756…
GO:0040017	positive regulation of locomotion	388	1.35911	0.00246305	0.0237076	ENSG00000136960/ENSG00000138795/ENSG00000146648/ENSG00000113578/ENSG00000151422/ENSG00000145147/ENSG00000150760/ENSG00000154188/ENSG00000137872/ENSG00000111961/ENSG00000145675/ENSG00000171791/ENSG00000116044/ENSG00000125845/ENSG00000168615/ENSG00000198121/ENSG00000170989/ENSG00000162407/ENSG00000092969/ENSG00000138182/ENSG00000114861/ENSG00000156427/ENSG00000145349/ENSG00000183023/ENSG00000134318…
GO:0043254	regulation of protein complex assembly	347	1.4002	0.00246609	0.0237076	ENSG00000168675/ENSG00000151422/ENSG00000145147/ENSG00000145703/ENSG00000158528/ENSG00000055332/ENSG00000215301/ENSG00000171368/ENSG00000106299/ENSG00000242498/ENSG00000119912/ENSG00000217128/ENSG00000179295/ENSG00000137710/ENSG00000138685/ENSG00000082701/ENSG00000029363/ENSG00000130779/ENSG00000204104/ENSG00000187098/ENSG00000138443/ENSG00000131778/ENSG00000171132/ENSG00000088727/ENSG00000100505…
GO:0030335	positive regulation of cell migration	367	1.38413	0.00249377	0.0237076	ENSG00000136960/ENSG00000138795/ENSG00000146648/ENSG00000113578/ENSG00000151422/ENSG00000150760/ENSG00000154188/ENSG00000137872/ENSG00000111961/ENSG00000145675/ENSG00000171791/ENSG00000116044/ENSG00000125845/ENSG00000168615/ENSG00000198121/ENSG00000170989/ENSG00000162407/ENSG00000092969/ENSG00000138182/ENSG00000114861/ENSG00000156427/ENSG00000145349/ENSG00000183023/ENSG00000134318/ENSG00000109756…
GO:0042092	type 2 immune response	25	-1.80445	0.0025	0.0237076	ENSG00000162711/ENSG00000067606/ENSG00000164509/ENSG00000131203/ENSG00000150782/ENSG00000135046/ENSG00000069399/ENSG00000107485/ENSG00000131759/ENSG00000104998/ENSG00000143369/ENSG00000019582
GO:0006007	glucose catabolic process	30	-1.74178	0.00250627	0.0237076	ENSG00000149925/ENSG00000160883/ENSG00000248746/ENSG00000111674/ENSG00000141959/ENSG00000162337/ENSG00000002330/ENSG00000143627/ENSG00000114268
GO:0050850	positive regulation of calcium-mediated signaling	30	-2.12535	0.00250627	0.0237076	ENSG00000160014/ENSG00000196839/ENSG00000185043/ENSG00000148834/ENSG00000140945/ENSG00000157168/ENSG00000083454/ENSG00000010610/ENSG00000149596/ENSG00000153563/ENSG00000065361/ENSG00000109991/ENSG00000173805/ENSG00000171532
GO:0010939	regulation of necrotic cell death	24	-1.85416	0.00252525	0.0237076	ENSG00000221983/ENSG00000127191/ENSG00000150991/ENSG00000170315/ENSG00000087250/ENSG00000105974/ENSG00000125826/ENSG00000116584/ENSG00000140939/ENSG00000100300
GO:0031424	keratinization	24	-1.65295	0.00252525	0.0237076	ENSG00000125780/ENSG00000163472/ENSG00000092295/ENSG00000175793/ENSG00000167880/ENSG00000179526/ENSG00000062038
GO:0042346	positive regulation of NF-kappaB import into nucleus	24	-1.74321	0.00252525	0.0237076	ENSG00000166923/ENSG00000115604/ENSG00000150782/ENSG00000135960/ENSG00000142405/ENSG00000125735/ENSG00000125826/ENSG00000176170
GO:0044241	lipid digestion	24	-1.74331	0.00252525	0.0237076	ENSG00000110243/ENSG00000138075/ENSG00000167780/ENSG00000130164/ENSG00000103227/ENSG00000166035/ENSG00000163898/ENSG00000170835/ENSG00000260807/ENSG00000004848/ENSG00000015520
GO:0045745	positive regulation of G-protein coupled receptor protein signaling pathway	24	-1.65283	0.00252525	0.0237076	ENSG00000185527/ENSG00000180210/ENSG00000164850/ENSG00000089250/ENSG00000105723/ENSG00000100604/ENSG00000113369/ENSG00000125730
GO:0002828	regulation of type 2 immune response	22	-1.94396	0.00254453	0.0237076	ENSG00000162711/ENSG00000067606/ENSG00000131203/ENSG00000150782/ENSG00000135046/ENSG00000107485/ENSG00000131759/ENSG00000104998/ENSG00000143369/ENSG00000019582
GO:0015988	energy coupled proton transmembrane transport, against electrochemical gradient	32	-2.02936	0.00255102	0.0237076	ENSG00000135390/ENSG00000105675/ENSG00000110955/ENSG00000110719/ENSG00000071553/ENSG00000047249/ENSG00000250565/ENSG00000154518/ENSG00000116039/ENSG00000105409/ENSG00000128524/ENSG00000159720/ENSG00000105929/ENSG00000159199/ENSG00000117410
GO:0015991	ATP hydrolysis coupled proton transport	32	-2.02936	0.00255102	0.0237076	ENSG00000135390/ENSG00000105675/ENSG00000110955/ENSG00000110719/ENSG00000071553/ENSG00000047249/ENSG00000250565/ENSG00000154518/ENSG00000116039/ENSG00000105409/ENSG00000128524/ENSG00000159720/ENSG00000105929/ENSG00000159199/ENSG00000117410
GO:0009896	positive regulation of catabolic process	310	1.45505	0.00256082	0.0237076	ENSG00000140807/ENSG00000152661/ENSG00000109686/ENSG00000185650/ENSG00000132356/ENSG00000135870/ENSG00000116044/ENSG00000168615/ENSG00000152518/ENSG00000156970/ENSG00000169047/ENSG00000138376/ENSG00000164197/ENSG00000100354/ENSG00000123908/ENSG00000114251/ENSG00000137710/ENSG00000082701/ENSG00000125944/ENSG00000170142/ENSG00000125107/ENSG00000130203/ENSG00000171132/ENSG00000134982/ENSG00000100644…
GO:0048562	embryonic organ morphogenesis	268	1.46143	0.0025641	0.0237076	ENSG00000152661/ENSG00000106571/ENSG00000104290/ENSG00000066468/ENSG00000064393/ENSG00000163132/ENSG00000007372/ENSG00000114446/ENSG00000137693/ENSG00000114315/ENSG00000183691/ENSG00000115507/ENSG00000166225/ENSG00000081189/ENSG00000156925/ENSG00000184564/ENSG00000101144/ENSG00000198707/ENSG00000152582/ENSG00000166949/ENSG00000148516/ENSG00000114251/ENSG00000101752/ENSG00000109062/ENSG00000145075…
GO:1903533	regulation of protein targeting	280	1.46271	0.0025641	0.0237076	ENSG00000146648/ENSG00000153162/ENSG00000106571/ENSG00000132846/ENSG00000095739/ENSG00000155760/ENSG00000145423/ENSG00000154188/ENSG00000039068/ENSG00000145675/ENSG00000169570/ENSG00000135272/ENSG00000114315/ENSG00000107779/ENSG00000196712/ENSG00000047410/ENSG00000196562/ENSG00000157240/ENSG00000101144/ENSG00000166949/ENSG00000126003/ENSG00000082701/ENSG00000104765/ENSG00000109062/ENSG00000104517…
GO:1901653	cellular response to peptide	296	1.4287	0.00256739	0.0237076	ENSG00000172380/ENSG00000011405/ENSG00000151422/ENSG00000185650/ENSG00000132356/ENSG00000021826/ENSG00000116745/ENSG00000145675/ENSG00000114166/ENSG00000185591/ENSG00000104312/ENSG00000114450/ENSG00000169047/ENSG00000204406/ENSG00000119912/ENSG00000127314/ENSG00000112964/ENSG00000119729/ENSG00000179295/ENSG00000069275/ENSG00000132334/ENSG00000127920/ENSG00000135744/ENSG00000103994/ENSG00000091039…
GO:0048638	regulation of developmental growth	277	1.46761	0.00257069	0.0237076	ENSG00000140807/ENSG00000152661/ENSG00000113645/ENSG00000066468/ENSG00000145423/ENSG00000135333/ENSG00000137872/ENSG00000171791/ENSG00000137693/ENSG00000183691/ENSG00000107779/ENSG00000169946/ENSG00000133104/ENSG00000204406/ENSG00000081189/ENSG00000169083/ENSG00000127870/ENSG00000164128/ENSG00000112964/ENSG00000179295/ENSG00000054598/ENSG00000114251/ENSG00000138685/ENSG00000082701/ENSG00000204217…
GO:0071375	cellular response to peptide hormone stimulus	279	1.42273	0.00257069	0.0237076	ENSG00000172380/ENSG00000011405/ENSG00000151422/ENSG00000185650/ENSG00000132356/ENSG00000021826/ENSG00000116745/ENSG00000145675/ENSG00000114166/ENSG00000185591/ENSG00000114450/ENSG00000169047/ENSG00000204406/ENSG00000119912/ENSG00000127314/ENSG00000112964/ENSG00000119729/ENSG00000179295/ENSG00000069275/ENSG00000132334/ENSG00000127920/ENSG00000135744/ENSG00000103994/ENSG00000091039/ENSG00000077522…
GO:2000249	regulation of actin cytoskeleton reorganization	31	-1.97382	0.00257069	0.0237076	ENSG00000105329/ENSG00000173156/ENSG00000167657/ENSG00000164885/ENSG00000141522/ENSG00000136943/ENSG00000079337/ENSG00000182578/ENSG00000101336/ENSG00000120899/ENSG00000143575/ENSG00000054148/ENSG00000174775/ENSG00000128298/ENSG00000180353/ENSG00000182511/ENSG00000134853
GO:0010038	response to metal ion	278	1.42714	0.002574	0.0237076	ENSG00000147437/ENSG00000146648/ENSG00000153162/ENSG00000143772/ENSG00000021826/ENSG00000039068/ENSG00000171791/ENSG00000168615/ENSG00000162695/ENSG00000138449/ENSG00000189171/ENSG00000145730/ENSG00000081189/ENSG00000152683/ENSG00000188643/ENSG00000145349/ENSG00000114251/ENSG00000085719/ENSG00000162692/ENSG00000183044/ENSG00000114346/ENSG00000085491/ENSG00000133065/ENSG00000138380/ENSG00000001084…
GO:0010721	negative regulation of cell development	265	1.49832	0.002574	0.0237076	ENSG00000175745/ENSG00000147437/ENSG00000106571/ENSG00000112333/ENSG00000145147/ENSG00000135333/ENSG00000100697/ENSG00000137872/ENSG00000126861/ENSG00000171791/ENSG00000007372/ENSG00000084093/ENSG00000066279/ENSG00000198121/ENSG00000114315/ENSG00000183691/ENSG00000107779/ENSG00000196712/ENSG00000213694/ENSG00000105894/ENSG00000133104/ENSG00000168172/ENSG00000127870/ENSG00000101144/ENSG00000173406…
GO:0070085	glycosylation	272	1.47363	0.00257732	0.0237076	ENSG00000187676/ENSG00000262655/ENSG00000111728/ENSG00000185900/ENSG00000172461/ENSG00000144278/ENSG00000154736/ENSG00000112309/ENSG00000118276/ENSG00000114166/ENSG00000182050/ENSG00000106692/ENSG00000100815/ENSG00000198162/ENSG00000176542/ENSG00000153989/ENSG00000162630/ENSG00000184005/ENSG00000156162/ENSG00000198833/ENSG00000081479/ENSG00000102158/ENSG00000071073/ENSG00000116406/ENSG00000177990…
GO:0090316	positive regulation of intracellular protein transport	240	1.58715	0.00257732	0.0237076	ENSG00000146648/ENSG00000153162/ENSG00000148737/ENSG00000106571/ENSG00000132846/ENSG00000095739/ENSG00000145423/ENSG00000039068/ENSG00000145675/ENSG00000169570/ENSG00000114315/ENSG00000107779/ENSG00000138182/ENSG00000047410/ENSG00000196562/ENSG00000198707/ENSG00000166949/ENSG00000132953/ENSG00000126003/ENSG00000082701/ENSG00000164188/ENSG00000137770/ENSG00000104517/ENSG00000114346/ENSG00000150540…
GO:0090596	sensory organ morphogenesis	240	1.58288	0.00257732	0.0237076	ENSG00000140807/ENSG00000106571/ENSG00000104290/ENSG00000148053/ENSG00000066468/ENSG00000116745/ENSG00000064393/ENSG00000171791/ENSG00000163132/ENSG00000007372/ENSG00000183691/ENSG00000196712/ENSG00000105894/ENSG00000115507/ENSG00000064309/ENSG00000166225/ENSG00000070018/ENSG00000184564/ENSG00000101144/ENSG00000204262/ENSG00000118733/ENSG00000198707/ENSG00000148516/ENSG00000114251/ENSG00000069188…
GO:0090305	nucleic acid phosphodiester bond hydrolysis	256	1.57055	0.00259067	0.0237076	ENSG00000136960/ENSG00000100697/ENSG00000165934/ENSG00000078177/ENSG00000009413/ENSG00000179041/ENSG00000020922/ENSG00000123908/ENSG00000125107/ENSG00000149289/ENSG00000204389/ENSG00000131778/ENSG00000035928/ENSG00000114127/ENSG00000198791/ENSG00000198860/ENSG00000083520/ENSG00000145907/ENSG00000122008/ENSG00000189060/ENSG00000147679/ENSG00000111596/ENSG00000101868/ENSG00000108424/ENSG00000133119…
GO:0051961	negative regulation of nervous system development	250	1.5439	0.00259403	0.0237076	ENSG00000175745/ENSG00000147437/ENSG00000106571/ENSG00000112333/ENSG00000145147/ENSG00000135333/ENSG00000100697/ENSG00000137872/ENSG00000126861/ENSG00000007372/ENSG00000084093/ENSG00000066279/ENSG00000198121/ENSG00000114315/ENSG00000183691/ENSG00000107779/ENSG00000196712/ENSG00000105894/ENSG00000133104/ENSG00000168172/ENSG00000127870/ENSG00000101144/ENSG00000173406/ENSG00000109756/ENSG00000114251…
GO:2000027	regulation of organ morphogenesis	237	1.58199	0.00259403	0.0237076	ENSG00000140807/ENSG00000113578/ENSG00000128573/ENSG00000104290/ENSG00000183098/ENSG00000066468/ENSG00000155760/ENSG00000145423/ENSG00000171791/ENSG00000163132/ENSG00000125845/ENSG00000114315/ENSG00000183691/ENSG00000107779/ENSG00000092969/ENSG00000105894/ENSG00000196562/ENSG00000166225/ENSG00000157240/ENSG00000169083/ENSG00000101144/ENSG00000183579/ENSG00000146374/ENSG00000054598/ENSG00000114251…
GO:0010639	negative regulation of organelle organization	255	1.46166	0.0025974	0.0237076	ENSG00000101871/ENSG00000102760/ENSG00000145147/ENSG00000164953/ENSG00000117724/ENSG00000170989/ENSG00000141198/ENSG00000158528/ENSG00000111554/ENSG00000047410/ENSG00000156970/ENSG00000242498/ENSG00000112742/ENSG00000136108/ENSG00000101144/ENSG00000117650/ENSG00000137710/ENSG00000204389/ENSG00000149311/ENSG00000012048/ENSG00000134982/ENSG00000100505/ENSG00000167315/ENSG00000062650/ENSG00000198836…
GO:0034330	cell junction organization	242	1.54648	0.0025974	0.0237076	ENSG00000152661/ENSG00000104067/ENSG00000065613/ENSG00000140937/ENSG00000124171/ENSG00000039068/ENSG00000123094/ENSG00000171791/ENSG00000115808/ENSG00000092969/ENSG00000166128/ENSG00000127314/ENSG00000175161/ENSG00000116473/ENSG00000134318/ENSG00000109756/ENSG00000166949/ENSG00000174607/ENSG00000072415/ENSG00000137710/ENSG00000182963/ENSG00000082397/ENSG00000065243/ENSG00000135744/ENSG00000173706…
GO:0007548	sex differentiation	241	1.53231	0.00260078	0.0237076	ENSG00000008394/ENSG00000147437/ENSG00000101439/ENSG00000153162/ENSG00000133863/ENSG00000145147/ENSG00000145423/ENSG00000171791/ENSG00000066279/ENSG00000107779/ENSG00000138696/ENSG00000169946/ENSG00000092969/ENSG00000276644/ENSG00000070018/ENSG00000169083/ENSG00000126733/ENSG00000179295/ENSG00000054598/ENSG00000114251/ENSG00000102531/ENSG00000129295/ENSG00000144747/ENSG00000164190/ENSG00000180530…
GO:0018209	peptidyl-serine modification	241	1.4888	0.00260078	0.0237076	ENSG00000148053/ENSG00000132356/ENSG00000145423/ENSG00000198947/ENSG00000154188/ENSG00000064393/ENSG00000171791/ENSG00000104312/ENSG00000115825/ENSG00000211455/ENSG00000145349/ENSG00000196104/ENSG00000110422/ENSG00000217128/ENSG00000133083/ENSG00000114251/ENSG00000113448/ENSG00000082701/ENSG00000101109/ENSG00000065243/ENSG00000149311/ENSG00000171132/ENSG00000121879/ENSG00000253729/ENSG00000163558…
GO:0031331	positive regulation of cellular catabolic process	257	1.49042	0.00260078	0.0237076	ENSG00000109686/ENSG00000185650/ENSG00000132356/ENSG00000135870/ENSG00000116044/ENSG00000168615/ENSG00000152518/ENSG00000156970/ENSG00000169047/ENSG00000164197/ENSG00000100354/ENSG00000123908/ENSG00000137710/ENSG00000082701/ENSG00000125944/ENSG00000170142/ENSG00000125107/ENSG00000130203/ENSG00000100644/ENSG00000198791/ENSG00000134758/ENSG00000116030/ENSG00000001084/ENSG00000162409/ENSG00000171862…
GO:0051403	stress-activated MAPK cascade	235	1.59869	0.00260078	0.0237076	ENSG00000101871/ENSG00000185650/ENSG00000055208/ENSG00000172575/ENSG00000169967/ENSG00000155760/ENSG00000160551/ENSG00000145423/ENSG00000111961/ENSG00000064393/ENSG00000125845/ENSG00000135272/ENSG00000104312/ENSG00000129675/ENSG00000055332/ENSG00000092969/ENSG00000106692/ENSG00000110422/ENSG00000154310/ENSG00000127863/ENSG00000114251/ENSG00000135744/ENSG00000109458/ENSG00000197372/ENSG00000011566…
GO:0090662	ATP hydrolysis coupled transmembrane transport	36	-1.97307	0.00262467	0.0238349	ENSG00000135390/ENSG00000105675/ENSG00000129244/ENSG00000110955/ENSG00000110719/ENSG00000071553/ENSG00000047249/ENSG00000250565/ENSG00000154518/ENSG00000116039/ENSG00000105409/ENSG00000128524/ENSG00000159720/ENSG00000105929/ENSG00000159199/ENSG00000117410
GO:0045165	cell fate commitment	228	1.57695	0.00262812	0.0238349	ENSG00000069667/ENSG00000148737/ENSG00000106571/ENSG00000112333/ENSG00000134532/ENSG00000198795/ENSG00000066468/ENSG00000155760/ENSG00000145423/ENSG00000104447/ENSG00000185551/ENSG00000171791/ENSG00000007372/ENSG00000106536/ENSG00000125845/ENSG00000114315/ENSG00000107779/ENSG00000092969/ENSG00000064309/ENSG00000081189/ENSG00000169083/ENSG00000143869/ENSG00000134371/ENSG00000114251/ENSG00000138685…
GO:0060485	mesenchyme development	229	1.59484	0.00262812	0.0238349	ENSG00000138795/ENSG00000168675/ENSG00000102760/ENSG00000095739/ENSG00000185650/ENSG00000066468/ENSG00000145423/ENSG00000137872/ENSG00000171791/ENSG00000163132/ENSG00000125845/ENSG00000137693/ENSG00000114315/ENSG00000183691/ENSG00000107779/ENSG00000147869/ENSG00000169946/ENSG00000092969/ENSG00000070018/ENSG00000081189/ENSG00000101144/ENSG00000166949/ENSG00000054598/ENSG00000114251/ENSG00000082701…
GO:0050768	negative regulation of neurogenesis	232	1.52644	0.00263158	0.0238349	ENSG00000175745/ENSG00000147437/ENSG00000106571/ENSG00000112333/ENSG00000145147/ENSG00000135333/ENSG00000100697/ENSG00000137872/ENSG00000126861/ENSG00000007372/ENSG00000084093/ENSG00000066279/ENSG00000198121/ENSG00000114315/ENSG00000183691/ENSG00000107779/ENSG00000196712/ENSG00000105894/ENSG00000133104/ENSG00000168172/ENSG00000127870/ENSG00000101144/ENSG00000173406/ENSG00000109756/ENSG00000114251…
GO:0010257	NADH dehydrogenase complex assembly	55	-2.23525	0.0026455	0.0238349	ENSG00000156170/ENSG00000158864/ENSG00000164258/ENSG00000130159/ENSG00000110074/ENSG00000101247/ENSG00000177646/ENSG00000147684/ENSG00000137806/ENSG00000166136/ENSG00000119421/ENSG00000165264/ENSG00000109390/ENSG00000178057/ENSG00000131495/ENSG00000004779/ENSG00000099795/ENSG00000102125/ENSG00000125356/ENSG00000213619/ENSG00000147123/ENSG00000074582/ENSG00000186010/ENSG00000167792/ENSG00000115286…
GO:0032981	mitochondrial respiratory chain complex I assembly	55	-2.23525	0.0026455	0.0238349	ENSG00000156170/ENSG00000158864/ENSG00000164258/ENSG00000130159/ENSG00000110074/ENSG00000101247/ENSG00000177646/ENSG00000147684/ENSG00000137806/ENSG00000166136/ENSG00000119421/ENSG00000165264/ENSG00000109390/ENSG00000178057/ENSG00000131495/ENSG00000004779/ENSG00000099795/ENSG00000102125/ENSG00000125356/ENSG00000213619/ENSG00000147123/ENSG00000074582/ENSG00000186010/ENSG00000167792/ENSG00000115286…
GO:0097031	mitochondrial respiratory chain complex I biogenesis	55	-2.23525	0.0026455	0.0238349	ENSG00000156170/ENSG00000158864/ENSG00000164258/ENSG00000130159/ENSG00000110074/ENSG00000101247/ENSG00000177646/ENSG00000147684/ENSG00000137806/ENSG00000166136/ENSG00000119421/ENSG00000165264/ENSG00000109390/ENSG00000178057/ENSG00000131495/ENSG00000004779/ENSG00000099795/ENSG00000102125/ENSG00000125356/ENSG00000213619/ENSG00000147123/ENSG00000074582/ENSG00000186010/ENSG00000167792/ENSG00000115286…
GO:0042787	protein ubiquitination involved in ubiquitin-dependent protein catabolic process	218	1.50723	0.00265252	0.0238349	ENSG00000261609/ENSG00000166266/ENSG00000156970/ENSG00000170142/ENSG00000174010/ENSG00000138411/ENSG00000104517/ENSG00000186231/ENSG00000178502/ENSG00000123124/ENSG00000110395/ENSG00000171862/ENSG00000152242/ENSG00000164162/ENSG00000135679/ENSG00000122257/ENSG00000036257/ENSG00000153827/ENSG00000001629/ENSG00000163743/ENSG00000068878/ENSG00000002746/ENSG00000197170/ENSG00000166233/ENSG00000092148…
GO:0090130	tissue migration	221	1.54927	0.00265252	0.0238349	ENSG00000136960/ENSG00000113578/ENSG00000112333/ENSG00000102760/ENSG00000145147/ENSG00000150760/ENSG00000126016/ENSG00000154188/ENSG00000111961/ENSG00000185551/ENSG00000116044/ENSG00000168615/ENSG00000196712/ENSG00000092969/ENSG00000114861/ENSG00000156427/ENSG00000134318/ENSG00000179295/ENSG00000114251/ENSG00000001631/ENSG00000138685/ENSG00000166025/ENSG00000204217/ENSG00000065243/ENSG00000135744…
GO:0032720	negative regulation of tumor necrosis factor production	40	-1.91201	0.0026738	0.0239881	ENSG00000141480/ENSG00000168961/ENSG00000135077/ENSG00000134830/ENSG00000163874/ENSG00000129988/ENSG00000105298/ENSG00000084207/ENSG00000069399/ENSG00000116285/ENSG00000258839/ENSG00000204498/ENSG00000185122/ENSG00000118503/ENSG00000131759/ENSG00000183087/ENSG00000100300
GO:0045017	glycerolipid biosynthetic process	197	1.48016	0.0027027	0.0241503	ENSG00000011405/ENSG00000113578/ENSG00000066468/ENSG00000145675/ENSG00000158815/ENSG00000172954/ENSG00000156427/ENSG00000166225/ENSG00000169047/ENSG00000179295/ENSG00000138685/ENSG00000197563/ENSG00000085719/ENSG00000109452/ENSG00000149311/ENSG00000038210/ENSG00000139163/ENSG00000121879/ENSG00000109458/ENSG00000068078/ENSG00000211456/ENSG00000003987/ENSG00000171862/ENSG00000100330/ENSG00000142892…
GO:0010524	positive regulation of calcium ion transport into cytosol	44	-1.88883	0.00271003	0.0241503	ENSG00000140992/ENSG00000184845/ENSG00000124181/ENSG00000160014/ENSG00000030110/ENSG00000180210/ENSG00000148834/ENSG00000154096/ENSG00000164850/ENSG00000083454/ENSG00000010610/ENSG00000105974/ENSG00000149596/ENSG00000087088/ENSG00000177455/ENSG00000109991/ENSG00000103888/ENSG00000173805
GO:0070265	necrotic cell death	44	-1.79929	0.00271003	0.0241503	ENSG00000221983/ENSG00000127191/ENSG00000150991/ENSG00000170315/ENSG00000068903/ENSG00000087250/ENSG00000127666/ENSG00000105974/ENSG00000168404/ENSG00000087088/ENSG00000125826/ENSG00000116584/ENSG00000125652/ENSG00000140939/ENSG00000100300
GO:1903556	negative regulation of tumor necrosis factor superfamily cytokine production	42	-1.94537	0.00271003	0.0241503	ENSG00000141480/ENSG00000168961/ENSG00000135077/ENSG00000134830/ENSG00000163874/ENSG00000129988/ENSG00000105298/ENSG00000120217/ENSG00000084207/ENSG00000069399/ENSG00000116285/ENSG00000258839/ENSG00000204498/ENSG00000185122/ENSG00000118503/ENSG00000131759/ENSG00000183087/ENSG00000100300
GO:0051054	positive regulation of DNA metabolic process	185	1.4768	0.0027137	0.0241503	ENSG00000101439/ENSG00000146648/ENSG00000153162/ENSG00000169116/ENSG00000102760/ENSG00000112319/ENSG00000163322/ENSG00000080345/ENSG00000116062/ENSG00000020922/ENSG00000117650/ENSG00000149311/ENSG00000012048/ENSG00000181085/ENSG00000133302/ENSG00000135549/ENSG00000085511/ENSG00000100030/ENSG00000128513/ENSG00000136238/ENSG00000133119/ENSG00000129173/ENSG00000165891/ENSG00000104320/ENSG00000131747…
GO:0006120	mitochondrial electron transport, NADH to ubiquinone	45	-2.1086	0.00271739	0.0241503	ENSG00000065518/ENSG00000145494/ENSG00000140990/ENSG00000158864/ENSG00000088682/ENSG00000164258/ENSG00000147684/ENSG00000137806/ENSG00000166136/ENSG00000119421/ENSG00000165264/ENSG00000109390/ENSG00000131495/ENSG00000004779/ENSG00000099795/ENSG00000125356/ENSG00000213619/ENSG00000147123/ENSG00000186010/ENSG00000167792/ENSG00000115286/ENSG00000090266/ENSG00000170906/ENSG00000174886
GO:1904589	regulation of protein import	162	1.57134	0.00276243	0.0245123	ENSG00000146648/ENSG00000153162/ENSG00000106571/ENSG00000095739/ENSG00000155760/ENSG00000145423/ENSG00000154188/ENSG00000039068/ENSG00000145675/ENSG00000135272/ENSG00000107779/ENSG00000196712/ENSG00000047410/ENSG00000196562/ENSG00000157240/ENSG00000101144/ENSG00000166949/ENSG00000082701/ENSG00000109062/ENSG00000104517/ENSG00000114346/ENSG00000168646/ENSG00000108187/ENSG00000127334/ENSG00000018408…
GO:0090280	positive regulation of calcium ion import	47	-1.78965	0.00277008	0.0245376	ENSG00000184845/ENSG00000108691/ENSG00000167723/ENSG00000124181/ENSG00000160014/ENSG00000131981/ENSG00000180210/ENSG00000148834/ENSG00000154096/ENSG00000164850/ENSG00000113262/ENSG00000149596/ENSG00000187688/ENSG00000087088/ENSG00000177455/ENSG00000107562/ENSG00000103888/ENSG00000173805
GO:0042306	regulation of protein import into nucleus	159	1.56209	0.00277393	0.0245376	ENSG00000146648/ENSG00000153162/ENSG00000106571/ENSG00000095739/ENSG00000155760/ENSG00000145423/ENSG00000154188/ENSG00000039068/ENSG00000145675/ENSG00000135272/ENSG00000107779/ENSG00000196712/ENSG00000047410/ENSG00000196562/ENSG00000157240/ENSG00000101144/ENSG00000166949/ENSG00000082701/ENSG00000109062/ENSG00000104517/ENSG00000114346/ENSG00000168646/ENSG00000108187/ENSG00000127334/ENSG00000018408…
GO:0007126	meiotic nuclear division	160	1.57996	0.0027933	0.0246705	ENSG00000133863/ENSG00000163132/ENSG00000066279/ENSG00000116062/ENSG00000020922/ENSG00000148773/ENSG00000114251/ENSG00000162669/ENSG00000275835/ENSG00000149311/ENSG00000108055/ENSG00000196074/ENSG00000113810/ENSG00000144554/ENSG00000136824/ENSG00000062650/ENSG00000197275/ENSG00000077097/ENSG00000121621/ENSG00000196584/ENSG00000072501/ENSG00000182621/ENSG00000187790/ENSG00000138071/ENSG00000163535…
GO:0090501	RNA phosphodiester bond hydrolysis	121	1.53602	0.0028169	0.0248403	ENSG00000100697/ENSG00000165934/ENSG00000179041/ENSG00000123908/ENSG00000125107/ENSG00000204389/ENSG00000198791/ENSG00000198860/ENSG00000083520/ENSG00000147679/ENSG00000111596/ENSG00000120800/ENSG00000174371/ENSG00000100890/ENSG00000123737/ENSG00000113300/ENSG00000172795/ENSG00000138767/ENSG00000139644/ENSG00000132541/ENSG00000136709/ENSG00000154743/ENSG00000124541/ENSG00000147592/ENSG00000116698…
GO:0006354	DNA-templated transcription, elongation	120	1.54765	0.00283286	0.0249037	ENSG00000165417/ENSG00000134371/ENSG00000162664/ENSG00000120533/ENSG00000064313/ENSG00000115750/ENSG00000134480/ENSG00000166477/ENSG00000109911/ENSG00000090061/ENSG00000148835/ENSG00000015171/ENSG00000187325/ENSG00000047315/ENSG00000181555/ENSG00000105849/ENSG00000134058/ENSG00000092201/ENSG00000079134/ENSG00000130699/ENSG00000188342/ENSG00000147133/ENSG00000143498/ENSG00000166012/ENSG00000137054…
GO:0072175	epithelial tube formation	120	1.59186	0.00283286	0.0249037	ENSG00000104290/ENSG00000170561/ENSG00000145423/ENSG00000114446/ENSG00000183691/ENSG00000092969/ENSG00000138182/ENSG00000070018/ENSG00000157240/ENSG00000204852/ENSG00000143869/ENSG00000101144/ENSG00000114251/ENSG00000101752/ENSG00000101109/ENSG00000170549/ENSG00000100644/ENSG00000142875/ENSG00000048342/ENSG00000138802/ENSG00000075275/ENSG00000176887/ENSG00000138771/ENSG00000151151/ENSG00000181555…
GO:0035264	multicellular organism growth	135	1.55188	0.002849	0.0250069	ENSG00000185650/ENSG00000066468/ENSG00000177565/ENSG00000171791/ENSG00000204406/ENSG00000169083/ENSG00000184564/ENSG00000164128/ENSG00000181690/ENSG00000112964/ENSG00000179295/ENSG00000113448/ENSG00000173706/ENSG00000164190/ENSG00000121879/ENSG00000115904/ENSG00000140718/ENSG00000110436/ENSG00000196584/ENSG00000122257/ENSG00000018408/ENSG00000163041/ENSG00000178235/ENSG00000115159/ENSG00000107854…
GO:0033108	mitochondrial respiratory chain complex assembly	78	-2.17319	0.00289855	0.0254026	ENSG00000145494/ENSG00000138495/ENSG00000205138/ENSG00000204922/ENSG00000100347/ENSG00000140990/ENSG00000156170/ENSG00000124608/ENSG00000158864/ENSG00000240230/ENSG00000183978/ENSG00000164258/ENSG00000130159/ENSG00000110074/ENSG00000101247/ENSG00000229833/ENSG00000177646/ENSG00000147684/ENSG00000137806/ENSG00000166136/ENSG00000119421/ENSG00000165264/ENSG00000109390/ENSG00000178057/ENSG00000184076…
GO:0022037	metencephalon development	95	1.63078	0.00291971	0.0255486	ENSG00000069667/ENSG00000135919/ENSG00000128573/ENSG00000171791/ENSG00000198121/ENSG00000105894/ENSG00000115507/ENSG00000070018/ENSG00000173406/ENSG00000179295/ENSG00000150361/ENSG00000183044/ENSG00000152208/ENSG00000162761/ENSG00000117569/ENSG00000146938/ENSG00000138668/ENSG00000165240/ENSG00000111783/ENSG00000103494/ENSG00000138802/ENSG00000118193/ENSG00000133026/ENSG00000084676/ENSG00000128602…
GO:0042775	mitochondrial ATP synthesis coupled electron transport	76	-2.30028	0.00293255	0.0256215	ENSG00000065518/ENSG00000145494/ENSG00000233954/ENSG00000204922/ENSG00000140990/ENSG00000164405/ENSG00000158864/ENSG00000115944/ENSG00000088682/ENSG00000135940/ENSG00000164258/ENSG00000147684/ENSG00000137806/ENSG00000166136/ENSG00000179091/ENSG00000131143/ENSG00000131055/ENSG00000127540/ENSG00000119421/ENSG00000165264/ENSG00000109390/ENSG00000184076/ENSG00000010256/ENSG00000131495/ENSG00000004779…
GO:0032507	maintenance of protein location in cell	90	-1.6051	0.00294118	0.0256574	ENSG00000142208/ENSG00000135506/ENSG00000160949/ENSG00000006747/ENSG00000146232/ENSG00000158164/ENSG00000105737/ENSG00000069399/ENSG00000205542/ENSG00000140464/ENSG00000101997/ENSG00000102931/ENSG00000010610/ENSG00000105974/ENSG00000113758/ENSG00000204498/ENSG00000213465/ENSG00000142405/ENSG00000125735/ENSG00000126351/ENSG00000034510/ENSG00000173801/ENSG00000079999/ENSG00000160460/ENSG00000247596…
GO:0008543	fibroblast growth factor receptor signaling pathway	106	1.58533	0.00295858	0.0256908	ENSG00000113578/ENSG00000066468/ENSG00000166068/ENSG00000011201/ENSG00000196159/ENSG00000183691/ENSG00000158815/ENSG00000196562/ENSG00000156427/ENSG00000166225/ENSG00000179295/ENSG00000114251/ENSG00000138685/ENSG00000125848/ENSG00000068078/ENSG00000110395/ENSG00000185070/ENSG00000100030/ENSG00000140575/ENSG00000114279/ENSG00000047315/ENSG00000166037/ENSG00000107290/ENSG00000188342/ENSG00000124813…
GO:0016202	regulation of striated muscle tissue development	106	1.58345	0.00295858	0.0256908	ENSG00000152661/ENSG00000138795/ENSG00000066468/ENSG00000132356/ENSG00000171791/ENSG00000125845/ENSG00000117724/ENSG00000183691/ENSG00000107779/ENSG00000169946/ENSG00000064309/ENSG00000081189/ENSG00000174738/ENSG00000186260/ENSG00000166949/ENSG00000145794/ENSG00000138685/ENSG00000171862/ENSG00000151320/ENSG00000110693/ENSG00000171100/ENSG00000069702/ENSG00000125266/ENSG00000178568/ENSG00000118260…
GO:0042773	ATP synthesis coupled electron transport	77	-2.28369	0.00295858	0.0256908	ENSG00000065518/ENSG00000145494/ENSG00000233954/ENSG00000204922/ENSG00000140990/ENSG00000164405/ENSG00000158864/ENSG00000115944/ENSG00000088682/ENSG00000135940/ENSG00000164258/ENSG00000147684/ENSG00000137806/ENSG00000166136/ENSG00000179091/ENSG00000131143/ENSG00000131055/ENSG00000127540/ENSG00000119421/ENSG00000165264/ENSG00000109390/ENSG00000184076/ENSG00000010256/ENSG00000131495/ENSG00000004779…
GO:0022904	respiratory electron transport chain	92	-2.16228	0.00296736	0.0257277	ENSG00000204922/ENSG00000140990/ENSG00000164405/ENSG00000158864/ENSG00000115944/ENSG00000088682/ENSG00000135940/ENSG00000164258/ENSG00000147684/ENSG00000137806/ENSG00000166136/ENSG00000179091/ENSG00000131143/ENSG00000131055/ENSG00000127540/ENSG00000119421/ENSG00000165264/ENSG00000117118/ENSG00000109390/ENSG00000184076/ENSG00000010256/ENSG00000131495/ENSG00000004779/ENSG00000099795/ENSG00000102125…
GO:0001841	neural tube formation	99	1.62651	0.00298954	0.0258404	ENSG00000104290/ENSG00000145423/ENSG00000114446/ENSG00000183691/ENSG00000092969/ENSG00000138182/ENSG00000070018/ENSG00000157240/ENSG00000204852/ENSG00000143869/ENSG00000101144/ENSG00000114251/ENSG00000101752/ENSG00000101109/ENSG00000100644/ENSG00000142875/ENSG00000048342/ENSG00000138802/ENSG00000075275/ENSG00000176887/ENSG00000138771/ENSG00000151151/ENSG00000181555/ENSG00000204138/ENSG00000104375…
GO:0044774	mitotic DNA integrity checkpoint	102	1.64831	0.00298954	0.0258404	ENSG00000102760/ENSG00000020922/ENSG00000163781/ENSG00000197299/ENSG00000125107/ENSG00000149311/ENSG00000133302/ENSG00000198791/ENSG00000253729/ENSG00000077097/ENSG00000135679/ENSG00000111596/ENSG00000159593/ENSG00000100393/ENSG00000165891/ENSG00000104320/ENSG00000113300/ENSG00000131747/ENSG00000138767/ENSG00000114670/ENSG00000114126/ENSG00000140525/ENSG00000181163/ENSG00000198176/ENSG00000095002…
GO:0006282	regulation of DNA repair	77	1.66898	0.00301205	0.0258404	ENSG00000146648/ENSG00000133863/ENSG00000112319/ENSG00000163322/ENSG00000080345/ENSG00000182263/ENSG00000104517/ENSG00000012048/ENSG00000133302/ENSG00000124795/ENSG00000168646/ENSG00000162607/ENSG00000153827/ENSG00000163605/ENSG00000166439/ENSG00000127311/ENSG00000158019/ENSG00000198585/ENSG00000111247/ENSG00000132436/ENSG00000244687/ENSG00000170430/ENSG00000189403/ENSG00000004487/ENSG00000051341…
GO:0018107	peptidyl-threonine phosphorylation	77	1.60041	0.00301205	0.0258404	ENSG00000166068/ENSG00000064393/ENSG00000171791/ENSG00000104312/ENSG00000196632/ENSG00000145349/ENSG00000110422/ENSG00000101144/ENSG00000060237/ENSG00000114251/ENSG00000082701/ENSG00000133048/ENSG00000165730/ENSG00000100030/ENSG00000100749/ENSG00000135932/ENSG00000148498/ENSG00000106799/ENSG00000157540/ENSG00000198369/ENSG00000107643/ENSG00000147133/ENSG00000267534/ENSG00000164715/ENSG00000138798…
GO:0030038	contractile actin filament bundle assembly	77	1.59034	0.00301205	0.0258404	ENSG00000102760/ENSG00000145675/ENSG00000198121/ENSG00000170989/ENSG00000158528/ENSG00000134318/ENSG00000166949/ENSG00000116127/ENSG00000175175/ENSG00000136238/ENSG00000079691/ENSG00000036257/ENSG00000131626/ENSG00000156735/ENSG00000165694/ENSG00000106799/ENSG00000157764/ENSG00000088756/ENSG00000124145/ENSG00000067560/ENSG00000125863/ENSG00000082781
GO:0043149	stress fiber assembly	77	1.59034	0.00301205	0.0258404	ENSG00000102760/ENSG00000145675/ENSG00000198121/ENSG00000170989/ENSG00000158528/ENSG00000134318/ENSG00000166949/ENSG00000116127/ENSG00000175175/ENSG00000136238/ENSG00000079691/ENSG00000036257/ENSG00000131626/ENSG00000156735/ENSG00000165694/ENSG00000106799/ENSG00000157764/ENSG00000088756/ENSG00000124145/ENSG00000067560/ENSG00000125863/ENSG00000082781
GO:1904591	positive regulation of protein import	90	1.61603	0.00302115	0.0258404	ENSG00000146648/ENSG00000153162/ENSG00000106571/ENSG00000095739/ENSG00000145423/ENSG00000039068/ENSG00000145675/ENSG00000107779/ENSG00000047410/ENSG00000196562/ENSG00000166949/ENSG00000104517/ENSG00000114346/ENSG00000107104/ENSG00000157110/ENSG00000151320/ENSG00000178568/ENSG00000065150/ENSG00000106799/ENSG00000128602/ENSG00000138814/ENSG00000125686/ENSG00000088888/ENSG00000067560/ENSG00000096968…
GO:0021549	cerebellum development	86	1.59875	0.00302572	0.0258404	ENSG00000069667/ENSG00000135919/ENSG00000128573/ENSG00000198121/ENSG00000105894/ENSG00000070018/ENSG00000173406/ENSG00000179295/ENSG00000150361/ENSG00000183044/ENSG00000152208/ENSG00000162761/ENSG00000117569/ENSG00000146938/ENSG00000138668/ENSG00000165240/ENSG00000111783/ENSG00000103494/ENSG00000118193/ENSG00000133026/ENSG00000084676/ENSG00000128602/ENSG00000095139/ENSG00000177463/ENSG00000157087…
GO:1902600	hydrogen ion transmembrane transport	104	-1.77015	0.0030303	0.0258404	ENSG00000233954/ENSG00000171130/ENSG00000164405/ENSG00000180251/ENSG00000115944/ENSG00000135390/ENSG00000123643/ENSG00000135940/ENSG00000105675/ENSG00000185633/ENSG00000110955/ENSG00000110719/ENSG00000131143/ENSG00000160471/ENSG00000131055/ENSG00000071553/ENSG00000127540/ENSG00000186335/ENSG00000047249/ENSG00000075399/ENSG00000250565/ENSG00000184076/ENSG00000154518/ENSG00000010256/ENSG00000111775…
GO:0070252	actin-mediated cell contraction	85	1.58261	0.0030349	0.0258404	ENSG00000152661/ENSG00000198947/ENSG00000145349/ENSG00000153956/ENSG00000113448/ENSG00000182963/ENSG00000123700/ENSG00000077522/ENSG00000116030/ENSG00000166257/ENSG00000113569/ENSG00000026025/ENSG00000046604/ENSG00000114279/ENSG00000213853/ENSG00000134755/ENSG00000115109/ENSG00000075142/ENSG00000198626/ENSG00000197702/ENSG00000143549/ENSG00000167460/ENSG00000184588
GO:0007043	cell-cell junction assembly	88	1.61431	0.00303951	0.0258404	ENSG00000152661/ENSG00000104067/ENSG00000124171/ENSG00000115808/ENSG00000134318/ENSG00000174607/ENSG00000072415/ENSG00000182963/ENSG00000082397/ENSG00000065243/ENSG00000135744/ENSG00000173706/ENSG00000114346/ENSG00000134982/ENSG00000163558/ENSG00000075711/ENSG00000144283/ENSG00000197822/ENSG00000148498/ENSG00000147649/ENSG00000178184/ENSG00000044115/ENSG00000144061/ENSG00000132849/ENSG00000150054…
GO:0042303	molting cycle	89	1.60145	0.00303951	0.0258404	ENSG00000146648/ENSG00000104290/ENSG00000125285/ENSG00000164066/ENSG00000066468/ENSG00000171791/ENSG00000162601/ENSG00000092969/ENSG00000139292/ENSG00000127863/ENSG00000154856/ENSG00000164190/ENSG00000115904/ENSG00000165240/ENSG00000134852/ENSG00000075275/ENSG00000205213/ENSG00000171243/ENSG00000128602/ENSG00000168214/ENSG00000151748/ENSG00000162738/ENSG00000115461
GO:0042633	hair cycle	89	1.60145	0.00303951	0.0258404	ENSG00000146648/ENSG00000104290/ENSG00000125285/ENSG00000164066/ENSG00000066468/ENSG00000171791/ENSG00000162601/ENSG00000092969/ENSG00000139292/ENSG00000127863/ENSG00000154856/ENSG00000164190/ENSG00000115904/ENSG00000165240/ENSG00000134852/ENSG00000075275/ENSG00000205213/ENSG00000171243/ENSG00000128602/ENSG00000168214/ENSG00000151748/ENSG00000162738/ENSG00000115461
GO:0045069	regulation of viral genome replication	78	1.58299	0.00304414	0.0258411	ENSG00000171791/ENSG00000055332/ENSG00000215301/ENSG00000166801/ENSG00000069275/ENSG00000065243/ENSG00000163565/ENSG00000185745/ENSG00000090061/ENSG00000047188/ENSG00000131747/ENSG00000124214/ENSG00000070756/ENSG00000074696/ENSG00000117707/ENSG00000148175/ENSG00000185201/ENSG00000102081/ENSG00000145901/ENSG00000088888/ENSG00000155506/ENSG00000185345/ENSG00000101558/ENSG00000096063/ENSG00000128829…
GO:0051817	modification of morphology or physiology of other organism involved in symbiotic interaction	83	1.60333	0.00307692	0.0260804	ENSG00000138795/ENSG00000064393/ENSG00000084093/ENSG00000185591/ENSG00000055332/ENSG00000102753/ENSG00000153922/ENSG00000166949/ENSG00000069275/ENSG00000186432/ENSG00000130203/ENSG00000138448/ENSG00000108424/ENSG00000173402/ENSG00000100393/ENSG00000100603/ENSG00000090061/ENSG00000047188/ENSG00000165416/ENSG00000121864/ENSG00000140538/ENSG00000123595/ENSG00000196911/ENSG00000148175/ENSG00000120948…
GO:0022900	electron transport chain	94	-2.11035	0.00308642	0.0261219	ENSG00000204922/ENSG00000140990/ENSG00000164405/ENSG00000158864/ENSG00000115944/ENSG00000088682/ENSG00000135940/ENSG00000164258/ENSG00000147684/ENSG00000137806/ENSG00000166136/ENSG00000179091/ENSG00000131143/ENSG00000131055/ENSG00000127540/ENSG00000119421/ENSG00000165264/ENSG00000117118/ENSG00000109390/ENSG00000184076/ENSG00000010256/ENSG00000131495/ENSG00000004779/ENSG00000099795/ENSG00000102125…
GO:0045185	maintenance of protein location	97	-1.58828	0.00310559	0.026245	ENSG00000142208/ENSG00000135506/ENSG00000160949/ENSG00000006747/ENSG00000146232/ENSG00000158164/ENSG00000049323/ENSG00000179284/ENSG00000105737/ENSG00000158747/ENSG00000069399/ENSG00000205542/ENSG00000140464/ENSG00000101997/ENSG00000102931/ENSG00000010610/ENSG00000105974/ENSG00000113758/ENSG00000204498/ENSG00000213465/ENSG00000142405/ENSG00000125735/ENSG00000126351/ENSG00000034510/ENSG00000173801…
GO:0050000	chromosome localization	64	1.69094	0.00312012	0.0262774	ENSG00000163611/ENSG00000117724/ENSG00000179041/ENSG00000138778/ENSG00000149311/ENSG00000126787/ENSG00000085415/ENSG00000083535/ENSG00000121621/ENSG00000198824/ENSG00000040275/ENSG00000108424/ENSG00000036257/ENSG00000138071/ENSG00000118193/ENSG00000147601/ENSG00000094880/ENSG00000083937/ENSG00000119541/ENSG00000155816/ENSG00000031691/ENSG00000086827/ENSG00000142945/ENSG00000072864/ENSG00000101447…
GO:0051303	establishment of chromosome localization	63	1.70477	0.00312989	0.0262774	ENSG00000163611/ENSG00000117724/ENSG00000179041/ENSG00000138778/ENSG00000149311/ENSG00000126787/ENSG00000085415/ENSG00000083535/ENSG00000121621/ENSG00000198824/ENSG00000040275/ENSG00000108424/ENSG00000036257/ENSG00000138071/ENSG00000118193/ENSG00000147601/ENSG00000094880/ENSG00000083937/ENSG00000119541/ENSG00000155816/ENSG00000031691/ENSG00000086827/ENSG00000142945/ENSG00000072864/ENSG00000101447…
GO:1900006	positive regulation of dendrite development	62	1.6586	0.00312989	0.0262774	ENSG00000106460/ENSG00000196083/ENSG00000198121/ENSG00000158528/ENSG00000101144/ENSG00000130779/ENSG00000130203/ENSG00000153707/ENSG00000198836/ENSG00000069956/ENSG00000140575/ENSG00000135387/ENSG00000157193/ENSG00000110888/ENSG00000080371/ENSG00000116106/ENSG00000124333/ENSG00000102081/ENSG00000107864/ENSG00000257923/ENSG00000174989/ENSG00000139233/ENSG00000008086/ENSG00000169760/ENSG00000106078…
GO:0051306	mitotic sister chromatid separation	48	1.6306	0.00314961	0.0262774	ENSG00000117724/ENSG00000047410/ENSG00000156970/ENSG00000112742/ENSG00000138778/ENSG00000149311/ENSG00000126787/ENSG00000134982/ENSG00000164162/ENSG00000036257/ENSG00000070770/ENSG00000094804/ENSG00000010244/ENSG00000139687/ENSG00000094880/ENSG00000004897/ENSG00000156831/ENSG00000101266/ENSG00000169679/ENSG00000176386/ENSG00000086827/ENSG00000080986/ENSG00000178295/ENSG00000119408/ENSG00000128789
GO:0043392	negative regulation of DNA binding	43	1.73238	0.00315457	0.0262774	ENSG00000138795/ENSG00000163132/ENSG00000117650/ENSG00000197372/ENSG00000116030/ENSG00000163565/ENSG00000169375/ENSG00000148143/ENSG00000112559/ENSG00000176887/ENSG00000128602/ENSG00000075142/ENSG00000130956/ENSG00000173714/ENSG00000096968/ENSG00000115738/ENSG00000067066/ENSG00000004487/ENSG00000196591/ENSG00000048649/ENSG00000149948/ENSG00000173273/ENSG00000120149
GO:0008333	endosome to lysosome transport	42	1.69543	0.00315956	0.0262774	ENSG00000168172/ENSG00000206418/ENSG00000143669/ENSG00000104497/ENSG00000171100/ENSG00000006715/ENSG00000126775/ENSG00000100281/ENSG00000083937/ENSG00000137177/ENSG00000124333/ENSG00000136021/ENSG00000134709/ENSG00000119541/ENSG00000075785/ENSG00000115561/ENSG00000143376/ENSG00000134243
GO:0030071	regulation of mitotic metaphase/anaphase transition	44	1.68394	0.00315956	0.0262774	ENSG00000117724/ENSG00000047410/ENSG00000156970/ENSG00000112742/ENSG00000138778/ENSG00000149311/ENSG00000126787/ENSG00000134982/ENSG00000164162/ENSG00000036257/ENSG00000070770/ENSG00000094804/ENSG00000010244/ENSG00000139687/ENSG00000094880/ENSG00000156831/ENSG00000101266/ENSG00000169679/ENSG00000176386/ENSG00000086827/ENSG00000080986/ENSG00000178295/ENSG00000119408/ENSG00000128789/ENSG00000134057…
GO:0034502	protein localization to chromosome	61	1.65935	0.00315956	0.0262774	ENSG00000133863/ENSG00000156970/ENSG00000133302/ENSG00000062650/ENSG00000198824/ENSG00000040275/ENSG00000128513/ENSG00000147601/ENSG00000107854/ENSG00000139687/ENSG00000139618/ENSG00000102974/ENSG00000085224/ENSG00000172167/ENSG00000171320/ENSG00000137812/ENSG00000031691/ENSG00000164754/ENSG00000175054/ENSG00000086827/ENSG00000113648/ENSG00000163938/ENSG00000177602/ENSG00000170312/ENSG00000173273…
GO:0061035	regulation of cartilage development	61	1.70117	0.00315956	0.0262774	ENSG00000153162/ENSG00000106571/ENSG00000178573/ENSG00000134532/ENSG00000104447/ENSG00000125845/ENSG00000183691/ENSG00000138696/ENSG00000092969/ENSG00000156427/ENSG00000166949/ENSG00000114251/ENSG00000204217/ENSG00000168646/ENSG00000110693/ENSG00000090863/ENSG00000115380/ENSG00000106799/ENSG00000183688/ENSG00000143816/ENSG00000124813
GO:1902099	regulation of metaphase/anaphase transition of cell cycle	44	1.68394	0.00315956	0.0262774	ENSG00000117724/ENSG00000047410/ENSG00000156970/ENSG00000112742/ENSG00000138778/ENSG00000149311/ENSG00000126787/ENSG00000134982/ENSG00000164162/ENSG00000036257/ENSG00000070770/ENSG00000094804/ENSG00000010244/ENSG00000139687/ENSG00000094880/ENSG00000156831/ENSG00000101266/ENSG00000169679/ENSG00000176386/ENSG00000086827/ENSG00000080986/ENSG00000178295/ENSG00000119408/ENSG00000128789/ENSG00000134057…
GO:0061371	determination of heart left/right asymmetry	59	1.65581	0.00316456	0.0262774	ENSG00000152661/ENSG00000114446/ENSG00000147869/ENSG00000081189/ENSG00000156925/ENSG00000166949/ENSG00000114251/ENSG00000101752/ENSG00000145075/ENSG00000100644/ENSG00000169379/ENSG00000128602/ENSG00000162738/ENSG00000107831/ENSG00000118762/ENSG00000123473/ENSG00000125863/ENSG00000086598/ENSG00000136169/ENSG00000168014/ENSG00000080815/ENSG00000138686/ENSG00000163513/ENSG00000154099/ENSG00000113971…
GO:0006378	mRNA polyadenylation	39	1.71185	0.00316957	0.0262774	ENSG00000165934/ENSG00000134371/ENSG00000100722/ENSG00000111605/ENSG00000090060/ENSG00000166477/ENSG00000115421/ENSG00000155827/ENSG00000070756/ENSG00000168710/ENSG00000107951/ENSG00000107864/ENSG00000167005/ENSG00000165494/ENSG00000006712/ENSG00000142192/ENSG00000101138/ENSG00000138035/ENSG00000176102/ENSG00000198730/ENSG00000160075/ENSG00000204356/ENSG00000172409/ENSG00000119203/ENSG00000132463…
GO:0007223	Wnt signaling pathway, calcium modulating pathway	38	1.71687	0.00316957	0.0262774	ENSG00000138795/ENSG00000148737/ENSG00000104290/ENSG00000092847/ENSG00000100354/ENSG00000123908/ENSG00000114251/ENSG00000090905/ENSG00000126070/ENSG00000182621/ENSG00000135341/ENSG00000134698/ENSG00000138814
GO:0010828	positive regulation of glucose transport	40	1.72692	0.00318471	0.0262878	ENSG00000145675/ENSG00000116044/ENSG00000169047/ENSG00000116473/ENSG00000119729/ENSG00000179295/ENSG00000128989/ENSG00000135744/ENSG00000091039/ENSG00000163558/ENSG00000147257/ENSG00000110436/ENSG00000119508
GO:0031055	chromatin remodeling at centromere	40	1.74304	0.00318471	0.0262878	ENSG00000129534/ENSG00000145241/ENSG00000119969/ENSG00000142856/ENSG00000166451/ENSG00000102384/ENSG00000123219/ENSG00000163041/ENSG00000151725/ENSG00000153147/ENSG00000153044/ENSG00000181163/ENSG00000162521/ENSG00000120334/ENSG00000137812/ENSG00000031691
GO:0043631	RNA polyadenylation	40	1.73561	0.00318471	0.0262878	ENSG00000165934/ENSG00000134371/ENSG00000100722/ENSG00000111605/ENSG00000090060/ENSG00000166477/ENSG00000115421/ENSG00000155827/ENSG00000070756/ENSG00000168710/ENSG00000107951/ENSG00000107864/ENSG00000164329/ENSG00000167005/ENSG00000165494/ENSG00000006712/ENSG00000142192/ENSG00000101138/ENSG00000138035/ENSG00000176102/ENSG00000198730/ENSG00000160075/ENSG00000204356/ENSG00000172409/ENSG00000119203…
GO:0001824	blastocyst development	60	1.62053	0.00318979	0.0262915	ENSG00000104067/ENSG00000136603/ENSG00000117650/ENSG00000138336/ENSG00000111596/ENSG00000036257/ENSG00000131023/ENSG00000104320/ENSG00000126524/ENSG00000106799/ENSG00000150457/ENSG00000132780/ENSG00000146918/ENSG00000152944/ENSG00000139618/ENSG00000163508/ENSG00000101773/ENSG00000147536/ENSG00000172845/ENSG00000129562/ENSG00000137413/ENSG00000083093/ENSG00000198783
GO:0046847	filopodium assembly	54	1.67599	0.00319489	0.0262953	ENSG00000158528/ENSG00000106299/ENSG00000182957/ENSG00000119729/ENSG00000150625/ENSG00000139132/ENSG00000144566/ENSG00000145555/ENSG00000092820/ENSG00000117598/ENSG00000106799/ENSG00000167614/ENSG00000102081/ENSG00000267534/ENSG00000197959/ENSG00000169760/ENSG00000154783/ENSG00000137942/ENSG00000171943/ENSG00000101040
GO:0001947	heart looping	55	1.65186	0.00320513	0.0263414	ENSG00000152661/ENSG00000114446/ENSG00000081189/ENSG00000156925/ENSG00000166949/ENSG00000114251/ENSG00000101752/ENSG00000145075/ENSG00000100644/ENSG00000169379/ENSG00000128602/ENSG00000162738/ENSG00000107831/ENSG00000118762/ENSG00000123473/ENSG00000125863/ENSG00000086598/ENSG00000136169/ENSG00000168014/ENSG00000080815/ENSG00000138686/ENSG00000163513/ENSG00000154099/ENSG00000113971/ENSG00000154342…
GO:0006119	oxidative phosphorylation	96	-1.99888	0.00321543	0.0263879	ENSG00000145494/ENSG00000009950/ENSG00000233954/ENSG00000204922/ENSG00000140990/ENSG00000164405/ENSG00000158864/ENSG00000115944/ENSG00000088682/ENSG00000135940/ENSG00000164258/ENSG00000162398/ENSG00000147684/ENSG00000137806/ENSG00000248746/ENSG00000166136/ENSG00000179091/ENSG00000131143/ENSG00000131055/ENSG00000127540/ENSG00000179271/ENSG00000119421/ENSG00000165264/ENSG00000109390/ENSG00000184076…
GO:0031050	dsRNA fragmentation	31	1.74662	0.00326264	0.0266215	ENSG00000146648/ENSG00000100697/ENSG00000092847/ENSG00000123908/ENSG00000166949/ENSG00000134744/ENSG00000126070/ENSG00000175387/ENSG00000134698/ENSG00000169032/ENSG00000122566/ENSG00000135900/ENSG00000141027/ENSG00000160710/ENSG00000187772/ENSG00000170365/ENSG00000113360/ENSG00000180228
GO:0044786	cell cycle DNA replication	34	1.8272	0.00326264	0.0266215	ENSG00000101972/ENSG00000276644/ENSG00000020922/ENSG00000108055/ENSG00000072501/ENSG00000129173/ENSG00000163904/ENSG00000165891/ENSG00000147601/ENSG00000163950/ENSG00000093009/ENSG00000085224/ENSG00000075131/ENSG00000135336/ENSG00000198783/ENSG00000138346/ENSG00000159147/ENSG00000132604
GO:0045022	early endosome to late endosome transport	34	1.83237	0.00326264	0.0266215	ENSG00000168172/ENSG00000137710/ENSG00000104497/ENSG00000100030/ENSG00000112335/ENSG00000147065/ENSG00000213853/ENSG00000144566/ENSG00000138246/ENSG00000102189/ENSG00000092820/ENSG00000080371/ENSG00000078142/ENSG00000134709/ENSG00000087053/ENSG00000169032/ENSG00000164715/ENSG00000089177/ENSG00000075785/ENSG00000115561/ENSG00000153071
GO:0070918	production of small RNA involved in gene silencing by RNA	31	1.74662	0.00326264	0.0266215	ENSG00000146648/ENSG00000100697/ENSG00000092847/ENSG00000123908/ENSG00000166949/ENSG00000134744/ENSG00000126070/ENSG00000175387/ENSG00000134698/ENSG00000169032/ENSG00000122566/ENSG00000135900/ENSG00000141027/ENSG00000160710/ENSG00000187772/ENSG00000170365/ENSG00000113360/ENSG00000180228
GO:0006623	protein targeting to vacuole	32	1.82779	0.00327869	0.026714	ENSG00000197969/ENSG00000132842/ENSG00000104497/ENSG00000135968/ENSG00000039319/ENSG00000100568/ENSG00000153339/ENSG00000006715/ENSG00000129003/ENSG00000108433/ENSG00000124333/ENSG00000196455/ENSG00000266412/ENSG00000136100/ENSG00000138760/ENSG00000198742/ENSG00000151532/ENSG00000075785/ENSG00000185009
GO:0097529	myeloid leukocyte migration	125	-1.63806	0.00328947	0.0267635	ENSG00000197405/ENSG00000169344/ENSG00000106538/ENSG00000157404/ENSG00000186111/ENSG00000170890/ENSG00000127129/ENSG00000160593/ENSG00000134830/ENSG00000119535/ENSG00000035664/ENSG00000163702/ENSG00000129988/ENSG00000108691/ENSG00000137077/ENSG00000121053/ENSG00000275152/ENSG00000160255/ENSG00000106366/ENSG00000163823/ENSG00000158869/ENSG00000168329/ENSG00000110944/ENSG00000166923/ENSG00000136999…
GO:0002526	acute inflammatory response	115	-1.62839	0.00331126	0.0269022	ENSG00000013725/ENSG00000114026/ENSG00000134830/ENSG00000162711/ENSG00000175899/ENSG00000148344/ENSG00000164344/ENSG00000129988/ENSG00000109072/ENSG00000164509/ENSG00000196689/ENSG00000188313/ENSG00000158869/ENSG00000084207/ENSG00000197561/ENSG00000140795/ENSG00000105697/ENSG00000167711/ENSG00000180210/ENSG00000100263/ENSG00000126759/ENSG00000115414/ENSG00000197471/ENSG00000141655/ENSG00000060566…
GO:0003203	endocardial cushion morphogenesis	29	1.75641	0.00332779	0.0269979	ENSG00000163132/ENSG00000125845/ENSG00000183691/ENSG00000107779/ENSG00000092969/ENSG00000101144/ENSG00000135679/ENSG00000163909/ENSG00000106799/ENSG00000168214/ENSG00000107831/ENSG00000016082
GO:0008277	regulation of G-protein coupled receptor protein signaling pathway	122	-1.90787	0.00337838	0.0273692	ENSG00000108819/ENSG00000132518/ENSG00000176533/ENSG00000138835/ENSG00000185974/ENSG00000160014/ENSG00000148926/ENSG00000196839/ENSG00000132329/ENSG00000114124/ENSG00000102858/ENSG00000147509/ENSG00000131477/ENSG00000167754/ENSG00000198055/ENSG00000079805/ENSG00000108370/ENSG00000185527/ENSG00000112599/ENSG00000180210/ENSG00000132915/ENSG00000183775/ENSG00000108262/ENSG00000099864/ENSG00000164850…
GO:0031440	regulation of mRNA 3'-end processing	20	1.84718	0.00340716	0.0274926	ENSG00000185650/ENSG00000138376/ENSG00000134371/ENSG00000100722/ENSG00000090060/ENSG00000166477/ENSG00000155827/ENSG00000168710/ENSG00000107864/ENSG00000006712/ENSG00000136937/ENSG00000198730/ENSG00000204356/ENSG00000134057/ENSG00000114503/ENSG00000129315
GO:0050779	RNA destabilization	20	1.88275	0.00340716	0.0274926	ENSG00000185650/ENSG00000135870/ENSG00000152518/ENSG00000112531/ENSG00000125944/ENSG00000134644/ENSG00000138668/ENSG00000138767/ENSG00000145388/ENSG00000107864/ENSG00000088247
GO:0032332	positive regulation of chondrocyte differentiation	19	1.86713	0.00341297	0.0274926	ENSG00000153162/ENSG00000106571/ENSG00000134532/ENSG00000138696/ENSG00000156427/ENSG00000166949/ENSG00000110693/ENSG00000124813
GO:0060039	pericardium development	19	1.79998	0.00341297	0.0274926	ENSG00000125845/ENSG00000070018/ENSG00000101144/ENSG00000166949/ENSG00000114251/ENSG00000173706/ENSG00000125848/ENSG00000115904/ENSG00000103494/ENSG00000181555/ENSG00000175387
GO:0003351	epithelial cilium movement	18	1.83932	0.0034188	0.0275005	ENSG00000064199/ENSG00000080298/ENSG00000112981/ENSG00000129295/ENSG00000145075/ENSG00000155761/ENSG00000046651
GO:0021542	dentate gyrus development	16	1.84074	0.00345423	0.0275305	ENSG00000138795/ENSG00000112333/ENSG00000170370/ENSG00000081189/ENSG00000162761/ENSG00000171862/ENSG00000105810/ENSG00000128602/ENSG00000117707
GO:0007063	regulation of sister chromatid cohesion	17	1.86973	0.0034662	0.0275305	ENSG00000198887/ENSG00000133302/ENSG00000168646/ENSG00000062650/ENSG00000116560/ENSG00000139687/ENSG00000102974/ENSG00000156831/ENSG00000085224/ENSG00000169679/ENSG00000113648/ENSG00000173273/ENSG00000119906
GO:0010566	regulation of ketone biosynthetic process	11	1.79509	0.0034662	0.0275305	ENSG00000153162/ENSG00000125845/ENSG00000084093/ENSG00000050165/ENSG00000120738/ENSG00000109819/ENSG00000132423/ENSG00000196139
GO:0042759	long-chain fatty acid biosynthetic process	11	1.77795	0.0034662	0.0275305	ENSG00000123560/ENSG00000112531/ENSG00000145284/ENSG00000099194/ENSG00000197535
GO:0044381	glucose import in response to insulin stimulus	17	1.82221	0.0034662	0.0275305	ENSG00000132356/ENSG00000145675/ENSG00000169047/ENSG00000179295/ENSG00000135744/ENSG00000091039
GO:0044827	modulation by host of viral genome replication	11	1.7985	0.0034662	0.0275305	ENSG00000069275/ENSG00000090061/ENSG00000047188/ENSG00000148175/ENSG00000102081/ENSG00000185345/ENSG00000101558/ENSG00000128829
GO:1903830	magnesium ion transmembrane transport	17	1.82833	0.0034662	0.0275305	ENSG00000163293/ENSG00000133065/ENSG00000102158/ENSG00000136052/ENSG00000170113/ENSG00000169446/ENSG00000001461/ENSG00000104723/ENSG00000186908/ENSG00000124532/ENSG00000177054
GO:2000036	regulation of stem cell population maintenance	17	1.80855	0.0034662	0.0275305	ENSG00000137693/ENSG00000101144/ENSG00000125107/ENSG00000111596/ENSG00000128602/ENSG00000151748/ENSG00000149948/ENSG00000066044/ENSG00000115548/ENSG00000075891
GO:2001273	regulation of glucose import in response to insulin stimulus	17	1.82221	0.0034662	0.0275305	ENSG00000132356/ENSG00000145675/ENSG00000169047/ENSG00000179295/ENSG00000135744/ENSG00000091039
GO:0021794	thalamus development	15	1.83165	0.00348432	0.0275305	ENSG00000165186/ENSG00000105894/ENSG00000070018/ENSG00000171956/ENSG00000174469/ENSG00000205927/ENSG00000128602
GO:0035988	chondrocyte proliferation	12	1.718	0.0034904	0.0275305	ENSG00000138696/ENSG00000204217/ENSG00000156103/ENSG00000162733/ENSG00000068078
GO:0036159	inner dynein arm assembly	12	1.79525	0.0034904	0.0275305	ENSG00000118997/ENSG00000129295/ENSG00000145075/ENSG00000164818/ENSG00000256061/ENSG00000092850/ENSG00000163885/ENSG00000154099
GO:0060707	trophoblast giant cell differentiation	12	1.72758	0.0034904	0.0275305	ENSG00000185551/ENSG00000142731/ENSG00000129173/ENSG00000112559/ENSG00000163904/ENSG00000165891
GO:1901201	regulation of extracellular matrix assembly	12	1.76355	0.0034904	0.0275305	ENSG00000102760/ENSG00000169604/ENSG00000166949/ENSG00000135744/ENSG00000173402
GO:0051589	negative regulation of neurotransmitter transport	14	1.79275	0.00350877	0.027554	ENSG00000158528/ENSG00000196712/ENSG00000127314/ENSG00000116473/ENSG00000046653/ENSG00000170385/ENSG00000157764/ENSG00000102081/ENSG00000132718/ENSG00000185345
GO:0072657	protein localization to membrane	468	1.34782	0.00351288	0.027554	ENSG00000146648/ENSG00000067167/ENSG00000039068/ENSG00000145675/ENSG00000171791/ENSG00000132294/ENSG00000163485/ENSG00000196632/ENSG00000105894/ENSG00000070018/ENSG00000143514/ENSG00000169083/ENSG00000163818/ENSG00000166128/ENSG00000134318/ENSG00000109756/ENSG00000119729/ENSG00000154310/ENSG00000158987/ENSG00000072415/ENSG00000137710/ENSG00000082397/ENSG00000109062/ENSG00000130779/ENSG00000130203…
GO:0050911	detection of chemical stimulus involved in sensory perception of smell	161	-1.80104	0.00352113	0.027554	ENSG00000170929/ENSG00000182070/ENSG00000159961/ENSG00000173285/ENSG00000196266/ENSG00000205495/ENSG00000172365/ENSG00000168158/ENSG00000172150/ENSG00000165204/ENSG00000196242/ENSG00000204688/ENSG00000185372/ENSG00000141194/ENSG00000196071/ENSG00000197532/ENSG00000185385/ENSG00000258083/ENSG00000176925/ENSG00000183251/ENSG00000169484/ENSG00000187747/ENSG00000279051/ENSG00000196099/ENSG00000255298…
GO:0035930	corticosteroid hormone secretion	13	1.74325	0.00352734	0.027554	ENSG00000153162/ENSG00000179295/ENSG00000135744/ENSG00000166573/ENSG00000147571
GO:0044458	motile cilium assembly	13	1.74335	0.00352734	0.027554	ENSG00000132122/ENSG00000119636/ENSG00000129295/ENSG00000145075/ENSG00000048342
GO:0097067	cellular response to thyroid hormone stimulus	13	1.73771	0.00352734	0.027554	ENSG00000137710/ENSG00000001084/ENSG00000119138/ENSG00000023909/ENSG00000125686/ENSG00000109819/ENSG00000135363
GO:2000846	regulation of corticosteroid hormone secretion	13	1.74325	0.00352734	0.027554	ENSG00000153162/ENSG00000179295/ENSG00000135744/ENSG00000166573/ENSG00000147571
GO:0045333	cellular respiration	159	-1.65113	0.00355872	0.0277609	ENSG00000184983/ENSG00000119689/ENSG00000065518/ENSG00000145494/ENSG00000105953/ENSG00000169230/ENSG00000233954/ENSG00000204922/ENSG00000140990/ENSG00000164405/ENSG00000158864/ENSG00000240230/ENSG00000115944/ENSG00000088682/ENSG00000135940/ENSG00000164258/ENSG00000147684/ENSG00000137806/ENSG00000248746/ENSG00000166136/ENSG00000179091/ENSG00000148339/ENSG00000131143/ENSG00000129993/ENSG00000131055…
GO:0050907	detection of chemical stimulus involved in sensory perception	191	-1.71575	0.00384615	0.029962	ENSG00000170929/ENSG00000182070/ENSG00000159961/ENSG00000173285/ENSG00000196266/ENSG00000205495/ENSG00000172365/ENSG00000168158/ENSG00000172150/ENSG00000165204/ENSG00000196242/ENSG00000204688/ENSG00000212126/ENSG00000185372/ENSG00000141194/ENSG00000196071/ENSG00000197532/ENSG00000185385/ENSG00000258083/ENSG00000176925/ENSG00000183251/ENSG00000169484/ENSG00000187747/ENSG00000279051/ENSG00000196099…
GO:0006486	protein glycosylation	263	1.45626	0.00388098	0.0300169	ENSG00000187676/ENSG00000262655/ENSG00000111728/ENSG00000185900/ENSG00000172461/ENSG00000144278/ENSG00000154736/ENSG00000112309/ENSG00000118276/ENSG00000114166/ENSG00000182050/ENSG00000106692/ENSG00000100815/ENSG00000198162/ENSG00000176542/ENSG00000153989/ENSG00000162630/ENSG00000184005/ENSG00000156162/ENSG00000198833/ENSG00000081479/ENSG00000102158/ENSG00000071073/ENSG00000116406/ENSG00000177990…
GO:0043413	macromolecule glycosylation	263	1.45626	0.00388098	0.0300169	ENSG00000187676/ENSG00000262655/ENSG00000111728/ENSG00000185900/ENSG00000172461/ENSG00000144278/ENSG00000154736/ENSG00000112309/ENSG00000118276/ENSG00000114166/ENSG00000182050/ENSG00000106692/ENSG00000100815/ENSG00000198162/ENSG00000176542/ENSG00000153989/ENSG00000162630/ENSG00000184005/ENSG00000156162/ENSG00000198833/ENSG00000081479/ENSG00000102158/ENSG00000071073/ENSG00000116406/ENSG00000177990…
GO:0032970	regulation of actin filament-based process	303	1.41165	0.00389105	0.0300169	ENSG00000151422/ENSG00000102760/ENSG00000145147/ENSG00000145703/ENSG00000145675/ENSG00000198121/ENSG00000170989/ENSG00000158528/ENSG00000092969/ENSG00000106299/ENSG00000145730/ENSG00000242498/ENSG00000081189/ENSG00000145349/ENSG00000134318/ENSG00000119729/ENSG00000166949/ENSG00000116127/ENSG00000113448/ENSG00000137710/ENSG00000123700/ENSG00000198087/ENSG00000138443/ENSG00000171132/ENSG00000175175…
GO:0043414	macromolecule methylation	262	1.42045	0.00389105	0.0300169	ENSG00000178691/ENSG00000107614/ENSG00000138050/ENSG00000082701/ENSG00000117000/ENSG00000169213/ENSG00000012048/ENSG00000116539/ENSG00000121879/ENSG00000171681/ENSG00000086189/ENSG00000103342/ENSG00000137760/ENSG00000055609/ENSG00000168769/ENSG00000138336/ENSG00000185238/ENSG00000159086/ENSG00000088305/ENSG00000122435/ENSG00000089195/ENSG00000158321/ENSG00000175582/ENSG00000164944/ENSG00000066651…
GO:0050890	cognition	237	1.46247	0.00389105	0.0300169	ENSG00000146648/ENSG00000128573/ENSG00000114200/ENSG00000148053/ENSG00000165186/ENSG00000185900/ENSG00000100433/ENSG00000196712/ENSG00000163485/ENSG00000105894/ENSG00000133703/ENSG00000081189/ENSG00000196743/ENSG00000115902/ENSG00000106278/ENSG00000171956/ENSG00000164190/ENSG00000162761/ENSG00000100644/ENSG00000134121/ENSG00000146938/ENSG00000102158/ENSG00000171862/ENSG00000174469/ENSG00000182621…
GO:0051271	negative regulation of cellular component movement	237	1.46443	0.00389105	0.0300169	ENSG00000147437/ENSG00000168675/ENSG00000102760/ENSG00000145147/ENSG00000145423/ENSG00000137872/ENSG00000185551/ENSG00000171791/ENSG00000116044/ENSG00000183691/ENSG00000107779/ENSG00000196712/ENSG00000163485/ENSG00000123728/ENSG00000105894/ENSG00000106299/ENSG00000189079/ENSG00000242498/ENSG00000276644/ENSG00000196104/ENSG00000114251/ENSG00000001631/ENSG00000102572/ENSG00000138685/ENSG00000109062…
GO:0071496	cellular response to external stimulus	247	1.45255	0.00389105	0.0300169	ENSG00000152661/ENSG00000146648/ENSG00000153162/ENSG00000132356/ENSG00000169967/ENSG00000176641/ENSG00000145423/ENSG00000171791/ENSG00000116044/ENSG00000145604/ENSG00000055332/ENSG00000105894/ENSG00000118412/ENSG00000217128/ENSG00000188338/ENSG00000123700/ENSG00000204217/ENSG00000135744/ENSG00000113742/ENSG00000136492/ENSG00000070961/ENSG00000001084/ENSG00000085415/ENSG00000025039/ENSG00000163565…
GO:0051648	vesicle localization	242	1.42969	0.0038961	0.0300169	ENSG00000140022/ENSG00000172575/ENSG00000113615/ENSG00000110975/ENSG00000106299/ENSG00000127314/ENSG00000116473/ENSG00000110075/ENSG00000132842/ENSG00000137807/ENSG00000100505/ENSG00000205726/ENSG00000163820/ENSG00000170558/ENSG00000099940/ENSG00000171862/ENSG00000170743/ENSG00000155511/ENSG00000163811/ENSG00000074695/ENSG00000036257/ENSG00000197535/ENSG00000206560/ENSG00000138802/ENSG00000114354…
GO:0008544	epidermis development	248	1.4376	0.00390625	0.0300169	ENSG00000106483/ENSG00000146648/ENSG00000104290/ENSG00000125285/ENSG00000185650/ENSG00000164066/ENSG00000066468/ENSG00000171791/ENSG00000007372/ENSG00000168615/ENSG00000137693/ENSG00000114315/ENSG00000162601/ENSG00000092969/ENSG00000139292/ENSG00000184564/ENSG00000134318/ENSG00000127863/ENSG00000114251/ENSG00000033867/ENSG00000101109/ENSG00000109062/ENSG00000154856/ENSG00000129116/ENSG00000096872…
GO:0046034	ATP metabolic process	216	-1.77904	0.00390625	0.0300169	ENSG00000115944/ENSG00000135390/ENSG00000088682/ENSG00000135940/ENSG00000164258/ENSG00000173614/ENSG00000105329/ENSG00000162398/ENSG00000106633/ENSG00000110955/ENSG00000110719/ENSG00000149925/ENSG00000147684/ENSG00000137806/ENSG00000160883/ENSG00000248746/ENSG00000166136/ENSG00000179091/ENSG00000148339/ENSG00000131143/ENSG00000129993/ENSG00000131055/ENSG00000127540/ENSG00000179271/ENSG00000133805…
GO:0040013	negative regulation of locomotion	236	1.45031	0.00391134	0.0300169	ENSG00000147437/ENSG00000168675/ENSG00000102760/ENSG00000145147/ENSG00000145423/ENSG00000137872/ENSG00000185551/ENSG00000171791/ENSG00000116044/ENSG00000183691/ENSG00000107779/ENSG00000196712/ENSG00000163485/ENSG00000123728/ENSG00000105894/ENSG00000106299/ENSG00000189079/ENSG00000242498/ENSG00000276644/ENSG00000196104/ENSG00000114251/ENSG00000001631/ENSG00000102572/ENSG00000138685/ENSG00000109062…
GO:0007050	cell cycle arrest	234	1.42949	0.0039267	0.0300901	ENSG00000148737/ENSG00000102760/ENSG00000178053/ENSG00000132356/ENSG00000114166/ENSG00000092969/ENSG00000138182/ENSG00000166266/ENSG00000082146/ENSG00000138376/ENSG00000166949/ENSG00000136603/ENSG00000125107/ENSG00000149311/ENSG00000198157/ENSG00000176390/ENSG00000012048/ENSG00000134982/ENSG00000163697/ENSG00000198791/ENSG00000025039/ENSG00000162409/ENSG00000134250/ENSG00000108984/ENSG00000135679…
GO:0051650	establishment of vesicle localization	230	1.41926	0.00393185	0.0300901	ENSG00000140022/ENSG00000172575/ENSG00000113615/ENSG00000110975/ENSG00000106299/ENSG00000127314/ENSG00000116473/ENSG00000110075/ENSG00000132842/ENSG00000137807/ENSG00000100505/ENSG00000205726/ENSG00000163820/ENSG00000099940/ENSG00000170743/ENSG00000155511/ENSG00000163811/ENSG00000074695/ENSG00000036257/ENSG00000197535/ENSG00000206560/ENSG00000138802/ENSG00000114354/ENSG00000180398/ENSG00000168993…
GO:0018105	peptidyl-serine phosphorylation	228	1.48693	0.00394218	0.0300901	ENSG00000148053/ENSG00000132356/ENSG00000145423/ENSG00000198947/ENSG00000154188/ENSG00000064393/ENSG00000171791/ENSG00000104312/ENSG00000115825/ENSG00000211455/ENSG00000145349/ENSG00000110422/ENSG00000217128/ENSG00000133083/ENSG00000114251/ENSG00000113448/ENSG00000082701/ENSG00000101109/ENSG00000065243/ENSG00000149311/ENSG00000171132/ENSG00000121879/ENSG00000253729/ENSG00000163558/ENSG00000162409…
GO:0032868	response to insulin	228	1.43998	0.00394218	0.0300901	ENSG00000011405/ENSG00000151422/ENSG00000185650/ENSG00000132356/ENSG00000116745/ENSG00000149212/ENSG00000145675/ENSG00000114166/ENSG00000185591/ENSG00000169047/ENSG00000119912/ENSG00000119729/ENSG00000179295/ENSG00000069275/ENSG00000132334/ENSG00000135744/ENSG00000103994/ENSG00000091039/ENSG00000121879/ENSG00000109458/ENSG00000253729/ENSG00000163558/ENSG00000115904/ENSG00000001084/ENSG00000166263…
GO:0045927	positive regulation of growth	224	1.46247	0.00394737	0.0300901	ENSG00000138795/ENSG00000146648/ENSG00000066468/ENSG00000177189/ENSG00000145423/ENSG00000108231/ENSG00000171791/ENSG00000137693/ENSG00000107779/ENSG00000215301/ENSG00000169946/ENSG00000092969/ENSG00000004468/ENSG00000081189/ENSG00000112964/ENSG00000138685/ENSG00000082701/ENSG00000204217/ENSG00000164190/ENSG00000170242/ENSG00000253729/ENSG00000182621/ENSG00000151694/ENSG00000163041/ENSG00000151320…
GO:0042063	gliogenesis	223	1.48562	0.00395778	0.030129	ENSG00000138795/ENSG00000135919/ENSG00000146648/ENSG00000106571/ENSG00000112333/ENSG00000148053/ENSG00000100697/ENSG00000007372/ENSG00000125845/ENSG00000198121/ENSG00000114315/ENSG00000183691/ENSG00000123560/ENSG00000162407/ENSG00000196712/ENSG00000092969/ENSG00000105894/ENSG00000133703/ENSG00000181690/ENSG00000173406/ENSG00000014123/ENSG00000196569/ENSG00000179295/ENSG00000072415/ENSG00000154856…
GO:1901342	regulation of vasculature development	219	1.46002	0.00397351	0.0302083	ENSG00000136960/ENSG00000113578/ENSG00000186340/ENSG00000112333/ENSG00000102760/ENSG00000153904/ENSG00000145423/ENSG00000126016/ENSG00000111961/ENSG00000064393/ENSG00000116044/ENSG00000196712/ENSG00000105894/ENSG00000101144/ENSG00000116473/ENSG00000134318/ENSG00000109756/ENSG00000124212/ENSG00000054598/ENSG00000114251/ENSG00000001631/ENSG00000138685/ENSG00000135744/ENSG00000133048/ENSG00000012048…
GO:0046777	protein autophosphorylation	220	1.46429	0.00398406	0.030248	ENSG00000146648/ENSG00000151422/ENSG00000065613/ENSG00000148053/ENSG00000066468/ENSG00000176105/ENSG00000135333/ENSG00000173517/ENSG00000141198/ENSG00000196632/ENSG00000055332/ENSG00000123728/ENSG00000145349/ENSG00000020922/ENSG00000173542/ENSG00000148660/ENSG00000154310/ENSG00000060237/ENSG00000117650/ENSG00000102572/ENSG00000082701/ENSG00000101109/ENSG00000149311/ENSG00000181085/ENSG00000162733…
GO:1900180	regulation of protein localization to nucleus	203	1.44499	0.00402685	0.030532	ENSG00000146648/ENSG00000153162/ENSG00000106571/ENSG00000095739/ENSG00000155760/ENSG00000145423/ENSG00000154188/ENSG00000039068/ENSG00000145675/ENSG00000135272/ENSG00000107779/ENSG00000196712/ENSG00000092969/ENSG00000047410/ENSG00000196562/ENSG00000157240/ENSG00000101144/ENSG00000133083/ENSG00000166949/ENSG00000082701/ENSG00000109062/ENSG00000198087/ENSG00000104517/ENSG00000114346/ENSG00000168646…
GO:0048872	homeostasis of number of cells	209	1.47221	0.00403226	0.0305323	ENSG00000133863/ENSG00000185650/ENSG00000143195/ENSG00000143772/ENSG00000079387/ENSG00000064393/ENSG00000171791/ENSG00000135870/ENSG00000138449/ENSG00000092969/ENSG00000133703/ENSG00000081189/ENSG00000179295/ENSG00000136603/ENSG00000119314/ENSG00000100644/ENSG00000170558/ENSG00000115904/ENSG00000107798/ENSG00000113658/ENSG00000168769/ENSG00000136238/ENSG00000151694/ENSG00000105810/ENSG00000138594…
GO:0001894	tissue homeostasis	181	1.44904	0.00407056	0.0307812	ENSG00000146648/ENSG00000133863/ENSG00000143195/ENSG00000116745/ENSG00000171791/ENSG00000170989/ENSG00000196712/ENSG00000004468/ENSG00000133703/ENSG00000138376/ENSG00000179295/ENSG00000054598/ENSG00000180694/ENSG00000197372/ENSG00000156171/ENSG00000166340/ENSG00000108187/ENSG00000107798/ENSG00000042317/ENSG00000136238/ENSG00000107611/ENSG00000152413/ENSG00000150275/ENSG00000196604/ENSG00000107736…
GO:0021700	developmental maturation	223	-1.42039	0.00409836	0.0309503	ENSG00000106004/ENSG00000179776/ENSG00000139567/ENSG00000166947/ENSG00000005513/ENSG00000072071/ENSG00000100918/ENSG00000141837/ENSG00000111644/ENSG00000166923/ENSG00000163273/ENSG00000176749/ENSG00000162782/ENSG00000172602/ENSG00000163472/ENSG00000107338/ENSG00000120049/ENSG00000107954/ENSG00000171450/ENSG00000137409/ENSG00000115112/ENSG00000175197/ENSG00000100987/ENSG00000176884/ENSG00000160211…
GO:0007204	positive regulation of cytosolic calcium ion concentration	232	-1.4884	0.00413223	0.031082	ENSG00000182687/ENSG00000122420/ENSG00000134830/ENSG00000160013/ENSG00000151882/ENSG00000078401/ENSG00000006638/ENSG00000124181/ENSG00000137077/ENSG00000091831/ENSG00000179546/ENSG00000160014/ENSG00000105329/ENSG00000148926/ENSG00000196689/ENSG00000163823/ENSG00000030110/ENSG00000141837/ENSG00000060558/ENSG00000137672/ENSG00000173175/ENSG00000171051/ENSG00000092051/ENSG00000119782/ENSG00000168398…
GO:0009593	detection of chemical stimulus	224	-1.58716	0.00413223	0.031082	ENSG00000182070/ENSG00000159961/ENSG00000173285/ENSG00000196266/ENSG00000205495/ENSG00000172365/ENSG00000168158/ENSG00000172150/ENSG00000197584/ENSG00000165204/ENSG00000196242/ENSG00000204688/ENSG00000212126/ENSG00000167207/ENSG00000185372/ENSG00000141194/ENSG00000196071/ENSG00000197532/ENSG00000185385/ENSG00000258083/ENSG00000176925/ENSG00000183251/ENSG00000169484/ENSG00000187747/ENSG00000279051…
GO:0019318	hexose metabolic process	224	-1.41478	0.00413223	0.031082	ENSG00000173599/ENSG00000181649/ENSG00000141349/ENSG00000108773/ENSG00000106633/ENSG00000142208/ENSG00000158715/ENSG00000141837/ENSG00000197122/ENSG00000149925/ENSG00000160883/ENSG00000076555/ENSG00000248746/ENSG00000089127/ENSG00000162600/ENSG00000139515/ENSG00000085662/ENSG00000010322/ENSG00000084734/ENSG00000158773/ENSG00000142784/ENSG00000205629/ENSG00000014641/ENSG00000102100/ENSG00000131482…
GO:0006022	aminoglycan metabolic process	167	1.49056	0.00417246	0.0312266	ENSG00000147408/ENSG00000171451/ENSG00000183098/ENSG00000154188/ENSG00000103489/ENSG00000112309/ENSG00000118276/ENSG00000114646/ENSG00000139329/ENSG00000196104/ENSG00000148773/ENSG00000054598/ENSG00000038427/ENSG00000138685/ENSG00000104331/ENSG00000131873/ENSG00000076716/ENSG00000147257/ENSG00000171004/ENSG00000072571/ENSG00000170961/ENSG00000109814/ENSG00000026508/ENSG00000175040/ENSG00000162694…
GO:0007179	transforming growth factor beta receptor signaling pathway	161	1.50204	0.00417827	0.0312266	ENSG00000168675/ENSG00000095739/ENSG00000064393/ENSG00000168615/ENSG00000107779/ENSG00000109762/ENSG00000092969/ENSG00000197323/ENSG00000124486/ENSG00000166949/ENSG00000136603/ENSG00000148516/ENSG00000073712/ENSG00000050165/ENSG00000120693/ENSG00000110395/ENSG00000108187/ENSG00000113658/ENSG00000138829/ENSG00000174106/ENSG00000137834/ENSG00000152894/ENSG00000151694/ENSG00000135341/ENSG00000128045…
GO:0007369	gastrulation	170	1.45486	0.00417827	0.0312266	ENSG00000138795/ENSG00000066468/ENSG00000155760/ENSG00000145423/ENSG00000126016/ENSG00000183691/ENSG00000107779/ENSG00000162407/ENSG00000147869/ENSG00000128791/ENSG00000166225/ENSG00000070018/ENSG00000101144/ENSG00000204262/ENSG00000134371/ENSG00000166949/ENSG00000054598/ENSG00000114251/ENSG00000204217/ENSG00000138448/ENSG00000109814/ENSG00000114739/ENSG00000149256/ENSG00000119508/ENSG00000164171…
GO:0071356	cellular response to tumor necrosis factor	230	-1.56518	0.0041841	0.0312266	ENSG00000136378/ENSG00000163874/ENSG00000110514/ENSG00000078401/ENSG00000105270/ENSG00000142507/ENSG00000173039/ENSG00000108691/ENSG00000056558/ENSG00000105298/ENSG00000137077/ENSG00000275152/ENSG00000130300/ENSG00000108773/ENSG00000196689/ENSG00000221983/ENSG00000185043/ENSG00000101017/ENSG00000111321/ENSG00000013275/ENSG00000240065/ENSG00000092098/ENSG00000099341/ENSG00000127191/ENSG00000145708…
GO:0030203	glycosaminoglycan metabolic process	160	1.52548	0.00418994	0.0312266	ENSG00000147408/ENSG00000171451/ENSG00000183098/ENSG00000154188/ENSG00000103489/ENSG00000112309/ENSG00000118276/ENSG00000114646/ENSG00000139329/ENSG00000196104/ENSG00000148773/ENSG00000054598/ENSG00000038427/ENSG00000138685/ENSG00000104331/ENSG00000131873/ENSG00000076716/ENSG00000147257/ENSG00000171004/ENSG00000072571/ENSG00000170961/ENSG00000109814/ENSG00000026508/ENSG00000175040/ENSG00000162694…
GO:0043542	endothelial cell migration	147	1.5272	0.00418994	0.0312266	ENSG00000113578/ENSG00000112333/ENSG00000102760/ENSG00000145147/ENSG00000126016/ENSG00000154188/ENSG00000111961/ENSG00000185551/ENSG00000116044/ENSG00000196712/ENSG00000114861/ENSG00000156427/ENSG00000134318/ENSG00000114251/ENSG00000001631/ENSG00000138685/ENSG00000166025/ENSG00000204217/ENSG00000135744/ENSG00000130203/ENSG00000121879/ENSG00000173482/ENSG00000171862/ENSG00000213853/ENSG00000125266…
GO:0061138	morphogenesis of a branching epithelium	172	1.46518	0.00418994	0.0312266	ENSG00000138795/ENSG00000113578/ENSG00000106571/ENSG00000066468/ENSG00000145147/ENSG00000145423/ENSG00000171791/ENSG00000125845/ENSG00000137693/ENSG00000196159/ENSG00000183691/ENSG00000133703/ENSG00000166225/ENSG00000169083/ENSG00000143869/ENSG00000101144/ENSG00000198435/ENSG00000146374/ENSG00000114251/ENSG00000138685/ENSG00000101109/ENSG00000135744/ENSG00000120063/ENSG00000147257/ENSG00000075711…
GO:0046328	regulation of JNK cascade	155	1.50073	0.00421941	0.0313639	ENSG00000172575/ENSG00000169967/ENSG00000155760/ENSG00000160551/ENSG00000145423/ENSG00000111961/ENSG00000064393/ENSG00000135272/ENSG00000104312/ENSG00000106692/ENSG00000110422/ENSG00000154310/ENSG00000127863/ENSG00000114251/ENSG00000109458/ENSG00000197372/ENSG00000081026/ENSG00000085511/ENSG00000135299/ENSG00000182621/ENSG00000125249/ENSG00000135341/ENSG00000112559/ENSG00000015171/ENSG00000137575…
GO:0071774	response to fibroblast growth factor	139	1.53829	0.00421941	0.0313639	ENSG00000113578/ENSG00000185650/ENSG00000066468/ENSG00000021826/ENSG00000166068/ENSG00000011201/ENSG00000196159/ENSG00000183691/ENSG00000158815/ENSG00000152518/ENSG00000196562/ENSG00000156427/ENSG00000166225/ENSG00000179295/ENSG00000114251/ENSG00000138685/ENSG00000125848/ENSG00000068078/ENSG00000001084/ENSG00000110395/ENSG00000185070/ENSG00000100030/ENSG00000026508/ENSG00000140575/ENSG00000114279…
GO:0005996	monosaccharide metabolic process	236	-1.41478	0.00425532	0.0315071	ENSG00000177156/ENSG00000173599/ENSG00000181649/ENSG00000141349/ENSG00000108773/ENSG00000106633/ENSG00000142208/ENSG00000158715/ENSG00000141837/ENSG00000197122/ENSG00000149925/ENSG00000160883/ENSG00000076555/ENSG00000248746/ENSG00000089127/ENSG00000162600/ENSG00000139515/ENSG00000085662/ENSG00000010322/ENSG00000084734/ENSG00000158773/ENSG00000142784/ENSG00000205629/ENSG00000014641/ENSG00000102100…
GO:0034612	response to tumor necrosis factor	246	-1.45492	0.00425532	0.0315071	ENSG00000136378/ENSG00000163874/ENSG00000110514/ENSG00000078401/ENSG00000105270/ENSG00000142507/ENSG00000173039/ENSG00000108691/ENSG00000056558/ENSG00000105298/ENSG00000137077/ENSG00000275152/ENSG00000130300/ENSG00000108773/ENSG00000196689/ENSG00000221983/ENSG00000185043/ENSG00000101017/ENSG00000111321/ENSG00000013275/ENSG00000240065/ENSG00000092098/ENSG00000099341/ENSG00000127191/ENSG00000145708…
GO:0035303	regulation of dephosphorylation	154	1.50134	0.00425532	0.0315071	ENSG00000166068/ENSG00000125845/ENSG00000119698/ENSG00000156475/ENSG00000163485/ENSG00000198729/ENSG00000055332/ENSG00000092969/ENSG00000092978/ENSG00000081189/ENSG00000134318/ENSG00000166949/ENSG00000060237/ENSG00000110075/ENSG00000073711/ENSG00000221914/ENSG00000128989/ENSG00000139746/ENSG00000099715/ENSG00000101639/ENSG00000137501/ENSG00000164171/ENSG00000108953/ENSG00000140575/ENSG00000151320…
GO:0009199	ribonucleoside triphosphate metabolic process	244	-1.68499	0.0042735	0.0315595	ENSG00000115944/ENSG00000135390/ENSG00000106348/ENSG00000088682/ENSG00000135940/ENSG00000164258/ENSG00000243678/ENSG00000173614/ENSG00000105329/ENSG00000162398/ENSG00000106633/ENSG00000110955/ENSG00000110719/ENSG00000149925/ENSG00000147684/ENSG00000084774/ENSG00000137806/ENSG00000160883/ENSG00000248746/ENSG00000166136/ENSG00000179091/ENSG00000148339/ENSG00000131143/ENSG00000129993/ENSG00000131055…
GO:0070588	calcium ion transmembrane transport	248	-1.56153	0.0042735	0.0315595	ENSG00000167723/ENSG00000124181/ENSG00000137077/ENSG00000179546/ENSG00000055732/ENSG00000160014/ENSG00000105329/ENSG00000064270/ENSG00000151062/ENSG00000196689/ENSG00000141837/ENSG00000137672/ENSG00000213533/ENSG00000148339/ENSG00000107130/ENSG00000165091/ENSG00000116032/ENSG00000183172/ENSG00000092051/ENSG00000130038/ENSG00000106537/ENSG00000119782/ENSG00000186815/ENSG00000089060/ENSG00000175197…
GO:0009126	purine nucleoside monophosphate metabolic process	257	-1.69081	0.00429185	0.0316538	ENSG00000115944/ENSG00000100938/ENSG00000135390/ENSG00000106348/ENSG00000088682/ENSG00000135940/ENSG00000164258/ENSG00000173614/ENSG00000105329/ENSG00000162398/ENSG00000196839/ENSG00000106633/ENSG00000110955/ENSG00000110719/ENSG00000149925/ENSG00000150672/ENSG00000147684/ENSG00000137806/ENSG00000160883/ENSG00000248746/ENSG00000166136/ENSG00000179091/ENSG00000148339/ENSG00000131143/ENSG00000129993…
GO:0051480	regulation of cytosolic calcium ion concentration	254	-1.44437	0.00431034	0.0317218	ENSG00000137077/ENSG00000091831/ENSG00000179546/ENSG00000160014/ENSG00000105329/ENSG00000148926/ENSG00000196689/ENSG00000163823/ENSG00000030110/ENSG00000141837/ENSG00000060558/ENSG00000137672/ENSG00000173175/ENSG00000171051/ENSG00000092051/ENSG00000119782/ENSG00000168398/ENSG00000186815/ENSG00000172137/ENSG00000089060/ENSG00000175197/ENSG00000180210/ENSG00000142511/ENSG00000096433/ENSG00000142185…
GO:0042770	signal transduction in response to DNA damage	118	1.5355	0.00431655	0.0317218	ENSG00000102760/ENSG00000166068/ENSG00000064393/ENSG00000163132/ENSG00000125107/ENSG00000149311/ENSG00000012048/ENSG00000198791/ENSG00000253729/ENSG00000182923/ENSG00000135679/ENSG00000072501/ENSG00000111596/ENSG00000026508/ENSG00000100393/ENSG00000163904/ENSG00000165891/ENSG00000104320/ENSG00000113300/ENSG00000138767/ENSG00000157212/ENSG00000114126/ENSG00000096401/ENSG00000181163/ENSG00000139618…
GO:0006023	aminoglycan biosynthetic process	112	1.56807	0.00432277	0.0317218	ENSG00000147408/ENSG00000171451/ENSG00000183098/ENSG00000154188/ENSG00000103489/ENSG00000112309/ENSG00000118276/ENSG00000114646/ENSG00000139329/ENSG00000038427/ENSG00000131873/ENSG00000076716/ENSG00000147257/ENSG00000171004/ENSG00000170961/ENSG00000109814/ENSG00000175040/ENSG00000162694/ENSG00000164100/ENSG00000154080/ENSG00000169439/ENSG00000121578/ENSG00000182022/ENSG00000138604/ENSG00000153976…
GO:0006024	glycosaminoglycan biosynthetic process	111	1.56695	0.004329	0.0317218	ENSG00000147408/ENSG00000171451/ENSG00000183098/ENSG00000154188/ENSG00000103489/ENSG00000112309/ENSG00000118276/ENSG00000114646/ENSG00000139329/ENSG00000038427/ENSG00000131873/ENSG00000076716/ENSG00000147257/ENSG00000171004/ENSG00000170961/ENSG00000109814/ENSG00000175040/ENSG00000162694/ENSG00000164100/ENSG00000154080/ENSG00000169439/ENSG00000121578/ENSG00000182022/ENSG00000138604/ENSG00000153976…
GO:0009144	purine nucleoside triphosphate metabolic process	245	-1.69109	0.004329	0.0317218	ENSG00000115944/ENSG00000135390/ENSG00000106348/ENSG00000088682/ENSG00000135940/ENSG00000164258/ENSG00000243678/ENSG00000173614/ENSG00000105329/ENSG00000162398/ENSG00000196839/ENSG00000106633/ENSG00000110955/ENSG00000110719/ENSG00000149925/ENSG00000147684/ENSG00000137806/ENSG00000160883/ENSG00000248746/ENSG00000166136/ENSG00000179091/ENSG00000148339/ENSG00000131143/ENSG00000129993/ENSG00000131055…
GO:0044773	mitotic DNA damage checkpoint	96	1.54641	0.00434153	0.0317369	ENSG00000102760/ENSG00000020922/ENSG00000163781/ENSG00000197299/ENSG00000125107/ENSG00000149311/ENSG00000133302/ENSG00000198791/ENSG00000253729/ENSG00000135679/ENSG00000111596/ENSG00000100393/ENSG00000165891/ENSG00000104320/ENSG00000113300/ENSG00000138767/ENSG00000114670/ENSG00000114126/ENSG00000140525/ENSG00000181163/ENSG00000198176/ENSG00000095002/ENSG00000144580/ENSG00000123374/ENSG00000075131…
GO:0009167	purine ribonucleoside monophosphate metabolic process	256	-1.69029	0.00434783	0.0317369	ENSG00000115944/ENSG00000100938/ENSG00000135390/ENSG00000106348/ENSG00000088682/ENSG00000135940/ENSG00000164258/ENSG00000173614/ENSG00000105329/ENSG00000162398/ENSG00000196839/ENSG00000106633/ENSG00000110955/ENSG00000110719/ENSG00000149925/ENSG00000150672/ENSG00000147684/ENSG00000137806/ENSG00000160883/ENSG00000248746/ENSG00000166136/ENSG00000179091/ENSG00000148339/ENSG00000131143/ENSG00000129993…
GO:0051100	negative regulation of binding	126	1.48894	0.00434783	0.0317369	ENSG00000138795/ENSG00000163132/ENSG00000183691/ENSG00000095564/ENSG00000117650/ENSG00000119922/ENSG00000132688/ENSG00000082701/ENSG00000197372/ENSG00000116030/ENSG00000163565/ENSG00000062650/ENSG00000169375/ENSG00000185745/ENSG00000148143/ENSG00000112559/ENSG00000163904/ENSG00000176887/ENSG00000139644/ENSG00000165694/ENSG00000128602/ENSG00000115109/ENSG00000144118/ENSG00000075142/ENSG00000138814…
GO:0009205	purine ribonucleoside triphosphate metabolic process	238	-1.68578	0.00436681	0.0318346	ENSG00000115944/ENSG00000135390/ENSG00000106348/ENSG00000088682/ENSG00000135940/ENSG00000164258/ENSG00000243678/ENSG00000173614/ENSG00000105329/ENSG00000162398/ENSG00000106633/ENSG00000110955/ENSG00000110719/ENSG00000149925/ENSG00000147684/ENSG00000137806/ENSG00000160883/ENSG00000248746/ENSG00000166136/ENSG00000179091/ENSG00000148339/ENSG00000131143/ENSG00000129993/ENSG00000131055/ENSG00000127540…
GO:0090100	positive regulation of transmembrane receptor protein serine/threonine kinase signaling pathway	95	1.53376	0.00437956	0.0318866	ENSG00000153162/ENSG00000067141/ENSG00000064393/ENSG00000163132/ENSG00000125845/ENSG00000114315/ENSG00000107779/ENSG00000092969/ENSG00000128791/ENSG00000112742/ENSG00000143869/ENSG00000101144/ENSG00000204217/ENSG00000147257/ENSG00000114739/ENSG00000151694/ENSG00000157110/ENSG00000100603/ENSG00000069702/ENSG00000176887/ENSG00000168556/ENSG00000121989/ENSG00000137575/ENSG00000106799/ENSG00000157450…
GO:0048634	regulation of muscle organ development	107	1.58756	0.00438596	0.0318923	ENSG00000152661/ENSG00000138795/ENSG00000066468/ENSG00000132356/ENSG00000171791/ENSG00000125845/ENSG00000117724/ENSG00000183691/ENSG00000107779/ENSG00000169946/ENSG00000064309/ENSG00000081189/ENSG00000174738/ENSG00000186260/ENSG00000166949/ENSG00000145794/ENSG00000138685/ENSG00000171862/ENSG00000151320/ENSG00000110693/ENSG00000171100/ENSG00000069702/ENSG00000125266/ENSG00000178568/ENSG00000118260…
GO:0098781	ncRNA transcription	97	1.5538	0.00441176	0.0319699	ENSG00000185591/ENSG00000165417/ENSG00000141425/ENSG00000102786/ENSG00000115750/ENSG00000115053/ENSG00000164151/ENSG00000125484/ENSG00000023608/ENSG00000163125/ENSG00000155438/ENSG00000128915/ENSG00000090061/ENSG00000148835/ENSG00000138785/ENSG00000047315/ENSG00000143190/ENSG00000158796/ENSG00000134058/ENSG00000122484/ENSG00000188342/ENSG00000130935/ENSG00000137054/ENSG00000119041/ENSG00000108506…
GO:0002250	adaptive immune response	283	-1.41924	0.00442478	0.0319699	ENSG00000015285/ENSG00000110169/ENSG00000067606/ENSG00000164308/ENSG00000026751/ENSG00000057657/ENSG00000122188/ENSG00000077150/ENSG00000116514/ENSG00000069869/ENSG00000111732/ENSG00000104921/ENSG00000105329/ENSG00000204520/ENSG00000018280/ENSG00000185507/ENSG00000196839/ENSG00000164509/ENSG00000158869/ENSG00000101017/ENSG00000172578/ENSG00000122223/ENSG00000110944/ENSG00000127191/ENSG00000122224…
GO:0009123	nucleoside monophosphate metabolic process	281	-1.67326	0.00442478	0.0319699	ENSG00000115944/ENSG00000183696/ENSG00000100938/ENSG00000135390/ENSG00000106348/ENSG00000088682/ENSG00000135940/ENSG00000164258/ENSG00000173614/ENSG00000105329/ENSG00000162398/ENSG00000196839/ENSG00000106633/ENSG00000110955/ENSG00000110719/ENSG00000149925/ENSG00000150672/ENSG00000147684/ENSG00000084774/ENSG00000137806/ENSG00000160883/ENSG00000248746/ENSG00000166136/ENSG00000179091/ENSG00000148339…
GO:0009615	response to virus	272	-1.43873	0.00442478	0.0319699	ENSG00000182393/ENSG00000141682/ENSG00000138646/ENSG00000128383/ENSG00000163874/ENSG00000162711/ENSG00000161204/ENSG00000141316/ENSG00000130813/ENSG00000137965/ENSG00000134516/ENSG00000184584/ENSG00000173039/ENSG00000185436/ENSG00000239713/ENSG00000143761/ENSG00000204520/ENSG00000185507/ENSG00000188313/ENSG00000126581/ENSG00000101017/ENSG00000100280/ENSG00000197122/ENSG00000183258/ENSG00000110944…
GO:0051235	maintenance of location	283	-1.52705	0.00442478	0.0319699	ENSG00000137077/ENSG00000179546/ENSG00000011198/ENSG00000160014/ENSG00000105329/ENSG00000061656/ENSG00000142208/ENSG00000196689/ENSG00000135506/ENSG00000076555/ENSG00000025434/ENSG00000160949/ENSG00000110047/ENSG00000092051/ENSG00000100439/ENSG00000119782/ENSG00000186815/ENSG00000006747/ENSG00000146232/ENSG00000158164/ENSG00000049323/ENSG00000179284/ENSG00000175197/ENSG00000180210/ENSG00000096433…
GO:0016042	lipid catabolic process	279	-1.39009	0.00446429	0.0322143	ENSG00000129219/ENSG00000124181/ENSG00000121769/ENSG00000011198/ENSG00000167769/ENSG00000277893/ENSG00000110245/ENSG00000204386/ENSG00000142208/ENSG00000187091/ENSG00000177646/ENSG00000076555/ENSG00000128928/ENSG00000060971/ENSG00000095596/ENSG00000128245/ENSG00000188089/ENSG00000127884/ENSG00000087008/ENSG00000100439/ENSG00000103056/ENSG00000125772/ENSG00000169169/ENSG00000166035/ENSG00000186529…
GO:0002065	columnar/cuboidal epithelial cell differentiation	103	1.54934	0.00447094	0.0322214	ENSG00000138795/ENSG00000153162/ENSG00000066468/ENSG00000080298/ENSG00000007372/ENSG00000125845/ENSG00000114315/ENSG00000184564/ENSG00000114251/ENSG00000082701/ENSG00000033867/ENSG00000109062/ENSG00000100644/ENSG00000181704/ENSG00000170558/ENSG00000101384/ENSG00000136238/ENSG00000105810/ENSG00000134852/ENSG00000138802/ENSG00000107949/ENSG00000176887/ENSG00000128602/ENSG00000168214/ENSG00000151748…
GO:0035821	modification of morphology or physiology of other organism	93	1.53691	0.0044843	0.0322768	ENSG00000138795/ENSG00000064393/ENSG00000084093/ENSG00000185591/ENSG00000055332/ENSG00000102753/ENSG00000153922/ENSG00000166949/ENSG00000069275/ENSG00000186432/ENSG00000130203/ENSG00000138448/ENSG00000108424/ENSG00000173402/ENSG00000100393/ENSG00000100603/ENSG00000090061/ENSG00000047188/ENSG00000165416/ENSG00000121864/ENSG00000140538/ENSG00000123595/ENSG00000196911/ENSG00000148175/ENSG00000120948…
GO:0002697	regulation of immune effector process	280	-1.51946	0.0045045	0.0322993	ENSG00000182393/ENSG00000138646/ENSG00000134830/ENSG00000163874/ENSG00000162711/ENSG00000015285/ENSG00000110169/ENSG00000067606/ENSG00000175899/ENSG00000134516/ENSG00000184584/ENSG00000129988/ENSG00000185436/ENSG00000108691/ENSG00000109072/ENSG00000239713/ENSG00000143761/ENSG00000104921/ENSG00000105329/ENSG00000133246/ENSG00000204520/ENSG00000158869/ENSG00000101017/ENSG00000122223/ENSG00000100280…
GO:0009141	nucleoside triphosphate metabolic process	266	-1.61222	0.0045045	0.0322993	ENSG00000115944/ENSG00000135390/ENSG00000106348/ENSG00000088682/ENSG00000135940/ENSG00000164258/ENSG00000243678/ENSG00000173614/ENSG00000105329/ENSG00000162398/ENSG00000196839/ENSG00000106633/ENSG00000110955/ENSG00000110719/ENSG00000149925/ENSG00000147684/ENSG00000084774/ENSG00000137806/ENSG00000160883/ENSG00000248746/ENSG00000166136/ENSG00000179091/ENSG00000148339/ENSG00000131143/ENSG00000129993…
GO:0009161	ribonucleoside monophosphate metabolic process	268	-1.6678	0.0045045	0.0322993	ENSG00000115944/ENSG00000183696/ENSG00000100938/ENSG00000135390/ENSG00000106348/ENSG00000088682/ENSG00000135940/ENSG00000164258/ENSG00000173614/ENSG00000105329/ENSG00000162398/ENSG00000196839/ENSG00000106633/ENSG00000110955/ENSG00000110719/ENSG00000149925/ENSG00000150672/ENSG00000147684/ENSG00000084774/ENSG00000137806/ENSG00000160883/ENSG00000248746/ENSG00000166136/ENSG00000179091/ENSG00000148339…
GO:0018210	peptidyl-threonine modification	81	1.60812	0.00458716	0.0328505	ENSG00000166068/ENSG00000064393/ENSG00000171791/ENSG00000104312/ENSG00000196632/ENSG00000145349/ENSG00000110422/ENSG00000101144/ENSG00000060237/ENSG00000114251/ENSG00000082701/ENSG00000133048/ENSG00000165730/ENSG00000100030/ENSG00000100749/ENSG00000135932/ENSG00000141429/ENSG00000148498/ENSG00000106799/ENSG00000157540/ENSG00000198369/ENSG00000107643/ENSG00000147133/ENSG00000267534/ENSG00000164715…
GO:0042330	taxis	489	1.33119	0.00462963	0.0331129	ENSG00000136960/ENSG00000138795/ENSG00000113578/ENSG00000106571/ENSG00000151422/ENSG00000104290/ENSG00000145147/ENSG00000067141/ENSG00000183723/ENSG00000170017/ENSG00000135333/ENSG00000108231/ENSG00000126016/ENSG00000154188/ENSG00000137872/ENSG00000007372/ENSG00000011201/ENSG00000198121/ENSG00000183691/ENSG00000170989/ENSG00000138696/ENSG00000092969/ENSG00000133703/ENSG00000156427/ENSG00000056277…
GO:0006935	chemotaxis	488	1.32794	0.00464037	0.033148	ENSG00000136960/ENSG00000138795/ENSG00000113578/ENSG00000106571/ENSG00000151422/ENSG00000104290/ENSG00000145147/ENSG00000067141/ENSG00000183723/ENSG00000170017/ENSG00000135333/ENSG00000108231/ENSG00000126016/ENSG00000154188/ENSG00000137872/ENSG00000007372/ENSG00000011201/ENSG00000198121/ENSG00000183691/ENSG00000170989/ENSG00000138696/ENSG00000092969/ENSG00000133703/ENSG00000156427/ENSG00000056277…
GO:0061365	positive regulation of triglyceride lipase activity	12	-1.69439	0.004662	0.0331717	ENSG00000011198/ENSG00000025434/ENSG00000103227/ENSG00000260807/ENSG00000131408
GO:0042182	ketone catabolic process	10	-1.66399	0.0046729	0.0331717	ENSG00000127838/ENSG00000186115/ENSG00000171097/ENSG00000063854
GO:0043062	extracellular structure organization	315	-1.52923	0.0046729	0.0331717	ENSG00000019144/ENSG00000122176/ENSG00000141098/ENSG00000137312/ENSG00000175899/ENSG00000164344/ENSG00000205221/ENSG00000184937/ENSG00000204542/ENSG00000108622/ENSG00000161638/ENSG00000077150/ENSG00000109072/ENSG00000157227/ENSG00000160255/ENSG00000105329/ENSG00000204248/ENSG00000130702/ENSG00000106366/ENSG00000167751/ENSG00000077943/ENSG00000166923/ENSG00000099953/ENSG00000131477/ENSG00000159753…
GO:0046339	diacylglycerol metabolic process	15	-1.7762	0.0046729	0.0331717	ENSG00000077044/ENSG00000166391/ENSG00000062282/ENSG00000145214/ENSG00000134780/ENSG00000149091/ENSG00000079435/ENSG00000065357/ENSG00000185000
GO:0050900	leukocyte migration	321	-1.51149	0.0046729	0.0331717	ENSG00000155465/ENSG00000151882/ENSG00000119535/ENSG00000172349/ENSG00000035664/ENSG00000115718/ENSG00000112715/ENSG00000163702/ENSG00000147443/ENSG00000110876/ENSG00000129988/ENSG00000108691/ENSG00000161638/ENSG00000124181/ENSG00000137077/ENSG00000121053/ENSG00000275152/ENSG00000129244/ENSG00000160255/ENSG00000105329/ENSG00000130300/ENSG00000196839/ENSG00000103257/ENSG00000106366/ENSG00000163823…
GO:2001252	positive regulation of chromosome organization	62	1.65303	0.00469484	0.0332859	ENSG00000198887/ENSG00000047410/ENSG00000020922/ENSG00000117650/ENSG00000149311/ENSG00000126787/ENSG00000181085/ENSG00000133302/ENSG00000135549/ENSG00000085511/ENSG00000100030/ENSG00000128513/ENSG00000036257/ENSG00000104320/ENSG00000116560/ENSG00000107854/ENSG00000139687/ENSG00000156831/ENSG00000174405/ENSG00000174953/ENSG00000107960/ENSG00000085224/ENSG00000175054/ENSG00000151414/ENSG00000113648…
GO:0044406	adhesion of symbiont to host	11	-1.6642	0.00470588	0.0333072	ENSG00000090659/ENSG00000110651/ENSG00000104938/ENSG00000090339/ENSG00000183087
GO:0051568	histone H3-K4 methylation	52	1.59984	0.00470958	0.0333072	ENSG00000117000/ENSG00000012048/ENSG00000116539/ENSG00000055609/ENSG00000168769/ENSG00000088305/ENSG00000158321/ENSG00000100603/ENSG00000157212/ENSG00000178409/ENSG00000005483/ENSG00000187605/ENSG00000183576/ENSG00000118058/ENSG00000099381/ENSG00000113648/ENSG00000147050/ENSG00000004487/ENSG00000162961/ENSG00000183337/ENSG00000198730/ENSG00000204356/ENSG00000147162/ENSG00000133665/ENSG00000141646
GO:0030198	extracellular matrix organization	314	-1.52856	0.00471698	0.0333103	ENSG00000019144/ENSG00000122176/ENSG00000141098/ENSG00000137312/ENSG00000175899/ENSG00000164344/ENSG00000205221/ENSG00000184937/ENSG00000204542/ENSG00000108622/ENSG00000161638/ENSG00000077150/ENSG00000109072/ENSG00000157227/ENSG00000160255/ENSG00000105329/ENSG00000204248/ENSG00000130702/ENSG00000106366/ENSG00000167751/ENSG00000077943/ENSG00000166923/ENSG00000099953/ENSG00000131477/ENSG00000159753…
GO:0010501	RNA secondary structure unwinding	43	1.69001	0.00473186	0.0333103	ENSG00000215301/ENSG00000092847/ENSG00000123908/ENSG00000165732/ENSG00000126070/ENSG00000079785/ENSG00000118197/ENSG00000198231/ENSG00000134698/ENSG00000178105/ENSG00000064703/ENSG00000110367/ENSG00000174953/ENSG00000145833/ENSG00000067048/ENSG00000100201/ENSG00000278053
GO:0050654	chondroitin sulfate proteoglycan metabolic process	43	1.67928	0.00473186	0.0333103	ENSG00000147408/ENSG00000171451/ENSG00000103489/ENSG00000112309/ENSG00000114646/ENSG00000196104/ENSG00000038427/ENSG00000104331/ENSG00000131873/ENSG00000154080/ENSG00000049860/ENSG00000182022/ENSG00000107742/ENSG00000010404/ENSG00000155893/ENSG00000122863/ENSG00000116704
GO:0010324	membrane invagination	42	1.67433	0.00473934	0.0333103	ENSG00000144366/ENSG00000165029/ENSG00000150760/ENSG00000178996/ENSG00000140545/ENSG00000164171/ENSG00000136238/ENSG00000112335/ENSG00000148180/ENSG00000177119/ENSG00000124333/ENSG00000132718/ENSG00000134278/ENSG00000067560/ENSG00000198742/ENSG00000137942/ENSG00000157107/ENSG00000135218/ENSG00000130340/ENSG00000173548
GO:0046128	purine ribonucleoside metabolic process	322	-1.61337	0.00473934	0.0333103	ENSG00000115944/ENSG00000275074/ENSG00000100938/ENSG00000135390/ENSG00000106348/ENSG00000088682/ENSG00000135940/ENSG00000184508/ENSG00000164258/ENSG00000243678/ENSG00000173614/ENSG00000105329/ENSG00000162398/ENSG00000145217/ENSG00000196839/ENSG00000106633/ENSG00000172992/ENSG00000110955/ENSG00000110719/ENSG00000149925/ENSG00000150672/ENSG00000147684/ENSG00000137806/ENSG00000160883/ENSG00000248746…
GO:0007431	salivary gland development	38	1.70574	0.00475436	0.033369	ENSG00000101439/ENSG00000146648/ENSG00000066468/ENSG00000007372/ENSG00000092969/ENSG00000128791/ENSG00000101144/ENSG00000173402/ENSG00000011114/ENSG00000075213/ENSG00000074527/ENSG00000107831
GO:0048260	positive regulation of receptor-mediated endocytosis	41	1.6882	0.00476948	0.033369	ENSG00000106483/ENSG00000154188/ENSG00000118473/ENSG00000106299/ENSG00000131374/ENSG00000110395/ENSG00000127946/ENSG00000080371/ENSG00000136021/ENSG00000102081/ENSG00000091513/ENSG00000169760/ENSG00000187391/ENSG00000149295/ENSG00000136827/ENSG00000166710/ENSG00000213463/ENSG00000153071/ENSG00000151746/ENSG00000131238/ENSG00000185652/ENSG00000138138
GO:0032873	negative regulation of stress-activated MAPK cascade	40	1.68143	0.00477707	0.033369	ENSG00000145423/ENSG00000106692/ENSG00000110422/ENSG00000197372/ENSG00000075711/ENSG00000015171/ENSG00000092820/ENSG00000108861/ENSG00000078747/ENSG00000135090/ENSG00000185345/ENSG00000143507/ENSG00000141027/ENSG00000085276/ENSG00000111206/ENSG00000150907/ENSG00000158828/ENSG00000089289/ENSG00000150593/ENSG00000162999/ENSG00000007168
GO:0051702	interaction with symbiont	50	1.62967	0.00477707	0.033369	ENSG00000138795/ENSG00000084093/ENSG00000185591/ENSG00000153922/ENSG00000069275/ENSG00000130203/ENSG00000100393/ENSG00000100603/ENSG00000090061/ENSG00000047188/ENSG00000165416/ENSG00000121864/ENSG00000123595/ENSG00000148175/ENSG00000120948/ENSG00000102081/ENSG00000185345/ENSG00000101558/ENSG00000128829
GO:0070303	negative regulation of stress-activated protein kinase signaling cascade	40	1.68143	0.00477707	0.033369	ENSG00000145423/ENSG00000106692/ENSG00000110422/ENSG00000197372/ENSG00000075711/ENSG00000015171/ENSG00000092820/ENSG00000108861/ENSG00000078747/ENSG00000135090/ENSG00000185345/ENSG00000143507/ENSG00000141027/ENSG00000085276/ENSG00000111206/ENSG00000150907/ENSG00000158828/ENSG00000089289/ENSG00000150593/ENSG00000162999/ENSG00000007168
GO:0044282	small molecule catabolic process	328	-1.41407	0.00478469	0.0333811	ENSG00000120053/ENSG00000165092/ENSG00000103507/ENSG00000111012/ENSG00000177225/ENSG00000126522/ENSG00000135838/ENSG00000198099/ENSG00000106633/ENSG00000142208/ENSG00000131203/ENSG00000149925/ENSG00000177646/ENSG00000160883/ENSG00000076555/ENSG00000248746/ENSG00000128928/ENSG00000060971/ENSG00000095596/ENSG00000172508/ENSG00000127838/ENSG00000102032/ENSG00000127884/ENSG00000176715/ENSG00000087008…
GO:0006301	postreplication repair	54	1.58716	0.00479233	0.0333934	ENSG00000009413/ENSG00000035928/ENSG00000012048/ENSG00000010072/ENSG00000122008/ENSG00000133119/ENSG00000077514/ENSG00000163743/ENSG00000163918/ENSG00000136709/ENSG00000100479/ENSG00000095002/ENSG00000070950/ENSG00000184182/ENSG00000103194/ENSG00000143476/ENSG00000126804/ENSG00000244687/ENSG00000135945/ENSG00000101751/ENSG00000049541/ENSG00000071794/ENSG00000132383/ENSG00000130997
GO:0002691	regulation of cellular extravasation	20	-1.74299	0.00481928	0.03354	ENSG00000108691/ENSG00000137077/ENSG00000130300/ENSG00000197561/ENSG00000169403/ENSG00000131142/ENSG00000090339/ENSG00000151651/ENSG00000107562
GO:0042278	purine nucleoside metabolic process	325	-1.59666	0.00485437	0.0337429	ENSG00000115944/ENSG00000275074/ENSG00000100938/ENSG00000135390/ENSG00000106348/ENSG00000088682/ENSG00000135940/ENSG00000184508/ENSG00000164258/ENSG00000243678/ENSG00000173614/ENSG00000105329/ENSG00000162398/ENSG00000145217/ENSG00000196839/ENSG00000106633/ENSG00000172992/ENSG00000110955/ENSG00000110719/ENSG00000149925/ENSG00000150672/ENSG00000147684/ENSG00000137806/ENSG00000160883/ENSG00000248746…
GO:0006706	steroid catabolic process	21	-1.72518	0.00488998	0.0339489	ENSG00000277893/ENSG00000128245/ENSG00000115234/ENSG00000140505/ENSG00000087250/ENSG00000074660/ENSG00000170835/ENSG00000087076
GO:0045070	positive regulation of viral genome replication	32	1.75779	0.00491803	0.0340604	ENSG00000215301/ENSG00000069275/ENSG00000065243/ENSG00000185745/ENSG00000047188/ENSG00000131747/ENSG00000124214/ENSG00000070756/ENSG00000074696/ENSG00000148175/ENSG00000155506/ENSG00000101558/ENSG00000096063/ENSG00000084072/ENSG00000171497/ENSG00000124164/ENSG00000160710/ENSG00000112343/ENSG00000125875
GO:0060043	regulation of cardiac muscle cell proliferation	32	1.77968	0.00491803	0.0340604	ENSG00000152661/ENSG00000066468/ENSG00000183691/ENSG00000107779/ENSG00000169946/ENSG00000081189/ENSG00000138685/ENSG00000171862/ENSG00000069702/ENSG00000178568/ENSG00000106799/ENSG00000168214/ENSG00000151748
GO:0072503	cellular divalent inorganic cation homeostasis	366	-1.33893	0.00492611	0.0340747	ENSG00000124181/ENSG00000137077/ENSG00000091831/ENSG00000179546/ENSG00000160014/ENSG00000105329/ENSG00000064270/ENSG00000148926/ENSG00000018280/ENSG00000196689/ENSG00000163823/ENSG00000101017/ENSG00000030110/ENSG00000141837/ENSG00000060558/ENSG00000137672/ENSG00000173175/ENSG00000159164/ENSG00000109501/ENSG00000171051/ENSG00000183172/ENSG00000092051/ENSG00000119782/ENSG00000197561/ENSG00000100379…
GO:0001958	endochondral ossification	26	1.73435	0.00495868	0.0341752	ENSG00000147408/ENSG00000153162/ENSG00000156427/ENSG00000081189/ENSG00000104331/ENSG00000156103/ENSG00000138386/ENSG00000068078
GO:0021846	cell proliferation in forebrain	26	1.73402	0.00495868	0.0341752	ENSG00000106571/ENSG00000066468/ENSG00000170370/ENSG00000168172/ENSG00000078674/ENSG00000150764/ENSG00000159217/ENSG00000168944/ENSG00000118193/ENSG00000184486/ENSG00000116641/ENSG00000107831/ENSG00000080166
GO:0036075	replacement ossification	26	1.73435	0.00495868	0.0341752	ENSG00000147408/ENSG00000153162/ENSG00000156427/ENSG00000081189/ENSG00000104331/ENSG00000156103/ENSG00000138386/ENSG00000068078
GO:0007064	mitotic sister chromatid cohesion	23	1.86969	0.00496689	0.0341902	ENSG00000198887/ENSG00000164190/ENSG00000108055/ENSG00000133302/ENSG00000062650/ENSG00000072501/ENSG00000121892/ENSG00000083642/ENSG00000121579/ENSG00000139687/ENSG00000156831/ENSG00000085224/ENSG00000164754/ENSG00000113648/ENSG00000177602/ENSG00000173273
GO:0006816	calcium ion transport	350	-1.55951	0.005	0.0343349	ENSG00000175206/ENSG00000167723/ENSG00000111012/ENSG00000124181/ENSG00000137077/ENSG00000179546/ENSG00000055732/ENSG00000160014/ENSG00000105329/ENSG00000064270/ENSG00000151062/ENSG00000106633/ENSG00000196689/ENSG00000163823/ENSG00000132329/ENSG00000030110/ENSG00000141837/ENSG00000137672/ENSG00000185739/ENSG00000213533/ENSG00000148339/ENSG00000131477/ENSG00000104783/ENSG00000107130/ENSG00000109501…
GO:0009119	ribonucleoside metabolic process	350	-1.60558	0.005	0.0343349	ENSG00000115944/ENSG00000275074/ENSG00000183696/ENSG00000100938/ENSG00000135390/ENSG00000106348/ENSG00000088682/ENSG00000239713/ENSG00000135940/ENSG00000184508/ENSG00000164258/ENSG00000243678/ENSG00000115539/ENSG00000111732/ENSG00000173614/ENSG00000105329/ENSG00000162398/ENSG00000145217/ENSG00000196839/ENSG00000106633/ENSG00000172992/ENSG00000110955/ENSG00000110719/ENSG00000149925/ENSG00000150672…
GO:0006874	cellular calcium ion homeostasis	343	-1.38083	0.00502513	0.0343907	ENSG00000124181/ENSG00000137077/ENSG00000091831/ENSG00000179546/ENSG00000160014/ENSG00000105329/ENSG00000064270/ENSG00000148926/ENSG00000196689/ENSG00000163823/ENSG00000101017/ENSG00000030110/ENSG00000141837/ENSG00000060558/ENSG00000137672/ENSG00000173175/ENSG00000159164/ENSG00000109501/ENSG00000171051/ENSG00000183172/ENSG00000092051/ENSG00000119782/ENSG00000197561/ENSG00000100379/ENSG00000168398…
GO:0098542	defense response to other organism	351	-1.55233	0.00502513	0.0343907	ENSG00000159527/ENSG00000182393/ENSG00000141682/ENSG00000138646/ENSG00000128383/ENSG00000163874/ENSG00000162711/ENSG00000161204/ENSG00000141316/ENSG00000130813/ENSG00000102882/ENSG00000163702/ENSG00000134516/ENSG00000184584/ENSG00000173039/ENSG00000129988/ENSG00000185436/ENSG00000239713/ENSG00000121053/ENSG00000143761/ENSG00000105329/ENSG00000204520/ENSG00000148926/ENSG00000018280/ENSG00000185507…
GO:0007517	muscle organ development	330	1.40578	0.00503778	0.0343907	ENSG00000152661/ENSG00000138795/ENSG00000128573/ENSG00000066468/ENSG00000152818/ENSG00000132356/ENSG00000198947/ENSG00000185551/ENSG00000171791/ENSG00000163132/ENSG00000125845/ENSG00000117724/ENSG00000183691/ENSG00000170989/ENSG00000107779/ENSG00000196712/ENSG00000169946/ENSG00000092969/ENSG00000064309/ENSG00000106692/ENSG00000157240/ENSG00000081189/ENSG00000174738/ENSG00000022267/ENSG00000186260…
GO:0032259	methylation	330	1.38846	0.00503778	0.0343907	ENSG00000178691/ENSG00000107614/ENSG00000138050/ENSG00000179299/ENSG00000082701/ENSG00000117000/ENSG00000169213/ENSG00000012048/ENSG00000116539/ENSG00000121879/ENSG00000171681/ENSG00000086189/ENSG00000103342/ENSG00000150540/ENSG00000137760/ENSG00000055609/ENSG00000140905/ENSG00000168769/ENSG00000138336/ENSG00000099810/ENSG00000185238/ENSG00000159086/ENSG00000088305/ENSG00000122435/ENSG00000089195…
GO:0006091	generation of precursor metabolites and energy	337	-1.36638	0.00505051	0.0343907	ENSG00000240230/ENSG00000115944/ENSG00000165269/ENSG00000088682/ENSG00000135940/ENSG00000164258/ENSG00000160014/ENSG00000126368/ENSG00000162398/ENSG00000181649/ENSG00000151729/ENSG00000106633/ENSG00000142208/ENSG00000110955/ENSG00000166603/ENSG00000221983/ENSG00000235194/ENSG00000149925/ENSG00000147684/ENSG00000161513/ENSG00000137806/ENSG00000160883/ENSG00000068976/ENSG00000248746/ENSG00000166136…
GO:0051348	negative regulation of transferase activity	334	-1.33094	0.00505051	0.0343907	ENSG00000176204/ENSG00000184557/ENSG00000132000/ENSG00000103197/ENSG00000221983/ENSG00000185043/ENSG00000101213/ENSG00000105325/ENSG00000013275/ENSG00000240065/ENSG00000197122/ENSG00000099341/ENSG00000167264/ENSG00000159377/ENSG00000150991/ENSG00000185627/ENSG00000084207/ENSG00000198739/ENSG00000107338/ENSG00000084734/ENSG00000277791/ENSG00000233718/ENSG00000170315/ENSG00000131370/ENSG00000068001…
GO:0055074	calcium ion homeostasis	355	-1.40119	0.00505051	0.0343907	ENSG00000111012/ENSG00000124181/ENSG00000137077/ENSG00000091831/ENSG00000179546/ENSG00000160014/ENSG00000105329/ENSG00000064270/ENSG00000148926/ENSG00000196689/ENSG00000163823/ENSG00000101017/ENSG00000030110/ENSG00000141837/ENSG00000060558/ENSG00000137672/ENSG00000173175/ENSG00000159164/ENSG00000109501/ENSG00000171051/ENSG00000183172/ENSG00000092051/ENSG00000119782/ENSG00000197561/ENSG00000100379…
GO:0042254	ribosome biogenesis	318	1.36966	0.00509554	0.0346558	ENSG00000215301/ENSG00000150773/ENSG00000179041/ENSG00000066654/ENSG00000135698/ENSG00000135521/ENSG00000164346/ENSG00000109534/ENSG00000086189/ENSG00000197223/ENSG00000165732/ENSG00000083520/ENSG00000144736/ENSG00000067533/ENSG00000115368/ENSG00000147679/ENSG00000171862/ENSG00000119285/ENSG00000156697/ENSG00000163811/ENSG00000112159/ENSG00000120800/ENSG00000117597/ENSG00000178694/ENSG00000164163…
GO:0046827	positive regulation of protein export from nucleus	19	1.73347	0.00511945	0.0347352	ENSG00000148737/ENSG00000047410/ENSG00000132953/ENSG00000082701/ENSG00000164188/ENSG00000137770/ENSG00000135679/ENSG00000136938/ENSG00000100614
GO:2000050	regulation of non-canonical Wnt signaling pathway	19	1.74502	0.00511945	0.0347352	ENSG00000140807/ENSG00000145423/ENSG00000068885/ENSG00000183579/ENSG00000146374/ENSG00000114251/ENSG00000147257/ENSG00000135299
GO:0006650	glycerophospholipid metabolic process	268	1.39408	0.00512821	0.0347401	ENSG00000011405/ENSG00000146648/ENSG00000113578/ENSG00000066468/ENSG00000145675/ENSG00000132294/ENSG00000158815/ENSG00000172954/ENSG00000156427/ENSG00000166225/ENSG00000169047/ENSG00000179295/ENSG00000138685/ENSG00000197563/ENSG00000085719/ENSG00000104331/ENSG00000109452/ENSG00000149311/ENSG00000038210/ENSG00000139163/ENSG00000121879/ENSG00000109458/ENSG00000068078/ENSG00000211456/ENSG00000003987…
GO:0033572	transferrin transport	34	-1.68738	0.00514139	0.0347401	ENSG00000079805/ENSG00000071553/ENSG00000047249/ENSG00000250565/ENSG00000116039/ENSG00000128524/ENSG00000090674/ENSG00000159720/ENSG00000105929/ENSG00000117410/ENSG00000115107/ENSG00000106327
GO:0009116	nucleoside metabolic process	374	-1.56269	0.00515464	0.0347401	ENSG00000158864/ENSG00000115944/ENSG00000275074/ENSG00000183696/ENSG00000100938/ENSG00000135390/ENSG00000106348/ENSG00000088682/ENSG00000239713/ENSG00000135940/ENSG00000184508/ENSG00000164258/ENSG00000243678/ENSG00000115539/ENSG00000111732/ENSG00000173614/ENSG00000105329/ENSG00000162398/ENSG00000145217/ENSG00000196839/ENSG00000106633/ENSG00000172992/ENSG00000110955/ENSG00000110719/ENSG00000141127…
GO:0043405	regulation of MAP kinase activity	305	1.38906	0.00515464	0.0347401	ENSG00000146648/ENSG00000113578/ENSG00000055208/ENSG00000172575/ENSG00000132356/ENSG00000169967/ENSG00000145423/ENSG00000166068/ENSG00000111961/ENSG00000125845/ENSG00000135272/ENSG00000168615/ENSG00000198121/ENSG00000104312/ENSG00000196712/ENSG00000163485/ENSG00000055332/ENSG00000133703/ENSG00000156427/ENSG00000166225/ENSG00000110422/ENSG00000101144/ENSG00000116473/ENSG00000112964/ENSG00000179295…
GO:1903706	regulation of hemopoiesis	283	1.41382	0.00515464	0.0347401	ENSG00000138795/ENSG00000106571/ENSG00000185650/ENSG00000172575/ENSG00000128606/ENSG00000143772/ENSG00000079387/ENSG00000145675/ENSG00000135870/ENSG00000116044/ENSG00000114315/ENSG00000152518/ENSG00000104312/ENSG00000196712/ENSG00000055332/ENSG00000152154/ENSG00000114861/ENSG00000081189/ENSG00000198435/ENSG00000134371/ENSG00000154727/ENSG00000217128/ENSG00000054598/ENSG00000148516/ENSG00000132842…
GO:0000076	DNA replication checkpoint	16	1.82709	0.00518135	0.0347401	ENSG00000163781/ENSG00000133302/ENSG00000159593/ENSG00000094804/ENSG00000092853/ENSG00000093009/ENSG00000075131/ENSG00000140534/ENSG00000198783/ENSG00000152942/ENSG00000136273/ENSG00000138346
GO:0036342	post-anal tail morphogenesis	16	1.73284	0.00518135	0.0347401	ENSG00000104290/ENSG00000145423/ENSG00000204335/ENSG00000114251/ENSG00000204104/ENSG00000162738/ENSG00000086598/ENSG00000083093
GO:0051571	positive regulation of histone H3-K4 methylation	16	1.73406	0.00518135	0.0347401	ENSG00000012048/ENSG00000088305/ENSG00000158321/ENSG00000100603/ENSG00000157212/ENSG00000118058/ENSG00000198730/ENSG00000204356/ENSG00000147162/ENSG00000141646
GO:0071459	protein localization to chromosome, centromeric region	16	1.8212	0.00518135	0.0347401	ENSG00000156970/ENSG00000198824/ENSG00000040275/ENSG00000139687/ENSG00000102974/ENSG00000172167/ENSG00000137812/ENSG00000031691/ENSG00000086827/ENSG00000177602/ENSG00000170312/ENSG00000179051
GO:1904948	midbrain dopaminergic neuron differentiation	16	1.80744	0.00518135	0.0347401	ENSG00000145423/ENSG00000070018/ENSG00000157240/ENSG00000114251/ENSG00000162761/ENSG00000136238/ENSG00000163785
GO:0060442	branching involved in prostate gland morphogenesis	11	1.7682	0.00519931	0.0348194	ENSG00000066468/ENSG00000166225/ENSG00000101144/ENSG00000186350/ENSG00000169018
GO:0051281	positive regulation of release of sequestered calcium ion into cytosol	33	-1.74302	0.00522193	0.0349297	ENSG00000184845/ENSG00000124181/ENSG00000160014/ENSG00000180210/ENSG00000148834/ENSG00000154096/ENSG00000164850/ENSG00000149596/ENSG00000087088/ENSG00000177455/ENSG00000103888/ENSG00000173805
GO:0072511	divalent inorganic cation transport	401	-1.43177	0.00531915	0.0355382	ENSG00000175206/ENSG00000167723/ENSG00000111012/ENSG00000124181/ENSG00000137077/ENSG00000179546/ENSG00000055732/ENSG00000160014/ENSG00000105329/ENSG00000064270/ENSG00000151062/ENSG00000018280/ENSG00000106633/ENSG00000196689/ENSG00000163823/ENSG00000132329/ENSG00000030110/ENSG00000141837/ENSG00000137672/ENSG00000185339/ENSG00000185739/ENSG00000213533/ENSG00000148339/ENSG00000131477/ENSG00000104783…
GO:0051402	neuron apoptotic process	205	1.44944	0.00535475	0.035734	ENSG00000145864/ENSG00000148053/ENSG00000135333/ENSG00000154188/ENSG00000064393/ENSG00000171791/ENSG00000196712/ENSG00000092969/ENSG00000133703/ENSG00000081189/ENSG00000132688/ENSG00000171956/ENSG00000149311/ENSG00000130203/ENSG00000152208/ENSG00000113742/ENSG00000100644/ENSG00000134121/ENSG00000205726/ENSG00000121879/ENSG00000163558/ENSG00000103460/ENSG00000001084/ENSG00000196584/ENSG00000158445…
GO:0070838	divalent metal ion transport	398	-1.42502	0.00537634	0.035836	ENSG00000175206/ENSG00000167723/ENSG00000111012/ENSG00000124181/ENSG00000137077/ENSG00000179546/ENSG00000055732/ENSG00000160014/ENSG00000105329/ENSG00000064270/ENSG00000151062/ENSG00000018280/ENSG00000106633/ENSG00000196689/ENSG00000163823/ENSG00000132329/ENSG00000030110/ENSG00000141837/ENSG00000137672/ENSG00000185739/ENSG00000213533/ENSG00000148339/ENSG00000131477/ENSG00000104783/ENSG00000107130…
GO:0006402	mRNA catabolic process	210	1.40903	0.00538358	0.0358421	ENSG00000185650/ENSG00000135870/ENSG00000152518/ENSG00000092847/ENSG00000100354/ENSG00000123908/ENSG00000104408/ENSG00000125944/ENSG00000125107/ENSG00000221914/ENSG00000149311/ENSG00000114127/ENSG00000198791/ENSG00000103342/ENSG00000083520/ENSG00000126070/ENSG00000111596/ENSG00000166889/ENSG00000151461/ENSG00000178764/ENSG00000123737/ENSG00000113300/ENSG00000172795/ENSG00000138767/ENSG00000070756…
GO:0002548	monocyte chemotaxis	39	-1.72633	0.00539084	0.0358484	ENSG00000137077/ENSG00000275152/ENSG00000106366/ENSG00000163823/ENSG00000166923/ENSG00000136999/ENSG00000131981/ENSG00000135046/ENSG00000102755/ENSG00000102962/ENSG00000006210/ENSG00000158747/ENSG00000105372/ENSG00000131142/ENSG00000107175/ENSG00000141655/ENSG00000107562
GO:0043588	skin development	196	1.43544	0.00539811	0.0358548	ENSG00000165300/ENSG00000146648/ENSG00000104290/ENSG00000125285/ENSG00000185650/ENSG00000164066/ENSG00000066468/ENSG00000171791/ENSG00000007372/ENSG00000168615/ENSG00000137693/ENSG00000162601/ENSG00000092969/ENSG00000139292/ENSG00000204262/ENSG00000134318/ENSG00000127863/ENSG00000114251/ENSG00000101109/ENSG00000154856/ENSG00000129116/ENSG00000096872/ENSG00000115904/ENSG00000164171/ENSG00000165240…
GO:0043523	regulation of neuron apoptotic process	186	1.4444	0.00543478	0.0360562	ENSG00000145864/ENSG00000148053/ENSG00000135333/ENSG00000154188/ENSG00000064393/ENSG00000171791/ENSG00000196712/ENSG00000092969/ENSG00000133703/ENSG00000081189/ENSG00000132688/ENSG00000171956/ENSG00000149311/ENSG00000130203/ENSG00000152208/ENSG00000113742/ENSG00000100644/ENSG00000134121/ENSG00000205726/ENSG00000121879/ENSG00000163558/ENSG00000103460/ENSG00000001084/ENSG00000196584/ENSG00000158445…
GO:1901657	glycosyl compound metabolic process	396	-1.54491	0.00549451	0.0364099	ENSG00000158864/ENSG00000180176/ENSG00000115944/ENSG00000275074/ENSG00000183696/ENSG00000100938/ENSG00000135390/ENSG00000106348/ENSG00000088682/ENSG00000239713/ENSG00000131183/ENSG00000135940/ENSG00000184508/ENSG00000164258/ENSG00000243678/ENSG00000115539/ENSG00000111732/ENSG00000173614/ENSG00000105329/ENSG00000162398/ENSG00000145217/ENSG00000196839/ENSG00000106633/ENSG00000172992/ENSG00000110955…
GO:0008643	carbohydrate transport	177	1.44524	0.00550964	0.0364677	ENSG00000132356/ENSG00000176105/ENSG00000145675/ENSG00000116044/ENSG00000047410/ENSG00000169047/ENSG00000116473/ENSG00000119729/ENSG00000179295/ENSG00000153201/ENSG00000128989/ENSG00000135744/ENSG00000091039/ENSG00000093000/ENSG00000163558/ENSG00000124789/ENSG00000147257/ENSG00000197496/ENSG00000085415/ENSG00000166263/ENSG00000110436/ENSG00000113569/ENSG00000157500/ENSG00000119508/ENSG00000163002…
GO:0046661	male sex differentiation	147	1.51792	0.00558659	0.0369339	ENSG00000008394/ENSG00000101439/ENSG00000153162/ENSG00000133863/ENSG00000145423/ENSG00000171791/ENSG00000066279/ENSG00000107779/ENSG00000169946/ENSG00000092969/ENSG00000169083/ENSG00000114251/ENSG00000102531/ENSG00000129295/ENSG00000144747/ENSG00000196074/ENSG00000121621/ENSG00000113658/ENSG00000163041/ENSG00000133835/ENSG00000205213/ENSG00000143355/ENSG00000137075/ENSG00000168556/ENSG00000121989…
GO:1902275	regulation of chromatin organization	146	1.52006	0.0056101	0.0370462	ENSG00000198586/ENSG00000047410/ENSG00000145349/ENSG00000148773/ENSG00000198160/ENSG00000104517/ENSG00000149311/ENSG00000164190/ENSG00000012048/ENSG00000166164/ENSG00000156802/ENSG00000111875/ENSG00000169375/ENSG00000138336/ENSG00000159086/ENSG00000088305/ENSG00000158321/ENSG00000153827/ENSG00000100603/ENSG00000168556/ENSG00000155827/ENSG00000157212/ENSG00000008083/ENSG00000112200/ENSG00000255302…
GO:0070507	regulation of microtubule cytoskeleton organization	111	1.47955	0.00577201	0.0380269	ENSG00000101871/ENSG00000164953/ENSG00000163611/ENSG00000138160/ENSG00000111554/ENSG00000047410/ENSG00000142731/ENSG00000136108/ENSG00000134318/ENSG00000117650/ENSG00000130779/ENSG00000204104/ENSG00000012048/ENSG00000134982/ENSG00000112701/ENSG00000182628/ENSG00000198718/ENSG00000165480/ENSG00000121621/ENSG00000150764/ENSG00000170248/ENSG00000168944/ENSG00000109171/ENSG00000083937/ENSG00000148482…
GO:1903510	mucopolysaccharide metabolic process	111	1.53234	0.00577201	0.0380269	ENSG00000147408/ENSG00000171451/ENSG00000154188/ENSG00000103489/ENSG00000112309/ENSG00000118276/ENSG00000114646/ENSG00000139329/ENSG00000196104/ENSG00000148773/ENSG00000038427/ENSG00000138685/ENSG00000104331/ENSG00000131873/ENSG00000072571/ENSG00000170961/ENSG00000026508/ENSG00000175040/ENSG00000164100/ENSG00000154080/ENSG00000049860/ENSG00000121578/ENSG00000182022/ENSG00000138604/ENSG00000135677…
GO:1901861	regulation of muscle tissue development	109	1.56282	0.00578871	0.0380928	ENSG00000152661/ENSG00000138795/ENSG00000066468/ENSG00000132356/ENSG00000171791/ENSG00000125845/ENSG00000117724/ENSG00000183691/ENSG00000107779/ENSG00000169946/ENSG00000064309/ENSG00000081189/ENSG00000174738/ENSG00000186260/ENSG00000166949/ENSG00000145794/ENSG00000138685/ENSG00000171862/ENSG00000151320/ENSG00000110693/ENSG00000171100/ENSG00000069702/ENSG00000125266/ENSG00000178568/ENSG00000118260…
GO:0006914	autophagy	423	-1.39549	0.00584795	0.0384381	ENSG00000204308/ENSG00000115592/ENSG00000104142/ENSG00000171130/ENSG00000163874/ENSG00000064601/ENSG00000168010/ENSG00000035664/ENSG00000102882/ENSG00000136048/ENSG00000153130/ENSG00000155876/ENSG00000166289/ENSG00000185359/ENSG00000069869/ENSG00000196235/ENSG00000130204/ENSG00000169228/ENSG00000108773/ENSG00000085978/ENSG00000215305/ENSG00000142208/ENSG00000126581/ENSG00000110719/ENSG00000221983…
GO:0006353	DNA-templated transcription, termination	101	1.51746	0.00593472	0.0389183	ENSG00000165934/ENSG00000115750/ENSG00000134480/ENSG00000090060/ENSG00000163950/ENSG00000116830/ENSG00000105849/ENSG00000134058/ENSG00000107290/ENSG00000265241/ENSG00000079134/ENSG00000205571/ENSG00000133226/ENSG00000125676/ENSG00000143498/ENSG00000166012/ENSG00000100462/ENSG00000116350/ENSG00000167005/ENSG00000137054/ENSG00000100028/ENSG00000172062/ENSG00000165494/ENSG00000100650/ENSG00000161547…
GO:0033135	regulation of peptidyl-serine phosphorylation	101	1.52416	0.00593472	0.0389183	ENSG00000148053/ENSG00000132356/ENSG00000145423/ENSG00000198947/ENSG00000154188/ENSG00000171791/ENSG00000104312/ENSG00000217128/ENSG00000114251/ENSG00000113448/ENSG00000082701/ENSG00000101109/ENSG00000121879/ENSG00000164327/ENSG00000165730/ENSG00000026508/ENSG00000183735/ENSG00000131023/ENSG00000156735/ENSG00000114209/ENSG00000110888/ENSG00000058668/ENSG00000158092/ENSG00000140538/ENSG00000163291…
GO:0019079	viral genome replication	104	1.47994	0.00595238	0.0389891	ENSG00000171791/ENSG00000055332/ENSG00000215301/ENSG00000166801/ENSG00000134318/ENSG00000069275/ENSG00000065243/ENSG00000124795/ENSG00000163565/ENSG00000185745/ENSG00000090061/ENSG00000047188/ENSG00000131747/ENSG00000144566/ENSG00000124214/ENSG00000102189/ENSG00000117280/ENSG00000070756/ENSG00000074696/ENSG00000117707/ENSG00000148175/ENSG00000162599/ENSG00000175029/ENSG00000185201/ENSG00000102081…
GO:0045598	regulation of fat cell differentiation	103	1.50369	0.00596125	0.0390022	ENSG00000069667/ENSG00000185650/ENSG00000145423/ENSG00000125845/ENSG00000114315/ENSG00000152518/ENSG00000169946/ENSG00000166949/ENSG00000114251/ENSG00000101109/ENSG00000180694/ENSG00000143970/ENSG00000140718/ENSG00000172201/ENSG00000139668/ENSG00000101384/ENSG00000018408/ENSG00000118260/ENSG00000176624/ENSG00000104375/ENSG00000151748/ENSG00000174705/ENSG00000129167/ENSG00000181004/ENSG00000048540…
GO:0006875	cellular metal ion homeostasis	437	-1.34397	0.00598802	0.0391323	ENSG00000137077/ENSG00000091831/ENSG00000179546/ENSG00000105675/ENSG00000160014/ENSG00000143761/ENSG00000129244/ENSG00000105329/ENSG00000064270/ENSG00000148926/ENSG00000018280/ENSG00000196689/ENSG00000163823/ENSG00000101049/ENSG00000101017/ENSG00000030110/ENSG00000160183/ENSG00000141837/ENSG00000118515/ENSG00000060558/ENSG00000137672/ENSG00000173175/ENSG00000159164/ENSG00000125148/ENSG00000177556…
GO:0050728	negative regulation of inflammatory response	93	-1.56815	0.00600601	0.0392047	ENSG00000162711/ENSG00000115718/ENSG00000196839/ENSG00000184557/ENSG00000168329/ENSG00000136999/ENSG00000025434/ENSG00000141965/ENSG00000159377/ENSG00000084207/ENSG00000177830/ENSG00000197561/ENSG00000132386/ENSG00000112033/ENSG00000233276/ENSG00000110921/ENSG00000160703/ENSG00000164850/ENSG00000105372/ENSG00000103313/ENSG00000204305/ENSG00000197471/ENSG00000142405/ENSG00000135318/ENSG00000107874…
GO:0044766	multi-organism transport	74	1.5864	0.00603318	0.0392918	ENSG00000085832/ENSG00000047410/ENSG00000102753/ENSG00000186432/ENSG00000153201/ENSG00000093000/ENSG00000124789/ENSG00000085415/ENSG00000113569/ENSG00000185745/ENSG00000163002/ENSG00000108424/ENSG00000111581/ENSG00000139496/ENSG00000117280/ENSG00000069248/ENSG00000079134/ENSG00000196911/ENSG00000102081/ENSG00000138750/ENSG00000125676/ENSG00000075785/ENSG00000155975/ENSG00000136243/ENSG00000030066…
GO:1902579	multi-organism localization	74	1.5864	0.00603318	0.0392918	ENSG00000085832/ENSG00000047410/ENSG00000102753/ENSG00000186432/ENSG00000153201/ENSG00000093000/ENSG00000124789/ENSG00000085415/ENSG00000113569/ENSG00000185745/ENSG00000163002/ENSG00000108424/ENSG00000111581/ENSG00000139496/ENSG00000117280/ENSG00000069248/ENSG00000079134/ENSG00000196911/ENSG00000102081/ENSG00000138750/ENSG00000125676/ENSG00000075785/ENSG00000155975/ENSG00000136243/ENSG00000030066…
GO:0046854	phosphatidylinositol phosphorylation	90	1.58097	0.0060423	0.0393061	ENSG00000011405/ENSG00000146648/ENSG00000113578/ENSG00000066468/ENSG00000145675/ENSG00000132294/ENSG00000158815/ENSG00000156427/ENSG00000166225/ENSG00000169047/ENSG00000179295/ENSG00000138685/ENSG00000104331/ENSG00000038210/ENSG00000121879/ENSG00000109458/ENSG00000068078/ENSG00000107242/ENSG00000178568/ENSG00000115020/ENSG00000143398/ENSG00000078142/ENSG00000133731/ENSG00000185950/ENSG00000107831…
GO:0051651	maintenance of location in cell	104	-1.65442	0.00606061	0.0393801	ENSG00000146232/ENSG00000158164/ENSG00000196296/ENSG00000105737/ENSG00000069399/ENSG00000205542/ENSG00000140464/ENSG00000101997/ENSG00000102931/ENSG00000010610/ENSG00000105974/ENSG00000113758/ENSG00000204498/ENSG00000213465/ENSG00000142405/ENSG00000125735/ENSG00000126351/ENSG00000034510/ENSG00000173801/ENSG00000079999/ENSG00000171298/ENSG00000160460/ENSG00000247596/ENSG00000197858/ENSG00000008710…
GO:0001570	vasculogenesis	69	1.59036	0.00613497	0.0398177	ENSG00000148053/ENSG00000185650/ENSG00000126016/ENSG00000137693/ENSG00000112531/ENSG00000169946/ENSG00000116473/ENSG00000109756/ENSG00000182963/ENSG00000173706/ENSG00000170961/ENSG00000164252/ENSG00000069702/ENSG00000213853/ENSG00000181555/ENSG00000145715/ENSG00000144476/ENSG00000157212/ENSG00000128602/ENSG00000169398
GO:0051928	positive regulation of calcium ion transport	94	-1.58269	0.00617284	0.0400178	ENSG00000167723/ENSG00000124181/ENSG00000160014/ENSG00000163823/ENSG00000030110/ENSG00000137672/ENSG00000213533/ENSG00000109501/ENSG00000131981/ENSG00000130038/ENSG00000180210/ENSG00000148834/ENSG00000160211/ENSG00000154096/ENSG00000164850/ENSG00000083454/ENSG00000010610/ENSG00000105974/ENSG00000113262/ENSG00000149596/ENSG00000187688/ENSG00000087088/ENSG00000177455/ENSG00000107562/ENSG00000197943…
GO:0006979	response to oxidative stress	362	1.32782	0.00622665	0.0403206	ENSG00000173848/ENSG00000008394/ENSG00000101439/ENSG00000146648/ENSG00000151422/ENSG00000132356/ENSG00000149212/ENSG00000171791/ENSG00000116044/ENSG00000112981/ENSG00000168615/ENSG00000004468/ENSG00000134333/ENSG00000101144/ENSG00000183023/ENSG00000197930/ENSG00000102572/ENSG00000186432/ENSG00000204389/ENSG00000228716/ENSG00000130203/ENSG00000114346/ENSG00000085491/ENSG00000100644/ENSG00000109458…
GO:0046324	regulation of glucose import	57	1.63521	0.00624025	0.0403626	ENSG00000132356/ENSG00000145675/ENSG00000116044/ENSG00000169047/ENSG00000116473/ENSG00000119729/ENSG00000179295/ENSG00000128989/ENSG00000135744/ENSG00000091039/ENSG00000163558/ENSG00000147257/ENSG00000110436/ENSG00000157500/ENSG00000153291/ENSG00000168216/ENSG00000111731/ENSG00000185950
GO:0042692	muscle cell differentiation	328	1.37991	0.00630517	0.0406232	ENSG00000069667/ENSG00000138795/ENSG00000148737/ENSG00000078114/ENSG00000163110/ENSG00000123095/ENSG00000185650/ENSG00000066468/ENSG00000198947/ENSG00000171791/ENSG00000163132/ENSG00000125845/ENSG00000084093/ENSG00000114315/ENSG00000112531/ENSG00000064309/ENSG00000133703/ENSG00000081189/ENSG00000197168/ENSG00000145349/ENSG00000183023/ENSG00000186260/ENSG00000154556/ENSG00000148516/ENSG00000145794…
GO:0002562	somatic diversification of immune receptors via germline recombination within a single locus	46	1.63704	0.00630915	0.0406232	ENSG00000138795/ENSG00000116062/ENSG00000149311/ENSG00000253729/ENSG00000174371/ENSG00000104320/ENSG00000157212/ENSG00000133789/ENSG00000079134/ENSG00000072274/ENSG00000095002/ENSG00000223496/ENSG00000081059/ENSG00000174405/ENSG00000152457/ENSG00000189403/ENSG00000107371
GO:0016444	somatic cell DNA recombination	46	1.63704	0.00630915	0.0406232	ENSG00000138795/ENSG00000116062/ENSG00000149311/ENSG00000253729/ENSG00000174371/ENSG00000104320/ENSG00000157212/ENSG00000133789/ENSG00000079134/ENSG00000072274/ENSG00000095002/ENSG00000223496/ENSG00000081059/ENSG00000174405/ENSG00000152457/ENSG00000189403/ENSG00000107371
GO:0071359	cellular response to dsRNA	46	1.65114	0.00630915	0.0406232	ENSG00000146648/ENSG00000100697/ENSG00000092847/ENSG00000123908/ENSG00000166949/ENSG00000134744/ENSG00000126070/ENSG00000185745/ENSG00000144118/ENSG00000175387/ENSG00000134698/ENSG00000181163/ENSG00000158270/ENSG00000088888/ENSG00000169032/ENSG00000089041/ENSG00000122566/ENSG00000135900/ENSG00000141027
GO:0016233	telomere capping	44	1.65977	0.00631912	0.0406413	ENSG00000020922/ENSG00000117650/ENSG00000149311/ENSG00000181085/ENSG00000253729/ENSG00000135549/ENSG00000085511/ENSG00000100030/ENSG00000128513/ENSG00000104320/ENSG00000147601/ENSG00000107854/ENSG00000107960/ENSG00000152457/ENSG00000187555/ENSG00000198924/ENSG00000151414
GO:0007080	mitotic metaphase plate congression	38	1.64786	0.00633914	0.040678	ENSG00000179041/ENSG00000138778/ENSG00000085415/ENSG00000083535/ENSG00000121621/ENSG00000198824/ENSG00000040275/ENSG00000108424/ENSG00000036257/ENSG00000118193/ENSG00000094880/ENSG00000083937/ENSG00000119541/ENSG00000086827/ENSG00000142945/ENSG00000101421/ENSG00000080986
GO:0051489	regulation of filopodium assembly	38	1.65249	0.00633914	0.040678	ENSG00000158528/ENSG00000106299/ENSG00000119729/ENSG00000150625/ENSG00000144566/ENSG00000145555/ENSG00000117598/ENSG00000106799/ENSG00000102081/ENSG00000197959/ENSG00000169760/ENSG00000137942/ENSG00000171943/ENSG00000101040
GO:0030204	chondroitin sulfate metabolic process	41	1.64079	0.0063593	0.0407612	ENSG00000147408/ENSG00000171451/ENSG00000103489/ENSG00000112309/ENSG00000114646/ENSG00000196104/ENSG00000038427/ENSG00000104331/ENSG00000131873/ENSG00000154080/ENSG00000049860/ENSG00000182022/ENSG00000107742/ENSG00000010404/ENSG00000122863/ENSG00000116704
GO:0003229	ventricular cardiac muscle tissue development	50	1.60067	0.00636943	0.0407801	ENSG00000066468/ENSG00000183691/ENSG00000107779/ENSG00000169946/ENSG00000092969/ENSG00000054598/ENSG00000173706/ENSG00000046604/ENSG00000069702/ENSG00000106799/ENSG00000168214/ENSG00000198626/ENSG00000117707/ENSG00000125686/ENSG00000049883/ENSG00000186350/ENSG00000016082/ENSG00000060718/ENSG00000115738/ENSG00000130939
GO:0098927	vesicle-mediated transport between endosomal compartments	37	1.71832	0.0064	0.0409297	ENSG00000168172/ENSG00000137710/ENSG00000104497/ENSG00000100030/ENSG00000112335/ENSG00000147065/ENSG00000213853/ENSG00000144566/ENSG00000138246/ENSG00000102189/ENSG00000092820/ENSG00000080371/ENSG00000078142/ENSG00000134709/ENSG00000087053/ENSG00000169032/ENSG00000164715/ENSG00000089177/ENSG00000075785/ENSG00000115561/ENSG00000153071
GO:0051098	regulation of binding	281	1.3994	0.0064433	0.0410491	ENSG00000138795/ENSG00000148737/ENSG00000095739/ENSG00000154188/ENSG00000064393/ENSG00000171791/ENSG00000163132/ENSG00000125845/ENSG00000114315/ENSG00000183691/ENSG00000095564/ENSG00000092969/ENSG00000064309/ENSG00000081189/ENSG00000109756/ENSG00000166949/ENSG00000117650/ENSG00000119922/ENSG00000114251/ENSG00000069275/ENSG00000001631/ENSG00000132688/ENSG00000082701/ENSG00000101109/ENSG00000197372…
GO:0070997	neuron death	276	1.38403	0.0064433	0.0410491	ENSG00000145864/ENSG00000148053/ENSG00000135333/ENSG00000154188/ENSG00000064393/ENSG00000171791/ENSG00000196712/ENSG00000092969/ENSG00000133703/ENSG00000143514/ENSG00000081189/ENSG00000132688/ENSG00000082701/ENSG00000171956/ENSG00000149311/ENSG00000130203/ENSG00000152208/ENSG00000113742/ENSG00000100644/ENSG00000134121/ENSG00000205726/ENSG00000121879/ENSG00000163558/ENSG00000103460/ENSG00000133818…
GO:0071214	cellular response to abiotic stimulus	272	1.36557	0.0064433	0.0410491	ENSG00000173848/ENSG00000152661/ENSG00000146648/ENSG00000153162/ENSG00000185650/ENSG00000169967/ENSG00000116745/ENSG00000145423/ENSG00000145675/ENSG00000137693/ENSG00000084093/ENSG00000215301/ENSG00000105894/ENSG00000118412/ENSG00000188338/ENSG00000069275/ENSG00000123700/ENSG00000197299/ENSG00000135744/ENSG00000149311/ENSG00000164190/ENSG00000114346/ENSG00000170242/ENSG00000065534/ENSG00000001084…
GO:0046825	regulation of protein export from nucleus	33	1.71047	0.00646204	0.0410491	ENSG00000148737/ENSG00000047410/ENSG00000138376/ENSG00000179295/ENSG00000132953/ENSG00000082701/ENSG00000164188/ENSG00000137770/ENSG00000135679/ENSG00000136938/ENSG00000100614/ENSG00000115137/ENSG00000152332/ENSG00000152104
GO:0072666	establishment of protein localization to vacuole	33	1.74584	0.00646204	0.0410491	ENSG00000197969/ENSG00000132842/ENSG00000104497/ENSG00000135968/ENSG00000039319/ENSG00000100568/ENSG00000153339/ENSG00000006715/ENSG00000129003/ENSG00000108433/ENSG00000124333/ENSG00000196455/ENSG00000266412/ENSG00000136100/ENSG00000138760/ENSG00000198742/ENSG00000151532/ENSG00000075785/ENSG00000185009
GO:2000736	regulation of stem cell differentiation	33	1.75644	0.00646204	0.0410491	ENSG00000134532/ENSG00000116044/ENSG00000137693/ENSG00000084093/ENSG00000114315/ENSG00000152518/ENSG00000055332/ENSG00000092969/ENSG00000054598/ENSG00000082701/ENSG00000101384/ENSG00000110693
GO:0032956	regulation of actin cytoskeleton organization	271	1.37293	0.00647668	0.0410962	ENSG00000151422/ENSG00000102760/ENSG00000145147/ENSG00000145703/ENSG00000145675/ENSG00000198121/ENSG00000170989/ENSG00000158528/ENSG00000092969/ENSG00000106299/ENSG00000145730/ENSG00000242498/ENSG00000081189/ENSG00000134318/ENSG00000119729/ENSG00000166949/ENSG00000116127/ENSG00000137710/ENSG00000198087/ENSG00000138443/ENSG00000171132/ENSG00000175175/ENSG00000077522/ENSG00000046653/ENSG00000075711…
GO:1901214	regulation of neuron death	247	1.39691	0.00648508	0.0411036	ENSG00000145864/ENSG00000148053/ENSG00000135333/ENSG00000154188/ENSG00000064393/ENSG00000171791/ENSG00000196712/ENSG00000092969/ENSG00000133703/ENSG00000143514/ENSG00000081189/ENSG00000132688/ENSG00000082701/ENSG00000171956/ENSG00000149311/ENSG00000130203/ENSG00000152208/ENSG00000113742/ENSG00000100644/ENSG00000134121/ENSG00000205726/ENSG00000121879/ENSG00000163558/ENSG00000103460/ENSG00000133818…
GO:0060402	calcium ion transport into cytosol	119	-1.57061	0.00651466	0.0412259	ENSG00000137077/ENSG00000179546/ENSG00000160014/ENSG00000105329/ENSG00000196689/ENSG00000030110/ENSG00000092051/ENSG00000119782/ENSG00000186815/ENSG00000175197/ENSG00000180210/ENSG00000096433/ENSG00000142185/ENSG00000167535/ENSG00000148834/ENSG00000154096/ENSG00000140464/ENSG00000164850/ENSG00000089250/ENSG00000083454/ENSG00000010610/ENSG00000090674/ENSG00000182866/ENSG00000120899/ENSG00000105974…
GO:0010769	regulation of cell morphogenesis involved in differentiation	253	1.39877	0.0065189	0.0412259	ENSG00000173848/ENSG00000112333/ENSG00000148053/ENSG00000163110/ENSG00000145147/ENSG00000150760/ENSG00000135333/ENSG00000137872/ENSG00000126861/ENSG00000148948/ENSG00000158528/ENSG00000133104/ENSG00000127870/ENSG00000173406/ENSG00000109756/ENSG00000154310/ENSG00000136603/ENSG00000114251/ENSG00000082701/ENSG00000204217/ENSG00000130203/ENSG00000153707/ENSG00000124782/ENSG00000187122/ENSG00000170961…
GO:0002063	chondrocyte development	24	1.70414	0.00660066	0.0416032	ENSG00000145423/ENSG00000138696/ENSG00000196562/ENSG00000156427/ENSG00000204217/ENSG00000104331/ENSG00000131873/ENSG00000168646/ENSG00000196739/ENSG00000176624/ENSG00000183688/ENSG00000124813/ENSG00000137573/ENSG00000060718
GO:0002685	regulation of leukocyte migration	132	-1.54023	0.00662252	0.0416032	ENSG00000213015/ENSG00000145824/ENSG00000134830/ENSG00000151882/ENSG00000035664/ENSG00000112715/ENSG00000129988/ENSG00000108691/ENSG00000137077/ENSG00000105329/ENSG00000130300/ENSG00000196839/ENSG00000106366/ENSG00000163823/ENSG00000110944/ENSG00000166923/ENSG00000136999/ENSG00000150455/ENSG00000283439/ENSG00000131981/ENSG00000112175/ENSG00000135046/ENSG00000197561/ENSG00000169403/ENSG00000099866…
GO:0006414	translational elongation	131	-1.50273	0.00662252	0.0416032	ENSG00000162910/ENSG00000197345/ENSG00000204394/ENSG00000134056/ENSG00000204568/ENSG00000167658/ENSG00000243147/ENSG00000125821/ENSG00000253626/ENSG00000011376/ENSG00000159111/ENSG00000196449/ENSG00000090861/ENSG00000266472/ENSG00000178952/ENSG00000167862/ENSG00000111639/ENSG00000143436/ENSG00000100226/ENSG00000149792/ENSG00000112110/ENSG00000108826/ENSG00000181991/ENSG00000112651/ENSG00000172432…
GO:0010390	histone monoubiquitination	23	1.71526	0.00662252	0.0416032	ENSG00000134371/ENSG00000170142/ENSG00000095787/ENSG00000166477/ENSG00000121481/ENSG00000155827/ENSG00000006712/ENSG00000158290/ENSG00000276043/ENSG00000183337/ENSG00000108395/ENSG00000198730/ENSG00000163602
GO:0031069	hair follicle morphogenesis	23	1.74028	0.00662252	0.0416032	ENSG00000164066/ENSG00000066468/ENSG00000171791/ENSG00000092969/ENSG00000165240/ENSG00000171243/ENSG00000128602/ENSG00000115461
GO:0031348	negative regulation of defense response	133	-1.53809	0.00662252	0.0416032	ENSG00000162711/ENSG00000115718/ENSG00000175899/ENSG00000105298/ENSG00000135148/ENSG00000204520/ENSG00000196839/ENSG00000123609/ENSG00000184557/ENSG00000168329/ENSG00000136999/ENSG00000025434/ENSG00000141965/ENSG00000159377/ENSG00000084207/ENSG00000177830/ENSG00000204516/ENSG00000197561/ENSG00000108771/ENSG00000132386/ENSG00000112033/ENSG00000233276/ENSG00000166033/ENSG00000110921/ENSG00000068903…
GO:0035196	production of miRNAs involved in gene silencing by miRNA	30	1.73697	0.0066335	0.0416261	ENSG00000146648/ENSG00000100697/ENSG00000092847/ENSG00000123908/ENSG00000166949/ENSG00000134744/ENSG00000126070/ENSG00000175387/ENSG00000134698/ENSG00000169032/ENSG00000122566/ENSG00000135900/ENSG00000141027/ENSG00000160710/ENSG00000187772/ENSG00000170365/ENSG00000113360/ENSG00000180228
GO:0034599	cellular response to oxidative stress	215	1.37931	0.00672043	0.0421251	ENSG00000173848/ENSG00000008394/ENSG00000101439/ENSG00000151422/ENSG00000132356/ENSG00000171791/ENSG00000116044/ENSG00000112981/ENSG00000101144/ENSG00000183023/ENSG00000102572/ENSG00000204389/ENSG00000228716/ENSG00000114346/ENSG00000085491/ENSG00000100644/ENSG00000144554/ENSG00000124177/ENSG00000169375/ENSG00000166006/ENSG00000119508/ENSG00000135679/ENSG00000138668/ENSG00000165240/ENSG00000116984…
GO:1902808	positive regulation of cell cycle G1/S phase transition	28	1.7096	0.00673401	0.0421636	ENSG00000215301/ENSG00000137710/ENSG00000182247/ENSG00000166263/ENSG00000135679/ENSG00000182621/ENSG00000094804/ENSG00000132466/ENSG00000093009/ENSG00000172167/ENSG00000158290/ENSG00000101447/ENSG00000150722/ENSG00000171566
GO:0000301	retrograde transport, vesicle recycling within Golgi	21	1.78429	0.00674536	0.0421882	ENSG00000100815/ENSG00000135968/ENSG00000172007/ENSG00000136152/ENSG00000066455/ENSG00000175582/ENSG00000144674/ENSG00000257923/ENSG00000177692/ENSG00000136935/ENSG00000123240
GO:0008406	gonad development	189	1.43322	0.00677507	0.0422631	ENSG00000008394/ENSG00000147437/ENSG00000101439/ENSG00000145147/ENSG00000145423/ENSG00000171791/ENSG00000066279/ENSG00000138696/ENSG00000169946/ENSG00000092969/ENSG00000169083/ENSG00000054598/ENSG00000114251/ENSG00000102531/ENSG00000129295/ENSG00000144747/ENSG00000180530/ENSG00000157796/ENSG00000121621/ENSG00000154734/ENSG00000163041/ENSG00000133835/ENSG00000143355/ENSG00000137075/ENSG00000184347…
GO:0046578	regulation of Ras protein signal transduction	189	1.43731	0.00677507	0.0422631	ENSG00000173848/ENSG00000165029/ENSG00000172575/ENSG00000143772/ENSG00000120278/ENSG00000165895/ENSG00000198121/ENSG00000196712/ENSG00000129675/ENSG00000092969/ENSG00000133703/ENSG00000182957/ENSG00000196914/ENSG00000145349/ENSG00000046889/ENSG00000116191/ENSG00000137710/ENSG00000114790/ENSG00000130203/ENSG00000114346/ENSG00000205726/ENSG00000115904/ENSG00000134250/ENSG00000136238/ENSG00000036257…
GO:0030595	leukocyte chemotaxis	149	-1.55075	0.00677966	0.0422631	ENSG00000160593/ENSG00000145824/ENSG00000134830/ENSG00000119535/ENSG00000172349/ENSG00000035664/ENSG00000163702/ENSG00000129988/ENSG00000108691/ENSG00000137077/ENSG00000275152/ENSG00000160255/ENSG00000106366/ENSG00000163823/ENSG00000158869/ENSG00000168329/ENSG00000110944/ENSG00000166923/ENSG00000136999/ENSG00000150455/ENSG00000283439/ENSG00000131981/ENSG00000135046/ENSG00000133661/ENSG00000102755…
GO:0030903	notochord development	18	1.7101	0.00683761	0.0425107	ENSG00000137693/ENSG00000183691/ENSG00000114251/ENSG00000123473/ENSG00000074047/ENSG00000106078/ENSG00000148204/ENSG00000147050/ENSG00000169242/ENSG00000139219/ENSG00000111087
GO:0071539	protein localization to centrosome	18	1.72437	0.00683761	0.0425107	ENSG00000139350/ENSG00000168172/ENSG00000173588/ENSG00000083535/ENSG00000078674/ENSG00000175455/ENSG00000123473/ENSG00000086300/ENSG00000198920/ENSG00000168014
GO:0019221	cytokine-mediated signaling pathway	479	-1.51459	0.00684932	0.0425107	ENSG00000119535/ENSG00000110169/ENSG00000196126/ENSG00000078401/ENSG00000114737/ENSG00000105270/ENSG00000102882/ENSG00000163702/ENSG00000142507/ENSG00000173039/ENSG00000185436/ENSG00000108691/ENSG00000056558/ENSG00000105298/ENSG00000137077/ENSG00000068745/ENSG00000275152/ENSG00000162676/ENSG00000130300/ENSG00000184216/ENSG00000185507/ENSG00000134070/ENSG00000142208/ENSG00000164509/ENSG00000180875…
GO:0060401	cytosolic calcium ion transport	121	-1.54037	0.00684932	0.0425107	ENSG00000137077/ENSG00000179546/ENSG00000160014/ENSG00000105329/ENSG00000196689/ENSG00000030110/ENSG00000092051/ENSG00000119782/ENSG00000186815/ENSG00000175197/ENSG00000180210/ENSG00000096433/ENSG00000142185/ENSG00000167535/ENSG00000148834/ENSG00000154096/ENSG00000140464/ENSG00000164850/ENSG00000089250/ENSG00000083454/ENSG00000010610/ENSG00000090674/ENSG00000182866/ENSG00000120899/ENSG00000105974…
GO:0034453	microtubule anchoring	17	1.78709	0.00693241	0.0429326	ENSG00000135837/ENSG00000168172/ENSG00000135968/ENSG00000100503/ENSG00000078674/ENSG00000173402/ENSG00000183137/ENSG00000166037/ENSG00000151746/ENSG00000133393/ENSG00000213066
GO:0048339	paraxial mesoderm development	17	1.78502	0.00693241	0.0429326	ENSG00000138795/ENSG00000137693/ENSG00000107779/ENSG00000166949/ENSG00000054598/ENSG00000114251/ENSG00000069248/ENSG00000115109/ENSG00000175387
GO:0060394	negative regulation of pathway-restricted SMAD protein phosphorylation	10	1.77502	0.00696864	0.0431099	ENSG00000168675/ENSG00000183691/ENSG00000109762/ENSG00000108187/ENSG00000137834
GO:0015992	proton transport	143	-1.53153	0.00699301	0.0431666	ENSG00000233954/ENSG00000130402/ENSG00000171130/ENSG00000164405/ENSG00000180251/ENSG00000175567/ENSG00000175564/ENSG00000115944/ENSG00000135390/ENSG00000123643/ENSG00000135940/ENSG00000105675/ENSG00000164414/ENSG00000185633/ENSG00000110955/ENSG00000110719/ENSG00000131143/ENSG00000160471/ENSG00000131055/ENSG00000071553/ENSG00000127540/ENSG00000186335/ENSG00000102100/ENSG00000047249/ENSG00000075399…
GO:0072044	collecting duct development	12	-1.66344	0.00699301	0.0431666	ENSG00000164488/ENSG00000104327/ENSG00000008710/ENSG00000008196
GO:0009223	pyrimidine deoxyribonucleotide catabolic process	11	-1.64913	0.00705882	0.0435256	ENSG00000076248/ENSG00000114026/ENSG00000065057/ENSG00000205309/ENSG00000123415/ENSG00000125458/ENSG00000128951/ENSG00000140398
GO:0051004	regulation of lipoprotein lipase activity	16	-1.74196	0.0070922	0.0436839	ENSG00000011198/ENSG00000110245/ENSG00000025434/ENSG00000167772/ENSG00000103227/ENSG00000260807/ENSG00000131408
GO:0035148	tube formation	135	1.48162	0.00712251	0.0437587	ENSG00000104290/ENSG00000170561/ENSG00000145423/ENSG00000114446/ENSG00000183691/ENSG00000092969/ENSG00000138182/ENSG00000070018/ENSG00000157240/ENSG00000204852/ENSG00000143869/ENSG00000101144/ENSG00000114251/ENSG00000101752/ENSG00000101109/ENSG00000170549/ENSG00000100644/ENSG00000142875/ENSG00000048342/ENSG00000138802/ENSG00000075275/ENSG00000176887/ENSG00000138771/ENSG00000151151/ENSG00000181555…
GO:0048771	tissue remodeling	130	1.4505	0.00713267	0.0437587	ENSG00000152661/ENSG00000101439/ENSG00000146648/ENSG00000170989/ENSG00000196712/ENSG00000092969/ENSG00000004468/ENSG00000081189/ENSG00000146374/ENSG00000054598/ENSG00000204217/ENSG00000135744/ENSG00000180694/ENSG00000100644/ENSG00000197372/ENSG00000166340/ENSG00000134250/ENSG00000113296/ENSG00000107798/ENSG00000114739/ENSG00000135679/ENSG00000165240/ENSG00000101384/ENSG00000136238/ENSG00000205213…
GO:0001764	neuron migration	133	1.47022	0.00714286	0.0437587	ENSG00000147437/ENSG00000152661/ENSG00000150471/ENSG00000104290/ENSG00000148053/ENSG00000185900/ENSG00000185551/ENSG00000007372/ENSG00000066279/ENSG00000138182/ENSG00000185532/ENSG00000081189/ENSG00000124486/ENSG00000173406/ENSG00000109756/ENSG00000133083/ENSG00000134369/ENSG00000132561/ENSG00000134121/ENSG00000163697/ENSG00000150625/ENSG00000077097/ENSG00000078674/ENSG00000185070/ENSG00000092421…
GO:0009150	purine ribonucleotide metabolic process	475	-1.46075	0.00714286	0.0437587	ENSG00000112715/ENSG00000115944/ENSG00000275074/ENSG00000132518/ENSG00000100938/ENSG00000135390/ENSG00000175206/ENSG00000106348/ENSG00000088682/ENSG00000169567/ENSG00000135940/ENSG00000184508/ENSG00000164258/ENSG00000160014/ENSG00000243678/ENSG00000173614/ENSG00000105329/ENSG00000162398/ENSG00000145217/ENSG00000148926/ENSG00000169418/ENSG00000106633/ENSG00000172992/ENSG00000110955/ENSG00000166603…
GO:0090263	positive regulation of canonical Wnt signaling pathway	116	1.48231	0.00714286	0.0437587	ENSG00000106483/ENSG00000132846/ENSG00000169218/ENSG00000095739/ENSG00000066468/ENSG00000145423/ENSG00000137693/ENSG00000066279/ENSG00000139292/ENSG00000196562/ENSG00000070018/ENSG00000198435/ENSG00000146374/ENSG00000104517/ENSG00000115464/ENSG00000168646/ENSG00000150764/ENSG00000205213/ENSG00000068878/ENSG00000197170/ENSG00000103035/ENSG00000184675/ENSG00000107854/ENSG00000110888/ENSG00000168214…
GO:0006163	purine nucleotide metabolic process	491	-1.4681	0.00719424	0.0439786	ENSG00000112715/ENSG00000115944/ENSG00000275074/ENSG00000132518/ENSG00000100938/ENSG00000135390/ENSG00000175206/ENSG00000106348/ENSG00000088682/ENSG00000169567/ENSG00000135940/ENSG00000184508/ENSG00000164258/ENSG00000160014/ENSG00000243678/ENSG00000173614/ENSG00000105329/ENSG00000162398/ENSG00000145217/ENSG00000148926/ENSG00000169418/ENSG00000196839/ENSG00000106633/ENSG00000172992/ENSG00000110955…
[truncated: 31 more rows]

## Sheet: gseaKEGG_comp15
Term ID	Term Description	Gene Set Size	Normalized Enrichment Score (NES)	P-value	Adjusted P-value	Ensembl IDs of Genes Contributing to Enrichment
[truncated: 54 more rows]
