# Supplementary material for: Sex-specific transcriptional and proteomic signatures in schizophrenia
Source: Nat Commun. 2019 Sep 2;10:3933. doi: 10.1038/s41467-019-11797-3 (PMC6718673; doi:10.1038/s41467-019-11797-3)
Supplement: Supplementary file 18 — Supplementary Data 14 [file 41467_2019_11797_MOESM18_ESM.xlsx]

## Sheet: orGOBP_comp16
Term ID	Term Description	Gene Ratio	Background Ratio	P-value	Adjusted p-value	Genes Annotated to Term
GO:0030198	extracellular matrix organization	107/1797	327/16182	3.20815e-26	1.14044e-22	A2M/CTSV/COL1A1/COL5A1/COL4A1/HSPG2/MMP14/TNR/SULF2/CYP1B1/LAMB1/ITGA7/COL9A3/TIMP1/TGFBI/COL12A1/COL6A2/TNFRSF11B/ITGA11/FN1/SPOCK2/ELN/HTRA1/GSN/COL4A2/JAM2/COL9A2/LOX/GREM1/HAS3/GFAP/COL4A5/LAMA5/B4GALT1/MFAP4/ADAMTS3/LOXL1/LTBP2/COL7A1/TTR/MYO1E/SPARC/MFAP2/LAMB2/ITGA5/SMAD3/LAMC1/CLASP2/COL9A1/COL4A6/COL5A3/VCAM1/NPNT/LAMA1/COL27A1/COL6A1/LAMC2/F11R/BMP1/COL6A3/TGFB1/ITGA1/CREB3L1/LAMA4/SERP…
GO:0043062	extracellular structure organization	107/1797	328/16182	4.26014e-26	1.14044e-22	A2M/CTSV/COL1A1/COL5A1/COL4A1/HSPG2/MMP14/TNR/SULF2/CYP1B1/LAMB1/ITGA7/COL9A3/TIMP1/TGFBI/COL12A1/COL6A2/TNFRSF11B/ITGA11/FN1/SPOCK2/ELN/HTRA1/GSN/COL4A2/JAM2/COL9A2/LOX/GREM1/HAS3/GFAP/COL4A5/LAMA5/B4GALT1/MFAP4/ADAMTS3/LOXL1/LTBP2/COL7A1/TTR/MYO1E/SPARC/MFAP2/LAMB2/ITGA5/SMAD3/LAMC1/CLASP2/COL9A1/COL4A6/COL5A3/VCAM1/NPNT/LAMA1/COL27A1/COL6A1/LAMC2/F11R/BMP1/COL6A3/TGFB1/ITGA1/CREB3L1/LAMA4/SERP…
GO:0007178	transmembrane receptor protein serine/threonine kinase signaling pathway	90/1797	305/16182	7.47824e-19	1.33462e-15	LDLRAD4/TGFB3/PCSK6/VASN/WNT5A/HES1/PEG10/DACT2/BMP3/ADAM9/DKK3/ID1/HTRA1/MSX2/PTPRK/VWC2L/ACVR2B/RASL11B/GREM1/INHBA/CRB2/VIM/FGF9/ONECUT2/LTBP2/TGFB1I1/GCNT2/PRDM16/ACVR2A/CLDN5/RGMB/SMAD3/ZYX/NOV/IRAK1/EGR1/NPNT/HPGD/SMAD6/DLX5/ZCCHC12/PMEPA1/F11R/TGIF2/BMP1/LTBP1/TGFB1/ZNF703/RUNX2/BMP2/VWC2/HES5/LEF1/AKAP3/NLK/WWTR1/FBN1/ASPN/GDF5/CCL2/CHRDL1/SFRP1/COL1A2/TGFBR2/BMP7/ATOH8/ZCCHC18/FOLR1/NOG/…
GO:0031589	cell-substrate adhesion	81/1797	299/16182	9.31718e-15	1.2471e-11	COL1A1/LGALS1/MMP14/EMP2/GBP1/LAMB1/ITGA7/ADAM9/ID1/ITGA11/FN1/SPOCK2/PTPRK/PIK3R1/GREM1/ADAMTS12/JAK2/SORBS3/LAMA5/DOCK1/AXL/ONECUT2/FLNA/TEK/CALR/TRIP6/IQGAP1/FBLN2/GCNT2/BCAM/SDC4/RREB1/ITGA5/SMAD3/LAMC1/CLASP2/ZYX/EPHA3/PEAK1/ACTN1/PPFIA2/NINJ1/COL5A3/VCAM1/NPNT/SMAD6/BCL2/S100A10/PARVA/PTK2B/DMTN/VCL/LIMS1/ITGA1/ACTN4/NID2/VWC2/SERPINE1/CSF1/CIB1/FREM1/KIF14/PLAU/SFRP1/CDH13/CCDC80/COL26A1/F…
GO:0090092	regulation of transmembrane receptor protein serine/threonine kinase signaling pathway	61/1797	202/16182	1.07194e-13	1.14783e-10	LDLRAD4/TGFB3/PCSK6/VASN/WNT5A/HES1/PEG10/DACT2/BMP3/DKK3/HTRA1/MSX2/VWC2L/ACVR2B/RASL11B/GREM1/INHBA/CRB2/FGF9/ONECUT2/TGFB1I1/PRDM16/ACVR2A/SMAD3/NOV/NPNT/SMAD6/PMEPA1/BMP1/LTBP1/TGFB1/ZNF703/BMP2/VWC2/HES5/WWTR1/FBN1/ASPN/GDF5/CHRDL1/SFRP1/TGFBR2/BMP7/FOLR1/NOG/INHBB/TGFB2/SOST/BAMBI/ONECUT1/BMP6/GREM2/FBN2/CITED1/CDKN2B/RBPMS2/SULF1/MSX1/TGFBR3/ADAMTSL2/CD109
GO:0090287	regulation of cellular response to growth factor stimulus	64/1797	223/16182	3.59104e-13	3.2044e-10	LDLRAD4/TGFB3/PCSK6/VASN/GRB10/SULF2/WNT5A/PRKCB/HES1/PEG10/DKK3/HTRA1/MSX2/VWC2L/RASL11B/GREM1/ADAMTS12/CRB2/FGF9/ONECUT2/SHISA2/ADAMTS3/FGFR2/TGFB1I1/PRDM16/ACVR2A/ITGA5/CCBE1/SMAD3/NPNT/SMAD6/PMEPA1/LTBP1/TGFB1/ZNF703/RUNX2/VWC2/HES5/FBN1/ASPN/GDF5/CHRDL1/SFRP1/TGFBR2/FOLR1/SPRY2/NOG/SOST/BAMBI/ONECUT1/GREM2/FBN2/CITED1/MYOF/FGF18/CDKN2B/RBPMS2/SULF1/MSX1/TGFBR3/GATA3/ADAMTSL2/SLIT2/CD109
GO:0007423	sensory organ development	110/1797	495/16182	4.46405e-13	3.41436e-10	CRYAB/TGFB3/NKD1/COL5A1/COL4A1/PTK7/MDM1/DSCAM/WNT5A/CELSR1/HES1/CYP1B1/NEUROD4/CELF4/SHROOM2/NR4A3/ACVR2B/FZD6/SLC17A7/MAFB/RET/INHBA/CRB2/VIM/FGF9/RPE65/LRIG3/HEY2/CACNA1C/LRP10/FGFR2/WNT2B/SPARC/PRDM16/PROM1/WNT7A/SLC9A3R1/SDC4/POU3F4/MFAP2/LAMB2/SLC25A27/SMAD3/SLITRK6/NINJ1/NES/ECE1/BCL2/MAF/DLX5/TGIF2/RAX/TGFB1/FREM2/BCAR3/KCNK2/EPHA2/DLX6/EGFR/CST3/BMP2/RARA/HES5/LEF1/OLFM3/MEIS2/MEIS1/TH/P…
GO:0050808	synapse organization	64/1797	228/16182	1.0823e-12	7.06765e-10	NRXN3/LRRTM3/NFATC4/COL4A1/TNR/DSCAM/WNT5A/PDLIM5/SPOCK2/PAK3/C1QL1/PCDH17/COL4A5/NLGN4X/IGSF9/DRP2/SLIT1/ANK3/LRRTM1/SLITRK1/WNT7A/PCDHB14/LAMB2/KIRREL3/SLITRK6/SNCB/NEURL1/BSN/DNM3/SEZ6L/ERBB2/SLITRK5/SYNDIG1/SRPX2/ROBO2/PCLO/CBLN1/CNTN2/NTRK2/SLITRK4/TPBG/TNC/NTRK1/PCDHGC3/FZD5/FLRT2/EFNA5/SIX4/OXTR/FRMPD4/DRD2/PCDHB13/WNT3A/NFIA/APOE/CACNG2/PCDHB9/LMX1A/THBS2/CBLN2/PCDHB4/PCDHB11/C1QL3/LRTM2
GO:0001101	response to acid chemical	70/1797	262/16182	1.27854e-12	7.06765e-10	IGFBP7/BRINP2/COL1A1/COL4A1/PTK7/WNT5A/AKR1C2/RET/YAP1/AKR1C1/GLRA2/PTCH1/SPARC/CYP2E1/CAT/BRINP1/EPHA3/NEURL1/KRT8/CPEB3/COL6A1/PTK2B/PID1/MGMT/GSTP1/UCP2/TYMS/EGFR/COL18A1/PDGFC/CTSH/SH3BP4/CPS1/PTK6/RARA/TH/PDGFRB/CCL2/NTRK2/CD9/WNT9A/COL1A2/FZD10/ASCL1/TNC/WNT8B/FOLR1/NTRK1/CYBA/LYN/RARG/IGFBP2/BMP6/ID3/PPARGC1A/KLF4/ZC3H12A/WNT3A/MMP2/F7/ALDH1A2/ICAM1/CTGF/SERPINF1/WNT10B/CYP26B1/GLRA3/SST/C…
GO:0034330	cell junction organization	67/1797	246/16182	1.48626e-12	7.06765e-10	HEG1/CDH10/TGFB3/MMP14/FN1/PTPRK/TLN1/CDH9/GREM1/CADM2/SNAI2/LAMA5/NLGN4X/RHOC/FLNC/FLNA/TEK/TRIP6/IQGAP1/SDC4/ITGA5/CLDN5/SMAD3/LAMC1/CLASP2/EPHA3/ACTN1/CDH11/PLEKHA7/BCL2/WDR1/CDH12/LAMC2/F11R/S100A10/CD151/PTK2B/DMTN/RAB13/VCL/KRT5/PERP/TGFB1/ZNF703/LIMS1/TNS1/ACTN4/CTNNA1/DSG2/RASSF8/CD9/SFRP1/VASP/CDH13/NECTIN2/TGFB2/FZD5/PKP2/EFNA5/CDH7/AJUBA/DSP/LAMB3/OCLN/COL16A1/LIMS2/GJA1
GO:0051962	positive regulation of nervous system development	98/1797	429/16182	1.57671e-12	7.06765e-10	NRXN3/LRRTM3/BRINP2/PTK7/DSCAM/WNT5A/HES1/CXCR4/NDRG4/GSX2/NEFL/FN1/PAK3/VWC2L/RUFY3/RIMS1/RIMS2/FEZF2/NEGR1/RET/GFAP/LIF/CPNE6/CRABP2/STMN2/LRRTM1/NAP1L2/MAP1B/IQGAP1/SLITRK1/WNT7A/FOXO6/BRINP1/EPHA3/SLITRK6/TP73/MAPT/CNR1/NEURL1/CPEB3/BCL2/ADRA2C/TGIF2/PTK2B/SMO/SLITRK5/SYNDIG1/SRPX2/ID2/ROBO2/ROBO1/BMP2/VWC2/PTK6/RARA/PACSIN1/RNF112/CSF1/TRIM67/CBLN1/DMRTA2/DCT/GDF5/OPRM1/NTRK2/SLITRK4/TPBG/BM…
GO:0001501	skeletal system development	106/1797	479/16182	1.59119e-12	7.06765e-10	DLX1/DLX2/COL1A1/TGFB3/MMP14/CSRNP1/SULF2/WNT5A/PBX1/BMP3/TIMP1/TGFBI/COL12A1/TNFRSF11B/UNCX/DSCAML1/MSX2/ACVR2B/INPPL1/COL9A2/GREM1/ADAMTS12/SNAI2/EXT1/FGF9/CREB3L2/AEBP1/TEK/FGFR2/WNT2B/KIAA1217/SPARC/WNT7A/ACVR2A/TRAPPC2/SMAD3/SP5/DLL3/NPR3/NOV/CDH11/FGFR3/PPARGC1B/EVC/COL27A1/MAF/DLX5/BMP1/FGFRL1/IGFBP4/MTHFD1/TGFB1/RUNX1/AXIN2/RUNX2/EPHA2/DLX6/TYMS/SERPINH1/BMP2/PDGFC/ZNF385A/RARA/HES5/RYR1/…
GO:0051216	cartilage development	54/1797	177/16182	1.76449e-12	7.06765e-10	DLX2/COL1A1/SULF2/WNT5A/BMP3/TIMP1/TGFBI/UNCX/MSX2/GREM1/ADAMTS12/SNAI2/FGF9/CREB3L2/WNT2B/WNT7A/SMAD3/NOV/FGFR3/EVC/COL27A1/MAF/BMP1/TGFB1/RUNX1/AXIN2/RUNX2/TYMS/SERPINH1/BMP2/RARA/HES5/COL11A2/RFLNB/GDF5/WNT9A/LOXL2/TGFBR2/BMP7/NOG/RARG/TGFB2/RSPO2/EFEMP1/BMP6/CD44/FGF18/NFIB/SULF1/MSX1/STC1/CTGF/SCIN/WNT10B
GO:0001503	ossification	86/1797	357/16182	1.8481e-12	7.06765e-10	COL1A1/TGFB3/MMP14/WNT5A/PBX1/BMP3/ID1/ITGA11/MSX2/ACVR2B/INPPL1/GREM1/SNAI2/EXT1/FGF9/IGFBP5/TEK/PTCH1/IFITM1/FGFR2/SPARC/PDLIM7/ACVR2A/CAT/GDPD2/SMAD3/RRBP1/CDH11/FGFR3/PPARGC1B/NPNT/SMAD6/MRC2/BCL2/TAC1/COL6A1/DLX5/BMP1/PTK2B/SMO/TGFB1/TMEM64/RUNX1/AXIN2/RUNX2/EPHA2/CREB3L1/ID2/SLC8A1/EGFR/BMP2/DDR2/CSF1/LEF1/RYR1/WWTR1/GPNMB/RFLNB/ASPN/FHL2/CHRDL1/SFRP1/ANO6/ALPL/BMP7/TNC/NOG/CLIC1/SPP1/TGFB2…
GO:0030335	positive regulation of cell migration	90/1797	383/16182	2.49194e-12	8.89457e-10	COL1A1/MMP14/LGALS3/SCARB1/WNT5A/LAMB1/ADAM9/SPHK1/PODXL/HSPB1/FN1/PAK3/RUFY3/PIK3R1/JAK2/MCAM/SNAI2/RET/DOCK1/IL1R1/ONECUT2/TEK/CALR/TRIP6/GLIPR2/IQGAP1/SWAP70/GCNT2/SPARC/WNT7A/RREB1/ITGA5/CCBE1/SMAD3/CLASP2/KITLG/BCL2/TAC1/INSM1/LAMC2/SEMA6D/PTK2B/DMTN/F2RL1/ATP8A1/TGFB1/ZNF703/SRPX2/SLC8A1/PIK3CD/ACTN4/EGFR/COL18A1/BMP2/PDGFC/CTSH/DDR2/SERPINE1/CSF1/LEF1/NTF3/CIB1/PDGFRB/CCL2/PLAU/ANO6/TGFBR2…
GO:0001822	kidney development	69/1797	262/16182	3.84573e-12	1.28688e-09	NOTCH3/SULF2/PBX1/HES1/DACT2/ADAMTS16/PODXL/ACVR2B/GREM1/RET/LAMA5/LIF/GCNT1/YAP1/PTCH1/FGFR2/WNT2B/TET2/IQGAP1/MYO1E/PROM1/SDC4/CAT/LAMB2/KIRREL3/ACTA2/SMAD3/TP73/EGR1/FOXJ1/NPNT/SMAD6/BCL2/KLHL3/SMO/TGFB1/ID2/ROBO2/PCSK9/BMP2/CTSH/RARA/PLCE1/HES5/WWTR1/PDGFRB/FBN1/SFRP1/BMP7/ARG2/CA2/NOG/TGFB2/ADAMTS1/BMP6/ID3/CITED1/SIX4/NPHS1/ALDH1A2/GCNT4/SULF1/IRX3/GATA3/HEYL/SERPINF1/SLIT2/LIN28A/SLC34A1
GO:0051272	positive regulation of cellular component movement	93/1797	406/16182	5.02644e-12	1.58303e-09	COL1A1/MMP14/LGALS3/DSCAM/SCARB1/WNT5A/LAMB1/ADAM9/SPHK1/PODXL/HSPB1/FN1/SPOCK2/PAK3/RUFY3/PIK3R1/JAK2/MCAM/SNAI2/RET/DOCK1/IL1R1/ONECUT2/TEK/CALR/TRIP6/GLIPR2/IQGAP1/SWAP70/GCNT2/SPARC/WNT7A/RREB1/ITGA5/CCBE1/SMAD3/CLASP2/KITLG/BCL2/TAC1/INSM1/LAMC2/SEMA6D/PTK2B/DMTN/F2RL1/ATP8A1/TGFB1/ZNF703/SRPX2/SLC8A1/PIK3CD/ACTN4/EGFR/COL18A1/BMP2/PDGFC/CTSH/DDR2/SERPINE1/CSF1/LEF1/NTF3/CIB1/PDGFRB/CCL2/PLA…
GO:0044708	single-organism behavior	90/1797	388/16182	5.36339e-12	1.59531e-09	ETV1/CHL1/NRXN3/TNR/ATP1A2/FGF13/SLC6A1/RASGRF1/TANC1/NDRG4/SLC4A10/NR4A3/C1QL1/UNC79/PPP1R1B/SLC17A7/PCDH17/APRT/SNAP25/NLGN4X/GRM7/LRRTM1/ADAM22/SLITRK1/SLC12A5/HTR2C/BRINP1/ITGA5/CLDN5/MYH14/SLITRK6/MAPT/CNR1/CHRNA4/CPEB3/BCL2/TAC1/GRIN2B/SYNJ1/GRIK2/ATP8A1/SEZ6L/SLITRK5/GRM5/DMRT3/KCNK2/LHX8/SRPX2/PPARA/ID2/SLC24A2/EGFR/CST3/GRIN2D/KCNAB1/ZNF385A/VWA1/CNTNAP4/ADA/ABCA7/SCN9A/MEIS2/TH/COMT/DRD…
GO:0072001	renal system development	71/1797	276/16182	6.26435e-12	1.76523e-09	NOTCH3/COL4A1/SULF2/WNT5A/PBX1/HES1/DACT2/ADAMTS16/PODXL/ACVR2B/GREM1/RET/LAMA5/LIF/GCNT1/YAP1/PTCH1/FGFR2/WNT2B/TET2/IQGAP1/MYO1E/PROM1/SDC4/CAT/LAMB2/KIRREL3/ACTA2/SMAD3/TP73/EGR1/FOXJ1/NPNT/SMAD6/BCL2/KLHL3/SMO/TGFB1/ID2/ROBO2/PCSK9/BMP2/CTSH/RARA/PLCE1/HES5/WWTR1/PDGFRB/FBN1/SFRP1/BMP7/ARG2/CA2/NOG/TGFB2/ADAMTS1/BMP6/ID3/CITED1/SIX4/NPHS1/ALDH1A2/GCNT4/SULF1/IRX3/GATA3/HEYL/SERPINF1/SLIT2/LIN…
GO:0040017	positive regulation of locomotion	93/1797	408/16182	6.74304e-12	1.80511e-09	COL1A1/MMP14/LGALS3/DSCAM/SCARB1/WNT5A/LAMB1/ADAM9/SPHK1/PODXL/HSPB1/FN1/SPOCK2/PAK3/RUFY3/PIK3R1/JAK2/MCAM/SNAI2/RET/DOCK1/IL1R1/ONECUT2/TEK/CALR/TRIP6/GLIPR2/IQGAP1/SWAP70/GCNT2/SPARC/WNT7A/RREB1/ITGA5/CCBE1/SMAD3/CLASP2/KITLG/BCL2/TAC1/INSM1/LAMC2/SEMA6D/PTK2B/DMTN/F2RL1/ATP8A1/TGFB1/ZNF703/SRPX2/SLC8A1/PIK3CD/ACTN4/EGFR/COL18A1/BMP2/PDGFC/CTSH/DDR2/SERPINE1/CSF1/LEF1/NTF3/CIB1/PDGFRB/CCL2/PLA…
GO:2000147	positive regulation of cell motility	91/1797	396/16182	7.0904e-12	1.80772e-09	COL1A1/MMP14/LGALS3/SCARB1/WNT5A/LAMB1/ADAM9/SPHK1/PODXL/HSPB1/FN1/SPOCK2/PAK3/RUFY3/PIK3R1/JAK2/MCAM/SNAI2/RET/DOCK1/IL1R1/ONECUT2/TEK/CALR/TRIP6/GLIPR2/IQGAP1/SWAP70/GCNT2/SPARC/WNT7A/RREB1/ITGA5/CCBE1/SMAD3/CLASP2/KITLG/BCL2/TAC1/INSM1/LAMC2/SEMA6D/PTK2B/DMTN/F2RL1/ATP8A1/TGFB1/ZNF703/SRPX2/SLC8A1/PIK3CD/ACTN4/EGFR/COL18A1/BMP2/PDGFC/CTSH/DDR2/SERPINE1/CSF1/LEF1/NTF3/CIB1/PDGFRB/CCL2/PLAU/ANO6…
GO:0048514	blood vessel morphogenesis	105/1797	486/16182	9.56703e-12	2.32827e-09	HEG1/NOTCH3/NFATC4/COL4A1/HSPG2/MMP14/EMP2/WNT5A/PRKCB/HES1/CYP1B1/FZD8/TGFBI/ID1/SPHK1/HSPB1/FN1/ZFPM2/ISL1/COL4A2/GREM1/ZFP36L1/MCAM/LAMA5/MYH9/B4GALT1/FGF9/YAP1/HEY2/MFGE8/TEK/FGFR2/MYO1E/PLCD3/SPARC/PPP1R16B/EPHB4/WNT7A/E2F7/SHC1/ITGA5/CCBE1/THSD7A/NOV/E2F8/VAV3/HPGD/PTGIS/PARVA/PTK2B/SMO/PRCP/TGFB1/ERBB2/RUNX1/RSPO3/EPHA2/SRPX2/HEY1/CSPG4/ROBO1/COL18A1/CTSH/SERPINE1/LEF1/ARHGAP22/MEIS1/CIB1/…
GO:0061448	connective tissue development	62/1797	228/16182	1.09239e-11	2.54288e-09	DLX2/COL1A1/COL5A1/SULF2/WNT5A/BMP3/TIMP1/TGFBI/EBF2/UNCX/MSX2/GREM1/ADAMTS12/SNAI2/FGF9/CREB3L2/WNT2B/WNT7A/ACTA2/SMAD3/NOV/EGR1/FGFR3/EVC/COL27A1/MAF/BMP1/TGFB1/RUNX1/AXIN2/RUNX2/ID2/TYMS/SERPINH1/BMP2/RARA/CSF1/HES5/COL11A2/PDGFRB/RFLNB/GDF5/WNT9A/LOXL2/TGFBR2/BMP7/NOG/RARG/TGFB2/RSPO2/EFEMP1/BMP6/PPARGC1A/CD44/FGF18/NFIB/SULF1/MSX1/STC1/CTGF/SCIN/WNT10B
GO:0071559	response to transforming growth factor beta	58/1797	208/16182	1.67146e-11	3.72876e-09	LDLRAD4/COL1A1/TGFB3/ZFP36L2/VASN/WNT5A/PEG10/ADAM9/DKK3/PDE2A/ID1/HTRA1/COL4A2/PTPRK/RASL11B/ZFP36L1/ONECUT2/LTBP2/TGFB1I1/GCNT2/PRDM16/WNT7A/CLDN5/SMAD3/ZYX/NPNT/HPGD/SMAD6/PMEPA1/F11R/LTBP1/TGFB1/ZNF703/LIMS1/NLK/FBN1/ASPN/GDF5/CCL2/SFRP1/COL1A2/TGFBR2/FOLR1/TGFB2/ZFHX3/BAMBI/ONECUT1/PPARGC1A/FBN2/CITED1/CGN/CDKN2B/ITGB5/NOX4/TGFBR3/PDE3A/ADAMTSL2/CD109
GO:0050673	epithelial cell proliferation	80/1797	335/16182	1.77069e-11	3.79211e-09	CTSV/MMP14/SCARB1/SULF2/WNT5A/HES1/LAMB1/ID1/HTRA1/NR4A3/PTPRK/ZFP36L1/SNAI2/B4GALT1/FGF9/IGFBP5/YAP1/TEK/PTCH1/FGFR2/SPARC/PPP1R16B/WNT7A/ACVR2A/RREB1/TGFA/KLF9/SMAD3/LAMC1/NOV/ZFP36/DLX5/ETV4/IGFBP4/SMO/BRCA2/TGFB1/ERBB2/IQGAP3/ZNF703/EPHA2/ID2/DLX6/ROBO1/EGFR/BMP2/HES5/IFT57/GDF5/CCL2/LOXL2/SFRP1/ATOH8/CDH13/NOG/CYBA/TGFB2/FOXP2/BMP6/SIX4/STOX1/F3/NFIB/WNT3A/EGR3/APOE/ALDH1A2/CDKN2B/SULF1/EHF/…
GO:0002062	chondrocyte differentiation	35/1797	93/16182	2.09363e-11	4.31127e-09	SULF2/TGFBI/MSX2/GREM1/ADAMTS12/SNAI2/FGF9/CREB3L2/WNT2B/WNT7A/SMAD3/NOV/FGFR3/COL27A1/MAF/TGFB1/RUNX1/AXIN2/RUNX2/SERPINH1/BMP2/RFLNB/GDF5/WNT9A/LOXL2/TGFBR2/RARG/EFEMP1/BMP6/FGF18/NFIB/SULF1/CTGF/SCIN/WNT10B
GO:0061564	axon development	96/1797	438/16182	3.26209e-11	6.455e-09	ETV1/CHL1/POU3F2/NEFM/NRXN3/CNTN4/PLP1/LGI1/TNR/FGF13/DSCAM/WNT5A/NEFL/FN1/NR4A3/ISL1/DSCAML1/PAK3/BARHL2/RUFY3/FEZF2/DCLK1/JAK2/S100A6/RET/EXT1/CRABP2/LINGO1/SLIT1/ANK3/UNC5A/MAP1B/FGFR2/SLITRK1/OGN/WNT7A/COL25A1/LAMB2/SLIT3/ANOS1/EPHA3/SLITRK6/MAPT/NTNG1/CDH11/CNR1/EZR/BCL2/DLX5/ETV4/SEMA6D/LRFN2/NCAM2/VCL/TSPAN2/ERBB2/SLITRK5/ROBO2/ROBO1/B3GNT2/CTNNA1/PLXNC1/NTN4/CNTN2/NTRK2/SLITRK4/VASP/BMP7/…
GO:0042476	odontogenesis	39/1797	113/16182	3.39013e-11	6.455e-09	DLX1/DLX2/COL1A1/TGFB3/LAMB1/TNFRSF11B/HTRA1/MSX2/ACVR2B/LAMA5/INHBA/FGFR2/NFIC/SMO/PERP/TGFB1/AXIN2/DMRT3/RUNX2/LHX8/PPARA/BMP2/CTNNA1/CSF1/LEF1/ASPN/COL1A2/ALPL/BMP7/CA2/TNC/TGFB2/RSPO2/ID3/WDR72/MSX1/DMP1/CSF3R/SLC34A1
GO:0071560	cellular response to transforming growth factor beta stimulus	57/1797	206/16182	3.49636e-11	6.455e-09	LDLRAD4/COL1A1/TGFB3/ZFP36L2/VASN/WNT5A/PEG10/ADAM9/DKK3/PDE2A/ID1/HTRA1/COL4A2/PTPRK/RASL11B/ZFP36L1/ONECUT2/LTBP2/TGFB1I1/GCNT2/PRDM16/WNT7A/CLDN5/SMAD3/ZYX/NPNT/HPGD/SMAD6/PMEPA1/F11R/LTBP1/TGFB1/ZNF703/LIMS1/NLK/FBN1/ASPN/GDF5/CCL2/SFRP1/COL1A2/TGFBR2/FOLR1/TGFB2/BAMBI/ONECUT1/PPARGC1A/FBN2/CITED1/CGN/CDKN2B/ITGB5/NOX4/TGFBR3/PDE3A/ADAMTSL2/CD109
GO:0090288	negative regulation of cellular response to growth factor stimulus	40/1797	120/16182	6.51556e-11	1.16281e-08	LDLRAD4/TGFB3/VASN/SULF2/WNT5A/PEG10/HTRA1/VWC2L/RASL11B/GREM1/ADAMTS12/ONECUT2/SHISA2/TGFB1I1/PRDM16/SMAD3/SMAD6/PMEPA1/LTBP1/TGFB1/VWC2/FBN1/ASPN/CHRDL1/SFRP1/TGFBR2/SPRY2/NOG/SOST/BAMBI/ONECUT1/GREM2/FBN2/RBPMS2/SULF1/TGFBR3/GATA3/ADAMTSL2/SLIT2/CD109
GO:0060485	mesenchyme development	61/1797	233/16182	8.87003e-11	1.53194e-08	LDLRAD4/COL1A1/TGFB3/PTK7/VASN/WNT5A/HES1/ZFPM2/ISL1/MSX2/GREM1/ZFP36L1/SNAI2/RET/LAMA5/CRB2/FGF9/YAP1/HEY2/FGFR2/TGFB1I1/GLIPR2/DPPA4/GCNT2/ACTA2/SMAD3/CLASP2/DLL3/EPHA3/KITLG/BCL2/SEMA6D/SMO/TGFB1/ZNF703/AXIN2/HEY1/BMP2/LEF1/FAM83D/WWTR1/PDGFRB/RFLNB/LOXL2/SFRP1/TGFBR2/BMP7/FOLR1/NOG/SEMA3B/TGFB2/BAMBI/SIX4/WNT3A/ALDH1A2/MSX1/TGFBR3/FGF19/HEYL/PAX3/PHOX2B
GO:0001655	urogenital system development	74/1797	312/16182	1.42914e-10	2.39113e-08	NOTCH3/COL4A1/SULF2/WNT5A/PBX1/HES1/DACT2/ADAMTS16/PODXL/ACVR2B/GREM1/RET/LAMA5/LIF/GCNT1/YAP1/PTCH1/FGFR2/WNT2B/TET2/IQGAP1/MYO1E/PROM1/SDC4/CAT/LAMB2/KIRREL3/ACTA2/SMAD3/TP73/EGR1/FOXJ1/NPNT/SMAD6/BCL2/KLHL3/SMO/TGFB1/ID2/ROBO2/PCSK9/BMP2/CTSH/RARA/PLCE1/HES5/WWTR1/PDGFRB/FBN1/SFRP1/BMP7/ARG2/CA2/TNC/NOG/RARG/TGFB2/ADAMTS1/BMP6/ID3/CITED1/SIX4/NPHS1/ALDH1A2/GCNT4/SULF1/ESR1/IRX3/GATA3/HEYL/SERP…
GO:0090101	negative regulation of transmembrane receptor protein serine/threonine kinase signaling pathway	35/1797	101/16182	3.01274e-10	4.607e-08	LDLRAD4/TGFB3/VASN/WNT5A/PEG10/DACT2/HTRA1/VWC2L/RASL11B/GREM1/ONECUT2/TGFB1I1/PRDM16/SMAD3/NOV/SMAD6/PMEPA1/LTBP1/TGFB1/VWC2/FBN1/ASPN/CHRDL1/SFRP1/TGFBR2/NOG/SOST/BAMBI/ONECUT1/GREM2/FBN2/RBPMS2/TGFBR3/ADAMTSL2/CD109
GO:0071772	response to BMP	44/1797	146/16182	3.0825e-10	4.607e-08	PCSK6/WNT5A/HES1/BMP3/ID1/HTRA1/MSX2/VWC2L/ACVR2B/GREM1/ADAMTS12/CRB2/ACVR2A/RGMB/EGR1/SMAD6/DLX5/ZCCHC12/BMP1/RUNX2/BMP2/VWC2/HES5/LEF1/FBN1/GDF5/CHRDL1/SFRP1/BMP7/ZCCHC18/NOG/SOST/BMP6/GREM2/FAM83G/RBPMS2/SULF1/FSTL1/MSX1/TGFBR3/GATA3/HEYL/PHOX2B/SPINT1
GO:0071773	cellular response to BMP stimulus	44/1797	146/16182	3.0825e-10	4.607e-08	PCSK6/WNT5A/HES1/BMP3/ID1/HTRA1/MSX2/VWC2L/ACVR2B/GREM1/ADAMTS12/CRB2/ACVR2A/RGMB/EGR1/SMAD6/DLX5/ZCCHC12/BMP1/RUNX2/BMP2/VWC2/HES5/LEF1/FBN1/GDF5/CHRDL1/SFRP1/BMP7/ZCCHC18/NOG/SOST/BMP6/GREM2/FAM83G/RBPMS2/SULF1/FSTL1/MSX1/TGFBR3/GATA3/HEYL/PHOX2B/SPINT1
GO:0002064	epithelial cell development	52/1797	189/16182	3.1578e-10	4.607e-08	HEG1/MSN/WNT5A/DACT2/PDE2A/ID1/PODXL/TNFRSF1A/PALLD/B4GALT1/VIM/ONECUT2/S1PR3/FLNB/IQGAP1/MYO1E/PPP1R16B/WNT7A/SLC9A3R1/LAMB2/ACTA2/CLDN5/SLITRK6/FOXJ1/EZR/INSM1/F11R/RAB13/SMO/F2RL1/SHROOM3/EPHA2/TYMS/FRMD6/CST3/COL18A1/RARA/HRH2/NTRK1/RARG/SIX3/SLC4A5/ONECUT1/BMP6/NPHS1/ICAM1/FOSL2/HYDIN/STC1/ESR1/GJA1/NUP210L
GO:0050678	regulation of epithelial cell proliferation	68/1797	281/16182	3.18377e-10	4.607e-08	CTSV/SULF2/WNT5A/HES1/LAMB1/ID1/HTRA1/NR4A3/PTPRK/ZFP36L1/SNAI2/B4GALT1/FGF9/YAP1/TEK/PTCH1/FGFR2/SPARC/PPP1R16B/WNT7A/RREB1/TGFA/KLF9/SMAD3/LAMC1/ZFP36/DLX5/ETV4/SMO/BRCA2/TGFB1/ERBB2/IQGAP3/ZNF703/DLX6/ROBO1/EGFR/BMP2/HES5/IFT57/GDF5/CCL2/SFRP1/ATOH8/CDH13/NOG/CYBA/TGFB2/FOXP2/BMP6/SIX4/STOX1/F3/NFIB/WNT3A/EGR3/APOE/ALDH1A2/CDKN2B/SULF1/TGFBR3/EGFL7/GATA3/SERPINF1/WNT10B/LIMS2/CD109/GJA1
GO:0001837	epithelial to mesenchymal transition	37/1797	111/16182	3.36305e-10	4.73836e-08	LDLRAD4/COL1A1/TGFB3/VASN/WNT5A/MSX2/GREM1/SNAI2/CRB2/HEY2/FGFR2/TGFB1I1/GLIPR2/GCNT2/SMAD3/CLASP2/EPHA3/TGFB1/ZNF703/AXIN2/HEY1/BMP2/LEF1/FAM83D/WWTR1/RFLNB/LOXL2/SFRP1/TGFBR2/BMP7/NOG/TGFB2/BAMBI/MSX1/TGFBR3/HEYL/PAX3
GO:0010720	positive regulation of cell development	92/1797	432/16182	4.19939e-10	5.76501e-08	BRINP2/PTK7/DSCAM/WNT5A/HES1/CXCR4/NDRG4/GSX2/NEFL/FN1/PAK3/VWC2L/RUFY3/RIMS1/RIMS2/FEZF2/NEGR1/RET/GFAP/LIF/CPNE6/CRABP2/DOCK1/STMN2/NAP1L2/FLNA/CALR/MAP1B/IQGAP1/FOXO6/RREB1/BRINP1/CLDN5/EPHA3/TP73/MAPT/CNR1/NEURL1/CPEB3/BCL2/AURKA/ADRA2C/TGIF2/S100A10/PTK2B/DMTN/PDE5A/SMO/LIMS1/ID2/ROBO2/ROBO1/BMP2/VWC2/PTK6/RARA/PACSIN1/RNF112/CSF1/TRIM67/DMRTA2/CIB1/DCT/GDF5/OPRM1/NTRK2/BMP7/ASCL1/NTRK1/LYN/…
GO:0070482	response to oxygen levels	71/1797	301/16182	4.37525e-10	5.85627e-08	CRYAB/COL1A1/TGFB3/MMP14/VASN/PRKCB/PLAT/CXCR4/KCNMA1/EGLN3/PLOD1/ZFP36L1/TEK/LMNA/CAT/HSP90B1/CBFA2T3/SMAD3/AGTRAP/IRAK1/EGR1/STC2/CHRNA4/VCAM1/PTGIS/BCL2/P4HB/PTK2B/TGFB1/FAS/KCNK2/UCP2/PPARA/SLC8A1/ITPR2/ACTN4/CST3/BMP2/PDLIM1/RYR1/FOXO3/ADA/TH/ACAA2/PDGFRB/CCL2/PLAU/LOXL2/SFRP1/TGFBR2/BMP7/ADAM8/CYBA/CYGB/TGFB2/PPARGC1A/TRPC6/ITPR1/OXTR/STOX1/AJUBA/DRD2/MMP2/F7/ICAM1/EPAS1/STC1/NOX4/TGFBR3/CT…
GO:0048568	embryonic organ development	88/1797	407/16182	4.5429e-10	5.93236e-08	DLX2/TGFB3/MMP14/PTK7/WNT5A/CELSR1/PBX1/HES1/NDRG4/NR4A3/ZFPM2/DSCAML1/FZD6/ZFP36L1/MAFB/LIF/CRB2/SOCS3/FGF9/YAP1/LRIG3/HEY2/PTCH1/FGFR2/PLCD3/SLC9A3R1/E2F7/ZIC3/POU3F4/MFAP2/SMAD3/SLITRK6/KITLG/NES/E2F8/KRT8/DLX5/SMO/MTHFD1/TGFB1/RSPO3/RUNX2/EPHA2/ID2/DLX6/HEY1/EGFR/RARA/LEF1/ADA/TH/IFT57/FBN1/MYO15A/TCF7/WNT9A/TGFBR2/BMP7/FOLR1/SPRY2/NOG/RARRES2/RARG/TGFB2/SIX3/FZD5/EFEMP1/TCAP/ID3/NAGLU/FBN2/F…
GO:0007160	cell-matrix adhesion	52/1797	191/16182	4.77318e-10	6.08466e-08	MMP14/EMP2/ITGA7/ADAM9/ITGA11/FN1/PTPRK/PIK3R1/GREM1/ADAMTS12/LAMA5/ONECUT2/TEK/TRIP6/IQGAP1/BCAM/SDC4/SMAD3/CLASP2/ZYX/EPHA3/ACTN1/PPFIA2/NINJ1/COL5A3/VCAM1/NPNT/BCL2/S100A10/PTK2B/DMTN/VCL/LIMS1/ITGA1/NID2/SERPINE1/CSF1/CIB1/FREM1/PLAU/SFRP1/CDH13/FBLN5/ONECUT1/EFNA5/CD44/AJUBA/ECM2/ITGB5/CTGF/COL16A1/HPSE
GO:0044057	regulation of system process	100/1797	487/16182	6.04318e-10	7.40412e-08	CHGA/TNR/EMP2/ATP1A2/FBXO32/GSX2/SPHK1/NR4A3/DMD/JAK2/HCN4/INHBA/ARHGAP42/IGFBP5/THRB/PRKG1/HEY2/ANXA6/CACNA1C/HTR2C/RAB11FIP5/SLC9A3R1/PDE4B/SSTR2/NOV/KCND1/NPNT/ECE1/TACR1/GSTO1/TAC1/ADRA2C/WNK3/RGS2/PDE5A/F2RL1/SCN3B/SLC8A1/ITPR2/EGFR/KCNIP3/GRIN2D/CPS1/PLCE1/GUCY1A3/RYR1/ADA/TH/COMT/CACNG5/CHRM2/SLC1A1/PBX3/OPRM1/CNN1/DSG2/HRH2/MYL9/KCNJ2/KCNIP4/SNTA1/CYBA/ADCYAP1/INHBB/TGFB2/ITPR3/PTGER3/PKP…
GO:0036293	response to decreased oxygen levels	68/1797	285/16182	6.08482e-10	7.40412e-08	CRYAB/TGFB3/MMP14/VASN/PRKCB/PLAT/CXCR4/KCNMA1/EGLN3/PLOD1/ZFP36L1/TEK/LMNA/CAT/HSP90B1/CBFA2T3/SMAD3/AGTRAP/IRAK1/EGR1/STC2/CHRNA4/VCAM1/PTGIS/BCL2/P4HB/PTK2B/TGFB1/KCNK2/UCP2/PPARA/SLC8A1/ITPR2/ACTN4/CST3/BMP2/PDLIM1/RYR1/FOXO3/ADA/TH/ACAA2/CCL2/PLAU/LOXL2/SFRP1/TGFBR2/BMP7/ADAM8/CYBA/CYGB/TGFB2/PPARGC1A/TRPC6/ITPR1/OXTR/STOX1/AJUBA/DRD2/MMP2/F7/ICAM1/EPAS1/STC1/NOX4/TGFBR3/CTGF/NDNF
GO:0048762	mesenchymal cell differentiation	50/1797	182/16182	7.29661e-10	8.68135e-08	LDLRAD4/COL1A1/TGFB3/VASN/WNT5A/HES1/ISL1/MSX2/GREM1/SNAI2/RET/LAMA5/CRB2/HEY2/FGFR2/TGFB1I1/GLIPR2/GCNT2/SMAD3/CLASP2/EPHA3/KITLG/BCL2/SEMA6D/SMO/TGFB1/ZNF703/AXIN2/HEY1/BMP2/LEF1/FAM83D/WWTR1/RFLNB/LOXL2/SFRP1/TGFBR2/BMP7/FOLR1/NOG/SEMA3B/TGFB2/BAMBI/ALDH1A2/MSX1/TGFBR3/FGF19/HEYL/PAX3/PHOX2B
GO:0072073	kidney epithelium development	42/1797	140/16182	9.07105e-10	1.05579e-07	PBX1/HES1/ADAMTS16/PODXL/GREM1/RET/LAMA5/LIF/YAP1/PTCH1/FGFR2/WNT2B/IQGAP1/MYO1E/PROM1/SDC4/CAT/LAMB2/SMAD3/FOXJ1/NPNT/SMAD6/BCL2/KLHL3/SMO/TGFB1/ROBO2/BMP2/RARA/HES5/WWTR1/SFRP1/BMP7/ARG2/NOG/CITED1/SIX4/NPHS1/IRX3/GATA3/HEYL/SLIT2
GO:0007507	heart development	100/1797	491/16182	9.62323e-10	1.09613e-07	HEG1/NFATC4/COL5A1/PTK7/WNT5A/SCUBE1/HES1/PDLIM5/NDRG4/ID1/ZFPM2/ISL1/MSX2/ACVR2B/LOX/GREM1/ZFP36L1/RIPPLY3/SNAI2/RBM20/FGF3/FGF9/RPS6KA2/SGCD/YAP1/HEY2/CACNA1C/TEK/PTCH1/CALR/FGFR2/LMNA/SPARC/EPHB4/ZIC3/SHC1/CLDN5/SMAD3/TP73/FOXJ1/SMAD6/ECE1/NOTCH2/NPY1R/C3orf58/PARVA/FGFRL1/SMO/MTHFD1/LTBP1/TGFB1/ERBB2/FREM2/AXIN2/KCNK2/PPARA/ID2/SLC8A1/HEY1/ROBO1/BMP2/KCNAB1/RARA/PLCE1/RYR1/TH/IFT57/PDGFRB/FBN…
GO:0010721	negative regulation of cell development	65/1797	270/16182	9.82711e-10	1.09613e-07	DLX1/DLX2/CNTN4/NOTCH3/LGALS1/NFATC4/TNR/GBP1/FGF13/WNT5A/PBX1/HES1/ID1/ISL1/RUFY3/FEZF2/GFAP/LINGO1/VIM/STMN2/S1PR3/CALR/WNT7A/BRINP1/DLL3/TP73/BCL2/SEMA6D/PMP22/DMTN/B2M/DNM3/TGFB1/ID2/CTDSP1/ACTN4/CTNNA1/HES5/FOXO3/MEIS1/CIB1/FBN1/RFLNB/CNTN2/BMP7/ASCL1/NOG/ADCYAP1/SEMA3B/SPP1/SIX3/EFNA5/TRPC6/GNRH1/WNT3A/LMX1A/FSTL4/TSPO/IRX3/FUOM/OMG/SLIT2/PHOX2B/LBX1/LIN28A
GO:0045216	cell-cell junction organization	56/1797	218/16182	1.12323e-09	1.2273e-07	HEG1/CDH10/TGFB3/MMP14/PTPRK/TLN1/CDH9/GREM1/CADM2/SNAI2/LAMA5/NLGN4X/RHOC/TEK/TRIP6/IQGAP1/SDC4/CLDN5/SMAD3/CLASP2/EPHA3/ACTN1/CDH11/PLEKHA7/BCL2/WDR1/CDH12/F11R/S100A10/PTK2B/DMTN/RAB13/VCL/PERP/TGFB1/ZNF703/LIMS1/ACTN4/CTNNA1/DSG2/RASSF8/CD9/SFRP1/CDH13/NECTIN2/TGFB2/FZD5/PKP2/EFNA5/CDH7/AJUBA/DSP/OCLN/COL16A1/LIMS2/GJA1
GO:0001666	response to hypoxia	66/1797	277/16182	1.15541e-09	1.23721e-07	CRYAB/TGFB3/MMP14/VASN/PRKCB/PLAT/CXCR4/KCNMA1/EGLN3/PLOD1/ZFP36L1/TEK/LMNA/CAT/HSP90B1/CBFA2T3/SMAD3/AGTRAP/IRAK1/EGR1/STC2/CHRNA4/VCAM1/PTGIS/BCL2/P4HB/PTK2B/TGFB1/KCNK2/UCP2/PPARA/SLC8A1/ITPR2/ACTN4/CST3/BMP2/PDLIM1/RYR1/FOXO3/ADA/TH/ACAA2/CCL2/PLAU/LOXL2/SFRP1/TGFBR2/BMP7/ADAM8/CYBA/CYGB/TGFB2/PPARGC1A/TRPC6/ITPR1/STOX1/AJUBA/DRD2/MMP2/F7/ICAM1/EPAS1/STC1/NOX4/TGFBR3/NDNF
GO:0010810	regulation of cell-substrate adhesion	48/1797	174/16182	1.36827e-09	1.43641e-07	COL1A1/LGALS1/MMP14/EMP2/GBP1/FN1/SPOCK2/PIK3R1/GREM1/JAK2/DOCK1/ONECUT2/FLNA/TEK/CALR/IQGAP1/FBLN2/GCNT2/SDC4/RREB1/ITGA5/SMAD3/CLASP2/EPHA3/NINJ1/NPNT/BCL2/S100A10/PTK2B/DMTN/LIMS1/ACTN4/VWC2/SERPINE1/CSF1/CIB1/PLAU/SFRP1/CDH13/CCDC80/COL26A1/SMOC2/ONECUT1/EFNA5/ECM2/NDNF/DMP1/COL16A1
GO:0001525	angiogenesis	87/1797	410/16182	1.52068e-09	1.56571e-07	NOTCH3/NFATC4/COL4A1/HSPG2/MMP14/EMP2/WNT5A/PRKCB/CYP1B1/FZD8/TGFBI/ID1/SPHK1/HSPB1/FN1/ISL1/COL4A2/GREM1/MCAM/LAMA5/MYH9/B4GALT1/FGF9/MFGE8/TEK/FGFR2/PLCD3/SPARC/PPP1R16B/EPHB4/WNT7A/E2F7/SHC1/ITGA5/CCBE1/THSD7A/NOV/E2F8/VAV3/PTGIS/PARVA/PTK2B/PRCP/ERBB2/RUNX1/RSPO3/EPHA2/SRPX2/HEY1/CSPG4/ROBO1/COL18A1/CTSH/SERPINE1/LEF1/ARHGAP22/MEIS1/CIB1/PDGFRB/CCL2/ELK3/LOXL2/SFRP1/TGFBR2/CDH13/ADAM8/C5/TGFB…
GO:0060541	respiratory system development	52/1797	198/16182	1.90868e-09	1.92813e-07	HEG1/TGFB3/MMP14/PTK7/WNT5A/CELSR1/HES1/ID1/ZFPM2/ACVR2B/LOX/LAMA5/LIF/TNS3/FGF9/IGFBP5/THRB/YAP1/FGFR2/WNT2B/DPPA4/SPARC/ZIC3/CCBE1/FOXJ1/DLX5/FGFRL1/EGFR/CTSH/KCNAB1/RARA/LEF1/ADA/TGFBR2/ASCL1/TNC/SPRY2/NOG/RARG/FOXP2/RSPO2/SIX4/FGF18/NFIB/ALDH1A2/EPAS1/HYDIN/EDN2/CTGF/ADAMTSL2/PHOX2B/PDPN
GO:0007416	synapse assembly	40/1797	133/16182	2.09153e-09	2.03601e-07	NRXN3/LRRTM3/DSCAM/WNT5A/PDLIM5/SPOCK2/NLGN4X/SLIT1/LRRTM1/SLITRK1/WNT7A/PCDHB14/KIRREL3/SLITRK6/BSN/DNM3/SLITRK5/SYNDIG1/SRPX2/ROBO2/PCLO/CBLN1/NTRK2/SLITRK4/TPBG/NTRK1/FZD5/FLRT2/EFNA5/SIX4/OXTR/DRD2/PCDHB13/WNT3A/PCDHB9/THBS2/CBLN2/PCDHB4/PCDHB11/LRTM2
GO:0072006	nephron development	40/1797	133/16182	2.09153e-09	2.03601e-07	NOTCH3/SULF2/PBX1/HES1/ADAMTS16/PODXL/GREM1/RET/LAMA5/LIF/YAP1/PTCH1/WNT2B/IQGAP1/MYO1E/PROM1/LAMB2/KIRREL3/ACTA2/EGR1/FOXJ1/NPNT/BCL2/KLHL3/SMO/TGFB1/BMP2/PLCE1/HES5/WWTR1/PDGFRB/BMP7/NOG/CITED1/SIX4/NPHS1/SULF1/IRX3/GATA3/HEYL
GO:0032963	collagen metabolic process	35/1797	108/16182	2.35907e-09	2.25544e-07	COL1A1/TGFB3/COL5A1/COL4A1/MMP14/COL12A1/COL6A2/ID1/COL4A2/COL4A5/MFAP4/ADAMTS3/COL7A1/TRAM2/COL25A1/COL4A6/COL5A3/MRC2/COL6A1/COL6A3/TGFB1/SERPINH1/CST3/COL18A1/P3H2/COL11A2/PDGFRB/CCL2/COL1A2/ADAMTS14/COL26A1/CYGB/MMP7/MMP2/CTGF
GO:0007044	cell-substrate junction assembly	30/1797	85/16182	3.36668e-09	3.16231e-07	MMP14/FN1/PTPRK/TLN1/GREM1/LAMA5/TEK/TRIP6/IQGAP1/SDC4/ITGA5/SMAD3/LAMC1/CLASP2/EPHA3/ACTN1/BCL2/LAMC2/S100A10/CD151/PTK2B/DMTN/KRT5/LIMS1/TNS1/SFRP1/EFNA5/AJUBA/LAMB3/COL16A1
GO:0051961	negative regulation of nervous system development	61/1797	254/16182	3.5453e-09	3.27268e-07	DLX1/DLX2/CNTN4/NOTCH3/LGALS1/NFATC4/TNR/FGF13/WNT5A/PBX1/HES1/ID1/ISL1/RUFY3/FEZF2/GFAP/LINGO1/VIM/SLIT1/STMN2/CALR/WNT7A/BRINP1/DLL3/TP73/PRKACB/SEMA6D/PMP22/B2M/DNM3/TGFB1/ID2/CTDSP1/ROBO2/CTNNA1/HES5/FOXO3/MEIS1/CIB1/RFX4/CNTN2/BMP7/ASCL1/NOG/ADCYAP1/SEMA3B/SPP1/SIX3/TRPC6/GNRH1/WNT3A/LMX1A/FSTL4/TSPO/IRX3/FUOM/OMG/SLIT2/PHOX2B/LBX1/LIN28A
GO:0050769	positive regulation of neurogenesis	80/1797	372/16182	3.671e-09	3.30402e-07	BRINP2/PTK7/DSCAM/WNT5A/HES1/CXCR4/NDRG4/GSX2/NEFL/FN1/PAK3/VWC2L/RUFY3/RIMS1/RIMS2/FEZF2/NEGR1/RET/GFAP/LIF/CPNE6/CRABP2/STMN2/NAP1L2/MAP1B/IQGAP1/FOXO6/BRINP1/EPHA3/TP73/MAPT/CNR1/NEURL1/CPEB3/BCL2/ADRA2C/TGIF2/PTK2B/SMO/ID2/ROBO2/ROBO1/BMP2/VWC2/PTK6/RARA/PACSIN1/RNF112/CSF1/TRIM67/DMRTA2/DCT/GDF5/OPRM1/NTRK2/BMP7/ASCL1/NTRK1/LYN/ADCYAP1/TCF4/BMP6/EFNA5/TRPC6/HAP1/RGS14/DRD2/TNFRSF12A/WNT3A/AP…
GO:0003013	circulatory system process	97/1797	483/16182	3.70268e-09	3.30402e-07	HEG1/CHGA/EMP2/ATP1A2/ADAMTS16/PDE2A/ELN/DMD/JAK2/F5/NAV2/HCN4/ARHGAP42/THRB/RPS6KA2/RCAN1/SGCD/PRKG1/TRHDE/HEY2/PLCB3/CACNA1C/TEK/ACTA2/PDE4B/AGTRAP/NPR3/CNR1/KCND1/ECE1/GSTO1/NPY1R/TAC1/ADRA2C/F11R/RGS2/PDE5A/PRCP/F2RL1/TGFB1/SCN3B/ITGA1/PPARA/ID2/SLC8A1/ITPR2/EGFR/KCNIP3/CPS1/GUCY1A3/RYR1/ADA/TH/CACNG5/CHRM2/SLC1A1/DSG2/HRH2/COL1A2/KCNJ2/KCNIP4/SNTA1/CYBA/ADCYAP1/TGFB2/SLC4A5/ITPR3/PKP2/SCPEP1…
GO:0008015	blood circulation	96/1797	479/16182	4.97635e-09	4.36777e-07	CHGA/EMP2/ATP1A2/ADAMTS16/PDE2A/ELN/DMD/JAK2/F5/NAV2/HCN4/ARHGAP42/THRB/RPS6KA2/RCAN1/SGCD/PRKG1/TRHDE/HEY2/PLCB3/CACNA1C/TEK/ACTA2/PDE4B/AGTRAP/NPR3/CNR1/KCND1/ECE1/GSTO1/NPY1R/TAC1/ADRA2C/F11R/RGS2/PDE5A/PRCP/F2RL1/TGFB1/SCN3B/ITGA1/PPARA/ID2/SLC8A1/ITPR2/EGFR/KCNIP3/CPS1/GUCY1A3/RYR1/ADA/TH/CACNG5/CHRM2/SLC1A1/DSG2/HRH2/COL1A2/KCNJ2/KCNIP4/SNTA1/CYBA/ADCYAP1/TGFB2/SLC4A5/ITPR3/PKP2/SCPEP1/TCAP…
GO:0034329	cell junction assembly	50/1797	192/16182	5.29004e-09	4.53164e-07	HEG1/MMP14/FN1/PTPRK/TLN1/GREM1/SNAI2/LAMA5/RHOC/FLNC/FLNA/TEK/TRIP6/IQGAP1/SDC4/ITGA5/CLDN5/SMAD3/LAMC1/CLASP2/EPHA3/ACTN1/BCL2/WDR1/LAMC2/F11R/S100A10/CD151/PTK2B/DMTN/RAB13/VCL/KRT5/ZNF703/LIMS1/TNS1/ACTN4/CTNNA1/CD9/SFRP1/VASP/FZD5/PKP2/EFNA5/AJUBA/LAMB3/OCLN/COL16A1/LIMS2/GJA1
GO:0007179	transforming growth factor beta receptor signaling pathway	45/1797	164/16182	5.33234e-09	4.53164e-07	LDLRAD4/TGFB3/VASN/PEG10/ADAM9/DKK3/ID1/HTRA1/PTPRK/RASL11B/ONECUT2/LTBP2/TGFB1I1/GCNT2/PRDM16/CLDN5/SMAD3/ZYX/NPNT/HPGD/SMAD6/PMEPA1/F11R/LTBP1/TGFB1/ZNF703/NLK/FBN1/ASPN/GDF5/CCL2/COL1A2/TGFBR2/FOLR1/TGFB2/BAMBI/ONECUT1/FBN2/CITED1/CGN/CDKN2B/ITGB5/TGFBR3/ADAMTSL2/CD109
GO:0071229	cellular response to acid chemical	44/1797	159/16182	5.92245e-09	4.9545e-07	BRINP2/COL1A1/COL4A1/PTK7/WNT5A/AKR1C2/RET/YAP1/AKR1C1/GLRA2/BRINP1/EPHA3/NEURL1/CPEB3/COL6A1/PTK2B/PID1/EGFR/PDGFC/SH3BP4/PTK6/RARA/CCL2/NTRK2/WNT9A/COL1A2/FZD10/TNC/WNT8B/FOLR1/CYBA/LYN/RARG/ID3/PPARGC1A/KLF4/ZC3H12A/WNT3A/MMP2/ALDH1A2/SERPINF1/WNT10B/CYP26B1/COL16A1
GO:0007517	muscle organ development	75/1797	344/16182	6.05409e-09	4.98671e-07	ETV1/CRYAB/HEG1/TSC22D3/WNT5A/ITGA7/ITGA11/ZFPM2/ISL1/GREM1/DMD/LAMA5/LIF/FGF3/FGF9/SGCD/HEY2/AEBP1/FGFR2/FLNB/CD164/YBX3/SMAD3/MYH14/ZBTB18/TP73/EGR1/NEURL1/EVC/BCL2/FGFRL1/SMO/COL6A3/TGFB1/KCNK2/BMP2/KCNAB1/LEF1/RYR1/DMRTA2/TGFBR2/FAM65B/JPH1/MYLK/NOG/TGFB2/FOXP2/ZFHX3/TCF23/PKP2/TEAD4/SMTN/TCAP/ID3/PAX5/SIX4/BTG2/WNT3A/EGR3/NPHS1/VAMP5/MSX1/TGFBR3/TPM1/DSP/XK/HEYL/WNT10B/CYP26B1/PAX3/PHOX2B/AT…
GO:0003007	heart morphogenesis	55/1797	222/16182	6.41902e-09	5.20719e-07	HEG1/COL5A1/WNT5A/HES1/NDRG4/ZFPM2/ISL1/MSX2/SNAI2/YAP1/HEY2/TEK/PTCH1/FGFR2/EPHB4/ZIC3/CLDN5/SMAD3/SMAD6/NOTCH2/NPY1R/PARVA/FGFRL1/SMO/TGFB1/AXIN2/ID2/HEY1/BMP2/RARA/RYR1/TH/IFT57/FHL2/TGFBR2/BMP7/FOLR1/NOG/TGFB2/ADAMTS1/PKP2/FLRT2/TCAP/FOXN4/MICAL2/WNT3A/ALDH1A2/MSX1/TGFBR3/TPM1/DSP/GATA3/HEYL/LBX1/GJA1
GO:0050768	negative regulation of neurogenesis	57/1797	235/16182	7.83378e-09	6.26001e-07	DLX1/DLX2/CNTN4/NOTCH3/LGALS1/NFATC4/TNR/FGF13/WNT5A/PBX1/HES1/ID1/ISL1/RUFY3/FEZF2/GFAP/LINGO1/VIM/STMN2/CALR/WNT7A/BRINP1/DLL3/TP73/SEMA6D/PMP22/B2M/DNM3/TGFB1/ID2/CTDSP1/CTNNA1/HES5/FOXO3/MEIS1/CIB1/CNTN2/BMP7/ASCL1/NOG/ADCYAP1/SEMA3B/SPP1/SIX3/TRPC6/GNRH1/WNT3A/LMX1A/FSTL4/TSPO/IRX3/FUOM/OMG/SLIT2/PHOX2B/LBX1/LIN28A
GO:0007409	axonogenesis	84/1797	404/16182	7.9524e-09	6.26135e-07	ETV1/CHL1/POU3F2/NRXN3/CNTN4/LGI1/TNR/FGF13/DSCAM/WNT5A/NEFL/FN1/NR4A3/ISL1/DSCAML1/PAK3/BARHL2/RUFY3/FEZF2/DCLK1/S100A6/RET/EXT1/CRABP2/LINGO1/SLIT1/ANK3/UNC5A/MAP1B/FGFR2/SLITRK1/OGN/WNT7A/COL25A1/LAMB2/SLIT3/ANOS1/SLITRK6/MAPT/NTNG1/CDH11/EZR/BCL2/DLX5/ETV4/SEMA6D/LRFN2/VCL/ERBB2/SLITRK5/ROBO2/ROBO1/B3GNT2/PLXNC1/NTN4/CNTN2/NTRK2/SLITRK4/VASP/BMP7/NTRK1/NOG/POU4F2/SEMA3B/SPP1/TGFB2/SPON2/FLRT2…
GO:0035239	tube morphogenesis	74/1797	341/16182	9.4301e-09	7.31721e-07	NFATC4/COL4A1/MMP14/PTK7/WNT5A/CELSR1/PBX1/HES1/NDRG4/TRIM71/ADAMTS16/PODXL/NR4A3/MSX2/ACVR2B/FZD6/GREM1/ADAMTS12/RET/LAMA5/B4GALT1/YAP1/PTCH1/FGFR2/WNT2B/SDC4/ZIC3/SMAD3/NPNT/BCL2/KLHL3/PRKACB/ETV4/SMO/MTHFD1/TGFB1/SHROOM3/EPHA2/ID2/EGFR/BMP2/CTSH/RARA/CSF1/HES5/LEF1/IFT57/TCF7/SFRP1/VASP/TGFBR2/BMP7/ATOH8/TNC/FOLR1/SPRY2/NOG/RARG/TGFB2/RSPO2/FOXN4/CITED1/MICAL2/SIX4/NFIB/WNT3A/RBPMS2/ESR1/IRX3/…
GO:0044259	multicellular organismal macromolecule metabolic process	35/1797	114/16182	1.15852e-08	8.79736e-07	COL1A1/TGFB3/COL5A1/COL4A1/MMP14/COL12A1/COL6A2/ID1/COL4A2/COL4A5/MFAP4/ADAMTS3/COL7A1/TRAM2/COL25A1/COL4A6/COL5A3/MRC2/COL6A1/COL6A3/TGFB1/SERPINH1/CST3/COL18A1/P3H2/COL11A2/PDGFRB/CCL2/COL1A2/ADAMTS14/COL26A1/CYGB/MMP7/MMP2/CTGF
GO:0030900	forebrain development	75/1797	349/16182	1.16663e-08	8.79736e-07	DLX1/POU3F2/DLX2/NOTCH3/SALL3/TNR/FGF13/WNT5A/GNG12/CHD5/HES1/LAMB1/GSX2/NEFL/UNCX/SLC4A10/NR4A3/ISL1/FEZF2/DCLK1/EXT1/INHBA/AXL/PRKG1/SLIT1/FGFR2/WNT2B/WNT7A/POU3F4/KIRREL3/SSTR2/TACC3/SLC32A1/SSTR1/RAX/SMO/SLITRK5/LHX8/ID2/SLC8A1/ROBO2/ROBO1/BTBD3/EGFR/BMP2/RARA/HES5/LEF1/TH/DMRTA2/DCT/RFX4/CNTN2/KIF14/NTRK2/ASCL1/NOG/ADCYAP1/EMX1/FOXP2/SIX3/PPARGC1A/PTCHD1/HAP1/PAX5/KCNC2/OXTR/BTG2/DRD2/NFIB/W…
GO:0044236	multicellular organism metabolic process	38/1797	130/16182	1.25342e-08	9.32058e-07	COL1A1/TGFB3/COL5A1/COL4A1/MMP14/COL12A1/COL6A2/ID1/COL4A2/COL4A5/MFAP4/ADAMTS3/COL7A1/TRAM2/COL25A1/COL4A6/COL5A3/MRC2/COL6A1/COL6A3/TGFB1/SERPINH1/CST3/COL18A1/P3H2/COL11A2/PDGFRB/CCL2/COL1A2/ADAMTS14/COL26A1/CYGB/MC4R/PPARGC1A/MMP7/MMP2/GHR/CTGF
GO:0030509	BMP signaling pathway	39/1797	136/16182	1.45877e-08	1.0699e-06	PCSK6/WNT5A/HES1/BMP3/ID1/HTRA1/MSX2/VWC2L/ACVR2B/GREM1/CRB2/ACVR2A/RGMB/EGR1/SMAD6/DLX5/ZCCHC12/BMP1/RUNX2/BMP2/VWC2/HES5/LEF1/FBN1/GDF5/CHRDL1/SFRP1/BMP7/ZCCHC18/NOG/SOST/BMP6/GREM2/FAM83G/RBPMS2/SULF1/FSTL1/MSX1/TGFBR3
GO:0061035	regulation of cartilage development	24/1797	62/16182	1.54139e-08	1.11521e-06	WNT5A/GREM1/ADAMTS12/SNAI2/SMAD3/MAF/BMP1/TGFB1/AXIN2/RUNX2/BMP2/RARA/RFLNB/GDF5/WNT9A/LOXL2/NOG/RARG/TGFB2/EFEMP1/BMP6/FGF18/CTGF/SCIN
GO:0098742	cell-cell adhesion via plasma-membrane adhesion molecules	54/1797	222/16182	1.73801e-08	1.24071e-06	PCDH10/CDH10/PTPRT/TENM1/DSCAM/CELSR1/PCDH11X/PCDHGA7/DSCAML1/CD200/CDH9/CADM2/PCDH17/RET/IGSF9/CDHR1/CD164/PCDHB14/KIRREL3/ITGA5/PCDHA5/CLDN5/CDH11/VCAM1/CDH12/FGFRL1/PCDHA12/PCDHGA11/PCDH18/ROBO2/ROBO1/BMP2/CDH22/CBLN1/DSG2/TGFBR2/SCARF2/CDH13/NECTIN2/PCDH15/PCDHGC3/TGFB2/GRID2/CDH7/KLF4/AJUBA/PCDHB13/PCDHB9/ICAM1/CDHR3/PCDHA7/PCDHB4/PCDHB11/CLDN10
GO:0001654	eye development	71/1797	327/16182	1.83633e-08	1.29364e-06	CRYAB/NKD1/COL5A1/COL4A1/MDM1/DSCAM/WNT5A/CYP1B1/NEUROD4/CELF4/SHROOM2/ACVR2B/SLC17A7/RET/INHBA/CRB2/VIM/FGF9/RPE65/CACNA1C/WNT2B/PROM1/WNT7A/MFAP2/LAMB2/SMAD3/SLITRK6/NINJ1/NES/BCL2/MAF/TGIF2/RAX/TGFB1/BCAR3/EPHA2/EGFR/CST3/RARA/HES5/OLFM3/MEIS2/MEIS1/TH/PDGFRB/FBN1/CHRDL1/NTRK2/WNT9A/TGFBR2/BMP7/POU4F2/RARG/TGFB2/FOXP2/SIX3/SLC4A5/FZD5/EFEMP1/BMP6/NAGLU/FBN2/FOXN4/KLF4/SIX5/PDE6B/ALDH1A2/GATA3/…
GO:0001649	osteoblast differentiation	50/1797	199/16182	1.89697e-08	1.31901e-06	COL1A1/BMP3/ID1/ITGA11/MSX2/ACVR2B/SNAI2/FGF9/IGFBP5/PTCH1/IFITM1/FGFR2/PDLIM7/ACVR2A/CAT/GDPD2/SMAD3/RRBP1/NPNT/MRC2/COL6A1/DLX5/SMO/TMEM64/AXIN2/RUNX2/EPHA2/CREB3L1/ID2/BMP2/DDR2/LEF1/WWTR1/GPNMB/FHL2/SFRP1/ALPL/BMP7/TNC/NOG/CLIC1/SPP1/RSPO2/BMP6/ID3/FBN2/CITED1/WNT3A/WNT10B/GJA1
GO:0071407	cellular response to organic cyclic compound	96/1797	492/16182	2.02055e-08	1.37986e-06	COL1A1/MSN/LGALS1/ZFP36L2/ATP1A2/GNG2/FBXO32/CYP1B1/PDE2A/ID1/NR4A3/ISL1/PAK3/MSX2/ZFP36L1/JAK2/SNAI2/HCN4/INHBA/IGFBP5/THRB/PTCH1/CALR/TGFB1I1/HSP90B1/KLF9/SMAD3/PDE4B/SSTR2/SP5/PPARGC1B/EZR/IL15/ZFP36/PMEPA1/DMTN/SSTR1/SMO/TGFB1/MGMT/GSTP1/ZNF703/AXIN2/PPARA/SLC8A1/HEY1/ITPR2/EGFR/BMP2/CTNNA1/CPS1/RARA/LEF1/RYR1/FOXO3/TH/ADCY2/CCL2/FHL2/NRIP1/GABRA1/OPRM1/SFRP1/ALPL/PIM1/BMP7/GABRB2/TNC/CHEK2/N…
GO:0070371	ERK1 and ERK2 cascade	58/1797	247/16182	2.04192e-08	1.37986e-06	DUSP4/ZFP36L2/GBP1/NDRG4/FN1/ZFP36L1/LIF/TEK/TNIP1/FGFR2/GLIPR2/HTR2C/GCNT2/SLC9A3R1/FGFR3/RPS6KA6/NPNT/EZR/PTK2B/F2RL1/ERBB2/GSTP1/IQGAP3/NDRG2/RASGRP1/EPHA2/EGFR/BMP2/PDGFC/CTSH/PTPRR/FAM83D/ABCA7/CIB1/PDGFRB/CCL2/OPRM1/NOD1/TIMP3/NTRK1/SPRY2/LYN/ADCYAP1/FGFR4/PRKCDBP/CD44/RGS14/KLF4/OXTR/DRD2/FGF18/ICAM1/NLRP12/NOX4/RRAS/FGF19/CTGF/ATF3
GO:0042063	gliogenesis	55/1797	229/16182	2.06179e-08	1.37986e-06	DLX1/POU3F2/DLX2/PLP1/APCDD1/MMP14/HES1/CXCR4/LAMB1/NEUROD4/GSX2/GFAP/LIF/VIM/PHGDH/ADAM22/CLU/BOK/LAMB2/TP73/WDR1/PTK2B/SMO/TGFB1/TSPAN2/MXRA8/ERBB2/GSTP1/ID2/CSPG4/EGFR/OLIG1/BMP2/RNF112/CSF1/HES5/LEF1/CCL2/CNTN2/NTRK2/CD9/ASCL1/NOG/LYN/ADCYAP1/EMX1/TGFB2/TRPC4/NFIB/KCNJ10/MYRF/TSPO/PHOX2B/LIN28A/SPINT1
GO:0010811	positive regulation of cell-substrate adhesion	32/1797	102/16182	2.73294e-08	1.79618e-06	EMP2/FN1/SPOCK2/JAK2/DOCK1/FLNA/TEK/CALR/IQGAP1/FBLN2/SDC4/RREB1/ITGA5/SMAD3/NINJ1/NPNT/S100A10/PTK2B/DMTN/LIMS1/VWC2/CSF1/CIB1/SFRP1/CDH13/CCDC80/COL26A1/SMOC2/ECM2/NDNF/DMP1/COL16A1
GO:0060343	trabecula formation	14/1797	24/16182	2.75097e-08	1.79618e-06	COL1A1/MSX2/GREM1/HEY2/TEK/PPARGC1B/HEY1/FHL2/SFRP1/ADAMTS1/FBN2/MMP2/TGFBR3/WNT10B
GO:0048732	gland development	82/1797	402/16182	2.94431e-08	1.89926e-06	POU3F2/MSN/TGFB3/SULF2/WNT5A/PBX1/HES1/DKK3/ISL1/MSX2/JAK2/MAFB/SNAI2/LAMA5/APRT/B4GALT1/IGFBP5/ONECUT2/PTCH1/FGFR2/TET2/SLC9A3R1/E2F7/ZIC3/RREB1/SMAD3/E2F8/NEURL1/BCL2/INSM1/ETV4/SMO/BRCA2/TGFB1/MGMT/IQGAP3/ZNF703/EPHA2/UCP2/ID2/TYMS/PCSK9/ROBO1/EGFR/CST3/BMP2/CPS1/RARA/CSF1/LEF1/ADA/NTN4/HRH2/HK2/SFRP1/TGFBR2/BMP7/ASCL1/AK4/TNC/NOG/ADCYAP1/RARG/TGFB2/SIX3/ONECUT1/SIX4/OXTR/DRD2/NFIB/WNT3A/WLS/A…
GO:0034332	adherens junction organization	35/1797	118/16182	3.09637e-08	1.97357e-06	CDH10/MMP14/PTPRK/CDH9/GREM1/CADM2/LAMA5/TEK/TRIP6/IQGAP1/SDC4/SMAD3/CLASP2/EPHA3/ACTN1/CDH11/BCL2/CDH12/S100A10/PTK2B/DMTN/VCL/ZNF703/LIMS1/CTNNA1/RASSF8/SFRP1/CDH13/NECTIN2/PKP2/EFNA5/CDH7/AJUBA/DSP/COL16A1
GO:0010001	glial cell differentiation	45/1797	174/16182	3.81152e-08	2.40081e-06	DLX1/POU3F2/DLX2/PLP1/HES1/CXCR4/NEUROD4/GSX2/GFAP/LIF/VIM/PHGDH/ADAM22/CLU/BOK/LAMB2/TP73/WDR1/SMO/TGFB1/TSPAN2/MXRA8/ERBB2/GSTP1/ID2/EGFR/OLIG1/BMP2/RNF112/HES5/LEF1/CNTN2/NTRK2/CD9/ASCL1/NOG/LYN/EMX1/TRPC4/NFIB/KCNJ10/MYRF/PHOX2B/LIN28A/SPINT1
GO:0048667	cell morphogenesis involved in neuron differentiation	95/1797	493/16182	4.50321e-08	2.80351e-06	ETV1/CHL1/POU3F2/NRXN3/CNTN4/LGI1/NFATC4/TNR/FGF13/DSCAM/WNT5A/HES1/PDLIM5/NEFL/ID1/FN1/NR4A3/ISL1/DSCAML1/PAK3/BARHL2/RUFY3/FEZF2/DCLK1/S100A6/RET/EXT1/CRABP2/LINGO1/SLIT1/ANK3/UNC5A/MAP1B/FGFR2/SLITRK1/OGN/WNT7A/SLC9A3R1/COL25A1/LAMB2/SLIT3/ANOS1/SLITRK6/CAMK2A/MAPT/NTNG1/CDH11/EZR/BCL2/DLX5/ETV4/SEMA6D/LRFN2/VCL/DNM3/ERBB2/SLITRK5/ID2/ROBO2/ROBO1/BTBD3/B3GNT2/PLXNC1/NTN4/CNTN2/NTRK2/SLITRK4/VA…
GO:0033273	response to vitamin	28/1797	84/16182	4.65071e-08	2.86206e-06	COL1A1/SNAI2/SPARC/CAT/BRIP1/STC2/IL15/TGFB1/MGMT/GSTP1/TYMS/EGFR/RARA/ADA/CCL2/SFRP1/ALPL/PIM1/BMP7/ASCL1/TNC/FOLR1/SPP1/F7/ALDH1A2/STC1/TSPO/SLC34A1
GO:0060562	epithelial tube morphogenesis	66/1797	304/16182	5.81902e-08	3.54034e-06	NFATC4/COL4A1/MMP14/PTK7/WNT5A/CELSR1/PBX1/HES1/NDRG4/TRIM71/ADAMTS16/PODXL/MSX2/FZD6/GREM1/ADAMTS12/RET/LAMA5/B4GALT1/YAP1/PTCH1/FGFR2/WNT2B/SDC4/ZIC3/SMAD3/NPNT/BCL2/KLHL3/PRKACB/ETV4/SMO/MTHFD1/TGFB1/SHROOM3/EPHA2/BMP2/CTSH/RARA/CSF1/HES5/LEF1/IFT57/SFRP1/VASP/TGFBR2/BMP7/TNC/FOLR1/SPRY2/NOG/RARG/TGFB2/RSPO2/FOXN4/CITED1/MICAL2/SIX4/WNT3A/ESR1/IRX3/GATA3/SLIT2/LBX1/GJA1/SPINT1
GO:0032355	response to estradiol	34/1797	116/16182	6.71047e-08	4.03684e-06	CRYAB/COL1A1/SLC6A1/MSX2/TXNIP/PTCH1/CALR/WNT7A/CAT/SSTR2/RBBP8/SSTR1/TGFB1/GSTP1/ZNF703/EGFR/CST3/RARA/TH/PDGFRB/NRIP1/SFRP1/BMP7/WNT8B/NQO1/IGFBP2/PPARGC1A/OXTR/F7/ALDH1A2/ESR1/PTGFR/CTGF/SLC34A1
GO:0007015	actin filament organization	68/1797	319/16182	7.77621e-08	4.62598e-06	FRY/TGFB3/EMP2/TENM1/ID1/GSN/NEDD9/PAK3/RUFY3/INPPL1/PIK3R1/JAK2/SORBS3/CDC42EP1/ASAP3/SYNPO/FLNA/SWAP70/SDC4/HSP90B1/GDPD2/SMAD3/CLASP2/ZYX/SPIRE1/ACTN1/PPARGC1B/MAGEL2/EZR/IQGAP2/BCL2/KIRREL/TAC1/WDR1/SH3BGRL3/TMEFF2/S100A10/PTK2B/DMTN/PRKCD/WIPF1/F2RL1/ACTN4/PAWR/CTNNA1/PACSIN1/RFLNB/SFRP1/VASP/ERMN/COBLL1/RND1/TCAP/LMOD1/MICAL2/SSH3/NPHS1/PLS3/ICAM1/ITGB5/ARHGAP18/NOX4/TPM1/PLS1/CTGF/SCIN/SLI…
GO:0032526	response to retinoic acid	31/1797	101/16182	7.89199e-08	4.64326e-06	IGFBP7/BRINP2/COL1A1/PTK7/WNT5A/RET/YAP1/PTCH1/BRINP1/EPHA3/PTK2B/CTSH/PTK6/RARA/PDGFRB/CCL2/WNT9A/FZD10/ASCL1/TNC/WNT8B/LYN/RARG/IGFBP2/BMP6/KLF4/WNT3A/ALDH1A2/SERPINF1/WNT10B/CYP26B1
GO:0042475	odontogenesis of dentin-containing tooth	27/1797	81/16182	8.0512e-08	4.68545e-06	DLX1/DLX2/TNFRSF11B/HTRA1/MSX2/ACVR2B/LAMA5/NFIC/SMO/PERP/DMRT3/RUNX2/LHX8/PPARA/BMP2/CTNNA1/CSF1/LEF1/BMP7/CA2/TNC/RSPO2/WDR72/MSX1/DMP1/CSF3R/SLC34A1
GO:0030574	collagen catabolic process	24/1797	67/16182	8.89883e-08	5.12305e-06	COL1A1/COL5A1/COL4A1/MMP14/COL12A1/COL6A2/COL4A2/COL4A5/ADAMTS3/COL7A1/COL25A1/COL4A6/COL5A3/MRC2/COL6A1/COL6A3/CST3/COL18A1/COL11A2/COL1A2/ADAMTS14/COL26A1/MMP7/MMP2
GO:0030278	regulation of ossification	44/1797	173/16182	9.10552e-08	5.18627e-06	TGFB3/WNT5A/PBX1/ID1/MSX2/ACVR2B/GREM1/SNAI2/IGFBP5/PTCH1/IFITM1/FGFR2/PDLIM7/ACVR2A/GDPD2/SMAD3/NPNT/SMAD6/BCL2/TAC1/PTK2B/TGFB1/TMEM64/AXIN2/RUNX2/ID2/SLC8A1/BMP2/DDR2/CSF1/RFLNB/SFRP1/ANO6/BMP7/NOG/CLIC1/TGFB2/SOST/BMP6/ID3/FBN2/CITED1/WNT10B/GJA1
GO:0003012	muscle system process	77/1797	380/16182	1.03565e-07	5.83669e-06	CRYAB/CHGA/ATP1A2/SULF2/PDLIM5/KCNMA1/SPHK1/GSN/NR4A3/TLN1/DMD/SORBS3/HCN4/VIM/ARHGAP42/IGFBP5/PRKG1/HEY2/ANXA6/CACNA1C/ACTA2/PDE4B/SSTR2/MYH14/NPNT/TACR1/GSTO1/IL15/ADRA2C/CCDC78/RGS2/PDE5A/VCL/SCN3B/ITGA1/SLC8A1/TPM2/PLCE1/MYOM2/GUCY1A3/RYR1/ADA/CHRM2/CNN1/DSG2/MYL9/MYLK/KCNJ2/ARG2/SNTA1/CYBA/PTGER3/PKP2/SMTN/TCAP/PPARGC1A/LMOD1/NMU/STAC/ADORA2B/MYOF/LMCD1/KLF4/OXTR/DRD2/ZC3H12A/CALD1/SULF1/ITG…
GO:0060537	muscle tissue development	71/1797	341/16182	1.07626e-07	6.00241e-06	HEG1/TSC22D3/WNT5A/PDLIM5/NDRG4/ZFPM2/ISL1/GREM1/FGF3/FGF9/IGFBP5/SGCD/HEY2/CALR/FGFR2/FLNB/LMNA/YBX3/SMAD3/MYH14/ZBTB18/TP73/EGR1/NEURL1/BCL2/C3orf58/SMO/TGFB1/KCNK2/ID2/SLC8A1/BMP2/KCNAB1/RARA/LEF1/RYR1/DMRTA2/PDGFRB/FHL2/DSG2/TGFBR2/FAM65B/MYLK/BMP7/NOG/TGFB2/FOXP2/PKP2/TCAP/PPARGC1A/PAX5/SIX4/BTG2/WNT3A/NPHS1/ALDH1A2/VAMP5/NOX4/TGFBR3/TPM1/NEXN/DSP/EYA2/SIK1/XK/HEYL/WNT10B/CYP26B1/PHOX2B/ATF3…
GO:0021872	forebrain generation of neurons	23/1797	63/16182	1.09908e-07	6.04914e-06	DLX1/DLX2/SALL3/WNT5A/HES1/GSX2/UNCX/SLC4A10/FEZF2/INHBA/FGFR2/POU3F4/LHX8/ROBO2/ROBO1/HES5/LEF1/DCT/CNTN2/ASCL1/DRD2/WNT3A/SLIT2
GO:0033627	cell adhesion mediated by integrin	21/1797	54/16182	1.10724e-07	6.04914e-06	CYP1B1/ADAM9/PODXL/ITGA11/SNAI2/RET/SWAP70/ITGA5/NOV/NPNT/EPHA2/PIEZO1/SERPINE1/ADA/CIB1/FBN1/PLAU/LYN/TGFB2/ICAM1/COL16A1
GO:0033002	muscle cell proliferation	41/1797	157/16182	1.13566e-07	6.14177e-06	NOTCH3/TGFB3/NDRG4/NR4A3/ZFPM2/JAK2/FGF9/IGFBP5/HEY2/FGFR2/OGN/NPR3/TP73/NOV/IRAK1/IL15/C3orf58/GSTP1/NDRG2/KCNK2/ID2/EGFR/HES5/COMT/PDGFRB/ABCC4/CNN1/TGFBR2/CDH13/NOG/CYBA/TGFB2/PPARGC1A/KLF4/SIX5/MMP2/RBPMS2/TGFBR3/TPM1/MAP3K5/GJA1
GO:0048705	skeletal system morphogenesis	49/1797	204/16182	1.19741e-07	6.35198e-06	DLX2/COL1A1/TGFB3/MMP14/CSRNP1/UNCX/DSCAML1/MSX2/ACVR2B/INPPL1/GREM1/TEK/FGFR2/WNT7A/SMAD3/SP5/FGFR3/PPARGC1B/COL27A1/DLX5/BMP1/MTHFD1/TGFB1/AXIN2/RUNX2/SERPINH1/RARA/FREM1/RFLNB/WNT9A/SFRP1/TGFBR2/ALPL/BMP7/NOG/RARG/TGFB2/BMP6/FBN2/PAX5/SIX4/FGF18/MMP2/MSX1/STC1/CTGF/IRX5/WNT10B/CYP26B1
GO:0006936	muscle contraction	67/1797	316/16182	1.19826e-07	6.35198e-06	CRYAB/CHGA/ATP1A2/SULF2/KCNMA1/SPHK1/TLN1/DMD/SORBS3/HCN4/VIM/ARHGAP42/PRKG1/ANXA6/CACNA1C/ACTA2/PDE4B/SSTR2/MYH14/NPNT/TACR1/GSTO1/ADRA2C/CCDC78/RGS2/PDE5A/VCL/SCN3B/ITGA1/SLC8A1/TPM2/PLCE1/MYOM2/GUCY1A3/RYR1/ADA/CHRM2/CNN1/DSG2/MYL9/MYLK/KCNJ2/ARG2/SNTA1/PTGER3/PKP2/SMTN/TCAP/LMOD1/NMU/STAC/ADORA2B/MYOF/OXTR/DRD2/ZC3H12A/CALD1/SULF1/ITGB5/STC1/TPM1/DSP/EDN2/KCNJ12/CTGF/GJA1/TRIM72
GO:0071300	cellular response to retinoic acid	24/1797	68/16182	1.23146e-07	6.46397e-06	BRINP2/COL1A1/PTK7/WNT5A/RET/YAP1/BRINP1/EPHA3/PTK2B/PTK6/RARA/CCL2/WNT9A/FZD10/TNC/WNT8B/LYN/RARG/KLF4/WNT3A/ALDH1A2/SERPINF1/WNT10B/CYP26B1
GO:0021953	central nervous system neuron differentiation	43/1797	169/16182	1.25497e-07	6.5234e-06	DLX1/DLX2/SALL3/WNT5A/CHD5/HES1/GSX2/MDGA2/UNCX/SLC4A10/ISL1/FEZF2/DCLK1/INHBA/PTCH1/FGFR2/WNT7A/POU3F4/CDH11/SMO/DMRT3/LHX8/ROBO2/MDGA1/ROBO1/HES5/LEF1/CBLN1/CNTN2/NTRK2/SFRP1/ASCL1/EMX1/GRID2/FOXN4/BTG2/DRD2/NFIB/WNT3A/LMX1A/SLIT2/PHOX2B/LBX1
GO:0032835	glomerulus development	22/1797	59/16182	1.33902e-07	6.89337e-06	NOTCH3/SULF2/HES1/PODXL/RET/IQGAP1/MYO1E/PROM1/LAMB2/KIRREL3/ACTA2/EGR1/FOXJ1/BCL2/PLCE1/WWTR1/PDGFRB/BMP7/NOG/NPHS1/SULF1/HEYL
GO:0001667	ameboidal-type cell migration	67/1797	317/16182	1.35802e-07	6.92461e-06	EMP2/SCARB1/WNT5A/CYP1B1/ADAM9/TIMP1/ID1/HSPB1/ISL1/PAK3/GREM1/RET/LAMA5/MYH9/DOCK1/TEK/GLIPR2/SPARC/EPHB4/WNT7A/SDC4/RREB1/CCBE1/CLASP2/KITLG/NOV/PKN3/TAC1/SH3BGRL3/SEMA6D/PTK2B/DMTN/RAB13/SMO/PRCP/TGFB1/EPHA2/SRPX2/SLC8A1/TNS1/ROBO1/CTSH/DDR2/PTPRR/LEF1/CIB1/LOXL2/TGFBR2/ATOH8/CDH13/FOLR1/SEMA3B/PRR5L/CYGB/TGFB2/KLF4/FGF18/ZC3H12A/EGR3/APOE/STC1/FGF19/GATA3/SERPINF1/SLIT2/PHOX2B/KIT
GO:0050804	modulation of synaptic transmission	60/1797	273/16182	1.47127e-07	7.43131e-06	CNTN4/VGF/LGI1/NFATC4/CPLX2/SHISA6/TNR/ATP1A2/SLC6A1/GRM4/RASGRF1/CELF4/RIMS1/RIMS2/VAMP2/PCDH17/GFAP/SNAP25/NLGN4X/GRM7/LRRTM1/SHISA7/SHISA9/KCNB1/WNT7A/CAMK2A/CNR1/NEURL1/CPEB3/TAC1/GRIK2/PTK2B/GRIK1/GRM5/SLC24A2/EGFR/RARA/CNTNAP4/FGF14/DRD4/CCL2/CNTN2/GRM3/HRH2/NTRK2/CA2/NTRK1/ADCYAP1/ITPR3/NMU/HAP1/RGS14/NETO1/OXTR/DRD2/GRM8/KCNJ10/APOE/GRM1/KIT
GO:0030324	lung development	43/1797	170/16182	1.50214e-07	7.5163e-06	HEG1/TGFB3/MMP14/PTK7/WNT5A/CELSR1/HES1/ID1/ZFPM2/ACVR2B/LOX/LAMA5/LIF/TNS3/FGF9/IGFBP5/THRB/YAP1/FGFR2/WNT2B/DPPA4/SPARC/ZIC3/CCBE1/FOXJ1/EGFR/CTSH/ADA/TGFBR2/ASCL1/TNC/SPRY2/NOG/FOXP2/RSPO2/FGF18/NFIB/ALDH1A2/EPAS1/EDN2/CTGF/ADAMTSL2/PDPN
GO:0030512	negative regulation of transforming growth factor beta receptor signaling pathway	23/1797	64/16182	1.53649e-07	7.54713e-06	LDLRAD4/TGFB3/VASN/PEG10/HTRA1/RASL11B/ONECUT2/TGFB1I1/PRDM16/SMAD3/SMAD6/PMEPA1/LTBP1/TGFB1/FBN1/ASPN/TGFBR2/BAMBI/ONECUT1/FBN2/TGFBR3/ADAMTSL2/CD109
GO:1903845	negative regulation of cellular response to transforming growth factor beta stimulus	23/1797	64/16182	1.53649e-07	7.54713e-06	LDLRAD4/TGFB3/VASN/PEG10/HTRA1/RASL11B/ONECUT2/TGFB1I1/PRDM16/SMAD3/SMAD6/PMEPA1/LTBP1/TGFB1/FBN1/ASPN/TGFBR2/BAMBI/ONECUT1/FBN2/TGFBR3/ADAMTSL2/CD109
GO:0050807	regulation of synapse organization	32/1797	109/16182	1.55366e-07	7.56211e-06	NRXN3/LRRTM3/NFATC4/WNT5A/PDLIM5/IGSF9/SLIT1/LRRTM1/SLITRK1/WNT7A/SLITRK6/NEURL1/SLITRK5/SYNDIG1/SRPX2/ROBO2/CBLN1/NTRK2/SLITRK4/TPBG/NTRK1/FLRT2/EFNA5/SIX4/OXTR/FRMPD4/DRD2/APOE/THBS2/CBLN2/C1QL3/LRTM2
GO:0021879	forebrain neuron differentiation	21/1797	55/16182	1.60464e-07	7.73985e-06	DLX1/DLX2/SALL3/WNT5A/HES1/GSX2/UNCX/SLC4A10/FEZF2/INHBA/FGFR2/POU3F4/LHX8/ROBO2/ROBO1/HES5/LEF1/CNTN2/ASCL1/DRD2/SLIT2
GO:0048608	reproductive structure development	79/1797	398/16182	1.74823e-07	8.35716e-06	CTSV/VGF/REC8/MMP14/WNT5A/HES1/COL9A3/HTRA1/ZFPM2/ZFP36L1/LIF/INHBA/SOCS3/AXL/FGF9/TEX15/HEY2/FGFR2/WNT2B/PLCD3/WNT7A/ACVR2A/E2F7/BOK/YBX3/SLIT3/KITLG/STC2/E2F8/KRT8/PTGIS/FANCA/BCL2/RAB13/BRCA2/RSPO3/LHX8/HEY1/ROBO2/EGFR/CST3/CTNNA1/RARA/LEF1/FOXO3/ADA/TCF7/NRIP1/SFRP1/BMP7/TNC/NTRK1/NOG/ADCYAP1/INHBB/RARG/SPP1/TGFB2/FZD5/ADAMTS1/BMP6/CITED1/LFNG/SIX4/IMMP2L/GNRH1/ICAM1/SULF1/EPAS1/STC1/ESR1/GAT…
GO:0014706	striated muscle tissue development	68/1797	327/16182	2.09191e-07	9.91156e-06	HEG1/TSC22D3/WNT5A/PDLIM5/NDRG4/ZFPM2/ISL1/GREM1/FGF3/FGF9/SGCD/HEY2/CALR/FGFR2/FLNB/LMNA/YBX3/SMAD3/MYH14/ZBTB18/TP73/EGR1/NEURL1/BCL2/C3orf58/SMO/TGFB1/KCNK2/ID2/SLC8A1/BMP2/KCNAB1/RARA/LEF1/RYR1/DMRTA2/PDGFRB/FHL2/DSG2/TGFBR2/FAM65B/BMP7/NOG/TGFB2/FOXP2/PKP2/TCAP/PAX5/SIX4/BTG2/WNT3A/NPHS1/ALDH1A2/VAMP5/NOX4/TGFBR3/TPM1/NEXN/DSP/EYA2/SIK1/XK/HEYL/WNT10B/CYP26B1/PHOX2B/ATF3/GJA1
GO:0031667	response to nutrient levels	77/1797	387/16182	2.25985e-07	1.06134e-05	DNAJC15/CTSV/VGF/COL1A1/TNFRSF11B/DAP/SNAI2/GAS2L1/WNT2B/HTR2C/SPARC/KCNB1/CAT/SSTR2/CNR1/BRIP1/STC2/VCAM1/IL15/BCL2/ZFP36/SSTR1/NENF/TGFB1/MGMT/GSTP1/RNF152/UCP2/PPARA/SLC8A1/TYMS/PCSK9/EGFR/CST3/CPS1/RARA/FOXO3/ADA/TH/COMT/CCL2/OPRM1/SFRP1/TGFBR2/NUAK2/ALPL/PIM1/BMP7/ASCL1/TNC/FOLR1/NTRK1/CYBA/ADCYAP1/ACACB/INHBB/NQO1/SPP1/IGFBP2/MC4R/ADSSL1/PPARGC1A/MMP7/ZC3H12A/APOE/F7/ALDH1A2/CDKN2B/ICAM1/FS…
GO:0007215	glutamate receptor signaling pathway	24/1797	70/16182	2.30407e-07	1.07269e-05	GRM4/GRIA4/RASGRF1/GRM7/SHISA9/KCNB1/GRIA2/GRIN2B/GRIK2/PTK2B/SSTR1/GRIK1/GRM5/GRIN2D/GRID1/CACNG5/OPRM1/GRM3/GRID2/PPARGC1A/GRM8/CACNG2/GRM1/CLN3
GO:0070372	regulation of ERK1 and ERK2 cascade	53/1797	233/16182	2.45873e-07	1.13483e-05	DUSP4/GBP1/NDRG4/FN1/LIF/TEK/TNIP1/FGFR2/GLIPR2/HTR2C/GCNT2/SLC9A3R1/FGFR3/RPS6KA6/NPNT/EZR/PTK2B/F2RL1/ERBB2/GSTP1/NDRG2/RASGRP1/EPHA2/EGFR/BMP2/PDGFC/PTPRR/FAM83D/ABCA7/CIB1/PDGFRB/CCL2/OPRM1/NOD1/TIMP3/NTRK1/SPRY2/LYN/ADCYAP1/FGFR4/PRKCDBP/CD44/RGS14/KLF4/DRD2/FGF18/ICAM1/NLRP12/NOX4/RRAS/FGF19/CTGF/ATF3
GO:0045665	negative regulation of neuron differentiation	45/1797	185/16182	2.63851e-07	1.2074e-05	CNTN4/NOTCH3/LGALS1/NFATC4/TNR/FGF13/WNT5A/PBX1/HES1/ID1/ISL1/RUFY3/FEZF2/GFAP/LINGO1/VIM/STMN2/CALR/TP73/SEMA6D/PMP22/B2M/DNM3/ID2/CTDSP1/HES5/FOXO3/MEIS1/CIB1/CNTN2/BMP7/ASCL1/SEMA3B/SPP1/SIX3/TRPC6/WNT3A/LMX1A/FSTL4/IRX3/FUOM/OMG/SLIT2/PHOX2B/LBX1
GO:0071417	cellular response to organonitrogen compound	88/1797	463/16182	2.66137e-07	1.20754e-05	COL1A1/COL4A1/GRB10/PRKCB/GNG12/GNG2/PDE2A/ID1/NR4A3/PIK3R1/ZFP36L1/JAK2/VAMP2/HCN4/APRT/SOCS3/IGFBP5/RPE65/GLRA2/HSP90B1/SHC1/PDE4B/AGTRAP/CAMK2A/EGR1/NEURL1/CPEB3/EZR/GNG3/COL6A1/PRKACB/DMTN/RAB13/PID1/PRKCD/TGFB1/GSTP1/UCP2/SLC8A1/CISH/ITPR2/PCSK9/CDC6/EGFR/PDGFC/SH3BP4/CTNNA1/CPS1/RYR1/FOXO3/TH/FBN1/ADCY2/CCL2/GABRA1/OPRM1/NTRK2/SFRP1/COL1A2/NOD1/GABRB2/CA2/FOLR1/NTRK1/CYBA/LYN/INHBB/RARRES2/…
GO:0061458	reproductive system development	79/1797	402/16182	2.68618e-07	1.20855e-05	CTSV/VGF/REC8/MMP14/WNT5A/HES1/COL9A3/HTRA1/ZFPM2/ZFP36L1/LIF/INHBA/SOCS3/AXL/FGF9/TEX15/HEY2/FGFR2/WNT2B/PLCD3/WNT7A/ACVR2A/E2F7/BOK/YBX3/SLIT3/KITLG/STC2/E2F8/KRT8/PTGIS/FANCA/BCL2/RAB13/BRCA2/RSPO3/LHX8/HEY1/ROBO2/EGFR/CST3/CTNNA1/RARA/LEF1/FOXO3/ADA/TCF7/NRIP1/SFRP1/BMP7/TNC/NTRK1/NOG/ADCYAP1/INHBB/RARG/SPP1/TGFB2/FZD5/ADAMTS1/BMP6/CITED1/LFNG/SIX4/IMMP2L/GNRH1/ICAM1/SULF1/EPAS1/STC1/ESR1/GAT…
GO:0001657	ureteric bud development	29/1797	96/16182	2.99991e-07	1.31629e-05	PBX1/HES1/ADAMTS16/GREM1/RET/LAMA5/PTCH1/FGFR2/WNT2B/SDC4/CAT/SMAD3/FOXJ1/NPNT/SMAD6/BCL2/SMO/TGFB1/ROBO2/BMP2/RARA/SFRP1/BMP7/ARG2/NOG/CITED1/SIX4/GATA3/SLIT2
GO:0017015	regulation of transforming growth factor beta receptor signaling pathway	29/1797	96/16182	2.99991e-07	1.31629e-05	LDLRAD4/TGFB3/VASN/PEG10/DKK3/HTRA1/RASL11B/ONECUT2/TGFB1I1/PRDM16/SMAD3/NPNT/SMAD6/PMEPA1/LTBP1/TGFB1/ZNF703/FBN1/ASPN/TGFBR2/FOLR1/BAMBI/ONECUT1/FBN2/CITED1/CDKN2B/TGFBR3/ADAMTSL2/CD109
GO:1903844	regulation of cellular response to transforming growth factor beta stimulus	29/1797	96/16182	2.99991e-07	1.31629e-05	LDLRAD4/TGFB3/VASN/PEG10/DKK3/HTRA1/RASL11B/ONECUT2/TGFB1I1/PRDM16/SMAD3/NPNT/SMAD6/PMEPA1/LTBP1/TGFB1/ZNF703/FBN1/ASPN/TGFBR2/FOLR1/BAMBI/ONECUT1/FBN2/CITED1/CDKN2B/TGFBR3/ADAMTSL2/CD109
GO:0030323	respiratory tube development	43/1797	174/16182	3.02397e-07	1.31629e-05	HEG1/TGFB3/MMP14/PTK7/WNT5A/CELSR1/HES1/ID1/ZFPM2/ACVR2B/LOX/LAMA5/LIF/TNS3/FGF9/IGFBP5/THRB/YAP1/FGFR2/WNT2B/DPPA4/SPARC/ZIC3/CCBE1/FOXJ1/EGFR/CTSH/ADA/TGFBR2/ASCL1/TNC/SPRY2/NOG/FOXP2/RSPO2/FGF18/NFIB/ALDH1A2/EPAS1/EDN2/CTGF/ADAMTSL2/PDPN
GO:0001763	morphogenesis of a branching structure	46/1797	192/16182	3.12816e-07	1.35066e-05	DLX2/NFATC4/COL4A1/MMP14/WNT5A/CELSR1/PBX1/ADAMTS16/MSX2/GREM1/SNAI2/LAMA5/SOCS3/B4GALT1/YAP1/PTCH1/FGFR2/WNT2B/NPNT/BCL2/ETV4/SMO/TGFB1/RSPO3/EPHA2/BMP2/CTSH/CSF1/LEF1/NTN4/SFRP1/TGFBR2/BMP7/ERMN/TNC/SPRY2/NOG/FZD5/RSPO2/CITED1/SIX4/DRD2/SULF1/ESR1/SLIT2/SPINT1
GO:0051963	regulation of synapse assembly	25/1797	76/16182	3.22312e-07	1.38053e-05	NRXN3/LRRTM3/WNT5A/PDLIM5/SLIT1/LRRTM1/SLITRK1/WNT7A/SLITRK6/SLITRK5/SYNDIG1/SRPX2/ROBO2/CBLN1/NTRK2/SLITRK4/TPBG/NTRK1/FLRT2/EFNA5/SIX4/OXTR/THBS2/CBLN2/LRTM2
GO:0048562	embryonic organ morphogenesis	60/1797	279/16182	3.25666e-07	1.38382e-05	DLX2/TGFB3/MMP14/PTK7/WNT5A/CELSR1/HES1/NDRG4/NR4A3/DSCAML1/FZD6/MAFB/CRB2/FGF9/YAP1/LRIG3/FGFR2/SLC9A3R1/ZIC3/POU3F4/MFAP2/SMAD3/SLITRK6/DLX5/SMO/MTHFD1/RUNX2/EPHA2/ID2/DLX6/TH/IFT57/FBN1/MYO15A/TCF7/WNT9A/TGFBR2/BMP7/FOLR1/SPRY2/NOG/RARG/SIX3/FZD5/EFEMP1/TCAP/NAGLU/FBN2/FOXN4/PAX5/MICAL2/SIX4/STOX1/WNT3A/RBPMS2/MSX1/GATA3/IRX5/LBX1/GJA1
GO:0043410	positive regulation of MAPK cascade	88/1797	466/16182	3.56501e-07	1.50292e-05	TNFRSF19/TGFB3/TENM1/WWC1/GRM4/WNT5A/CXCR4/NDRG4/FZD8/ADAM9/TNFRSF11B/PAK3/TAOK3/JAK2/SORBS3/LIF/FGF9/TEK/FGFR2/GLIPR2/IQGAP1/HTR2C/GCNT2/WNT7A/TGFA/SHC1/KITLG/TP73/IRAK1/FGFR3/ALK/NPNT/ADRA2C/GNG3/DUSP5/PTK2B/IGFBP4/PDE5A/F2RL1/NENF/TGFB1/ERBB2/IQGAP3/RASGRP1/ITGA1/FAS/CSPG4/EGFR/BMP2/PDGFC/PLCE1/ABCA7/NTF3/CIB1/PDGFRB/DRD4/CCL2/MAP3K6/OPRM1/NTRK2/IL11/FZD10/NOD1/ADAM8/C5/NTRK1/SPRY2/ADCYAP1/TGF…
GO:0043405	regulation of MAP kinase activity	66/1797	319/16182	3.82049e-07	1.575e-05	DUSP4/TGFB3/TENM1/GRM4/WNT5A/CXCR4/FZD8/ADAM9/TRIB2/PAK3/TAOK3/JAK2/IQGAP1/TGFA/SHC1/RGS4/KITLG/TP73/IRAK1/ALK/ADRA2C/GNG3/DUSP5/PTK2B/RGS2/PDE5A/PRKCD/TGFB1/ERBB2/GSTP1/IQGAP3/DUSP8/RASGRP1/ITGA1/CSPG4/EGFR/BMP2/PDGFC/DUSP14/PLCE1/NTF3/PDGFRB/DRD4/MAP3K6/SFRP1/FZD10/NOD1/BMP7/ADAM8/C5/NTRK1/SPRY2/LYN/FZD5/ADORA2B/RGS14/AJUBA/FGF18/APOE/GRM1/GADD45B/MAP4K1/NOX4/GHR/MAP3K5/KIT
GO:0072163	mesonephric epithelium development	29/1797	97/16182	3.82994e-07	1.575e-05	PBX1/HES1/ADAMTS16/GREM1/RET/LAMA5/PTCH1/FGFR2/WNT2B/SDC4/CAT/SMAD3/FOXJ1/NPNT/SMAD6/BCL2/SMO/TGFB1/ROBO2/BMP2/RARA/SFRP1/BMP7/ARG2/NOG/CITED1/SIX4/GATA3/SLIT2
GO:0072164	mesonephric tubule development	29/1797	97/16182	3.82994e-07	1.575e-05	PBX1/HES1/ADAMTS16/GREM1/RET/LAMA5/PTCH1/FGFR2/WNT2B/SDC4/CAT/SMAD3/FOXJ1/NPNT/SMAD6/BCL2/SMO/TGFB1/ROBO2/BMP2/RARA/SFRP1/BMP7/ARG2/NOG/CITED1/SIX4/GATA3/SLIT2
GO:0050803	regulation of synapse structure or activity	32/1797	113/16182	3.85365e-07	1.575e-05	NRXN3/LRRTM3/NFATC4/WNT5A/PDLIM5/IGSF9/SLIT1/LRRTM1/SLITRK1/WNT7A/SLITRK6/NEURL1/SLITRK5/SYNDIG1/SRPX2/ROBO2/CBLN1/NTRK2/SLITRK4/TPBG/NTRK1/FLRT2/EFNA5/SIX4/OXTR/FRMPD4/DRD2/APOE/THBS2/CBLN2/C1QL3/LRTM2
GO:0010718	positive regulation of epithelial to mesenchymal transition	16/1797	36/16182	4.15837e-07	1.6783e-05	COL1A1/TGFB3/CRB2/TGFB1I1/GLIPR2/GCNT2/SMAD3/TGFB1/ZNF703/AXIN2/BMP2/LEF1/WWTR1/TGFBR2/TGFB2/BAMBI
GO:0007611	learning or memory	49/1797	212/16182	4.1691e-07	1.6783e-05	NRXN3/TNR/ATP1A2/FGF13/SLC6A1/RASGRF1/TANC1/NDRG4/C1QL1/PPP1R1B/SLC17A7/SNAP25/NLGN4X/GRM7/SLC12A5/ITGA5/CLDN5/CNR1/CPEB3/TAC1/GRIN2B/SYNJ1/ATP8A1/GRM5/KCNK2/LHX8/SLC24A2/EGFR/KCNAB1/ZNF385A/ABCA7/MEIS2/TH/COMT/CNTN2/HRH2/NTRK2/NTRK1/FOXP2/ITPR3/RGS14/NETO1/OXTR/BTG2/DRD2/LMX1A/SERPINF1/CLN3/KIT
GO:0042698	ovulation cycle	30/1797	103/16182	4.54508e-07	1.816e-05	VGF/TGFB3/MMP14/NHLH2/INHBA/AXL/SLIT3/KITLG/EGR1/BCL2/ROBO2/EGFR/CTNNA1/FOXO3/NRIP1/OPRM1/ADCYAP1/INHBB/TGFB2/ADAMTS1/MMP7/LFNG/OXTR/IMMP2L/GNRH1/ICAM1/ESR1/SERPINF1/SLIT2/KIT
GO:0071396	cellular response to lipid	90/1797	484/16182	5.30476e-07	2.10383e-05	BRINP2/COL1A1/MSN/ZFP36L2/PTK7/ATP1A2/SCARB1/WNT5A/FBXO32/LITAF/ADAM9/NR4A3/ISL1/MSX2/ZFP36L1/JAK2/SNAI2/RET/INHBA/AXL/THRB/YAP1/PTCH1/CALR/TGFB1I1/KLF9/BRINP1/PDE4B/SSTR2/EPHA3/IRAK1/PPARGC1B/IL15/ZFP36/PMEPA1/PTK2B/SSTR1/B2M/PID1/SMO/TGFB1/GSTP1/ZNF703/PPARA/HEY1/EGFR/CPS1/PTK6/SERPINE1/RARA/LEF1/FOXO3/ADCY2/CCL2/FHL2/NRIP1/WNT9A/SFRP1/FZD10/PIM1/BMP7/TNC/WNT8B/NR3C2/LYN/ADCYAP1/POU4F2/RARG/SPO…
GO:0050890	cognition	54/1797	245/16182	5.53979e-07	2.18088e-05	CHL1/NRXN3/TNR/ATP1A2/FGF13/SLC6A1/RASGRF1/TANC1/NDRG4/C1QL1/PPP1R1B/SLC17A7/SNAP25/NLGN4X/GRM7/SLC12A5/ITGA5/CLDN5/CNR1/CHRNA4/MAGT1/CPEB3/TAC1/GRIN2B/SYNJ1/ATP8A1/GRM5/KCNK2/LHX8/SLC24A2/EGFR/KCNAB1/ZNF385A/ABCA7/MEIS2/TH/COMT/CNTN2/HRH2/NTRK2/NTRK1/FOXP2/ITPR3/PTCHD1/RGS14/NETO1/OXTR/BTG2/DRD2/LMX1A/HRH3/SERPINF1/CLN3/KIT
GO:0048709	oligodendrocyte differentiation	25/1797	78/16182	5.6316e-07	2.20085e-05	DLX1/DLX2/PLP1/HES1/CXCR4/GSX2/CLU/BOK/TP73/WDR1/TGFB1/TSPAN2/ERBB2/GSTP1/ID2/OLIG1/HES5/CNTN2/NTRK2/CD9/ASCL1/LYN/TRPC4/KCNJ10/MYRF
GO:0043010	camera-type eye development	60/1797	284/16182	6.14705e-07	2.38488e-05	CRYAB/COL4A1/MDM1/DSCAM/WNT5A/CYP1B1/NEUROD4/CELF4/SHROOM2/ACVR2B/SLC17A7/RET/INHBA/CRB2/VIM/RPE65/CACNA1C/WNT2B/PROM1/WNT7A/LAMB2/SMAD3/SLITRK6/NINJ1/NES/MAF/TGIF2/RAX/TGFB1/BCAR3/EPHA2/EGFR/RARA/HES5/MEIS1/TH/PDGFRB/FBN1/NTRK2/WNT9A/TGFBR2/BMP7/POU4F2/RARG/TGFB2/FOXP2/SIX3/SLC4A5/FZD5/EFEMP1/FBN2/FOXN4/KLF4/SIX5/PDE6B/ALDH1A2/GATA3/IRX5/SERPINF1/GJA1
GO:0009991	response to extracellular stimulus	80/1797	417/16182	6.28456e-07	2.42068e-05	DNAJC15/CTSV/VGF/COL1A1/TNFRSF11B/DAP/SNAI2/GAS2L1/AXL/WNT2B/HTR2C/SPARC/KCNB1/CAT/SSTR2/CNR1/BRIP1/STC2/VCAM1/IL15/BCL2/ZFP36/SSTR1/NENF/TGFB1/MGMT/GSTP1/RNF152/UCP2/PPARA/SLC8A1/TYMS/PCSK9/EGFR/CST3/CPS1/RARA/FOXO3/ADA/TH/COMT/CCL2/OPRM1/SFRP1/TGFBR2/NUAK2/ALPL/PIM1/BMP7/ASCL1/TNC/FOLR1/NTRK1/CYBA/LYN/ADCYAP1/ACACB/INHBB/NQO1/SPP1/IGFBP2/MC4R/ADSSL1/PPARGC1A/MMP7/ADORA2B/ZC3H12A/APOE/F7/ALDH1A2…
GO:0021537	telencephalon development	50/1797	221/16182	6.33546e-07	2.42286e-05	DLX1/POU3F2/DLX2/SALL3/TNR/FGF13/WNT5A/GNG12/HES1/LAMB1/GSX2/NEFL/UNCX/NR4A3/FEZF2/EXT1/INHBA/KIRREL3/TACC3/SLC32A1/SMO/SLITRK5/ID2/SLC8A1/ROBO2/ROBO1/BTBD3/EGFR/BMP2/RARA/HES5/LEF1/TH/DMRTA2/RFX4/CNTN2/KIF14/NTRK2/ASCL1/EMX1/FOXP2/SIX3/PAX5/OXTR/BTG2/DRD2/NFIB/WNT3A/LMX1A/SLIT2
GO:0010975	regulation of neuron projection development	77/1797	397/16182	6.52689e-07	2.47837e-05	POU3F2/LGALS1/NFATC4/TNR/PTK7/FGF13/DSCAM/WNT5A/PDLIM5/NDRG4/NEFL/ID1/FN1/PAK3/BARHL2/RUFY3/RIMS1/RIMS2/FEZF2/NEGR1/RET/GFAP/CPNE6/SNAP25/CRABP2/LINGO1/VIM/SLIT1/STMN2/MAP1B/IQGAP1/WNT7A/FOXO6/SLIT3/EPHA3/MAPT/CNR1/NEURL1/CPEB3/SEMA6D/PMP22/PTK2B/B2M/DNM3/ROBO2/ROBO1/PLXNC1/PTK6/PACSIN1/TRIM67/CIB1/ULK4/CNTN2/NTRK2/SFRP1/BMP7/NTRK1/LYN/ADCYAP1/SEMA3B/SPP1/GRID2/EFNA5/TRPC6/SDC2/KLF4/SSH3/TNFRSF12…
GO:0046545	development of primary female sexual characteristics	28/1797	94/16182	6.57577e-07	2.47934e-05	VGF/MMP14/COL9A3/ZFPM2/DACH1/INHBA/SLIT3/KITLG/FANCA/BCL2/BRCA2/LHX8/ROBO2/CTNNA1/DACH2/FOXO3/NRIP1/SFRP1/ADCYAP1/INHBB/ADAMTS1/LFNG/IMMP2L/GNRH1/ICAM1/ESR1/SLIT2/KIT
GO:0035265	organ growth	36/1797	138/16182	6.79769e-07	2.54509e-05	HEG1/WWC1/PDLIM5/NDRG4/ZFPM2/MSX2/ACVR2B/NLGN4X/FGF9/YAP1/HEY2/FGFR2/YBX3/TP73/FGFR3/EVC/COL27A1/BCL2/C3orf58/SMO/KCNK2/DDR2/RARA/TGFBR2/LATS2/SPRY2/NOG/ACACB/RARG/TGFB2/RSPO2/STC1/TGFBR3/ESR1/IL7/GJA1
GO:0048545	response to steroid hormone	72/1797	364/16182	6.99539e-07	2.58341e-05	IGFBP7/CTSV/COL1A1/TGFB3/ZFP36L2/ATP1A2/FBXO32/NEFL/ADAM9/NR4A3/ISL1/TXNIP/LOX/ZFP36L1/JAK2/THRB/CALR/TGFB1I1/SPARC/KLF9/SLIT3/SSTR2/PPARGC1B/BCL2/ZFP36/PMEPA1/TGFB1/PAPPA/GSTP1/FAS/PPARA/HEY1/TYMS/EGFR/CPS1/RARA/LEF1/FOXO3/TH/CCL2/FHL2/NRIP1/DSG2/SFRP1/TGFBR2/ALPL/BMP7/CA2/NR3C2/CYBA/ADCYAP1/POU4F2/RARG/SPP1/TGFB2/IGFBP2/CCNE1/PADI2/ESRRG/BMP6/PPARGC1A/OXTR/GNRH1/STC1/TSPO/ESR1/HEYL/CTGF/SERPINF…
GO:0045666	positive regulation of neuron differentiation	62/1797	298/16182	6.99654e-07	2.58341e-05	BRINP2/PTK7/DSCAM/WNT5A/NDRG4/NEFL/FN1/PAK3/VWC2L/RUFY3/RIMS1/RIMS2/FEZF2/NEGR1/RET/CPNE6/CRABP2/STMN2/NAP1L2/MAP1B/IQGAP1/FOXO6/BRINP1/EPHA3/MAPT/CNR1/NEURL1/CPEB3/BCL2/ADRA2C/TGIF2/PTK2B/ROBO2/ROBO1/BMP2/VWC2/PTK6/RARA/PACSIN1/RNF112/TRIM67/GDF5/NTRK2/BMP7/ASCL1/NTRK1/LYN/ADCYAP1/TCF4/BMP6/EFNA5/TRPC6/TNFRSF12A/WNT3A/APOE/IRX3/HEYL/SERPINF1/NDNF/SLIT2/PHOX2B/LIN28A
GO:0045165	cell fate commitment	53/1797	241/16182	7.56505e-07	2.7742e-05	DLX1/DLX2/NOTCH3/FGF13/WNT5A/CHD5/HES1/NEUROD4/GSX2/EBF2/ISL1/DSCAML1/BARHL2/FEZF2/ONECUT2/HEY2/PTCH1/FGFR2/WNT2B/WNT7A/NOTCH2/BCL2/SMO/DMRT3/RUNX2/ID2/OLIG1/BMP2/RARA/TEAD3/HES5/DMRTA2/WNT9A/SFRP1/ASCL1/LATS2/WNT8B/SPRY2/TGFB2/C17orf96/ONECUT1/FOXN4/POU6F2/KLF4/WNT3A/EPAS1/EYA2/GATA3/IL7/ETS2/WNT10B/CYP26B1/LBX1
GO:0007548	sex differentiation	55/1797	254/16182	7.93095e-07	2.88859e-05	CTSV/VGF/REC8/MMP14/WNT5A/PBX1/COL9A3/ZFPM2/DACH1/INHBA/AXL/FGF9/TEX15/WNT2B/WNT7A/ACVR2A/BOK/YBX3/SLIT3/KITLG/FANCA/BCL2/RAB13/BRCA2/DMRT3/LHX8/ROBO2/CST3/CTNNA1/DACH2/RARA/FOXO3/DMRTA2/TCF7/NRIP1/SFRP1/NTRK1/ADCYAP1/INHBB/TGFB2/ADAMTS1/BMP6/LFNG/SIX4/IMMP2L/GNRH1/ICAM1/ESR1/DMRTC2/GATA3/IRX5/MGST1/SLIT2/KIT/NUP210L
GO:0043583	ear development	46/1797	198/16182	7.99616e-07	2.89266e-05	TGFB3/PTK7/WNT5A/CELSR1/HES1/SHROOM2/NR4A3/FZD6/MAFB/FGF9/LRIG3/HEY2/LRP10/FGFR2/SPARC/SLC9A3R1/SDC4/POU3F4/SLC25A27/SLITRK6/ECE1/BCL2/MAF/DLX5/TGFB1/FREM2/KCNK2/DLX6/BMP2/HES5/PDGFRB/MYO15A/GABRB2/PCDH15/SPRY2/NOG/TGFB2/TCAP/NAGLU/SIX4/STOX1/WNT3A/CXCL14/MSX1/GATA3/PHOX2B
GO:0061138	morphogenesis of a branching epithelium	43/1797	180/16182	8.17119e-07	2.93615e-05	NFATC4/COL4A1/MMP14/WNT5A/CELSR1/PBX1/ADAMTS16/MSX2/GREM1/SNAI2/LAMA5/SOCS3/B4GALT1/YAP1/PTCH1/FGFR2/WNT2B/NPNT/BCL2/ETV4/SMO/TGFB1/RSPO3/EPHA2/BMP2/CTSH/CSF1/LEF1/NTN4/SFRP1/TGFBR2/BMP7/TNC/SPRY2/NOG/FZD5/RSPO2/CITED1/SIX4/SULF1/ESR1/SLIT2/SPINT1
GO:0060346	bone trabecula formation	8/1797	10/16182	8.34607e-07	2.97899e-05	COL1A1/MSX2/GREM1/PPARGC1B/SFRP1/FBN2/MMP2/WNT10B
GO:0007009	plasma membrane organization	56/1797	261/16182	8.61041e-07	3.05299e-05	COL5A1/EMP2/GBP1/FGF13/CXCR4/SGIP1/TNFRSF1A/PIK3R1/FAM126A/VAMP2/LAMA5/ANK3/PTCH1/CLU/KCNB1/SLC9A3R1/CLASP2/ZDHHC22/EHD2/EZR/TMEFF2/F11R/S100A10/WNK3/ANK1/RAB13/PID1/PRKCD/TGFB1/SCN3B/DMKN/EPHA2/RAB34/RHOG/KCNIP3/PACSIN1/KRT18/CIB1/ANO6/TSPAN33/PRKG2/KCNIP4/TGFB2/PKP2/TSPAN15/PLEKHF1/XKR8/MYOF/PLSCR1/WNT3A/PLSCR4/MYRF/VAMP5/PLS1/PACSIN3/TRIM72
GO:0045598	regulation of fat cell differentiation	30/1797	106/16182	8.94079e-07	3.14927e-05	ZFP36L2/WNT5A/HES1/TRIB2/ZFPM2/MSX2/ZFP36L1/SNAI2/HTR2C/PRDM16/SMAD3/ZFP36/ZBTB7C/TGFB1/TMEM64/ID2/BMP2/ZNF385A/METRNL/WWTR1/JDP2/SFRP1/RARRES2/RUNX1T1/ZC3H12A/SULT1E1/WNT3A/GATA3/WIF1/WNT10B
GO:0044243	multicellular organism catabolic process	24/1797	75/16182	9.7516e-07	3.3913e-05	COL1A1/COL5A1/COL4A1/MMP14/COL12A1/COL6A2/COL4A2/COL4A5/ADAMTS3/COL7A1/COL25A1/COL4A6/COL5A3/MRC2/COL6A1/COL6A3/CST3/COL18A1/COL11A2/COL1A2/ADAMTS14/COL26A1/MMP7/MMP2
GO:0001823	mesonephros development	29/1797	101/16182	9.75458e-07	3.3913e-05	PBX1/HES1/ADAMTS16/GREM1/RET/LAMA5/PTCH1/FGFR2/WNT2B/SDC4/CAT/SMAD3/FOXJ1/NPNT/SMAD6/BCL2/SMO/TGFB1/ROBO2/BMP2/RARA/SFRP1/BMP7/ARG2/NOG/CITED1/SIX4/GATA3/SLIT2
GO:0043406	positive regulation of MAP kinase activity	48/1797	212/16182	1.03059e-06	3.55986e-05	TGFB3/TENM1/GRM4/WNT5A/CXCR4/FZD8/PAK3/TAOK3/IQGAP1/TGFA/SHC1/KITLG/TP73/IRAK1/ALK/ADRA2C/GNG3/DUSP5/PTK2B/PDE5A/TGFB1/ERBB2/IQGAP3/RASGRP1/ITGA1/CSPG4/EGFR/BMP2/PDGFC/PLCE1/NTF3/PDGFRB/DRD4/MAP3K6/FZD10/NOD1/ADAM8/C5/FZD5/ADORA2B/AJUBA/FGF18/GRM1/MAP4K1/NOX4/GHR/MAP3K5/KIT
GO:0061383	trabecula morphogenesis	18/1797	47/16182	1.16253e-06	3.98988e-05	HEG1/COL1A1/MSX2/GREM1/HEY2/TEK/PPARGC1B/HEY1/FHL2/SFRP1/BMP7/NOG/TGFB2/ADAMTS1/FBN2/MMP2/TGFBR3/WNT10B
GO:0010717	regulation of epithelial to mesenchymal transition	23/1797	71/16182	1.28343e-06	4.37673e-05	LDLRAD4/COL1A1/TGFB3/VASN/GREM1/CRB2/TGFB1I1/GLIPR2/GCNT2/SMAD3/CLASP2/EPHA3/TGFB1/ZNF703/AXIN2/BMP2/LEF1/WWTR1/SFRP1/TGFBR2/NOG/TGFB2/BAMBI
GO:1903522	regulation of blood circulation	59/1797	284/16182	1.3584e-06	4.60308e-05	CHGA/ATP1A2/DMD/JAK2/HCN4/ARHGAP42/THRB/HEY2/CACNA1C/PDE4B/KCND1/ECE1/GSTO1/TAC1/ADRA2C/RGS2/PDE5A/F2RL1/SCN3B/SLC8A1/ITPR2/EGFR/KCNIP3/CPS1/RYR1/ADA/TH/CACNG5/CHRM2/SLC1A1/DSG2/HRH2/KCNJ2/KCNIP4/SNTA1/ADCYAP1/TGFB2/ITPR3/PKP2/SCPEP1/FOXN4/ITPR1/SMTNL1/OXTR/DRD2/ZC3H12A/CACNG2/ICAM1/EPAS1/STC1/KCNJ4/EPHX2/TPM1/DSP/EDN2/KCNJ12/CTGF/IRX5/GJA1
GO:0046660	female sex differentiation	30/1797	108/16182	1.378e-06	4.61112e-05	VGF/MMP14/WNT5A/COL9A3/ZFPM2/DACH1/INHBA/AXL/SLIT3/KITLG/FANCA/BCL2/BRCA2/LHX8/ROBO2/CTNNA1/DACH2/FOXO3/NRIP1/SFRP1/ADCYAP1/INHBB/ADAMTS1/LFNG/IMMP2L/GNRH1/ICAM1/ESR1/SLIT2/KIT
GO:0072009	nephron epithelium development	30/1797	108/16182	1.378e-06	4.61112e-05	PBX1/HES1/ADAMTS16/PODXL/GREM1/LAMA5/LIF/YAP1/PTCH1/WNT2B/IQGAP1/MYO1E/PROM1/LAMB2/FOXJ1/NPNT/BCL2/KLHL3/SMO/TGFB1/BMP2/HES5/WWTR1/NOG/CITED1/SIX4/NPHS1/IRX3/GATA3/HEYL
GO:0006937	regulation of muscle contraction	36/1797	142/16182	1.42283e-06	4.73159e-05	CHGA/ATP1A2/SPHK1/DMD/HCN4/ARHGAP42/PRKG1/ANXA6/CACNA1C/PDE4B/SSTR2/NPNT/TACR1/GSTO1/ADRA2C/RGS2/PDE5A/SLC8A1/PLCE1/GUCY1A3/ADA/CHRM2/CNN1/DSG2/MYL9/KCNJ2/PKP2/NMU/ADORA2B/OXTR/ZC3H12A/STC1/TPM1/DSP/EDN2/CTGF
GO:0007584	response to nutrient	40/1797	166/16182	1.54601e-06	5.09089e-05	COL1A1/TNFRSF11B/SNAI2/SPARC/CAT/SSTR2/CNR1/BRIP1/STC2/VCAM1/IL15/SSTR1/TGFB1/MGMT/GSTP1/SLC8A1/TYMS/EGFR/RARA/ADA/CCL2/SFRP1/TGFBR2/ALPL/PIM1/BMP7/ASCL1/TNC/FOLR1/NQO1/SPP1/IGFBP2/F7/ALDH1A2/CDKN2B/STC1/TSPO/SST/GIPR/SLC34A1
GO:0048839	inner ear development	41/1797	172/16182	1.5499e-06	5.09089e-05	TGFB3/PTK7/WNT5A/CELSR1/HES1/NR4A3/FZD6/MAFB/FGF9/LRIG3/HEY2/LRP10/FGFR2/SPARC/SLC9A3R1/SDC4/POU3F4/SLC25A27/SLITRK6/MAF/DLX5/TGFB1/FREM2/KCNK2/DLX6/BMP2/HES5/PDGFRB/MYO15A/GABRB2/PCDH15/SPRY2/TGFB2/TCAP/NAGLU/SIX4/STOX1/WNT3A/CXCL14/GATA3/PHOX2B
GO:0198738	cell-cell signaling by wnt	86/1797	468/16182	1.5712e-06	5.12941e-05	COL1A1/APCDD1/NKD1/NFATC4/PTK7/GRB10/SULF2/WNT5A/CELSR1/CXXC4/GNG2/ZNRF3/DACT2/FZD8/DKK3/TNRC6C/GRK5/ISL1/FZD6/PSME1/GREM1/SNAI2/FGF9/YAP1/SHISA2/PLCB3/FGFR2/WNT2B/TGFB1I1/TCF7L1/WNT7A/SLC9A3R1/SMAD3/CAMK2A/EGR1/AMER3/GPC4/DLX5/MOV10/IGFBP4/TMEM64/NDRG2/RSPO3/ZNF703/AXIN2/NFATC1/KREMEN1/BMP2/RSPO1/LEF1/KIAA0922/FOXO3/NLK/WWTR1/TCF7/OPRM1/WNT9A/SFRP1/FZD10/LATS2/WNT8B/FOLR1/NOG/KREMEN2/RARG/IGFBP2…
GO:0060349	bone morphogenesis	25/1797	82/16182	1.60348e-06	5.20305e-05	COL1A1/TGFB3/MMP14/MSX2/INPPL1/TEK/FGFR2/SP5/FGFR3/COL27A1/DLX5/TGFB1/AXIN2/RUNX2/SERPINH1/RARA/FREM1/TGFBR2/ALPL/RARG/BMP6/FGF18/MSX1/STC1/CYP26B1
GO:0022612	gland morphogenesis	32/1797	120/16182	1.6589e-06	5.35045e-05	MSN/TGFB3/SULF2/WNT5A/MSX2/SNAI2/LAMA5/B4GALT1/IGFBP5/PTCH1/FGFR2/TET2/SLC9A3R1/BCL2/ETV4/TGFB1/EPHA2/EGFR/CSF1/NTN4/SFRP1/TGFBR2/BMP7/TNC/NOG/RARG/TGFB2/NFIB/WNT3A/SULF1/ESR1/LIMS2
GO:0032970	regulation of actin filament-based process	63/1797	313/16182	1.86696e-06	5.98544e-05	CTSV/TGFB3/ATP1A2/TENM1/CELSR1/ID1/GSN/PAK3/PIK3R1/SORBS3/MYH9/CDC42EP1/ASAP3/SYNPO/CNN2/CACNA1C/TEK/SWAP70/SDC4/SMAD3/CLASP2/PDE4B/EPHA3/SPIRE1/MAGEL2/IQGAP2/KIRREL/TAC1/WDR1/SH3BGRL3/TMEFF2/F11R/S100A10/PTK2B/DMTN/PRKCD/WIPF1/F2RL1/TGFB1/FRMD6/NTF3/PDGFRB/DSG2/SFRP1/VASP/FZD10/KCNJ2/TGFB2/PKP2/EFNA5/LMOD1/SSH3/NPHS1/ICAM1/STC1/ARHGAP18/NOX4/TPM1/DSP/CTGF/SCIN/SLIT2/SYNPO2
GO:0048511	rhythmic process	62/1797	307/16182	2.00134e-06	6.37809e-05	VGF/TGFB3/MMP14/NHLH2/BHLHE40/AHR/ID1/ENOX1/INHBA/AXL/RPE65/KLF9/ENOX2/SLIT3/KITLG/EGR1/MAGEL2/BCL2/FAS/PPARA/ID2/ROBO2/TYMS/EGFR/CST3/CTNNA1/SERPINE1/PROKR2/FOXO3/ADA/TH/DRD4/NRIP1/OPRM1/NTRK2/NTRK1/ADCYAP1/INHBB/DDC/TGFB2/SIX3/ZFHX3/ADAMTS1/PRKCDBP/ID3/PPARGC1A/NAGLU/MMP7/LFNG/OXTR/IMMP2L/DRD2/GNRH1/EGR3/F7/ICAM1/HES7/ESR1/SIK1/SERPINF1/SLIT2/KIT
GO:0048659	smooth muscle cell proliferation	30/1797	110/16182	2.09428e-06	6.63478e-05	NOTCH3/TGFB3/NDRG4/NR4A3/JAK2/IGFBP5/FGFR2/OGN/NPR3/NOV/IRAK1/IL15/GSTP1/NDRG2/ID2/EGFR/HES5/COMT/PDGFRB/ABCC4/CNN1/TGFBR2/CDH13/CYBA/PPARGC1A/KLF4/MMP2/RBPMS2/TPM1/MAP3K5
GO:0060411	cardiac septum morphogenesis	21/1797	63/16182	2.18758e-06	6.88959e-05	WNT5A/HES1/ZFPM2/ISL1/MSX2/HEY2/FGFR2/SMAD6/NOTCH2/PARVA/FGFRL1/SMO/ID2/HEY1/RARA/TGFBR2/BMP7/NOG/TGFB2/TGFBR3/HEYL
GO:0045137	development of primary sexual characteristics	46/1797	205/16182	2.23172e-06	6.98751e-05	CTSV/VGF/REC8/MMP14/WNT5A/COL9A3/ZFPM2/DACH1/INHBA/FGF9/WNT2B/ACVR2A/BOK/YBX3/SLIT3/KITLG/FANCA/BCL2/RAB13/BRCA2/LHX8/ROBO2/CST3/CTNNA1/DACH2/RARA/FOXO3/NRIP1/SFRP1/NTRK1/ADCYAP1/INHBB/TGFB2/ADAMTS1/LFNG/SIX4/IMMP2L/GNRH1/ICAM1/ESR1/GATA3/IRX5/MGST1/SLIT2/KIT/NUP210L
GO:0006939	smooth muscle contraction	27/1797	94/16182	2.26677e-06	7.05599e-05	ATP1A2/SULF2/KCNMA1/SPHK1/ARHGAP42/PRKG1/ACTA2/SSTR2/NPNT/TACR1/ADRA2C/RGS2/SLC8A1/PLCE1/GUCY1A3/ADA/CHRM2/CNN1/MYLK/PTGER3/SMTN/NMU/ADORA2B/OXTR/DRD2/SULF1/EDN2
GO:0031960	response to corticosteroid	37/1797	151/16182	2.46349e-06	7.624e-05	IGFBP7/CTSV/COL1A1/ZFP36L2/FBXO32/NEFL/ADAM9/ISL1/ZFP36L1/SPARC/KLF9/SLIT3/SSTR2/PPARGC1B/BCL2/ZFP36/TGFB1/PAPPA/GSTP1/FAS/HEY1/TYMS/EGFR/CPS1/FOXO3/TH/CCL2/ALPL/CYBA/ADCYAP1/IGFBP2/BMP6/GNRH1/STC1/CTGF/SERPINF1/SLIT2
GO:0007156	homophilic cell adhesion via plasma membrane adhesion molecules	38/1797	157/16182	2.4931e-06	7.67131e-05	PCDH10/CDH10/PTPRT/DSCAM/CELSR1/PCDH11X/PCDHGA7/DSCAML1/CD200/CDH9/CADM2/PCDH17/RET/IGSF9/CDHR1/PCDHB14/KIRREL3/PCDHA5/CDH11/CDH12/PCDHA12/PCDHGA11/PCDH18/ROBO2/ROBO1/CDH22/DSG2/CDH13/NECTIN2/PCDH15/PCDHGC3/CDH7/PCDHB13/PCDHB9/CDHR3/PCDHA7/PCDHB4/PCDHB11
GO:0016055	Wnt signaling pathway	85/1797	467/16182	2.6855e-06	8.21609e-05	COL1A1/APCDD1/NKD1/NFATC4/PTK7/GRB10/SULF2/WNT5A/CELSR1/CXXC4/GNG2/ZNRF3/DACT2/FZD8/DKK3/TNRC6C/GRK5/ISL1/FZD6/PSME1/GREM1/SNAI2/FGF9/YAP1/SHISA2/PLCB3/FGFR2/WNT2B/TGFB1I1/TCF7L1/WNT7A/SLC9A3R1/SMAD3/CAMK2A/EGR1/AMER3/GPC4/DLX5/MOV10/IGFBP4/TMEM64/NDRG2/RSPO3/ZNF703/AXIN2/NFATC1/KREMEN1/BMP2/RSPO1/LEF1/KIAA0922/FOXO3/NLK/WWTR1/TCF7/WNT9A/SFRP1/FZD10/LATS2/WNT8B/FOLR1/NOG/KREMEN2/RARG/IGFBP2/SIX3/…
GO:0001704	formation of primary germ layer	31/1797	117/16182	2.77917e-06	8.45319e-05	DUSP4/COL5A1/MMP14/WNT5A/LAMB1/ITGA7/COL12A1/FN1/NR4A3/COL4A2/INHBA/CRB2/COL7A1/FGFR2/ITGA5/SMAD3/COL6A1/DUSP5/EPHA2/LEF1/BMP7/ATOH8/NOG/KLF4/WNT3A/WLS/MMP2/ITGB5/EYA2/LAMB3/ETS2
GO:0043523	regulation of neuron apoptotic process	43/1797	188/16182	2.79457e-06	8.45319e-05	DLX1/CHL1/TGFB3/GRM4/NEFL/NR4A3/ISL1/PAK3/EGLN3/JAK2/AXL/KCNB1/TP73/SNCB/NES/BCL2/GRIK2/VSTM2L/PTK2B/ITGA1/PCSK9/FOXO3/NTF3/LGMN/GDF5/CCL2/KIF14/NTRK2/GABRB2/ASCL1/ADAM8/NTRK1/NQO1/TGFB2/GRID2/PPARGC1A/CITED1/SIX4/BTG2/APOE/GATA3/NDNF/CLN3
GO:0048678	response to axon injury	20/1797	59/16182	2.82712e-06	8.4561e-05	CHL1/LGALS1/TNR/NEFL/ISL1/JAK2/LAMB2/BCL2/KCNK2/CST3/CTNNA1/TNC/FOLR1/NTRK1/LYN/SPP1/KLF4/DRD2/TSPO/GIPR
GO:0051965	positive regulation of synapse assembly	20/1797	59/16182	2.82712e-06	8.4561e-05	NRXN3/LRRTM3/LRRTM1/SLITRK1/WNT7A/SLITRK6/SLITRK5/SYNDIG1/SRPX2/CBLN1/NTRK2/SLITRK4/TPBG/NTRK1/FLRT2/EFNA5/OXTR/THBS2/CBLN2/LRTM2
GO:0032330	regulation of chondrocyte differentiation	17/1797	45/16182	2.872e-06	8.54259e-05	GREM1/ADAMTS12/SNAI2/SMAD3/MAF/AXIN2/RUNX2/RFLNB/GDF5/WNT9A/LOXL2/RARG/EFEMP1/BMP6/FGF18/CTGF/SCIN
GO:0033674	positive regulation of kinase activity	88/1797	489/16182	2.9015e-06	8.58267e-05	TGFB3/EMP2/TENM1/FGF13/GRM4/WNT5A/CXCR4/FZD8/ADAM9/PAK3/ACVR2B/TAOK3/GREM1/JAK2/TEK/IQGAP1/CLU/SDC4/TGFA/SHC1/KITLG/TP73/IRAK1/FGFR3/ALK/VAV3/NEURL1/ADRA2C/GNG3/PRKACB/DUSP5/PTK2B/PDE5A/PRKCD/TGFB1/ERBB2/IQGAP3/RASGRP1/ITGA1/TOM1L1/CSPG4/CDC6/PSRC1/EGFR/BMP2/PDGFC/DDR2/PLCE1/CSF1/NTF3/CIB1/PDGFRB/ADCY2/DRD4/PIFO/MAP3K6/KIF14/TGFBR2/FZD10/NOD1/ADAM8/C5/NTRK1/SPRY2/LYN/ADCYAP1/TGFB2/FZD5/HSPA2/EFNA…
GO:0061572	actin filament bundle organization	32/1797	123/16182	2.96164e-06	8.71243e-05	TGFB3/ID1/NEDD9/PIK3R1/SORBS3/ASAP3/SYNPO/SWAP70/SDC4/HSP90B1/SMAD3/CLASP2/ZYX/SPIRE1/ACTN1/EZR/TAC1/TMEFF2/S100A10/PTK2B/DMTN/ACTN4/PAWR/RFLNB/SFRP1/PLS3/ITGB5/NOX4/TPM1/PLS1/CTGF/SYNPO2
GO:0008585	female gonad development	26/1797	90/16182	3.08611e-06	9.02898e-05	VGF/MMP14/COL9A3/ZFPM2/INHBA/SLIT3/KITLG/FANCA/BCL2/BRCA2/LHX8/ROBO2/CTNNA1/FOXO3/NRIP1/SFRP1/ADCYAP1/INHBB/ADAMTS1/LFNG/IMMP2L/GNRH1/ICAM1/ESR1/SLIT2/KIT
GO:0030203	glycosaminoglycan metabolic process	39/1797	165/16182	3.44415e-06	0.000100217	HS3ST3B1/HSPG2/SPOCK3/CHST15/HS6ST2/SPOCK2/HAS3/EXT1/B4GALT1/GCNT2/OGN/SDC4/SDC3/IL15/GALNT5/ST3GAL1/GPC4/B3GAT2/TGFB1/CSPG4/HMMR/B3GNT2/PDGFRB/CHST14/ITIH5/PIM1/BGN/CHST7/HS3ST5/HS3ST3A1/CLN6/NAGLU/CD44/SDC2/IDUA/EXTL1/NDNF/HPSE/CEMIP
GO:0048565	digestive tract development	33/1797	130/16182	3.73557e-06	0.00010811	TGFB3/WNT5A/HES1/ACVR2B/RET/FGF9/FGFR2/ZIC3/SMAD3/BCL2/SLC4A2/SMO/TGFB1/ID2/TYMS/EGFR/PDGFC/CPS1/PTK6/ADA/TCF7/HRH2/SFRP1/TGFBR2/ASCL1/RARRES2/TGFB2/CLMP/OXTR/ALDH1A2/RBPMS2/GATA3/KIT
GO:0022604	regulation of cell morphogenesis	83/1797	457/16182	3.83206e-06	0.000110185	POU3F2/MSN/NFATC4/TNR/GBP1/FGF13/DSCAM/WNT5A/PDLIM5/ITGA7/ADAMTS16/NEFL/ID1/FN1/PAK3/BARHL2/RUFY3/RIMS1/RIMS2/FEZF2/RET/MYH9/CPNE6/CRABP2/CDC42EP1/DOCK1/LINGO1/SLIT1/FLNA/CALR/MAP1B/SPARC/WNT7A/SLC9A3R1/RREB1/ATP10A/SLIT3/MYH14/MAPT/EZR/SH3D19/SEMA6D/S100A10/PARVA/PTK2B/DMTN/DNM3/WIPF1/SHROOM3/LIMS1/ROBO2/ACTN4/TBC1D30/ROBO1/PLXNC1/FGD5/CIB1/CCL2/CNTN2/NTRK2/ERMN/SEMA3B/SPP1/BAMBI/EFNA5/TRPC6/SDC…
GO:0001952	regulation of cell-matrix adhesion	26/1797	91/16182	3.86903e-06	0.000110185	MMP14/EMP2/PIK3R1/GREM1/ONECUT2/TEK/IQGAP1/SDC4/SMAD3/CLASP2/EPHA3/NINJ1/BCL2/S100A10/PTK2B/DMTN/LIMS1/SERPINE1/CSF1/CIB1/PLAU/SFRP1/CDH13/ONECUT1/EFNA5/COL16A1
GO:0060993	kidney morphogenesis	26/1797	91/16182	3.86903e-06	0.000110185	PBX1/HES1/ADAMTS16/GREM1/LAMA5/LIF/GCNT1/PTCH1/WNT2B/FOXJ1/NPNT/BCL2/KLHL3/SMO/TGFB1/BMP2/HES5/WWTR1/PDGFRB/BMP7/NOG/CITED1/SIX4/GCNT4/IRX3/GATA3
GO:0006022	aminoglycan metabolic process	40/1797	172/16182	3.98188e-06	0.000112799	HS3ST3B1/HSPG2/SPOCK3/CHST15/HS6ST2/SPOCK2/HAS3/EXT1/B4GALT1/GCNT2/OGN/SDC4/SDC3/IL15/GALNT5/ST3GAL1/GPC4/B3GAT2/TGFB1/CSPG4/HMMR/B3GNT2/PDGFRB/CHST14/ITIH5/PIM1/BGN/CHST7/HS3ST5/HS3ST3A1/CLN6/NAGLU/CD44/SDC2/IDUA/OVGP1/EXTL1/NDNF/HPSE/CEMIP
GO:0045667	regulation of osteoblast differentiation	29/1797	108/16182	4.32108e-06	0.000121126	ID1/MSX2/ACVR2B/SNAI2/IGFBP5/PTCH1/IFITM1/FGFR2/PDLIM7/ACVR2A/GDPD2/SMAD3/NPNT/TMEM64/AXIN2/RUNX2/ID2/BMP2/DDR2/SFRP1/BMP7/NOG/CLIC1/BMP6/ID3/FBN2/CITED1/WNT10B/GJA1
GO:0048660	regulation of smooth muscle cell proliferation	29/1797	108/16182	4.32108e-06	0.000121126	NOTCH3/TGFB3/NDRG4/NR4A3/JAK2/IGFBP5/FGFR2/OGN/NPR3/IRAK1/IL15/GSTP1/NDRG2/ID2/EGFR/HES5/COMT/PDGFRB/ABCC4/CNN1/TGFBR2/CDH13/CYBA/PPARGC1A/KLF4/MMP2/RBPMS2/TPM1/MAP3K5
GO:0045778	positive regulation of ossification	24/1797	81/16182	4.50323e-06	0.000125575	TGFB3/WNT5A/MSX2/ACVR2B/IFITM1/PDLIM7/ACVR2A/GDPD2/SMAD3/NPNT/TAC1/TGFB1/RUNX2/SLC8A1/BMP2/DDR2/ANO6/BMP7/CLIC1/TGFB2/BMP6/FBN2/WNT10B/GJA1
GO:0007389	pattern specification process	79/1797	431/16182	4.58272e-06	0.000127129	DLX1/DLX2/NKD1/NFATC4/PCSK6/COL4A1/WNT5A/CELSR1/CXXC4/PBX1/HES1/NDRG4/GSX2/UNCX/ISL1/DSCAML1/MSX2/ACVR2B/FEZF2/GREM1/MAFB/RIPPLY3/CRB2/HEY2/PTCH1/FGFR2/WNT2B/WNT7A/ACVR2A/ZIC3/SMAD3/DLL3/DAAM2/FOXJ1/SMAD6/AURKA/PRKACB/RAX/SMO/SHROOM3/AXIN2/DMRT3/BMP2/HES5/LEF1/IFT57/DMRTA2/RFX4/PBX3/SFRP1/TGFBR2/BMP7/ASCL1/WNT8B/FOLR1/NOG/EMX1/RARG/SIX3/FZD5/SOST/TCAP/GREM2/FOXN4/CITED1/LFNG/MICAL2/BTG2/WNT3A/WLS…
GO:0060560	developmental growth involved in morphogenesis	45/1797	204/16182	4.63556e-06	0.000127932	NKD1/TNR/PTK7/FGF13/DSCAM/WNT5A/FN1/BARHL2/RUFY3/RIMS1/RIMS2/DCLK1/CPNE6/CRABP2/YAP1/SLIT1/MAP1B/FGFR2/IQGAP1/LAMB2/SLIT3/MAPT/AURKA/SEMA6D/VCL/TGFB1/PLXNC1/CSF1/SFRP1/TGFBR2/TNC/SPRY2/POU4F2/SEMA3B/EMX1/RARG/SPP1/EFNA5/SIX4/TNFRSF12A/WNT3A/APOE/FSTL4/ESR1/SLIT2
GO:0007492	endoderm development	23/1797	76/16182	4.76741e-06	0.000130896	DUSP4/COL5A1/MMP14/LAMB1/ITGA7/COL12A1/FN1/COL4A2/ZFP36L1/EXT1/INHBA/COL7A1/ITGA5/SMAD3/LAMC1/COL6A1/DUSP5/TGFB1/NOG/ONECUT1/MMP2/ITGB5/LAMB3
GO:0051017	actin filament bundle assembly	31/1797	120/16182	4.92771e-06	0.000134607	TGFB3/ID1/NEDD9/PIK3R1/SORBS3/ASAP3/SYNPO/SWAP70/SDC4/HSP90B1/SMAD3/CLASP2/ZYX/SPIRE1/ACTN1/EZR/TAC1/TMEFF2/S100A10/PTK2B/DMTN/ACTN4/PAWR/SFRP1/PLS3/ITGB5/NOX4/TPM1/PLS1/CTGF/SYNPO2
GO:0090596	sensory organ morphogenesis	51/1797	243/16182	5.10504e-06	0.000138743	NKD1/COL5A1/PTK7/DSCAM/WNT5A/CELSR1/SHROOM2/NR4A3/FZD6/MAFB/CRB2/FGF9/RPE65/LRIG3/FGFR2/WNT2B/PROM1/SLC9A3R1/POU3F4/MFAP2/SLITRK6/BCL2/DLX5/BCAR3/EPHA2/DLX6/OLFM3/MEIS1/TH/FBN1/MYO15A/NTRK2/WNT9A/BMP7/SPRY2/NOG/RARG/SIX3/FZD5/EFEMP1/TCAP/NAGLU/FBN2/FOXN4/SIX4/STOX1/WNT3A/MSX1/GATA3/IRX5/CYP26B1
GO:0061351	neural precursor cell proliferation	32/1797	126/16182	5.15519e-06	0.000139398	POU3F2/FGF13/WNT5A/NEUROD4/TRIM71/FZD6/FGFR2/WNT7A/NES/INSM1/SMO/TGFB1/ID2/SHCBP1/CTNNA1/TEAD3/LEF1/FOXO3/DMRTA2/DCT/KIF14/MELK/ASCL1/LYN/ADCYAP1/EMX1/SIX3/BTG2/DRD2/WNT3A/LIMS2/SPINT1
GO:0022617	extracellular matrix disassembly	25/1797	87/16182	5.27551e-06	0.000141935	A2M/CTSV/HSPG2/MMP14/TIMP1/FN1/ELN/HTRA1/LAMC1/CLASP2/LAMC2/BMP1/TGFB1/CST3/DDR2/FBN1/ADAM8/SPP1/TGFB2/FGFR4/FBN2/CD44/MMP7/MMP2/LAMB3
GO:0060350	endochondral bone morphogenesis	17/1797	47/16182	5.74361e-06	0.000153757	COL1A1/MMP14/INPPL1/TEK/FGFR3/COL27A1/DLX5/AXIN2/RUNX2/SERPINH1/RARA/TGFBR2/ALPL/RARG/BMP6/FGF18/STC1
GO:0030199	collagen fibril organization	15/1797	38/16182	5.8297e-06	0.000155285	COL1A1/COL5A1/CYP1B1/COL12A1/LOX/GREM1/ADAMTS3/COL5A3/SERPINH1/DDR2/COL11A2/LOXL2/COL1A2/ADAMTS14/TGFB2
GO:0010631	epithelial cell migration	47/1797	219/16182	6.32294e-06	0.000167035	EMP2/SCARB1/WNT5A/CYP1B1/ADAM9/ID1/HSPB1/GREM1/MYH9/DOCK1/TEK/GLIPR2/SPARC/EPHB4/WNT7A/RREB1/CCBE1/CLASP2/NOV/PKN3/TAC1/SH3BGRL3/PTK2B/RAB13/PRCP/TGFB1/EPHA2/SRPX2/ROBO1/CTSH/PTPRR/CIB1/LOXL2/TGFBR2/ATOH8/CDH13/TGFB2/KLF4/FGF18/ZC3H12A/EGR3/APOE/STC1/GATA3/SERPINF1/SLIT2/KIT
GO:0008406	gonad development	44/1797	200/16182	6.33322e-06	0.000167035	CTSV/VGF/REC8/MMP14/WNT5A/COL9A3/ZFPM2/INHBA/FGF9/WNT2B/ACVR2A/BOK/YBX3/SLIT3/KITLG/FANCA/BCL2/RAB13/BRCA2/LHX8/ROBO2/CST3/CTNNA1/RARA/FOXO3/NRIP1/SFRP1/NTRK1/ADCYAP1/INHBB/TGFB2/ADAMTS1/LFNG/SIX4/IMMP2L/GNRH1/ICAM1/ESR1/GATA3/IRX5/MGST1/SLIT2/KIT/NUP210L
GO:2000177	regulation of neural precursor cell proliferation	22/1797	72/16182	6.41005e-06	0.000168233	WNT5A/TRIM71/NES/INSM1/SMO/TGFB1/ID2/SHCBP1/CTNNA1/FOXO3/DMRTA2/DCT/ASCL1/LYN/ADCYAP1/EMX1/SIX3/BTG2/DRD2/WNT3A/LIMS2/SPINT1
GO:0097305	response to alcohol	36/1797	151/16182	6.55506e-06	0.000171199	UNC79/INHBA/SETD7/GLRA2/PTCH1/SPARC/CYP2E1/CAT/CNR1/VCAM1/GRIN2B/PTK2B/SMO/TGFB1/MGMT/GSTP1/ITPR2/TYMS/CTNNA1/RARA/TH/DRD4/CCL2/OPRM1/TGFBR2/TNC/NTRK1/ADCYAP1/NQO1/KCNC2/KLF4/DRD2/GNRH1/F7/ICAM1/GATA3
GO:0007229	integrin-mediated signaling pathway	25/1797	88/16182	6.60018e-06	0.000171541	PLP1/EMP2/ITGA7/ADAM9/TIMP1/ITGA11/NEDD9/LAMA5/MYH9/DOCK1/FLNA/ITGA5/ZYX/VAV3/PTK2B/DMTN/ITGA1/CTNNA1/ADAMTS1/ITGAD/ITGB5/TEC/CTGF/COL16A1/LIMS2
GO:0003206	cardiac chamber morphogenesis	30/1797	116/16182	6.79848e-06	0.000175161	HEG1/WNT5A/HES1/ZFPM2/ISL1/MSX2/HEY2/TEK/FGFR2/SMAD6/NOTCH2/PARVA/FGFRL1/SMO/TGFB1/ID2/HEY1/RARA/FHL2/TGFBR2/BMP7/NOG/TGFB2/ADAMTS1/PKP2/TGFBR3/TPM1/DSP/GATA3/HEYL
GO:0090257	regulation of muscle system process	42/1797	188/16182	6.8125e-06	0.000175161	CHGA/ATP1A2/FBXO32/SPHK1/NR4A3/DMD/HCN4/ARHGAP42/IGFBP5/PRKG1/ANXA6/CACNA1C/PDE4B/SSTR2/NPNT/TACR1/GSTO1/ADRA2C/RGS2/PDE5A/SLC8A1/PLCE1/GUCY1A3/ADA/CHRM2/CNN1/DSG2/MYL9/KCNJ2/PKP2/PPARGC1A/NMU/ADORA2B/LMCD1/KLF4/OXTR/ZC3H12A/STC1/TPM1/DSP/EDN2/CTGF
GO:0045785	positive regulation of cell adhesion	69/1797	366/16182	6.83761e-06	0.000175161	LGALS1/EMP2/WNT5A/HES1/ADAM9/PODXL/FN1/SPOCK2/NR4A3/PAK3/PIK3R1/JAK2/RET/DOCK1/ITPKB/ANK3/FLNA/TEK/CALR/IQGAP1/FBLN2/GCNT2/SDC4/RREB1/HLA-E/ITGA5/SMAD3/NINJ1/VCAM1/VAV3/NPNT/IL15/S100A10/PTK2B/DMTN/TGFB1/ERBB2/LIMS1/RASGRP1/PIEZO1/VWC2/RARA/CSF1/ADA/CIB1/CCL2/SFRP1/TGFBR2/BMP7/CDH13/ADAM8/CCDC80/COL26A1/LYN/TGFB2/IGFBP2/SMOC2/IL4R/CD44/CCDC88B/ECM2/WNT3A/EGR3/TPM1/GATA3/IL7/NDNF/DMP1/COL16A1
GO:0010817	regulation of hormone levels	82/1797	457/16182	7.0493e-06	0.000179723	VGF/PCSK6/SCARB1/CYP1B1/NNAT/DKK3/ISL1/ACVR2B/RIMS2/AKR1C2/JAK2/LIF/SNAP25/CRABP2/INHBA/RAPGEF4/PCSK1/RPE65/AKR1C1/TTR/CACNA1C/HTR2C/KCNB1/RAB11FIP5/DIO3/SMPD3/DIO2/BACE2/NOV/CRYM/EGR1/CNR1/STC2/ECE1/ILDR2/TAC1/ADRA2C/ICA1/PCSK2/UCP2/TRERF1/ITPR2/EGFR/PCLO/BMP2/CPLX1/COMT/SLC16A10/SFRP1/IL11/LYN/TFR2/ADCYAP1/INHBB/CHST8/STXBP5L/ITPR3/CRABP1/SCPEP1/BMP6/MC4R/EFNA5/PPARGC1A/SLC5A5/ITPR1/NMU/KCNC2/D…
GO:0045860	positive regulation of protein kinase activity	82/1797	458/16182	7.67441e-06	0.000194734	TGFB3/EMP2/TENM1/FGF13/GRM4/WNT5A/CXCR4/FZD8/ADAM9/PAK3/ACVR2B/TAOK3/GREM1/JAK2/IQGAP1/CLU/SDC4/TGFA/SHC1/KITLG/TP73/IRAK1/ALK/NEURL1/ADRA2C/GNG3/PRKACB/DUSP5/PTK2B/PDE5A/PRKCD/TGFB1/ERBB2/IQGAP3/RASGRP1/ITGA1/TOM1L1/CSPG4/CDC6/PSRC1/EGFR/BMP2/PDGFC/DDR2/PLCE1/CSF1/NTF3/CIB1/PDGFRB/ADCY2/DRD4/MAP3K6/KIF14/TGFBR2/FZD10/NOD1/ADAM8/C5/NTRK1/SPRY2/ADCYAP1/TGFB2/FZD5/HSPA2/EFNA5/ADORA2B/STOX1/AJUBA/DR…
GO:0044089	positive regulation of cellular component biogenesis	77/1797	423/16182	7.81999e-06	0.000197492	NRXN3/LRRTM3/CHGA/MSN/TGFB3/TENM1/ID1/GSN/HAS3/SORBS3/CDC42EP1/TPPP/SYNPO/LRRTM1/FNIP2/TEK/IQGAP1/SLITRK1/SWAP70/CLU/WNT7A/SDC4/SMAD3/CLASP2/SLITRK6/SPIRE1/MAPT/NEURL1/MAGEL2/IQGAP2/KIRREL/TAC1/S100A10/PTK2B/RGS2/DNM3/WIPF1/F2RL1/TGFB1/SLITRK5/LIMS1/FAS/SYNDIG1/SRPX2/PSRC1/PIEZO1/LDB2/CBLN1/HRK/NTRK2/SFRP1/SLITRK4/TPBG/VASP/BMP7/NTRK1/FLRT2/EFNA5/LMOD1/HAP1/OXTR/AJUBA/NPHS1/ICAM1/THBS2/MITF/NOX4/…
GO:0051402	neuron apoptotic process	45/1797	208/16182	7.92695e-06	0.000199253	DLX1/CHL1/TGFB3/GRM4/NEFL/NR4A3/ISL1/PAK3/EGLN3/JAK2/AXL/KCNB1/BOK/TP73/SNCB/NES/BCL2/GRIK2/VSTM2L/PTK2B/ITGA1/FAS/PCSK9/FOXO3/NTF3/LGMN/GDF5/CCL2/KIF14/NTRK2/GABRB2/ASCL1/ADAM8/NTRK1/NQO1/TGFB2/GRID2/PPARGC1A/CITED1/SIX4/BTG2/APOE/GATA3/NDNF/CLN3
GO:0071900	regulation of protein serine/threonine kinase activity	82/1797	459/16182	8.351e-06	0.000208931	DUSP4/TGFB3/TENM1/GRM4/WNT5A/CXCR4/PKIA/FZD8/ADAM9/TRIB2/HSPB1/PAK3/TAOK3/PPP1R1B/JAK2/IQGAP1/TGFA/SHC1/RGS4/KITLG/TP73/IRAK1/ALK/ADRA2C/GNG3/DUSP5/PTK2B/RGS2/PDE5A/PRKCD/TGFB1/ERBB2/GSTP1/IQGAP3/DUSP8/RASGRP1/ITGA1/CSPG4/CDC6/PSRC1/EGFR/BMP2/PDGFC/DUSP14/PKMYT1/PLCE1/NTF3/CIB1/PDGFRB/CDC25C/CDKN3/DRD4/MAP3K6/SFRP1/FZD10/NOD1/BMP7/LATS2/ADAM8/C5/NTRK1/SPRY2/LYN/FZD5/HSPA2/SERTAD1/ADORA2B/RGS14/AJ…
GO:0090130	tissue migration	48/1797	228/16182	8.76792e-06	0.000218342	EMP2/SCARB1/WNT5A/CYP1B1/ADAM9/ID1/HSPB1/GREM1/MYH9/DOCK1/TEK/GLIPR2/SPARC/EPHB4/WNT7A/RREB1/ACTA2/CCBE1/CLASP2/NOV/PKN3/TAC1/SH3BGRL3/PTK2B/RAB13/PRCP/TGFB1/EPHA2/SRPX2/ROBO1/CTSH/PTPRR/CIB1/LOXL2/TGFBR2/ATOH8/CDH13/TGFB2/KLF4/FGF18/ZC3H12A/EGR3/APOE/STC1/GATA3/SERPINF1/SLIT2/KIT
GO:0044344	cellular response to fibroblast growth factor stimulus	33/1797	135/16182	8.92568e-06	0.000220222	COL1A1/ZFP36L2/SULF2/WNT5A/TRIM71/ZFP36L1/PTBP1/SNAI2/FGF3/FGF9/SHISA2/FGFR2/IQGAP1/ANOS1/FGFR3/ZFP36/FGFRL1/RUNX2/SHCBP1/CPS1/CCL2/SFRP1/SPRY2/NOG/FGFR4/FLRT2/CD44/FGF18/EGR3/SULF1/FGF19/GATA3/CTGF
GO:0048167	regulation of synaptic plasticity	33/1797	135/16182	8.92568e-06	0.000220222	CNTN4/VGF/NFATC4/CPLX2/SHISA6/TNR/RASGRF1/VAMP2/GFAP/SNAP25/LRRTM1/SHISA7/SHISA9/KCNB1/CAMK2A/NEURL1/CPEB3/GRIK2/PTK2B/GRM5/SLC24A2/RARA/FGF14/CNTN2/HRH2/NTRK2/ITPR3/RGS14/NETO1/DRD2/KCNJ10/APOE/KIT
GO:0055123	digestive system development	34/1797	141/16182	9.01457e-06	0.000220383	TGFB3/WNT5A/HES1/ACVR2B/RET/FGF9/FGFR2/ZIC3/SMAD3/BCL2/SLC4A2/SMO/TGFB1/ID2/TYMS/EGFR/PDGFC/CPS1/PTK6/ADA/TCF7/HRH2/SFRP1/TGFBR2/ASCL1/RARRES2/TGFB2/CLMP/OXTR/WLS/ALDH1A2/RBPMS2/GATA3/KIT
GO:0071774	response to fibroblast growth factor	34/1797	141/16182	9.01457e-06	0.000220383	COL1A1/ZFP36L2/SULF2/WNT5A/TRIM71/ZFP36L1/PTBP1/SNAI2/FGF3/FGF9/SHISA2/FGFR2/IQGAP1/ANOS1/FGFR3/ZFP36/FGFRL1/RUNX2/SHCBP1/CPS1/CCL2/SFRP1/TNC/SPRY2/NOG/FGFR4/FLRT2/CD44/FGF18/EGR3/SULF1/FGF19/GATA3/CTGF
GO:0003002	regionalization	63/1797	328/16182	9.20794e-06	0.000224088	DLX1/DLX2/NKD1/PCSK6/WNT5A/CELSR1/CXXC4/PBX1/HES1/GSX2/ISL1/DSCAML1/MSX2/ACVR2B/FEZF2/GREM1/MAFB/CRB2/HEY2/PTCH1/FGFR2/WNT2B/WNT7A/ACVR2A/ZIC3/SMAD3/DLL3/FOXJ1/SMAD6/AURKA/PRKACB/SMO/AXIN2/DMRT3/BMP2/HES5/LEF1/IFT57/DMRTA2/RFX4/PBX3/SFRP1/ASCL1/WNT8B/NOG/EMX1/RARG/SIX3/FZD5/SOST/TCAP/GREM2/FOXN4/LFNG/BTG2/WNT3A/WLS/ALDH1A2/MSX1/HES7/IRX3/ETS2/CYP26B1
GO:0090132	epithelium migration	47/1797	222/16182	9.26571e-06	0.000224473	EMP2/SCARB1/WNT5A/CYP1B1/ADAM9/ID1/HSPB1/GREM1/MYH9/DOCK1/TEK/GLIPR2/SPARC/EPHB4/WNT7A/RREB1/CCBE1/CLASP2/NOV/PKN3/TAC1/SH3BGRL3/PTK2B/RAB13/PRCP/TGFB1/EPHA2/SRPX2/ROBO1/CTSH/PTPRR/CIB1/LOXL2/TGFBR2/ATOH8/CDH13/TGFB2/KLF4/FGF18/ZC3H12A/EGR3/APOE/STC1/GATA3/SERPINF1/SLIT2/KIT
GO:0048738	cardiac muscle tissue development	40/1797	178/16182	9.63344e-06	0.000232331	HEG1/WNT5A/PDLIM5/NDRG4/ZFPM2/ISL1/GREM1/FGF3/FGF9/SGCD/HEY2/CALR/FGFR2/LMNA/TP73/C3orf58/TGFB1/KCNK2/ID2/SLC8A1/BMP2/RARA/PDGFRB/FHL2/DSG2/TGFBR2/BMP7/NOG/TGFB2/PKP2/TCAP/WNT3A/ALDH1A2/NOX4/TGFBR3/TPM1/NEXN/DSP/SIK1/GJA1
GO:0034333	adherens junction assembly	23/1797	79/16182	9.78177e-06	0.00023485	MMP14/PTPRK/GREM1/LAMA5/TEK/TRIP6/IQGAP1/SDC4/SMAD3/CLASP2/EPHA3/ACTN1/BCL2/S100A10/PTK2B/DMTN/VCL/ZNF703/LIMS1/SFRP1/EFNA5/AJUBA/COL16A1
GO:0030168	platelet activation	37/1797	160/16182	1.03536e-05	0.00024747	COL1A1/PRKCB/GNG2/HSPB1/PIK3R1/FZD6/TLN1/F5/MYH9/AXL/PRKG1/FLNA/VAV3/ADRA2C/CSRP1/DMTN/VCL/PRKCD/DGKB/ITPR2/RHOG/MYL9/CD9/COL1A2/DGKK/LYN/DGKH/CLIC1/DGKA/ITPR3/TRPC6/ITPR1/PLSCR1/WNT3A/APOE/TEC/PDPN
GO:0051384	response to glucocorticoid	33/1797	136/16182	1.05476e-05	0.000250843	IGFBP7/CTSV/ZFP36L2/FBXO32/NEFL/ADAM9/ISL1/ZFP36L1/SPARC/KLF9/SLIT3/SSTR2/PPARGC1B/BCL2/ZFP36/TGFB1/PAPPA/GSTP1/FAS/HEY1/TYMS/EGFR/CPS1/FOXO3/TH/CCL2/ALPL/ADCYAP1/IGFBP2/BMP6/STC1/SERPINF1/SLIT2
GO:0048754	branching morphogenesis of an epithelial tube	35/1797	148/16182	1.05885e-05	0.000250843	NFATC4/COL4A1/MMP14/WNT5A/CELSR1/PBX1/ADAMTS16/MSX2/GREM1/LAMA5/B4GALT1/YAP1/PTCH1/FGFR2/WNT2B/NPNT/BCL2/ETV4/SMO/TGFB1/EPHA2/BMP2/CTSH/CSF1/LEF1/TGFBR2/BMP7/TNC/SPRY2/NOG/RSPO2/CITED1/SIX4/ESR1/SLIT2
GO:0007626	locomotory behavior	41/1797	185/16182	1.07178e-05	0.000252789	CHL1/TNR/ATP1A2/DSCAM/CELSR1/SLC4A10/C1QL1/FEZF2/NAV2/NEGR1/SNAP25/NOVA1/LRRTM1/ADAM22/HTR2C/SLITRK6/MAPT/CHRNA4/NPY1R/SEZ6L/GRM5/DMRT3/ID2/GRIN2D/ZNF385A/MEIS1/TH/MYO15A/DRD4/PBX3/CNTN2/OPRM1/KLHL1/ZFHX3/CLN6/NAGLU/DRD2/KCNJ10/GRM1/LMX1A/SELENOP
GO:0010769	regulation of cell morphogenesis involved in differentiation	52/1797	256/16182	1.10192e-05	0.000256704	POU3F2/NFATC4/TNR/GBP1/FGF13/DSCAM/WNT5A/PDLIM5/NEFL/ID1/FN1/PAK3/BARHL2/RUFY3/FEZF2/RET/CRABP2/DOCK1/LINGO1/SLIT1/FLNA/CALR/MAP1B/WNT7A/RREB1/SLIT3/MAPT/SEMA6D/S100A10/DMTN/DNM3/LIMS1/ROBO2/ACTN4/ROBO1/PLXNC1/CIB1/CNTN2/NTRK2/SEMA3B/SPP1/EFNA5/TRPC6/SDC2/SSH3/TNFRSF12A/WNT3A/APOE/FSTL4/OMG/XK/SLIT2
GO:0002040	sprouting angiogenesis	21/1797	69/16182	1.10756e-05	0.000256704	GREM1/TEK/PPP1R16B/EPHB4/E2F7/ITGA5/CCBE1/E2F8/PARVA/PTK2B/RSPO3/EPHA2/SRPX2/ROBO1/LEF1/CIB1/LOXL2/CDH13/KLF4/EGR3/SLIT2
GO:0007045	cell-substrate adherens junction assembly	21/1797	69/16182	1.10756e-05	0.000256704	MMP14/PTPRK/GREM1/LAMA5/TEK/TRIP6/IQGAP1/SDC4/SMAD3/CLASP2/EPHA3/ACTN1/BCL2/S100A10/PTK2B/DMTN/LIMS1/SFRP1/EFNA5/AJUBA/COL16A1
GO:0048041	focal adhesion assembly	21/1797	69/16182	1.10756e-05	0.000256704	MMP14/PTPRK/GREM1/LAMA5/TEK/TRIP6/IQGAP1/SDC4/SMAD3/CLASP2/EPHA3/ACTN1/BCL2/S100A10/PTK2B/DMTN/LIMS1/SFRP1/EFNA5/AJUBA/COL16A1
GO:0061180	mammary gland epithelium development	20/1797	64/16182	1.14908e-05	0.000265179	WNT5A/MSX2/JAK2/PTCH1/FGFR2/RREB1/ETV4/SMO/BRCA2/TGFB1/MGMT/IQGAP3/ZNF703/EPHA2/ID2/ROBO1/CSF1/MSX1/ESR1/GATA3
GO:0007612	learning	32/1797	131/16182	1.23203e-05	0.000283101	NRXN3/TNR/ATP1A2/FGF13/SLC6A1/TANC1/NDRG4/C1QL1/PPP1R1B/SNAP25/NLGN4X/GRM7/SLC12A5/CLDN5/TAC1/SYNJ1/ATP8A1/GRM5/SLC24A2/MEIS2/TH/COMT/CNTN2/HRH2/NTRK2/FOXP2/RGS14/NETO1/BTG2/DRD2/CLN3/KIT
GO:0043542	endothelial cell migration	35/1797	149/16182	1.23842e-05	0.000283355	EMP2/SCARB1/WNT5A/CYP1B1/ID1/HSPB1/GREM1/MYH9/TEK/SPARC/EPHB4/WNT7A/CCBE1/NOV/SH3BGRL3/PTK2B/RAB13/PRCP/TGFB1/EPHA2/SRPX2/ROBO1/CIB1/LOXL2/ATOH8/CDH13/KLF4/FGF18/ZC3H12A/EGR3/APOE/STC1/GATA3/SERPINF1/SLIT2
GO:0008016	regulation of heart contraction	46/1797	218/16182	1.25717e-05	0.00028642	CHGA/ATP1A2/DMD/JAK2/HCN4/THRB/HEY2/CACNA1C/PDE4B/KCND1/GSTO1/TAC1/RGS2/PDE5A/SCN3B/SLC8A1/ITPR2/KCNIP3/RYR1/ADA/TH/CACNG5/CHRM2/SLC1A1/DSG2/KCNJ2/KCNIP4/SNTA1/TGFB2/ITPR3/PKP2/FOXN4/ITPR1/DRD2/ZC3H12A/CACNG2/EPAS1/STC1/KCNJ4/TPM1/DSP/EDN2/KCNJ12/CTGF/IRX5/GJA1
GO:0060348	bone development	39/1797	174/16182	1.32009e-05	0.000299482	COL1A1/TGFB3/MMP14/SULF2/MSX2/INPPL1/GREM1/TEK/FGFR2/SPARC/SP5/FGFR3/COL27A1/DLX5/TGFB1/AXIN2/RUNX2/SERPINH1/BMP2/PDGFC/ZNF385A/RARA/RYR1/MEIS1/FBN1/FREM1/RFLNB/ANO6/TGFBR2/ALPL/RARG/BMP6/FGF18/PLS3/SULF1/MSX1/STC1/CYP26B1/KIT
GO:0071902	positive regulation of protein serine/threonine kinase activity	57/1797	291/16182	1.33119e-05	0.000300725	TGFB3/TENM1/GRM4/WNT5A/CXCR4/FZD8/PAK3/TAOK3/IQGAP1/TGFA/SHC1/KITLG/TP73/IRAK1/ALK/ADRA2C/GNG3/DUSP5/PTK2B/PDE5A/TGFB1/ERBB2/IQGAP3/RASGRP1/ITGA1/CSPG4/CDC6/PSRC1/EGFR/BMP2/PDGFC/PLCE1/NTF3/CIB1/PDGFRB/DRD4/MAP3K6/FZD10/NOD1/ADAM8/C5/SPRY2/FZD5/HSPA2/ADORA2B/AJUBA/FGF18/GRM1/CARD10/GADD45B/MAP4K1/NOX4/GHR/MAP3K5/CARD14/KIT/CEMIP
GO:0031214	biomineral tissue development	31/1797	126/16182	1.43634e-05	0.000323116	COL1A1/TGFB3/MSX2/ACVR2B/GREM1/FGFR2/ACVR2A/SMAD3/FGFR3/PTK2B/TGFB1/AXIN2/PPARA/SLC8A1/BMP2/DDR2/GPNMB/RFLNB/ASPN/ANO6/ALPL/BMP7/SPP1/RSPO2/BMP6/FBN2/FAM83H/WDR72/WNT10B/DMP1/GJA1
GO:0060070	canonical Wnt signaling pathway	57/1797	292/16182	1.47885e-05	0.000331288	COL1A1/NKD1/PTK7/SULF2/WNT5A/ZNRF3/FZD8/DKK3/ISL1/FZD6/PSME1/GREM1/SNAI2/FGF9/YAP1/FGFR2/WNT2B/TCF7L1/WNT7A/SMAD3/EGR1/AMER3/DLX5/IGFBP4/TMEM64/RSPO3/ZNF703/AXIN2/KREMEN1/BMP2/RSPO1/LEF1/KIAA0922/FOXO3/WWTR1/TCF7/WNT9A/SFRP1/FZD10/LATS2/WNT8B/FOLR1/NOG/KREMEN2/RARG/IGFBP2/FZD5/SOST/BAMBI/RSPO2/KLF4/WNT3A/WLS/APOE/FRAT1/GATA3/WNT10B
GO:0051966	regulation of synaptic transmission, glutamatergic	17/1797	50/16182	1.49016e-05	0.00033243	TNR/ATP1A2/GRM4/GRM7/CNR1/GRIK2/PTK2B/GRIK1/GRM5/EGFR/GRM3/NTRK1/ADCYAP1/OXTR/DRD2/GRM8/GRM1
GO:0030111	regulation of Wnt signaling pathway	59/1797	306/16182	1.55396e-05	0.000345224	COL1A1/APCDD1/NKD1/NFATC4/GRB10/SULF2/WNT5A/CXXC4/ZNRF3/DACT2/DKK3/ISL1/FZD6/PSME1/GREM1/SNAI2/FGF9/YAP1/SHISA2/FGFR2/WNT2B/TCF7L1/WNT7A/EGR1/AMER3/DLX5/IGFBP4/TMEM64/RSPO3/ZNF703/AXIN2/NFATC1/KREMEN1/BMP2/RSPO1/LEF1/KIAA0922/FOXO3/NLK/WWTR1/SFRP1/LATS2/FOLR1/NOG/KREMEN2/IGFBP2/SIX3/FZD5/SOST/BAMBI/RSPO2/CITED1/RNF43/WNT3A/WLS/APOE/SULF1/WIF1/WNT10B
GO:0048638	regulation of developmental growth	56/1797	286/16182	1.59693e-05	0.000353305	POU3F2/NKD1/TNR/WWC1/FGF13/DSCAM/WNT5A/FN1/ZFPM2/BARHL2/RUFY3/RIMS1/RIMS2/CPNE6/CRABP2/FGF9/YAP1/HEY2/PTCH1/MAP1B/FGFR2/DIO3/YBX3/TP73/MAPT/FGFR3/STC2/NPY1R/EZR/BCL2/SEMA6D/SMO/KCNK2/PLXNC1/CSF1/LGMN/GDF5/SFRP1/TGFBR2/LATS2/NOG/ACACB/SEMA3B/SPP1/EFNA5/SIX4/DRD2/TNFRSF12A/WNT3A/APOE/FSTL4/TGFBR3/GHR/PLS1/IL7/GJA1
GO:0021700	developmental maturation	48/1797	233/16182	1.60731e-05	0.000354138	NRXN3/PLP1/POU2F2/REC8/NFATC4/HES1/MSX2/C1QL1/GREM1/SLC17A7/RET/AXL/RPS6KA2/FGFR3/NEURL1/IL15/BCL2/AURKA/PTK2B/BRCA2/SEZ6L/RUNX2/ID2/TYMS/BMP2/RAB32/HES5/RYR1/FOXO3/NTN4/RFLNB/CNTN2/KIF14/ANO6/ASCL1/RND1/TGFB2/SIX3/FZD5/NFIA/MMP2/ALDH1A2/EPAS1/GATA3/IRX5/WNT10B/PDE3A/GJA1
GO:0072028	nephron morphogenesis	22/1797	76/16182	1.6773e-05	0.000368044	PBX1/HES1/ADAMTS16/GREM1/LAMA5/LIF/PTCH1/WNT2B/NPNT/BCL2/KLHL3/SMO/TGFB1/BMP2/HES5/PDGFRB/BMP7/NOG/CITED1/SIX4/IRX3/GATA3
GO:0007369	gastrulation	39/1797	176/16182	1.74668e-05	0.000381345	DUSP4/COL5A1/MMP14/WNT5A/LAMB1/ITGA7/COL12A1/FN1/NR4A3/COL4A2/ACVR2B/EXT1/INHBA/CRB2/COL7A1/FGFR2/ACVR2A/ITGA5/SMAD3/CLASP2/COL6A1/DUSP5/TGIF2/EPHA2/LEF1/SFRP1/TGFBR2/BMP7/ATOH8/WNT8B/NOG/KLF4/WNT3A/WLS/MMP2/ITGB5/EYA2/LAMB3/ETS2
GO:0061430	bone trabecula morphogenesis	8/1797	13/16182	1.75216e-05	0.000381345	COL1A1/MSX2/GREM1/PPARGC1B/SFRP1/FBN2/MMP2/WNT10B
GO:0061326	renal tubule development	25/1797	93/16182	1.89766e-05	0.000411339	COL4A1/PBX1/HES1/ADAMTS16/GREM1/LAMA5/LIF/YAP1/PTCH1/WNT2B/PROM1/NPNT/BCL2/KLHL3/SMO/TGFB1/BMP2/HES5/WWTR1/NOG/CITED1/SIX4/IRX3/GATA3/HEYL
GO:0072132	mesenchyme morphogenesis	16/1797	46/16182	1.9099e-05	0.000412324	WNT5A/ISL1/MSX2/SNAI2/ACTA2/SMAD3/HEY1/BMP2/LEF1/TGFBR2/BMP7/NOG/TGFB2/WNT3A/MSX1/HEYL
GO:0002063	chondrocyte development	11/1797	24/16182	1.93386e-05	0.000415819	SULF2/MSX2/COL27A1/AXIN2/RUNX2/SERPINH1/RFLNB/TGFBR2/RARG/FGF18/SULF1
GO:0007270	neuron-neuron synaptic transmission	31/1797	128/16182	2.00936e-05	0.000430325	TNR/ATP1A2/SLC6A1/GRM4/SLC17A7/GRM7/GLRA2/CNR1/TAC1/GRIK2/PTK2B/GRIK1/GRM5/EGFR/SLC6A20/CNTNAP4/TH/DRD4/GABRA1/GRM3/GABRB2/CA2/NTRK1/ADCYAP1/GRID2/HAP1/OXTR/DRD2/GRM8/GRM1/GLRA3
GO:0001656	metanephros development	24/1797	88/16182	2.13133e-05	0.000454627	HES1/GREM1/RET/LIF/YAP1/PTCH1/LAMB2/EGR1/FOXJ1/BCL2/SMO/ID2/ROBO2/CTSH/HES5/WWTR1/PDGFRB/FBN1/BMP7/ID3/CITED1/SIX4/IRX3/GATA3
GO:0050679	positive regulation of epithelial cell proliferation	35/1797	153/16182	2.27165e-05	0.000482637	WNT5A/LAMB1/ID1/HTRA1/NR4A3/B4GALT1/FGF9/TEK/FGFR2/PPP1R16B/WNT7A/RREB1/TGFA/LAMC1/DLX5/SMO/TGFB1/ERBB2/IQGAP3/ZNF703/DLX6/EGFR/BMP2/CCL2/SFRP1/CDH13/NOG/CYBA/FOXP2/BMP6/STOX1/F3/WNT3A/EGR3/EGFL7
GO:0001709	cell fate determination	15/1797	42/16182	2.41616e-05	0.000511309	HES1/EBF2/ISL1/DSCAML1/BARHL2/FEZF2/PTCH1/NOTCH2/HES5/ASCL1/POU6F2/KLF4/GATA3/CYP26B1/LBX1
GO:0034762	regulation of transmembrane transport	71/1797	394/16182	2.46891e-05	0.000520415	SCN3A/ATP1A2/KCNG1/RASGRF1/KCNMA1/NALCN/DMD/VAMP2/HCN4/ANK3/CACNA1C/STOM/SHISA9/KCNB1/SLC9A3R1/SCN2A/PDE4B/KCND1/GSTO1/BCL2/WDR1/KCNH3/WNK3/PTK2B/KCNH5/TGFB1/SCN3B/SLC8A1/PCSK9/ACTN4/KCNIP3/KCNF1/KCNAB1/SCN9A/CACNG5/FGF14/DRD4/TMEM109/OPRM1/ANO6/JPH1/KCNJ2/KCNH4/CA2/KCNIP4/SNTA1/CACNA1I/CYBA/LYN/CLIC1/AHNAK/HSPA2/PPARGC1A/TRPC6/HAP1/STAC/KCNJ3/KCNC2/DRD2/WNT3A/KCNJ10/CACNG2/PTPN3/KCNJ4/KCNN2/CLIC…
GO:0060389	pathway-restricted SMAD protein phosphorylation	19/1797	62/16182	2.57746e-05	0.000541165	LDLRAD4/TGFB3/BMP3/GREM1/INHBA/ACVR2A/SMAD6/PMEPA1/BMP1/TGFB1/BMP2/GDF5/TGFBR2/BMP7/NOG/INHBB/TGFB2/BMP6/TGFBR3
GO:0072089	stem cell proliferation	27/1797	106/16182	2.59007e-05	0.000541688	FGF13/WNT5A/LTBP3/ZNRF3/NEUROD4/TRIM71/ZFP36L1/SNAI2/YAP1/FGFR2/WNT2B/KITLG/NES/SMO/TGFB1/RUNX1/CTNNA1/TEAD3/LEF1/DMRTA2/DCT/ASCL1/SIX3/RNF43/DRD2/WNT3A/WNT10B
GO:0007162	negative regulation of cell adhesion	44/1797	211/16182	2.61125e-05	0.000543128	COL1A1/LGALS1/MMP14/TNR/GBP1/LGALS3/DSCAM/CYP1B1/DACT2/TGFBI/PODXL/PIK3R1/JAM2/JAK2/SNAI2/PRKG1/ADAM22/SWAP70/GCNT2/CD164/CLASP2/FOXJ1/DMTN/PDE5A/ZC3H8/PRKCD/TGFB1/ERBB2/ZNF703/PPARA/ACTN4/PAWR/BMP2/SERPINE1/KIAA0922/BTN2A2/CDH13/TNC/RND1/IRF1/IL4R/EFNA5/KLF4/GNRH1
GO:0021782	glial cell development	22/1797	78/16182	2.62738e-05	0.000543128	POU3F2/PLP1/GFAP/VIM/PHGDH/ADAM22/CLU/LAMB2/SMO/TGFB1/TSPAN2/MXRA8/GSTP1/ID2/EGFR/HES5/CNTN2/CD9/ASCL1/LYN/KCNJ10/MYRF
GO:0030510	regulation of BMP signaling pathway	22/1797	78/16182	2.62738e-05	0.000543128	PCSK6/WNT5A/HES1/HTRA1/MSX2/VWC2L/GREM1/CRB2/ACVR2A/SMAD6/VWC2/HES5/FBN1/GDF5/CHRDL1/SFRP1/NOG/SOST/GREM2/RBPMS2/SULF1/MSX1
GO:0034765	regulation of ion transmembrane transport	69/1797	381/16182	2.70964e-05	0.000557978	SCN3A/ATP1A2/KCNG1/RASGRF1/KCNMA1/NALCN/DMD/VAMP2/HCN4/ANK3/CACNA1C/STOM/SHISA9/KCNB1/SLC9A3R1/SCN2A/PDE4B/KCND1/GSTO1/WDR1/KCNH3/WNK3/PTK2B/KCNH5/TGFB1/SCN3B/SLC8A1/PCSK9/ACTN4/KCNIP3/KCNF1/KCNAB1/SCN9A/CACNG5/FGF14/DRD4/TMEM109/OPRM1/ANO6/JPH1/KCNJ2/KCNH4/KCNIP4/SNTA1/CACNA1I/CYBA/LYN/CLIC1/AHNAK/HSPA2/PPARGC1A/TRPC6/HAP1/STAC/KCNJ3/KCNC2/DRD2/WNT3A/KCNJ10/CACNG2/PTPN3/KCNJ4/KCNN2/CLIC6/KCNJ12/…
GO:0019932	second-messenger-mediated signaling	47/1797	232/16182	3.0702e-05	0.000629802	NFATC4/ATP1A2/GBP1/CXCR4/PDE2A/SPHK1/RIMS2/DMD/RAPGEF4/RCAN1/PRKG1/CACNA1C/SLC9A3R1/NPR3/VCAM1/GSTO1/PTK2B/DMTN/RGS2/NFATC1/SLC8A1/ITPR2/MCTP1/EGFR/PCLO/PLCE1/GUCY1A3/ADA/CIB1/ADCY2/NTRK2/JPH1/CDH13/P2RX5/ADCYAP1/PEX5L/ITPR3/CD8A/ITPR1/HAP1/LMCD1/KCNC2/APOE/EDN2/PTGFR/PDE3A/NDNF
GO:0048103	somatic stem cell division	10/1797	21/16182	3.08749e-05	0.000630183	ZFP36L2/FGF13/FGFR2/WNT7A/TEAD3/LEF1/DCT/TGFB2/WNT3A/KIT
GO:0060037	pharyngeal system development	11/1797	25/16182	3.10737e-05	0.000630183	HES1/ISL1/RIPPLY3/PTCH1/ECE1/BMP7/FOLR1/NOG/TGFB2/SIX4/GATA3
GO:0061037	negative regulation of cartilage development	11/1797	25/16182	3.10737e-05	0.000630183	GREM1/ADAMTS12/SNAI2/RARA/RFLNB/GDF5/WNT9A/NOG/RARG/TGFB2/EFEMP1
GO:0090066	regulation of anatomical structure size	80/1797	461/16182	3.13019e-05	0.000632416	CHGA/MSN/TNR/ATP1A2/TENM1/FGF13/DSCAM/WNT5A/NEFL/KCNMA1/FN1/GSN/PAK3/BARHL2/RUFY3/RET/CRABP2/CDC42EP1/ARHGAP42/PRKG1/MAP1B/SWAP70/WNT7A/SLC9A3R1/ACTA2/SPIRE1/MAPT/VAV3/MAGEL2/ECE1/EZR/IQGAP2/KIRREL/ADRA2C/WDR1/SH3BGRL3/SEMA6D/PTK2B/DMTN/RGS2/PRKCD/WIPF1/F2RL1/IQGAP3/ITGA1/SLC8A1/EGFR/CPS1/PLXNC1/GUCY1A3/CNTN2/HRH2/ANO6/VASP/SLC12A7/ADCYAP1/SEMA3B/RARG/SPP1/SCPEP1/EFNA5/LMOD1/ADORA2B/SMTNL1/OXTR/S…
GO:0051271	negative regulation of cellular component movement	49/1797	246/16182	3.33775e-05	0.0006693	LDLRAD4/WNT5A/SPOCK3/CYP1B1/NDRG4/TIMP1/PTPRK/GREM1/DACH1/IGFBP5/IFITM1/SLC9A3R1/CLASP2/ACTN1/NOV/BCL2/SEMA6D/TMEFF2/VCL/TGFB1/GSTP1/ACTN4/ROBO1/CTNNA1/SERPINE1/PTPRR/ADA/CCL2/SFRP1/C5/NOG/SEMA3B/CYGB/PKP2/PADI2/PPARGC1A/KLF4/DRD2/GNRH1/WNT3A/APOE/SULF1/STC1/TGFBR3/TPM1/RRAS/GATA3/SERPINF1/SLIT2
GO:0060047	heart contraction	49/1797	246/16182	3.33775e-05	0.0006693	CHGA/ATP1A2/DMD/JAK2/HCN4/THRB/RPS6KA2/SGCD/HEY2/CACNA1C/PDE4B/KCND1/GSTO1/TAC1/RGS2/PDE5A/SCN3B/SLC8A1/ITPR2/KCNIP3/RYR1/ADA/TH/CACNG5/CHRM2/SLC1A1/DSG2/KCNJ2/KCNIP4/SNTA1/TGFB2/ITPR3/PKP2/TCAP/FOXN4/ITPR1/DRD2/ZC3H12A/CACNG2/EPAS1/STC1/KCNJ4/TPM1/DSP/EDN2/KCNJ12/CTGF/IRX5/GJA1
GO:0003279	cardiac septum development	25/1797	96/16182	3.41082e-05	0.000681401	HEG1/PTK7/WNT5A/HES1/ZFPM2/ISL1/MSX2/HEY2/FGFR2/SMAD6/NOTCH2/PARVA/FGFRL1/SMO/LTBP1/ID2/HEY1/RARA/TGFBR2/BMP7/NOG/TGFB2/TGFBR3/GATA3/HEYL
GO:0060324	face development	16/1797	48/16182	3.49989e-05	0.000696596	COL1A1/TGFB3/CSRNP1/WNT5A/CLDN5/DLX5/TGFB1/RARA/LEF1/NOG/RARG/TGFB2/MMP2/ALDH1A2/MSX1/RRAS
GO:0090183	regulation of kidney development	17/1797	53/16182	3.53272e-05	0.000700526	GREM1/RET/LIF/YAP1/WNT2B/PROM1/EGR1/SMO/TGFB1/WWTR1/PDGFRB/BMP7/NOG/CITED1/SIX4/GATA3/LIN28A
GO:0030879	mammary gland development	30/1797	126/16182	3.84104e-05	0.000758854	TGFB3/WNT5A/MSX2/JAK2/APRT/B4GALT1/IGFBP5/PTCH1/FGFR2/RREB1/NEURL1/ETV4/SMO/BRCA2/TGFB1/MGMT/IQGAP3/ZNF703/EPHA2/ID2/ROBO1/CSF1/LEF1/HK2/TGFBR2/OXTR/WNT3A/MSX1/ESR1/GATA3
GO:0072080	nephron tubule development	24/1797	91/16182	3.8881e-05	0.000765328	PBX1/HES1/ADAMTS16/GREM1/LAMA5/LIF/YAP1/PTCH1/WNT2B/PROM1/NPNT/BCL2/KLHL3/SMO/TGFB1/BMP2/HES5/WWTR1/NOG/CITED1/SIX4/IRX3/GATA3/HEYL
GO:0042326	negative regulation of phosphorylation	73/1797	414/16182	4.02319e-05	0.000789016	LDLRAD4/LRRTM3/DNAJC15/DUSP4/GBP1/GRB10/CAMK2N1/PKIA/TRIB2/HSPB1/TAOK3/PPP1R1B/GREM1/DMD/LIF/INHBA/SOCS3/LRRTM1/TNIP1/SLC9A3R1/RGS4/CBFA2T3/TP73/RPS6KA6/SMAD6/EZR/KIRREL/INSM1/DUSP5/PMEPA1/DMTN/RGS2/PID1/PRKCD/F2RL1/TGFB1/GSTP1/DUSP8/NDRG2/PPARA/CTDSP1/CISH/SAMSN1/DUSP14/PTK6/PTPRR/NTF3/CIB1/WWTR1/ASPN/SFRP1/BMP7/LATS2/TIMP3/BGN/SPRY2/NOG/LYN/PRR5L/FLRT2/PPARGC1A/RGS14/KLF4/AJUBA/ZC3H12A/APOE/CDK…
GO:0050920	regulation of chemotaxis	38/1797	176/16182	4.09142e-05	0.000799469	DSCAM/WNT5A/CXCR4/HSPB1/FEZF2/GREM1/CALR/SWAP70/SMAD3/NOV/SEMA6D/PTK2B/F2RL1/TGFB1/GSTP1/ROBO2/ROBO1/PLXNC1/SERPINE1/CSF1/NTF3/PDGFRB/CCL2/ANO6/CDH13/C5/LYN/SEMA3B/RARRES2/PADI2/FGF18/F3/WNT3A/F7/CXCL14/EDN2/PLA2G7/SLIT2
GO:0090100	positive regulation of transmembrane receptor protein serine/threonine kinase signaling pathway	25/1797	97/16182	4.11687e-05	0.000801517	TGFB3/HES1/BMP3/MSX2/ACVR2B/INHBA/CRB2/FGF9/TGFB1I1/ACVR2A/NPNT/BMP1/TGFB1/BMP2/HES5/GDF5/BMP7/INHBB/TGFB2/BMP6/CITED1/CDKN2B/SULF1/MSX1/TGFBR3
GO:0033628	regulation of cell adhesion mediated by integrin	14/1797	39/16182	4.21162e-05	0.000816993	CYP1B1/ADAM9/PODXL/SNAI2/RET/SWAP70/EPHA2/PIEZO1/SERPINE1/ADA/CIB1/PLAU/LYN/TGFB2
GO:0060325	face morphogenesis	12/1797	30/16182	4.30416e-05	0.00083193	COL1A1/TGFB3/CSRNP1/CLDN5/DLX5/TGFB1/LEF1/NOG/TGFB2/MMP2/MSX1/RRAS
GO:0048771	tissue remodeling	32/1797	139/16182	4.38663e-05	0.000844821	TGFB3/MMP14/TNFRSF11B/ACVR2B/GREM1/LIF/B4GALT1/AXL/IGFBP5/PPARGC1B/NOTCH2/IL15/PTK2B/TGFB1/TMEM64/RSPO3/EPHA2/CSPG4/EGFR/CST3/SFRP1/CA2/ADAM8/BGN/SPP1/TGFB2/MC4R/INPP5D/EPAS1/NOX4/IL7/GJA1
GO:0050806	positive regulation of synaptic transmission	27/1797	109/16182	4.41155e-05	0.000846576	LGI1/TNR/RIMS1/RIMS2/VAMP2/GFAP/SNAP25/LRRTM1/WNT7A/TAC1/GRIK2/PTK2B/SLC24A2/EGFR/DRD4/CCL2/NTRK2/CA2/NTRK1/ADCYAP1/ITPR3/NMU/HAP1/RGS14/NETO1/OXTR/DRD2
GO:0050680	negative regulation of epithelial cell proliferation	28/1797	115/16182	4.48417e-05	0.000857437	CTSV/WNT5A/PTPRK/SNAI2/PTCH1/FGFR2/SPARC/KLF9/ETV4/BRCA2/TGFB1/ROBO1/IFT57/GDF5/SFRP1/ATOH8/TGFB2/NFIB/APOE/CDKN2B/SULF1/TGFBR3/GATA3/SERPINF1/WNT10B/LIMS2/CD109/GJA1
GO:0003015	heart process	49/1797	249/16182	4.62139e-05	0.000878492	CHGA/ATP1A2/DMD/JAK2/HCN4/THRB/RPS6KA2/SGCD/HEY2/CACNA1C/PDE4B/KCND1/GSTO1/TAC1/RGS2/PDE5A/SCN3B/SLC8A1/ITPR2/KCNIP3/RYR1/ADA/TH/CACNG5/CHRM2/SLC1A1/DSG2/KCNJ2/KCNIP4/SNTA1/TGFB2/ITPR3/PKP2/TCAP/FOXN4/ITPR1/DRD2/ZC3H12A/CACNG2/EPAS1/STC1/KCNJ4/TPM1/DSP/EDN2/KCNJ12/CTGF/IRX5/GJA1
GO:0001706	endoderm formation	17/1797	54/16182	4.6271e-05	0.000878492	DUSP4/COL5A1/MMP14/LAMB1/ITGA7/COL12A1/FN1/COL4A2/INHBA/COL7A1/ITGA5/COL6A1/DUSP5/NOG/MMP2/ITGB5/LAMB3
GO:0071385	cellular response to glucocorticoid stimulus	16/1797	49/16182	4.66535e-05	0.000882625	ZFP36L2/FBXO32/ISL1/ZFP36L1/KLF9/SSTR2/ZFP36/TGFB1/GSTP1/HEY1/EGFR/FOXO3/CCL2/ADCYAP1/STC1/SERPINF1
GO:0007411	axon guidance	44/1797	216/16182	4.72762e-05	0.000891257	ETV1/CHL1/NRXN3/CNTN4/LGI1/TNR/DSCAM/WNT5A/NR4A3/ISL1/FEZF2/EXT1/SLIT1/ANK3/UNC5A/LAMB2/SLIT3/ANOS1/EZR/DLX5/ETV4/SEMA6D/ERBB2/ROBO2/ROBO1/B3GNT2/PLXNC1/NTN4/CNTN2/VASP/BMP7/NTRK1/NOG/POU4F2/SEMA3B/TGFB2/SPON2/FLRT2/EFNA5/NFIB/WNT3A/LMX1A/GATA3/SLIT2
GO:0033598	mammary gland epithelial cell proliferation	11/1797	26/16182	4.84701e-05	0.000901073	WNT5A/RREB1/ETV4/BRCA2/IQGAP3/ZNF703/EPHA2/ID2/ROBO1/ESR1/GATA3
GO:0044319	wound healing, spreading of cells	11/1797	26/16182	4.84701e-05	0.000901073	COL5A1/GSN/MSX2/RHOC/FLNA/WNT7A/RREB1/ITGA5/CLASP2/TMEFF2/AJUBA
GO:0045746	negative regulation of Notch signaling pathway	11/1797	26/16182	4.84701e-05	0.000901073	DLX1/DLX2/MMP14/DLK1/HEY2/NEURL1/HEY1/BMP7/LFNG/C8orf4/EGFL7
GO:0090505	epiboly involved in wound healing	11/1797	26/16182	4.84701e-05	0.000901073	COL5A1/GSN/MSX2/RHOC/FLNA/WNT7A/RREB1/ITGA5/CLASP2/TMEFF2/AJUBA
GO:0022602	ovulation cycle process	22/1797	81/16182	4.96607e-05	0.000919566	VGF/TGFB3/MMP14/INHBA/SLIT3/KITLG/BCL2/ROBO2/CTNNA1/FOXO3/NRIP1/ADCYAP1/INHBB/TGFB2/ADAMTS1/LFNG/IMMP2L/GNRH1/ICAM1/ESR1/SLIT2/KIT
GO:2000027	regulation of organ morphogenesis	48/1797	243/16182	4.98084e-05	0.000919566	NKD1/PTK7/SULF2/WNT5A/CELSR1/HES1/ZNRF3/TNFRSF11B/ISL1/FZD6/PSME1/GREM1/SNAI2/LIF/B4GALT1/FGFR2/WNT2B/BCL2/GPC4/ETV4/SMO/TGFB1/RSPO3/DMRT3/RUNX2/BMP2/CSF1/NTN4/ASPN/SFRP1/TGFBR2/BMP7/NOG/TGFB2/FOXP2/FZD5/RSPO2/CITED1/SIX4/STOX1/NFIB/WNT3A/SULF1/MSX1/ESR1/GATA3/DMP1/LIMS2
GO:0097485	neuron projection guidance	44/1797	217/16182	5.30471e-05	0.000975995	ETV1/CHL1/NRXN3/CNTN4/LGI1/TNR/DSCAM/WNT5A/NR4A3/ISL1/FEZF2/EXT1/SLIT1/ANK3/UNC5A/LAMB2/SLIT3/ANOS1/EZR/DLX5/ETV4/SEMA6D/ERBB2/ROBO2/ROBO1/B3GNT2/PLXNC1/NTN4/CNTN2/VASP/BMP7/NTRK1/NOG/POU4F2/SEMA3B/TGFB2/SPON2/FLRT2/EFNA5/NFIB/WNT3A/LMX1A/GATA3/SLIT2
GO:0006029	proteoglycan metabolic process	23/1797	87/16182	5.37064e-05	0.00098474	HS3ST3B1/SULF2/SPOCK3/CHST15/HS6ST2/SPOCK2/ADAMTS12/EXT1/GAL3ST4/B3GAT2/CSPG4/HS6ST3/BMP2/CHST14/BGN/CHST7/HS3ST5/CHST8/SULF1/IDUA/EXTL1/NDNF/HPSE
GO:0006874	cellular calcium ion homeostasis	66/1797	368/16182	5.46767e-05	0.000999109	ATP1A2/PRKCB/CXCR4/RIC3/CALB2/SCGN/CNGB1/DMD/JAK2/ANXA6/S1PR3/CACNA1C/CALR/SWAP70/HTR2C/HSP90B1/SLC25A27/SMAD3/STC2/GSTO1/BCL2/TAC1/GNG3/GRIK2/PTK2B/F2RL1/TGFB1/TMEM64/SLC8A1/ITPR2/SLC24A2/PLCE1/RYR1/DRD4/CCL2/JPH1/GPR12/CYBA/LYN/P2RX5/ADCYAP1/ITPR3/PTGER3/TRPC6/ITPR1/SLC35G1/HAP1/OXTR/PDE6B/TRPC4/DRD2/APOE/GRM1/PDE6A/GALR1/STC1/SLC8B1/EPHX2/ESR1/EDN2/XK/PTGFR/CLN3/GIPR/GJA1/CEMIP
GO:0050817	coagulation	63/1797	347/16182	5.52244e-05	0.00100569	A2M/COL1A1/PRKCB/PLAT/GNG2/SCUBE1/HSPB1/ZFPM2/PIK3R1/FZD6/TLN1/JAK2/F5/MYH9/DOCK1/AXL/PRKG1/FLNA/ANXA5/VAV3/EHD2/ADRA2C/CSRP1/PRKACB/DMTN/VCL/PRCP/PRKCD/F2RL1/DGKB/ITPR2/MAFK/RHOG/PDGFC/SERPINE1/PLAU/MYL9/CD9/ANO6/COL1A2/IRF1/DGKK/LYN/P2RX5/HS3ST5/DGKH/CLIC1/PROCR/DGKA/ITPR3/TRPC6/ITPR1/PLSCR1/F3/WNT3A/APOE/F7/PLAUR/TEC/GATA3/TFPI2/HPSE/PDPN
GO:0043200	response to amino acid	24/1797	93/16182	5.69319e-05	0.00103327	COL1A1/COL4A1/GLRA2/NEURL1/CPEB3/COL6A1/GSTP1/EGFR/PDGFC/SH3BP4/CPS1/CCL2/NTRK2/COL1A2/CYBA/LYN/PPARGC1A/MMP2/F7/ICAM1/CTGF/GLRA3/SST/COL16A1
GO:0070373	negative regulation of ERK1 and ERK2 cascade	17/1797	55/16182	6.01062e-05	0.00108456	DUSP4/GBP1/LIF/TNIP1/SLC9A3R1/RPS6KA6/EZR/GSTP1/NDRG2/PTPRR/TIMP3/SPRY2/LYN/RGS14/KLF4/NLRP12/ATF3
GO:0007599	hemostasis	63/1797	348/16182	6.02871e-05	0.00108456	A2M/COL1A1/PRKCB/PLAT/GNG2/SCUBE1/HSPB1/ZFPM2/PIK3R1/FZD6/TLN1/JAK2/F5/MYH9/DOCK1/AXL/PRKG1/FLNA/ANXA5/VAV3/EHD2/ADRA2C/CSRP1/PRKACB/DMTN/VCL/PRCP/PRKCD/F2RL1/DGKB/ITPR2/MAFK/RHOG/PDGFC/ZNF385A/SERPINE1/PLAU/MYL9/CD9/ANO6/COL1A2/IRF1/DGKK/LYN/P2RX5/DGKH/CLIC1/PROCR/DGKA/ITPR3/TRPC6/ITPR1/PLSCR1/F3/WNT3A/APOE/F7/PLAUR/TEC/GATA3/TFPI2/HPSE/PDPN
GO:0043524	negative regulation of neuron apoptotic process	31/1797	135/16182	6.03658e-05	0.00108456	DLX1/CHL1/TGFB3/NEFL/NR4A3/ISL1/JAK2/AXL/TP73/SNCB/NES/BCL2/GRIK2/VSTM2L/PTK2B/NTF3/LGMN/GDF5/CCL2/KIF14/NTRK2/GABRB2/ADAM8/NTRK1/PPARGC1A/CITED1/SIX4/BTG2/APOE/NDNF/CLN3
GO:1903524	positive regulation of blood circulation	22/1797	82/16182	6.08401e-05	0.00108581	CHGA/HEY2/ADRA2C/RGS2/F2RL1/SCN3B/EGFR/CPS1/ADA/SLC1A1/HRH2/ADCYAP1/TGFB2/SCPEP1/SMTNL1/OXTR/ICAM1/EPHX2/TPM1/EDN2/CTGF/GJA1
GO:0016049	cell growth	81/1797	477/16182	6.0841e-05	0.00108581	CRYAB/IGFBP7/TGFB3/LGI1/MMP14/TNR/FGF13/DSCAM/WNT5A/PDLIM5/NDRG4/SPHK1/FN1/HTRA1/BARHL2/RUFY3/RIMS1/RIMS2/GREM1/DCLK1/CPNE6/ENO1/CRABP2/INHBA/IGFBP5/SLIT1/DNPH1/MAP1B/IQGAP1/LAMB2/ENOX2/SMAD3/SLIT3/NOV/MAPT/NOTCH2/BCL2/AURKA/SEMA6D/PTK2B/IGFBP4/VCL/EMP3/TGFB1/ERBB2/TMC8/CISH/TYMS/PSRC1/EGFR/SH3BP4/PLXNC1/PLCE1/LEF1/CIB1/KIF14/SFRP1/TGFBR2/CYBA/POU4F2/FBLN5/SEMA3B/EMX1/RARG/SPP1/TGFB2/IGFBP2/EMP1/…
GO:0050770	regulation of axonogenesis	35/1797	160/16182	6.1096e-05	0.00108674	POU3F2/TNR/FGF13/DSCAM/WNT5A/NEFL/FN1/BARHL2/RUFY3/FEZF2/RET/CRABP2/LINGO1/SLIT1/MAP1B/WNT7A/SLIT3/MAPT/SEMA6D/ROBO2/ROBO1/PLXNC1/CNTN2/NTRK2/SEMA3B/SPP1/EFNA5/SSH3/TNFRSF12A/WNT3A/APOE/FSTL4/OMG/XK/SLIT2
GO:0046777	protein autophosphorylation	45/1797	225/16182	6.20046e-05	0.00109925	GRK5/TAOK3/GREM1/JAK2/MAPK15/TEK/FGFR2/IQGAP1/NEK6/DCX/EPHB4/PEAK1/IRAK1/CAMK2A/FGFR3/ALK/AURKA/WNK3/PTK2B/ERBB2/TOM1L1/AURKB/EGFR/PDGFC/DDR2/PTK6/NEK2/NLK/PDGFRB/MELK/NTRK2/PIM1/PRKG2/CHEK2/NTRK1/LYN/FGFR4/NLRP12/MAP4K1/SRMS/TEC/SIK1/VRK2/KIT/MYO3A
GO:0003401	axis elongation	12/1797	31/16182	6.31609e-05	0.00111605	NKD1/PTK7/WNT5A/YAP1/FGFR2/TGFB1/SFRP1/TNC/SPRY2/SIX4/WNT3A/ESR1
GO:0010959	regulation of metal ion transport	57/1797	307/16182	6.51551e-05	0.0011475	ATP1A2/LGALS3/KCNG1/NKAIN2/DMD/VAMP2/ANK3/CACNA1C/STOM/SLC9A3R1/PDE4B/CAMK2A/STC2/GSTO1/BCL2/WNK3/PTK2B/B2M/TGFB1/SCN3B/SLC8A1/PCSK9/ACTN4/KCNIP3/KCNAB1/PDGFRB/FGF14/DRD4/CCL2/ANO6/JPH1/MYLK/KCNJ2/KCNIP4/SNTA1/CYBA/LYN/P2RX5/ADCYAP1/AHNAK/HSPA2/PKP2/TRPC6/HAP1/STAC/KCNC2/DRD2/WNT3A/ICAM1/PTPN3/STC1/TSPO/KCNN2/PACSIN3/SIK1/GJA1/CEMIP
GO:0018108	peptidyl-tyrosine phosphorylation	64/1797	356/16182	6.55222e-05	0.00115018	HES1/ISL1/TNFRSF1A/GREM1/JAK2/RET/LIF/SOCS3/FGF3/AXL/FGF9/WEE1/TEK/FGFR2/IQGAP1/EPHB4/TGFA/SHC1/ITGA5/EPHA3/PEAK1/KITLG/FGFR3/ALK/NEURL1/IL15/ADRA2C/PTK2B/DMTN/PRKCD/TGFB1/ERBB2/EPHA2/CSPG4/SAMSN1/EGFR/PDGFC/DDR2/PTK6/HES5/NTF3/PDGFRB/MELK/NTRK2/SFRP1/IL11/EPHA6/NRG2/EHD4/NTRK1/LYN/FGFR4/EFEMP1/EFNA5/CD44/HPX/FGF18/IL3RA/WNT3A/ICAM1/SRMS/GHR/TEC/KIT
GO:0042391	regulation of membrane potential	62/1797	342/16182	6.59321e-05	0.0011536	SCN3A/GJD2/ATP1A2/KCNMA1/CELF4/RIMS1/CNGB1/RIMS2/NALCN/DMD/SLC17A7/HCN4/NLGN4X/ANK3/CACNA1C/KCNB1/WNT7A/SCN2A/SLC25A27/KCNK9/MYH14/CNR1/CHRNA4/BCL2/TAC1/WDR1/GRIK2/KCNH3/PTK2B/B2M/KCNH5/PID1/SCN3B/KCNK2/UCP2/SLC8A1/SCN9A/FGF14/IFI6/DRD4/OPRM1/DSG2/KCNJ2/KCNH4/SNTA1/CACNA1I/ADCYAP1/CLIC1/GRID2/PKP2/NETO1/STOX1/KCNJ10/CACNG2/PTPN3/SLC8B1/TSPO/DSP/CLN3/CATSPER2/SLC34A1/GJA1
GO:0035313	wound healing, spreading of epidermal cells	8/1797	15/16182	7.13443e-05	0.00124423	COL5A1/GSN/MSX2/WNT7A/RREB1/ITGA5/CLASP2/AJUBA
GO:0007596	blood coagulation	62/1797	343/16182	7.19546e-05	0.0012508	A2M/COL1A1/PRKCB/PLAT/GNG2/SCUBE1/HSPB1/ZFPM2/PIK3R1/FZD6/TLN1/JAK2/F5/MYH9/DOCK1/AXL/PRKG1/FLNA/ANXA5/VAV3/EHD2/ADRA2C/CSRP1/PRKACB/DMTN/VCL/PRCP/PRKCD/F2RL1/DGKB/ITPR2/MAFK/RHOG/PDGFC/SERPINE1/PLAU/MYL9/CD9/ANO6/COL1A2/IRF1/DGKK/LYN/P2RX5/DGKH/CLIC1/PROCR/DGKA/ITPR3/TRPC6/ITPR1/PLSCR1/F3/WNT3A/APOE/F7/PLAUR/TEC/GATA3/TFPI2/HPSE/PDPN
GO:0002576	platelet degranulation	26/1797	106/16182	7.24327e-05	0.00125503	A2M/TGFB3/TIMP1/FN1/LGALS3BP/TLN1/F5/FLNA/CLU/SPARC/ACTN1/WDR1/DMTN/VCL/TGFB1/ACTN4/SERPINE1/ABCC4/CD9/PHACTR2/TIMP3/LYN/RARRES2/TGFB2/ISLR/SELENOP
GO:0044706	multi-multicellular organism process	41/1797	200/16182	7.26866e-05	0.00125519	IGFBP7/CTSV/TGFB3/EMP2/TIMP1/LIF/B4GALT1/IGFBP5/ACVR2A/CNR1/STC2/HPGD/PTGIS/BCL2/TAC1/ADRA2C/TGFB1/PAPPA/UCP2/CST3/APOL2/RARA/TEAD3/COMT/CCL2/DSG2/TGFBR2/ADCYAP1/SPP1/IGFBP2/PLA2G4C/MMP7/OXTR/GNRH1/MMP2/STC1/OVGP1/ESR1/PTGFR/SLC38A3/COL16A1
GO:0001508	action potential	28/1797	118/16182	7.31956e-05	0.00125519	SCN3A/GJD2/ATP1A2/NALCN/DMD/HCN4/ANK3/CACNA1C/KCNB1/SCN2A/MYH14/CNR1/CHRNA4/TAC1/GRIK2/SCN3B/SLC8A1/SCN9A/DSG2/KCNJ2/SNTA1/CACNA1I/PKP2/PTPN3/DSP/CLN3/CATSPER2/GJA1
GO:0007568	aging	51/1797	267/16182	7.34134e-05	0.00125519	CRYAB/CTSV/TGFB3/LITAF/TIMP1/IGFBP5/CALR/LMNA/NEK6/CAT/IRAK1/SLC32A1/CNR1/VCAM1/IL15/BCL2/PRKCD/BRCA2/TGFB1/LIMS1/UCP2/ID2/TYMS/AURKB/PAWR/CTNNA1/SERPINE1/FOXO3/ADA/CTSC/TH/CCL2/LOXL2/BCL2L12/TGFBR2/CHEK2/NTRK1/NQO1/DDC/IGFBP2/PPARGC1A/INPP5D/TRPC6/MMP7/PAX5/GNRH1/ICAM1/TSPO/NOX4/CTGF/SERPINF1
GO:0048662	negative regulation of smooth muscle cell proliferation	13/1797	36/16182	7.35096e-05	0.00125519	TGFB3/NDRG4/IGFBP5/OGN/NPR3/IL15/GSTP1/NDRG2/COMT/CNN1/PPARGC1A/KLF4/TPM1
GO:0090504	epiboly	11/1797	27/16182	7.36142e-05	0.00125519	COL5A1/GSN/MSX2/RHOC/FLNA/WNT7A/RREB1/ITGA5/CLASP2/TMEFF2/AJUBA
GO:0001933	negative regulation of protein phosphorylation	67/1797	379/16182	7.58541e-05	0.00128928	LDLRAD4/LRRTM3/DUSP4/GBP1/CAMK2N1/PKIA/TRIB2/HSPB1/TAOK3/PPP1R1B/GREM1/DMD/LIF/SOCS3/LRRTM1/TNIP1/SLC9A3R1/RGS4/TP73/RPS6KA6/SMAD6/EZR/KIRREL/INSM1/DUSP5/PMEPA1/DMTN/RGS2/PID1/PRKCD/F2RL1/TGFB1/GSTP1/DUSP8/NDRG2/CTDSP1/CISH/SAMSN1/DUSP14/PTK6/PTPRR/NTF3/CIB1/WWTR1/ASPN/SFRP1/BMP7/LATS2/TIMP3/BGN/SPRY2/NOG/LYN/PRR5L/FLRT2/PPARGC1A/RGS14/KLF4/ZC3H12A/APOE/CDKN2B/GADD45B/NLRP12/SLIT2/PPP1R1C/ATF3/CD…
GO:0006940	regulation of smooth muscle contraction	17/1797	56/16182	7.74639e-05	0.00130825	ATP1A2/SPHK1/ARHGAP42/PRKG1/NPNT/TACR1/ADRA2C/RGS2/PLCE1/GUCY1A3/ADA/CHRM2/CNN1/NMU/ADORA2B/OXTR/EDN2
GO:0061005	cell differentiation involved in kidney development	17/1797	56/16182	7.74639e-05	0.00130825	HES1/PODXL/GREM1/LIF/YAP1/PTCH1/IQGAP1/MYO1E/PROM1/LAMB2/ACTA2/FOXJ1/SMO/WWTR1/CITED1/NPHS1/GATA3
GO:0018212	peptidyl-tyrosine modification	64/1797	358/16182	7.77033e-05	0.00130825	HES1/ISL1/TNFRSF1A/GREM1/JAK2/RET/LIF/SOCS3/FGF3/AXL/FGF9/WEE1/TEK/FGFR2/IQGAP1/EPHB4/TGFA/SHC1/ITGA5/EPHA3/PEAK1/KITLG/FGFR3/ALK/NEURL1/IL15/ADRA2C/PTK2B/DMTN/PRKCD/TGFB1/ERBB2/EPHA2/CSPG4/SAMSN1/EGFR/PDGFC/DDR2/PTK6/HES5/NTF3/PDGFRB/MELK/NTRK2/SFRP1/IL11/EPHA6/NRG2/EHD4/NTRK1/LYN/FGFR4/EFEMP1/EFNA5/CD44/HPX/FGF18/IL3RA/WNT3A/ICAM1/SRMS/GHR/TEC/KIT
GO:0001954	positive regulation of cell-matrix adhesion	14/1797	41/16182	7.94323e-05	0.00133317	EMP2/TEK/IQGAP1/SDC4/SMAD3/NINJ1/S100A10/PTK2B/LIMS1/CSF1/CIB1/SFRP1/CDH13/COL16A1
GO:0045600	positive regulation of fat cell differentiation	16/1797	51/16182	8.05847e-05	0.00134828	ZFP36L1/SNAI2/HTR2C/PRDM16/ZFP36/ZBTB7C/TMEM64/ID2/BMP2/ZNF385A/METRNL/SFRP1/RARRES2/ZC3H12A/SULT1E1/WIF1
GO:0031102	neuron projection regeneration	15/1797	46/16182	8.15163e-05	0.0013554	CHL1/TNR/NEFL/ISL1/JAK2/GFAP/LAMB2/BCL2/CTNNA1/TNC/FOLR1/SPP1/KLF4/APOE/TSPO
GO:0035850	epithelial cell differentiation involved in kidney development	15/1797	46/16182	8.15163e-05	0.0013554	PODXL/GREM1/LIF/YAP1/IQGAP1/MYO1E/PROM1/LAMB2/ACTA2/FOXJ1/SMO/WWTR1/CITED1/NPHS1/GATA3
GO:0051495	positive regulation of cytoskeleton organization	37/1797	175/16182	8.18947e-05	0.00135747	TGFB3/TENM1/ID1/GSN/SORBS3/CDC42EP1/SYNPO/STMN2/TEK/SWAP70/SDC4/SMAD3/SPIRE1/MAPT/NES/MAGEL2/IQGAP2/KIRREL/TAC1/WDR1/S100A10/PTK2B/RGS2/WIPF1/F2RL1/PSRC1/NTF3/SFRP1/VASP/LMOD1/NPHS1/ICAM1/NOX4/TPM1/CTGF/SCIN/SYNPO2
GO:0045471	response to ethanol	28/1797	119/16182	8.57327e-05	0.00141671	UNC79/SETD7/GLRA2/SPARC/CYP2E1/CAT/CNR1/VCAM1/GRIN2B/PTK2B/MGMT/GSTP1/ITPR2/TYMS/RARA/TH/DRD4/CCL2/OPRM1/TNC/NTRK1/ADCYAP1/NQO1/KCNC2/DRD2/GNRH1/ICAM1/GATA3
GO:0045444	fat cell differentiation	40/1797	195/16182	8.72236e-05	0.00143691	ZFP36L2/WNT5A/HES1/EBF2/TRIB2/GRK5/NR4A3/ZFPM2/MSX2/ZFP36L1/SNAI2/HTR2C/PRDM16/SMAD3/SMAD6/ZFP36/RGS2/ZBTB7C/TGFB1/TMEM64/ID2/BMP2/ZNF385A/METRNL/WWTR1/JDP2/SFRP1/IL11/INHBB/RARRES2/PPARGC1A/RUNX1T1/KLF4/ZC3H12A/SULT1E1/WNT3A/LAMB3/GATA3/WIF1/WNT10B
GO:0017145	stem cell division	12/1797	32/16182	9.08994e-05	0.00148892	ZFP36L2/FGF13/NAP1L2/FGFR2/WNT7A/TEAD3/LEF1/WWTR1/DCT/TGFB2/WNT3A/KIT
GO:0048863	stem cell differentiation	35/1797	163/16182	9.09372e-05	0.00148892	A2M/ZFP36L2/LTBP3/HES1/ISL1/MSX2/GREM1/SNAI2/RET/LAMA5/LIF/YAP1/FGFR2/WNT7A/KITLG/ETV4/SEMA6D/SMO/RUNX2/HES5/LEF1/SFRP1/ASCL1/FOLR1/SEMA3B/TGFB2/SIX3/POU6F2/WNT3A/ALDH1A2/MSX1/FGF19/PHOX2B/LIN28A/KIT
GO:0008544	epidermis development	54/1797	290/16182	9.26264e-05	0.00151196	POU3F2/CTSV/APCDD1/TNFRSF19/WNT5A/CELSR1/HES1/ADAM9/MSX2/TXNIP/FZD6/PLOD1/ZFP36L1/PALLD/LAMA5/CRABP2/INHBA/IGFBP5/YAP1/HEY2/COL7A1/PTCH1/FGFR2/FLNB/SLC9A3R1/SLITRK6/BCL2/ZFP36/PPL/LAMC2/SMO/KRT5/EPHA2/PPARA/EGFR/LDB2/HES5/DCT/LATS2/AGPAT2/GRHL1/TCHH/TGFB2/EMP1/KLF4/FOSL2/EVPL/DSP/LAMB3/CTGF/WNT10B/CYP26B1/HPSE/CD109
GO:1903706	regulation of hemopoiesis	57/1797	311/16182	9.40304e-05	0.00153021	MMP14/ZFP36L2/HES1/PIK3R1/ZFP36L1/MAFB/LIF/INHBA/AXL/ITPKB/ACVR2A/KITLG/PPARGC1B/FOXJ1/FANCA/IL15/ZFP36/PTK2B/ZC3H8/TGFB1/TMEM64/ERBB2/RUNX1/RASGRP1/FAS/ID2/RARA/CSF1/HES5/LEF1/KIAA0922/FOXO3/ADA/MEIS2/MEIS1/CIB1/FBN1/SFRP1/TGFBR2/CA2/ADAM8/IRF1/LYN/RARG/IL4R/INPP5D/C8orf4/EGR3/MITF/SOX13/GATA3/IL7/SCIN/ZBTB7B/CYP26B1/CSF3R/HIST4H4
GO:0018958	phenol-containing compound metabolic process	23/1797	90/16182	9.48392e-05	0.00153869	WNT5A/DIO3/OCA2/DIO2/CRYM/SNCB/BCL2/INSM1/TH/COMT/DCT/DRD4/DDC/TGFB2/SLC5A5/AOC2/CITED1/DRD2/GCNT4/EPAS1/DAO/TYRP1/GATA3
GO:0021889	olfactory bulb interneuron differentiation	7/1797	12/16182	9.82752e-05	0.00157535	SALL3/WNT5A/GSX2/UNCX/ROBO2/ROBO1/SLIT2
GO:0033631	cell-cell adhesion mediated by integrin	7/1797	12/16182	9.82752e-05	0.00157535	ADAM9/PODXL/SWAP70/ITGA5/NPNT/PIEZO1/ADA
GO:0045780	positive regulation of bone resorption	7/1797	12/16182	9.82752e-05	0.00157535	PPARGC1B/TMEM64/EGFR/CA2/ADAM8/SPP1/MC4R
GO:0046852	positive regulation of bone remodeling	7/1797	12/16182	9.82752e-05	0.00157535	PPARGC1B/TMEM64/EGFR/CA2/ADAM8/SPP1/MC4R
GO:0031103	axon regeneration	13/1797	37/16182	0.000101884	0.00162347	CHL1/TNR/NEFL/ISL1/JAK2/LAMB2/BCL2/CTNNA1/TNC/FOLR1/SPP1/KLF4/TSPO
GO:0060412	ventricular septum morphogenesis	13/1797	37/16182	0.000101884	0.00162347	WNT5A/HES1/ZFPM2/HEY2/FGFR2/FGFRL1/ID2/HEY1/TGFBR2/NOG/TGFB2/TGFBR3/HEYL
GO:1901214	regulation of neuron death	48/1797	250/16182	0.000103543	0.00164501	DLX1/CHL1/CHGA/TGFB3/GRM4/NEFL/NR4A3/ISL1/PAK3/EGLN3/JAK2/AXL/CLU/KCNB1/TP73/SNCB/NES/BCL2/GRIK2/VSTM2L/PTK2B/ITGA1/PPARA/PCSK9/FOXO3/NTF3/LGMN/GDF5/CCL2/KIF14/NTRK2/GABRB2/ASCL1/ADAM8/NTRK1/NQO1/TGFB2/GRID2/PPARGC1A/CITED1/SIX4/BTG2/APOE/GATA3/MAP3K5/SERPINF1/NDNF/CLN3
GO:0016331	morphogenesis of embryonic epithelium	32/1797	145/16182	0.000103933	0.00164632	PTK7/WNT5A/CELSR1/TRIM71/FZD6/GREM1/RET/LAMA5/PTCH1/FGFR2/WNT2B/SDC4/PRKACB/MTHFD1/TGFB1/SHROOM3/RARA/HES5/IFT57/SFRP1/VASP/BMP7/FOLR1/NOG/RARG/TGFB2/SIX4/ALDH1A2/SULF1/IRX3/GATA3/SPINT1
GO:0071384	cellular response to corticosteroid stimulus	16/1797	52/16182	0.000104516	0.00164999	ZFP36L2/FBXO32/ISL1/ZFP36L1/KLF9/SSTR2/ZFP36/TGFB1/GSTP1/HEY1/EGFR/FOXO3/CCL2/ADCYAP1/STC1/SERPINF1
GO:0003151	outflow tract morphogenesis	19/1797	68/16182	0.000105089	0.00164999	WNT5A/HES1/ZFPM2/ISL1/MSX2/HEY2/FGFR2/CLDN5/SMAD6/NPY1R/PARVA/RARA/RYR1/TGFBR2/FOLR1/NOG/TGFB2/TGFBR3/HEYL
GO:0035249	synaptic transmission, glutamatergic	19/1797	68/16182	0.000105089	0.00164999	TNR/ATP1A2/GRM4/SLC17A7/GRM7/CNR1/GRIK2/PTK2B/GRIK1/GRM5/EGFR/GRM3/NTRK1/ADCYAP1/GRID2/OXTR/DRD2/GRM8/GRM1
GO:0051480	regulation of cytosolic calcium ion concentration	51/1797	271/16182	0.000108709	0.00170184	ATP1A2/CXCR4/RIC3/CALB2/SCGN/CNGB1/DMD/JAK2/S1PR3/CACNA1C/SWAP70/HTR2C/SMAD3/GSTO1/BCL2/TAC1/GNG3/PTK2B/F2RL1/TGFB1/TMEM64/SLC8A1/ITPR2/PLCE1/RYR1/JPH1/CYBA/LYN/P2RX5/ADCYAP1/ITPR3/PTGER3/TRPC6/ITPR1/SLC35G1/HAP1/OXTR/PDE6B/TRPC4/DRD2/GRM1/PDE6A/GALR1/SLC8B1/ESR1/EDN2/PTGFR/CLN3/GIPR/GJA1/CEMIP
GO:0035725	sodium ion transmembrane transport	30/1797	133/16182	0.000111333	0.00173324	SCN3A/ATP1A2/SHROOM2/NALCN/DMD/SLC17A7/HCN4/ANK3/STOM/SLC9A3R1/SCN2A/WNK3/SCN3B/SLC8A1/PCSK9/ACTN4/SLC24A2/SCN9A/DRD4/ANO6/SNTA1/SLC34A2/SLC4A4/SLC4A5/ASIC4/SLC5A5/PTPN3/SLC8B1/SLC4A9/SLC34A1
GO:2000146	negative regulation of cell motility	43/1797	217/16182	0.000111362	0.00173324	LDLRAD4/SPOCK3/CYP1B1/NDRG4/TIMP1/PTPRK/GREM1/DACH1/IGFBP5/IFITM1/SLC9A3R1/CLASP2/NOV/BCL2/SEMA6D/TMEFF2/VCL/TGFB1/GSTP1/ROBO1/CTNNA1/SERPINE1/PTPRR/ADA/CCL2/SFRP1/C5/NOG/CYGB/PKP2/PADI2/PPARGC1A/KLF4/DRD2/GNRH1/APOE/SULF1/STC1/TPM1/RRAS/GATA3/SERPINF1/SLIT2
GO:0003205	cardiac chamber development	33/1797	152/16182	0.000114087	0.00177049	HEG1/PTK7/WNT5A/HES1/ZFPM2/ISL1/MSX2/HEY2/TEK/FGFR2/SMAD6/NOTCH2/PARVA/FGFRL1/SMO/LTBP1/TGFB1/KCNK2/ID2/HEY1/RARA/FHL2/TGFBR2/BMP7/NOG/TGFB2/ADAMTS1/PKP2/TGFBR3/TPM1/DSP/GATA3/HEYL
GO:0003281	ventricular septum development	18/1797	63/16182	0.000115766	0.00178449	HEG1/PTK7/WNT5A/HES1/ZFPM2/HEY2/FGFR2/SMAD6/FGFRL1/LTBP1/ID2/HEY1/TGFBR2/NOG/TGFB2/TGFBR3/GATA3/HEYL
GO:0030279	negative regulation of ossification	18/1797	63/16182	0.000115766	0.00178449	ID1/GREM1/IGFBP5/PTCH1/SMAD3/SMAD6/BCL2/PTK2B/TGFB1/TMEM64/AXIN2/ID2/RFLNB/SFRP1/NOG/SOST/ID3/CITED1
GO:0072088	nephron epithelium morphogenesis	20/1797	74/16182	0.000115989	0.00178449	PBX1/HES1/ADAMTS16/GREM1/LAMA5/LIF/PTCH1/WNT2B/NPNT/BCL2/KLHL3/SMO/TGFB1/BMP2/HES5/NOG/CITED1/SIX4/IRX3/GATA3
GO:0072175	epithelial tube formation	28/1797	121/16182	0.000116732	0.00178567	PTK7/WNT5A/CELSR1/TRIM71/PODXL/FZD6/GREM1/RET/PTCH1/SDC4/PRKACB/MTHFD1/TGFB1/SHROOM3/RARA/HES5/IFT57/SFRP1/VASP/BMP7/FOLR1/NOG/RARG/TGFB2/SIX4/IRX3/GATA3/SPINT1
GO:2000241	regulation of reproductive process	28/1797	121/16182	0.000116732	0.00178567	WNT5A/TIMP1/ZFPM2/MSX2/LIF/INHBA/B4GALT1/RPS6KA2/CALR/FGFR2/CNR1/AURKA/PRKACB/PDE5A/ADA/CIB1/SFRP1/BMP7/INHBB/NANOS2/OXTR/GNRH1/SULF1/MSX1/OVGP1/ESR1/SERPINF1/PDE3A
GO:0006024	glycosaminoglycan biosynthetic process	27/1797	115/16182	0.000118344	0.00180517	HS3ST3B1/HSPG2/CHST15/HS6ST2/HAS3/EXT1/B4GALT1/GCNT2/OGN/SDC4/SDC3/GALNT5/ST3GAL1/GPC4/B3GAT2/TGFB1/CSPG4/B3GNT2/PDGFRB/CHST14/BGN/CHST7/HS3ST5/HS3ST3A1/SDC2/EXTL1/CEMIP
GO:0032956	regulation of actin cytoskeleton organization	52/1797	279/16182	0.000120818	0.00183767	CTSV/TGFB3/TENM1/CELSR1/ID1/GSN/PAK3/PIK3R1/SORBS3/CDC42EP1/ASAP3/SYNPO/TEK/SWAP70/SDC4/SMAD3/CLASP2/EPHA3/SPIRE1/MAGEL2/IQGAP2/KIRREL/TAC1/WDR1/SH3BGRL3/TMEFF2/F11R/S100A10/PTK2B/DMTN/PRKCD/WIPF1/F2RL1/TGFB1/NTF3/PDGFRB/SFRP1/VASP/FZD10/TGFB2/EFNA5/LMOD1/SSH3/NPHS1/ICAM1/ARHGAP18/NOX4/TPM1/CTGF/SCIN/SLIT2/SYNPO2
GO:0072659	protein localization to plasma membrane	40/1797	198/16182	0.000123468	0.00187265	EMP2/GBP1/FGF13/TNFRSF1A/PIK3R1/FAM126A/VAMP2/LAMA5/ANK3/PTCH1/KCNB1/SLC9A3R1/CLASP2/ZDHHC22/EHD2/EZR/F11R/S100A10/WNK3/ANK1/RAB13/PID1/TGFB1/SCN3B/EPHA2/RAB34/RHOG/KCNIP3/PACSIN1/KRT18/CIB1/TSPAN33/PRKG2/KCNIP4/PKP2/TSPAN15/PLEKHF1/WNT3A/VAMP5/PLS1
GO:0031099	regeneration	34/1797	159/16182	0.000123924	0.00187307	CHL1/TNR/SULF2/NEFL/NR4A3/ISL1/JAK2/GFAP/AXL/WNT7A/LAMB2/NOV/NINJ1/BCL2/TGFB1/GSTP1/UCP2/TYMS/EGFR/CTNNA1/CCL2/TGFBR2/TNC/FOLR1/SPP1/KLF4/APOE/F7/PTPN3/TSPO/TGFBR3/TEC/WNT10B/GJA1
GO:0040013	negative regulation of locomotion	47/1797	245/16182	0.000124195	0.00187307	LDLRAD4/WNT5A/SPOCK3/CYP1B1/NDRG4/TIMP1/PTPRK/GREM1/DACH1/IGFBP5/IFITM1/SLC9A3R1/CLASP2/NOV/BCL2/SEMA6D/TMEFF2/VCL/TGFB1/GSTP1/ROBO2/ROBO1/CTNNA1/SERPINE1/PTPRR/ADA/CCL2/SFRP1/C5/NOG/SEMA3B/CYGB/PKP2/PADI2/PPARGC1A/KLF4/DRD2/GNRH1/WNT3A/APOE/SULF1/STC1/TPM1/RRAS/GATA3/SERPINF1/SLIT2
GO:0032102	negative regulation of response to external stimulus	48/1797	252/16182	0.000126537	0.00190303	TNR/WNT5A/PLAT/HTRA1/ISL1/TNFRSF1A/GREM1/SNAI2/SOCS3/PRKG1/TEK/SMAD3/CLASP2/NOV/PTGIS/SEMA6D/PRKCD/NENF/GSTP1/PPARA/ROBO2/ROBO1/SERPINE1/METRNL/ADA/NLRX1/CCL2/NT5E/PLAU/C5/ADCYAP1/SEMA3B/SPP1/GRID2/PADI2/KLF4/DRD2/ZC3H12A/IFIT1/WNT3A/APOE/PLAUR/NLRP12/GATA3/SERPINF1/SLIT2/CD109/GJA1
GO:0010573	vascular endothelial growth factor production	12/1797	33/16182	0.000128496	0.00192708	SULF2/CYP1B1/ISL1/ADAMTS3/CCBE1/TGFB1/NDRG2/CCL2/C5/ADORA2B/SULF1/HPSE
GO:0031032	actomyosin structure organization	33/1797	153/16182	0.000130231	0.00194764	TGFB3/FRMD3/PIK3R1/SORBS3/MYH9/ASAP3/SYNPO/CNN2/EPB41L1/SDC4/SMAD3/CLASP2/ZYX/MYH14/KRT8/TAC1/WDR1/KIF23/TMEFF2/F11R/S100A10/PTK2B/FRMD6/PDGFRB/CNN1/SFRP1/TCAP/LMOD1/SIX4/ITGB5/NOX4/TPM1/CTGF
GO:0003416	endochondral bone growth	9/1797	20/16182	0.000134702	0.00200332	MSX2/FGFR3/EVC/COL27A1/DDR2/RARA/TGFBR2/RARG/STC1
GO:0045932	negative regulation of muscle contraction	9/1797	20/16182	0.000134702	0.00200332	ATP1A2/ARHGAP42/PRKG1/ADRA2C/RGS2/PDE5A/GUCY1A3/ADORA2B/ZC3H12A
GO:0006023	aminoglycan biosynthetic process	27/1797	116/16182	0.000138186	0.00204945	HS3ST3B1/HSPG2/CHST15/HS6ST2/HAS3/EXT1/B4GALT1/GCNT2/OGN/SDC4/SDC3/GALNT5/ST3GAL1/GPC4/B3GAT2/TGFB1/CSPG4/B3GNT2/PDGFRB/CHST14/BGN/CHST7/HS3ST5/HS3ST3A1/SDC2/EXTL1/CEMIP
GO:0007223	Wnt signaling pathway, calcium modulating pathway	13/1797	38/16182	0.000139237	0.00205364	WNT5A/GNG2/TNRC6C/FZD6/PLCB3/CAMK2A/MOV10/NFATC1/LEF1/NLK/FZD5/PDE6B/PDE6A
GO:0090184	positive regulation of kidney development	13/1797	38/16182	0.000139237	0.00205364	GREM1/RET/LIF/WNT2B/PROM1/EGR1/SMO/TGFB1/PDGFRB/NOG/SIX4/GATA3/LIN28A
GO:0002088	lens development in camera-type eye	18/1797	64/16182	0.000144544	0.00212606	CRYAB/WNT5A/SHROOM2/VIM/WNT2B/WNT7A/SMAD3/SLITRK6/MAF/TGFB1/BCAR3/EPHA2/MEIS1/TGFBR2/SIX3/SIX5/GATA3/GJA1
GO:0050900	leukocyte migration	63/1797	359/16182	0.000151941	0.00222874	CHGA/COL1A1/MSN/LGALS3/WNT5A/CXCR4/PODXL/FN1/PIK3R1/JAM2/GREM1/RET/MYH9/GCNT1/IL1R1/B4GALT1/TEK/CALR/SWAP70/LYST/SHC1/ITGA5/PDE4B/KITLG/NOV/SLC7A8/VCAM1/FOXJ1/VAV3/F11R/PTK2B/F2RL1/TGFB1/ITGA1/PIK3CD/SERPINE1/CSF1/ADA/CCL2/ANO6/COL1A2/ADAM8/C5/LYN/RARRES2/TGFB2/PROCR/PADI2/INPP5D/CD44/CD58/F7/CXCL14/ICAM1/NLRP12/MITF/FUT7/EDN2/GATA3/PLA2G7/SLIT2/CSF3R/KIT
GO:0055074	calcium ion homeostasis	66/1797	381/16182	0.00015792	0.00229595	ATP1A2/PRKCB/CXCR4/RIC3/CALB2/SCGN/CNGB1/DMD/JAK2/ANXA6/S1PR3/CACNA1C/CALR/SWAP70/HTR2C/HSP90B1/SLC25A27/SMAD3/STC2/GSTO1/BCL2/TAC1/GNG3/GRIK2/PTK2B/F2RL1/TGFB1/TMEM64/SLC8A1/ITPR2/SLC24A2/PLCE1/RYR1/DRD4/CCL2/JPH1/GPR12/CYBA/LYN/P2RX5/ADCYAP1/ITPR3/PTGER3/TRPC6/ITPR1/SLC35G1/HAP1/OXTR/PDE6B/TRPC4/DRD2/APOE/GRM1/PDE6A/GALR1/STC1/SLC8B1/EPHX2/ESR1/EDN2/XK/PTGFR/CLN3/GIPR/GJA1/CEMIP
GO:0003203	endocardial cushion morphogenesis	11/1797	29/16182	0.000158278	0.00229595	ISL1/MSX2/SNAI2/HEY1/BMP2/TGFBR2/BMP7/NOG/TGFB2/MSX1/HEYL
GO:0060317	cardiac epithelial to mesenchymal transition	11/1797	29/16182	0.000158278	0.00229595	MSX2/SNAI2/HEY2/HEY1/BMP2/TGFBR2/NOG/TGFB2/MSX1/TGFBR3/HEYL
GO:1902742	apoptotic process involved in development	11/1797	29/16182	0.000158278	0.00229595	CRYAB/B4GALT1/SLIT3/PPP2R1B/ROBO2/LEF1/BMP7/TGFB2/SIX3/FZD5/SLIT2
GO:0060393	regulation of pathway-restricted SMAD protein phosphorylation	17/1797	59/16182	0.000158666	0.00229595	LDLRAD4/TGFB3/BMP3/GREM1/INHBA/ACVR2A/SMAD6/PMEPA1/BMP1/TGFB1/BMP2/GDF5/BMP7/NOG/INHBB/TGFB2/BMP6
GO:0035148	tube formation	30/1797	136/16182	0.000169974	0.00244635	PTK7/WNT5A/CELSR1/TRIM71/PODXL/FZD6/GREM1/RET/PTCH1/SDC4/PRKACB/MTHFD1/TGFB1/SHROOM3/RARA/HES5/IFT57/SFRP1/VASP/BMP7/ATOH8/FOLR1/NOG/RARG/TGFB2/SIX4/NFIB/IRX3/GATA3/SPINT1
GO:0045619	regulation of lymphocyte differentiation	30/1797	136/16182	0.000169974	0.00244635	MMP14/ZFP36L2/ZFP36L1/INHBA/AXL/ITPKB/FOXJ1/FANCA/IL15/ZC3H8/TGFB1/ERBB2/RASGRP1/FAS/ID2/RARA/KIAA0922/ADA/SFRP1/TGFBR2/ADAM8/IRF1/IL4R/INPP5D/EGR3/SOX13/GATA3/IL7/ZBTB7B/CYP26B1
GO:0061333	renal tubule morphogenesis	20/1797	76/16182	0.000172707	0.00247902	COL4A1/PBX1/HES1/ADAMTS16/GREM1/LAMA5/PTCH1/WNT2B/NPNT/BCL2/KLHL3/SMO/TGFB1/BMP2/HES5/NOG/CITED1/SIX4/IRX3/GATA3
GO:0014003	oligodendrocyte development	12/1797	34/16182	0.000178657	0.0025344	PLP1/CLU/TGFB1/GSTP1/ID2/HES5/CNTN2/CD9/ASCL1/LYN/KCNJ10/MYRF
GO:0030501	positive regulation of bone mineralization	12/1797	34/16182	0.000178657	0.0025344	TGFB3/ACVR2B/ACVR2A/SMAD3/TGFB1/SLC8A1/BMP2/ANO6/BMP7/BMP6/FBN2/WNT10B
GO:0060323	head morphogenesis	12/1797	34/16182	0.000178657	0.0025344	COL1A1/TGFB3/CSRNP1/CLDN5/DLX5/TGFB1/LEF1/NOG/TGFB2/MMP2/MSX1/RRAS
GO:0071675	regulation of mononuclear cell migration	12/1797	34/16182	0.000178657	0.0025344	LGALS3/GREM1/NOV/TGFB1/SERPINE1/CSF1/CCL2/ANO6/LYN/RARRES2/PLA2G7/SLIT2
GO:0006814	sodium ion transport	41/1797	208/16182	0.000178953	0.0025344	SCN3A/ATP1A2/NKAIN2/SLC17A6/SLC4A10/SHROOM2/NALCN/DMD/SLC17A7/HCN4/SLC4A8/ANK3/STOM/SLC9A3R1/SCN2A/KLHL3/WNK3/TGFB1/SCN3B/SLC8A1/PCSK9/ACTN4/SLC24A2/SCN9A/DRD4/ANO6/SNTA1/SLC34A2/SLC4A4/SLC4A5/PKP2/ASIC4/SLC5A5/DRD2/PTPN3/SLC12A1/SLC8B1/SLC4A9/SIK1/SLC38A3/SLC34A1
GO:0008593	regulation of Notch signaling pathway	18/1797	65/16182	0.000179405	0.0025344	DLX1/DLX2/MMP14/HES1/DLK1/GSX2/HEY2/NOV/NEURL1/HEY1/HES5/TSPAN33/BMP7/ASCL1/LFNG/C8orf4/EGFL7/KIT
GO:0035235	ionotropic glutamate receptor signaling pathway	10/1797	25/16182	0.000188362	0.00264003	GRIA4/GRIA2/GRIN2B/GRIK2/PTK2B/GRIK1/GRIN2D/GRID1/GRID2/CLN3
GO:0042481	regulation of odontogenesis	10/1797	25/16182	0.000188362	0.00264003	TNFRSF11B/TGFB1/DMRT3/RUNX2/BMP2/CSF1/ASPN/RSPO2/MSX1/DMP1
GO:0061311	cell surface receptor signaling pathway involved in heart development	10/1797	25/16182	0.000188362	0.00264003	WNT5A/MSX2/HEY2/NOTCH2/TGFB1/HEY1/BMP2/NOG/WNT3A/MSX1
GO:0042487	regulation of odontogenesis of dentin-containing tooth	7/1797	13/16182	0.000192488	0.00268591	TNFRSF11B/DMRT3/RUNX2/BMP2/CSF1/RSPO2/DMP1
GO:0050878	regulation of body fluid levels	80/1797	486/16182	0.000192639	0.00268591	A2M/HEG1/COL1A1/EMP2/PRKCB/PLAT/GNG2/SCUBE1/HSPB1/ZFPM2/PIK3R1/FZD6/TLN1/JAK2/F5/MYH9/APRT/DOCK1/AXL/PRKG1/FLNA/ANXA5/NPR3/VAV3/NEURL1/EHD2/TAC1/ADRA2C/CSRP1/PRKACB/WNK3/DMTN/VCL/PRCP/PRKCD/F2RL1/DGKB/ITPR2/MAFK/RHOG/PDGFC/ZNF385A/SERPINE1/ADA/ADCY2/PLAU/HK2/MYL9/CD9/ANO6/COL1A2/IRF1/DGKK/CYBA/LYN/P2RX5/DGKH/CLIC1/SLC4A5/PROCR/DGKA/ITPR3/TRPC6/ITPR1/OXTR/PLSCR1/DRD2/F3/WNT3A/APOE/MYO5B/F7/PLAUR/T…
GO:0007193	adenylate cyclase-inhibiting G-protein coupled receptor signaling pathway	19/1797	71/16182	0.00019629	0.0027297	GRM4/GRM7/S1PR3/FLNA/HTR2C/SSTR2/NPR3/NPY1R/CHRM2/ADCY2/DRD4/OPRM1/GRM3/GNAL/DRD2/GRM8/CHRM4/CHRM5/HRH3
GO:0060828	regulation of canonical Wnt signaling pathway	45/1797	236/16182	0.000197554	0.00274017	COL1A1/NKD1/SULF2/WNT5A/ZNRF3/DKK3/ISL1/FZD6/PSME1/GREM1/SNAI2/FGF9/YAP1/FGFR2/WNT2B/WNT7A/EGR1/AMER3/DLX5/IGFBP4/TMEM64/RSPO3/ZNF703/AXIN2/KREMEN1/BMP2/RSPO1/LEF1/KIAA0922/FOXO3/WWTR1/SFRP1/LATS2/FOLR1/NOG/KREMEN2/IGFBP2/FZD5/SOST/BAMBI/RSPO2/WNT3A/WLS/APOE/WNT10B
GO:0042692	muscle cell differentiation	60/1797	341/16182	0.000200467	0.00277339	LGALS1/NFATC4/MMP14/HES1/TANC1/PDLIM5/ISL1/GREM1/ZFP36L1/DMD/PTBP1/MYH9/IGFBP5/FLNC/SGCD/HEY2/CALR/FGFR2/LMNA/NOV/NPNT/EHD2/KRT8/BCL2/WDR1/SMO/TGFB1/SLC8A1/HEY1/BMP2/CTNNA1/KCNAB1/RARA/LEF1/RYR1/PDGFRB/FHL2/FAM65B/IL4R/TCAP/ID3/LMOD1/SIX4/WNT3A/NPHS1/CXCL14/RBPMS2/EPAS1/MSX1/NOX4/TPM1/NEXN/SIK1/MAP3K5/XK/WNT10B/CYP26B1/TRIM72/NEK5/KIT
GO:0008584	male gonad development	29/1797	131/16182	0.000202918	0.00279287	CTSV/REC8/MMP14/WNT5A/COL9A3/ZFPM2/INHBA/FGF9/WNT2B/ACVR2A/BOK/YBX3/KITLG/FANCA/BCL2/RAB13/CST3/CTNNA1/RARA/SFRP1/NTRK1/TGFB2/SIX4/ICAM1/ESR1/GATA3/MGST1/KIT/NUP210L
GO:0046546	development of primary male sexual characteristics	29/1797	131/16182	0.000202918	0.00279287	CTSV/REC8/MMP14/WNT5A/COL9A3/ZFPM2/INHBA/FGF9/WNT2B/ACVR2A/BOK/YBX3/KITLG/FANCA/BCL2/RAB13/CST3/CTNNA1/RARA/SFRP1/NTRK1/TGFB2/SIX4/ICAM1/ESR1/GATA3/MGST1/KIT/NUP210L
GO:0008217	regulation of blood pressure	34/1797	163/16182	0.000204945	0.00281352	CHGA/EMP2/ATP1A2/ADAMTS16/NAV2/ARHGAP42/RPS6KA2/TRHDE/PLCB3/ACTA2/AGTRAP/NPR3/CNR1/ECE1/NPY1R/TAC1/F11R/PRCP/F2RL1/PPARA/ID2/GUCY1A3/COL1A2/CYBA/SLC4A5/SCPEP1/OXTR/DRD2/PTGS1/ADM2/EPHX2/TPM1/EDN2/GJA1
GO:0032147	activation of protein kinase activity	53/1797	292/16182	0.00020957	0.00286441	TGFB3/EMP2/FGF13/GRM4/WNT5A/CXCR4/ADAM9/PAK3/ACVR2B/GREM1/JAK2/TGFA/SHC1/TP73/IRAK1/ALK/ADRA2C/GNG3/PRKACB/DUSP5/PTK2B/PRKCD/IQGAP3/ITGA1/TOM1L1/CSPG4/EGFR/BMP2/PDGFC/PLCE1/NTF3/ADCY2/DRD4/MAP3K6/KIF14/TGFBR2/NOD1/ADAM8/C5/NTRK1/TGFB2/EFNA5/ADORA2B/DRD2/GRM1/CARD10/GADD45B/PILRB/MAP4K1/GHR/MAP3K5/CARD14/KIT
GO:0030326	embryonic limb morphogenesis	28/1797	125/16182	0.000210256	0.00286441	WNT5A/PBX1/MSX2/FZD6/GREM1/CRABP2/FGF9/CACNA1C/PTCH1/WNT7A/ECE1/DLX5/RUNX2/DLX6/LEF1/SP9/GDF5/WNT9A/BMP7/NOG/RARG/TGFB2/RSPO2/FBN2/ALDH1A2/MSX1/CYP26B1/GJA1
GO:0035113	embryonic appendage morphogenesis	28/1797	125/16182	0.000210256	0.00286441	WNT5A/PBX1/MSX2/FZD6/GREM1/CRABP2/FGF9/CACNA1C/PTCH1/WNT7A/ECE1/DLX5/RUNX2/DLX6/LEF1/SP9/GDF5/WNT9A/BMP7/NOG/RARG/TGFB2/RSPO2/FBN2/ALDH1A2/MSX1/CYP26B1/GJA1
GO:0003198	epithelial to mesenchymal transition involved in endocardial cushion formation	8/1797	17/16182	0.000219627	0.00297692	MSX2/SNAI2/HEY1/TGFBR2/NOG/TGFB2/MSX1/HEYL
GO:1905331	negative regulation of morphogenesis of an epithelium	8/1797	17/16182	0.000219627	0.00297692	NKD1/WNT5A/GREM1/CLASP2/BMP7/CITED1/SULF1/GATA3
GO:0009791	post-embryonic development	22/1797	89/16182	0.000224485	0.0030191	HEG1/DSCAM/CSRNP1/SCUBE1/SLC4A10/ACVR2B/INPPL1/FGFR2/TET2/MYO1E/MFAP2/BCL2/SCN9A/FBN1/EMX1/FOXP2/FZD5/EFEMP1/ITPR1/KLF4/SELENOP/GATA3
GO:0014013	regulation of gliogenesis	22/1797	89/16182	0.000224485	0.0030191	DLX1/DLX2/HES1/CXCR4/GSX2/GFAP/LIF/TP73/WDR1/ID2/BMP2/RNF112/CSF1/HES5/CNTN2/NOG/LYN/ADCYAP1/EMX1/TSPO/LIN28A/SPINT1
GO:0045446	endothelial cell differentiation	22/1797	89/16182	0.000224485	0.0030191	HEG1/MSN/SCUBE1/PDE2A/ID1/TNFRSF1A/ACVR2B/LAMA5/HEY2/S1PR3/PPP1R16B/WNT7A/CLDN5/EZR/F11R/F2RL1/HEY1/COL18A1/ATOH8/BMP6/ICAM1/STC1
GO:0021884	forebrain neuron development	11/1797	30/16182	0.000224994	0.0030191	SALL3/WNT5A/SLC4A10/FEZF2/FGFR2/LHX8/ROBO2/ROBO1/CNTN2/DRD2/SLIT2
GO:0007565	female pregnancy	36/1797	177/16182	0.00022895	0.0030645	IGFBP7/CTSV/TGFB3/EMP2/TIMP1/LIF/IGFBP5/CNR1/STC2/HPGD/PTGIS/BCL2/ADRA2C/TGFB1/PAPPA/UCP2/CST3/APOL2/RARA/TEAD3/COMT/CCL2/DSG2/TGFBR2/ADCYAP1/SPP1/IGFBP2/MMP7/OXTR/GNRH1/MMP2/STC1/OVGP1/ESR1/SLC38A3/COL16A1
GO:0010632	regulation of epithelial cell migration	34/1797	164/16182	0.00023148	0.00309064	EMP2/SCARB1/WNT5A/ADAM9/HSPB1/DOCK1/TEK/GLIPR2/SPARC/WNT7A/RREB1/CCBE1/CLASP2/TAC1/SH3BGRL3/PTK2B/PRCP/TGFB1/EPHA2/SRPX2/CTSH/PTPRR/CIB1/TGFBR2/ATOH8/TGFB2/KLF4/FGF18/ZC3H12A/APOE/STC1/GATA3/SERPINF1/SLIT2
GO:0043534	blood vessel endothelial cell migration	19/1797	72/16182	0.000239272	0.00317882	EMP2/SCARB1/ID1/HSPB1/GREM1/MYH9/EPHB4/SH3BGRL3/PTK2B/PRCP/TGFB1/EPHA2/SRPX2/ROBO1/CIB1/KLF4/EGR3/APOE/SLIT2
GO:0072078	nephron tubule morphogenesis	19/1797	72/16182	0.000239272	0.00317882	PBX1/HES1/ADAMTS16/GREM1/LAMA5/PTCH1/WNT2B/NPNT/BCL2/KLHL3/SMO/TGFB1/BMP2/HES5/NOG/CITED1/SIX4/IRX3/GATA3
GO:0035987	endodermal cell differentiation	14/1797	45/16182	0.000245371	0.00325178	COL5A1/MMP14/LAMB1/ITGA7/COL12A1/FN1/COL4A2/INHBA/COL7A1/ITGA5/COL6A1/MMP2/ITGB5/LAMB3
GO:1901862	negative regulation of muscle tissue development	13/1797	40/16182	0.000250188	0.00329557	TSC22D3/FGF3/IGFBP5/YBX3/TP73/TGFB1/KCNK2/BMP2/LEF1/TGFBR2/NOG/SIX4/GJA1
GO:0001838	embryonic epithelial tube formation	27/1797	120/16182	0.000250522	0.00329557	PTK7/WNT5A/CELSR1/TRIM71/FZD6/GREM1/RET/PTCH1/SDC4/PRKACB/MTHFD1/TGFB1/SHROOM3/RARA/HES5/IFT57/SFRP1/VASP/BMP7/FOLR1/NOG/RARG/TGFB2/SIX4/IRX3/GATA3/SPINT1
GO:0007498	mesoderm development	27/1797	120/16182	0.000250522	0.00329557	WNT5A/NR4A3/ZFPM2/ACVR2B/ZFP36L1/JAK2/EXT1/INHBA/CRB2/YAP1/FGFR2/ACVR2A/SMAD3/DLL3/RPS6KA6/SMO/EPHA2/LEF1/BMP7/NOG/KLF4/WNT3A/WLS/HES7/EYA2/IRX3/ETS2
GO:0032060	bleb assembly	6/1797	10/16182	0.0002627	0.00343886	EMP2/PMP22/EMP3/ANO6/MYLK/EMP1
GO:2001044	regulation of integrin-mediated signaling pathway	6/1797	10/16182	0.0002627	0.00343886	EMP2/TIMP1/FLNA/DMTN/CTNNA1/LIMS2
GO:0030336	negative regulation of cell migration	40/1797	205/16182	0.000266027	0.00347392	LDLRAD4/CYP1B1/NDRG4/TIMP1/PTPRK/GREM1/DACH1/IGFBP5/IFITM1/SLC9A3R1/CLASP2/NOV/BCL2/SEMA6D/TMEFF2/VCL/TGFB1/GSTP1/ROBO1/SERPINE1/PTPRR/ADA/CCL2/SFRP1/C5/NOG/CYGB/PKP2/PADI2/PPARGC1A/KLF4/DRD2/GNRH1/APOE/SULF1/STC1/TPM1/RRAS/SERPINF1/SLIT2
GO:0030282	bone mineralization	23/1797	96/16182	0.000268084	0.00349227	TGFB3/ACVR2B/GREM1/FGFR2/ACVR2A/SMAD3/FGFR3/PTK2B/TGFB1/AXIN2/SLC8A1/BMP2/DDR2/GPNMB/RFLNB/ASPN/ANO6/BMP7/RSPO2/BMP6/FBN2/WNT10B/GJA1
GO:0021954	central nervous system neuron development	18/1797	67/16182	0.000271726	0.00353112	SALL3/WNT5A/SLC4A10/FEZF2/DCLK1/FGFR2/CDH11/LHX8/ROBO2/ROBO1/CNTN2/NTRK2/ASCL1/BTG2/DRD2/NFIB/SLIT2/PHOX2B
GO:0045685	regulation of glial cell differentiation	16/1797	56/16182	0.000273208	0.00353172	DLX1/DLX2/HES1/CXCR4/GSX2/LIF/TP73/WDR1/ID2/BMP2/RNF112/HES5/CNTN2/NOG/LIN28A/SPINT1
GO:0006875	cellular metal ion homeostasis	77/1797	469/16182	0.000273628	0.00353172	ATP1A2/PRKCB/CXCR4/RIC3/KCNMA1/CALB2/SCGN/CNGB1/DMD/JAK2/ANXA6/S1PR3/CYBRD1/CACNA1C/CALR/SWAP70/HTR2C/HSP90B1/SLC25A27/SMAD3/STC2/CP/GSTO1/BCL2/PRND/TAC1/GNG3/GRIK2/PTK2B/F2RL1/TGFB1/TMEM64/SLC8A1/ITPR2/SLC24A2/PLCE1/RYR1/DRD4/CCL2/JPH1/KCNJ2/GPR12/CYBA/LYN/P2RX5/TFR2/ADCYAP1/HEPH/ERFE/ITPR3/PTGER3/BMP6/TRPC6/ITPR1/SLC35G1/HAP1/HPX/OXTR/PDE6B/TRPC4/DRD2/APOE/GRM1/PDE6A/MT2A/GALR1/STC1/SLC8B1/EPHX…
GO:0070997	neuron death	51/1797	281/16182	0.000273751	0.00353172	DLX1/CHL1/CHGA/TGFB3/GRM4/NEFL/NR4A3/ISL1/PAK3/EGLN3/JAK2/AXL/CLU/KCNB1/BOK/SLC25A27/TP73/SNCB/NES/BCL2/GRIK2/VSTM2L/PTK2B/ITGA1/FAS/PPARA/PCSK9/FOXO3/NTF3/LGMN/GDF5/CCL2/KIF14/NTRK2/GABRB2/ASCL1/ADAM8/NTRK1/NQO1/TGFB2/GRID2/PPARGC1A/CITED1/SIX4/BTG2/APOE/GATA3/MAP3K5/SERPINF1/NDNF/CLN3
GO:0001958	endochondral ossification	10/1797	26/16182	0.000275794	0.00353254	COL1A1/MMP14/INPPL1/TEK/FGFR3/DLX5/RUNX2/ALPL/BMP6/FGF18
GO:0036075	replacement ossification	10/1797	26/16182	0.000275794	0.00353254	COL1A1/MMP14/INPPL1/TEK/FGFR3/DLX5/RUNX2/ALPL/BMP6/FGF18
GO:0090075	relaxation of muscle	10/1797	26/16182	0.000275794	0.00353254	CHGA/ATP1A2/PRKG1/PDE4B/RGS2/PDE5A/SLC8A1/GUCY1A3/KCNJ2/ADORA2B
GO:1901652	response to peptide	71/1797	425/16182	0.000278497	0.00355864	VGF/COL1A1/GRB10/PRKCB/GNG12/GNG2/NEFL/TIMP1/ID1/NR4A3/INPPL1/PIK3R1/ZFP36L1/JAK2/VAMP2/APRT/GCNT1/SOCS3/IGFBP5/RPE65/TEK/IQGAP1/SPARC/CAT/SHC1/AGTRAP/CAMK2A/EGR1/STC2/GNG3/PRKACB/RAB13/PID1/PRKCD/TGFB1/GSTP1/UCP2/PPARA/CISH/PCSK9/CDC6/CPS1/FOXO3/TH/FBN1/ADCY2/CCL2/GPR22/NOD1/BMP7/CA2/CYBA/LYN/INHBB/RARRES2/MC4R/CITED1/KLF4/OXTR/BTG2/GNRH1/F7/GHR/GNG11/CTGF/ATP6V0A4/IRS1/SLC34A1/GJA1/TCIRG1/TRIM72
GO:0043627	response to estrogen	19/1797	73/16182	0.000290258	0.00368256	TGFB3/MMP14/TNFRSF11B/TEK/WNT7A/SMAD6/CTNNA1/RARA/PDGFRB/SFRP1/TGFBR2/CA2/SLC34A2/IGFBP2/IL4R/CITED1/F7/ESR1/GATA3
GO:0046849	bone remodeling	19/1797	73/16182	0.000290258	0.00368256	TGFB3/TNFRSF11B/GREM1/PPARGC1B/NOTCH2/PTK2B/TGFB1/TMEM64/EPHA2/EGFR/SFRP1/CA2/ADAM8/SPP1/MC4R/INPP5D/NOX4/IL7/GJA1
GO:0070167	regulation of biomineral tissue development	19/1797	73/16182	0.000290258	0.00368256	TGFB3/ACVR2B/GREM1/ACVR2A/SMAD3/PTK2B/TGFB1/SLC8A1/BMP2/DDR2/RFLNB/ASPN/ANO6/BMP7/BMP6/FBN2/WNT10B/DMP1/GJA1
GO:0046661	male sex differentiation	32/1797	153/16182	0.000295214	0.00373659	CTSV/REC8/MMP14/WNT5A/COL9A3/ZFPM2/INHBA/FGF9/TEX15/WNT2B/ACVR2A/BOK/YBX3/KITLG/FANCA/BCL2/RAB13/DMRT3/CST3/CTNNA1/RARA/SFRP1/NTRK1/TGFB2/BMP6/SIX4/ICAM1/ESR1/GATA3/MGST1/KIT/NUP210L
GO:0001885	endothelial cell development	15/1797	51/16182	0.000297215	0.0037442	HEG1/MSN/PDE2A/ID1/TNFRSF1A/S1PR3/PPP1R16B/WNT7A/CLDN5/EZR/F11R/F2RL1/COL18A1/ICAM1/STC1
GO:0060688	regulation of morphogenesis of a branching structure	15/1797	51/16182	0.000297215	0.0037442	WNT5A/GREM1/SNAI2/FGFR2/WNT2B/ETV4/SMO/TGFB1/NTN4/SFRP1/BMP7/NOG/SIX4/SULF1/ESR1
GO:0043434	response to peptide hormone	66/1797	390/16182	0.000311789	0.00391082	VGF/COL1A1/GRB10/PRKCB/GNG12/GNG2/NEFL/TIMP1/NR4A3/INPPL1/PIK3R1/ZFP36L1/JAK2/VAMP2/APRT/GCNT1/SOCS3/IGFBP5/RPE65/TEK/IQGAP1/SPARC/CAT/SHC1/AGTRAP/CAMK2A/EGR1/STC2/GNG3/PRKACB/RAB13/PID1/PRKCD/TGFB1/GSTP1/UCP2/PPARA/CISH/PCSK9/CDC6/CPS1/TH/FBN1/ADCY2/CCL2/BMP7/CA2/CYBA/LYN/INHBB/RARRES2/MC4R/CITED1/OXTR/BTG2/GNRH1/F7/GHR/GNG11/CTGF/ATP6V0A4/IRS1/SLC34A1/GJA1/TCIRG1/TRIM72
GO:0010634	positive regulation of epithelial cell migration	24/1797	103/16182	0.000311902	0.00391082	SCARB1/WNT5A/ADAM9/HSPB1/DOCK1/TEK/GLIPR2/SPARC/WNT7A/RREB1/CCBE1/CLASP2/TAC1/PTK2B/TGFB1/SRPX2/CTSH/CIB1/TGFBR2/ATOH8/TGFB2/FGF18/ZC3H12A/GATA3
GO:0007219	Notch signaling pathway	33/1797	160/16182	0.000313527	0.00391881	DLX1/DLX2/NOTCH3/MMP14/HES1/DLK1/NEUROD4/GSX2/SNAI2/HEY2/S1PR3/DLL3/NOV/NEURL1/NOTCH2/ANXA4/PERP/TGFB1/HEY1/BMP2/HES5/TGFBR2/TSPAN33/BMP7/ASCL1/ONECUT1/CNTN6/LFNG/C8orf4/HES7/EGFL7/HEYL/KIT
GO:0010574	regulation of vascular endothelial growth factor production	11/1797	31/16182	0.000314003	0.00391881	SULF2/CYP1B1/ISL1/CCBE1/TGFB1/NDRG2/CCL2/C5/ADORA2B/SULF1/HPSE
GO:0048168	regulation of neuronal synaptic plasticity	14/1797	46/16182	0.000317058	0.00394774	SHISA6/RASGRF1/SHISA7/SHISA9/CAMK2A/NEURL1/GRIK2/GRM5/CNTN2/NETO1/DRD2/KCNJ10/APOE/KIT
GO:0045927	positive regulation of growth	44/1797	234/16182	0.000318045	0.00395084	POU3F2/LGI1/MMP14/DSCAM/SPHK1/FN1/ZFPM2/RUFY3/RIMS1/RIMS2/CPNE6/CRABP2/FGF9/YAP1/HEY2/DNPH1/MAP1B/FGFR2/DIO3/YBX3/MAPT/EZR/BCL2/PTK2B/SMO/ERBB2/EGFR/CSF1/LEF1/CIB1/SFRP1/TGFBR2/CYBA/ACACB/TGFB2/EFNA5/DRD2/TNFRSF12A/WNT3A/TGFBR3/GHR/PLS1/IL7/PPP1R1C
GO:0003148	outflow tract septum morphogenesis	9/1797	22/16182	0.000324447	0.0039933	ZFPM2/ISL1/MSX2/FGFR2/SMAD6/PARVA/RARA/TGFBR2/TGFB2
GO:0003272	endocardial cushion formation	9/1797	22/16182	0.000324447	0.0039933	MSX2/SNAI2/HEY1/TGFBR2/BMP7/NOG/TGFB2/MSX1/HEYL
GO:0048799	animal organ maturation	9/1797	22/16182	0.000324447	0.0039933	GREM1/RET/FGFR3/BMP2/RYR1/RFLNB/ANO6/ALDH1A2/GATA3
GO:0098868	bone growth	9/1797	22/16182	0.000324447	0.0039933	MSX2/FGFR3/EVC/COL27A1/DDR2/RARA/TGFBR2/RARG/STC1
GO:0045599	negative regulation of fat cell differentiation	13/1797	41/16182	0.000329467	0.00403582	ZFP36L2/WNT5A/TRIB2/ZFPM2/MSX2/SMAD3/TGFB1/WWTR1/JDP2/RUNX1T1/WNT3A/GATA3/WNT10B
GO:0060038	cardiac muscle cell proliferation	13/1797	41/16182	0.000329467	0.00403582	NDRG4/ZFPM2/FGF9/HEY2/FGFR2/TP73/C3orf58/KCNK2/TGFBR2/NOG/TGFB2/TGFBR3/GJA1
GO:2000677	regulation of transcription regulatory region DNA binding	12/1797	36/16182	0.000330162	0.00403582	ID1/MSX2/LIF/HEY2/ZBTB7C/TGFB1/PPARA/HEY1/KLF4/WNT3A/MSX1/GATA3
GO:0033077	T cell differentiation in thymus	18/1797	68/16182	0.000331716	0.00403638	ZFP36L2/FZD8/ZFP36L1/MAFB/ITPKB/FOXJ1/BCL2/B2M/ZC3H8/ERBB2/RASGRP1/FAS/KIAA0922/ADA/ADAM8/FZD5/EGR3/GATA3
GO:0071594	thymocyte aggregation	18/1797	68/16182	0.000331716	0.00403638	ZFP36L2/FZD8/ZFP36L1/MAFB/ITPKB/FOXJ1/BCL2/B2M/ZC3H8/ERBB2/RASGRP1/FAS/KIAA0922/ADA/ADAM8/FZD5/EGR3/GATA3
GO:0007187	G-protein coupled receptor signaling pathway, coupled to cyclic nucleotide second messenger	37/1797	187/16182	0.000334339	0.00405907	CHGA/GRM4/GNG2/GRK5/GRM7/S1PR3/FLNA/HTR2C/SLC9A3R1/SSTR2/NPR3/CNR1/NPY1R/ADRA2C/PRKACB/SSTR1/GPR26/CHRM2/ADCY2/DRD4/CCL2/OPRM1/GRM3/HRH2/GNAL/ADCYAP1/MC4R/ADORA2B/DRD2/GPR1/GRM8/CHRM4/CHRM5/GALR1/ADM2/PTGFR/HRH3
GO:0072507	divalent inorganic cation homeostasis	69/1797	413/16182	0.000336457	0.00407555	ATP1A2/PRKCB/CXCR4/RIC3/CALB2/SCGN/CNGB1/DMD/JAK2/ANK3/ANXA6/S1PR3/CACNA1C/CALR/SWAP70/HTR2C/HSP90B1/SLC25A27/SMAD3/STC2/GSTO1/BCL2/TAC1/GNG3/GRIK2/PTK2B/F2RL1/TGFB1/TMEM64/SLC8A1/TMC8/ITPR2/SLC24A2/EGFR/PLCE1/RYR1/DRD4/CCL2/JPH1/GPR12/CYBA/LYN/P2RX5/ADCYAP1/ITPR3/PTGER3/TRPC6/ITPR1/SLC35G1/HAP1/OXTR/PDE6B/TRPC4/DRD2/APOE/GRM1/PDE6A/GALR1/STC1/SLC8B1/EPHX2/ESR1/EDN2/XK/PTGFR/CLN3/GIPR/GJA1/CEMIP
GO:0060395	SMAD protein signal transduction	16/1797	57/16182	0.000341159	0.00412317	TGFB3/BMP3/INHBA/VIM/SMAD3/BMP1/TGFB1/BMP2/GDF5/BMP7/ATOH8/INHBB/TGFB2/BTBD11/BMP6/CITED1
GO:0090002	establishment of protein localization to plasma membrane	29/1797	135/16182	0.00034807	0.00418796	TNFRSF1A/PIK3R1/FAM126A/VAMP2/LAMA5/ANK3/PTCH1/KCNB1/SLC9A3R1/CLASP2/EZR/F11R/S100A10/WNK3/ANK1/RAB13/PID1/EPHA2/RAB34/RHOG/PACSIN1/KRT18/CIB1/TSPAN33/PRKG2/PKP2/TSPAN15/VAMP5/PLS1
GO:0090136	epithelial cell-cell adhesion	7/1797	14/16182	0.000348084	0.00418796	CYP1B1/NOV/PLEKHA7/VCL/CTNNA1/ITGB5/KIT
GO:0060326	cell chemotaxis	44/1797	235/16182	0.000350143	0.00419767	CHGA/LGALS3/WNT5A/CXCR4/HSPB1/GREM1/CALR/SWAP70/LYST/PDE4B/NOV/VCAM1/VAV3/PARVA/PTK2B/RAB13/PRKCD/F2RL1/GSTP1/ITGA1/EPHA2/PIK3CD/RHOG/SERPINE1/CSF1/LEF1/PDGFRB/CCL2/ANO6/ADAM8/C5/LYN/RARRES2/TGFB2/PADI2/FGF18/EGR3/F7/CXCL14/EDN2/PLA2G7/SLIT2/CSF3R/KIT
GO:0034109	homotypic cell-cell adhesion	19/1797	74/16182	0.000350459	0.00419767	LGALS1/HSPB1/TLN1/MYH9/PRKG1/ANK3/FLNA/CSRP1/DMTN/VCL/PRKCD/ZNF703/DSG2/MYL9/LYN/CLIC1/PKP2/WNT3A/DSP
GO:0051493	regulation of cytoskeleton organization	67/1797	399/16182	0.000352569	0.00421352	STMN4/CTSV/TGFB3/MDM1/TENM1/FGF13/CELSR1/ID1/GSN/PAK3/PIK3R1/SORBS3/CKAP2/CDC42EP1/ASAP3/SYNPO/STMN2/TEK/SWAP70/SDC4/SMAD3/CLASP2/EPHA3/SPIRE1/MAPT/NES/MAGEL2/IQGAP2/KIRREL/AURKA/TAC1/WDR1/SH3BGRL3/TMEFF2/F11R/S100A10/PTK2B/DMTN/RGS2/PRKCD/WIPF1/F2RL1/TGFB1/PSRC1/SKA3/NEK2/NTF3/CIB1/PDGFRB/SFRP1/VASP/FZD10/TGFB2/EFNA5/LMOD1/SSH3/WNT3A/NPHS1/ICAM1/ARHGAP18/NOX4/TPM1/NEXN/CTGF/SCIN/SLIT2/SYNPO2
GO:0030728	ovulation	8/1797	18/16182	0.000356953	0.0042564	INHBA/HPGD/FOXO3/NRIP1/INHBB/ADAMTS1/IL4R/IMMP2L
GO:0003014	renal system process	24/1797	104/16182	0.000363497	0.00432481	EMP2/SULF2/KCNMA1/GSN/MCAM/MYO1E/SLC9A3R1/NPR3/BCL2/TAC1/KLHL3/PRKACB/F2RL1/FAS/LGMN/COMT/ADCY2/CYBA/SLC4A5/DRD2/MYO5B/SULF1/STC1/GJA1
GO:1904019	epithelial cell apoptotic process	21/1797	86/16182	0.000369557	0.00438716	GSN/ZFP36L1/JAK2/CAST/TEK/BOK/KRT8/ZFP36/FAS/COL18A1/SERPINE1/KRT18/FOXO3/ANO6/TGFBR2/SIX3/PPARGC1A/ICAM1/GATA3/MAP3K5/NDNF
GO:1902105	regulation of leukocyte differentiation	43/1797	229/16182	0.000381264	0.00451612	MMP14/ZFP36L2/PIK3R1/ZFP36L1/MAFB/LIF/INHBA/AXL/ITPKB/KITLG/PPARGC1B/FOXJ1/FANCA/IL15/ZC3H8/TGFB1/TMEM64/ERBB2/RUNX1/RASGRP1/FAS/ID2/RARA/CSF1/LEF1/KIAA0922/ADA/FBN1/SFRP1/TGFBR2/CA2/ADAM8/IRF1/LYN/IL4R/INPP5D/EGR3/MITF/SOX13/GATA3/IL7/ZBTB7B/CYP26B1
GO:0042493	response to drug	66/1797	393/16182	0.000387505	0.00456982	GAD2/GAD1/COL1A1/LGALS1/PDE2A/TNFRSF11B/TXNIP/LOX/LPL/TGIF1/RET/INHBA/PTCH1/CALR/SLC12A5/HTR2C/CYP2E1/CAT/PDE4B/TP73/VAV3/BCL2/PTK2B/B2M/TGFB1/MGMT/BCAR3/SLC8A1/TYMS/EGFR/CST3/COL18A1/CPS1/ADA/TH/COMT/CCL2/ABCC4/ABCA8/SFRP1/TGFBR2/AK4/CHEK2/NTRK1/CYBA/LYN/ACACB/EMX1/DDC/TGFB2/IGFBP2/ADSSL1/PPARGC1A/OXTR/SLC22A18/DRD2/SLC15A2/MT2A/F7/ICAM1/TSPO/GATA3/MGST1/PDE3A/SST/SLC34A1
GO:0072503	cellular divalent inorganic cation homeostasis	66/1797	393/16182	0.000387505	0.00456982	ATP1A2/PRKCB/CXCR4/RIC3/CALB2/SCGN/CNGB1/DMD/JAK2/ANXA6/S1PR3/CACNA1C/CALR/SWAP70/HTR2C/HSP90B1/SLC25A27/SMAD3/STC2/GSTO1/BCL2/TAC1/GNG3/GRIK2/PTK2B/F2RL1/TGFB1/TMEM64/SLC8A1/ITPR2/SLC24A2/PLCE1/RYR1/DRD4/CCL2/JPH1/GPR12/CYBA/LYN/P2RX5/ADCYAP1/ITPR3/PTGER3/TRPC6/ITPR1/SLC35G1/HAP1/OXTR/PDE6B/TRPC4/DRD2/APOE/GRM1/PDE6A/GALR1/STC1/SLC8B1/EPHX2/ESR1/EDN2/XK/PTGFR/CLN3/GIPR/GJA1/CEMIP
GO:0016311	dephosphorylation	71/1797	430/16182	0.000394	0.00463454	DUSP4/PTPRT/PDPR/PCDH11X/PTPRK/MTMR7/INPPL1/JAK2/SLC7A14/PTPN5/IQGAP1/SWAP70/PPP2R2C/PPP1R16B/HSP90B1/RIMBP2/SMAD3/EYA4/PPARGC1B/CSRNP3/NPNT/PPP2R1B/BCL2/SYNJ2/SYNJ1/PTPN14/DUSP5/CDCA2/DLG2/INPP4B/CCDC8/PRKCD/TGFB1/PUDP/DUSP8/ITGA1/DLGAP5/CTDSP1/PALD1/BMP2/DUSP14/PKMYT1/PTPRR/MYO1D/PLPP4/PLPPR1/PDGFRB/CDC25C/CDKN3/PPP1R3B/NT5E/ALPL/PPM1K/NT5DC3/TGFB2/SH3RF2/IMPA2/INPP5D/TMEM132D/ACPP/PTPN7/SSH3/D…
GO:0035418	protein localization to synapse	10/1797	27/16182	0.000394724	0.00463454	WNT5A/LRRTM1/WNT7A/BSN/DLG2/PCLO/ANKS1B/CEP112/NETO1/NPHS1
GO:0007188	adenylate cyclase-modulating G-protein coupled receptor signaling pathway	33/1797	162/16182	0.000397131	0.00465261	CHGA/GRM4/GNG2/GRK5/GRM7/S1PR3/FLNA/HTR2C/SLC9A3R1/SSTR2/NPR3/CNR1/NPY1R/ADRA2C/PRKACB/GPR26/CHRM2/ADCY2/DRD4/OPRM1/GRM3/GNAL/ADCYAP1/MC4R/ADORA2B/DRD2/GRM8/CHRM4/CHRM5/GALR1/ADM2/PTGFR/HRH3
GO:0014812	muscle cell migration	18/1797	69/16182	0.000402871	0.00470954	PLAT/NDRG4/IGFBP5/IQGAP1/NOV/BCL2/SEMA6D/PARVA/SMO/GSTP1/SERPINE1/PDGFRB/PLAU/PPARGC1A/SIX4/NOX4/TPM1/SLIT2
GO:0010171	body morphogenesis	14/1797	47/16182	0.000405943	0.00473511	COL1A1/TGFB3/CSRNP1/CLDN5/CLASP2/DLX5/TGFB1/LEF1/NOG/TGFB2/GREM2/MMP2/MSX1/RRAS
GO:0010035	response to inorganic substance	74/1797	453/16182	0.000415084	0.00483122	CRYAB/COL1A1/NFATC4/SLC6A1/WNT5A/CYP1B1/NEFL/KCNMA1/ADAM9/TNFRSF11B/NR4A3/TXNIP/CPNE6/ANXA11/AXL/ITPKB/ANK3/GLRA2/CYBRD1/PTCH1/CALR/IQGAP1/SPARC/CYP2E1/CAT/CDK2/VCAM1/KRT8/BCL2/PTK2B/DMTN/B2M/PRKCD/FAS/UCP2/ID2/SLC8A1/PAWR/EGFR/CST3/COL18A1/CPS1/FOXO3/ADA/TH/PDGFRB/CD9/LOXL2/BMP7/ASCL1/CA2/NTRK1/TFR2/FBLN5/NQO1/IGFBP2/ITPR3/BMP6/PPARGC1A/TRPC6/KCNC2/KLF4/DRD2/GNRH1/ZC3H12A/MT2A/ICAM1/TSPO/MAP3K5/…
GO:0032535	regulation of cellular component size	58/1797	336/16182	0.000421077	0.00489034	MSN/TNR/TENM1/FGF13/DSCAM/WNT5A/NEFL/KCNMA1/FN1/GSN/PAK3/BARHL2/RUFY3/RET/CRABP2/CDC42EP1/MAP1B/SWAP70/WNT7A/SLC9A3R1/SPIRE1/MAPT/VAV3/MAGEL2/EZR/IQGAP2/KIRREL/WDR1/SH3BGRL3/SEMA6D/PTK2B/DMTN/PRKCD/WIPF1/F2RL1/IQGAP3/PLXNC1/CNTN2/ANO6/VASP/SLC12A7/SEMA3B/RARG/SPP1/EFNA5/LMOD1/SSH3/TNFRSF12A/WNT3A/APOE/NPHS1/ICAM1/FSTL4/ARHGAP18/PLS1/XK/SCIN/SLIT2
GO:0045055	regulated exocytosis	49/1797	272/16182	0.00042622	0.00493935	A2M/CHGA/TGFB3/CPLX2/TIMP1/FN1/NR4A3/LGALS3BP/RIMS1/RIMS2/TLN1/F5/VAMP2/SNAP25/RAPGEF4/FLNA/CLU/SPARC/KCNB1/RAB11FIP5/ACTN1/SYT5/WDR1/SYNJ1/DMTN/VCL/F2RL1/TGFB1/RASGRP1/PIK3CD/ACTN4/PCLO/CPLX1/SERPINE1/ABCC4/CD9/PHACTR2/TIMP3/CACNA1I/LYN/RARRES2/TGFB2/IL4R/ADORA2B/DOC2B/ISLR/SELENOP/SCIN/KIT
GO:0021772	olfactory bulb development	11/1797	32/16182	0.000430866	0.00497168	DLX2/SALL3/WNT5A/GSX2/UNCX/EXT1/ID2/ROBO2/ROBO1/KIF14/SLIT2
GO:0033280	response to vitamin D	11/1797	32/16182	0.000430866	0.00497168	SNAI2/STC2/IL15/TGFB1/SFRP1/ALPL/PIM1/BMP7/TNC/SPP1/STC1
GO:0048640	negative regulation of developmental growth	20/1797	81/16182	0.000432284	0.00497731	NKD1/TNR/WWC1/FGF13/WNT5A/PTCH1/TP73/FGFR3/STC2/SEMA6D/KCNK2/LGMN/SFRP1/TGFBR2/NOG/SEMA3B/SPP1/WNT3A/FSTL4/GJA1
GO:0045843	negative regulation of striated muscle tissue development	12/1797	37/16182	0.000439736	0.00505224	TSC22D3/FGF3/YBX3/TP73/TGFB1/KCNK2/BMP2/LEF1/TGFBR2/NOG/SIX4/GJA1
GO:0001541	ovarian follicle development	15/1797	53/16182	0.000470428	0.0053933	VGF/MMP14/INHBA/KITLG/BCL2/CTNNA1/FOXO3/ADCYAP1/INHBB/LFNG/IMMP2L/GNRH1/ICAM1/ESR1/KIT
GO:0006979	response to oxidative stress	63/1797	374/16182	0.00047872	0.00547664	CRYAB/COL1A1/MMP14/CYP1B1/SCARA3/MSRA/ADAM9/HSPB1/NR4A3/PTPRK/TXNIP/JAK2/AXL/GPX7/CYP2E1/CAT/NAPRT/CDK2/STC2/PPARGC1B/CHRNA4/BCL2/P4HB/PTK2B/MSRB3/PRKCD/MGMT/GSTP1/UCP2/SLC8A1/PAWR/EGFR/CST3/PDLIM1/GPX8/FOXO3/ADA/PDGFRB/MELK/BMP7/DGKK/CYBA/GPX3/FBLN5/NQO1/PRR5L/CYGB/PPARGC1A/TRPC6/RGS14/KCNC2/KLF4/STOX1/ZC3H12A/APOE/PTGS1/EPAS1/NOX4/TPM1/SELENOP/MAP3K5/MGST1/VRK2
GO:0034105	positive regulation of tissue remodeling	9/1797	23/16182	0.000480797	0.00548442	B4GALT1/PPARGC1B/IL15/TMEM64/EGFR/CA2/ADAM8/SPP1/MC4R
GO:0000187	activation of MAPK activity	30/1797	144/16182	0.000481449	0.00548442	TGFB3/GRM4/WNT5A/CXCR4/PAK3/TGFA/SHC1/TP73/IRAK1/ALK/ADRA2C/GNG3/DUSP5/IQGAP3/ITGA1/CSPG4/BMP2/PLCE1/NTF3/DRD4/MAP3K6/NOD1/ADAM8/C5/ADORA2B/GRM1/MAP4K1/GHR/MAP3K5/KIT
GO:0000302	response to reactive oxygen species	39/1797	204/16182	0.000482601	0.00548588	CRYAB/COL1A1/CYP1B1/ADAM9/NR4A3/PTPRK/TXNIP/AXL/GPX7/CYP2E1/CAT/CDK2/PPARGC1B/BCL2/P4HB/PTK2B/PRKCD/GSTP1/UCP2/SLC8A1/PAWR/CST3/GPX8/FOXO3/ADA/PDGFRB/BMP7/CYBA/GPX3/FBLN5/NQO1/PPARGC1A/TRPC6/KCNC2/KLF4/APOE/NOX4/TPM1/MAP3K5
GO:1990778	protein localization to cell periphery	40/1797	211/16182	0.000490889	0.00556826	EMP2/GBP1/FGF13/TNFRSF1A/PIK3R1/FAM126A/VAMP2/LAMA5/ANK3/PTCH1/KCNB1/SLC9A3R1/CLASP2/ZDHHC22/EHD2/EZR/F11R/S100A10/WNK3/ANK1/RAB13/PID1/TGFB1/SCN3B/EPHA2/RAB34/RHOG/KCNIP3/PACSIN1/KRT18/CIB1/TSPAN33/PRKG2/KCNIP4/PKP2/TSPAN15/PLEKHF1/WNT3A/VAMP5/PLS1
GO:0034446	substrate adhesion-dependent cell spreading	20/1797	82/16182	0.000513003	0.00579455	GBP1/LAMB1/FN1/LAMA5/DOCK1/AXL/FLNA/TEK/CALR/RREB1/LAMC1/PEAK1/S100A10/PARVA/DMTN/LIMS1/ACTN4/CIB1/KIF14/EFNA5
GO:0060078	regulation of postsynaptic membrane potential	20/1797	82/16182	0.000513003	0.00579455	SCN3A/CELF4/RIMS1/RIMS2/SLC17A7/HCN4/NLGN4X/WNT7A/SCN2A/CHRNA4/GRIK2/PTK2B/SCN3B/SCN9A/FGF14/DRD4/OPRM1/ADCYAP1/GRID2/NETO1
GO:0032233	positive regulation of actin filament bundle assembly	14/1797	48/16182	0.000515235	0.00580751	TGFB3/ID1/SORBS3/SYNPO/SWAP70/SDC4/SMAD3/TAC1/S100A10/SFRP1/NOX4/TPM1/CTGF/SYNPO2
GO:1901215	negative regulation of neuron death	34/1797	171/16182	0.000520241	0.00584259	DLX1/CHL1/CHGA/TGFB3/NEFL/NR4A3/ISL1/JAK2/AXL/TP73/SNCB/NES/BCL2/GRIK2/VSTM2L/PTK2B/PPARA/NTF3/LGMN/GDF5/CCL2/KIF14/NTRK2/GABRB2/ADAM8/NTRK1/PPARGC1A/CITED1/SIX4/BTG2/APOE/SERPINF1/NDNF/CLN3
GO:0014909	smooth muscle cell migration	16/1797	59/16182	0.000521621	0.00584259	PLAT/NDRG4/IGFBP5/IQGAP1/NOV/BCL2/SEMA6D/PARVA/GSTP1/SERPINE1/PDGFRB/PLAU/PPARGC1A/NOX4/TPM1/SLIT2
GO:0045669	positive regulation of osteoblast differentiation	16/1797	59/16182	0.000521621	0.00584259	MSX2/ACVR2B/IFITM1/PDLIM7/ACVR2A/GDPD2/NPNT/RUNX2/BMP2/DDR2/BMP7/CLIC1/BMP6/FBN2/WNT10B/GJA1
GO:0035107	appendage morphogenesis	30/1797	145/16182	0.000543813	0.00606578	SALL3/WNT5A/PBX1/MSX2/FZD6/GREM1/CRABP2/FGF9/CACNA1C/PTCH1/FGFR2/WNT7A/ECE1/DLX5/RUNX2/DLX6/LEF1/SP9/GDF5/WNT9A/BMP7/NOG/RARG/TGFB2/RSPO2/FBN2/ALDH1A2/MSX1/CYP26B1/GJA1
GO:0035108	limb morphogenesis	30/1797	145/16182	0.000543813	0.00606578	SALL3/WNT5A/PBX1/MSX2/FZD6/GREM1/CRABP2/FGF9/CACNA1C/PTCH1/FGFR2/WNT7A/ECE1/DLX5/RUNX2/DLX6/LEF1/SP9/GDF5/WNT9A/BMP7/NOG/RARG/TGFB2/RSPO2/FBN2/ALDH1A2/MSX1/CYP26B1/GJA1
GO:1901861	regulation of muscle tissue development	25/1797	113/16182	0.000545771	0.00607497	TSC22D3/ZFPM2/GREM1/FGF3/FGF9/IGFBP5/HEY2/FGFR2/YBX3/SMAD3/TP73/BCL2/TGFB1/KCNK2/BMP2/LEF1/TGFBR2/NOG/PPARGC1A/SIX4/WNT3A/TGFBR3/WNT10B/CYP26B1/GJA1
GO:0014912	negative regulation of smooth muscle cell migration	8/1797	19/16182	0.000556796	0.00617202	NDRG4/IGFBP5/SEMA6D/GSTP1/SERPINE1/PPARGC1A/TPM1/SLIT2
GO:0032331	negative regulation of chondrocyte differentiation	8/1797	19/16182	0.000556796	0.00617202	GREM1/ADAMTS12/SNAI2/RFLNB/GDF5/WNT9A/RARG/EFEMP1
GO:0030500	regulation of bone mineralization	17/1797	65/16182	0.000559671	0.0061783	TGFB3/ACVR2B/GREM1/ACVR2A/SMAD3/PTK2B/TGFB1/SLC8A1/BMP2/DDR2/RFLNB/ANO6/BMP7/BMP6/FBN2/WNT10B/GJA1
GO:0055117	regulation of cardiac muscle contraction	17/1797	65/16182	0.000559671	0.0061783	CHGA/ATP1A2/DMD/HCN4/CACNA1C/PDE4B/GSTO1/RGS2/PDE5A/SLC8A1/DSG2/KCNJ2/PKP2/ZC3H12A/STC1/DSP/CTGF
GO:0030098	lymphocyte differentiation	53/1797	304/16182	0.000574013	0.00632359	POU2F2/LGALS1/MMP14/ZFP36L2/FZD8/PIK3R1/ZFP36L1/MAFB/INHBA/AXL/ITPKB/EGR1/VCAM1/FOXJ1/NOTCH2/FANCA/IL15/BCL2/PTK2B/B2M/ZC3H8/TGFB1/ERBB2/RASGRP1/RUNX2/FAS/ID2/PIK3CD/RARA/LEF1/KIAA0922/ADA/TCF7/SFRP1/IL11/TGFBR2/ADAM8/IRF1/NTRK1/FZD5/IL4R/ONECUT1/CD8A/INPP5D/LFNG/EGR3/FUT7/SOX13/GATA3/IL7/ZBTB7B/CYP26B1/KIT
GO:0070169	positive regulation of biomineral tissue development	12/1797	38/16182	0.000578428	0.00634611	TGFB3/ACVR2B/ACVR2A/SMAD3/TGFB1/SLC8A1/BMP2/ANO6/BMP7/BMP6/FBN2/WNT10B
GO:0099024	plasma membrane invagination	12/1797	38/16182	0.000578428	0.00634611	GSN/MYH9/DOCK1/MFGE8/GULP1/ELMO1/SPIRE1/F2RL1/AURKB/ABCA7/ANO6/XKR8
GO:0008038	neuron recognition	11/1797	33/16182	0.000582052	0.00635981	CNTN4/NTM/DSCAM/FEZF2/EPHA3/CNR1/OPCML/NCAM2/ROBO2/ROBO1/CNTN2
GO:0021988	olfactory lobe development	11/1797	33/16182	0.000582052	0.00635981	DLX2/SALL3/WNT5A/GSX2/UNCX/EXT1/ID2/ROBO2/ROBO1/KIF14/SLIT2
GO:0001570	vasculogenesis	18/1797	71/16182	0.000585549	0.00638499	HEG1/EMP2/ZFPM2/ZFP36L1/YAP1/HEY2/MYO1E/WNT7A/SMO/TGFB1/EPHA2/HEY1/PDGFRB/NTRK2/TGFBR2/CITED1/TGFBR3/EGFL7
GO:0097154	GABAergic neuron differentiation	7/1797	15/16182	0.000590232	0.00642297	DLX1/DLX2/FEZF2/INHBA/CNTN2/ASCL1/DRD2
GO:0010976	positive regulation of neuron projection development	41/1797	220/16182	0.000602818	0.00654662	PTK7/DSCAM/WNT5A/NDRG4/NEFL/FN1/PAK3/RUFY3/RIMS1/RIMS2/NEGR1/RET/CPNE6/CRABP2/STMN2/MAP1B/IQGAP1/FOXO6/EPHA3/MAPT/CNR1/NEURL1/CPEB3/PTK2B/ROBO2/ROBO1/PTK6/PACSIN1/TRIM67/NTRK2/BMP7/NTRK1/LYN/ADCYAP1/EFNA5/TNFRSF12A/WNT3A/APOE/SERPINF1/NDNF/SLIT2
GO:0009100	glycoprotein metabolic process	64/1797	385/16182	0.000621328	0.00673399	HS3ST3B1/ST8SIA4/PCSK6/SULF2/SPOCK3/CHST15/ST8SIA5/HS6ST2/SPOCK2/B3GALT5/ADAMTS12/EXT1/GCNT1/B4GALT1/TNIP1/TET2/ST6GAL2/GALNTL6/GCNT2/BACE2/ST6GALNAC4/MAGT1/GALNT9/IL15/BCL2/GALNT5/ST3GAL1/GAL3ST4/B3GAT2/CSPG4/PAWR/GXYLT2/MGAT4C/CST3/HS6ST3/BMP2/B3GNT2/LMF1/ABCA7/CHST14/ADAMTS9/GALNT10/B3GNT9/BGN/CHST7/MGAT4A/HS3ST5/FUT1/CHST8/PHLDA1/B3GALNT1/ST8SIA3/SDF2L1/GCNT4/SULF1/FBXO2/IDUA/GALNT12/FUT7/EXT…
GO:0009612	response to mechanical stimulus	37/1797	193/16182	0.00062893	0.00680261	ETV1/COL1A1/MMP14/ATP1A2/PDE2A/TNFRSF1A/TXNIP/DMD/CNN2/PTCH1/SLITRK6/PTK2B/TGFB1/FAS/KCNK2/SLC8A1/EGFR/MEIS2/CCL2/TGFBR2/KCNJ2/TNC/IRF1/NTRK1/CYBA/INHBB/FOXP2/IGFBP2/SOST/BAG3/BMP6/TCAP/MMP7/BTG2/DRD2/GJA1/KIT
GO:0051893	regulation of focal adhesion assembly	14/1797	49/16182	0.000648558	0.00698668	MMP14/GREM1/TEK/IQGAP1/SDC4/SMAD3/CLASP2/EPHA3/S100A10/DMTN/LIMS1/SFRP1/EFNA5/COL16A1
GO:0090109	regulation of cell-substrate junction assembly	14/1797	49/16182	0.000648558	0.00698668	MMP14/GREM1/TEK/IQGAP1/SDC4/SMAD3/CLASP2/EPHA3/S100A10/DMTN/LIMS1/SFRP1/EFNA5/COL16A1
GO:0042445	hormone metabolic process	35/1797	180/16182	0.000666009	0.00714677	PCSK6/SCARB1/CYP1B1/DKK3/AKR1C2/CRABP2/PCSK1/RPE65/AKR1C1/TTR/DIO3/DIO2/BACE2/CRYM/EGR1/STC2/ECE1/PCSK2/TRERF1/BMP2/COMT/CHST8/CRABP1/SCPEP1/BMP6/PPARGC1A/SLC5A5/SULT1E1/ALDH1A2/GCNT4/ESR1/GATA3/ALDH8A1/CYP26B1/HSD17B8
GO:0051146	striated muscle cell differentiation	42/1797	228/16182	0.000666089	0.00714677	MMP14/TANC1/PDLIM5/GREM1/DMD/MYH9/IGFBP5/FLNC/HEY2/CALR/LMNA/NOV/EHD2/KRT8/BCL2/WDR1/SMO/TGFB1/SLC8A1/BMP2/RARA/LEF1/RYR1/PDGFRB/FHL2/FAM65B/IL4R/TCAP/LMOD1/SIX4/WNT3A/NPHS1/MSX1/NOX4/TPM1/NEXN/SIK1/XK/WNT10B/CYP26B1/TRIM72/NEK5
GO:0050731	positive regulation of peptidyl-tyrosine phosphorylation	32/1797	160/16182	0.000673098	0.00719315	HES1/ISL1/TNFRSF1A/GREM1/JAK2/LIF/SOCS3/IQGAP1/TGFA/ITGA5/KITLG/FGFR3/NEURL1/IL15/ADRA2C/PTK2B/TGFB1/CSPG4/PTK6/HES5/NTF3/IL11/EHD4/LYN/EFNA5/CD44/HPX/WNT3A/ICAM1/GHR/TEC/KIT
GO:1901654	response to ketone	32/1797	160/16182	0.000673098	0.00719315	IGFBP7/MSN/TGFB3/GNG2/FBXO32/NEFL/TXNIP/CALR/KLF9/SLIT3/TGFB1/TYMS/EGFR/CPS1/FOXO3/TH/ADCY2/CCL2/DSG2/SFRP1/CYBA/TGFB2/EFNA5/KLF4/OXTR/GNRH1/F7/TSPO/TGFBR3/SERPINF1/SLIT2/CATSPER2
GO:0051101	regulation of DNA binding	22/1797	96/16182	0.000693916	0.00740085	HES1/ID1/ISL1/MSX2/JAK2/LIF/HEY2/CDCA5/SMO/ZBTB7C/TGFB1/PPARA/ID2/HEY1/LEF1/NEK2/HJURP/KLF4/WNT3A/PLAUR/MSX1/GATA3
GO:1901888	regulation of cell junction assembly	18/1797	72/16182	0.000700975	0.00746127	MMP14/GREM1/SNAI2/TEK/IQGAP1/SDC4/SMAD3/CLASP2/EPHA3/S100A10/DMTN/LIMS1/SFRP1/FZD5/PKP2/EFNA5/COL16A1/GJA1
GO:0030514	negative regulation of BMP signaling pathway	13/1797	44/16182	0.00070648	0.00749008	WNT5A/HTRA1/VWC2L/GREM1/SMAD6/VWC2/FBN1/CHRDL1/SFRP1/NOG/SOST/GREM2/RBPMS2
GO:0086010	membrane depolarization during action potential	13/1797	44/16182	0.00070648	0.00749008	SCN3A/ATP1A2/NALCN/ANK3/CACNA1C/SCN2A/SCN3B/SLC8A1/SCN9A/KCNJ2/CACNA1I/PTPN3/CATSPER2
GO:0048639	positive regulation of developmental growth	31/1797	154/16182	0.000723129	0.00763937	POU3F2/DSCAM/FN1/ZFPM2/RUFY3/RIMS1/RIMS2/CPNE6/CRABP2/FGF9/YAP1/HEY2/MAP1B/FGFR2/DIO3/YBX3/MAPT/EZR/BCL2/SMO/CSF1/TGFBR2/ACACB/EFNA5/DRD2/TNFRSF12A/WNT3A/TGFBR3/GHR/PLS1/IL7
GO:0032611	interleukin-1 beta production	15/1797	55/16182	0.000723415	0.00763937	NLRP2/WNT5A/SPHK1/HSPB1/ISL1/JAK2/S1PR3/SMAD3/EGR1/F2RL1/GSTP1/NOD1/ZC3H12A/NLRP12/MR1
GO:0014066	regulation of phosphatidylinositol 3-kinase signaling	29/1797	141/16182	0.000737359	0.0077713	PIK3R1/JAK2/FGF3/FGF9/TEK/FGFR2/PPP1R16B/SLC9A3R1/CAT/KITLG/FGFR3/C3orf58/F2RL1/ERBB2/RASGRP1/PIK3CD/EGFR/PDGFC/PDGFRB/NTRK2/NRG2/PRR5L/TGFB2/FGFR4/KLF4/FGF18/FGF19/IRS1/KIT
GO:0048635	negative regulation of muscle organ development	12/1797	39/16182	0.000752042	0.00791047	TSC22D3/FGF3/YBX3/TP73/TGFB1/KCNK2/BMP2/LEF1/TGFBR2/NOG/SIX4/GJA1
GO:1905332	positive regulation of morphogenesis of an epithelium	10/1797	29/16182	0.000761336	0.00799254	GREM1/LIF/WNT2B/RREB1/SMO/TGFB1/NOG/SIX4/STOX1/GATA3
GO:0032964	collagen biosynthetic process	11/1797	34/16182	0.00077498	0.00810399	COL1A1/TGFB3/COL5A1/ADAMTS3/TRAM2/TGFB1/SERPINH1/PDGFRB/CCL2/CYGB/CTGF
GO:0070849	response to epidermal growth factor	11/1797	34/16182	0.00077498	0.00810399	COL1A1/ZFP36L2/ID1/ZFP36L1/SNAI2/IQGAP1/ZFP36/ERBB2/GSTP1/EGFR/ASCL1
GO:0048017	inositol lipid-mediated signaling	38/1797	202/16182	0.000779586	0.00813627	TNRC6C/PIK3R1/ZFP36L1/JAK2/FGF3/FGF9/TEK/FGFR2/PI4KAP1/PPP1R16B/SLC9A3R1/CAT/KITLG/NPR3/FGFR3/EZR/MOV10/C3orf58/PLD2/F2RL1/ERBB2/RASGRP1/PIK3CD/EGFR/PDGFC/PDGFRB/NTRK2/NRG2/NTRK1/PRR5L/TGFB2/FGFR4/KLF4/FGF18/FGF19/GATA3/IRS1/KIT
GO:0002683	negative regulation of immune system process	60/1797	359/16182	0.000788367	0.0082119	A2M/TGFB3/GBP1/LGALS3/TSC22D3/HES1/HTRA1/CD200/PIK3R1/GREM1/ZFP36L1/MAFB/INHBA/AXL/ITPKB/HLA-E/KITLG/NOV/CNR1/FOXJ1/EZR/ZFP36/PTK2B/PDE5A/ZC3H8/F2RL1/TGFB1/ERBB2/FAS/ID2/SAMSN1/PAWR/MICA/RARA/HES5/KIAA0922/ADA/BTN2A2/MEIS2/MEIS1/CIB1/NLRX1/FBN1/CCL2/SFRP1/C5/IRF1/LYN/ADCYAP1/TGFB2/IL4R/PADI2/INPP5D/DRD2/GNRH1/ZC3H12A/IFIT1/NLRC5/SLIT2/HIST4H4
GO:0048663	neuron fate commitment	17/1797	67/16182	0.000814832	0.00847109	DLX1/DLX2/NOTCH3/HES1/GSX2/ISL1/FEZF2/DMRT3/ID2/OLIG1/HES5/DMRTA2/ASCL1/TGFB2/C17orf96/FOXN4/LBX1
GO:0007613	memory	21/1797	91/16182	0.000825177	0.00854545	FGF13/RASGRF1/SLC17A7/GRM7/ITGA5/CNR1/CPEB3/TAC1/KCNK2/SLC24A2/ABCA7/TH/COMT/HRH2/ITPR3/RGS14/NETO1/OXTR/DRD2/LMX1A/SERPINF1
GO:0014020	primary neural tube formation	21/1797	91/16182	0.000825177	0.00854545	PTK7/WNT5A/CELSR1/TRIM71/FZD6/PTCH1/SDC4/PRKACB/MTHFD1/TGFB1/SHROOM3/RARA/IFT57/SFRP1/VASP/BMP7/FOLR1/NOG/RARG/TGFB2/SPINT1
GO:0060602	branch elongation of an epithelium	8/1797	20/16182	0.000838192	0.00863104	WNT5A/YAP1/FGFR2/TGFB1/TNC/SPRY2/SIX4/ESR1
GO:0090025	regulation of monocyte chemotaxis	8/1797	20/16182	0.000838192	0.00863104	GREM1/NOV/SERPINE1/CCL2/ANO6/LYN/PLA2G7/SLIT2
GO:0001843	neural tube closure	20/1797	85/16182	0.000838278	0.00863104	PTK7/WNT5A/CELSR1/TRIM71/FZD6/PTCH1/SDC4/PRKACB/MTHFD1/TGFB1/SHROOM3/RARA/IFT57/SFRP1/VASP/FOLR1/NOG/RARG/TGFB2/SPINT1
GO:0003158	endothelium development	24/1797	110/16182	0.000860336	0.00884115	HEG1/MSN/SCUBE1/PDE2A/ID1/TNFRSF1A/ACVR2B/ADAMTS12/LAMA5/HEY2/S1PR3/PPP1R16B/WNT7A/CLDN5/EZR/F11R/F2RL1/HEY1/COL18A1/ATOH8/BMP6/ICAM1/STC1/GJA1
GO:0030534	adult behavior	28/1797	136/16182	0.000886935	0.00909703	CHL1/NRXN3/ATP1A2/NR4A3/UNC79/PCDH17/NLGN4X/GRM7/ADAM22/SLITRK1/SLITRK6/MAPT/CHRNA4/SEZ6L/SLITRK5/DMRT3/PPARA/ID2/GRIN2D/DRD4/PBX3/CNTN2/OPRM1/KLHL1/PAX5/DRD2/KCNJ10/CHRNA5
GO:0014015	positive regulation of gliogenesis	13/1797	45/16182	0.000893805	0.00911511	HES1/CXCR4/GSX2/GFAP/LIF/TP73/ID2/BMP2/RNF112/CSF1/LYN/TSPO/SPINT1
GO:0032651	regulation of interleukin-1 beta production	13/1797	45/16182	0.000893805	0.00911511	NLRP2/WNT5A/SPHK1/HSPB1/ISL1/JAK2/S1PR3/SMAD3/EGR1/GSTP1/NOD1/ZC3H12A/NLRP12
GO:0048008	platelet-derived growth factor receptor signaling pathway	13/1797	45/16182	0.000893805	0.00911511	CSRNP1/PLAT/NDRG4/TXNIP/JAK2/IQGAP1/MYO1E/SLC9A3R1/PDGFC/PDGFRB/RGS14/F3/F7
GO:0034103	regulation of tissue remodeling	16/1797	62/16182	0.000942524	0.00942787	TNFRSF11B/GREM1/B4GALT1/PPARGC1B/IL15/TGFB1/TMEM64/EGFR/CST3/SFRP1/CA2/ADAM8/SPP1/MC4R/INPP5D/GJA1
GO:1904062	regulation of cation transmembrane transport	38/1797	204/16182	0.000944792	0.00942787	ATP1A2/KCNG1/DMD/VAMP2/ANK3/CACNA1C/STOM/SLC9A3R1/PDE4B/GSTO1/WNK3/PTK2B/TGFB1/SCN3B/SLC8A1/PCSK9/ACTN4/KCNIP3/KCNAB1/FGF14/DRD4/ANO6/JPH1/KCNJ2/KCNIP4/SNTA1/CYBA/LYN/AHNAK/HSPA2/HAP1/STAC/KCNC2/DRD2/WNT3A/PTPN3/KCNN2/CEMIP
GO:0007159	leukocyte cell-cell adhesion	74/1797	466/16182	0.000946619	0.00942787	MSN/LGALS1/ZFP36L2/LGALS3/HES1/FZD8/GSN/NR4A3/PAK3/PIK3R1/ZFP36L1/MAFB/MYH9/GCNT1/ITPKB/TNIP1/HLA-E/ITGA5/SMAD3/EGR1/VCAM1/FOXJ1/EZR/FANCA/IL15/BCL2/CD151/B2M/PDE5A/ZC3H8/F2RL1/TGFB1/ERBB2/RASGRP1/RUNX2/FAS/PPARA/PIK3CD/PAWR/MICA/RARA/LEF1/KIAA0922/ADA/BTN2A2/CCL2/TCF7/NT5E/CERCAM/TGFBR2/BMP7/ADAM8/IRF1/LYN/LMO1/IGFBP2/FZD5/IL4R/CD8A/CD44/CCDC88B/LFNG/KLF4/GNRH1/EGR3/NLRC3/ICAM1/FUT7/SOX13/GATA3/…
GO:0003177	pulmonary valve development	6/1797	12/16182	0.000948871	0.00942787	HEY2/SMAD6/NOTCH2/HEY1/TGFB2/HEYL
GO:0003184	pulmonary valve morphogenesis	6/1797	12/16182	0.000948871	0.00942787	HEY2/SMAD6/NOTCH2/HEY1/TGFB2/HEYL
GO:0007494	midgut development	6/1797	12/16182	0.000948871	0.00942787	WNT5A/RET/SMO/EGFR/CPS1/ALDH1A2
GO:0019934	cGMP-mediated signaling	6/1797	12/16182	0.000948871	0.00942787	PDE2A/PRKG1/PTK2B/KCNC2/APOE/PDE3A
GO:0021892	cerebral cortex GABAergic interneuron differentiation	6/1797	12/16182	0.000948871	0.00942787	DLX1/DLX2/FEZF2/CNTN2/ASCL1/DRD2
GO:0040037	negative regulation of fibroblast growth factor receptor signaling pathway	6/1797	12/16182	0.000948871	0.00942787	SULF2/WNT5A/SHISA2/SPRY2/SULF1/GATA3
GO:0061158	3'-UTR-mediated mRNA destabilization	6/1797	12/16182	0.000948871	0.00942787	ZFP36L2/TRIM71/ZFP36L1/CPEB3/ZFP36/ZC3H12A
GO:0033599	regulation of mammary gland epithelial cell proliferation	7/1797	16/16182	0.000949127	0.00942787	RREB1/ETV4/BRCA2/IQGAP3/ZNF703/ROBO1/GATA3
GO:1900151	regulation of nuclear-transcribed mRNA catabolic process, deadenylation-dependent decay	7/1797	16/16182	0.000949127	0.00942787	ZFP36L2/TNRC6C/ZFP36L1/CPEB3/ZFP36/NANOS2/BTG2
GO:1900153	positive regulation of nuclear-transcribed mRNA catabolic process, deadenylation-dependent decay	7/1797	16/16182	0.000949127	0.00942787	ZFP36L2/TNRC6C/ZFP36L1/CPEB3/ZFP36/NANOS2/BTG2
GO:1905314	semi-lunar valve development	7/1797	16/16182	0.000949127	0.00942787	HEY2/SMAD6/NOTCH2/HEY1/TGFB2/GATA3/HEYL
GO:1901342	regulation of vasculature development	42/1797	232/16182	0.00095579	0.00947648	EMP2/WNT5A/PRKCB/CYP1B1/ID1/SPHK1/HSPB1/ISL1/COL4A2/GREM1/HEY2/TEK/SPARC/PPP1R16B/ITGA5/CCBE1/EGR1/PTGIS/PTK2B/ERBB2/RUNX1/EPHA2/SRPX2/HEY1/CTSH/SERPINE1/CIB1/CCL2/SFRP1/TGFBR2/BMP7/C5/KLF4/F3/ZC3H12A/TNFRSF12A/SULF1/THBS2/ADM2/RRAS/SERPINF1/KIT
GO:0042472	inner ear morphogenesis	21/1797	92/16182	0.000959392	0.00949461	PTK7/WNT5A/CELSR1/NR4A3/FZD6/MAFB/FGF9/LRIG3/FGFR2/SLC9A3R1/POU3F4/SLITRK6/DLX5/DLX6/MYO15A/SPRY2/TCAP/SIX4/STOX1/WNT3A/GATA3
GO:0021543	pallium development	30/1797	150/16182	0.000974444	0.00960805	DLX1/POU3F2/DLX2/FGF13/GNG12/LAMB1/NEFL/NR4A3/FEZF2/KIRREL3/TACC3/SLC32A1/SMO/ROBO1/BTBD3/EGFR/RARA/LEF1/TH/DMRTA2/KIF14/NTRK2/ASCL1/EMX1/FOXP2/PAX5/BTG2/WNT3A/LMX1A/SLIT2
GO:0048469	cell maturation	30/1797	150/16182	0.000974444	0.00960805	PLP1/POU2F2/REC8/HES1/C1QL1/RET/AXL/RPS6KA2/IL15/BCL2/AURKA/PTK2B/BRCA2/RUNX2/ID2/TYMS/HES5/FOXO3/NTN4/CNTN2/KIF14/ASCL1/RND1/SIX3/FZD5/EPAS1/GATA3/IRX5/PDE3A/GJA1
GO:0060606	tube closure	20/1797	86/16182	0.000980315	0.00964818	PTK7/WNT5A/CELSR1/TRIM71/FZD6/PTCH1/SDC4/PRKACB/MTHFD1/TGFB1/SHROOM3/RARA/IFT57/SFRP1/VASP/FOLR1/NOG/RARG/TGFB2/SPINT1
GO:0010594	regulation of endothelial cell migration	24/1797	111/16182	0.000984328	0.0096699	EMP2/SCARB1/WNT5A/HSPB1/TEK/SPARC/WNT7A/CCBE1/SH3BGRL3/PTK2B/PRCP/TGFB1/EPHA2/SRPX2/CIB1/ATOH8/KLF4/FGF18/ZC3H12A/APOE/STC1/GATA3/SERPINF1/SLIT2
GO:2000379	positive regulation of reactive oxygen species metabolic process	19/1797	80/16182	0.000991789	0.00972535	JAK2/CLU/SMAD3/PTK2B/PID1/PRKCD/F2RL1/TGFB1/GSTP1/EGFR/FOXO3/PDGFRB/TGFBR2/CYBA/KLF4/ZC3H12A/ICAM1/TSPO/NOX4
GO:0030902	hindbrain development	28/1797	137/16182	0.000999065	0.00977879	HES1/GSX2/MAFB/NLGN4X/WNT7A/SSTR2/BCL2/SSTR1/SMO/SEZ6L/LEF1/CBLN1/RFX4/KIF14/BMP7/ASCL1/NOG/KLHL1/FOXP2/GRID2/PPARGC1A/NAGLU/HAP1/NFIB/WLS/ALDH1A2/LMX1A/PHOX2B
GO:0003229	ventricular cardiac muscle tissue development	14/1797	51/16182	0.00100398	0.00979114	HEG1/ZFPM2/ISL1/HEY2/FGFR2/TGFB1/ID2/DSG2/NOG/TGFB2/PKP2/TGFBR3/TPM1/DSP
GO:1903391	regulation of adherens junction organization	14/1797	51/16182	0.00100398	0.00979114	MMP14/GREM1/TEK/IQGAP1/SDC4/SMAD3/CLASP2/EPHA3/S100A10/DMTN/LIMS1/SFRP1/EFNA5/COL16A1
GO:0003179	heart valve morphogenesis	11/1797	35/16182	0.00101807	0.00989242	HEY2/SMAD6/NOTCH2/FGFRL1/TGFB1/HEY1/BMP2/TGFBR2/TGFB2/GATA3/HEYL
GO:0042517	positive regulation of tyrosine phosphorylation of Stat3 protein	11/1797	35/16182	0.00101807	0.00989242	HES1/ISL1/JAK2/LIF/SOCS3/FGFR3/IL15/PTK6/HES5/GHR/KIT
GO:0015672	monovalent inorganic cation transport	77/1797	490/16182	0.00102377	0.00992983	SCN3A/ATP1A2/KCNG1/NKAIN2/SLC17A6/KCNMA1/SLC4A10/SHROOM2/CNGB1/NALCN/DMD/SLC17A7/VAMP2/HCN4/SLC4A8/ANK3/STOM/SLC12A5/KCNB1/SLC2A12/SLC9A3R1/SCN2A/SLC25A27/KCNK9/CDK2/KCND1/SLC15A4/KLHL3/KCNH3/WNK3/PTK2B/KCNH5/TGFB1/SCN3B/KCNK2/UCP2/SLC8A1/PCSK9/ACTN4/SLC24A2/KCNIP3/KCNF1/KCNAB1/SCN9A/SLC12A8/DRD4/ANO6/KCNJ2/SLC12A7/KCNH4/KCNIP4/SNTA1/SLC34A2/SLC2A10/ADCYAP1/SLC4A4/SLC4A5/PKP2/ASIC4/SLC5A5/KCNJ3/K…
GO:0006911	phagocytosis, engulfment	10/1797	30/16182	0.00102951	0.00993775	GSN/MYH9/DOCK1/MFGE8/GULP1/ELMO1/F2RL1/ABCA7/ANO6/XKR8
GO:0071364	cellular response to epidermal growth factor stimulus	10/1797	30/16182	0.00102951	0.00993775	COL1A1/ZFP36L2/ID1/ZFP36L1/SNAI2/IQGAP1/ZFP36/ERBB2/GSTP1/EGFR
GO:0030178	negative regulation of Wnt signaling pathway	37/1797	198/16182	0.00103016	0.00993775	APCDD1/NKD1/NFATC4/GRB10/WNT5A/CXXC4/ZNRF3/DKK3/ISL1/FZD6/PSME1/GREM1/SNAI2/FGF9/SHISA2/EGR1/IGFBP4/TMEM64/AXIN2/NFATC1/BMP2/LEF1/KIAA0922/FOXO3/NLK/WWTR1/SFRP1/LATS2/NOG/KREMEN2/IGFBP2/SIX3/SOST/CITED1/RNF43/APOE/WIF1
GO:0051899	membrane depolarization	21/1797	93/16182	0.00111196	0.0107076	SCN3A/ATP1A2/NALCN/HCN4/ANK3/CACNA1C/SCN2A/CHRNA4/BCL2/B2M/SCN3B/SLC8A1/SCN9A/IFI6/KCNJ2/CACNA1I/CACNG2/PTPN3/TSPO/CATSPER2/GJA1
GO:0060711	labyrinthine layer development	13/1797	46/16182	0.00112101	0.0107754	HES1/ZFP36L1/SOCS3/HEY2/FGFR2/PLCD3/RSPO3/HEY1/LEF1/BMP7/FZD5/CITED1/SPINT1
GO:0042471	ear morphogenesis	24/1797	112/16182	0.00112347	0.0107797	PTK7/WNT5A/CELSR1/NR4A3/FZD6/MAFB/FGF9/LRIG3/FGFR2/SLC9A3R1/POU3F4/SLITRK6/DLX5/DLX6/MYO15A/SPRY2/NOG/TCAP/NAGLU/SIX4/STOX1/WNT3A/MSX1/GATA3
GO:0048015	phosphatidylinositol-mediated signaling	37/1797	199/16182	0.0011331	0.0108526	TNRC6C/PIK3R1/ZFP36L1/JAK2/FGF3/FGF9/TEK/FGFR2/PI4KAP1/PPP1R16B/SLC9A3R1/CAT/KITLG/NPR3/FGFR3/EZR/MOV10/C3orf58/F2RL1/ERBB2/RASGRP1/PIK3CD/EGFR/PDGFC/PDGFRB/NTRK2/NRG2/NTRK1/PRR5L/TGFB2/FGFR4/KLF4/FGF18/FGF19/GATA3/IRS1/KIT
GO:0060675	ureteric bud morphogenesis	16/1797	63/16182	0.00113526	0.0108539	PBX1/HES1/ADAMTS16/GREM1/LAMA5/PTCH1/WNT2B/NPNT/BCL2/SMO/TGFB1/BMP2/NOG/CITED1/SIX4/GATA3
GO:0048661	positive regulation of smooth muscle cell proliferation	17/1797	69/16182	0.0011632	0.0111012	NOTCH3/NR4A3/JAK2/FGFR2/IRAK1/ID2/EGFR/HES5/PDGFRB/ABCC4/TGFBR2/CDH13/CYBA/PPARGC1A/MMP2/RBPMS2/MAP3K5
GO:0019722	calcium-mediated signaling	29/1797	145/16182	0.00117301	0.0111749	NFATC4/ATP1A2/GBP1/CXCR4/SPHK1/DMD/RCAN1/CACNA1C/VCAM1/GSTO1/PTK2B/DMTN/NFATC1/SLC8A1/MCTP1/EGFR/PLCE1/ADA/CIB1/NTRK2/JPH1/CDH13/P2RX5/CD8A/ITPR1/HAP1/LMCD1/EDN2/PTGFR
GO:0018209	peptidyl-serine modification	45/1797	256/16182	0.00120894	0.0114967	TENM1/WNT5A/SPOCK3/PRKCB/SPOCK2/STK32A/DMD/DCLK1/RET/LIF/RPS6KA2/FNIP2/NEK6/DCX/CAMK2A/CDK2/DCLK3/PKN3/BCL2/AURKA/MAST1/STK38L/DMTN/PRKCD/TGFB1/BCAR3/AURKB/NLK/NTF3/MAPK13/STK32B/NTRK2/IL11/TGFBR2/LATS2/PRKG2/BGN/CHEK2/SPRY2/CD44/STOX1/WNT3A/MAP4K1/NDNF/VRK2
GO:0048588	developmental cell growth	35/1797	186/16182	0.00122313	0.0115298	TNR/FGF13/DSCAM/WNT5A/PDLIM5/FN1/BARHL2/RUFY3/RIMS1/RIMS2/DCLK1/CPNE6/CRABP2/SLIT1/MAP1B/IQGAP1/LAMB2/SLIT3/MAPT/AURKA/SEMA6D/VCL/PLXNC1/TGFBR2/POU4F2/SEMA3B/EMX1/RARG/SPP1/EFNA5/TNFRSF12A/WNT3A/APOE/FSTL4/SLIT2
GO:0021516	dorsal spinal cord development	8/1797	21/16182	0.00122319	0.0115298	GSX2/UNCX/MDGA1/RFX4/PBX3/ASCL1/WNT3A/LBX1
GO:0051043	regulation of membrane protein ectodomain proteolysis	8/1797	21/16182	0.00122319	0.0115298	ADAM9/TIMP1/SH3D19/TIMP3/ADAM8/APOE/PTPN3/PACSIN3
GO:0051894	positive regulation of focal adhesion assembly	8/1797	21/16182	0.00122319	0.0115298	TEK/IQGAP1/SDC4/SMAD3/S100A10/LIMS1/SFRP1/COL16A1
GO:0060713	labyrinthine layer morphogenesis	8/1797	21/16182	0.00122319	0.0115298	ZFP36L1/SOCS3/FGFR2/RSPO3/LEF1/BMP7/FZD5/SPINT1
GO:0009953	dorsal/ventral pattern formation	22/1797	100/16182	0.00123542	0.0115856	CXXC4/GSX2/DSCAML1/GREM1/PTCH1/WNT7A/SMAD6/PRKACB/SMO/AXIN2/DMRT3/RFX4/SFRP1/ASCL1/WNT8B/NOG/SIX3/FZD5/SOST/GREM2/FOXN4/WNT3A
GO:0007405	neuroblast proliferation	14/1797	52/16182	0.00123559	0.0115856	FGF13/NEUROD4/FGFR2/SMO/TGFB1/CTNNA1/TEAD3/LEF1/DMRTA2/DCT/ASCL1/SIX3/DRD2/WNT3A
GO:0014855	striated muscle cell proliferation	14/1797	52/16182	0.00123559	0.0115856	NDRG4/ZFPM2/FGF9/HEY2/FGFR2/TP73/C3orf58/KCNK2/TGFBR2/NOG/TGFB2/SIX5/TGFBR3/GJA1
GO:0030217	T cell differentiation	38/1797	207/16182	0.00125025	0.0116936	ZFP36L2/FZD8/ZFP36L1/MAFB/ITPKB/EGR1/FOXJ1/FANCA/IL15/BCL2/B2M/ZC3H8/TGFB1/ERBB2/RASGRP1/RUNX2/FAS/PIK3CD/RARA/LEF1/KIAA0922/ADA/TCF7/TGFBR2/ADAM8/IRF1/FZD5/IL4R/CD8A/LFNG/EGR3/FUT7/SOX13/GATA3/IL7/ZBTB7B/CYP26B1/KIT
GO:0050730	regulation of peptidyl-tyrosine phosphorylation	39/1797	214/16182	0.00125223	0.0116936	HES1/ISL1/TNFRSF1A/GREM1/JAK2/LIF/SOCS3/IQGAP1/TGFA/SHC1/ITGA5/KITLG/FGFR3/NEURL1/IL15/ADRA2C/PTK2B/DMTN/PRKCD/TGFB1/CSPG4/SAMSN1/EGFR/PDGFC/PTK6/HES5/NTF3/SFRP1/IL11/EHD4/LYN/EFNA5/CD44/HPX/WNT3A/ICAM1/GHR/TEC/KIT
GO:0014065	phosphatidylinositol 3-kinase signaling	31/1797	159/16182	0.00125367	0.0116936	PIK3R1/ZFP36L1/JAK2/FGF3/FGF9/TEK/FGFR2/PPP1R16B/SLC9A3R1/CAT/KITLG/FGFR3/C3orf58/F2RL1/ERBB2/RASGRP1/PIK3CD/EGFR/PDGFC/PDGFRB/NTRK2/NRG2/PRR5L/TGFB2/FGFR4/KLF4/FGF18/FGF19/GATA3/IRS1/KIT
GO:0070374	positive regulation of ERK1 and ERK2 cascade	32/1797	166/16182	0.00128512	0.0119661	NDRG4/TEK/FGFR2/GLIPR2/HTR2C/GCNT2/FGFR3/NPNT/PTK2B/F2RL1/RASGRP1/EGFR/BMP2/PDGFC/ABCA7/CIB1/PDGFRB/CCL2/OPRM1/NOD1/NTRK1/SPRY2/ADCYAP1/FGFR4/PRKCDBP/CD44/DRD2/FGF18/ICAM1/NOX4/FGF19/CTGF
GO:0043409	negative regulation of MAPK cascade	29/1797	146/16182	0.00131177	0.0121931	DUSP4/GBP1/TAOK3/LIF/TNIP1/SLC9A3R1/RGS4/TP73/RPS6KA6/EZR/DUSP5/RGS2/PRKCD/F2RL1/GSTP1/DUSP8/NDRG2/DUSP14/PTPRR/SFRP1/BMP7/TIMP3/SPRY2/LYN/RGS14/KLF4/APOE/NLRP12/ATF3
GO:0046189	phenol-containing compound biosynthetic process	11/1797	36/16182	0.00132074	0.012234	WNT5A/OCA2/INSM1/TH/DCT/DDC/TGFB2/CITED1/DAO/TYRP1/GATA3
GO:0061028	establishment of endothelial barrier	11/1797	36/16182	0.00132074	0.012234	MSN/PDE2A/TNFRSF1A/S1PR3/PPP1R16B/WNT7A/CLDN5/EZR/F11R/F2RL1/ICAM1
GO:0010771	negative regulation of cell morphogenesis involved in differentiation	20/1797	88/16182	0.0013271	0.0122717	NFATC4/TNR/GBP1/FGF13/WNT5A/ID1/RUFY3/LINGO1/SEMA6D/DMTN/DNM3/ACTN4/SEMA3B/SPP1/EFNA5/TRPC6/WNT3A/FSTL4/OMG/SLIT2
GO:0023061	signal release	65/1797	404/16182	0.00134293	0.0123381	GAD2/GAD1/NRXN3/VGF/CPLX2/GRM4/NNAT/ISL1/ACVR2B/RIMS1/RIMS2/JAK2/VAMP2/LIF/SNAP25/INHBA/RAPGEF4/CACNA1C/HTR2C/KCNB1/RAB11FIP5/WNT7A/SMPD3/NOV/CAMK2A/PPFIA2/SLC32A1/CNR1/ILDR2/TAC1/ADRA2C/SYT5/SYNJ1/ICA1/PPFIA4/UCP2/ITPR2/EGFR/PCLO/CPLX1/OPRM1/SFRP1/IL11/LYN/TFR2/ADCYAP1/INHBB/STXBP5L/ITPR3/BMP6/MC4R/EFNA5/ITPR1/NMU/KCNC2/DRD2/DOC2B/WLS/GALR1/SLC8B1/GATA3/HRH3/IRS1/GIPR/GJA1
GO:0008543	fibroblast growth factor receptor signaling pathway	23/1797	107/16182	0.00134944	0.0123381	SULF2/WNT5A/TRIM71/PTBP1/FGF3/FGF9/SHISA2/FGFR2/IQGAP1/ANOS1/FGFR3/FGFRL1/RUNX2/SHCBP1/SPRY2/NOG/FGFR4/FLRT2/FGF18/SULF1/FGF19/GATA3/CTGF
GO:0010575	positive regulation of vascular endothelial growth factor production	9/1797	26/16182	0.00135042	0.0123381	SULF2/CYP1B1/ISL1/CCBE1/TGFB1/C5/ADORA2B/SULF1/HPSE
GO:0035412	regulation of catenin import into nucleus	9/1797	26/16182	0.00135042	0.0123381	SULF2/SNAI2/SLC9A3R1/SMAD3/AXIN2/EGFR/WWTR1/BAMBI/WNT3A
GO:0040036	regulation of fibroblast growth factor receptor signaling pathway	9/1797	26/16182	0.00135042	0.0123381	SULF2/WNT5A/SHISA2/FGFR2/RUNX2/SPRY2/NOG/SULF1/GATA3
GO:0060740	prostate gland epithelium morphogenesis	9/1797	26/16182	0.00135042	0.0123381	WNT5A/FGFR2/SFRP1/BMP7/TNC/NOG/RARG/SULF1/ESR1
GO:0061014	positive regulation of mRNA catabolic process	9/1797	26/16182	0.00135042	0.0123381	ZFP36L2/TNRC6C/ZFP36L1/CPEB3/ZFP36/PRR5L/NANOS2/BTG2/ZC3H12A
GO:0072171	mesonephric tubule morphogenesis	16/1797	64/16182	0.00136027	0.012407	PBX1/HES1/ADAMTS16/GREM1/LAMA5/PTCH1/WNT2B/NPNT/BCL2/SMO/TGFB1/BMP2/NOG/CITED1/SIX4/GATA3
GO:0050865	regulation of cell activation	72/1797	457/16182	0.00136679	0.0124452	LGALS1/MMP14/ZFP36L2/LGALS3/WNT5A/HES1/AHR/GSN/NR4A3/PAK3/CD200/PIK3R1/ZFP36L1/JAK2/INHBA/AXL/PRKG1/ITPKB/HLA-E/CNR1/VCAM1/FOXJ1/VAV3/FANCA/IL15/BCL2/TAC1/DMTN/PDE5A/ZC3H8/PRKCD/F2RL1/TGFB1/ERBB2/RASGRP1/FAS/ID2/SAMSN1/PAWR/MICA/RARA/KIAA0922/ADA/BTN2A2/PDGFRB/CCL2/SFRP1/TGFBR2/ADAM8/NECTIN2/IRF1/LYN/LMO1/CYGB/IGFBP2/IL4R/INPP5D/CCDC88B/ADORA2B/PLSCR1/GNRH1/ZC3H12A/WNT3A/EGR3/APOE/SOX13/TEC/GATA3…
GO:0014031	mesenchymal cell development	17/1797	70/16182	0.00138013	0.0125454	HES1/ISL1/SNAI2/RET/LAMA5/HEY2/KITLG/BCL2/SEMA6D/SMO/LEF1/FOLR1/SEMA3B/ALDH1A2/FGF19/HEYL/PHOX2B
GO:0034113	heterotypic cell-cell adhesion	13/1797	47/16182	0.00139442	0.0126323	ITGA7/GCNT2/ITGA5/PARVA/PERP/DSG2/BMP7/PKP2/CD44/CD58/KLF4/ITGAD/DSP
GO:0071695	anatomical structure maturation	13/1797	47/16182	0.00139442	0.0126323	MSX2/GREM1/RET/FGFR3/BMP2/RYR1/RFLNB/ANO6/TGFB2/MMP2/ALDH1A2/GATA3/WNT10B
GO:0007605	sensory perception of sound	28/1797	140/16182	0.00141254	0.0127534	COL1A1/ADGRV1/NAV2/SNAI2/THRB/GRM7/SLC9A3R1/POU3F4/MYH14/EYA4/SLITRK6/CRYM/WDR1/CNTN5/COL11A2/TH/MYO15A/FAM65B/GABRB2/PCDH15/SPRY2/POU4F2/ICAM1/ATP6V0A4/PAX3/KIT/CEMIP/MYO3A
GO:0048592	eye morphogenesis	28/1797	140/16182	0.00141254	0.0127534	NKD1/COL5A1/DSCAM/WNT5A/SHROOM2/CRB2/RPE65/WNT2B/PROM1/MFAP2/BCL2/BCAR3/EPHA2/OLFM3/MEIS1/TH/FBN1/NTRK2/WNT9A/BMP7/RARG/SIX3/FZD5/EFEMP1/NAGLU/FBN2/FOXN4/IRX5
GO:0048736	appendage development	32/1797	167/16182	0.00142422	0.0128156	SALL3/WNT5A/PBX1/MSX2/FZD6/GREM1/CRABP2/FGF9/CACNA1C/PTCH1/FGFR2/WNT7A/ECE1/DLX5/RAX/RUNX2/DLX6/RARA/LEF1/SP9/GDF5/WNT9A/BMP7/NOG/RARG/TGFB2/RSPO2/FBN2/ALDH1A2/MSX1/CYP26B1/GJA1
GO:0060173	limb development	32/1797	167/16182	0.00142422	0.0128156	SALL3/WNT5A/PBX1/MSX2/FZD6/GREM1/CRABP2/FGF9/CACNA1C/PTCH1/FGFR2/WNT7A/ECE1/DLX5/RAX/RUNX2/DLX6/RARA/LEF1/SP9/GDF5/WNT9A/BMP7/NOG/RARG/TGFB2/RSPO2/FBN2/ALDH1A2/MSX1/CYP26B1/GJA1
GO:0046885	regulation of hormone biosynthetic process	7/1797	17/16182	0.00145978	0.0130696	DKK3/EGR1/STC2/TRERF1/BMP2/BMP6/PPARGC1A
GO:0055119	relaxation of cardiac muscle	7/1797	17/16182	0.00145978	0.0130696	CHGA/ATP1A2/PDE4B/RGS2/PDE5A/SLC8A1/KCNJ2
GO:1990776	response to angiotensin	7/1797	17/16182	0.00145978	0.0130696	IQGAP1/AGTRAP/CAMK2A/PRKCD/CDC6/CA2/CYBA
GO:0003018	vascular process in circulatory system	30/1797	154/16182	0.00150888	0.0134766	CHGA/ATP1A2/PDE2A/ARHGAP42/PRKG1/TEK/ACTA2/ECE1/ADRA2C/RGS2/F2RL1/TGFB1/ITGA1/SLC8A1/EGFR/CPS1/GUCY1A3/HRH2/ADCYAP1/SCPEP1/ADORA2B/SMTNL1/OXTR/APOE/ICAM1/EPHX2/EDN2/PDE3A/SLIT2/GJA1
GO:0060425	lung morphogenesis	14/1797	53/16182	0.00151027	0.0134766	CELSR1/ID1/LIF/YAP1/FGFR2/WNT2B/CTSH/TGFBR2/TNC/SPRY2/NOG/FOXP2/RSPO2/NFIB
GO:0009914	hormone transport	50/1797	295/16182	0.00152225	0.0135609	VGF/NNAT/ISL1/ACVR2B/RIMS2/JAK2/LIF/SNAP25/INHBA/RAPGEF4/CACNA1C/HTR2C/KCNB1/RAB11FIP5/SMPD3/NOV/CRYM/CNR1/ILDR2/TAC1/ADRA2C/ICA1/UCP2/ITPR2/EGFR/PCLO/CPLX1/SLC16A10/SFRP1/IL11/LYN/TFR2/ADCYAP1/INHBB/STXBP5L/ITPR3/BMP6/MC4R/EFNA5/ITPR1/NMU/KCNC2/DRD2/DOC2B/GALR1/SLC8B1/GATA3/IRS1/GIPR/GJA1
GO:0045103	intermediate filament-based process	12/1797	42/16182	0.0015517	0.0137608	NEFM/INA/NEFL/GFAP/VIM/KRT6A/NES/SYNC/KRT18/PKP2/FAM83H/DSP
GO:0046850	regulation of bone remodeling	12/1797	42/16182	0.0015517	0.0137608	TNFRSF11B/GREM1/PPARGC1B/TMEM64/EGFR/SFRP1/CA2/ADAM8/SPP1/MC4R/INPP5D/GJA1
GO:1902532	negative regulation of intracellular signal transduction	70/1797	444/16182	0.0015524	0.0137608	LRRTM3/DUSP4/GBP1/WWC1/LITAF/HSPB1/TAOK3/SNAI2/LIF/SOCS3/ARHGAP42/LRRTM1/TNIP1/TRIP6/CLU/SLC9A3R1/YBX3/RGS4/RASAL2/TP73/NOV/RPS6KA6/GSTO1/EZR/BCL2/DUSP5/RGS2/PRKCD/F2RL1/GSTP1/DUSP8/NDRG2/RNF152/EPHA2/CREB3L1/CISH/SH3BP4/DUSP14/ZNF385A/PTPRR/TRIM67/CIB1/NLRX1/ASPN/SFRP1/BCL2L12/BMP7/TIMP3/BGN/SPRY2/LYN/TGFB2/TNIP3/FLRT2/PRKCDBP/CD44/ITPR1/RGS14/KLF4/AJUBA/DRD2/ZC3H12A/APOE/NLRC3/PLAUR/NLRP12/ESR1…
GO:0031348	negative regulation of defense response	28/1797	141/16182	0.00157985	0.0137704	A2M/HTRA1/ISL1/TNFRSF1A/SOCS3/TEK/HLA-E/SMAD3/NOV/PTGIS/PRKCD/GSTP1/PPARA/MICA/METRNL/ADA/NLRX1/NT5E/ADCYAP1/KLF4/DRD2/ZC3H12A/IFIT1/APOE/NLRP12/NLRC5/GATA3/SERPINF1
GO:0002027	regulation of heart rate	19/1797	83/16182	0.00158287	0.0137704	DMD/HCN4/HEY2/CACNA1C/TAC1/SCN3B/SLC8A1/ADA/SLC1A1/DSG2/KCNJ2/SNTA1/PKP2/DRD2/EPAS1/TPM1/DSP/EDN2/IRX5
GO:0055024	regulation of cardiac muscle tissue development	15/1797	59/16182	0.00158386	0.0137704	ZFPM2/GREM1/FGF3/FGF9/HEY2/FGFR2/TP73/TGFB1/KCNK2/BMP2/TGFBR2/NOG/WNT3A/TGFBR3/GJA1
GO:1904888	cranial skeletal system development	15/1797	59/16182	0.00158386	0.0137704	DLX2/TGFB3/MMP14/MSX2/FGFR2/SMAD3/MTHFD1/TGFB1/RUNX2/FREM1/TGFBR2/TGFB2/PAX5/SIX4/IRX5
GO:0002689	negative regulation of leukocyte chemotaxis	6/1797	13/16182	0.0015972	0.0137704	GREM1/NOV/CCL2/C5/PADI2/SLIT2
GO:0007216	G-protein coupled glutamate receptor signaling pathway	6/1797	13/16182	0.0015972	0.0137704	GRM4/GRM7/GRM5/GRM3/GRM8/GRM1
GO:0022010	central nervous system myelination	6/1797	13/16182	0.0015972	0.0137704	PLP1/CLU/HES5/CNTN2/KCNJ10/MYRF
GO:0032291	axon ensheathment in central nervous system	6/1797	13/16182	0.0015972	0.0137704	PLP1/CLU/HES5/CNTN2/KCNJ10/MYRF
GO:0032536	regulation of cell projection size	6/1797	13/16182	0.0015972	0.0137704	NEFL/WNT7A/EZR/CNTN2/PLS1/XK
GO:0032928	regulation of superoxide anion generation	6/1797	13/16182	0.0015972	0.0137704	PRKCD/F2RL1/TGFB1/GSTP1/EGFR/CYBA
GO:0035988	chondrocyte proliferation	6/1797	13/16182	0.0015972	0.0137704	MMP14/NOV/FGFR3/DDR2/STC1/CTGF
GO:0036445	neuronal stem cell division	6/1797	13/16182	0.0015972	0.0137704	FGF13/FGFR2/TEAD3/LEF1/DCT/WNT3A
GO:0055057	neuroblast division	6/1797	13/16182	0.0015972	0.0137704	FGF13/FGFR2/TEAD3/LEF1/DCT/WNT3A
GO:0060347	heart trabecula formation	6/1797	13/16182	0.0015972	0.0137704	HEY2/TEK/HEY1/FHL2/ADAMTS1/TGFBR3
GO:0060601	lateral sprouting from an epithelium	6/1797	13/16182	0.0015972	0.0137704	WNT5A/CELSR1/FGFR2/BMP7/NOG/SULF1
GO:0061162	establishment of monopolar cell polarity	6/1797	13/16182	0.0015972	0.0137704	MSN/PTK7/WNT5A/MAP1B/SLC9A3R1/FOXJ1
GO:0072310	glomerular epithelial cell development	6/1797	13/16182	0.0015972	0.0137704	PODXL/IQGAP1/MYO1E/LAMB2/FOXJ1/NPHS1
GO:0006816	calcium ion transport	59/1797	362/16182	0.00160634	0.0138269	ATP1A2/LGALS3/PRKCB/PDE2A/NALCN/DMD/CACHD1/GRM7/ANXA6/CACNA1C/HTR2C/PDE4B/CAMK2A/STC2/CHRNA4/GSTO1/BCL2/WNK3/PTK2B/TGFB1/SLC8A1/ITPR2/SLC24A2/RYR1/PDGFRB/CACNG5/FGF14/DRD4/CCL2/OPRM1/ANO6/JPH1/MYLK/CACNA1I/CYBA/LYN/P2RX5/AHNAK/HSPA2/ITPR3/TRPM3/TRPC6/ITPR1/SLC35G1/HAP1/STAC/TRPC4/DRD2/WNT3A/CACNG2/ICAM1/STC1/SLC8B1/TSPO/PACSIN3/CTGF/CATSPER2/GJA1/CEMIP
GO:0030038	contractile actin filament bundle assembly	18/1797	77/16182	0.0016156	0.0138378	TGFB3/PIK3R1/SORBS3/ASAP3/SYNPO/SDC4/SMAD3/CLASP2/ZYX/TAC1/TMEFF2/S100A10/PTK2B/SFRP1/ITGB5/NOX4/TPM1/CTGF
GO:0032231	regulation of actin filament bundle assembly	18/1797	77/16182	0.0016156	0.0138378	TGFB3/ID1/PIK3R1/SORBS3/ASAP3/SYNPO/SWAP70/SDC4/SMAD3/CLASP2/TAC1/TMEFF2/S100A10/SFRP1/NOX4/TPM1/CTGF/SYNPO2
GO:0043149	stress fiber assembly	18/1797	77/16182	0.0016156	0.0138378	TGFB3/PIK3R1/SORBS3/ASAP3/SYNPO/SDC4/SMAD3/CLASP2/ZYX/TAC1/TMEFF2/S100A10/PTK2B/SFRP1/ITGB5/NOX4/TPM1/CTGF
GO:0006836	neurotransmitter transport	34/1797	182/16182	0.00161794	0.0138378	GAD2/GAD1/NRXN3/CPLX2/ATP1A2/SLC6A1/GRM4/SLC17A6/RIMS1/RIMS2/SLC17A7/VAMP2/GFAP/SNAP25/GABRA2/WNT7A/SV2B/CAMK2A/PPFIA2/SLC32A1/SYT5/SYNJ1/ICA1/PPFIA4/PCLO/SLC6A20/CPLX1/TH/DRD4/DDC/DRD2/DOC2B/KCNJ10/HRH3
GO:0003231	cardiac ventricle development	24/1797	115/16182	0.00164722	0.014021	HEG1/PTK7/WNT5A/HES1/ZFPM2/ISL1/HEY2/FGFR2/SMAD6/FGFRL1/LTBP1/TGFB1/KCNK2/ID2/HEY1/TGFBR2/NOG/TGFB2/PKP2/TGFBR3/TPM1/DSP/GATA3/HEYL
GO:0030048	actin filament-based movement	24/1797	115/16182	0.00164722	0.014021	EMP2/ATP1A2/DMD/MYH9/VIM/CACNA1C/MYO1E/PDE4B/MYH14/PARVA/WIPF1/SCN3B/TPM2/ACTN4/FRMD6/DSG2/KCNJ2/SNTA1/PKP2/TCAP/STC1/TPM1/DSP/GJA1
GO:0045995	regulation of embryonic development	24/1797	115/16182	0.00164722	0.014021	NKD1/COL5A1/PTK7/WNT5A/CELSR1/HES1/LAMA5/WNT2B/CLASP2/RPS6KA6/LAMA1/PRKACB/TGIF2/LAMA4/SFRP1/BMP7/LFNG/KLF4/SIX4/STOX1/WNT3A/SULF1/HES7/GATA3
GO:0021915	neural tube development	30/1797	155/16182	0.00167667	0.014249	PTK7/WNT5A/CELSR1/HES1/TRIM71/FZD6/ZFP36L1/PHGDH/PTCH1/SDC4/PRKACB/SMO/MTHFD1/TGFB1/SHROOM3/EPHA2/RARA/HES5/IFT57/TCF7/SFRP1/VASP/BMP7/FOLR1/NOG/RARG/TGFB2/WNT3A/ALDH1A2/SPINT1
GO:0007618	mating	11/1797	37/16182	0.00169348	0.0143691	NHLH2/PPP1R1B/THRB/ACVR2A/CNR1/TAC1/ADA/TH/OR2H2/OXTR/FUOM
GO:0001558	regulation of cell growth	61/1797	378/16182	0.00172484	0.014529	CRYAB/IGFBP7/LGI1/MMP14/TNR/FGF13/DSCAM/WNT5A/SPHK1/FN1/HTRA1/BARHL2/RUFY3/RIMS1/RIMS2/GREM1/CPNE6/ENO1/CRABP2/INHBA/IGFBP5/DNPH1/MAP1B/SMAD3/SLIT3/NOV/MAPT/BCL2/SEMA6D/PTK2B/IGFBP4/TGFB1/ERBB2/TMC8/CISH/PSRC1/EGFR/SH3BP4/PLXNC1/PLCE1/LEF1/CIB1/KIF14/SFRP1/CYBA/FBLN5/SEMA3B/SPP1/TGFB2/IGFBP2/EFNA5/TNFRSF12A/WNT3A/APOE/LMX1A/FSTL4/MSX1/CTGF/SLIT2/PPP1R1C/GJA1
GO:0014002	astrocyte development	8/1797	22/16182	0.00173676	0.014529	POU3F2/PLP1/GFAP/VIM/LAMB2/SMO/TSPAN2/EGFR
GO:0021544	subpallium development	8/1797	22/16182	0.00173676	0.014529	DLX1/DLX2/GSX2/INHBA/SLITRK5/ASCL1/FOXP2/DRD2
GO:0021895	cerebral cortex neuron differentiation	8/1797	22/16182	0.00173676	0.014529	DLX1/DLX2/CHD5/FEZF2/CNTN2/ASCL1/EMX1/DRD2
GO:0033688	regulation of osteoblast proliferation	8/1797	22/16182	0.00173676	0.014529	GREM1/FGFR2/SMAD3/NPR3/BCL2/BMP2/SFRP1/HPSE
GO:0060351	cartilage development involved in endochondral bone morphogenesis	8/1797	22/16182	0.00173676	0.014529	COL1A1/COL27A1/AXIN2/SERPINH1/RARA/TGFBR2/RARG/STC1
GO:0060964	regulation of gene silencing by miRNA	8/1797	22/16182	0.00173676	0.014529	TRIM71/ZFP36/TGFB1/EGFR/AJUBA/ZC3H12A/ESR1/LIN28A
GO:0061082	myeloid leukocyte cytokine production	8/1797	22/16182	0.00173676	0.014529	CHGA/TGFB3/WNT5A/NR4A3/TGFB1/TGFB2/SPON2/KIT
GO:1903393	positive regulation of adherens junction organization	8/1797	22/16182	0.00173676	0.014529	TEK/IQGAP1/SDC4/SMAD3/S100A10/LIMS1/SFRP1/COL16A1
GO:0048706	embryonic skeletal system development	25/1797	122/16182	0.00174438	0.01457	DLX1/DLX2/COL1A1/TGFB3/MMP14/SULF2/WNT5A/PBX1/DSCAML1/EXT1/FGF9/FGFR2/KIAA1217/ACVR2A/SMAD3/MTHFD1/RUNX2/WNT9A/TGFBR2/BMP7/NOG/PAX5/SIX4/SULF1/IRX5
GO:0006887	exocytosis	62/1797	386/16182	0.00178262	0.0148663	A2M/CHGA/TGFB3/CPLX2/RAB3C/TIMP1/FN1/NR4A3/PRSS12/LGALS3BP/RIMS1/RIMS2/TLN1/F5/VAMP2/SNAP25/RAPGEF4/FLNA/CLU/SPARC/KCNB1/RAB11FIP5/SDC4/SMPD3/CLASP2/ACTN1/UNC13C/SYT5/WDR1/SYNJ1/ANK1/DMTN/RAB13/VCL/F2RL1/TGFB1/RAB27B/RASGRP1/PIK3CD/ACTN4/PCLO/CPLX1/SERPINE1/ABCC4/CD9/PHACTR2/TIMP3/CACNA1I/LYN/RARRES2/TGFB2/STXBP5L/IL4R/HAP1/ADORA2B/DOC2B/VAMP5/ISLR/SELENOP/SCIN/TRIM72/KIT
GO:0009306	protein secretion	71/1797	454/16182	0.0017893	0.0148988	NLRP2/POU2F2/VGF/TGFB3/GBP1/WNT5A/NNAT/AKAP5/ADAM9/FN1/ISL1/ACVR2B/RIMS2/LPL/JAK2/SNAP25/PDIA4/RAPGEF4/LTBP2/CACNA1C/KCNB1/RAB11FIP5/HLA-E/NOV/CNR1/RHBDF1/EZR/ILDR2/ADRA2C/ANXA4/ICA1/DMTN/RAB13/F2RL1/TGFB1/RASGRP1/UCP2/ITPR2/EGFR/PCLO/CPLX1/LMF1/BTN2A2/CBLN1/DRD4/OPRM1/SFRP1/ADAM8/C5/LYN/INHBB/TGFB2/STXBP5L/IL4R/ITPR3/BMP6/MC4R/EFNA5/CD58/ITPR1/KCNC2/DRD2/ZC3H12A/DOC2B/WLS/NLRP12/SLC8B1/GATA3/IRS…
GO:0060043	regulation of cardiac muscle cell proliferation	10/1797	32/16182	0.0017972	0.0149182	ZFPM2/FGF9/HEY2/FGFR2/TP73/KCNK2/TGFBR2/NOG/TGFBR3/GJA1
GO:0061384	heart trabecula morphogenesis	10/1797	32/16182	0.0017972	0.0149182	HEG1/HEY2/TEK/HEY1/FHL2/BMP7/NOG/TGFB2/ADAMTS1/TGFBR3
GO:0046683	response to organophosphorus	26/1797	129/16182	0.00182968	0.015153	VGF/COL1A1/PDE2A/ZFP36L1/HCN4/IGFBP5/AKR1C1/TEK/SPARC/HSP90B1/PPARGC1B/EZR/PTK2B/DMTN/SLC8A1/ITPR2/TYMS/CPS1/CCL2/P2RX5/SLC5A5/CITED1/STC1/NOX4/WNT10B/PDE3A
GO:0071496	cellular response to external stimulus	44/1797	254/16182	0.00183184	0.015153	DNAJC15/CTSV/COL1A1/ATP1A2/PDE2A/TNFRSF1A/DAP/SNAI2/GAS2L1/AXL/CNN2/WNT2B/KCNB1/BRIP1/IL15/BCL2/TGFB1/GSTP1/RNF152/FAS/UCP2/PCSK9/EGFR/COMT/SFRP1/NUAK2/PIM1/KCNJ2/TNC/FOLR1/IRF1/CYBA/LYN/INHBB/BAG3/BMP6/MMP7/ADORA2B/ZC3H12A/CDKN2B/ICAM1/SLC38A3/ATF3/GJA1
GO:0071230	cellular response to amino acid stimulus	14/1797	54/16182	0.00183398	0.015153	COL1A1/COL4A1/GLRA2/NEURL1/CPEB3/COL6A1/EGFR/PDGFC/SH3BP4/NTRK2/COL1A2/CYBA/MMP2/COL16A1
GO:0050921	positive regulation of chemotaxis	24/1797	116/16182	0.00186289	0.0153681	DSCAM/WNT5A/HSPB1/CALR/SWAP70/SMAD3/PTK2B/F2RL1/TGFB1/SERPINE1/CSF1/NTF3/PDGFRB/CCL2/ANO6/CDH13/RARRES2/FGF18/F3/F7/CXCL14/EDN2/PLA2G7/SLIT2
GO:0006026	aminoglycan catabolic process	16/1797	66/16182	0.00192399	0.0158477	HSPG2/OGN/SDC4/SDC3/GPC4/TGFB1/CSPG4/HMMR/BGN/NAGLU/CD44/SDC2/IDUA/OVGP1/HPSE/CEMIP
GO:0051051	negative regulation of transport	67/1797	425/16182	0.00193612	0.0159232	CRYAB/CHGA/ATP1A2/GBP1/LGALS3/GRB10/PRKCB/PKIA/LITAF/PDE2A/FN1/SNAI2/LIF/INHBA/GRM7/ANK3/LRRTM1/MAP1B/TRIP6/KCNB1/RAB11FIP5/SLC9A3R1/NOV/MAPT/CNR1/RHBDF1/GSTO1/EZR/BCL2/ADRA2C/ANXA4/WNK3/PTK2B/DMTN/PID1/F2RL1/TGFB1/AXIN2/UCP2/PCSK9/KCNAB1/PACSIN1/ADA/BTN2A2/COMT/WWTR1/ACAA2/DRD4/OPRM1/SFRP1/IL11/BMP7/ADCYAP1/INHBB/STXBP5L/GABRE/PTGER3/SIAH3/OXTR/DRD2/ZC3H12A/ICAM1/NLRP12/STC1/PACSIN3/HRH3/IRS1
GO:0070838	divalent metal ion transport	65/1797	410/16182	0.0019494	0.0160078	ATP1A2/LGALS3/PRKCB/PDE2A/NALCN/DMD/CACHD1/GRM7/ANXA6/CACNA1C/HTR2C/PDE4B/CAMK2A/STC2/CHRNA4/MAGT1/GSTO1/BCL2/SLC41A2/WNK3/PTK2B/B2M/TGFB1/SLC8A1/ITPR2/SLC24A2/RYR1/PDGFRB/CACNG5/FGF14/DRD4/CCL2/OPRM1/ANO6/JPH1/MYLK/KCNJ2/CACNA1I/CYBA/LYN/P2RX5/TFR2/AHNAK/HSPA2/ITPR3/TRPM3/SLC39A11/TRPC6/ITPR1/SLC35G1/HAP1/STAC/TRPC4/DRD2/WNT3A/CACNG2/ICAM1/STC1/SLC8B1/TSPO/PACSIN3/CTGF/CATSPER2/GJA1/CEMIP
GO:0015833	peptide transport	44/1797	255/16182	0.00198166	0.0162147	VGF/NNAT/ISL1/ACVR2B/RIMS2/JAK2/SNAP25/RAPGEF4/CACNA1C/HTR2C/KCNB1/RAB11FIP5/SLC9A3R1/SMPD3/NOV/CNR1/SLC15A4/ILDR2/ADRA2C/ICA1/UCP2/ITPR2/EGFR/PCLO/CPLX1/SFRP1/CA2/TFR2/ADCYAP1/INHBB/STXBP5L/ITPR3/MC4R/EFNA5/ITPR1/KCNC2/DRD2/SLC15A2/DOC2B/SLC8B1/TAP1/IRS1/GIPR/GJA1
GO:0032103	positive regulation of response to external stimulus	44/1797	255/16182	0.00198166	0.0162147	DSCAM/WNT5A/PDE2A/HSPB1/TNFRSF1A/LPL/JAK2/CALR/TNIP1/SWAP70/SMAD3/CNR1/IL15/TAC1/PTK2B/F2RL1/TGFB1/EGFR/DDX60/SERPINE1/OSMR/CSF1/NTF3/PDGFRB/MAPK13/CCL2/OPRM1/ANO6/NOD1/CDH13/ADAM8/CYBA/RARRES2/PTGER3/BMP6/ADORA2B/FGF18/F3/F7/CXCL14/NLRP12/EDN2/PLA2G7/SLIT2
GO:0016202	regulation of striated muscle tissue development	23/1797	110/16182	0.00198368	0.0162147	TSC22D3/ZFPM2/GREM1/FGF3/FGF9/HEY2/FGFR2/YBX3/SMAD3/TP73/BCL2/TGFB1/KCNK2/BMP2/LEF1/TGFBR2/NOG/SIX4/WNT3A/TGFBR3/WNT10B/CYP26B1/GJA1
GO:0043588	skin development	41/1797	234/16182	0.00206834	0.0168809	CTSV/COL1A1/APCDD1/TNFRSF19/COL5A1/WNT5A/CELSR1/DACT2/ADAM9/MSX2/TXNIP/FZD6/ZFP36L1/PALLD/LAMA5/INHBA/IGFBP5/YAP1/FGFR2/FLNB/COL5A3/BCL2/ZFP36/PPL/SMO/SLITRK5/EPHA2/EGFR/LDB2/RYR1/COL1A2/LATS2/TCHH/TGFB2/FOSL2/EVPL/DSP/WNT10B/CYP26B1/HPSE/CD109
GO:0002521	leukocyte differentiation	70/1797	449/16182	0.00208037	0.0169533	POU2F2/LGALS1/MMP14/ZFP36L2/FZD8/PIK3R1/ZFP36L1/MAFB/MYH9/LIF/INHBA/AXL/ITPKB/CBFA2T3/KITLG/EGR1/PPARGC1B/VCAM1/FOXJ1/NOTCH2/FANCA/IL15/BCL2/PTK2B/B2M/ZC3H8/F2RL1/TGFB1/TSPAN2/TMEM64/ERBB2/RUNX1/RASGRP1/RUNX2/FAS/EPHA2/ID2/PIK3CD/RARA/CSF1/LEF1/KIAA0922/ADA/FBN1/TCF7/SFRP1/IL11/TGFBR2/CA2/ADAM8/IRF1/NTRK1/LYN/FZD5/IL4R/ONECUT1/CD8A/INPP5D/LFNG/EGR3/MITF/RRAS/FUT7/SOX13/GATA3/IL7/ZBTB7B/CYP26B1/CD…
GO:0071383	cellular response to steroid hormone stimulus	40/1797	227/16182	0.00209186	0.017021	ZFP36L2/ATP1A2/FBXO32/NR4A3/ISL1/ZFP36L1/JAK2/THRB/CALR/TGFB1I1/KLF9/SSTR2/PPARGC1B/ZFP36/PMEPA1/TGFB1/GSTP1/PPARA/HEY1/EGFR/RARA/LEF1/FOXO3/CCL2/FHL2/NRIP1/SFRP1/BMP7/NR3C2/ADCYAP1/POU4F2/RARG/CCNE1/PADI2/ESRRG/PPARGC1A/STC1/ESR1/HEYL/SERPINF1
GO:0002011	morphogenesis of an epithelial sheet	13/1797	49/16182	0.00210823	0.0171281	COL5A1/WNT5A/GSN/MSX2/RHOC/FLNA/WNT7A/RREB1/ITGA5/CLASP2/TMEFF2/BMP7/AJUBA
GO:0001892	embryonic placenta development	19/1797	85/16182	0.0021242	0.0172318	HES1/ZFP36L1/LIF/SOCS3/HEY2/FGFR2/PLCD3/E2F7/E2F8/KRT8/RSPO3/HEY1/EGFR/LEF1/BMP7/FZD5/CITED1/EPAS1/SPINT1
GO:0046879	hormone secretion	48/1797	285/16182	0.00213313	0.017278	VGF/NNAT/ISL1/ACVR2B/RIMS2/JAK2/LIF/SNAP25/INHBA/RAPGEF4/CACNA1C/HTR2C/KCNB1/RAB11FIP5/SMPD3/NOV/CNR1/ILDR2/TAC1/ADRA2C/ICA1/UCP2/ITPR2/EGFR/PCLO/CPLX1/SFRP1/IL11/LYN/TFR2/ADCYAP1/INHBB/STXBP5L/ITPR3/BMP6/MC4R/EFNA5/ITPR1/NMU/KCNC2/DRD2/DOC2B/GALR1/SLC8B1/GATA3/IRS1/GIPR/GJA1
GO:0007212	dopamine receptor signaling pathway	11/1797	38/16182	0.00214776	0.0172952	HMP19/GNG2/NSG1/FLNA/SLC9A3R1/DRD4/OPRM1/GNAL/DRD2/RGS8/CALY
GO:0045668	negative regulation of osteoblast differentiation	11/1797	38/16182	0.00214776	0.0172952	ID1/IGFBP5/PTCH1/SMAD3/TMEM64/AXIN2/ID2/SFRP1/NOG/ID3/CITED1
GO:0009743	response to carbohydrate	36/1797	199/16182	0.00214817	0.0172952	CTSV/LGALS1/SLC6A1/PRKCB/COL6A2/ACVR2B/TXNIP/LPL/ZFP36L1/VAMP2/RPS6KA2/SPARC/KCNB1/RAB11FIP5/CAT/EGR1/ILDR2/PTK2B/TGFB1/GSTP1/UCP2/SLC8A1/CST3/FOXO3/TH/TGFBR2/CYBA/LYN/EFNA5/PPARGC1A/ICAM1/NOX4/CTGF/SERPINF1/GIPR/GJA1
GO:0009952	anterior/posterior pattern specification	36/1797	199/16182	0.00214817	0.0172952	NKD1/PCSK6/WNT5A/CELSR1/PBX1/HES1/MSX2/ACVR2B/FEZF2/CRB2/HEY2/WNT2B/ACVR2A/ZIC3/SMAD3/DLL3/AURKA/SMO/AXIN2/BMP2/LEF1/PBX3/SFRP1/NOG/RARG/SIX3/FZD5/TCAP/LFNG/BTG2/WNT3A/WLS/ALDH1A2/MSX1/HES7/ETS2
GO:0003094	glomerular filtration	7/1797	18/16182	0.00216157	0.017377	EMP2/SULF2/MCAM/MYO1E/F2RL1/SULF1/GJA1
GO:0015698	inorganic anion transport	29/1797	151/16182	0.00223934	0.0179751	SLC4A10/SLC17A7/SLC4A8/GABRA2/GLRA2/SLC12A5/TTYH2/GABRA3/SLC37A1/SLC4A2/GABRG1/GABRA1/ANO6/SLC12A7/GABRB2/CA2/SLC34A2/SLC4A4/CLIC1/SLC4A5/GABRE/SLC5A5/SLC12A1/SLC4A9/TSPO/ANO2/CLIC6/GLRA3/SLC34A1
GO:0006027	glycosaminoglycan catabolic process	15/1797	61/16182	0.00226419	0.0181203	HSPG2/OGN/SDC4/SDC3/GPC4/TGFB1/CSPG4/HMMR/BGN/NAGLU/CD44/SDC2/IDUA/HPSE/CEMIP
GO:0055008	cardiac muscle tissue morphogenesis	15/1797	61/16182	0.00226419	0.0181203	HEG1/WNT5A/ZFPM2/ISL1/HEY2/FGFR2/TGFB1/BMP2/NOG/TGFB2/PKP2/TCAP/TGFBR3/TPM1/DSP
GO:0035303	regulation of dephosphorylation	30/1797	158/16182	0.00228008	0.0182202	PCDH11X/JAK2/SLC7A14/IQGAP1/SWAP70/PPP2R2C/PPP1R16B/HSP90B1/RIMBP2/SMAD3/PPARGC1B/CSRNP3/NPNT/PPP2R1B/CDCA2/DLG2/CCDC8/PRKCD/TGFB1/ITGA1/BMP2/PKMYT1/MYO1D/PDGFRB/TGFB2/SH3RF2/TMEM132D/DRD2/CHRM5/PPP4R4
GO:0034405	response to fluid shear stress	10/1797	33/16182	0.00232553	0.0185006	TGFB3/ADAM9/SMAD6/PTK2B/TGFB1/PDGFRB/CA2/KLF4/TFPI2/GJA1
GO:0048048	embryonic eye morphogenesis	10/1797	33/16182	0.00232553	0.0185006	WNT5A/MFAP2/TH/FBN1/BMP7/RARG/SIX3/FZD5/EFEMP1/FBN2
GO:0071312	cellular response to alkaloid	10/1797	33/16182	0.00232553	0.0185006	SLC8A1/RYR1/TH/OPRM1/NTRK1/DDC/PPARGC1A/ICAM1/MSX1/SLC34A1
GO:0072511	divalent inorganic cation transport	65/1797	413/16182	0.00233447	0.0185441	ATP1A2/LGALS3/PRKCB/PDE2A/NALCN/DMD/CACHD1/GRM7/ANXA6/CACNA1C/HTR2C/PDE4B/CAMK2A/STC2/CHRNA4/MAGT1/GSTO1/BCL2/SLC41A2/WNK3/PTK2B/B2M/TGFB1/SLC8A1/ITPR2/SLC24A2/RYR1/PDGFRB/CACNG5/FGF14/DRD4/CCL2/OPRM1/ANO6/JPH1/MYLK/KCNJ2/CACNA1I/CYBA/LYN/P2RX5/TFR2/AHNAK/HSPA2/ITPR3/TRPM3/SLC39A11/TRPC6/ITPR1/SLC35G1/HAP1/STAC/TRPC4/DRD2/WNT3A/CACNG2/ICAM1/STC1/SLC8B1/TSPO/PACSIN3/CTGF/CATSPER2/GJA1/CEMIP
GO:0002688	regulation of leukocyte chemotaxis	20/1797	92/16182	0.00234082	0.0185671	WNT5A/GREM1/CALR/SWAP70/NOV/PTK2B/F2RL1/SERPINE1/CSF1/CCL2/ANO6/C5/LYN/RARRES2/PADI2/F7/CXCL14/EDN2/PLA2G7/SLIT2
GO:0090322	regulation of superoxide metabolic process	8/1797	23/16182	0.0024066	0.0190606	PRKCD/F2RL1/TGFB1/GSTP1/EGFR/BMP7/CYBA/FBLN5
GO:0002685	regulation of leukocyte migration	28/1797	145/16182	0.00243097	0.0191215	MSN/LGALS3/WNT5A/GREM1/IL1R1/CALR/SWAP70/KITLG/NOV/PTK2B/F2RL1/TGFB1/SERPINE1/CSF1/ADA/CCL2/ANO6/ADAM8/C5/LYN/RARRES2/PADI2/F7/CXCL14/ICAM1/EDN2/PLA2G7/SLIT2
GO:0032731	positive regulation of interleukin-1 beta production	9/1797	28/16182	0.00243215	0.0191215	NLRP2/WNT5A/HSPB1/ISL1/JAK2/SMAD3/EGR1/NOD1/NLRP12
GO:0035411	catenin import into nucleus	9/1797	28/16182	0.00243215	0.0191215	SULF2/SNAI2/SLC9A3R1/SMAD3/AXIN2/EGFR/WWTR1/BAMBI/WNT3A
GO:0050869	negative regulation of B cell activation	9/1797	28/16182	0.00243215	0.0191215	INHBA/FOXJ1/FAS/ID2/SAMSN1/PAWR/SFRP1/LYN/INPP5D
GO:0060512	prostate gland morphogenesis	9/1797	28/16182	0.00243215	0.0191215	WNT5A/FGFR2/SFRP1/BMP7/TNC/NOG/RARG/SULF1/ESR1
GO:1903707	negative regulation of hemopoiesis	25/1797	125/16182	0.00247274	0.0194121	HES1/PIK3R1/ZFP36L1/MAFB/INHBA/ITPKB/FOXJ1/ZFP36/PTK2B/ZC3H8/ERBB2/ID2/RARA/HES5/KIAA0922/MEIS2/MEIS1/CIB1/FBN1/SFRP1/IRF1/LYN/IL4R/INPP5D/HIST4H4
GO:0045986	negative regulation of smooth muscle contraction	6/1797	14/16182	0.00253404	0.0197377	ARHGAP42/PRKG1/ADRA2C/RGS2/GUCY1A3/ADORA2B
GO:0061339	establishment or maintenance of monopolar cell polarity	6/1797	14/16182	0.00253404	0.0197377	MSN/PTK7/WNT5A/MAP1B/SLC9A3R1/FOXJ1
GO:2001241	positive regulation of extrinsic apoptotic signaling pathway in absence of ligand	6/1797	14/16182	0.00253404	0.0197377	RET/INHBA/PPP2R1B/FAS/CTNNA1/TGFB2
GO:0048634	regulation of muscle organ development	23/1797	112/16182	0.00253467	0.0197377	TSC22D3/ZFPM2/GREM1/FGF3/FGF9/HEY2/FGFR2/YBX3/SMAD3/TP73/BCL2/TGFB1/KCNK2/BMP2/LEF1/TGFBR2/NOG/SIX4/WNT3A/TGFBR3/WNT10B/CYP26B1/GJA1
GO:0001942	hair follicle development	18/1797	80/16182	0.00254371	0.0197377	CTSV/APCDD1/TNFRSF19/CELSR1/MSX2/FZD6/LAMA5/INHBA/IGFBP5/FGFR2/BCL2/SMO/EGFR/LDB2/TGFB2/WNT10B/HPSE/CD109
GO:0002028	regulation of sodium ion transport	18/1797	80/16182	0.00254371	0.0197377	ATP1A2/NKAIN2/DMD/ANK3/STOM/SLC9A3R1/WNK3/TGFB1/SCN3B/SLC8A1/PCSK9/ACTN4/DRD4/SNTA1/PKP2/DRD2/PTPN3/SIK1
GO:0022404	molting cycle process	18/1797	80/16182	0.00254371	0.0197377	CTSV/APCDD1/TNFRSF19/CELSR1/MSX2/FZD6/LAMA5/INHBA/IGFBP5/FGFR2/BCL2/SMO/EGFR/LDB2/TGFB2/WNT10B/HPSE/CD109
GO:0022405	hair cycle process	18/1797	80/16182	0.00254371	0.0197377	CTSV/APCDD1/TNFRSF19/CELSR1/MSX2/FZD6/LAMA5/INHBA/IGFBP5/FGFR2/BCL2/SMO/EGFR/LDB2/TGFB2/WNT10B/HPSE/CD109
GO:0036092	phosphatidylinositol-3-phosphate biosynthetic process	13/1797	50/16182	0.00256437	0.0198119	PIK3R1/FGF3/FGF9/FGFR2/FGFR3/SYNJ2/SYNJ1/INPP4B/PIK3CD/FGFR4/FGF18/FGF19/IRS1
GO:0050922	negative regulation of chemotaxis	13/1797	50/16182	0.00256437	0.0198119	WNT5A/GREM1/NOV/SEMA6D/GSTP1/ROBO2/ROBO1/CCL2/C5/SEMA3B/PADI2/WNT3A/SLIT2
GO:0086001	cardiac muscle cell action potential	13/1797	50/16182	0.00256437	0.0198119	ATP1A2/DMD/HCN4/ANK3/CACNA1C/SCN3B/SLC8A1/DSG2/KCNJ2/SNTA1/PKP2/DSP/GJA1
GO:0051924	regulation of calcium ion transport	35/1797	194/16182	0.00257168	0.0198353	ATP1A2/LGALS3/DMD/CACNA1C/PDE4B/CAMK2A/STC2/GSTO1/BCL2/WNK3/PTK2B/TGFB1/SLC8A1/PDGFRB/FGF14/DRD4/CCL2/JPH1/MYLK/CYBA/LYN/P2RX5/AHNAK/HSPA2/TRPC6/HAP1/STAC/DRD2/WNT3A/ICAM1/STC1/TSPO/PACSIN3/GJA1/CEMIP
GO:0051048	negative regulation of secretion	33/1797	180/16182	0.00257482	0.0198353	CHGA/GBP1/FN1/LIF/INHBA/GRM7/KCNB1/RAB11FIP5/NOV/CNR1/RHBDF1/EZR/ADRA2C/ANXA4/WNK3/F2RL1/UCP2/ADA/BTN2A2/COMT/DRD4/OPRM1/SFRP1/IL11/INHBB/STXBP5L/PTGER3/OXTR/DRD2/ZC3H12A/NLRP12/HRH3/IRS1
GO:0031346	positive regulation of cell projection organization	49/1797	295/16182	0.00258312	0.0198707	TGFB3/PTK7/TENM1/DSCAM/WNT5A/NDRG4/NEFL/FN1/PAK3/RUFY3/RIMS1/RIMS2/NEGR1/RET/CPNE6/CRABP2/CDC42EP1/STMN2/MAP1B/IQGAP1/FOXO6/RREB1/EPHA3/MAPT/CNR1/NEURL1/CPEB3/PTK2B/DNM3/F2RL1/ROBO2/ROBO1/PTK6/PACSIN1/TRIM67/NTRK2/BMP7/NTRK1/LYN/ADCYAP1/EFNA5/HAP1/TNFRSF12A/WNT3A/APOE/SERPINF1/NDNF/SLIT2/KIT
GO:0006820	anion transport	70/1797	453/16182	0.00261044	0.0199306	ATP1A2/SLC6A1/SLC17A6/SLC4A10/RIMS1/SLC17A7/VAMP2/SERINC5/SNAP25/SLC4A8/GRM7/GABRA2/AKR1C1/SLC7A14/GLRA2/SLC12A5/SLC9A3R1/TTYH2/PPFIA2/SLC7A8/SLC32A1/GABRA3/SERINC2/SLC37A1/SLC4A2/PPFIA4/SLC2A3/PPARA/GABRG1/SLC6A20/CPLX1/SLC1A1/DRD4/SLC1A5/ABCC4/GABRA1/NTRK2/ANO6/ABCD1/SLCO5A1/SLC12A7/GABRB2/CA2/SLC34A2/ACACB/SLC4A4/CLIC1/SLC4A5/GABRE/ERFE/SLC5A5/SLC22A7/TRPC4/DRD2/KCNJ10/APOE/STC1/SLC12A1/SLC4A9…
GO:0003149	membranous septum morphogenesis	5/1797	10/16182	0.00261697	0.0199306	FGFR2/ID2/TGFBR2/NOG/TGFB2
GO:0032836	glomerular basement membrane development	5/1797	10/16182	0.00261697	0.0199306	SULF2/MYO1E/LAMB2/NPHS1/SULF1
GO:0042511	positive regulation of tyrosine phosphorylation of Stat1 protein	5/1797	10/16182	0.00261697	0.0199306	TNFRSF1A/LIF/FGFR3/HPX/KIT
GO:0060044	negative regulation of cardiac muscle cell proliferation	5/1797	10/16182	0.00261697	0.0199306	TP73/KCNK2/TGFBR2/NOG/GJA1
GO:0060394	negative regulation of pathway-restricted SMAD protein phosphorylation	5/1797	10/16182	0.00261697	0.0199306	LDLRAD4/GREM1/SMAD6/PMEPA1/NOG
GO:1902003	regulation of beta-amyloid formation	5/1797	10/16182	0.00261697	0.0199306	LRRTM3/CLU/ABCA7/HAP1/APOE
GO:0030856	regulation of epithelial cell differentiation	24/1797	119/16182	0.00266007	0.0202014	HES1/ID1/TNFRSF1A/MSX2/ZFP36L1/LIF/YAP1/HEY2/S1PR3/PTCH1/PROM1/CLDN5/FOXJ1/ZFP36/SMO/HES5/WWTR1/ASCL1/ATOH8/BMP6/CITED1/GATA3/WNT10B/CD109
GO:0051896	regulation of protein kinase B signaling	24/1797	119/16182	0.00266007	0.0202014	AKR1C2/AXL/IGFBP5/TEK/GCNT2/SLC9A3R1/TGFB1/EPHA2/EGFR/CIB1/NTRK2/ADAM8/SPRY2/PRKCDBP/FAM110C/KLF4/STOX1/DRD2/F3/F7/NOX4/RRAS/GATA3/HPSE
GO:0048708	astrocyte differentiation	15/1797	62/16182	0.002686	0.0202662	POU3F2/PLP1/HES1/GFAP/LIF/VIM/LAMB2/SMO/TSPAN2/ID2/EGFR/BMP2/HES5/CNTN2/NOG
GO:1904035	regulation of epithelial cell apoptotic process	15/1797	62/16182	0.002686	0.0202662	GSN/ZFP36L1/JAK2/CAST/TEK/BOK/ZFP36/COL18A1/SERPINE1/FOXO3/ANO6/PPARGC1A/ICAM1/GATA3/NDNF
GO:0003170	heart valve development	11/1797	39/16182	0.00269607	0.0202662	HEY2/SMAD6/NOTCH2/FGFRL1/TGFB1/HEY1/BMP2/TGFBR2/TGFB2/GATA3/HEYL
GO:0003197	endocardial cushion development	11/1797	39/16182	0.00269607	0.0202662	ISL1/MSX2/SNAI2/HEY1/BMP2/TGFBR2/BMP7/NOG/TGFB2/MSX1/HEYL
GO:0007431	salivary gland development	11/1797	39/16182	0.00269607	0.0202662	TGFB3/SNAI2/LAMA5/FGFR2/TGFB1/EGFR/CST3/NTN4/BMP7/TGFB2/NFIB
GO:0007272	ensheathment of neurons	22/1797	106/16182	0.00270645	0.0202662	POU3F2/PLP1/CXCR4/FAM126A/SERINC5/ADAM22/CLU/SCN2A/PMP22/TGFB1/TSPAN2/ERBB2/PRX/RARA/HES5/CNTN2/KIF14/CD9/RARG/KCNJ10/MYRF/XK
GO:0008366	axon ensheathment	22/1797	106/16182	0.00270645	0.0202662	POU3F2/PLP1/CXCR4/FAM126A/SERINC5/ADAM22/CLU/SCN2A/PMP22/TGFB1/TSPAN2/ERBB2/PRX/RARA/HES5/CNTN2/KIF14/CD9/RARG/KCNJ10/MYRF/XK
GO:0009410	response to xenobiotic stimulus	22/1797	106/16182	0.00270645	0.0202662	CYP1B1/AHR/CRYZ/AKR1C1/EPHX1/CYP2E1/AHRR/GSTM4/GSTO1/GSTP1/SLITRK5/GSTM1/FMO1/NQO1/AOC3/AOC2/PTGS1/EPHX2/NCEH1/MGST1/GGT1/CYP26B1
GO:0034754	cellular hormone metabolic process	22/1797	106/16182	0.00270645	0.0202662	SCARB1/CYP1B1/DKK3/AKR1C2/CRABP2/RPE65/AKR1C1/TTR/EGR1/ECE1/BMP2/COMT/CRABP1/SCPEP1/BMP6/PPARGC1A/SULT1E1/ALDH1A2/ESR1/ALDH8A1/CYP26B1/HSD17B8
GO:0099504	synaptic vesicle cycle	22/1797	106/16182	0.00270645	0.0202662	CPLX2/RIMS1/RIMS2/SLC17A7/VAMP2/PCDH17/SNAP25/STON2/WNT7A/SYT5/SYNJ1/PLD2/SYNDIG1/SH3GL2/PCLO/CPLX1/PACSIN1/TH/FGF14/DDC/WNT3A/DOC2B
GO:0001841	neural tube formation	21/1797	100/16182	0.00288047	0.0215392	PTK7/WNT5A/CELSR1/TRIM71/FZD6/PTCH1/SDC4/PRKACB/MTHFD1/TGFB1/SHROOM3/RARA/IFT57/SFRP1/VASP/BMP7/FOLR1/NOG/RARG/TGFB2/SPINT1
GO:0060443	mammary gland morphogenesis	12/1797	45/16182	0.0029478	0.0220119	WNT5A/MSX2/B4GALT1/IGFBP5/PTCH1/FGFR2/ETV4/TGFB1/EPHA2/CSF1/TGFBR2/ESR1
GO:0045823	positive regulation of heart contraction	10/1797	34/16182	0.00297159	0.0221278	CHGA/HEY2/RGS2/SCN3B/ADA/SLC1A1/TGFB2/TPM1/EDN2/CTGF
GO:0046579	positive regulation of Ras protein signal transduction	10/1797	34/16182	0.00297159	0.0221278	RASGRF1/ITPKB/KITLG/NOTCH2/F2RL1/RASGRP1/ROBO1/CSF1/PDGFRB/NTRK1
GO:0010469	regulation of receptor activity	24/1797	120/16182	0.002983	0.0221512	RASGRF1/GREM1/DMD/STOM/LYNX1/SHISA9/TGFA/SHC1/PPARGC1B/NEURL1/GSTO1/ADRA2C/PTK2B/PRKCD/PCSK9/SERPINE1/CACNG5/OPRM1/PLAU/JPH1/PPARGC1A/HAP1/CACNG2/HEYL
GO:0045766	positive regulation of angiogenesis	24/1797	120/16182	0.002983	0.0221512	WNT5A/PRKCB/CYP1B1/SPHK1/HSPB1/ISL1/GREM1/TEK/PPP1R16B/ITGA5/CCBE1/PTGIS/PTK2B/RUNX1/SRPX2/CTSH/SERPINE1/CIB1/TGFBR2/C5/F3/ZC3H12A/ADM2/RRAS
GO:0045765	regulation of angiogenesis	37/1797	210/16182	0.00300937	0.022316	EMP2/WNT5A/PRKCB/CYP1B1/ID1/SPHK1/HSPB1/ISL1/COL4A2/GREM1/TEK/SPARC/PPP1R16B/ITGA5/CCBE1/PTGIS/PTK2B/ERBB2/RUNX1/EPHA2/SRPX2/CTSH/SERPINE1/CIB1/CCL2/SFRP1/TGFBR2/C5/KLF4/F3/ZC3H12A/TNFRSF12A/SULF1/THBS2/ADM2/RRAS/SERPINF1
GO:0050727	regulation of inflammatory response	48/1797	290/16182	0.00304825	0.0225493	A2M/WNT5A/PDE2A/ISL1/TNFRSF1A/LPL/ADAMTS12/JAK2/SOCS3/IL1R1/TEK/TNIP1/SMAD3/ZYX/NOV/CNR1/PTGIS/FANCA/IL15/TAC1/PRKCD/GSTP1/PPARA/EGFR/SERPINE1/OSMR/METRNL/ADA/NLRX1/MAPK13/CCL2/NT5E/ADAM8/C5/LYN/ADCYAP1/PTGER3/ADORA2B/CFI/KLF4/ZC3H12A/APOE/NLRP12/ESR1/GATA3/PLA2G7/SERPINF1/GGT1
GO:0006805	xenobiotic metabolic process	20/1797	94/16182	0.00305389	0.0225493	CYP1B1/AHR/CRYZ/AKR1C1/EPHX1/CYP2E1/GSTM4/GSTO1/GSTP1/GSTM1/FMO1/NQO1/AOC3/AOC2/PTGS1/EPHX2/NCEH1/MGST1/GGT1/CYP26B1
GO:0051591	response to cAMP	20/1797	94/16182	0.00305389	0.0225493	VGF/COL1A1/ZFP36L1/HCN4/IGFBP5/TEK/SPARC/PPARGC1B/EZR/PTK2B/DMTN/SLC8A1/ITPR2/CPS1/SLC5A5/CITED1/STC1/NOX4/WNT10B/PDE3A
GO:0046834	lipid phosphorylation	22/1797	107/16182	0.00305767	0.0225493	SPHK1/PIK3R1/FAM126A/FGF3/FGF9/FGFR2/PI4KAP1/KITLG/FGFR3/DGKB/ERBB2/PIK3CD/EGFR/PDGFRB/NRG2/DGKA/IMPA2/FGFR4/FGF18/FGF19/IRS1/KIT
GO:0001505	regulation of neurotransmitter levels	33/1797	182/16182	0.00308797	0.0226572	GAD2/GAD1/NRXN3/CPLX2/ATP1A2/GRM4/RIMS1/RIMS2/SLC17A7/VAMP2/GFAP/SNAP25/GABRA2/NAALAD2/WNT7A/SV2B/CAMK2A/PPFIA2/SLC32A1/SYT5/SYNJ1/PPFIA4/PCLO/CPLX1/TH/COMT/DRD4/DRD2/DOC2B/KCNJ10/PRIMA1/HRH3/CLN3
GO:1905330	regulation of morphogenesis of an epithelium	32/1797	175/16182	0.0030887	0.0226572	NKD1/PTK7/WNT5A/CELSR1/ZNRF3/GSN/FZD6/PSME1/GREM1/ADAMTS12/SNAI2/LIF/FGFR2/WNT2B/RREB1/CLASP2/GPC4/ETV4/SMO/TGFB1/RSPO3/NTN4/SFRP1/BMP7/NOG/FZD5/CITED1/SIX4/STOX1/SULF1/ESR1/GATA3
GO:1902107	positive regulation of leukocyte differentiation	25/1797	127/16182	0.00309009	0.0226572	MMP14/ZFP36L1/LIF/AXL/ITPKB/KITLG/PPARGC1B/IL15/TGFB1/TMEM64/RUNX1/RASGRP1/ID2/RARA/CSF1/LEF1/ADA/TGFBR2/CA2/ADAM8/IL4R/INPP5D/EGR3/GATA3/IL7
GO:0042508	tyrosine phosphorylation of Stat1 protein	7/1797	19/16182	0.00309769	0.0226572	TNFRSF1A/JAK2/LIF/SOCS3/FGFR3/HPX/KIT
GO:0072111	cell proliferation involved in kidney development	7/1797	19/16182	0.00309769	0.0226572	PTCH1/EGR1/BMP2/PDGFRB/BMP7/GATA3/LIN28A
GO:0097205	renal filtration	7/1797	19/16182	0.00309769	0.0226572	EMP2/SULF2/MCAM/MYO1E/F2RL1/SULF1/GJA1
GO:0003208	cardiac ventricle morphogenesis	16/1797	69/16182	0.00312586	0.022832	HEG1/ZFPM2/ISL1/HEY2/FGFR2/TGFB1/HEY1/TGFBR2/NOG/TGFB2/PKP2/TGFBR3/TPM1/DSP/GATA3/HEYL
GO:0042531	positive regulation of tyrosine phosphorylation of STAT protein	14/1797	57/16182	0.00316651	0.0228515	HES1/ISL1/TNFRSF1A/JAK2/LIF/SOCS3/FGFR3/IL15/PTK6/HES5/LYN/HPX/GHR/KIT
GO:1900543	negative regulation of purine nucleotide metabolic process	14/1797	57/16182	0.00316651	0.0228515	DNAJC15/PDE2A/GRM7/CBFA2T3/PID1/PPARA/DRD4/OPRM1/GRM3/PPARGC1A/DRD2/GRM8/GALR1/TSPO
GO:1903725	regulation of phospholipid metabolic process	14/1797	57/16182	0.00316651	0.0228515	PIK3R1/TEK/HTR2C/FGFR3/VAV3/PTK2B/PRKCD/TGFB1/PDGFRB/LYN/KLF4/CHRM5/IRS1/KIT
GO:0003143	embryonic heart tube morphogenesis	15/1797	63/16182	0.00317061	0.0228515	WNT5A/HES1/NDRG4/YAP1/ZIC3/SMAD3/SMO/IFT57/TGFBR2/FOLR1/FOXN4/MICAL2/WNT3A/LBX1/GJA1
GO:0055017	cardiac muscle tissue growth	15/1797	63/16182	0.00317061	0.0228515	HEG1/PDLIM5/NDRG4/ZFPM2/FGF9/HEY2/FGFR2/TP73/C3orf58/KCNK2/TGFBR2/NOG/TGFB2/TGFBR3/GJA1
GO:0003382	epithelial cell morphogenesis	9/1797	29/16182	0.00318402	0.0228515	HEG1/DACT2/ID1/PALLD/FLNB/FRMD6/COL18A1/HRH2/STC1
GO:0016339	calcium-dependent cell-cell adhesion via plasma membrane cell adhesion molecules	9/1797	29/16182	0.00318402	0.0228515	PCDHB14/CDH22/CDH13/PCDHGC3/AJUBA/PCDHB13/PCDHB9/PCDHB4/PCDHB11
GO:0030866	cortical actin cytoskeleton organization	9/1797	29/16182	0.00318402	0.0228515	TLN1/CALR/EPB41L1/EHD2/EZR/KIF23/RAB13/PRKCDBP/PLS1
GO:0036465	synaptic vesicle recycling	9/1797	29/16182	0.00318402	0.0228515	STON2/WNT7A/SYT5/SYNJ1/PLD2/SH3GL2/PACSIN1/FGF14/WNT3A
GO:0043552	positive regulation of phosphatidylinositol 3-kinase activity	9/1797	29/16182	0.00318402	0.0228515	TEK/FGFR3/VAV3/PTK2B/TGFB1/PDGFRB/LYN/IRS1/KIT
GO:0048713	regulation of oligodendrocyte differentiation	9/1797	29/16182	0.00318402	0.0228515	DLX1/DLX2/HES1/CXCR4/GSX2/TP73/WDR1/ID2/HES5
GO:0061013	regulation of mRNA catabolic process	9/1797	29/16182	0.00318402	0.0228515	ZFP36L2/TNRC6C/ZFP36L1/CPEB3/ZFP36/PRR5L/NANOS2/BTG2/ZC3H12A
GO:0061036	positive regulation of cartilage development	9/1797	29/16182	0.00318402	0.0228515	WNT5A/SMAD3/BMP1/RUNX2/BMP2/GDF5/LOXL2/BMP6/FGF18
GO:0048872	homeostasis of number of cells	38/1797	218/16182	0.0032269	0.0231283	TSC22D3/ZFP36L1/JAK2/MAFB/INHBA/AXL/TEX15/ITPKB/TET2/ACVR2A/PDE4B/KITLG/NOV/BCL2/ILDR2/ZFP36/DMTN/DNASE2/ZC3H8/SMO/MTHFD1/TGFB1/FAS/ID2/CSF1/FOXO3/ADA/LYN/EMX1/LMO1/TGFB2/INPP5D/GCNT4/EPAS1/TGFBR3/GATA3/IL7/KIT
GO:0030099	myeloid cell differentiation	53/1797	328/16182	0.00323784	0.0231756	PIK3R1/ZFP36L1/JAK2/MAFB/MYH9/LIF/INHBA/ITPKB/TET2/ACVR2A/CBFA2T3/ACTN1/KITLG/PPARGC1B/ZFP36/PTK2B/DMTN/DNASE2/F2RL1/TGFB1/TSPAN2/TMEM64/RUNX1/FAS/EPHA2/ID2/PIK3CD/ZNF385A/RARA/CSF1/LEF1/FOXO3/MEIS2/MEIS1/CIB1/FBN1/SFRP1/IL11/TGFBR2/CA2/LYN/RARG/INPP5D/CDKN2B/EPAS1/MITF/TGFBR3/GATA3/SCIN/CSF3R/HIST4H4/CD109/KIT
GO:0033081	regulation of T cell differentiation in thymus	8/1797	24/16182	0.0032629	0.0232121	FOXJ1/ZC3H8/ERBB2/RASGRP1/KIAA0922/ADA/ADAM8/EGR3
GO:0060384	innervation	8/1797	24/16182	0.0032629	0.0232121	SULF2/ISL1/RET/COL25A1/SLITRK6/GABRB2/NTRK1/SULF1
GO:0060669	embryonic placenta morphogenesis	8/1797	24/16182	0.0032629	0.0232121	ZFP36L1/SOCS3/FGFR2/RSPO3/LEF1/BMP7/FZD5/SPINT1
GO:2000398	regulation of thymocyte aggregation	8/1797	24/16182	0.0032629	0.0232121	FOXJ1/ZC3H8/ERBB2/RASGRP1/KIAA0922/ADA/ADAM8/EGR3
GO:0050728	negative regulation of inflammatory response	21/1797	101/16182	0.00326461	0.0232121	ISL1/TNFRSF1A/SOCS3/TEK/SMAD3/NOV/PTGIS/PRKCD/GSTP1/PPARA/METRNL/ADA/NLRX1/NT5E/ADCYAP1/KLF4/ZC3H12A/APOE/NLRP12/GATA3/SERPINF1
GO:0050954	sensory perception of mechanical stimulus	29/1797	155/16182	0.00334149	0.0237067	COL1A1/ADGRV1/NAV2/SNAI2/THRB/GRM7/SLC9A3R1/POU3F4/MYH14/EYA4/SLITRK6/CRYM/WDR1/CNTN5/COL11A2/TH/MYO15A/FAM65B/GABRB2/NTRK1/PCDH15/SPRY2/POU4F2/ICAM1/ATP6V0A4/PAX3/KIT/CEMIP/MYO3A
GO:0035136	forelimb morphogenesis	11/1797	40/16182	0.00335188	0.0237067	SALL3/MSX2/CRABP2/CACNA1C/WNT7A/RUNX2/GDF5/WNT9A/RSPO2/ALDH1A2/MSX1
GO:1903727	positive regulation of phospholipid metabolic process	11/1797	40/16182	0.00335188	0.0237067	TEK/HTR2C/FGFR3/VAV3/PTK2B/PRKCD/TGFB1/PDGFRB/LYN/IRS1/KIT
GO:2000649	regulation of sodium ion transmembrane transporter activity	11/1797	40/16182	0.00335188	0.0237067	ATP1A2/DMD/ANK3/STOM/SLC9A3R1/WNK3/SCN3B/PCSK9/ACTN4/DRD4/PTPN3
GO:0098773	skin epidermis development	18/1797	82/16182	0.00338216	0.0238893	CTSV/APCDD1/TNFRSF19/CELSR1/MSX2/FZD6/LAMA5/INHBA/IGFBP5/FGFR2/BCL2/SMO/EGFR/LDB2/TGFB2/WNT10B/HPSE/CD109
GO:0071214	cellular response to abiotic stimulus	46/1797	277/16182	0.00344129	0.0242667	CRYAB/COL1A1/NFATC4/ATP1A2/SCARA3/PDE2A/TNFRSF1A/PTPRK/CNGB1/PIK3R1/ZFP36L1/SNAI2/MFAP4/YAP1/RPE65/CNN2/RAB11FIP5/YBX3/TP73/EGR1/TGFB1/MGMT/FAS/AURKB/EGFR/TMEM109/SFRP1/MYLK/KCNJ2/ASCL1/IRF1/CYBA/BAG3/BMP6/ADSSL1/MMP7/PDE6B/GRM1/PDE6A/TSPO/NOX4/PPEF1/GATA3/SLC38A3/WNT10B/GJA1
GO:0043433	negative regulation of sequence-specific DNA binding transcription factor activity	25/1797	128/16182	0.00344465	0.0242667	BHLHE40/CYP1B1/ID1/MSX2/FZD6/DAP/FLNA/PTCH1/CAT/IRAK1/FOXJ1/PTGIS/ANXA4/ID2/PIM1/BMP7/ID3/KLF4/ZC3H12A/NLRC3/NLRP12/NLRC5/ESR1/SIK1/HEYL
GO:0021536	diencephalon development	17/1797	76/16182	0.00352517	0.0248012	POU3F2/WNT5A/HES1/ISL1/RAX/SMO/BMP2/LEF1/NOG/ADCYAP1/SIX3/PTCHD1/HAP1/KCNC2/DRD2/ALDH1A2/MSX1
GO:0006584	catecholamine metabolic process	12/1797	46/16182	0.00359255	0.0251077	SNCB/INSM1/TH/COMT/DRD4/DDC/TGFB2/AOC2/DRD2/EPAS1/DAO/GATA3
GO:0009712	catechol-containing compound metabolic process	12/1797	46/16182	0.00359255	0.0251077	SNCB/INSM1/TH/COMT/DRD4/DDC/TGFB2/AOC2/DRD2/EPAS1/DAO/GATA3
GO:0010324	membrane invagination	12/1797	46/16182	0.00359255	0.0251077	GSN/MYH9/DOCK1/MFGE8/GULP1/ELMO1/SPIRE1/F2RL1/AURKB/ABCA7/ANO6/XKR8
GO:0055010	ventricular cardiac muscle tissue morphogenesis	12/1797	46/16182	0.00359255	0.0251077	HEG1/ZFPM2/ISL1/HEY2/FGFR2/TGFB1/NOG/TGFB2/PKP2/TGFBR3/TPM1/DSP
GO:1990138	neuron projection extension	27/1797	142/16182	0.00359687	0.0251077	TNR/DSCAM/WNT5A/FN1/BARHL2/RUFY3/RIMS1/RIMS2/DCLK1/CPNE6/SLIT1/MAP1B/IQGAP1/LAMB2/SLIT3/MAPT/AURKA/SEMA6D/VCL/PLXNC1/POU4F2/SEMA3B/EMX1/TNFRSF12A/WNT3A/APOE/SLIT2
GO:2000377	regulation of reactive oxygen species metabolic process	27/1797	142/16182	0.00359687	0.0251077	CRYAB/CYP1B1/JAK2/CLU/SMAD3/PTGIS/BCL2/PTK2B/PID1/PRCP/PRKCD/F2RL1/TGFB1/GSTP1/EGFR/FOXO3/PDGFRB/HK2/TGFBR2/BMP7/CYBA/FBLN5/KLF4/ZC3H12A/ICAM1/TSPO/NOX4
GO:0030258	lipid modification	44/1797	263/16182	0.00361428	0.0251965	ETFB/SPHK1/NR4A3/MTMR7/INPPL1/PIK3R1/FAM126A/FGF3/FGF9/FGFR2/PI4KAP1/KITLG/CNR1/FGFR3/SYNJ2/SYNJ1/DGKB/ERBB2/PPARA/PIK3CD/EGFR/ACOX2/PLPP4/ACAA2/PLPPR1/PDGFRB/ABCD1/NRG2/ACACB/GCDH/CYGB/DGKA/IMPA2/FGFR4/PPARGC1A/INPP5D/FGF18/APOE/CHRM5/EPHX2/FGF19/PLA2G7/IRS1/KIT
GO:0033555	multicellular organismal response to stress	16/1797	70/16182	0.00364312	0.0252986	LGALS1/RET/HTR2C/BRINP1/TACR1/BCL2/TAC1/GRIK2/VWA1/SCN9A/COMT/DRD4/NTRK1/ADCYAP1/TSPO/GJA1
GO:0035019	somatic stem cell population maintenance	16/1797	70/16182	0.00364312	0.0252986	ZFP36L2/PBX1/HES1/YAP1/DPPA4/PRDM16/WNT7A/ZIC3/LDB2/SFRP1/BMP7/NOG/KLF4/EPAS1/LIN28A/KIT
GO:0060419	heart growth	16/1797	70/16182	0.00364312	0.0252986	HEG1/PDLIM5/NDRG4/ZFPM2/FGF9/HEY2/FGFR2/TP73/C3orf58/KCNK2/TGFBR2/NOG/ACACB/TGFB2/TGFBR3/GJA1
GO:0014910	regulation of smooth muscle cell migration	13/1797	52/16182	0.00371905	0.0257925	NDRG4/IGFBP5/IQGAP1/BCL2/SEMA6D/GSTP1/SERPINE1/PDGFRB/PLAU/PPARGC1A/NOX4/TPM1/SLIT2
GO:0042311	vasodilation	15/1797	64/16182	0.0037248	0.0257989	CHGA/PRKG1/RGS2/F2RL1/ITGA1/EGFR/CPS1/GUCY1A3/ADCYAP1/SCPEP1/ADORA2B/SMTNL1/APOE/EPHX2/GJA1
GO:0007435	salivary gland morphogenesis	10/1797	35/16182	0.003753	0.0258479	TGFB3/SNAI2/LAMA5/FGFR2/TGFB1/EGFR/NTN4/BMP7/TGFB2/NFIB
GO:0048016	inositol phosphate-mediated signaling	10/1797	35/16182	0.003753	0.0258479	NFATC4/RCAN1/NFATC1/ITPR2/PLCE1/CIB1/ITPR3/ITPR1/LMCD1/EDN2
GO:0051932	synaptic transmission, GABAergic	10/1797	35/16182	0.003753	0.0258479	SLC6A1/CNR1/TAC1/CNTNAP4/GABRA1/GABRB2/CA2/HAP1/OXTR/DRD2
GO:0001658	branching involved in ureteric bud morphogenesis	14/1797	58/16182	0.00375601	0.0258479	PBX1/ADAMTS16/GREM1/LAMA5/PTCH1/WNT2B/NPNT/BCL2/SMO/TGFB1/BMP2/NOG/CITED1/SIX4
GO:0045980	negative regulation of nucleotide metabolic process	14/1797	58/16182	0.00375601	0.0258479	DNAJC15/PDE2A/GRM7/CBFA2T3/PID1/PPARA/DRD4/OPRM1/GRM3/PPARGC1A/DRD2/GRM8/GALR1/TSPO
GO:0022407	regulation of cell-cell adhesion	58/1797	368/16182	0.00376248	0.0258592	LGALS1/TNR/LGALS3/WNT5A/HES1/PODXL/GSN/NR4A3/PAK3/PIK3R1/JAK2/PRKG1/ITPKB/ANK3/SWAP70/GCNT2/HLA-E/VCAM1/FOXJ1/FANCA/IL15/DMTN/PDE5A/ZC3H8/PRKCD/TGFB1/ERBB2/ZNF703/RASGRP1/PPARA/PAWR/PIEZO1/RARA/LEF1/KIAA0922/ADA/BTN2A2/CCL2/TGFBR2/BMP7/ADAM8/IRF1/LYN/LMO1/IGFBP2/IL4R/EFNA5/CD44/CCDC88B/KLF4/GNRH1/WNT3A/EGR3/SOX13/GATA3/IL7/ZBTB7B/CYP26B1
GO:0097191	extrinsic apoptotic signaling pathway	38/1797	220/16182	0.00378612	0.0259883	LGALS3/TNFRSF1A/PIK3R1/JAK2/SNAI2/RET/INHBA/YAP1/LMNA/BOK/SMAD3/EYA4/KITLG/FGFR3/KRT8/PPP2R1B/BCL2/PDIA3/TGFB1/GSTP1/FAS/TMC8/CTNNA1/SERPINE1/KRT18/FOXO3/CIB1/IFI6/SFRP1/TIMP3/TGFB2/BAG3/TNFRSF10D/TNFRSF12A/ICAM1/EYA2/IL7/ATF3
GO:0009415	response to water	6/1797	15/16182	0.00382991	0.0261547	KRT8/COL18A1/TH/CD9/NTRK1/WNT10B
GO:0010715	regulation of extracellular matrix disassembly	6/1797	15/16182	0.00382991	0.0261547	CLASP2/TGFB1/CST3/DDR2/TGFB2/FGFR4
GO:0048569	post-embryonic animal organ development	6/1797	15/16182	0.00382991	0.0261547	MYO1E/MFAP2/FBN1/FZD5/EFEMP1/KLF4
GO:1904385	cellular response to angiotensin	6/1797	15/16182	0.00382991	0.0261547	AGTRAP/CAMK2A/PRKCD/CDC6/CA2/CYBA
GO:1904018	positive regulation of vasculature development	26/1797	136/16182	0.00391477	0.0267002	WNT5A/PRKCB/CYP1B1/SPHK1/HSPB1/ISL1/GREM1/TEK/PPP1R16B/ITGA5/CCBE1/EGR1/PTGIS/PTK2B/RUNX1/SRPX2/CTSH/SERPINE1/CIB1/TGFBR2/C5/F3/ZC3H12A/ADM2/RRAS/KIT
GO:0016101	diterpenoid metabolic process	20/1797	96/16182	0.00394011	0.0268389	HSPG2/CYP1B1/LPL/CRABP2/RPE65/AKR1C1/TTR/SDC4/SDC3/GPC4/EGFR/RARRES2/CRABP1/SCPEP1/SDC2/APOE/ALDH1A2/ALDH8A1/PDE3A/CYP26B1
GO:0009636	response to toxic substance	35/1797	199/16182	0.00394666	0.0268493	SLC6A1/CYP1B1/NEFL/AHR/GPX7/EPHX1/CAT/SLC7A8/GSTO1/BCL2/MGMT/GSTP1/FAS/TYMS/CST3/GPX8/CPS1/SCN9A/TH/PDGFRB/BMP7/GSTM1/LYN/GPX3/FBLN5/NQO1/DDC/CYGB/KCNC2/DRD2/APOE/PTGS1/EPHX2/MGST1/GJC2
GO:0014074	response to purine-containing compound	27/1797	143/16182	0.00397642	0.0269832	VGF/COL1A1/SLC6A1/PDE2A/ZFP36L1/HCN4/IGFBP5/TEK/SPARC/HSP90B1/PPARGC1B/EZR/PTK2B/DMTN/SLC8A1/ITPR2/CPS1/RYR1/CCL2/P2RX5/PPARGC1A/SLC5A5/CITED1/STC1/NOX4/WNT10B/PDE3A
GO:1903034	regulation of response to wounding	27/1797	143/16182	0.00397642	0.0269832	TNR/PLAT/GSN/PRKG1/RREB1/SMAD3/CLASP2/DMTN/PRKCD/F2RL1/SERPINE1/PLAU/ANO6/TGFBR2/MYLK/LYN/SPP1/KLF4/F3/TNFRSF12A/APOE/F7/PLAUR/TEC/HPSE/CD109/GJA1
GO:0022898	regulation of transmembrane transporter activity	32/1797	178/16182	0.00404377	0.0274055	ATP1A2/KCNG1/RASGRF1/DMD/VAMP2/ANK3/STOM/SHISA9/SLC9A3R1/PDE4B/GSTO1/BCL2/WNK3/PTK2B/SCN3B/PCSK9/ACTN4/KCNAB1/CACNG5/FGF14/DRD4/OPRM1/JPH1/AHNAK/HSPA2/PPARGC1A/TRPC6/HAP1/STAC/DRD2/CACNG2/PTPN3
GO:0048644	muscle organ morphogenesis	17/1797	77/16182	0.00406621	0.0275227	HEG1/WNT5A/ZFPM2/ISL1/LIF/HEY2/FGFR2/TGFB1/BMP2/MYLK/NOG/TGFB2/PKP2/TCAP/TGFBR3/TPM1/DSP
GO:0071392	cellular response to estradiol stimulus	9/1797	30/16182	0.00410739	0.0277663	MSX2/SSTR2/SSTR1/ZNF703/EGFR/NRIP1/SFRP1/PPARGC1A/ESR1
GO:0042516	regulation of tyrosine phosphorylation of Stat3 protein	11/1797	41/16182	0.00412955	0.0277759	HES1/ISL1/JAK2/LIF/SOCS3/FGFR3/IL15/PTK6/HES5/GHR/KIT
GO:0043551	regulation of phosphatidylinositol 3-kinase activity	11/1797	41/16182	0.00412955	0.0277759	PIK3R1/TEK/FGFR3/VAV3/PTK2B/TGFB1/PDGFRB/LYN/KLF4/IRS1/KIT
GO:0045104	intermediate filament cytoskeleton organization	11/1797	41/16182	0.00412955	0.0277759	NEFM/INA/NEFL/GFAP/VIM/KRT6A/NES/KRT18/PKP2/FAM83H/DSP
GO:0045933	positive regulation of muscle contraction	11/1797	41/16182	0.00412955	0.0277759	CHGA/SPHK1/NPNT/TACR1/GSTO1/RGS2/ADA/NMU/OXTR/EDN2/CTGF
GO:0006821	chloride transport	21/1797	103/16182	0.00416217	0.0278702	SLC4A10/SLC17A7/GABRA2/GLRA2/SLC12A5/TTYH2/GABRA3/SLC4A2/GABRG1/GABRA1/ANO6/SLC12A7/GABRB2/CA2/CLIC1/GABRE/SLC12A1/TSPO/ANO2/CLIC6/GLRA3
GO:0042552	myelination	21/1797	103/16182	0.00416217	0.0278702	POU3F2/PLP1/CXCR4/FAM126A/SERINC5/ADAM22/CLU/SCN2A/PMP22/TGFB1/TSPAN2/ERBB2/RARA/HES5/CNTN2/KIF14/CD9/RARG/KCNJ10/MYRF/XK
GO:0018105	peptidyl-serine phosphorylation	41/1797	243/16182	0.00416423	0.0278702	TENM1/WNT5A/PRKCB/STK32A/DMD/DCLK1/RET/LIF/RPS6KA2/FNIP2/NEK6/DCX/CAMK2A/CDK2/DCLK3/PKN3/BCL2/AURKA/MAST1/STK38L/DMTN/PRKCD/TGFB1/BCAR3/AURKB/NLK/NTF3/MAPK13/STK32B/NTRK2/IL11/TGFBR2/LATS2/PRKG2/CHEK2/SPRY2/CD44/STOX1/WNT3A/MAP4K1/VRK2
GO:0042113	B cell activation	37/1797	214/16182	0.00416439	0.0278702	POU2F2/LGALS1/MMP14/ZFP36L2/PRKCB/AHR/PIK3R1/ZFP36L1/INHBA/SWAP70/CHRNA4/VCAM1/FOXJ1/VAV3/NOTCH2/BCL2/PTK2B/PRKCD/TGFB1/FAS/ID2/PIK3CD/SAMSN1/PAWR/LEF1/ADA/SFRP1/IL11/EXO1/NTRK1/LYN/ONECUT1/INPP5D/LFNG/WNT3A/IL7/KIT
GO:0060415	muscle tissue morphogenesis	16/1797	71/16182	0.00422867	0.028265	HEG1/WNT5A/ZFPM2/ISL1/HEY2/FGFR2/TGFB1/BMP2/MYLK/NOG/TGFB2/PKP2/TCAP/TGFBR3/TPM1/DSP
GO:0055026	negative regulation of cardiac muscle tissue development	7/1797	20/16182	0.00431435	0.0284425	FGF3/TP73/KCNK2/BMP2/TGFBR2/NOG/GJA1
GO:0060008	Sertoli cell differentiation	7/1797	20/16182	0.00431435	0.0284425	CTSV/RAB13/CST3/RARA/NTRK1/ICAM1/NUP210L
GO:0072311	glomerular epithelial cell differentiation	7/1797	20/16182	0.00431435	0.0284425	PODXL/IQGAP1/MYO1E/PROM1/LAMB2/FOXJ1/NPHS1
GO:1904705	regulation of vascular smooth muscle cell proliferation	7/1797	20/16182	0.00431435	0.0284425	TGFB3/JAK2/GSTP1/CNN1/MMP2/TPM1/MAP3K5
GO:1990874	vascular smooth muscle cell proliferation	7/1797	20/16182	0.00431435	0.0284425	TGFB3/JAK2/GSTP1/CNN1/MMP2/TPM1/MAP3K5
GO:2000178	negative regulation of neural precursor cell proliferation	7/1797	20/16182	0.00431435	0.0284425	WNT5A/TGFB1/ID2/CTNNA1/BTG2/LIMS2/SPINT1
GO:0030318	melanocyte differentiation	8/1797	25/16182	0.00433794	0.0284425	OCA2/KITLG/BCL2/ADAMTS9/CITED1/MITF/TYRP1/KIT
GO:0033687	osteoblast proliferation	8/1797	25/16182	0.00433794	0.0284425	GREM1/FGFR2/SMAD3/NPR3/BCL2/BMP2/SFRP1/HPSE
GO:0060147	regulation of posttranscriptional gene silencing	8/1797	25/16182	0.00433794	0.0284425	TRIM71/ZFP36/TGFB1/EGFR/AJUBA/ZC3H12A/ESR1/LIN28A
GO:0060966	regulation of gene silencing by RNA	8/1797	25/16182	0.00433794	0.0284425	TRIM71/ZFP36/TGFB1/EGFR/AJUBA/ZC3H12A/ESR1/LIN28A
GO:0071295	cellular response to vitamin	8/1797	25/16182	0.00433794	0.0284425	COL1A1/SNAI2/BRIP1/IL15/SFRP1/PIM1/TNC/FOLR1
GO:0010862	positive regulation of pathway-restricted SMAD protein phosphorylation	12/1797	47/16182	0.0043462	0.0284425	TGFB3/BMP3/INHBA/ACVR2A/BMP1/TGFB1/BMP2/GDF5/BMP7/INHBB/TGFB2/BMP6
GO:0040014	regulation of multicellular organism growth	15/1797	65/16182	0.00435573	0.0284425	POU3F2/PTCH1/FGFR2/DIO3/STC2/NPY1R/EZR/BCL2/SMO/CSF1/LGMN/GDF5/DRD2/GHR/PLS1
GO:0010566	regulation of ketone biosynthetic process	5/1797	11/16182	0.00436146	0.0284425	DKK3/EGR1/BMP2/BMP6/PPARGC1A
GO:0010763	positive regulation of fibroblast migration	5/1797	11/16182	0.00436146	0.0284425	PAK3/DMTN/TGFB1/SLC8A1/DDR2
GO:0031581	hemidesmosome assembly	5/1797	11/16182	0.00436146	0.0284425	LAMC1/LAMC2/CD151/KRT5/LAMB3
GO:0034205	beta-amyloid formation	5/1797	11/16182	0.00436146	0.0284425	LRRTM3/CLU/ABCA7/HAP1/APOE
GO:0035089	establishment of apical/basal cell polarity	5/1797	11/16182	0.00436146	0.0284425	MSN/PTK7/WNT5A/SLC9A3R1/FOXJ1
GO:0035413	positive regulation of catenin import into nucleus	5/1797	11/16182	0.00436146	0.0284425	SULF2/SMAD3/EGFR/BAMBI/WNT3A
GO:0048715	negative regulation of oligodendrocyte differentiation	5/1797	11/16182	0.00436146	0.0284425	DLX1/DLX2/HES1/ID2/HES5
GO:0030595	leukocyte chemotaxis	32/1797	179/16182	0.00441315	0.0287096	CHGA/LGALS3/WNT5A/CXCR4/GREM1/CALR/SWAP70/LYST/PDE4B/NOV/VAV3/PTK2B/F2RL1/ITGA1/PIK3CD/SERPINE1/CSF1/CCL2/ANO6/ADAM8/C5/LYN/RARRES2/TGFB2/PADI2/F7/CXCL14/EDN2/PLA2G7/SLIT2/CSF3R/KIT
GO:0045637	regulation of myeloid cell differentiation	32/1797	179/16182	0.00441315	0.0287096	PIK3R1/ZFP36L1/MAFB/LIF/INHBA/ITPKB/ACVR2A/KITLG/PPARGC1B/ZFP36/PTK2B/TMEM64/RUNX1/FAS/ID2/RARA/CSF1/LEF1/FOXO3/MEIS2/MEIS1/CIB1/FBN1/SFRP1/CA2/LYN/RARG/INPP5D/MITF/SCIN/CSF3R/HIST4H4
GO:0050866	negative regulation of cell activation	28/1797	151/16182	0.00442499	0.0287517	LGALS3/CD200/INHBA/AXL/PRKG1/CNR1/FOXJ1/PDE5A/ZC3H8/PRKCD/TGFB1/ERBB2/FAS/ID2/SAMSN1/PAWR/MICA/KIAA0922/BTN2A2/SFRP1/IRF1/LYN/CYGB/IL4R/INPP5D/GNRH1/ZC3H12A/APOE
GO:0060021	palate development	18/1797	84/16182	0.00443778	0.0287999	TGFB3/CSRNP1/WNT5A/ACVR2B/SNAI2/INHBA/PRDM16/WNT7A/CLDN5/DLX5/DLX6/LEF1/COL11A2/TGFBR2/TGFB2/WNT3A/MSX1/TGFBR3
GO:1903708	positive regulation of hemopoiesis	29/1797	158/16182	0.00444352	0.0288022	MMP14/ZFP36L1/LIF/INHBA/AXL/ITPKB/ACVR2A/KITLG/PPARGC1B/IL15/TGFB1/TMEM64/RUNX1/RASGRP1/ID2/RARA/CSF1/LEF1/FOXO3/ADA/TGFBR2/CA2/ADAM8/IL4R/INPP5D/EGR3/GATA3/IL7/SCIN
GO:0021761	limbic system development	20/1797	97/16182	0.00445758	0.0288584	DLX1/POU3F2/DLX2/FGF13/NEFL/NR4A3/FEZF2/FGFR2/KIRREL3/SLC32A1/RAX/SMO/RARA/LEF1/KIF14/HAP1/BTG2/DRD2/WNT3A/LMX1A
GO:0061041	regulation of wound healing	24/1797	124/16182	0.00462501	0.0299062	PLAT/GSN/PRKG1/RREB1/SMAD3/CLASP2/DMTN/PRKCD/F2RL1/SERPINE1/PLAU/ANO6/TGFBR2/MYLK/LYN/F3/TNFRSF12A/APOE/F7/PLAUR/TEC/HPSE/CD109/GJA1
GO:0042886	amide transport	45/1797	274/16182	0.00466555	0.0301319	VGF/NNAT/ISL1/ACVR2B/RIMS2/JAK2/SNAP25/RAPGEF4/CACNA1C/HTR2C/KCNB1/RAB11FIP5/SLC9A3R1/SMPD3/NOV/CNR1/SLC15A4/ILDR2/ADRA2C/ICA1/UCP2/ITPR2/EGFR/PCLO/CPLX1/SFRP1/CA2/FOLR1/TFR2/ADCYAP1/INHBB/STXBP5L/ITPR3/MC4R/EFNA5/ITPR1/KCNC2/DRD2/SLC15A2/DOC2B/SLC8B1/TAP1/IRS1/GIPR/GJA1
GO:0006942	regulation of striated muscle contraction	17/1797	78/16182	0.00467368	0.0301481	CHGA/ATP1A2/DMD/HCN4/CACNA1C/PDE4B/GSTO1/RGS2/PDE5A/SLC8A1/DSG2/KCNJ2/PKP2/ZC3H12A/STC1/DSP/CTGF
GO:1903555	regulation of tumor necrosis factor superfamily cytokine production	21/1797	104/16182	0.00468262	0.0301694	NFATC4/HSPB1/ISL1/PIK3R1/JAK2/AXL/CLU/HLA-E/ZFP36/GSTP1/RASGRP1/RARA/GPNMB/CCL2/NOD1/ADAM8/CYBA/SPON2/ZC3H12A/NLRC3/TSPO
GO:0010799	regulation of peptidyl-threonine phosphorylation	10/1797	36/16182	0.00468849	0.0301709	WNT5A/SPHK1/WNK3/DMTN/TGFB1/BMP7/SPRY2/TRPC6/STOX1/CEMIP
GO:0030073	insulin secretion	34/1797	194/16182	0.00471208	0.0302863	VGF/NNAT/ISL1/ACVR2B/RIMS2/JAK2/SNAP25/RAPGEF4/CACNA1C/KCNB1/RAB11FIP5/NOV/CNR1/ILDR2/ADRA2C/ICA1/UCP2/ITPR2/PCLO/CPLX1/SFRP1/INHBB/STXBP5L/ITPR3/MC4R/EFNA5/ITPR1/KCNC2/DRD2/DOC2B/SLC8B1/IRS1/GIPR/GJA1
GO:0050880	regulation of blood vessel size	25/1797	131/16182	0.00472009	0.0303014	CHGA/ATP1A2/ARHGAP42/PRKG1/ACTA2/ECE1/ADRA2C/RGS2/F2RL1/ITGA1/SLC8A1/EGFR/CPS1/GUCY1A3/HRH2/ADCYAP1/SCPEP1/ADORA2B/SMTNL1/OXTR/APOE/ICAM1/EPHX2/EDN2/GJA1
GO:0001890	placenta development	26/1797	138/16182	0.00478997	0.0307132	CTSV/HES1/HTRA1/ZFP36L1/LIF/SOCS3/HEY2/FGFR2/PLCD3/E2F7/STC2/E2F8/KRT8/PTGIS/RSPO3/HEY1/EGFR/LEF1/ADA/BMP7/SPP1/FZD5/CITED1/EPAS1/STC1/SPINT1
GO:0008306	associative learning	16/1797	72/16182	0.00488899	0.0313106	TNR/ATP1A2/TANC1/NDRG4/PPP1R1B/SNAP25/GRM7/TAC1/MEIS2/HRH2/RGS14/NETO1/BTG2/DRD2/CLN3/KIT
GO:0035335	peptidyl-tyrosine dephosphorylation	20/1797	98/16182	0.00503001	0.0320985	DUSP4/PTPRT/PTPRK/MTMR7/PTPN5/EYA4/PTPN14/DUSP5/DUSP8/PALD1/DUSP14/PTPRR/CDC25C/CDKN3/PTPN7/SSH3/PTPN3/PTPRH/DUSP23/EYA2
GO:0050709	negative regulation of protein secretion	20/1797	98/16182	0.00503001	0.0320985	GBP1/FN1/KCNB1/RAB11FIP5/NOV/RHBDF1/EZR/ANXA4/F2RL1/UCP2/BTN2A2/DRD4/OPRM1/SFRP1/INHBB/STXBP5L/DRD2/ZC3H12A/NLRP12/IRS1
GO:0071466	cellular response to xenobiotic stimulus	20/1797	98/16182	0.00503001	0.0320985	CYP1B1/AHR/CRYZ/AKR1C1/EPHX1/CYP2E1/GSTM4/GSTO1/GSTP1/GSTM1/FMO1/NQO1/AOC3/AOC2/PTGS1/EPHX2/NCEH1/MGST1/GGT1/CYP26B1
GO:0014047	glutamate secretion	11/1797	42/16182	0.00504426	0.0321129	RIMS1/SLC17A7/VAMP2/SNAP25/GRM7/PPFIA2/PPFIA4/CPLX1/SLC1A1/NTRK2/HRH3
GO:0042503	tyrosine phosphorylation of Stat3 protein	11/1797	42/16182	0.00504426	0.0321129	HES1/ISL1/JAK2/LIF/SOCS3/FGFR3/IL15/PTK6/HES5/GHR/KIT
GO:0010595	positive regulation of endothelial cell migration	15/1797	66/16182	0.00507095	0.0322062	SCARB1/WNT5A/HSPB1/TEK/SPARC/WNT7A/CCBE1/PTK2B/TGFB1/SRPX2/CIB1/ATOH8/FGF18/ZC3H12A/GATA3
GO:0051492	regulation of stress fiber assembly	15/1797	66/16182	0.00507095	0.0322062	TGFB3/PIK3R1/SORBS3/ASAP3/SYNPO/SDC4/SMAD3/CLASP2/TAC1/TMEFF2/S100A10/SFRP1/NOX4/TPM1/CTGF
GO:0043279	response to alkaloid	24/1797	125/16182	0.00513644	0.0325835	ATP1A2/SLC6A1/CNR1/CHRNA4/VCAM1/BCL2/TAC1/PTK2B/PPARA/SLC8A1/RYR1/ADA/TH/DRD4/OPRM1/NTRK1/DDC/PPARGC1A/OXTR/DRD2/ICAM1/CHRNA5/MSX1/SLC34A1
GO:0010332	response to gamma radiation	12/1797	48/16182	0.00522127	0.0328861	CRYAB/YAP1/TP73/EGR1/BCL2/BRCA2/CCL2/TMEM109/CHEK2/CYBA/NOX4/GATA3
GO:0071320	cellular response to cAMP	12/1797	48/16182	0.00522127	0.0328861	ZFP36L1/HCN4/IGFBP5/EZR/DMTN/SLC8A1/ITPR2/CPS1/SLC5A5/STC1/NOX4/WNT10B
GO:2001239	regulation of extrinsic apoptotic signaling pathway in absence of ligand	12/1797	48/16182	0.00522127	0.0328861	SNAI2/RET/INHBA/EYA4/PPP2R1B/BCL2/FAS/CTNNA1/IFI6/TGFB2/EYA2/IL7
GO:0035150	regulation of tube size	25/1797	132/16182	0.00522428	0.0328861	CHGA/ATP1A2/ARHGAP42/PRKG1/ACTA2/ECE1/ADRA2C/RGS2/F2RL1/ITGA1/SLC8A1/EGFR/CPS1/GUCY1A3/HRH2/ADCYAP1/SCPEP1/ADORA2B/SMTNL1/OXTR/APOE/ICAM1/EPHX2/EDN2/GJA1
GO:0006692	prostanoid metabolic process	9/1797	31/16182	0.00522713	0.0328861	TNFRSF1A/AKR1C2/PTGR1/HPGD/PTGIS/CBR1/PTGS1/EDN2/PDPN
GO:0006693	prostaglandin metabolic process	9/1797	31/16182	0.00522713	0.0328861	TNFRSF1A/AKR1C2/PTGR1/HPGD/PTGIS/CBR1/PTGS1/EDN2/PDPN
GO:0060603	mammary gland duct morphogenesis	9/1797	31/16182	0.00522713	0.0328861	WNT5A/MSX2/PTCH1/FGFR2/ETV4/TGFB1/EPHA2/CSF1/ESR1
GO:0006721	terpenoid metabolic process	21/1797	105/16182	0.00525582	0.0330278	HSPG2/CYP1B1/LPL/CRABP2/RPE65/AKR1C1/TTR/SDC4/CYP2E1/SDC3/GPC4/EGFR/RARRES2/CRABP1/SCPEP1/SDC2/APOE/ALDH1A2/ALDH8A1/PDE3A/CYP26B1
GO:0032412	regulation of ion transmembrane transporter activity	31/1797	174/16182	0.00528396	0.0331657	ATP1A2/KCNG1/RASGRF1/DMD/VAMP2/ANK3/STOM/SHISA9/SLC9A3R1/PDE4B/GSTO1/WNK3/PTK2B/SCN3B/PCSK9/ACTN4/KCNAB1/CACNG5/FGF14/DRD4/OPRM1/JPH1/AHNAK/HSPA2/PPARGC1A/TRPC6/HAP1/STAC/DRD2/CACNG2/PTPN3
GO:0046620	regulation of organ growth	17/1797	79/16182	0.00535345	0.0335625	WWC1/ZFPM2/FGF9/YAP1/HEY2/FGFR2/YBX3/TP73/SMO/KCNK2/TGFBR2/LATS2/NOG/ACACB/TGFBR3/IL7/GJA1
GO:0043473	pigmentation	19/1797	92/16182	0.00538756	0.0337369	SHROOM2/SNAI2/LYST/OCA2/KITLG/HPS1/BCL2/RAB27B/SHROOM3/RAB32/LEF1/TH/ADAMTS9/DCT/CITED1/DRD2/MITF/TYRP1/KIT
GO:0030072	peptide hormone secretion	39/1797	232/16182	0.00543381	0.0339813	VGF/NNAT/ISL1/ACVR2B/RIMS2/JAK2/SNAP25/RAPGEF4/CACNA1C/HTR2C/KCNB1/RAB11FIP5/SMPD3/NOV/CNR1/ILDR2/ADRA2C/ICA1/UCP2/ITPR2/EGFR/PCLO/CPLX1/SFRP1/TFR2/ADCYAP1/INHBB/STXBP5L/ITPR3/MC4R/EFNA5/ITPR1/KCNC2/DRD2/DOC2B/SLC8B1/IRS1/GIPR/GJA1
GO:0060048	cardiac muscle contraction	22/1797	112/16182	0.00543929	0.0339813	CHGA/ATP1A2/DMD/HCN4/CACNA1C/PDE4B/GSTO1/RGS2/PDE5A/SCN3B/SLC8A1/DSG2/KCNJ2/SNTA1/PKP2/TCAP/ZC3H12A/STC1/TPM1/DSP/CTGF/GJA1
GO:0007158	neuron cell-cell adhesion	6/1797	16/16182	0.00555837	0.0345639	NRXN3/CNTN4/TNR/RET/NLGN4X/NCAM2
GO:0009713	catechol-containing compound biosynthetic process	6/1797	16/16182	0.00555837	0.0345639	INSM1/TH/DDC/TGFB2/DAO/GATA3
GO:0042423	catecholamine biosynthetic process	6/1797	16/16182	0.00555837	0.0345639	INSM1/TH/DDC/TGFB2/DAO/GATA3
GO:0042510	regulation of tyrosine phosphorylation of Stat1 protein	6/1797	16/16182	0.00555837	0.0345639	TNFRSF1A/LIF/SOCS3/FGFR3/HPX/KIT
GO:0038034	signal transduction in absence of ligand	16/1797	73/16182	0.00563088	0.0349336	SNAI2/RET/INHBA/BOK/EYA4/KITLG/PPP2R1B/BCL2/FAS/CTNNA1/FOXO3/IFI6/TGFB2/BAG3/EYA2/IL7
GO:0097192	extrinsic apoptotic signaling pathway in absence of ligand	16/1797	73/16182	0.00563088	0.0349336	SNAI2/RET/INHBA/BOK/EYA4/KITLG/PPP2R1B/BCL2/FAS/CTNNA1/FOXO3/IFI6/TGFB2/BAG3/EYA2/IL7
GO:0000083	regulation of transcription involved in G1/S transition of mitotic cell cycle	8/1797	26/16182	0.00566573	0.0349474	E2F7/CDT1/ID2/TYMS/CDC6/ORC1/CDC45/CCNE1
GO:0010800	positive regulation of peptidyl-threonine phosphorylation	8/1797	26/16182	0.00566573	0.0349474	WNT5A/SPHK1/WNK3/TGFB1/BMP7/TRPC6/STOX1/CEMIP
GO:0032350	regulation of hormone metabolic process	8/1797	26/16182	0.00566573	0.0349474	DKK3/EGR1/STC2/TRERF1/BMP2/BMP6/PPARGC1A/GATA3
GO:0045992	negative regulation of embryonic development	8/1797	26/16182	0.00566573	0.0349474	COL5A1/WNT5A/RPS6KA6/PRKACB/BMP7/LFNG/SULF1/GATA3
GO:0046596	regulation of viral entry into host cell	8/1797	26/16182	0.00566573	0.0349474	LGALS1/GSN/IFITM1/P4HB/NECTIN2/HS3ST5/IFITM2/IFITM3
GO:0032845	negative regulation of homeostatic process	31/1797	175/16182	0.00575655	0.0354667	ATP1A2/TSC22D3/TNFRSF11B/ZFP36L1/DMD/MAFB/ITPKB/CACNA1C/HTR2C/KITLG/GSTO1/BCL2/ZFP36/PTK2B/TGFB1/UCP2/SLC8A1/ITPR2/RYR1/ADA/COMT/JPH1/CYBA/LYN/ITPR3/INPP5D/PIF1/ITPR1/HAP1/DRD2/CEMIP
GO:0071456	cellular response to hypoxia	25/1797	133/16182	0.00577248	0.035524	VASN/EGLN3/ZFP36L1/LMNA/IRAK1/EGR1/STC2/PTGIS/BCL2/P4HB/KCNK2/SLC8A1/FOXO3/ACAA2/SFRP1/BMP7/ADAM8/PPARGC1A/TRPC6/STOX1/AJUBA/ICAM1/EPAS1/STC1/NDNF
GO:0006813	potassium ion transport	36/1797	211/16182	0.00579191	0.0355977	ATP1A2/KCNG1/KCNMA1/CNGB1/NALCN/VAMP2/HCN4/ANK3/SLC12A5/KCNB1/KCNK9/CDK2/KCND1/KCNH3/PTK2B/KCNH5/KCNK2/SLC24A2/KCNIP3/KCNF1/KCNAB1/SLC12A8/ANO6/KCNJ2/SLC12A7/KCNH4/KCNIP4/ADCYAP1/KCNJ3/KCNC2/DRD2/KCNJ10/SLC12A1/KCNJ4/KCNN2/KCNJ12
GO:0007271	synaptic transmission, cholinergic	10/1797	37/16182	0.00579775	0.0355977	RIC3/CHRNA4/TAC1/CHRM2/NQO1/APOE/CHRM4/CHRNA5/CHRM5/HRH3
GO:0003181	atrioventricular valve morphogenesis	7/1797	21/16182	0.00585992	0.0357743	HEY2/SMAD6/HEY1/BMP2/TGFBR2/TGFB2/HEYL
GO:0034505	tooth mineralization	7/1797	21/16182	0.00585992	0.0357743	COL1A1/MSX2/PPARA/ASPN/ALPL/WDR72/DMP1
GO:0061213	positive regulation of mesonephros development	7/1797	21/16182	0.00585992	0.0357743	GREM1/WNT2B/SMO/TGFB1/NOG/SIX4/GATA3
GO:0097066	response to thyroid hormone	7/1797	21/16182	0.00585992	0.0357743	GAS2L1/KLF9/CTSH/PPARGC1A/F7/SLC34A1/KIT
GO:0097503	sialylation	7/1797	21/16182	0.00585992	0.0357743	ST8SIA4/ST8SIA5/ST6GAL2/ST6GALNAC4/ST3GAL1/ST8SIA3/ST8SIA6
GO:0019935	cyclic-nucleotide-mediated signaling	15/1797	67/16182	0.00587835	0.0358459	PDE2A/RIMS2/RAPGEF4/PRKG1/SLC9A3R1/NPR3/PTK2B/RGS2/PCLO/ADCY2/ADCYAP1/PEX5L/KCNC2/APOE/PDE3A
GO:0006275	regulation of DNA replication	22/1797	113/16182	0.00606394	0.0369355	TGFB3/S100A11/DACH1/CALR/E2F7/SHC1/KITLG/CDK2/E2F8/PID1/CDT1/BRCA2/TGFB1/CDC6/EGFR/CST3/PDGFC/TICRR/CHEK2/BMP6/ID3/ESCO2
GO:0070252	actin-mediated cell contraction	19/1797	93/16182	0.00608339	0.0370119	EMP2/ATP1A2/DMD/VIM/CACNA1C/PDE4B/PARVA/SCN3B/TPM2/FRMD6/DSG2/KCNJ2/SNTA1/PKP2/TCAP/STC1/TPM1/DSP/GJA1
GO:0046578	regulation of Ras protein signal transduction	33/1797	190/16182	0.00610165	0.0370808	PSD/RASGRF1/ARHGEF17/PLEKHG4B/ARHGAP42/ITPKB/PSD2/RASAL2/KITLG/VAV3/NOTCH2/PLEKHG1/IQSEC3/F2RL1/RASGRP1/ARHGEF25/ROBO1/ARHGEF3/PLCE1/CSF1/TRIM67/FGD5/RASGRF2/PDGFRB/ALS2CL/KIF14/NTRK1/SPRY2/TGFB2/PLEKHG3/APOE/FGD3/PLEKHG6
GO:0021983	pituitary gland development	11/1797	43/16182	0.00611198	0.0371015	POU3F2/WNT5A/HES1/ISL1/BMP2/NOG/ADCYAP1/SIX3/DRD2/ALDH1A2/MSX1
GO:0035272	exocrine system development	12/1797	49/16182	0.00623091	0.0377806	TGFB3/SNAI2/LAMA5/FGFR2/TGFB1/EGFR/CST3/NTN4/BMP7/TGFB2/NFIB/WLS
GO:0032844	regulation of homeostatic process	65/1797	431/16182	0.00635088	0.0384645	ATP1A2/TSC22D3/TNFRSF11B/NR4A3/ZFP36L1/DMD/MAFB/HCN4/INHBA/MAPK15/ITPKB/ANK3/CACNA1C/HTR2C/ACVR2A/KITLG/CNR1/PPARGC1B/GSTO1/BCL2/TAC1/ZFP36/WNK3/PTK2B/B2M/TGFB1/TMEM64/SCN3B/UCP2/ID2/SLC8A1/ITPR2/AURKB/EGFR/RYR1/FOXO3/METRNL/ADA/NEK2/COMT/IFI6/JPH1/CA2/ADAM8/CYBA/LYN/P2RX5/LMO1/SPP1/TGFB2/ITPR3/PTGER3/FGFR4/MC4R/EFNA5/PPARGC1A/INPP5D/PIF1/ITPR1/HAP1/DRD2/PTPN3/TSPO/GJA1/CEMIP
GO:0001764	neuron migration	25/1797	134/16182	0.00636752	0.0384782	CHL1/FGF13/CELSR1/NEUROD4/BARHL2/FEZF2/DCLK1/AXL/PRKG1/DCX/SCRT1/KIRREL3/MAPT/MDGA1/ULK4/CNTN2/NTRK2/ASCL1/FLRT2/DRD2/GNRH1/GATA3/NDNF/PHOX2B/GJA1
GO:0060041	retina development in camera-type eye	25/1797	134/16182	0.00636752	0.0384782	COL4A1/MDM1/DSCAM/CYP1B1/NEUROD4/CELF4/ACVR2B/SLC17A7/RET/CRB2/RPE65/PROM1/LAMB2/TGIF2/PDGFRB/NTRK2/POU4F2/RARG/TGFB2/SIX3/SLC4A5/FOXN4/PDE6B/IRX5/SERPINF1
GO:0060538	skeletal muscle organ development	29/1797	162/16182	0.00637492	0.0384795	TSC22D3/DMD/FLNB/YBX3/MYH14/ZBTB18/EGR1/NEURL1/BCL2/FGFRL1/SMO/TGFB1/KCNAB1/RYR1/DMRTA2/FAM65B/FOXP2/PAX5/SIX4/BTG2/WNT3A/NPHS1/VAMP5/XK/HEYL/WNT10B/CYP26B1/PHOX2B/ATF3
GO:0046427	positive regulation of JAK-STAT cascade	16/1797	74/16182	0.0064614	0.0389138	HES1/CYP1B1/ISL1/TNFRSF1A/JAK2/LIF/SOCS3/FGFR3/IL15/PTK2B/PTK6/HES5/LYN/HPX/GHR/KIT
GO:1904894	positive regulation of STAT cascade	16/1797	74/16182	0.0064614	0.0389138	HES1/CYP1B1/ISL1/TNFRSF1A/JAK2/LIF/SOCS3/FGFR3/IL15/PTK2B/PTK6/HES5/LYN/HPX/GHR/KIT
GO:0009954	proximal/distal pattern formation	9/1797	32/16182	0.00656928	0.0393863	DLX1/DLX2/PBX1/GREM1/HES5/SIX3/ALDH1A2/IRX3/CYP26B1
GO:0035115	embryonic forelimb morphogenesis	9/1797	32/16182	0.00656928	0.0393863	MSX2/CRABP2/CACNA1C/WNT7A/RUNX2/WNT9A/RSPO2/ALDH1A2/MSX1
GO:0045687	positive regulation of glial cell differentiation	9/1797	32/16182	0.00656928	0.0393863	HES1/CXCR4/GSX2/LIF/TP73/ID2/BMP2/RNF112/SPINT1
GO:0090218	positive regulation of lipid kinase activity	9/1797	32/16182	0.00656928	0.0393863	TEK/FGFR3/VAV3/PTK2B/TGFB1/PDGFRB/LYN/IRS1/KIT
GO:0098656	anion transmembrane transport	33/1797	191/16182	0.00661117	0.0395931	SLC17A6/SLC4A10/SLC17A7/SLC4A8/GABRA2/GLRA2/SLC12A5/TTYH2/GABRA3/SLC37A1/SLC4A2/GABRG1/SLC1A1/ABCC4/GABRA1/ANO6/SLC12A7/GABRB2/SLC34A2/ACACB/SLC4A4/CLIC1/SLC4A5/GABRE/SLC5A5/SLC22A7/SLC12A1/SLC4A9/ANO2/CLIC6/LRRC8E/GLRA3/SLC34A1
GO:0051056	regulation of small GTPase mediated signal transduction	46/1797	287/16182	0.00673342	0.0401788	A2M/CHN2/PSD/RASGRF1/ARHGEF17/PLEKHG4B/RHOC/ARHGAP31/ARHGAP42/ITPKB/PSD2/SYDE1/RASAL2/KITLG/ARHGAP29/TRIP10/VAV3/NOTCH2/PLEKHG1/IQSEC3/F2RL1/RASGRP1/ARHGEF25/ROBO1/RHOG/ARHGEF3/PLCE1/CSF1/TRIM67/ARHGAP22/FGD5/RASGRF2/PDGFRB/ALS2CL/KIF14/NTRK1/SPRY2/TGFB2/PLEKHG3/ARHGAP20/APOE/ARHGAP36/FGD3/ARHGAP18/SLIT2/PLEKHG6
GO:0032612	interleukin-1 production	15/1797	68/16182	0.00678616	0.0401788	NLRP2/WNT5A/SPHK1/HSPB1/ISL1/JAK2/S1PR3/SMAD3/EGR1/F2RL1/GSTP1/NOD1/ZC3H12A/NLRP12/MR1
GO:0010935	regulation of macrophage cytokine production	5/1797	12/16182	0.00679902	0.0401788	TGFB3/WNT5A/TGFB1/TGFB2/SPON2
GO:0042574	retinal metabolic process	5/1797	12/16182	0.00679902	0.0401788	CYP1B1/RPE65/AKR1C1/ALDH1A2/ALDH8A1
GO:0043206	extracellular fibril organization	5/1797	12/16182	0.00679902	0.0401788	COL5A1/MFAP4/ADAMTS3/LTBP2/CST3
GO:0048934	peripheral nervous system neuron differentiation	5/1797	12/16182	0.00679902	0.0401788	ETV1/ISL1/ONECUT2/RUNX1/NTRK2
GO:0048935	peripheral nervous system neuron development	5/1797	12/16182	0.00679902	0.0401788	ETV1/ISL1/ONECUT2/RUNX1/NTRK2
GO:0060670	branching involved in labyrinthine layer morphogenesis	5/1797	12/16182	0.00679902	0.0401788	SOCS3/FGFR2/RSPO3/FZD5/SPINT1
GO:0072015	glomerular visceral epithelial cell development	5/1797	12/16182	0.00679902	0.0401788	PODXL/IQGAP1/MYO1E/LAMB2/NPHS1
GO:0097531	mast cell migration	5/1797	12/16182	0.00679902	0.0401788	CHGA/SWAP70/PIK3CD/MITF/KIT
GO:1902991	regulation of amyloid precursor protein catabolic process	5/1797	12/16182	0.00679902	0.0401788	LRRTM3/CLU/ABCA7/HAP1/APOE
GO:2001053	regulation of mesenchymal cell apoptotic process	5/1797	12/16182	0.00679902	0.0401788	MSX2/POU3F4/GDF5/BMP7/MSX1
GO:0042307	positive regulation of protein import into nucleus	19/1797	94/16182	0.00685087	0.0404405	TGFB3/SULF2/SPHK1/PIK3R1/GREM1/JAK2/FLNA/TRIP6/SMAD3/SMO/PRKCD/TGFB1/EGFR/BAMBI/BMP6/C8orf4/ZC3H12A/WNT3A/NLRP12
GO:0010770	positive regulation of cell morphogenesis involved in differentiation	23/1797	121/16182	0.00687268	0.0405246	DSCAM/NEFL/FN1/PAK3/RUFY3/CRABP2/DOCK1/FLNA/CALR/MAP1B/RREB1/MAPT/S100A10/DMTN/LIMS1/ROBO2/ROBO1/CIB1/NTRK2/EFNA5/TNFRSF12A/WNT3A/SLIT2
GO:0015837	amine transport	14/1797	62/16182	0.00706732	0.0415807	CHGA/ATP1A2/KCNB1/SLC32A1/CNR1/CHRNA4/ADRA2C/TH/DRD4/DDC/OXTR/DRD2/HRH3/SLC38A3
GO:0030166	proteoglycan biosynthetic process	14/1797	62/16182	0.00706732	0.0415807	HS3ST3B1/CHST15/HS6ST2/EXT1/GAL3ST4/B3GAT2/CSPG4/HS6ST3/CHST14/BGN/CHST7/HS3ST5/CHST8/EXTL1
GO:0097035	regulation of membrane lipid distribution	10/1797	38/16182	0.00710132	0.0416891	ATP10A/PRKCD/ATP8A1/ABCA7/ANO6/ATP8B4/XKR8/PLSCR1/PLSCR4/ATP10B
GO:0098900	regulation of action potential	10/1797	38/16182	0.00710132	0.0416891	ANK3/CACNA1C/KCNB1/CNR1/TAC1/DSG2/KCNJ2/PKP2/PTPN3/DSP
GO:0032680	regulation of tumor necrosis factor production	20/1797	101/16182	0.00712049	0.0417559	NFATC4/HSPB1/ISL1/PIK3R1/JAK2/AXL/CLU/HLA-E/ZFP36/GSTP1/RASGRP1/RARA/GPNMB/CCL2/NOD1/CYBA/SPON2/ZC3H12A/NLRC3/TSPO
GO:0032409	regulation of transporter activity	33/1797	192/16182	0.00715572	0.0419165	ATP1A2/KCNG1/RASGRF1/DMD/VAMP2/ANK3/STOM/SHISA9/SLC9A3R1/PDE4B/GSTO1/BCL2/WNK3/PTK2B/PRKCD/SCN3B/PCSK9/ACTN4/KCNAB1/CACNG5/FGF14/DRD4/OPRM1/JPH1/AHNAK/HSPA2/PPARGC1A/TRPC6/HAP1/STAC/DRD2/CACNG2/PTPN3
GO:0035637	multicellular organismal signaling	32/1797	185/16182	0.00727873	0.0423292	SCN3A/TNR/ATP1A2/HCN4/GRM7/ANK3/CACNA1C/SCN2A/MYH14/KCND1/GRIK2/SCN3B/DMRT3/SLC8A1/ITPR2/KCNIP3/RYR1/SCN9A/CACNG5/DSG2/KCNJ2/KCNIP4/CACNA1I/ITPR3/PKP2/ITPR1/CACNG2/CHRM5/KCNJ4/DSP/KCNJ12/GJA1
GO:0070527	platelet aggregation	13/1797	56/16182	0.00727957	0.0423292	HSPB1/TLN1/MYH9/PRKG1/FLNA/CSRP1/DMTN/VCL/PRKCD/MYL9/LYN/CLIC1/WNT3A
GO:0034698	response to gonadotropin	8/1797	27/16182	0.0072815	0.0423292	CTSV/INHBA/PAPPA/EFNA5/PPARGC1A/SLC5A5/ICAM1/TGFBR3
GO:0085029	extracellular matrix assembly	8/1797	27/16182	0.0072815	0.0423292	LOX/HAS3/MFAP4/SMAD3/CLASP2/TGFB1/FBLN5/THSD4
GO:0086004	regulation of cardiac muscle cell contraction	8/1797	27/16182	0.0072815	0.0423292	ATP1A2/CACNA1C/PDE4B/DSG2/KCNJ2/PKP2/STC1/DSP
GO:1901890	positive regulation of cell junction assembly	8/1797	27/16182	0.0072815	0.0423292	TEK/IQGAP1/SDC4/SMAD3/S100A10/LIMS1/SFRP1/COL16A1
GO:1902893	regulation of pri-miRNA transcription from RNA polymerase II promoter	8/1797	27/16182	0.0072815	0.0423292	NFATC4/TEAD1/SMAD3/SMAD6/TGFB1/PPARA/BMP2/NFIB
GO:0071706	tumor necrosis factor superfamily cytokine production	21/1797	108/16182	0.00733169	0.0425747	NFATC4/HSPB1/ISL1/PIK3R1/JAK2/AXL/CLU/HLA-E/ZFP36/GSTP1/RASGRP1/RARA/GPNMB/CCL2/NOD1/ADAM8/CYBA/SPON2/ZC3H12A/NLRC3/TSPO
GO:0043392	negative regulation of DNA binding	11/1797	44/16182	0.00734928	0.0426306	ID1/MSX2/JAK2/HEY2/SMO/PPARA/ID2/HEY1/LEF1/NEK2/MSX1
GO:0050818	regulation of coagulation	18/1797	88/16182	0.00736355	0.0426671	PLAT/PRKG1/ANXA5/DMTN/PRKCD/F2RL1/SERPINE1/PLAU/ANO6/LYN/HS3ST5/PROCR/F3/APOE/F7/PLAUR/TEC/HPSE
GO:1902305	regulation of sodium ion transmembrane transport	12/1797	50/16182	0.00738876	0.0427669	ATP1A2/DMD/ANK3/STOM/SLC9A3R1/WNK3/SCN3B/PCSK9/ACTN4/DRD4/SNTA1/PTPN3
GO:0070486	leukocyte aggregation	65/1797	434/16182	0.00740777	0.0428307	LGALS1/ZFP36L2/LGALS3/HES1/FZD8/GSN/NR4A3/PAK3/PIK3R1/ZFP36L1/MAFB/MYH9/ITPKB/HLA-E/SMAD3/EGR1/VCAM1/FOXJ1/FANCA/IL15/BCL2/CD151/B2M/PDE5A/ZC3H8/F2RL1/TGFB1/ERBB2/RASGRP1/RUNX2/FAS/PIK3CD/PAWR/MICA/RARA/LEF1/KIAA0922/ADA/BTN2A2/CCL2/TCF7/TGFBR2/BMP7/ADAM8/IRF1/LYN/LMO1/IGFBP2/FZD5/IL4R/CD8A/CD44/CCDC88B/LFNG/GNRH1/EGR3/NLRC3/ICAM1/FUT7/SOX13/GATA3/IL7/ZBTB7B/CYP26B1/KIT
GO:0008361	regulation of cell size	29/1797	164/16182	0.00757606	0.0437564	MSN/TNR/FGF13/DSCAM/WNT5A/KCNMA1/FN1/BARHL2/RUFY3/RET/CRABP2/MAP1B/SLC9A3R1/MAPT/VAV3/SEMA6D/IQGAP3/PLXNC1/ANO6/SLC12A7/SEMA3B/RARG/SPP1/EFNA5/TNFRSF12A/WNT3A/APOE/FSTL4/XK
GO:0001889	liver development	23/1797	122/16182	0.00760308	0.043818	SULF2/HES1/ONECUT2/TET2/E2F7/ZIC3/SMAD3/E2F8/TGFB1/UCP2/TYMS/PCSK9/EGFR/CPS1/RARA/ADA/AK4/ONECUT1/WNT3A/ALDH1A2/PTPN3/TGFBR3/LIMS2
GO:0010977	negative regulation of neuron projection development	23/1797	122/16182	0.00760308	0.043818	LGALS1/NFATC4/TNR/FGF13/WNT5A/ID1/RUFY3/GFAP/LINGO1/VIM/STMN2/SEMA6D/PMP22/B2M/DNM3/CIB1/SEMA3B/SPP1/TRPC6/WNT3A/FSTL4/OMG/SLIT2
GO:0046854	phosphatidylinositol phosphorylation	19/1797	95/16182	0.00769521	0.0443012	PIK3R1/FAM126A/FGF3/FGF9/FGFR2/PI4KAP1/KITLG/FGFR3/ERBB2/PIK3CD/EGFR/PDGFRB/NRG2/IMPA2/FGFR4/FGF18/FGF19/IRS1/KIT
GO:0031345	negative regulation of cell projection organization	26/1797	143/16182	0.00771401	0.0443142	LGALS1/NFATC4/TNR/FGF13/WNT5A/ID1/RUFY3/GFAP/LINGO1/VIM/STMN2/SEMA6D/PMP22/B2M/DNM3/PRKCD/TBC1D30/CIB1/SPRY2/SEMA3B/SPP1/TRPC6/WNT3A/FSTL4/OMG/SLIT2
GO:0043491	protein kinase B signaling	26/1797	143/16182	0.00771401	0.0443142	AKR1C2/ZFP36L1/AXL/IGFBP5/TEK/GCNT2/SLC9A3R1/TGFB1/EPHA2/EGFR/CIB1/CCL2/NTRK2/ADAM8/SPRY2/PRKCDBP/FAM110C/KLF4/STOX1/DRD2/F3/F7/NOX4/RRAS/GATA3/HPSE
GO:0044843	cell cycle G1/S phase transition	39/1797	237/16182	0.00776685	0.0443925	NACC2/TRIM71/PSME1/INHBA/MCM5/E2F7/TP73/CAMK2A/CDK2/BCL2/AURKA/RBBP8/CDCA5/PID1/CDT1/IQGAP3/ID2/CTDSP1/TYMS/CDC6/EGFR/PKMYT1/ZNF385A/FAM83D/SLFN11/ORC1/CDC25C/CDKN3/CDC45/KIF14/LSM11/LATS2/CHEK2/CCNE1/C8orf4/BTG2/CDKN2B/PPP1R1C/PDPN
GO:0010226	response to lithium ion	7/1797	22/16182	0.00778407	0.0443925	NFATC4/CALR/PTK2B/FAS/ID2/ASCL1/IGFBP2
GO:0072010	glomerular epithelium development	7/1797	22/16182	0.00778407	0.0443925	PODXL/IQGAP1/MYO1E/PROM1/LAMB2/FOXJ1/NPHS1
GO:0072215	regulation of metanephros development	7/1797	22/16182	0.00778407	0.0443925	RET/LIF/YAP1/EGR1/WWTR1/PDGFRB/CITED1
GO:0033630	positive regulation of cell adhesion mediated by integrin	6/1797	17/16182	0.00779397	0.0443925	ADAM9/PODXL/RET/PIEZO1/CIB1/TGFB2
GO:0048670	regulation of collateral sprouting	6/1797	17/16182	0.00779397	0.0443925	FGF13/CRABP2/SPP1/EFNA5/WNT3A/FSTL4
GO:0060572	morphogenesis of an epithelial bud	6/1797	17/16182	0.00779397	0.0443925	WNT5A/FGFR2/WNT2B/BMP7/NOG/SULF1
GO:2000678	negative regulation of transcription regulatory region DNA binding	6/1797	17/16182	0.00779397	0.0443925	ID1/MSX2/HEY2/PPARA/HEY1/MSX1
GO:0006898	receptor-mediated endocytosis	43/1797	267/16182	0.00789462	0.0449179	SCARB1/SCARA3/SGIP1/LDLRAD3/MASP1/PRSS12/LGALS3BP/GREM1/STON2/LRRTM1/LRP10/CALR/SPARC/PDLIM7/HSP90B1/EZR/SYT5/SYNJ1/B2M/DNM3/GRK3/SH3GL2/PCSK9/ARHGAP27/SERPINE1/PACSIN1/RSPO1/NTF3/LRP1B/CNTN2/CD9/LOXL2/TGFBR2/FOLR1/TFR2/TMPRSS13/CFI/HPX/DRD2/WNT3A/APOE/CLN3/GTF2H2
GO:0001935	endothelial cell proliferation	21/1797	109/16182	0.00815642	0.0462353	MMP14/SCARB1/WNT5A/TEK/SPARC/PPP1R16B/EPHA2/BMP2/CCL2/LOXL2/ATOH8/CDH13/CYBA/BMP6/F3/EGR3/APOE/ALDH1A2/SULF1/EGFL7/GJA1
GO:0030865	cortical cytoskeleton organization	9/1797	33/16182	0.00816069	0.0462353	TLN1/CALR/EPB41L1/EHD2/EZR/KIF23/RAB13/PRKCDBP/PLS1
GO:0040018	positive regulation of multicellular organism growth	9/1797	33/16182	0.00816069	0.0462353	POU3F2/DIO3/EZR/BCL2/SMO/CSF1/DRD2/GHR/PLS1
GO:0045124	regulation of bone resorption	9/1797	33/16182	0.00816069	0.0462353	TNFRSF11B/PPARGC1B/TMEM64/EGFR/CA2/ADAM8/SPP1/MC4R/INPP5D
GO:0001523	retinoid metabolic process	18/1797	89/16182	0.00829727	0.0468783	HSPG2/CYP1B1/LPL/CRABP2/RPE65/AKR1C1/TTR/SDC4/SDC3/GPC4/RARRES2/CRABP1/SCPEP1/SDC2/APOE/ALDH1A2/ALDH8A1/CYP26B1
GO:0051261	protein depolymerization	18/1797	89/16182	0.00829727	0.0468783	STMN4/FGF13/GSN/CKAP2/STMN2/SWAP70/CLASP2/NES/WDR1/SH3BGRL3/SYNJ1/DMTN/F2RL1/KIF18B/CIB1/LMOD1/MICAL2/SCIN
GO:1903510	mucopolysaccharide metabolic process	22/1797	116/16182	0.00830046	0.0468783	SPOCK3/CHST15/SPOCK2/HAS3/B4GALT1/OGN/IL15/ST3GAL1/B3GAT2/TGFB1/CSPG4/HMMR/B3GNT2/CHST14/ITIH5/PIM1/BGN/CHST7/CD44/IDUA/NDNF/CEMIP
GO:0060840	artery development	16/1797	76/16182	0.00841795	0.0474918	NOTCH3/HES1/ACVR2B/LOX/HEY2/LOXL1/HPGD/SMAD6/LTBP1/HEY1/PDGFRB/MYLK/FOLR1/NOG/TGFB2/APOE
GO:0001947	heart looping	13/1797	57/16182	0.00849479	0.0478749	WNT5A/NDRG4/ZIC3/SMAD3/SMO/IFT57/TGFBR2/FOLR1/FOXN4/MICAL2/WNT3A/LBX1/GJA1
GO:0006509	membrane protein ectodomain proteolysis	10/1797	39/16182	0.00862037	0.0483362	ADAM9/TIMP1/MYH9/BACE2/SH3D19/TIMP3/ADAM8/APOE/PTPN3/PACSIN3
GO:0010761	fibroblast migration	10/1797	39/16182	0.00862037	0.0483362	PAK3/SDC4/NOV/DMTN/TGFB1/SLC8A1/TNS1/DDR2/PRR5L/CYGB
GO:0043616	keratinocyte proliferation	10/1797	39/16182	0.00862037	0.0483362	CTSV/PTPRK/ZFP36L1/SNAI2/YAP1/PTCH1/KLF9/ZFP36/CDH13/CD109
GO:0050919	negative chemotaxis	10/1797	39/16182	0.00862037	0.0483362	WNT5A/SLIT1/SLIT3/SEMA6D/ROBO2/ROBO1/SEMA3B/FLRT2/EFNA5/SLIT2
GO:1904591	positive regulation of protein import	19/1797	96/16182	0.00862179	0.0483362	TGFB3/SULF2/SPHK1/PIK3R1/GREM1/JAK2/FLNA/TRIP6/SMAD3/SMO/PRKCD/TGFB1/EGFR/BAMBI/BMP6/C8orf4/ZC3H12A/WNT3A/NLRP12
GO:0050810	regulation of steroid biosynthetic process	12/1797	51/16182	0.00870894	0.0487737	IGFBP7/DKK3/SNAI2/EGR1/SEC14L2/BMP2/FGFR4/BMP6/PPARGC1A/APOE/TSPO/FGF19
GO:0010463	mesenchymal cell proliferation	11/1797	45/16182	0.00877329	0.0489804	WNT5A/FGF9/FGFR2/LMNA/SMO/BMP2/TGFBR2/BMP7/FOXP2/NFIB/MSX1
GO:0035094	response to nicotine	11/1797	45/16182	0.00877329	0.0489804	ATP1A2/CNR1/CHRNA4/VCAM1/BCL2/PPARA/TH/NTRK1/DRD2/CHRNA5/MSX1
GO:0048066	developmental pigmentation	11/1797	45/16182	0.00877329	0.0489804	OCA2/KITLG/BCL2/RAB32/LEF1/ADAMTS9/DCT/CITED1/MITF/TYRP1/KIT
GO:0045926	negative regulation of growth	37/1797	224/16182	0.00879424	0.0490462	CRYAB/NKD1/TNR/WWC1/FGF13/WNT5A/GREM1/ENO1/INHBA/IGFBP5/PTCH1/SMAD3/SLIT3/TP73/NOV/FGFR3/STC2/BCL2/SEMA6D/TGFB1/KCNK2/PSRC1/SH3BP4/PTK6/LGMN/SFRP1/TGFBR2/NOG/SEMA3B/SPP1/TGFB2/WNT3A/MT2A/FSTL4/MSX1/SLIT2/GJA1
GO:0032640	tumor necrosis factor production	20/1797	103/16182	0.00887145	0.0494253	NFATC4/HSPB1/ISL1/PIK3R1/JAK2/AXL/CLU/HLA-E/ZFP36/GSTP1/RASGRP1/RARA/GPNMB/CCL2/NOD1/CYBA/SPON2/ZC3H12A/NLRC3/TSPO
GO:0002790	peptide secretion	39/1797	239/16182	0.00890951	0.0495858	VGF/NNAT/ISL1/ACVR2B/RIMS2/JAK2/SNAP25/RAPGEF4/CACNA1C/HTR2C/KCNB1/RAB11FIP5/SMPD3/NOV/CNR1/ILDR2/ADRA2C/ICA1/UCP2/ITPR2/EGFR/PCLO/CPLX1/SFRP1/TFR2/ADCYAP1/INHBB/STXBP5L/ITPR3/MC4R/EFNA5/ITPR1/KCNC2/DRD2/DOC2B/SLC8B1/IRS1/GIPR/GJA1
GO:0048864	stem cell development	15/1797	70/16182	0.0089374	0.0496378	HES1/ISL1/SNAI2/RET/LAMA5/WNT7A/KITLG/SEMA6D/SMO/LEF1/FOLR1/SEMA3B/ALDH1A2/FGF19/PHOX2B
GO:0071260	cellular response to mechanical stimulus	15/1797	70/16182	0.0089374	0.0496378	COL1A1/ATP1A2/PDE2A/TNFRSF1A/CNN2/TGFB1/FAS/EGFR/KCNJ2/IRF1/CYBA/BAG3/BMP6/MMP7/GJA1

## Sheet: orKEGG_comp16
Term ID	Term Description	Gene Ratio	Background Ratio	P-value	Adjusted p-value	Entrez IDs of Genes Annotated to Term
hsa04512	ECM-receptor interaction	35/832	81/7009	9.59446e-13	2.83036e-10	1277/1282/3339/7143/3912/3679/1299/1292/22801/2335/1284/1298/1287/3911/6385/3913/3678/3915/9899/1297/1288/284217/1291/3918/1293/3672/3910/3161/1278/3371/6696/960/3693/7058/3914
hsa04510	Focal adhesion	55/832	198/7009	5.41934e-10	7.99352e-08	1277/1282/7143/5579/5923/3912/3679/1299/1292/22801/2335/5063/1284/5295/1298/7094/1287/3911/1793/2318/2316/2317/6464/3913/3678/3915/7791/87/1297/1288/10451/284217/596/1291/3918/55742/7414/1293/2064/3672/3910/5293/81/1956/56034/5159/10398/1278/7408/4638/3371/6696/3693/7058/3914
hsa05165	Human papillomavirus infection	75/832	316/7009	1.21653e-09	1.19626e-07	4854/1277/1282/7143/7474/3280/3912/3679/1299/8325/1292/22801/2335/7132/1284/5295/1298/8323/1287/3911/64764/55502/23493/5315/7482/3105/83439/5522/7476/9368/3133/3913/3678/3915/1297/1017/1288/284217/4853/5519/1291/5567/3918/1740/1293/8313/3672/355/90993/3910/23462/5293/1956/388585/5159/6932/7483/1278/11211/3371/7479/3659/6696/898/7855/3955/89780/3693/7058/84667/3914/26508/50617/7480/10312
hsa04390	Hippo signaling pathway	45/832	154/7009	3.72907e-09	2.75019e-07	7043/85407/23286/7474/8325/3397/8323/6591/286204/10413/7482/7003/83439/5522/7476/4088/7161/5519/1740/7040/8313/3398/122786/650/1495/5054/7005/51176/25937/8200/6932/7483/7048/11211/655/26524/7479/7042/7855/7004/654/84962/89780/1490/7480
hsa04151	PI3K-Akt signaling pathway	75/832	342/7009	4.77139e-08	2.51859e-06	1277/1282/7143/55970/54331/3912/3679/1299/1292/22801/2335/1284/5295/1298/3717/1287/3911/2248/2254/64764/7010/2263/5522/7039/7184/3913/3678/3915/4254/1297/1017/1288/2261/284217/29941/5519/596/2785/1291/3918/1293/3672/1969/90993/3910/5293/1956/56034/9180/1435/2309/4908/5159/1129/4915/1278/3371/4914/6696/898/3566/2264/1946/8817/3563/3693/7058/2690/9965/3914/3574/2791/3667/1441/3815
hsa04933	AGE-RAGE signaling pathway in diabetic complications	32/832	99/7009	5.12256e-08	2.51859e-06	1277/7043/1282/5579/2335/1284/5295/3717/1287/5331/113026/4088/1958/1288/7412/596/5580/7040/4772/5293/5054/51196/5603/6347/1278/7048/5292/7042/2152/4313/3383/50507
hsa05205	Proteoglycans in cancer	50/832	200/7009	1.42346e-07	5.99885e-06	4478/3339/7474/5579/8325/2335/5295/8323/2318/288/2316/5727/7482/2317/8826/7476/6385/3678/815/7430/5567/286/6608/7040/2064/355/5293/3709/1956/51196/5603/5328/7483/11211/7078/7479/7042/7855/3710/960/3708/6383/89780/4313/5329/3693/2099/6237/7480/10855
hsa05146	Amoebiasis	30/832	94/7009	1.84334e-07	6.79733e-06	1277/7043/1282/5579/3912/3315/2335/1284/5295/1287/3911/3554/5331/3913/3915/87/1288/284217/5567/3918/7414/7040/3910/5293/81/1278/384/2774/7042/3914
hsa04010	MAPK signaling pathway	63/832	289/7009	7.46684e-07	2.44746e-05	1846/7043/5579/55970/5923/3315/7132/51347/2248/3554/2254/6196/2318/84867/2316/775/7010/2263/2317/7039/4254/3654/4137/2261/27330/5567/1847/7040/1850/10125/355/1969/4772/1956/56034/5801/1435/51701/5924/4908/5159/27091/5603/9064/4915/7048/4914/8911/7042/3306/2264/8605/1946/5778/8817/10369/4616/11184/6237/9965/4217/3305/3815
hsa04724	Glutamatergic synapse	32/832	114/7009	1.83268e-06	5.4064e-05	2914/5579/2893/55970/54331/57084/57030/2917/5331/775/2891/2785/2904/5567/2898/5338/2897/2915/157/3709/2906/108/6505/2913/3710/8605/3708/3760/2918/2911/2791/10991
hsa04974	Protein digestion and absorption	27/832	89/7009	2.30248e-06	6.17482e-05	1277/1289/1282/477/1299/1303/1292/2006/1284/1298/1287/1294/1297/23428/1288/50509/85301/1291/5547/1293/6546/80781/1302/6505/6510/117247/1278
hsa04550	Signaling pathways regulating pluripotency of stem cells	36/832	138/7009	2.82756e-06	6.9511e-05	84333/7474/8325/3397/3670/93/5295/8323/3717/3976/3624/2263/7482/7476/92/7547/4088/2261/1749/8313/3398/5293/4211/5603/7483/11211/7479/3625/7855/463/2264/3175/3399/9314/89780/7480
hsa05224	Breast cancer	37/832	147/7009	5.13928e-06	0.000108292	4854/7474/3280/8325/5295/8323/2248/2254/23493/7482/83439/7476/6464/10683/4853/675/2064/8313/23462/5293/1956/388585/51176/6932/7483/11211/7479/7855/8817/89780/4616/10023/2099/9965/26508/7480/3815
hsa05226	Gastric cancer	37/832	147/7009	5.13928e-06	0.000108292	7043/7474/8325/5295/8323/2248/2254/2263/7482/83439/7476/6464/4088/1017/596/7040/2064/8313/5293/1956/1495/51176/6932/7483/7048/11211/7479/7042/898/7855/8817/89780/1030/4616/10023/9965/7480
hsa04350	TGF-beta signaling pathway	24/832	84/7009	2.56697e-05	0.000504838	7043/3397/93/7050/3624/92/4088/4091/5519/60436/4052/7040/3398/650/8200/7048/655/9241/3625/7042/25805/654/3399/1030
hsa04310	Wnt signaling pathway	34/832	143/7009	4.45023e-05	0.000820512	85407/4776/7474/5579/80319/8325/8323/5331/7482/83439/7476/4088/815/23500/2239/5567/8313/4772/51176/51701/6932/7483/6422/11211/7479/7855/50964/25805/4316/89780/10023/5176/11197/7480
hsa04810	Regulation of actin cytoskeleton	44/832	206/7009	6.05086e-05	0.00105	4478/55970/3679/22801/2335/2934/5063/5295/4627/2248/1793/2254/2263/8826/3678/79784/87/2261/10451/7430/10788/7414/128239/3672/5293/81/1956/56034/5159/1129/10398/4638/81624/2264/54961/8817/3681/1132/3693/1133/89846/6237/9965/85477
hsa04080	Neuroactive ligand-receptor interaction	54/832	272/7009	7.6409e-05	0.00122649	2914/2893/7068/2917/2555/1903/2742/3358/6752/1268/1137/6869/2891/4886/2556/152/2904/2898/6751/2150/2897/2915/2565/2906/2894/1129/1815/2554/4988/2913/3274/2561/165829/5026/2564/5733/2895/4160/2859/136/5021/1813/2918/2911/1132/1138/1133/2587/706/2690/5737/11255/8001/2696
hsa05217	Basal cell carcinoma	19/832	63/7009	7.89945e-05	0.00122649	7474/8325/8323/5727/7482/83439/7476/6608/8313/650/51176/6932/7483/11211/7479/7855/89780/4616/7480
hsa04916	Melanogenesis	26/832	101/7009	8.58039e-05	0.00126561	7474/5579/8325/8323/64764/5331/7482/83439/7476/4254/815/5567/90993/51176/108/1638/6932/7483/11211/7479/7855/89780/4286/7306/7480/3815
hsa05033	Nicotine addiction	14/832	40/7009	0.000117317	0.00164802	2893/57084/57030/2555/140679/1137/2891/2556/2904/2565/2906/2554/2561/2564
hsa05412	Arrhythmogenic right ventricular cardiomyopathy (ARVC)	20/832	72/7009	0.000182875	0.00245218	3679/22801/1756/6444/775/4000/83439/3678/3672/6546/1495/51176/27091/6932/1829/5318/10369/3693/1832/2697
hsa04725	Cholinergic synapse	27/832	112/7009	0.000208489	0.0026741	5579/55970/54331/5295/3717/64764/5331/775/815/1137/596/2785/5567/90993/5293/3709/1129/108/3759/3710/3708/3760/1132/1133/3761/3768/2791
hsa04670	Leukocyte transendothelial migration	26/832	111/7009	0.00044026	0.00522015	4478/5579/7852/5295/58494/11069/7122/87/7412/10451/7430/50848/2185/7414/5293/81/1495/5603/10398/7408/1535/4313/3383/83593/100506658/9071
hsa04540	Gap junction	22/832	88/7009	0.000460081	0.00522015	57369/5579/84790/5592/5331/3358/10383/5567/2915/3709/1956/56034/2982/5159/108/84617/5593/3710/3708/1813/2911/2697
hsa04727	GABAergic synapse	22/832	88/7009	0.000460081	0.00522015	2572/2571/6529/5579/55970/54331/2555/775/57468/140679/2556/2785/5567/2565/108/2554/2561/2564/9001/2791/10991/92745
hsa04728	Dopaminergic synapse	29/832	131/7009	0.000577143	0.00630582	5579/2893/55970/54331/84152/64764/5331/775/5522/815/2891/5519/2785/2904/5567/90993/3709/7054/1312/5603/1815/2774/1644/3710/3708/3760/1813/50632/2791
hsa05225	Hepatocellular carcinoma	34/832	164/7009	0.000720907	0.00759527	7043/7474/5579/8325/5295/8323/7482/83439/7476/7039/6464/4088/2948/9446/7040/2950/8313/5293/1956/51176/6932/7483/7048/11211/7479/2944/1728/7042/7855/89780/4616/10023/4257/7480
hsa05032	Morphine addiction	22/832	91/7009	0.000753745	0.00766741	5579/55970/54331/5138/2869/5137/2555/5142/140679/2556/2785/5567/157/2565/108/2554/4988/2561/2564/3760/2791/5139
hsa04971	Gastric acid secretion	19/832	75/7009	0.000926168	0.00910732	477/5579/5331/6752/815/7430/5567/6522/3776/3709/108/3274/4638/3759/760/3710/3708/3766/6750
hsa04020	Calcium signaling pathway	36/832	180/7009	0.00102089	0.00971496	5579/8877/5137/3707/5331/775/3358/113026/815/6869/5567/2185/2064/2915/6546/3709/1956/2906/51196/6261/5159/1129/108/3274/4638/2774/8911/5026/3710/5733/3708/136/5021/2911/1133/5737
hsa04014	Ras signaling pathway	43/832	230/7009	0.00146745	0.013528	9771/5579/55970/54331/5923/283455/5063/5295/2248/2254/7010/2263/7039/6464/9462/4254/2261/2785/2904/5567/5338/10125/1969/5293/1956/56034/51196/1435/5924/4908/5159/4915/4914/2264/8605/1946/8817/6237/9965/83593/2791/2114/3815
hsa04713	Circadian entrainment	22/832	96/7009	0.00160459	0.014344	5579/2893/55970/54331/5592/5331/775/815/2891/2785/2904/5567/2906/2982/6261/108/5593/8911/3710/3708/3760/2791
hsa04723	Retrograde endocannabinoid signaling	30/832	147/7009	0.00187811	0.0162954	5579/2893/55970/54331/57084/22999/57030/2555/5331/775/140679/1268/2891/2556/2785/5567/2915/3709/2565/108/5603/2554/2561/2166/2564/3710/3708/3760/2911/2791
hsa04918	Thyroid hormone synthesis	18/832	74/7009	0.00205662	0.0172093	477/5579/9601/64764/2882/5331/7276/7184/5567/90993/3709/8458/493869/108/2878/3710/6528/3708
hsa04360	Axon guidance	34/832	174/7009	0.00210012	0.0172093	4776/7474/7852/5063/5295/6585/90249/5727/3983/2050/6586/2042/815/22854/22885/80031/6608/1969/5293/6092/6091/10154/59277/2051/655/285220/27289/7869/1946/7225/54961/7223/6237/9353
hsa04070	Phosphatidylinositol signaling system	22/832	99/7009	0.00243379	0.0191058	5579/9108/3636/5295/3707/5331/113026/8871/8867/8821/1607/5293/3709/51196/139189/160851/1606/3613/3710/3635/3708/1040
hsa05222	Small cell lung cancer	21/832	93/7009	0.00246109	0.0191058	1282/3912/2335/1284/5295/1287/3911/3913/3915/1017/1288/284217/596/3918/7188/3910/5293/898/1030/4616/3914
hsa04072	Phospholipase D signaling pathway	29/832	144/7009	0.00273093	0.0206571	2914/8877/5295/11069/2917/5331/6464/4254/2185/5338/26052/1607/2915/5293/1956/56034/5159/108/2913/10555/139189/160851/1606/8605/2918/2911/6237/5737/3815
hsa04730	Long-term depression	15/832	59/7009	0.0029923	0.0220682	5579/5592/5331/2891/5519/3709/2982/6261/5593/4067/3710/2895/8605/3708/2911
hsa05215	Prostate cancer	21/832	96/7009	0.00368793	0.0265351	5327/5295/64764/2263/83439/7039/7184/1017/596/2064/2950/90993/5293/1956/56034/51176/5159/6932/5328/898/6692
hsa04024	cAMP signaling pathway	36/832	196/7009	0.00467096	0.032663	477/2893/1258/5295/84152/10021/11069/64764/775/5727/5142/6752/815/10451/2891/4886/2904/5567/6751/5338/90993/5465/4772/5293/2906/51196/1129/108/10257/10398/5733/5021/1813/6237/5139/2696
hsa04915	Estrogen signaling pathway	21/832	98/7009	0.00476105	0.032663	5295/64764/5331/7184/6464/5567/5580/90993/5293/3709/1956/108/4988/3306/3710/3708/3760/2911/4313/2099/3305
hsa04392	Hippo signaling pathway - multiple species	9/832	29/7009	0.00494958	0.0331847	23286/10413/7003/122786/7005/25937/26524/7004/84962
hsa05414	Dilated cardiomyopathy (DCM)	19/832	89/7009	0.00735872	0.0482405	7043/3679/22801/1756/6444/775/4000/3678/5567/7040/3672/6546/7169/27091/108/7042/10369/3693/7168
