# Supplementary material for: Sex-specific transcriptional and proteomic signatures in schizophrenia
Source: Nat Commun. 2019 Sep 2;10:3933. doi: 10.1038/s41467-019-11797-3 (PMC6718673; doi:10.1038/s41467-019-11797-3)
Supplement: Supplementary file 19 — Supplementary Data 15 [file 41467_2019_11797_MOESM19_ESM.xlsx]

## Sheet: DEGs_24_Hoffman_FBN
	GeneSymbol	GeneDescription	GeneBiotype	baseMean	log2FoldChange	lfcSE	stat	pvalue	padj
ENSG00000267237		septin 14 (SEPT14) pseudogene	unprocessed_pseudogene	0.391939	-29.9453	1.92375	-15.5661	1.23747e-54	5.29239e-50
ENSG00000226043		novel transcript	lincRNA	0.348965	27.2942	2.283	11.9554	6.08056e-33	1.30027e-28
ENSG00000257748	LINC02281	long intergenic non-protein coding RNA 2281 [Source:HGNC Symbol;Acc:HGNC:53197]	lincRNA	0.978064	25.7768	2.55812	10.0765	7.01941e-24	1.00069e-19
ENSG00000237975	FLG-AS1	FLG antisense RNA 1 [Source:HGNC Symbol;Acc:HGNC:27913]	antisense	3.73896	-29.9273	2.98167	-10.0371	1.04713e-23	1.11959e-19
ENSG00000234034		novel transcript	lincRNA	0.372599	26.4784	2.66945	9.91906	3.43967e-23	2.94215e-19
ENSG00000248302	BNIP3P41	BCL2 interacting protein 3 pseudogene 41 [Source:HGNC Symbol;Acc:HGNC:49721]	transcribed_processed_pseudogene	1.12184	22.8164	2.98435	7.64534	2.08398e-14	1.48546e-10
ENSG00000227043	LINC01682	long intergenic non-protein coding RNA 1682 [Source:HGNC Symbol;Acc:HGNC:52470]	lincRNA	0.250826	-22.2539	2.99195	-7.43791	1.02289e-13	6.24955e-10
ENSG00000255110		novel pseudogene	unprocessed_pseudogene	0.496943	22.0469	2.98815	7.3781	1.60569e-13	7.8289e-10
ENSG00000254696				1.39141	21.959	2.97762	7.37467	1.6475e-13	7.8289e-10
ENSG00000234340		phosphoglycerate kinase 1 (PGK1) pseudogene	processed_pseudogene	1.15657	20.32	2.98383	6.81004	9.75718e-12	4.17295e-08
ENSG00000248510	LINC02267	long intergenic non-protein coding RNA 2267 [Source:HGNC Symbol;Acc:HGNC:53181]	lincRNA	1.20091	20.0669	2.98373	6.72542	1.75084e-11	6.50894e-08
ENSG00000236427		novel transcript	lincRNA	0.288087	-20.0926	2.9903	-6.71928	1.8263e-11	6.50894e-08
ENSG00000144407	PTH2R	parathyroid hormone 2 receptor [Source:HGNC Symbol;Acc:HGNC:9609]	protein_coding	31.4704	3.3686	0.541539	6.22043	4.95799e-10	1.6175e-06
ENSG00000229789				39.6624	-2.17098	0.349588	-6.21011	5.29483e-10	1.6175e-06
ENSG00000256882				0.772282	18.4169	2.99271	6.15393	7.55861e-10	2.15511e-06
ENSG00000254828		tripartite motif-containing protein pseudogene	unprocessed_pseudogene	0.360636	18.2172	2.98893	6.09489	1.0951e-09	2.92721e-06
ENSG00000136535	TBR1	T-box, brain 1 [Source:HGNC Symbol;Acc:HGNC:11590]	protein_coding	87.6354	3.58308	0.596053	6.01134	1.83995e-09	4.62889e-06
ENSG00000263692				0.454113	17.547	2.99179	5.86506	4.48959e-09	1.06673e-05
ENSG00000189238	LINC00943	long intergenic non-protein coding RNA 943 [Source:HGNC Symbol;Acc:HGNC:48639]	lincRNA	11.7722	7.08026	1.22161	5.79586	6.79734e-09	1.53005e-05
ENSG00000250655		talin 2 (TLN2) pseudogene	processed_pseudogene	0.385485	17.1223	2.99278	5.7212	1.05776e-08	2.26192e-05
ENSG00000231136		IBR domain containing 3 (IBRDC3) pseudogene	processed_pseudogene	0.522387	16.8226	2.99281	5.621	1.89852e-08	3.86647e-05
ENSG00000257056	LINC02282	long intergenic non-protein coding RNA 2282 [Source:HGNC Symbol;Acc:HGNC:53199]	lincRNA	21.5681	5.9049	1.07411	5.49747	3.85276e-08	7.48976e-05
ENSG00000242613		chromosome 20 open reading frame 149 (C20orf149) pseudogene	processed_pseudogene	5.03167	3.08011	0.571687	5.38775	7.13471e-08	0.000132668
ENSG00000145681	HAPLN1	hyaluronan and proteoglycan link protein 1 [Source:HGNC Symbol;Acc:HGNC:2380]	protein_coding	104.417	3.95977	0.740126	5.35012	8.7894e-08	0.000156627
ENSG00000214548	MEG3	maternally expressed 3 [Source:HGNC Symbol;Acc:HGNC:14575]	lincRNA	335.298	3.84359	0.733321	5.24135	1.59407e-07	0.000272701
ENSG00000178343	SHISA3	shisa family member 3 [Source:HGNC Symbol;Acc:HGNC:25159]	protein_coding	188.12	3.38486	0.647951	5.22394	1.75154e-07	0.000288116
ENSG00000176165	FOXG1	forkhead box G1 [Source:HGNC Symbol;Acc:HGNC:3811]	protein_coding	258.671	5.04121	0.978853	5.15012	2.60315e-07	0.000412339
ENSG00000237945	LINC00649	long intergenic non-protein coding RNA 649 [Source:HGNC Symbol;Acc:HGNC:44305]	antisense	360.027	-1.64323	0.323403	-5.08108	3.75305e-07	0.000573251
ENSG00000240661		novel V-set domain-containing pseudogene	transcribed_unitary_pseudogene	23.0442	2.47674	0.492674	5.02715	4.97833e-07	0.000690999
ENSG00000147246	HTR2C	5-hydroxytryptamine receptor 2C [Source:HGNC Symbol;Acc:HGNC:5295]	protein_coding	10.4381	3.47392	0.691193	5.02598	5.00864e-07	0.000690999
ENSG00000161249	DMKN	dermokine [Source:HGNC Symbol;Acc:HGNC:25063]	protein_coding	9.0653	-1.58074	0.32304	-4.89332	9.91499e-07	0.00132514
ENSG00000186960	LINC01551	long intergenic non-protein coding RNA 1551 [Source:HGNC Symbol;Acc:HGNC:19828]	lincRNA	57.8413	5.47066	1.14236	4.78891	1.67691e-06	0.00217327
ENSG00000256128	LINC00944	long intergenic non-protein coding RNA 944 [Source:HGNC Symbol;Acc:HGNC:48640]	lincRNA	2.99288	7.13444	1.49307	4.77836	1.76729e-06	0.00217824
ENSG00000162998	FRZB	frizzled related protein [Source:HGNC Symbol;Acc:HGNC:3959]	protein_coding	1637.19	-2.12721	0.445337	-4.77663	1.78261e-06	0.00217824
ENSG00000254811		zinc finger protein family pseudogene	transcribed_unprocessed_pseudogene	6.44159	-2.6926	0.58136	-4.63154	3.62948e-06	0.00419529
ENSG00000199080	MIR133B	microRNA 133b [Source:HGNC Symbol;Acc:HGNC:31759]	miRNA	0.295331	13.5099	2.99299	4.51385	6.36601e-06	0.00701633
ENSG00000224559	LINC01087	long intergenic non-protein coding RNA 1087 [Source:HGNC Symbol;Acc:HGNC:49144]	lincRNA	7.89092	3.59451	0.796517	4.51279	6.39817e-06	0.00701633
ENSG00000251331				9.097	1.47932	0.329353	4.49159	7.06934e-06	0.00755854
ENSG00000239090				2.45542	-2.91571	0.656974	-4.43808	9.07641e-06	0.0094678
ENSG00000128713	HOXD11	homeobox D11 [Source:HGNC Symbol;Acc:HGNC:5134]	protein_coding	2.47816	-4.46097	1.00661	-4.43166	9.3512e-06	0.00948328
ENSG00000204434	POTEKP	POTE ankyrin domain family member K, pseudogene [Source:HGNC Symbol;Acc:HGNC:30182]	unprocessed_pseudogene	12.1196	3.63687	0.821593	4.42661	9.57257e-06	0.00948328
ENSG00000115507	OTX1	orthodenticle homeobox 1 [Source:HGNC Symbol;Acc:HGNC:8521]	protein_coding	111.913	2.057	0.470851	4.36869	1.24992e-05	0.0118793
ENSG00000109158	GABRA4	gamma-aminobutyric acid type A receptor alpha4 subunit [Source:HGNC Symbol;Acc:HGNC:4078]	protein_coding	6.05671	3.57386	0.834781	4.2812	1.85891e-05	0.0169153
ENSG00000253183		suppression of tumorigenicity 13 (colon carcinoma) (Hsp70 interacting protein) (ST13) pseudogene	processed_pseudogene	0.809091	-6.37148	1.49393	-4.2649	1.99991e-05	0.0174555
ENSG00000173213	TUBB8P12	tubulin beta 8 pseudogene 12 [Source:HGNC Symbol;Acc:HGNC:24983]	protein_coding	1.68349	-5.47738	1.28625	-4.2584	2.05895e-05	0.0176114
ENSG00000184344	GDF3	growth differentiation factor 3 [Source:HGNC Symbol;Acc:HGNC:4218]	protein_coding	33.5073	3.30226	0.783189	4.21643	2.48196e-05	0.0208134
ENSG00000104324	CPQ	carboxypeptidase Q [Source:HGNC Symbol;Acc:HGNC:16910]	protein_coding	65.8554	-1.54087	0.371692	-4.14556	3.3898e-05	0.0278798
ENSG00000115828	QPCT	glutaminyl-peptide cyclotransferase [Source:HGNC Symbol;Acc:HGNC:9753]	protein_coding	208.011	-1.43987	0.351487	-4.09651	4.19426e-05	0.0338453
ENSG00000110148	CCKBR	cholecystokinin B receptor [Source:HGNC Symbol;Acc:HGNC:1571]	protein_coding	11.343	2.04656	0.500941	4.08543	4.39957e-05	0.0348446
ENSG00000106302	HYAL4	hyaluronidase 4 [Source:HGNC Symbol;Acc:HGNC:5323]	protein_coding	5.24348	3.21656	0.790671	4.06814	4.73904e-05	0.0368507
ENSG00000230014	LINC00709	long intergenic non-protein coding RNA 709 [Source:HGNC Symbol;Acc:HGNC:44700]	lincRNA	2.77904	2.90518	0.717174	4.05087	5.10269e-05	0.0382863
ENSG00000147571	CRH	corticotropin releasing hormone [Source:HGNC Symbol;Acc:HGNC:2355]	protein_coding	14.8876	2.59918	0.642939	4.04266	5.28482e-05	0.0389692
ENSG00000233215	LINC01687	long intergenic non-protein coding RNA 1687 [Source:HGNC Symbol;Acc:HGNC:52474]	lincRNA	4.30976	3.49045	0.868236	4.02016	5.81576e-05	0.0411463
ENSG00000143355	LHX9	LIM homeobox 9 [Source:HGNC Symbol;Acc:HGNC:14222]	protein_coding	159.793	3.12063	0.77948	4.00348	6.24164e-05	0.0430553
ENSG00000104888	SLC17A7	solute carrier family 17 member 7 [Source:HGNC Symbol;Acc:HGNC:16704]	protein_coding	61.3864	1.52481	0.381911	3.99257	6.53606e-05	0.0442139
ENSG00000186007	LEMD1	LEM domain containing 1 [Source:HGNC Symbol;Acc:HGNC:18725]	protein_coding	67.0827	1.25118	0.313924	3.98561	6.73081e-05	0.0442139
ENSG00000179796	LRRC3B	leucine rich repeat containing 3B [Source:HGNC Symbol;Acc:HGNC:28105]	protein_coding	228.575	1.91347	0.480357	3.98343	6.79271e-05	0.0442139
ENSG00000186732	MPPED1	metallophosphoesterase domain containing 1 [Source:HGNC Symbol;Acc:HGNC:1306]	protein_coding	40.7596	2.8365	0.712268	3.98235	6.82365e-05	0.0442139
ENSG00000223691		Mdm2, transformed 3T3 cell double minute 2, p53 binding protein (mouse) (MDM2) pseudogene	processed_pseudogene	2.20753	3.1926	0.802405	3.9788	6.92651e-05	0.0442139
ENSG00000234207		novel transcript	lincRNA	5.43057	2.82377	0.711748	3.96737	7.2669e-05	0.0457045
