# Supplementary material for: Sex-specific transcriptional and proteomic signatures in schizophrenia
Source: Nat Commun. 2019 Sep 2;10:3933. doi: 10.1038/s41467-019-11797-3 (PMC6718673; doi:10.1038/s41467-019-11797-3)
Supplement: Supplementary file 20 — Supplementary Data 16 [file 41467_2019_11797_MOESM20_ESM.xlsx]

## Sheet: DEGs_25_Hoffman_FBN
	GeneSymbol	GeneDescription	GeneBiotype	baseMean	log2FoldChange	lfcSE	stat	pvalue	padj
ENSG00000109158	GABRA4	gamma-aminobutyric acid type A receptor alpha4 subunit [Source:HGNC Symbol;Acc:HGNC:4078]	protein_coding	5.0487	20.5145	1.19298	17.1959	2.84839e-66	1.09267e-61
ENSG00000252828	RNA5SP135	RNA, 5S ribosomal pseudogene 135 [Source:HGNC Symbol;Acc:HGNC:43035]	rRNA_pseudogene	0.796917	29.9961	1.82934	16.3973	2.00037e-60	3.8368e-56
ENSG00000207959	MIR656	microRNA 656 [Source:HGNC Symbol;Acc:HGNC:32912]	miRNA	1.06238	24.8422	1.93089	12.8657	7.02469e-38	8.98247e-34
ENSG00000227777		ribosomal protein L7a (RPL7A) pseudogene	processed_pseudogene	1.90632	-21.9801	1.8828	-11.6742	1.72783e-31	1.65703e-27
ENSG00000207548	MIR217	microRNA 217 [Source:HGNC Symbol;Acc:HGNC:31594]	miRNA	0.838495	21.2567	1.85121	11.4826	1.61341e-30	1.23784e-26
ENSG00000221525	MIR1185-1	microRNA 1185-1 [Source:HGNC Symbol;Acc:HGNC:35257]	miRNA	0.67066	25.2419	2.52911	9.98057	1.85407e-23	1.1854e-19
ENSG00000199914	SNORD114-16	small nucleolar RNA, C/D box 114-16 [Source:HGNC Symbol;Acc:HGNC:33004]	snoRNA	1.22244	17.5524	1.77843	9.86962	5.63784e-23	3.08962e-19
ENSG00000237975	FLG-AS1	FLG antisense RNA 1 [Source:HGNC Symbol;Acc:HGNC:27913]	antisense	9.20667	-29.9981	3.08513	-9.72348	2.39462e-22	1.14825e-18
ENSG00000248302	BNIP3P41	BCL2 interacting protein 3 pseudogene 41 [Source:HGNC Symbol;Acc:HGNC:49721]	transcribed_processed_pseudogene	2.77428	30	3.09447	9.69471	3.17536e-22	1.35344e-18
ENSG00000173213	TUBB8P12	tubulin beta 8 pseudogene 12 [Source:HGNC Symbol;Acc:HGNC:24983]	protein_coding	1.28591	-20.8846	2.16054	-9.66641	4.188e-22	1.50709e-18
ENSG00000170786	SDR16C5	short chain dehydrogenase/reductase family 16C member 5 [Source:HGNC Symbol;Acc:HGNC:30311]	protein_coding	3.07049	-29.884	3.09256	-9.6632	4.32159e-22	1.50709e-18
ENSG00000236427		novel transcript	lincRNA	0.722092	-29.9968	3.12629	-9.59502	8.39047e-22	2.68222e-18
ENSG00000263392				1.65371	30	3.13477	9.57007	1.06834e-21	3.15252e-18
ENSG00000221036	MIR1193	microRNA 1193 [Source:HGNC Symbol;Acc:HGNC:38247]	miRNA	0.885766	22.1045	2.31299	9.55669	1.21577e-21	3.33131e-18
ENSG00000258487	LINC02277	long intergenic non-protein coding RNA 2277 [Source:HGNC Symbol;Acc:HGNC:53193]	lincRNA	0.881637	18.1751	2.09718	8.66645	4.45803e-18	1.1401e-14
ENSG00000200612	SNORD114-25	small nucleolar RNA, C/D box 114-25 [Source:HGNC Symbol;Acc:HGNC:33013]	snoRNA	0.767191	17.7759	2.07332	8.57365	1.00258e-17	2.40374e-14
ENSG00000202560	MIR539	microRNA 539 [Source:HGNC Symbol;Acc:HGNC:32529]	miRNA	0.650402	21.8395	2.61462	8.35284	6.66425e-17	1.50381e-13
ENSG00000212490			snoRNA	0.591109	15.3706	1.87645	8.19136	2.58297e-16	5.50473e-13
ENSG00000221867	MAGEA3	MAGE family member A3 [Source:HGNC Symbol;Acc:HGNC:6801]	protein_coding	1.38331	17.2942	2.16511	7.98766	1.3752e-15	2.77653e-12
ENSG00000200632	SNORD113-7	small nucleolar RNA, C/D box 113-7 [Source:HGNC Symbol;Acc:HGNC:32986]	snoRNA	0.584936	17.2239	2.16205	7.96649	1.63251e-15	3.13123e-12
ENSG00000199151	MIR337	microRNA 337 [Source:HGNC Symbol;Acc:HGNC:31774]	miRNA	1.05988	21.358	2.84304	7.51239	5.80573e-14	1.06054e-10
ENSG00000229949		ribosomal protein L31 (RPL31) pseudogene	processed_pseudogene	0.788433	-23.2766	3.11482	-7.47287	7.84668e-14	1.36821e-10
ENSG00000222022		novel transcript	lincRNA	0.996363	17.8109	2.43564	7.31262	2.61982e-13	4.36951e-10
ENSG00000252144				0.885825	17.5977	2.43249	7.23442	4.67534e-13	7.47294e-10
ENSG00000251511		novel transcript	lincRNA	4.16453	21.5649	3.12444	6.90202	5.12668e-12	7.86658e-09
ENSG00000252430				0.73763	18.6762	2.74896	6.79392	1.09128e-11	1.55789e-08
ENSG00000184029	DSCR4	Down syndrome critical region 4 [Source:HGNC Symbol;Acc:HGNC:3045]	lincRNA	11.509	21.1377	3.11159	6.79323	1.0965e-11	1.55789e-08
ENSG00000250723		novel transcript	lincRNA	2.54787	21.0482	3.11262	6.76224	1.35878e-11	1.86158e-08
ENSG00000200000				0.944801	19.3484	2.92603	6.6125	3.77885e-11	4.99863e-08
ENSG00000254663	OR4A11P	olfactory receptor family 4 subfamily A member 11 pseudogene [Source:HGNC Symbol;Acc:HGNC:15148]	unprocessed_pseudogene	3.12929	20.1301	3.12449	6.44268	1.17381e-10	1.50096e-07
ENSG00000250655		talin 2 (TLN2) pseudogene	processed_pseudogene	0.948532	18.5261	2.8789	6.43512	1.23379e-10	1.52675e-07
ENSG00000207934	MIR654	microRNA 654 [Source:HGNC Symbol;Acc:HGNC:32910]	miRNA	1.23284	18.0772	2.8207	6.40877	1.46701e-10	1.75862e-07
ENSG00000241356	OR5G3	olfactory receptor family 5 subfamily G member 3 (gene/pseudogene) [Source:HGNC Symbol;Acc:HGNC:15287]	polymorphic_pseudogene	0.793637	17.191	2.71292	6.3367	2.34735e-10	2.72869e-07
ENSG00000254696				3.12865	19.4606	3.13348	6.21054	5.28028e-10	5.95756e-07
ENSG00000234340		phosphoglycerate kinase 1 (PGK1) pseudogene	processed_pseudogene	2.73757	19.3249	3.13574	6.16279	7.14762e-10	7.83399e-07
ENSG00000248510	LINC02267	long intergenic non-protein coding RNA 2267 [Source:HGNC Symbol;Acc:HGNC:53181]	lincRNA	2.84931	19.2937	3.13504	6.15422	7.54482e-10	8.03963e-07
ENSG00000248440		novel transcript	lincRNA	0.615928	17.3654	2.83142	6.13311	8.61797e-10	8.93497e-07
ENSG00000202142	SNORD114-18	small nucleolar RNA, C/D box 114-18 [Source:HGNC Symbol;Acc:HGNC:33006]	snoRNA	0.780925	18.3398	3.01974	6.07331	1.25303e-09	1.26493e-06
ENSG00000223608	DSCR4-IT1	DSCR4 intronic transcript 1 [Source:HGNC Symbol;Acc:HGNC:41328]	sense_intronic	1.84367	18.8509	3.13835	6.00663	1.8942e-09	1.81659e-06
ENSG00000256882				1.84367	18.8509	3.13835	6.00663	1.8942e-09	1.81659e-06
ENSG00000265456	MIR3672	microRNA 3672 [Source:HGNC Symbol;Acc:HGNC:38957]	miRNA	1.22975	16.4651	2.76086	5.96376	2.46501e-09	2.30635e-06
ENSG00000254723	OR4A12P	olfactory receptor family 4 subfamily A member 12 pseudogene [Source:HGNC Symbol;Acc:HGNC:15149]	unprocessed_pseudogene	1.84228	18.3594	3.1049	5.91302	3.35884e-09	3.06782e-06
ENSG00000258038	LINC02327	long intergenic non-protein coding RNA 2327 [Source:HGNC Symbol;Acc:HGNC:53247]	lincRNA	1.28498	18.4276	3.13967	5.86928	4.37699e-09	3.90479e-06
ENSG00000231136		IBR domain containing 3 (IBRDC3) pseudogene	processed_pseudogene	1.22911	18.3761	3.13978	5.85268	4.83724e-09	4.2173e-06
ENSG00000255110		novel pseudogene	unprocessed_pseudogene	1.17324	18.3224	3.13989	5.83534	5.36798e-09	4.57602e-06
ENSG00000261127		protein phosphatase 2, regulatory subunit B'', beta (PPP2R3B) pseudogene	transcribed_processed_pseudogene	1.31116	18.1212	3.11123	5.82446	5.72986e-09	4.77833e-06
ENSG00000260409		novel transcript	lincRNA	1.07171	18.0409	3.11224	5.79674	6.76167e-09	5.51882e-06
ENSG00000263692				1.00564	18.1454	3.14031	5.7782	7.5502e-09	6.03402e-06
ENSG00000258028		novel transcript	lincRNA	0.8939	18.0112	3.14067	5.73485	9.76001e-09	7.55722e-06
ENSG00000201557	SNORD114-15	small nucleolar RNA, C/D box 114-15 [Source:HGNC Symbol;Acc:HGNC:33003]	snoRNA	1.43584	17.7373	3.09374	5.73329	9.85013e-09	7.55722e-06
ENSG00000254828		tripartite motif-containing protein pseudogene	unprocessed_pseudogene	0.838031	17.9381	3.14087	5.7112	1.12183e-08	8.2759e-06
ENSG00000201240	SNORD114-9	small nucleolar RNA, C/D box 114-9 [Source:HGNC Symbol;Acc:HGNC:32997]	snoRNA	0.838031	17.9381	3.14087	5.7112	1.12183e-08	8.2759e-06
ENSG00000248215	LINC02505	long intergenic non-protein coding RNA 2505 [Source:HGNC Symbol;Acc:HGNC:53494]	lincRNA	2.44782	17.6275	3.11821	5.65307	1.57608e-08	1.14075e-05
ENSG00000255543		Tripartite motif-containing protein pseudogene	processed_pseudogene	0.670425	17.6875	3.14166	5.63	1.80212e-08	1.2802e-05
ENSG00000199080	MIR133B	microRNA 133b [Source:HGNC Symbol;Acc:HGNC:31759]	miRNA	0.726294	17.2801	3.14136	5.50084	3.77991e-08	2.63638e-05
ENSG00000232018				56.7233	3.34616	0.658072	5.0848	3.68021e-07	0.000247678
ENSG00000198797	BRINP2	BMP/retinoic acid inducible neural specific 2 [Source:HGNC Symbol;Acc:HGNC:13746]	protein_coding	32.5253	2.55323	0.504626	5.05966	4.20008e-07	0.000277792
ENSG00000147246	HTR2C	5-hydroxytryptamine receptor 2C [Source:HGNC Symbol;Acc:HGNC:5295]	protein_coding	10.907	4.72539	0.939583	5.02925	4.92404e-07	0.000320155
ENSG00000239983		ribosomal protein S3A (RPS3A) pseudogene	processed_pseudogene	0.663131	15.6846	3.13883	4.99694	5.82481e-07	0.000372409
ENSG00000178473	UCN3	urocortin 3 [Source:HGNC Symbol;Acc:HGNC:17781]	protein_coding	0.734577	15.5209	3.15033	4.92677	8.35983e-07	0.000525723
ENSG00000250958	LINC00492	long intergenic non-protein coding RNA 492 [Source:HGNC Symbol;Acc:HGNC:43429]	lincRNA	2.37657	-5.32527	1.11091	-4.79362	1.63795e-06	0.00101344
ENSG00000214548	MEG3	maternally expressed 3 [Source:HGNC Symbol;Acc:HGNC:14575]	lincRNA	707.894	4.22187	0.884407	4.77367	1.80897e-06	0.00110149
ENSG00000250682	LINC00491	long intergenic non-protein coding RNA 491 [Source:HGNC Symbol;Acc:HGNC:43428]	lincRNA	43.7688	-3.99205	0.841748	-4.74257	2.11028e-06	0.00126488
ENSG00000099251	HSD17B7P2	hydroxysteroid 17-beta dehydrogenase 7 pseudogene 2 [Source:HGNC Symbol;Acc:HGNC:28120]	transcribed_unprocessed_pseudogene	51.6894	-2.35314	0.512554	-4.591	4.41117e-06	0.00252563
ENSG00000115507	OTX1	orthodenticle homeobox 1 [Source:HGNC Symbol;Acc:HGNC:8521]	protein_coding	96.0904	2.15053	0.472925	4.54731	5.4337e-06	0.00306533
ENSG00000166073	GPR176	G protein-coupled receptor 176 [Source:HGNC Symbol;Acc:HGNC:32370]	protein_coding	639.476	-1.8031	0.39915	-4.51735	6.26192e-06	0.00348135
ENSG00000143185	XCL2	X-C motif chemokine ligand 2 [Source:HGNC Symbol;Acc:HGNC:10646]	protein_coding	2.55226	-6.85185	1.52237	-4.50077	6.77066e-06	0.00371042
ENSG00000237792				23.0549	1.90585	0.426825	4.46518	8.00002e-06	0.00426234
ENSG00000167613	LAIR1	leukocyte associated immunoglobulin like receptor 1 [Source:HGNC Symbol;Acc:HGNC:6477]	protein_coding	40.9289	-5.93759	1.33533	-4.44654	8.72651e-06	0.00458572
ENSG00000162998	FRZB	frizzled related protein [Source:HGNC Symbol;Acc:HGNC:3959]	protein_coding	1642.62	-2.54161	0.575206	-4.4186	9.93418e-06	0.00508113
ENSG00000248605		novel transcript	lincRNA	22.0162	4.50038	1.03124	4.36405	1.27674e-05	0.00636066
ENSG00000198963	RORB	RAR related orphan receptor B [Source:HGNC Symbol;Acc:HGNC:10259]	protein_coding	44.9867	1.71505	0.394514	4.34726	1.37847e-05	0.00677944
ENSG00000237846		novel pseudogene	processed_pseudogene	27.2324	-1.62042	0.375436	-4.31611	1.58803e-05	0.00771118
ENSG00000225746	MEG8	maternally expressed 8, small nucleolar RNA host gene [Source:HGNC Symbol;Acc:HGNC:14574]	lincRNA	81.2136	2.96926	0.691759	4.29233	1.76805e-05	0.00847803
ENSG00000201247	SNORD114-13	small nucleolar RNA, C/D box 114-13 [Source:HGNC Symbol;Acc:HGNC:33001]	snoRNA	2.84156	5.35241	1.25637	4.26022	2.04223e-05	0.00955391
ENSG00000231609		novel transcript, antisense to EHBP1	antisense	47.8648	1.21039	0.285068	4.24597	2.17652e-05	0.0100595
ENSG00000254245	PCDHGA3	protocadherin gamma subfamily A, 3 [Source:HGNC Symbol;Acc:HGNC:8701]	protein_coding	345.657	-2.83231	0.667618	-4.24241	2.21136e-05	0.0100988
ENSG00000143184	XCL1	X-C motif chemokine ligand 1 [Source:HGNC Symbol;Acc:HGNC:10645]	protein_coding	7.63507	-5.23672	1.23699	-4.23343	2.30158e-05	0.0102789
ENSG00000144407	PTH2R	parathyroid hormone 2 receptor [Source:HGNC Symbol;Acc:HGNC:9609]	protein_coding	11.6009	2.96412	0.700216	4.23315	2.30438e-05	0.0102789
ENSG00000251331				7.70522	2.26189	0.536782	4.2138	2.51109e-05	0.0110494
ENSG00000205097	FRG2	FSHD region gene 2 [Source:HGNC Symbol;Acc:HGNC:19136]	protein_coding	1.0534	-5.06664	1.203	-4.21168	2.53473e-05	0.0110494
ENSG00000238246		novel transcript	antisense	31.1471	1.0125	0.241374	4.19475	2.73173e-05	0.0117744
ENSG00000247402		novel transcript	lincRNA	4.66622	-4.38643	1.05497	-4.15789	3.21202e-05	0.0135402
ENSG00000167754	KLK5	kallikrein related peptidase 5 [Source:HGNC Symbol;Acc:HGNC:6366]	protein_coding	7.66427	-4.594	1.1171	-4.11243	3.91523e-05	0.016314
ENSG00000179299	NSUN7	NOP2/Sun RNA methyltransferase family member 7 [Source:HGNC Symbol;Acc:HGNC:25857]	protein_coding	246.14	-1.07314	0.261227	-4.10807	3.98985e-05	0.016314
ENSG00000242595	RPL26P26	ribosomal protein L26 pseudogene 26 [Source:HGNC Symbol;Acc:HGNC:35693]	processed_pseudogene	8.68249	1.79537	0.437158	4.10692	4.0097e-05	0.016314
ENSG00000134020	PEBP4	phosphatidylethanolamine binding protein 4 [Source:HGNC Symbol;Acc:HGNC:28319]	protein_coding	20.3552	-1.94422	0.473603	-4.10517	4.04012e-05	0.016314
ENSG00000196581	AJAP1	adherens junctions associated protein 1 [Source:HGNC Symbol;Acc:HGNC:30801]	protein_coding	392.565	-2.41694	0.593296	-4.07374	4.62636e-05	0.0184866
ENSG00000258998	LINC02302	long intergenic non-protein coding RNA 2302 [Source:HGNC Symbol;Acc:HGNC:53221]	lincRNA	13.3596	4.15756	1.02221	4.06722	4.75781e-05	0.0188159
ENSG00000130643	CALY	calcyon neuron specific vesicular protein [Source:HGNC Symbol;Acc:HGNC:17938]	protein_coding	998.629	-1.36945	0.337308	-4.05993	4.9088e-05	0.0192149
ENSG00000239877	IGSF11-AS1	IGSF11 antisense RNA 1 [Source:HGNC Symbol;Acc:HGNC:40777]	antisense	20.106	1.44341	0.356616	4.04752	5.17621e-05	0.020057
ENSG00000078328	RBFOX1	RNA binding fox-1 homolog 1 [Source:HGNC Symbol;Acc:HGNC:18222]	protein_coding	30.0144	2.4176	0.59839	4.04017	5.34121e-05	0.0204894
ENSG00000087589	CASS4	Cas scaffold protein family member 4 [Source:HGNC Symbol;Acc:HGNC:15878]	protein_coding	24.077	-1.51791	0.376027	-4.03672	5.42036e-05	0.0205872
ENSG00000249034				44.9478	1.06613	0.264622	4.02889	5.60402e-05	0.0210761
ENSG00000169629	RGPD8	RANBP2-like and GRIP domain containing 8 [Source:HGNC Symbol;Acc:HGNC:9849]	protein_coding	287.541	-1.16234	0.289049	-4.02127	5.78862e-05	0.0215589
ENSG00000234207		novel transcript	lincRNA	3.33955	4.8821	1.21564	4.01607	5.91773e-05	0.0218279
ENSG00000197935	ZNF311	zinc finger protein 311 [Source:HGNC Symbol;Acc:HGNC:13847]	protein_coding	49.5185	-2.29	0.572752	-3.99824	6.38156e-05	0.0233146
ENSG00000205359	SLCO6A1	solute carrier organic anion transporter family member 6A1 [Source:HGNC Symbol;Acc:HGNC:23613]	protein_coding	27.1981	-3.67747	0.924433	-3.97809	6.94718e-05	0.0251416
ENSG00000232006		novel transcript	lincRNA	9.6738	3.17514	0.800418	3.96685	7.28292e-05	0.0261103
ENSG00000150244	TRIM48	tripartite motif containing 48 [Source:HGNC Symbol;Acc:HGNC:19021]	protein_coding	16.5614	4.03779	1.0192	3.96173	7.4409e-05	0.0264297
ENSG00000237945	LINC00649	long intergenic non-protein coding RNA 649 [Source:HGNC Symbol;Acc:HGNC:44305]	antisense	528.43	-1.23811	0.315038	-3.93003	8.49342e-05	0.0296197
ENSG00000267743		novel transcript, antisense to NEDD4L	antisense	23.5834	1.12715	0.286999	3.92737	8.58801e-05	0.0296797
ENSG00000237207	RBM17P3	RNA binding motif protein 17 pseudogene 3 [Source:HGNC Symbol;Acc:HGNC:50368]	processed_pseudogene	8.09599	2.49803	0.63707	3.92113	8.81337e-05	0.0301046
ENSG00000231200				7.01224	4.5798	1.16842	3.91965	8.8679e-05	0.0301046
ENSG00000178343	SHISA3	shisa family member 3 [Source:HGNC Symbol;Acc:HGNC:25159]	protein_coding	138.32	2.9993	0.766957	3.91065	9.20473e-05	0.0309739
ENSG00000253302	STAU2-AS1	STAU2 antisense RNA 1 [Source:HGNC Symbol;Acc:HGNC:44101]	antisense	13.055	1.38736	0.355565	3.90184	9.54625e-05	0.0315693
ENSG00000189139	FSCB	fibrous sheath CABYR binding protein [Source:HGNC Symbol;Acc:HGNC:20494]	protein_coding	1.73559	4.86737	1.24949	3.89548	9.80032e-05	0.0321325
ENSG00000266348				35.6738	1.14478	0.294507	3.88711	0.000101443	0.0329785
ENSG00000237750		novel transcript	antisense	62.3138	1.63565	0.421128	3.88399	0.000102758	0.0331253
ENSG00000187258	NPSR1	neuropeptide S receptor 1 [Source:HGNC Symbol;Acc:HGNC:23631]	protein_coding	5.48133	3.74698	0.966026	3.87876	0.000104992	0.0332436
ENSG00000228223	HCG11	HLA complex group 11 [Source:HGNC Symbol;Acc:HGNC:17707]	lincRNA	10.1925	-2.69175	0.694631	-3.87508	0.000106592	0.0332436
ENSG00000198327				3.57484	6.28636	1.6299	3.85689	0.000114839	0.0352426
ENSG00000051523	CYBA	cytochrome b-245 alpha chain [Source:HGNC Symbol;Acc:HGNC:2577]	protein_coding	110.801	-2.04573	0.531607	-3.8482	0.000118987	0.0362257
ENSG00000138161	CUZD1	CUB and zona pellucida like domains 1 [Source:HGNC Symbol;Acc:HGNC:17937]	protein_coding	11.6256	2.90786	0.756102	3.84586	0.000120132	0.0362866
ENSG00000204961	PCDHA9	protocadherin alpha 9 [Source:HGNC Symbol;Acc:HGNC:8675]	protein_coding	278.361	1.01882	0.267902	3.80296	0.000142977	0.0421257
ENSG00000112333	NR2E1	nuclear receptor subfamily 2 group E member 1 [Source:HGNC Symbol;Acc:HGNC:7973]	protein_coding	28.8177	2.1729	0.571599	3.80144	0.000143856	0.0421257
ENSG00000181333	HEPHL1	hephaestin like 1 [Source:HGNC Symbol;Acc:HGNC:30477]	protein_coding	42.7807	1.10039	0.290702	3.7853	0.000153523	0.0443627
ENSG00000221994	ZNF630	zinc finger protein 630 [Source:HGNC Symbol;Acc:HGNC:28855]	protein_coding	33.415	-2.9362	0.775781	-3.78484	0.000153808	0.0443627
ENSG00000122585	NPY	neuropeptide Y [Source:HGNC Symbol;Acc:HGNC:7955]	protein_coding	12.0472	2.65576	0.703964	3.77258	0.000161568	0.0462532
ENSG00000223911		novel transcript	antisense	35.497	1.18603	0.31456	3.77044	0.000162959	0.0463056
ENSG00000153802	TMPRSS11D	transmembrane serine protease 11D [Source:HGNC Symbol;Acc:HGNC:24059]	protein_coding	58.5384	1.5527	0.412154	3.76729	0.000165029	0.0465492
ENSG00000240922	LSAMP-AS1	LSAMP antisense RNA 1 [Source:HGNC Symbol;Acc:HGNC:40350]	antisense	51.3794	1.16083	0.308619	3.76138	0.000168978	0.0470696
ENSG00000231782	LINC00575	long intergenic non-protein coding RNA 575 [Source:HGNC Symbol;Acc:HGNC:21342]	lincRNA	9.7259	1.3833	0.367816	3.76086	0.000169328	0.0470696
ENSG00000127954	STEAP4	STEAP4 metalloreductase [Source:HGNC Symbol;Acc:HGNC:21923]	protein_coding	16.3851	1.41793	0.377408	3.75703	0.000171941	0.0474521
ENSG00000230391	RPSAP23	ribosomal protein SA pseudogene 23 [Source:HGNC Symbol;Acc:HGNC:36742]	processed_pseudogene	4.01369	2.83509	0.756038	3.74993	0.000176885	0.0484679
ENSG00000136535	TBR1	T-box, brain 1 [Source:HGNC Symbol;Acc:HGNC:11590]	protein_coding	74.9903	3.16875	0.846473	3.74348	0.000181492	0.0493773
ENSG00000227722		dynactin 4 pseudogene	transcribed_processed_pseudogene	2.71707	-4.92286	1.31591	-3.74102	0.000183278	0.049512
