# Supplementary material for: Sex-specific transcriptional and proteomic signatures in schizophrenia
Source: Nat Commun. 2019 Sep 2;10:3933. doi: 10.1038/s41467-019-11797-3 (PMC6718673; doi:10.1038/s41467-019-11797-3)
Supplement: Supplementary file 21 — Supplementary Data 17 [file 41467_2019_11797_MOESM21_ESM.xlsx]

## Sheet: DEGs_26_Hoffman_FBN
	GeneSymbol	GeneDescription	GeneBiotype	baseMean	log2FoldChange	lfcSE	stat	pvalue	padj
ENSG00000189238	LINC00943	long intergenic non-protein coding RNA 943 [Source:HGNC Symbol;Acc:HGNC:48639]	lincRNA	18.2884	23.0951	1.87472	12.3193	7.13364e-35	2.91652e-30
ENSG00000264464		novel transcript	lincRNA	0.867324	-26.8003	2.22166	-12.0632	1.65303e-33	3.37911e-29
ENSG00000262090		protein phosphatase 2, regulatory subunit B'', beta (PPP2R3B) pseudogene	processed_pseudogene	0.793897	-29.9863	2.62864	-11.4076	3.83361e-30	5.22445e-26
ENSG00000250765		novel transcript	lincRNA	2.13699	-29.9367	2.68606	-11.1452	7.55663e-29	7.72364e-25
ENSG00000263488				0.441732	-29.9664	2.84534	-10.5318	6.16599e-26	5.04181e-22
ENSG00000234034		novel transcript	lincRNA	0.54533	29.8866	2.85948	10.4517	1.43868e-25	9.80317e-22
ENSG00000234190		novel transcript	lincRNA	0.63653	-26.5977	2.55263	-10.4197	2.01604e-25	1.17748e-21
ENSG00000226043		novel transcript	lincRNA	0.505793	29.8588	2.88398	10.3533	4.04282e-25	2.06608e-21
ENSG00000205456	TP53TG3D	TP53 target 3D [Source:HGNC Symbol;Acc:HGNC:44657]	protein_coding	0.434983	-29.9258	3.00636	-9.95417	2.4184e-23	1.0986e-19
ENSG00000257748	LINC02281	long intergenic non-protein coding RNA 2281 [Source:HGNC Symbol;Acc:HGNC:53197]	lincRNA	1.40311	29.8573	3.00486	9.93633	2.89295e-23	1.10393e-19
ENSG00000264438	RN7SL560P	RNA, 7SL, cytoplasmic 560, pseudogene [Source:HGNC Symbol;Acc:HGNC:46576]	misc_RNA	0.72293	-29.9861	3.01982	-9.92979	3.08916e-23	1.10393e-19
ENSG00000268742		transforming growth factor, beta receptor 1 (TGRFBR1) pseudogene	processed_pseudogene	0.577655	-29.9772	3.02036	-9.92503	3.24019e-23	1.10393e-19
ENSG00000183632	TP53TG3	TP53 target 3 [Source:HGNC Symbol;Acc:HGNC:30759]	protein_coding	0.587625	-27.1195	2.73688	-9.90888	3.809e-23	1.1979e-19
ENSG00000237541	HLA-DQA2	major histocompatibility complex, class II, DQ alpha 2 [Source:HGNC Symbol;Acc:HGNC:4943]	protein_coding	11.491	-29.4026	3.02001	-9.73592	2.11885e-22	6.18765e-19
ENSG00000227043	LINC01682	long intergenic non-protein coding RNA 1682 [Source:HGNC Symbol;Acc:HGNC:52470]	lincRNA	0.418539	-25.6475	3.02106	-8.48957	2.07408e-17	5.65312e-14
ENSG00000225393		novel transcript	antisense	20.6666	-5.07079	0.601222	-8.43414	3.33645e-17	8.52545e-14
ENSG00000217385	PSMC1P11	proteasome 26S subunit, ATPase 1 pseudogene 11 [Source:HGNC Symbol;Acc:HGNC:39786]	processed_pseudogene	0.412076	-19.613	2.36352	-8.29821	1.05689e-16	2.54176e-13
ENSG00000183305	MAGEA2B	MAGE family member A2B [Source:HGNC Symbol;Acc:HGNC:19340]	protein_coding	3.0549	24.974	3.01605	8.28037	1.22798e-16	2.78915e-13
ENSG00000171560	FGA	fibrinogen alpha chain [Source:HGNC Symbol;Acc:HGNC:3661]	protein_coding	0.65705	18.3504	2.28773	8.02124	1.04681e-15	2.25251e-12
ENSG00000235761	MTCO3P46	MT-CO3 pseudogene 46 [Source:HGNC Symbol;Acc:HGNC:52165]	processed_pseudogene	0.625095	-15.6228	1.97392	-7.91457	2.48099e-15	5.07164e-12
ENSG00000231649	SPATA31B1P	SPATA31 subfamily B member 1, pseudogene [Source:HGNC Symbol;Acc:HGNC:31411]	unprocessed_pseudogene	0.471853	-17.908	2.29794	-7.79307	6.53984e-15	1.27321e-11
ENSG00000241722		ribosomal protein L36a (RPL36A) pseudogene	processed_pseudogene	0.580069	-21.7789	3.02717	-7.19446	6.27102e-13	1.16538e-09
ENSG00000252310				0.41271	-21.1622	3.02201	-7.00267	2.51124e-12	4.4639e-09
ENSG00000229789				38.8008	-2.62558	0.414729	-6.33083	2.43839e-10	4.1538e-07
ENSG00000242613		chromosome 20 open reading frame 149 (C20orf149) pseudogene	processed_pseudogene	7.47014	4.00664	0.704376	5.68822	1.28373e-08	2.09936e-05
ENSG00000240661		novel V-set domain-containing pseudogene	transcribed_unitary_pseudogene	34.2879	3.57882	0.650317	5.5032	3.72954e-08	5.86456e-05
ENSG00000229600		novel transcript	lincRNA	0.398797	-16.4719	3.02722	-5.44125	5.29089e-08	8.01158e-05
ENSG00000224533	TMLHE-AS1	TMLHE antisense RNA 1 [Source:HGNC Symbol;Acc:HGNC:44261]	antisense	35.6002	-1.59319	0.297704	-5.3516	8.7181e-08	0.000127297
ENSG00000126803	HSPA2	heat shock protein family A (Hsp70) member 2 [Source:HGNC Symbol;Acc:HGNC:5235]	protein_coding	102.215	3.16718	0.605634	5.22953	1.69939e-07	0.000239579
ENSG00000234665		novel transcript	lincRNA	16.273	-3.56262	0.691217	-5.15412	2.54821e-07	0.00034727
ENSG00000145681	HAPLN1	hyaluronan and proteoglycan link protein 1 [Source:HGNC Symbol;Acc:HGNC:2380]	protein_coding	160.106	5.10921	0.998007	5.11941	3.06493e-07	0.000404215
ENSG00000186960	LINC01551	long intergenic non-protein coding RNA 1551 [Source:HGNC Symbol;Acc:HGNC:19828]	lincRNA	85.0872	7.01222	1.44656	4.84752	1.25016e-06	0.00159723
ENSG00000136997	MYC	MYC proto-oncogene, bHLH transcription factor [Source:HGNC Symbol;Acc:HGNC:7553]	protein_coding	1276.84	-3.13748	0.650188	-4.8255	1.39654e-06	0.00173019
ENSG00000257056	LINC02282	long intergenic non-protein coding RNA 2282 [Source:HGNC Symbol;Acc:HGNC:53199]	lincRNA	32.1285	7.31365	1.55744	4.69595	2.65377e-06	0.00319108
ENSG00000233320				7.98796	2.44238	0.528309	4.62301	3.78215e-06	0.00441799
ENSG00000176165	FOXG1	forkhead box G1 [Source:HGNC Symbol;Acc:HGNC:3811]	protein_coding	382.684	6.25325	1.36454	4.58268	4.59064e-06	0.00521014
ENSG00000267600				2.7006	3.12332	0.68249	4.57636	4.73136e-06	0.00521014
ENSG00000221870				176.522	3.47254	0.759607	4.57149	4.84261e-06	0.00521014
ENSG00000269337				59.5897	-1.1661	0.261272	-4.46317	8.07545e-06	0.00843412
ENSG00000238245	MYO5BP2	myosin VB pseudogene 2 [Source:HGNC Symbol;Acc:HGNC:38496]	processed_pseudogene	8.87339	-4.66632	1.0466	-4.45855	8.25176e-06	0.00843412
ENSG00000173110	HSPA6	heat shock protein family A (Hsp70) member 6 [Source:HGNC Symbol;Acc:HGNC:5239]	protein_coding	1423.08	-5.46093	1.22806	-4.44678	8.71681e-06	0.00861702
ENSG00000144407	PTH2R	parathyroid hormone 2 receptor [Source:HGNC Symbol;Acc:HGNC:9609]	protein_coding	44.6482	3.52403	0.793083	4.44346	8.85224e-06	0.00861702
ENSG00000249265				2.01483	-4.77696	1.08844	-4.3888	1.1398e-05	0.0108006
ENSG00000228463		ribosomal protein L23a (RPL23A) pseudogene	transcribed_processed_pseudogene	41.8786	-1.80995	0.413014	-4.38231	1.17429e-05	0.0108006
ENSG00000184344	GDF3	growth differentiation factor 3 [Source:HGNC Symbol;Acc:HGNC:4218]	protein_coding	22.3932	4.49419	1.02616	4.37963	1.1888e-05	0.0108006
ENSG00000233705	SLC26A4-AS1	SLC26A4 antisense RNA 1 [Source:HGNC Symbol;Acc:HGNC:22385]	antisense	11.2999	4.00278	0.916321	4.36832	1.25206e-05	0.0111281
ENSG00000253193				1.66379	-5.62731	1.29565	-4.34322	1.4041e-05	0.0122138
ENSG00000256128	LINC00944	long intergenic non-protein coding RNA 944 [Source:HGNC Symbol;Acc:HGNC:48640]	lincRNA	4.8495	7.43942	1.73172	4.29598	1.73926e-05	0.0148141
ENSG00000225427	LINC00331	long intergenic non-protein coding RNA 331 [Source:HGNC Symbol;Acc:HGNC:42048]	lincRNA	0.578983	-7.07886	1.65249	-4.28376	1.83763e-05	0.0151878
ENSG00000255373				12.3664	-2.95568	0.696065	-4.24626	2.17364e-05	0.0171971
ENSG00000227582	ADGRF5P1	adhesion G protein-coupled receptor F5 pseudogene 1 [Source:HGNC Symbol;Acc:HGNC:32922]	transcribed_processed_pseudogene	14.2883	-5.07558	1.1957	-4.24486	2.18729e-05	0.0171971
ENSG00000254811		zinc finger protein family pseudogene	transcribed_unprocessed_pseudogene	8.99848	-3.29188	0.780312	-4.21867	2.45748e-05	0.0189569
ENSG00000199851			snoRNA	2.31799	-2.92376	0.693911	-4.21346	2.51489e-05	0.0190405
ENSG00000186732	MPPED1	metallophosphoesterase domain containing 1 [Source:HGNC Symbol;Acc:HGNC:1306]	protein_coding	63.1955	3.76792	0.895945	4.20553	2.60477e-05	0.0193624
ENSG00000124749	COL21A1	collagen type XXI alpha 1 chain [Source:HGNC Symbol;Acc:HGNC:17025]	protein_coding	137.867	-2.39259	0.577157	-4.14547	3.39119e-05	0.0247581
ENSG00000168004	HRASLS5	HRAS like suppressor family member 5 [Source:HGNC Symbol;Acc:HGNC:24978]	protein_coding	17.4604	-2.80221	0.677607	-4.13545	3.54262e-05	0.0249943
ENSG00000185985	SLITRK2	SLIT and NTRK like family member 2 [Source:HGNC Symbol;Acc:HGNC:13449]	protein_coding	2035.87	3.23771	0.783584	4.13192	3.59743e-05	0.0249943
ENSG00000268266		novel transcript	lincRNA	24.4277	-1.41718	0.343033	-4.13131	3.60694e-05	0.0249943
ENSG00000165553	NGB	neuroglobin [Source:HGNC Symbol;Acc:HGNC:14077]	protein_coding	19.0986	-1.9837	0.481354	-4.12109	3.77091e-05	0.0253589
ENSG00000129538	RNASE1	ribonuclease A family member 1, pancreatic [Source:HGNC Symbol;Acc:HGNC:10044]	protein_coding	59.9722	7.66626	1.86117	4.11905	3.80433e-05	0.0253589
ENSG00000170044	ZPLD1	zona pellucida like domain containing 1 [Source:HGNC Symbol;Acc:HGNC:27022]	protein_coding	47.1529	-2.87951	0.699493	-4.11656	3.84565e-05	0.0253589
ENSG00000233421	LINC01783	long intergenic non-protein coding RNA 1783 [Source:HGNC Symbol;Acc:HGNC:52573]	lincRNA	29.6747	-3.16753	0.771227	-4.10712	4.00616e-05	0.0259981
ENSG00000242828		novel transcript	lincRNA	20.6537	2.40775	0.587941	4.09523	4.21751e-05	0.026942
ENSG00000136535	TBR1	T-box, brain 1 [Source:HGNC Symbol;Acc:HGNC:11590]	protein_coding	95.6663	3.16473	0.774985	4.0836	4.43439e-05	0.0278916
ENSG00000234571		novel transcript	lincRNA	3.56911	-3.50754	0.860859	-4.07446	4.61211e-05	0.0285699
ENSG00000213232	PPP1R2P10	protein phosphatase 1 regulatory inhibitor subunit 2 pseudogene 10 [Source:HGNC Symbol;Acc:HGNC:42008]	processed_pseudogene	41.6287	6.87196	1.68971	4.06695	4.76331e-05	0.0290661
ENSG00000008196	TFAP2B	transcription factor AP-2 beta [Source:HGNC Symbol;Acc:HGNC:11743]	protein_coding	592.535	-3.3685	0.830369	-4.05663	4.97851e-05	0.0299325
ENSG00000248605		novel transcript	lincRNA	12.6438	-4.57725	1.13162	-4.04488	5.23496e-05	0.0305751
ENSG00000177283	FZD8	frizzled class receptor 8 [Source:HGNC Symbol;Acc:HGNC:4046]	protein_coding	98.556	2.35586	0.587663	4.00886	6.10123e-05	0.0351328
ENSG00000214942		novel transcript	lincRNA	4.70615	-2.78919	0.696555	-4.00427	6.22094e-05	0.0353246
ENSG00000245832	MIR4300HG	MIR4300 host gene [Source:HGNC Symbol;Acc:HGNC:52003]	lincRNA	20.0227	1.01556	0.254028	3.99782	6.39285e-05	0.0358035
ENSG00000064989	CALCRL	calcitonin receptor like receptor [Source:HGNC Symbol;Acc:HGNC:16709]	protein_coding	822.993	-1.48218	0.372619	-3.97773	6.95772e-05	0.0384405
ENSG00000112164	GLP1R	glucagon like peptide 1 receptor [Source:HGNC Symbol;Acc:HGNC:4324]	protein_coding	8.2273	1.60817	0.405581	3.9651	7.33644e-05	0.0397102
ENSG00000128610	FEZF1	FEZ family zinc finger 1 [Source:HGNC Symbol;Acc:HGNC:22788]	protein_coding	60.3835	-3.20187	0.807813	-3.96363	7.38181e-05	0.0397102
ENSG00000111799	COL12A1	collagen type XII alpha 1 chain [Source:HGNC Symbol;Acc:HGNC:2188]	protein_coding	2806.38	-1.69837	0.42972	-3.95228	7.741e-05	0.0411017
ENSG00000128713	HOXD11	homeobox D11 [Source:HGNC Symbol;Acc:HGNC:5134]	protein_coding	3.81396	-4.88505	1.23816	-3.9454	7.96677e-05	0.0417581
ENSG00000237945	LINC00649	long intergenic non-protein coding RNA 649 [Source:HGNC Symbol;Acc:HGNC:44305]	antisense	246.572	-1.92286	0.489551	-3.9278	8.57271e-05	0.0443654
ENSG00000003137	CYP26B1	cytochrome P450 family 26 subfamily B member 1 [Source:HGNC Symbol;Acc:HGNC:20581]	protein_coding	614.806	-1.38983	0.356446	-3.89912	9.65409e-05	0.0493372
