# Supplementary material for: Sex-specific transcriptional and proteomic signatures in schizophrenia
Source: Nat Commun. 2019 Sep 2;10:3933. doi: 10.1038/s41467-019-11797-3 (PMC6718673; doi:10.1038/s41467-019-11797-3)
Supplement: Supplementary file 22 — Supplementary Data 18 [file 41467_2019_11797_MOESM22_ESM.xlsx]

## Sheet: DEGs_16_Hoffman_FBN
	GeneSymbol	GeneDescription	GeneBiotype	baseMean	log2FoldChange	lfcSE	stat	pvalue	padj
ENSG00000168746	LINC01620	long intergenic non-protein coding RNA 1620 [Source:HGNC Symbol;Acc:HGNC:16195]	lincRNA	1.12213	-30	1.29175	-23.2244	2.58418e-119	1.02889e-114
ENSG00000241859	ANOS2P	anosmin 2, pseudogene [Source:HGNC Symbol;Acc:HGNC:6214]	transcribed_unprocessed_pseudogene	125.294	-6.80303	0.391617	-17.3717	1.35251e-67	2.69252e-63
ENSG00000231971		novel transcript	lincRNA	2.264	-26.5203	1.59444	-16.633	4.01815e-62	5.33275e-58
ENSG00000067646	ZFY	zinc finger protein Y-linked [Source:HGNC Symbol;Acc:HGNC:12870]	protein_coding	648.965	-6.88457	0.454915	-15.1337	9.70351e-52	9.65863e-48
ENSG00000154620	TMSB4Y	thymosin beta 4 Y-linked [Source:HGNC Symbol;Acc:HGNC:11882]	protein_coding	81.3678	-6.92537	0.509186	-13.6009	3.95765e-42	3.15148e-38
ENSG00000262962	KARSP3	lysyl-tRNA synthetase pseudogene 3 [Source:HGNC Symbol;Acc:HGNC:39209]	unprocessed_pseudogene	0.744811	-24.439	1.90314	-12.8414	9.6139e-38	6.37963e-34
ENSG00000222086				1.30618	-24.0643	1.87881	-12.8083	1.4742e-37	8.38505e-34
ENSG00000229807	XIST	X inactive specific transcript [Source:HGNC Symbol;Acc:HGNC:12810]	lincRNA	9093.04	9.39297	0.740488	12.6848	7.17639e-37	3.5716e-33
ENSG00000165246	NLGN4Y	neuroligin 4 Y-linked [Source:HGNC Symbol;Acc:HGNC:15529]	protein_coding	998.717	-5.33229	0.437934	-12.176	4.17205e-34	1.84567e-30
ENSG00000198692	EIF1AY	eukaryotic translation initiation factor 1A Y-linked [Source:HGNC Symbol;Acc:HGNC:3252]	protein_coding	332.875	-6.73162	0.558487	-12.0533	1.8633e-33	7.41873e-30
ENSG00000265028			miRNA	0.840085	-30	2.51192	-11.9431	7.05757e-33	2.55452e-29
ENSG00000229236	TTTY10	testis-specific transcript, Y-linked 10 [Source:HGNC Symbol;Acc:HGNC:18491]	lincRNA	56.5779	-8.39643	0.712019	-11.7924	4.27046e-32	1.4169e-28
ENSG00000012817	KDM5D	lysine demethylase 5D [Source:HGNC Symbol;Acc:HGNC:11115]	protein_coding	1225.06	-6.76921	0.576002	-11.7521	6.89239e-32	2.11093e-28
ENSG00000099725	PRKY	protein kinase Y-linked (pseudogene) [Source:HGNC Symbol;Acc:HGNC:9444]	protein_coding	326.042	-6.09811	0.52677	-11.5764	5.42688e-31	1.54337e-27
ENSG00000229308		novel transcript	lincRNA	3.36421	-18.9151	1.64248	-11.5162	1.09324e-30	2.90183e-27
ENSG00000183878	UTY	ubiquitously transcribed tetratricopeptide repeat containing, Y-linked [Source:HGNC Symbol;Acc:HGNC:12638]	protein_coding	947.736	-6.46629	0.569972	-11.3449	7.85849e-30	1.95554e-26
ENSG00000131002	TXLNGY	taxilin gamma pseudogene, Y-linked [Source:HGNC Symbol;Acc:HGNC:18473]	transcribed_unprocessed_pseudogene	1256.18	-6.55246	0.58443	-11.2117	3.57208e-29	8.36603e-26
ENSG00000215414	PSMA6P1	proteasome subunit alpha 6 pseudogene 1 [Source:HGNC Symbol;Acc:HGNC:17460]	processed_pseudogene	25.6497	-3.90947	0.350868	-11.1423	7.80826e-29	1.72714e-25
ENSG00000114374	USP9Y	ubiquitin specific peptidase 9 Y-linked [Source:HGNC Symbol;Acc:HGNC:12633]	protein_coding	2613.67	-6.59725	0.594343	-11.1001	1.25348e-28	2.62671e-25
ENSG00000233864				937.364	-6.60874	0.597332	-11.0638	1.88059e-28	3.74379e-25
ENSG00000243236	GSTA9P	glutathione S-transferase alpha 9, pseudogene [Source:HGNC Symbol;Acc:HGNC:49902]	transcribed_unprocessed_pseudogene	0.515239	-26.3626	2.43563	-10.8237	2.65741e-27	5.03832e-24
ENSG00000067048	DDX3Y	DEAD-box helicase 3 Y-linked [Source:HGNC Symbol;Acc:HGNC:2699]	protein_coding	2421.31	-6.35852	0.600825	-10.583	3.57417e-26	6.46844e-23
ENSG00000260197		novel transcript	lincRNA	39.02	-6.95837	0.66375	-10.4834	1.0296e-25	1.78232e-22
ENSG00000262090		protein phosphatase 2, regulatory subunit B'', beta (PPP2R3B) pseudogene	processed_pseudogene	0.951735	-29.2166	2.83213	-10.3161	5.95903e-25	9.88578e-22
ENSG00000228750	LINC01672	long intergenic non-protein coding RNA 1672 [Source:HGNC Symbol;Acc:HGNC:52460]	lincRNA	0.837432	-16.1255	1.6097	-10.0177	1.274e-23	2.02897e-20
ENSG00000182965	NPM1P14	nucleophosmin 1 pseudogene 14 [Source:HGNC Symbol;Acc:HGNC:7916]	processed_pseudogene	0.740842	-17.1768	1.73815	-9.88222	4.97182e-23	7.61357e-20
ENSG00000249388		novel transcript	lincRNA	1.50323	-18.7983	1.91088	-9.83752	7.75996e-23	1.14431e-19
ENSG00000176728	TTTY14	testis-specific transcript, Y-linked 14 [Source:HGNC Symbol;Acc:HGNC:18495]	lincRNA	193.341	-6.77353	0.692238	-9.78498	1.30618e-22	1.85734e-19
ENSG00000267793		ADAM metallopeptidase domain (ADAM) pseudogene	transcribed_processed_pseudogene	14.3438	-6.75143	0.7175	-9.40966	4.97755e-21	6.83384e-18
ENSG00000226555	AGKP1	acylglycerol kinase pseudogene 1 [Source:HGNC Symbol;Acc:HGNC:37661]	processed_pseudogene	28.9991	-5.62082	0.601052	-9.35163	8.63057e-21	1.14542e-17
ENSG00000226114	NDUFB4P5	NADH:ubiquinone oxidoreductase subunit B4 pseudogene 5 [Source:HGNC Symbol;Acc:HGNC:45253]	processed_pseudogene	2.79158	-26.8727	2.92964	-9.1727	4.6132e-20	5.92498e-17
ENSG00000236427		novel transcript	lincRNA	0.577752	29.8936	3.26424	9.15791	5.29103e-20	6.5832e-17
ENSG00000205456	TP53TG3D	TP53 target 3D [Source:HGNC Symbol;Acc:HGNC:44657]	protein_coding	0.520438	-30	3.28138	-9.14249	6.10309e-20	7.36347e-17
ENSG00000261466		novel transcript	lincRNA	2.15066	-29.8411	3.27517	-9.11131	8.13922e-20	9.53127e-17
ENSG00000228411	CDY4P	chromodomain Y-linked 4 pseudogene [Source:HGNC Symbol;Acc:HGNC:23872]	processed_pseudogene	24.0249	-5.97846	0.666652	-8.96789	3.02238e-19	3.43818e-16
ENSG00000250765		novel transcript	lincRNA	2.55857	-26.1907	2.94576	-8.89099	6.05662e-19	6.69846e-16
ENSG00000268223	ARL14EPL	ADP ribosylation factor like GTPase 14 effector protein like [Source:HGNC Symbol;Acc:HGNC:44201]	protein_coding	0.726211	-25.0413	2.82091	-8.87705	6.86555e-19	7.38789e-16
ENSG00000129824	RPS4Y1	ribosomal protein S4 Y-linked 1 [Source:HGNC Symbol;Acc:HGNC:10425]	protein_coding	1402.06	-6.11309	0.695635	-8.78779	1.52537e-18	1.59822e-15
ENSG00000242908	AADACL2-AS1	AADACL2 antisense RNA 1 [Source:HGNC Symbol;Acc:HGNC:50301]	antisense	0.794334	-20.1841	2.30335	-8.76292	1.90258e-18	1.94233e-15
ENSG00000243669	RPL34P23	ribosomal protein L34 pseudogene 23 [Source:HGNC Symbol;Acc:HGNC:35820]	processed_pseudogene	1.96448	-24.6112	2.83028	-8.69569	3.44736e-18	3.43142e-15
ENSG00000225294	OSTCP2	oligosaccharyltransferase complex subunit pseudogene 2 [Source:HGNC Symbol;Acc:HGNC:42864]	processed_pseudogene	0.877994	-17.4028	2.05987	-8.44848	2.95114e-17	2.86585e-14
ENSG00000233070	ZFY-AS1	ZFY antisense RNA 1 [Source:HGNC Symbol;Acc:HGNC:38798]	antisense	7.40274	-6.13176	0.743652	-8.24547	1.64509e-16	1.5595e-13
ENSG00000252310				0.492532	-25.6808	3.27128	-7.85038	4.14772e-15	3.8405e-12
ENSG00000223915	DPPA2P1	developmental pluripotency associated 2 pseudogene 1 [Source:HGNC Symbol;Acc:HGNC:38448]	processed_pseudogene	8.22692	-5.68933	0.741535	-7.67237	1.68843e-14	1.52783e-11
ENSG00000240280	TCAM1P	testicular cell adhesion molecule 1, pseudogene [Source:HGNC Symbol;Acc:HGNC:30707]	transcribed_unitary_pseudogene	1.19138	-24.6598	3.26129	-7.56137	3.98849e-14	3.52893e-11
ENSG00000264464		novel transcript	lincRNA	1.03479	-17.6183	2.37735	-7.41091	1.2544e-13	1.08573e-10
ENSG00000225428	NDUFB4P7	NADH:ubiquinone oxidoreductase subunit B4 pseudogene 7 [Source:HGNC Symbol;Acc:HGNC:45255]	processed_pseudogene	1.51166	-23.8732	3.24927	-7.34724	2.02337e-13	1.71405e-10
ENSG00000228787	NLGN4Y-AS1	NLGN4Y antisense RNA 1 [Source:HGNC Symbol;Acc:HGNC:38793]	antisense	10.5145	-5.61766	0.770975	-7.28644	3.18254e-13	2.63985e-10
ENSG00000227822				6.78702	-5.42901	0.749881	-7.23983	4.49264e-13	3.6505e-10
ENSG00000269291				6.96539	-5.51945	0.762667	-7.23704	4.586e-13	3.65183e-10
ENSG00000214125		small nuclear ribonucleoprotein polypeptide N (SNRPN) pseudogene	processed_pseudogene	0.818445	-16.9824	2.38315	-7.12605	1.03289e-12	8.0636e-10
ENSG00000264037	MIR4472-2	microRNA 4472-2 [Source:HGNC Symbol;Acc:HGNC:41752]	miRNA	0.94327	-20.3485	2.86481	-7.10291	1.2216e-12	9.35345e-10
ENSG00000183888	SRARP	steroid receptor associated and regulated protein [Source:HGNC Symbol;Acc:HGNC:28339]	protein_coding	2.92552	-22.7694	3.25714	-6.99062	2.73669e-12	2.05587e-09
ENSG00000229163	NAP1L1P2	nucleosome assembly protein 1 like 1 pseudogene 2 [Source:HGNC Symbol;Acc:HGNC:38005]	processed_pseudogene	5.73741	-5.07844	0.733855	-6.92022	4.50949e-12	3.32491e-09
ENSG00000267496	FAM215A	family with sequence similarity 215 member A [Source:HGNC Symbol;Acc:HGNC:17505]	lincRNA	0.519651	-16.4485	2.3807	-6.9091	4.87736e-12	3.53076e-09
ENSG00000224064		ribosomal protein L32 (RPL32) pseudogene	processed_pseudogene	0.801137	-16.8795	2.44951	-6.891	5.5403e-12	3.93906e-09
ENSG00000182983	ZNF662	zinc finger protein 662 [Source:HGNC Symbol;Acc:HGNC:31930]	protein_coding	46.7671	6.16677	0.900314	6.84958	7.40692e-12	5.1738e-09
ENSG00000231649	SPATA31B1P	SPATA31 subfamily B member 1, pseudogene [Source:HGNC Symbol;Acc:HGNC:31411]	unprocessed_pseudogene	0.562635	-16.6775	2.43758	-6.84183	7.81873e-12	5.36729e-09
ENSG00000259720		novel transcript, antisense to TRPM1	antisense	0.596434	-22.1885	3.26789	-6.78986	1.12241e-11	7.57434e-09
ENSG00000226831	MED15P3	mediator complex subunit 15 pseudogene 3 [Source:HGNC Symbol;Acc:HGNC:48652]	processed_pseudogene	3.3058	-21.9588	3.25771	-6.74057	1.57769e-11	1.04693e-08
ENSG00000231131	LNCAROD	lncRNA activating regulator of DKK1 [Source:HGNC Symbol;Acc:HGNC:50913]	lincRNA	3.10855	-21.5492	3.25669	-6.61691	3.66779e-11	2.35537e-08
ENSG00000227289	HSFY3P	heat shock transcription factor Y-linked 3, pseudogene [Source:HGNC Symbol;Acc:HGNC:37119]	transcribed_unprocessed_pseudogene	9.05019	-5.66361	0.856841	-6.60988	3.84632e-11	2.43081e-08
ENSG00000221412				2.01978	-21.3064	3.25923	-6.53727	6.26528e-11	3.89769e-08
ENSG00000148942	SLC5A12	solute carrier family 5 member 12 [Source:HGNC Symbol;Acc:HGNC:28750]	protein_coding	118.648	3.59161	0.551904	6.50768	7.63213e-11	4.67498e-08
ENSG00000259989		novel transcript	lincRNA	1.66424	-21.0606	3.25999	-6.46032	1.04481e-10	6.30287e-08
ENSG00000213184		SUMO-1 activating enzyme subunit 1 (SAE1) pseudogene	processed_pseudogene	1.44487	-20.885	3.26061	-6.40523	1.50144e-10	8.92234e-08
ENSG00000215559	ANKRD20A11P	ankyrin repeat domain 20 family member A11, pseudogene [Source:HGNC Symbol;Acc:HGNC:42024]	transcribed_unprocessed_pseudogene	51.5208	4.13604	0.655714	6.30768	2.8324e-10	1.65841e-07
ENSG00000226652	PSMD10P2	proteasome 26S subunit, non-ATPase, 10 pseudogene 2 [Source:HGNC Symbol;Acc:HGNC:30151]	transcribed_processed_pseudogene	0.703487	-20.5828	3.26438	-6.30528	2.87676e-10	1.65945e-07
ENSG00000217896	ZNF839P1	zinc finger protein 839 pseudogene 1 [Source:HGNC Symbol;Acc:HGNC:38455]	processed_pseudogene	8.77998	-5.25394	0.833549	-6.3031	2.91753e-10	1.65945e-07
ENSG00000184895	SRY	sex determining region Y [Source:HGNC Symbol;Acc:HGNC:11311]	protein_coding	11.3503	-4.69454	0.746542	-6.28838	3.20805e-10	1.79899e-07
ENSG00000263490	RN7SL155P	RNA, 7SL, cytoplasmic 155, pseudogene [Source:HGNC Symbol;Acc:HGNC:46171]	misc_RNA	1.06662	-20.4867	3.26224	-6.27994	3.3871e-10	1.87302e-07
ENSG00000261127		protein phosphatase 2, regulatory subunit B'', beta (PPP2R3B) pseudogene	transcribed_processed_pseudogene	2.55559	-20.228	3.27504	-6.17643	6.55693e-10	3.57622e-07
ENSG00000267339	LINC00906	long intergenic non-protein coding RNA 906 [Source:HGNC Symbol;Acc:HGNC:27121]	lincRNA	0.723785	-17.0885	2.77939	-6.14829	7.83238e-10	4.17171e-07
ENSG00000255394	C8orf49	chromosome 8 open reading frame 49 (putative) [Source:HGNC Symbol;Acc:HGNC:32200]	lincRNA	0.982091	-17.7345	2.88471	-6.14776	7.85829e-10	4.17171e-07
ENSG00000239748	RN7SL795P	RNA, 7SL, cytoplasmic 795, pseudogene [Source:HGNC Symbol;Acc:HGNC:46811]	misc_RNA	0.850031	-17.4977	2.85392	-6.13111	8.72694e-10	4.57188e-07
ENSG00000225784				47.0654	2.39801	0.394506	6.07851	1.21304e-09	6.27238e-07
ENSG00000220734		cytidylate kinase (CMPK) pseudogene	processed_pseudogene	0.567346	-19.6906	3.2643	-6.03212	1.6182e-09	8.15554e-07
ENSG00000256783		novel transcript	lincRNA	0.567346	-19.6906	3.2643	-6.03212	1.6182e-09	8.15554e-07
ENSG00000223717	DNAJA1P1	DnaJ heat shock protein family (Hsp40) member A1 pseudogene 1 [Source:HGNC Symbol;Acc:HGNC:39337]	processed_pseudogene	0.68083	-19.6374	3.26349	-6.0173	1.77346e-09	8.82629e-07
ENSG00000221167				1.85165	-19.5002	3.25743	-5.98638	2.1456e-09	1.05466e-06
ENSG00000251037				4.34649	-4.43282	0.744607	-5.95323	2.62896e-09	1.27649e-06
ENSG00000084628	NKAIN1	sodium/potassium transporting ATPase interacting 1 [Source:HGNC Symbol;Acc:HGNC:25743]	protein_coding	639.456	1.26837	0.213448	5.94232	2.81019e-09	1.34805e-06
ENSG00000251996			misc_RNA	2.80476	-4.68893	0.789791	-5.93693	2.90408e-09	1.3765e-06
ENSG00000251511		novel transcript	lincRNA	2.63461	-19.2434	3.24517	-5.92987	3.03183e-09	1.42015e-06
ENSG00000249041		novel transcript	antisense	0.809444	-17.3241	2.9269	-5.91892	3.24067e-09	1.50032e-06
ENSG00000207702	MIR211	microRNA 211 [Source:HGNC Symbol;Acc:HGNC:31588]	miRNA	0.688434	-19.041	3.27197	-5.81942	5.90529e-09	2.70252e-06
ENSG00000261711	FRG2DP	FSHD region gene 2 family member D, pseudogene [Source:HGNC Symbol;Acc:HGNC:27093]	transcribed_unprocessed_pseudogene	0.774488	-18.8691	3.27151	-5.7677	8.03613e-09	3.63589e-06
ENSG00000140379	BCL2A1	BCL2 related protein A1 [Source:HGNC Symbol;Acc:HGNC:991]	protein_coding	3.23886	-18.7498	3.26026	-5.75102	8.87083e-09	3.96845e-06
ENSG00000134184	GSTM1	glutathione S-transferase mu 1 [Source:HGNC Symbol;Acc:HGNC:4632]	protein_coding	48.165	7.80144	1.37325	5.681	1.33912e-08	5.92411e-06
ENSG00000262539		dead end homolog 1 (zebrafish) (DND1) pseudogene	processed_pseudogene	22.3412	4.48575	0.795264	5.64058	1.69473e-08	7.41493e-06
ENSG00000232800	SLC7A15P	solute carrier family 7 member 15, pseudogene [Source:HGNC Symbol;Acc:HGNC:32724]	unitary_pseudogene	0.487145	-17.4299	3.09837	-5.6255	1.8497e-08	8.00498e-06
ENSG00000169249	ZRSR2	zinc finger CCCH-type, RNA binding motif and serine/arginine rich 2 [Source:HGNC Symbol;Acc:HGNC:23019]	protein_coding	252.17	1.05914	0.188797	5.6099	2.02438e-08	8.66337e-06
ENSG00000236557				6.72437	2.96751	0.529308	5.60639	2.06588e-08	8.66337e-06
ENSG00000263503	MAPK8IP1P2	mitogen-activated protein kinase 8 interacting protein 1 pseudogene 2 [Source:HGNC Symbol;Acc:HGNC:52402]	processed_pseudogene	20.314	3.91881	0.699768	5.60015	2.14167e-08	8.77765e-06
ENSG00000077279	DCX	doublecortin [Source:HGNC Symbol;Acc:HGNC:2714]	protein_coding	13527.1	1.94678	0.347723	5.59863	2.16052e-08	8.77765e-06
ENSG00000269546	CLIC4P2	chloride intracellular channel 4 pseudogene 2 [Source:HGNC Symbol;Acc:HGNC:49798]	processed_pseudogene	1.40001	-18.1429	3.25971	-5.56578	2.60976e-08	1.04957e-05
ENSG00000168243	GNG4	G protein subunit gamma 4 [Source:HGNC Symbol;Acc:HGNC:4407]	protein_coding	2683.18	1.17038	0.211439	5.53532	3.10664e-08	1.23667e-05
ENSG00000228764	ZNF885P	zinc finger protein 885, pseudogene [Source:HGNC Symbol;Acc:HGNC:38456]	processed_pseudogene	2.71361	-4.59149	0.829746	-5.53361	3.1371e-08	1.23667e-05
ENSG00000099715	PCDH11Y	protocadherin 11 Y-linked [Source:HGNC Symbol;Acc:HGNC:15813]	protein_coding	111.045	-4.40039	0.799148	-5.50635	3.66356e-08	1.43005e-05
ENSG00000256915		novel transcript	lincRNA	0.518847	-15.6621	2.85781	-5.48045	4.2425e-08	1.63995e-05
ENSG00000240159		ribosomal protein L6 (RPL6) pseudogene	processed_pseudogene	0.525574	-16.4993	3.01169	-5.47844	4.29104e-08	1.64277e-05
ENSG00000228314	CYP4F29P	cytochrome P450 family 4 subfamily F member 29, pseudogene [Source:HGNC Symbol;Acc:HGNC:2647]	transcribed_unprocessed_pseudogene	11.8589	9.47131	1.73397	5.4622	4.70275e-08	1.78324e-05
ENSG00000248740	LINC02428	long intergenic non-protein coding RNA 2428 [Source:HGNC Symbol;Acc:HGNC:53359]	lincRNA	38.8665	2.38011	0.438641	5.42609	5.76021e-08	2.16361e-05
ENSG00000227207	RPL31P12	ribosomal protein L31 pseudogene 12 [Source:HGNC Symbol;Acc:HGNC:35546]	processed_pseudogene	3.86646	-4.32951	0.807856	-5.35926	8.35657e-08	3.1095e-05
ENSG00000264989				1.1002	-17.4522	3.26592	-5.34374	9.10492e-08	3.35659e-05
ENSG00000225840		RNA, 18S ribosomal pseudogene	processed_pseudogene	1.14739	-17.4471	3.27232	-5.33174	9.72745e-08	3.5532e-05
ENSG00000244393				19.7837	1.72308	0.324057	5.31722	1.05366e-07	3.81378e-05
ENSG00000183632	TP53TG3	TP53 target 3 [Source:HGNC Symbol;Acc:HGNC:30759]	protein_coding	0.704144	-15.4516	2.93969	-5.25619	1.47074e-07	5.27545e-05
ENSG00000269084				2.09801	-4.14455	0.795432	-5.21044	1.88389e-07	6.69705e-05
ENSG00000155265	GOLGA7B	golgin A7 family member B [Source:HGNC Symbol;Acc:HGNC:31668]	protein_coding	219.202	1.20071	0.233755	5.1366	2.79755e-07	9.70428e-05
ENSG00000224674	EIF3EP2	eukaryotic translation initiation factor 3 subunit E pseudogene 2 [Source:HGNC Symbol;Acc:HGNC:37919]	processed_pseudogene	0.490385	-16.7765	3.26631	-5.13624	2.80294e-07	9.70428e-05
ENSG00000251577		novel transcript, antisense to TACR3	antisense	17.5136	2.08969	0.410653	5.08868	3.60558e-07	0.000123755
ENSG00000227043	LINC01682	long intergenic non-protein coding RNA 1682 [Source:HGNC Symbol;Acc:HGNC:52470]	lincRNA	0.499276	-16.5564	3.2647	-5.07134	3.95027e-07	0.000134427
ENSG00000267301	RPL23AP77	ribosomal protein L23a pseudogene 77 [Source:HGNC Symbol;Acc:HGNC:36354]	processed_pseudogene	0.544639	-16.4232	3.26552	-5.02927	4.9235e-07	0.000166126
ENSG00000185985	SLITRK2	SLIT and NTRK like family member 2 [Source:HGNC Symbol;Acc:HGNC:13449]	protein_coding	1080.95	4.76018	0.959746	4.95984	7.05524e-07	0.000234087
ENSG00000268266		novel transcript	lincRNA	28.2964	-1.64406	0.333952	-4.92304	8.52083e-07	0.000278079
ENSG00000215580	BCORP1	BCL6 corepressor pseudogene 1 [Source:HGNC Symbol;Acc:HGNC:23953]	transcribed_unprocessed_pseudogene	4.80913	-4.77303	0.984466	-4.84835	1.24495e-06	0.00039974
ENSG00000252633	RN7SKP282	RNA, 7SK small nuclear pseudogene 282 [Source:HGNC Symbol;Acc:HGNC:46006]	misc_RNA	2.91657	-4.27403	0.885918	-4.82441	1.40418e-06	0.000447261
ENSG00000235310	GXYLT1P6	glucoside xylosyltransferase 1 pseudogene 6 [Source:HGNC Symbol;Acc:HGNC:50425]	processed_pseudogene	9.93578	-2.34629	0.48991	-4.78923	1.67421e-06	0.000529036
ENSG00000167654	ATCAY	ATCAY, caytaxin [Source:HGNC Symbol;Acc:HGNC:779]	protein_coding	2210.83	1.04625	0.218738	4.78311	1.72604e-06	0.00054112
ENSG00000254377	MIR124-2HG	MIR124-2 host gene [Source:HGNC Symbol;Acc:HGNC:48723]	lincRNA	1693.99	1.438	0.311546	4.61569	3.91793e-06	0.00119994
ENSG00000104833	TUBB4A	tubulin beta 4A class IVa [Source:HGNC Symbol;Acc:HGNC:20774]	protein_coding	1016.33	1.73325	0.379738	4.56433	5.01088e-06	0.00152296
ENSG00000171291	ZNF439	zinc finger protein 439 [Source:HGNC Symbol;Acc:HGNC:20873]	protein_coding	261.946	2.97761	0.654055	4.55254	5.3001e-06	0.00159866
ENSG00000244722	RPSAP29	ribosomal protein SA pseudogene 29 [Source:HGNC Symbol;Acc:HGNC:36680]	processed_pseudogene	13.3261	-3.30865	0.727205	-4.54981	5.36941e-06	0.00160739
ENSG00000145423	SFRP2	secreted frizzled related protein 2 [Source:HGNC Symbol;Acc:HGNC:10777]	protein_coding	642.317	1.92263	0.423107	4.54407	5.51772e-06	0.00163946
ENSG00000105143	SLC1A6	solute carrier family 1 member 6 [Source:HGNC Symbol;Acc:HGNC:10944]	protein_coding	75.8132	1.35046	0.298183	4.52898	5.92693e-06	0.00174801
ENSG00000174194				74.7553	2.02375	0.447709	4.52025	6.1768e-06	0.00179706
ENSG00000139767	SRRM4	serine/arginine repetitive matrix 4 [Source:HGNC Symbol;Acc:HGNC:29389]	protein_coding	705.876	1.3026	0.288186	4.52001	6.18354e-06	0.00179706
ENSG00000227773	ASH1L-IT1	ASH1L intronic transcript 1 [Source:HGNC Symbol;Acc:HGNC:41449]	sense_intronic	12.3566	-1.15733	0.256606	-4.51015	6.47823e-06	0.00186906
ENSG00000267302	RNFT1-DT	RNFT1 divergent transcript [Source:HGNC Symbol;Acc:HGNC:51346]	lincRNA	12.3025	-2.37032	0.526238	-4.50426	6.66039e-06	0.0019078
ENSG00000225393		novel transcript	antisense	25.8584	-3.84378	0.868762	-4.42443	9.66978e-06	0.00275002
ENSG00000180574	EIF2S3B	eukaryotic translation initiation factor 2 subunit gamma B [Source:HGNC Symbol;Acc:HGNC:43863]	protein_coding	15.6088	1.78098	0.40324	4.41667	1.00234e-05	0.00283036
ENSG00000164600	NEUROD6	neuronal differentiation 6 [Source:HGNC Symbol;Acc:HGNC:13804]	protein_coding	133.104	2.72224	0.618541	4.40107	1.07721e-05	0.00299923
ENSG00000258943		novel transcript	lincRNA	10.512	-2.51145	0.578752	-4.33943	1.42853e-05	0.00394978
ENSG00000225619	MYT1L-AS1	MYT1L antisense RNA 1 [Source:HGNC Symbol;Acc:HGNC:49274]	antisense	71.5502	1.11966	0.258407	4.33295	1.47127e-05	0.00401645
ENSG00000260528	FAM157C	family with sequence similarity 157 member C [Source:HGNC Symbol;Acc:HGNC:34081]	lincRNA	45.1904	1.03207	0.238205	4.33271	1.47282e-05	0.00401645
ENSG00000261575		C17orf58 pseudogene	transcribed_unprocessed_pseudogene	11.2815	1.72535	0.398937	4.32486	1.52629e-05	0.00413397
ENSG00000140600	SH3GL3	SH3 domain containing GRB2 like 3, endophilin A3 [Source:HGNC Symbol;Acc:HGNC:10832]	protein_coding	104.212	1.91801	0.446567	4.29501	1.74688e-05	0.00466792
ENSG00000164619	BMPER	BMP binding endothelial regulator [Source:HGNC Symbol;Acc:HGNC:24154]	protein_coding	32.528	-2.12989	0.497162	-4.28409	1.83486e-05	0.00487034
ENSG00000224533	TMLHE-AS1	TMLHE antisense RNA 1 [Source:HGNC Symbol;Acc:HGNC:44261]	antisense	41.3382	-1.78571	0.41754	-4.27673	1.89656e-05	0.00500078
ENSG00000181847	TIGIT	T cell immunoreceptor with Ig and ITIM domains [Source:HGNC Symbol;Acc:HGNC:26838]	protein_coding	59.6149	-1.38339	0.324735	-4.26005	2.04384e-05	0.00535364
ENSG00000101349	PAK5	p21 (RAC1) activated kinase 5 [Source:HGNC Symbol;Acc:HGNC:15916]	protein_coding	569	1.37538	0.323799	4.24762	2.16049e-05	0.00562221
ENSG00000197901	SLC22A6	solute carrier family 22 member 6 [Source:HGNC Symbol;Acc:HGNC:10970]	protein_coding	54.6261	-2.62567	0.62032	-4.23277	2.30833e-05	0.00596793
ENSG00000214401	KANSL1-AS1	KANSL1 antisense RNA 1 [Source:HGNC Symbol;Acc:HGNC:43740]	antisense	39.9866	1.13229	0.267909	4.22642	2.37439e-05	0.00609913
ENSG00000258405	ZNF578	zinc finger protein 578 [Source:HGNC Symbol;Acc:HGNC:26449]	protein_coding	171.393	2.36545	0.560729	4.21852	2.45912e-05	0.00626392
ENSG00000170091	NSG2	neuronal vesicle trafficking associated 2 [Source:HGNC Symbol;Acc:HGNC:24955]	protein_coding	3137.93	1.42099	0.336925	4.21752	2.47001e-05	0.00626392
ENSG00000151572	ANO4	anoctamin 4 [Source:HGNC Symbol;Acc:HGNC:23837]	protein_coding	58.424	-1.96794	0.46768	-4.20787	2.57786e-05	0.00649604
ENSG00000225653	RNF19BPY	ring finger protein 19B pseudogene Y-linked [Source:HGNC Symbol;Acc:HGNC:38398]	processed_pseudogene	3.631	-4.08915	0.975641	-4.19125	2.77423e-05	0.00693256
ENSG00000223152	RNU4-88P	RNA, U4 small nuclear 88, pseudogene [Source:HGNC Symbol;Acc:HGNC:47024]	snRNA	27.662	-1.4502	0.34644	-4.18599	2.8392e-05	0.00702129
ENSG00000240729		ribosomal protein L21 (RPL21) pseudogene	processed_pseudogene	5.84981	-2.28137	0.546819	-4.17208	3.01831e-05	0.00741816
ENSG00000167613	LAIR1	leukocyte associated immunoglobulin like receptor 1 [Source:HGNC Symbol;Acc:HGNC:6477]	protein_coding	33.741	5.55145	1.3317	4.16869	3.06354e-05	0.00748313
ENSG00000239776				323.091	-4.36125	1.04775	-4.1625	3.14789e-05	0.00764227
ENSG00000221870				89.6811	4.26957	1.02634	4.16001	3.18236e-05	0.00767913
ENSG00000253517	XRCC6P4	X-ray repair cross complementing 6 pseudogene 4 [Source:HGNC Symbol;Acc:HGNC:45186]	processed_pseudogene	16.9265	-1.69559	0.409076	-4.14493	3.39918e-05	0.00815292
ENSG00000170011	MYRIP	myosin VIIA and Rab interacting protein [Source:HGNC Symbol;Acc:HGNC:19156]	protein_coding	81.8854	-1.15516	0.279211	-4.13723	3.51524e-05	0.00833092
ENSG00000179796	LRRC3B	leucine rich repeat containing 3B [Source:HGNC Symbol;Acc:HGNC:28105]	protein_coding	81.0106	-2.11005	0.515826	-4.09062	4.30215e-05	0.00990115
ENSG00000233320				6.12447	2.57022	0.629434	4.08339	4.43843e-05	0.0101561
ENSG00000186487	MYT1L	myelin transcription factor 1 like [Source:HGNC Symbol;Acc:HGNC:7623]	protein_coding	1915.13	1.22146	0.29959	4.0771	4.56002e-05	0.0103747
ENSG00000188011	RTP5	receptor transporter protein 5 (putative) [Source:HGNC Symbol;Acc:HGNC:26585]	protein_coding	148.265	1.66513	0.408924	4.07199	4.66134e-05	0.0104854
ENSG00000213232	PPP1R2P10	protein phosphatase 1 regulatory inhibitor subunit 2 pseudogene 10 [Source:HGNC Symbol;Acc:HGNC:42008]	processed_pseudogene	18.2283	9.27165	2.28139	4.06404	4.82306e-05	0.0107882
ENSG00000107165	TYRP1	tyrosinase related protein 1 [Source:HGNC Symbol;Acc:HGNC:12450]	protein_coding	733.783	-3.48541	0.861167	-4.0473	5.18108e-05	0.0115243
ENSG00000187054	TMPRSS11A	transmembrane serine protease 11A [Source:HGNC Symbol;Acc:HGNC:27954]	protein_coding	21.6297	-1.67069	0.41336	-4.04172	5.30602e-05	0.0117143
ENSG00000080166	DCT	dopachrome tautomerase [Source:HGNC Symbol;Acc:HGNC:2709]	protein_coding	476.712	-2.93618	0.72662	-4.04087	5.32534e-05	0.0117143
ENSG00000120215	MLANA	melan-A [Source:HGNC Symbol;Acc:HGNC:7124]	protein_coding	108.754	-1.81573	0.449907	-4.0358	5.44177e-05	0.0118772
ENSG00000247081	BAALC-AS1	BAALC antisense RNA 1 [Source:HGNC Symbol;Acc:HGNC:50461]	antisense	277.854	-1.23047	0.304946	-4.03505	5.45905e-05	0.0118772
ENSG00000205359	SLCO6A1	solute carrier organic anion transporter family member 6A1 [Source:HGNC Symbol;Acc:HGNC:23613]	protein_coding	23.948	3.33887	0.828394	4.03053	5.5651e-05	0.0120421
ENSG00000250682	LINC00491	long intergenic non-protein coding RNA 491 [Source:HGNC Symbol;Acc:HGNC:43428]	lincRNA	39.3333	3.40147	0.846662	4.01751	5.88165e-05	0.0125902
ENSG00000148798	INA	internexin neuronal intermediate filament protein alpha [Source:HGNC Symbol;Acc:HGNC:6057]	protein_coding	5889.97	1.19242	0.298199	3.99874	6.36811e-05	0.0135368
ENSG00000268126				9.30922	-1.36353	0.341065	-3.99786	6.39185e-05	0.0135368
ENSG00000198797	BRINP2	BMP/retinoic acid inducible neural specific 2 [Source:HGNC Symbol;Acc:HGNC:13746]	protein_coding	30.5251	-2.13227	0.53605	-3.97774	6.95721e-05	0.0144248
ENSG00000232063		novel transcript	lincRNA	19.753	-1.7832	0.448429	-3.97655	6.9923e-05	0.0144248
ENSG00000104112	SCG3	secretogranin III [Source:HGNC Symbol;Acc:HGNC:13707]	protein_coding	1269.4	1.08359	0.272861	3.97123	7.15019e-05	0.0146271
ENSG00000121905	HPCA	hippocalcin [Source:HGNC Symbol;Acc:HGNC:5144]	protein_coding	133.673	1.47118	0.370502	3.97078	7.16382e-05	0.0146271
ENSG00000141622	RNF165	ring finger protein 165 [Source:HGNC Symbol;Acc:HGNC:31696]	protein_coding	1018.63	1.14833	0.289678	3.96416	7.36536e-05	0.0148859
ENSG00000215833	QRSL1P1	QRSL1 pseudogene 1 [Source:HGNC Symbol;Acc:HGNC:43667]	processed_pseudogene	4.8045	4.13608	1.04465	3.9593	7.5169e-05	0.0151154
ENSG00000240873	RPS29P22	ribosomal protein S29 pseudogene 22 [Source:HGNC Symbol;Acc:HGNC:35799]	processed_pseudogene	6.64938	-1.76052	0.445176	-3.95466	7.66436e-05	0.0153345
ENSG00000186642	PDE2A	phosphodiesterase 2A [Source:HGNC Symbol;Acc:HGNC:8777]	protein_coding	97.3158	1.29196	0.328121	3.93747	8.23458e-05	0.016393
ENSG00000248605		novel transcript	lincRNA	15.2461	-4.2429	1.0799	-3.92897	8.5309e-05	0.0168534
ENSG00000228697		novel transcript	lincRNA	6.1253	3.49916	0.890728	3.92842	8.5505e-05	0.0168534
ENSG00000239883	PARGP1	poly(ADP-ribose) glycohydrolase pseudogene 1 [Source:HGNC Symbol;Acc:HGNC:45008]	transcribed_unprocessed_pseudogene	25.6595	-1.38308	0.352189	-3.9271	8.59752e-05	0.0168626
ENSG00000241850				44.9805	-6.71388	1.71148	-3.92285	8.7508e-05	0.0170791
ENSG00000236255		novel transcript	lincRNA	153.693	1.41586	0.363763	3.89225	9.93195e-05	0.0191034
ENSG00000234993	CUBNP2	cubilin pseudogene 2 [Source:HGNC Symbol;Acc:HGNC:44984]	unprocessed_pseudogene	89.3621	-6.17527	1.58858	-3.88729	0.000101371	0.0194042
ENSG00000153802	TMPRSS11D	transmembrane serine protease 11D [Source:HGNC Symbol;Acc:HGNC:24059]	protein_coding	50.3853	-1.25833	0.323849	-3.88555	0.000102099	0.0194501
ENSG00000135127	BICDL1	BICD family like cargo adaptor 1 [Source:HGNC Symbol;Acc:HGNC:28095]	protein_coding	316.249	1.17434	0.302489	3.88227	0.000103486	0.0195274
ENSG00000123500	COL10A1	collagen type X alpha 1 chain [Source:HGNC Symbol;Acc:HGNC:2185]	protein_coding	52.0718	-1.00345	0.25884	-3.87671	0.00010588	0.0197916
ENSG00000204257	HLA-DMA	major histocompatibility complex, class II, DM alpha [Source:HGNC Symbol;Acc:HGNC:4934]	protein_coding	130.871	-1.76399	0.45563	-3.87154	0.000108149	0.0200622
ENSG00000167754	KLK5	kallikrein related peptidase 5 [Source:HGNC Symbol;Acc:HGNC:6366]	protein_coding	6.20128	4.07102	1.05164	3.87112	0.000108336	0.0200622
ENSG00000015592	STMN4	stathmin 4 [Source:HGNC Symbol;Acc:HGNC:16078]	protein_coding	1986.89	1.28224	0.332437	3.85709	0.000114743	0.0211135
ENSG00000224216		novel transcript	antisense	34.254	1.836	0.476147	3.85595	0.000115281	0.0211135
ENSG00000259485	LINC02253	long intergenic non-protein coding RNA 2253 [Source:HGNC Symbol;Acc:HGNC:53151]	lincRNA	27.6604	2.71485	0.704191	3.85527	0.000115603	0.0211135
ENSG00000116852	KIF21B	kinesin family member 21B [Source:HGNC Symbol;Acc:HGNC:29442]	protein_coding	4297.66	1.05375	0.273723	3.84972	0.000118254	0.0214991
ENSG00000173110	HSPA6	heat shock protein family A (Hsp70) member 6 [Source:HGNC Symbol;Acc:HGNC:5239]	protein_coding	1641.87	-5.20162	1.35249	-3.84596	0.000120082	0.0217185
ENSG00000252766	RNU6-255P	RNA, U6 small nuclear 255, pseudogene [Source:HGNC Symbol;Acc:HGNC:47218]	snRNA	2.88368	-3.82512	0.995273	-3.84328	0.0001214	0.0217185
ENSG00000229518	UBE2V1P3	ubiquitin conjugating enzyme E2 V1 pseudogene 3 [Source:HGNC Symbol;Acc:HGNC:23983]	processed_pseudogene	2.90821	-4.57384	1.19024	-3.84279	0.000121643	0.0217185
ENSG00000143184	XCL1	X-C motif chemokine ligand 1 [Source:HGNC Symbol;Acc:HGNC:10645]	protein_coding	6.39672	4.5604	1.18841	3.83739	0.000124347	0.0219066
ENSG00000124194	GDAP1L1	ganglioside induced differentiation associated protein 1 like 1 [Source:HGNC Symbol;Acc:HGNC:4213]	protein_coding	507.5	1.00674	0.262473	3.83559	0.000125261	0.0219703
ENSG00000229970		novel transcript, antisense to ICA1	antisense	57.5922	1.9912	0.520282	3.82715	0.000129638	0.0225394
ENSG00000236494		novel transcript	lincRNA	10.8802	-1.48195	0.389017	-3.80948	0.000139259	0.0238992
ENSG00000084453	SLCO1A2	solute carrier organic anion transporter family member 1A2 [Source:HGNC Symbol;Acc:HGNC:10956]	protein_coding	363.832	1.95525	0.515323	3.79422	0.000148111	0.0253092
ENSG00000227466		novel transcript	antisense	148.64	-1.25611	0.332422	-3.77865	0.000157678	0.0268288
ENSG00000168546	GFRA2	GDNF family receptor alpha 2 [Source:HGNC Symbol;Acc:HGNC:4244]	protein_coding	41.4536	-2.21326	0.586723	-3.77224	0.000161787	0.0274108
ENSG00000255737	AGAP2-AS1	AGAP2 antisense RNA 1 [Source:HGNC Symbol;Acc:HGNC:48633]	antisense	5.63582	1.49751	0.39761	3.76628	0.0001657	0.0277562
ENSG00000260361		novel transcript	sense_intronic	112.165	-3.34508	0.888243	-3.76595	0.000165917	0.0277562
ENSG00000236180		novel pseudogene	processed_pseudogene	8.4143	-1.17447	0.312027	-3.76401	0.00016721	0.0278556
ENSG00000100433	KCNK10	potassium two pore domain channel subfamily K member 10 [Source:HGNC Symbol;Acc:HGNC:6273]	protein_coding	721.22	1.04627	0.278672	3.75448	0.000173699	0.0285778
ENSG00000137033	IL33	interleukin 33 [Source:HGNC Symbol;Acc:HGNC:16028]	protein_coding	69.3913	-3.05098	0.814748	-3.7447	0.00018061	0.0294712
ENSG00000095370	SH2D3C	SH2 domain containing 3C [Source:HGNC Symbol;Acc:HGNC:16884]	protein_coding	334.328	1.40096	0.374572	3.74016	0.000183902	0.0298367
ENSG00000121316	PLBD1	phospholipase B domain containing 1 [Source:HGNC Symbol;Acc:HGNC:26215]	protein_coding	39.3068	-1.18386	0.316578	-3.73955	0.000184348	0.0298367
ENSG00000250348		novel transcript	antisense	11.8923	-2.0836	0.559097	-3.72672	0.000193987	0.0312697
ENSG00000184523	PTGER4P2	prostaglandin E receptor 4 pseudogene 2 [Source:HGNC Symbol;Acc:HGNC:9598]	transcribed_processed_pseudogene	3.70043	2.1265	0.57221	3.71629	0.000202166	0.0323263
ENSG00000175097	RAG2	recombination activating 2 [Source:HGNC Symbol;Acc:HGNC:9832]	protein_coding	16.3038	1.40468	0.378991	3.70637	0.000210251	0.0334846
ENSG00000213777		vomeronasal 1 receptor (VN1R) pseudogene	transcribed_processed_pseudogene	20.1073	1.42898	0.386339	3.69877	0.000216647	0.0342294
ENSG00000229403		novel transcript	lincRNA	6.34297	-2.40504	0.652137	-3.68794	0.000226073	0.0355775
ENSG00000172061	LRRC15	leucine rich repeat containing 15 [Source:HGNC Symbol;Acc:HGNC:20818]	protein_coding	49.5958	-1.8279	0.496342	-3.68273	0.000230748	0.0356267
ENSG00000260359				100.081	-2.03239	0.551871	-3.68272	0.000230759	0.0356267
ENSG00000226958				590.016	-3.65076	0.991352	-3.68261	0.00023086	0.0356267
ENSG00000154646	TMPRSS15	transmembrane serine protease 15 [Source:HGNC Symbol;Acc:HGNC:9490]	protein_coding	33.2135	-2.26631	0.615646	-3.68119	0.000232147	0.035687
ENSG00000173862		novel transcript	lincRNA	7.33505	-1.67603	0.456291	-3.67316	0.00023957	0.0364063
ENSG00000113263	ITK	IL2 inducible T cell kinase [Source:HGNC Symbol;Acc:HGNC:6171]	protein_coding	121.875	-2.78136	0.758714	-3.66589	0.000246482	0.0373143
ENSG00000230863		histidine acid phosphatase domain containing 1 (HISPPD1) pseudogene	transcribed_processed_pseudogene	4.83556	3.1322	0.854829	3.66412	0.000248191	0.037415
ENSG00000226261		family with sequence similarity 64, member A (FAM64A) pseudogene	processed_pseudogene	5.85814	-1.6324	0.447119	-3.65094	0.000261284	0.0389274
ENSG00000219547	RPL17P25	ribosomal protein L17 pseudogene 25 [Source:HGNC Symbol;Acc:HGNC:36844]	processed_pseudogene	99.9917	-1.10118	0.301624	-3.65083	0.000261391	0.0389274
ENSG00000235832	CNN2P3	calponin 2 pseudogene 3 [Source:HGNC Symbol;Acc:HGNC:39528]	processed_pseudogene	4.65063	-2.70162	0.740127	-3.65021	0.000262025	0.0389274
ENSG00000161610	HCRT	hypocretin neuropeptide precursor [Source:HGNC Symbol;Acc:HGNC:4847]	protein_coding	16.3772	2.01136	0.551245	3.64876	0.000263511	0.0390026
ENSG00000251619	LINC02508	long intergenic non-protein coding RNA 2508 [Source:HGNC Symbol;Acc:HGNC:53497]	lincRNA	2.16432	3.85384	1.05715	3.64551	0.000266859	0.0393518
ENSG00000132622	HSPA12B	heat shock protein family A (Hsp70) member 12B [Source:HGNC Symbol;Acc:HGNC:16193]	protein_coding	96.7782	1.22483	0.337094	3.63351	0.000279592	0.0409938
ENSG00000214814	FER1L6	fer-1 like family member 6 [Source:HGNC Symbol;Acc:HGNC:28065]	protein_coding	51.4023	-1.76821	0.486785	-3.63243	0.000280766	0.0409938
ENSG00000267057	LINC01905	long intergenic non-protein coding RNA 1905 [Source:HGNC Symbol;Acc:HGNC:52724]	lincRNA	12.3724	2.38666	0.657248	3.63128	0.000282015	0.0409938
ENSG00000183473				27.6716	1.71672	0.472838	3.63068	0.00028268	0.0409938
ENSG00000117226	GBP3	guanylate binding protein 3 [Source:HGNC Symbol;Acc:HGNC:4184]	protein_coding	114.223	-1.44855	0.399021	-3.63025	0.000283142	0.0409938
ENSG00000227615		ribosomal protein S12 (RPS12) pseudogene	processed_pseudogene	40.6993	2.01144	0.554356	3.62843	0.000285152	0.0410967
ENSG00000095596	CYP26A1	cytochrome P450 family 26 subfamily A member 1 [Source:HGNC Symbol;Acc:HGNC:2603]	protein_coding	42.9701	4.75039	1.31737	3.60596	0.000311003	0.0440661
ENSG00000198963	RORB	RAR related orphan receptor B [Source:HGNC Symbol;Acc:HGNC:10259]	protein_coding	57.7272	-1.7218	0.478267	-3.60007	0.000318128	0.0449158
ENSG00000235389		novel transcript	sense_intronic	19.0702	-1.13686	0.316289	-3.59437	0.000325175	0.0454275
ENSG00000200665	RNU6-1188P	RNA, U6 small nuclear 1188, pseudogene [Source:HGNC Symbol;Acc:HGNC:48151]	snRNA	13.6941	-1.09036	0.304447	-3.58143	0.000341716	0.046835
ENSG00000101327	PDYN	prodynorphin [Source:HGNC Symbol;Acc:HGNC:8820]	protein_coding	4.21062	3.83981	1.07228	3.58098	0.000342307	0.046835
ENSG00000269349		novel transcript, antisense to ZNF578	antisense	31.614	2.20664	0.616382	3.57999	0.000343612	0.0468525
ENSG00000233756	DSCAM-IT1	DSCAM intronic transcript 1 [Source:HGNC Symbol;Acc:HGNC:41327]	sense_intronic	7.31199	-2.7652	0.774013	-3.57255	0.000353528	0.0478294
ENSG00000250761		novel transcript	antisense	32.159	-1.03742	0.290439	-3.57191	0.000354381	0.0478294
ENSG00000077498	TYR	tyrosinase [Source:HGNC Symbol;Acc:HGNC:12442]	protein_coding	41.4783	-2.63659	0.738657	-3.56944	0.000357744	0.0478877
ENSG00000266045				338.381	-2.04861	0.574015	-3.56892	0.000358458	0.0478877
ENSG00000019505	SYT13	synaptotagmin 13 [Source:HGNC Symbol;Acc:HGNC:14962]	protein_coding	2258.67	1.45955	0.40906	3.56807	0.000359624	0.0478877
ENSG00000078328	RBFOX1	RNA binding fox-1 homolog 1 [Source:HGNC Symbol;Acc:HGNC:18222]	protein_coding	52.5002	-2.73063	0.766723	-3.56143	0.000368843	0.048789
