# Supplementary material for: Sex-specific transcriptional and proteomic signatures in schizophrenia
Source: Nat Commun. 2019 Sep 2;10:3933. doi: 10.1038/s41467-019-11797-3 (PMC6718673; doi:10.1038/s41467-019-11797-3)
Supplement: Supplementary file 23 — Supplementary Data 19 [file 41467_2019_11797_MOESM23_ESM.xlsx]

## Sheet: DEGs_16_Hoffman_NPC
	GeneSymbol	GeneDescription	GeneBiotype	baseMean	log2FoldChange	lfcSE	stat	pvalue	padj
ENSG00000229807	XIST	X inactive specific transcript [Source:HGNC Symbol;Acc:HGNC:12810]	lincRNA	12819.9	11.2496	0.67247	16.7288	8.08146e-63	2.97422e-58
ENSG00000250765		novel transcript	lincRNA	2.91286	-22.3454	1.41102	-15.8363	1.74804e-56	3.21665e-52
ENSG00000233864				762.529	-7.7414	0.525231	-14.739	3.61871e-49	4.43931e-45
ENSG00000154620	TMSB4Y	thymosin beta 4 Y-linked [Source:HGNC Symbol;Acc:HGNC:11882]	protein_coding	84.6939	-6.34162	0.463227	-13.6901	1.16334e-42	1.07036e-38
ENSG00000241859	ANOS2P	anosmin 2, pseudogene [Source:HGNC Symbol;Acc:HGNC:6214]	transcribed_unprocessed_pseudogene	101.009	-7.45746	0.567972	-13.13	2.21736e-39	1.63211e-35
ENSG00000114374	USP9Y	ubiquitin specific peptidase 9 Y-linked [Source:HGNC Symbol;Acc:HGNC:12633]	protein_coding	2423.84	-7.64306	0.602514	-12.6853	7.13402e-37	4.37589e-33
ENSG00000012817	KDM5D	lysine demethylase 5D [Source:HGNC Symbol;Acc:HGNC:11115]	protein_coding	1387.24	-7.75506	0.61554	-12.5988	2.14396e-36	1.1272e-32
ENSG00000165246	NLGN4Y	neuroligin 4 Y-linked [Source:HGNC Symbol;Acc:HGNC:15529]	protein_coding	1141.18	-5.14202	0.43611	-11.7906	4.36185e-32	2.00661e-28
ENSG00000176728	TTTY14	testis-specific transcript, Y-linked 14 [Source:HGNC Symbol;Acc:HGNC:18495]	lincRNA	69.9419	-6.8536	0.589089	-11.6342	2.7607e-31	1.12891e-27
ENSG00000067048	DDX3Y	DEAD-box helicase 3 Y-linked [Source:HGNC Symbol;Acc:HGNC:2699]	protein_coding	2378.38	-7.81527	0.674228	-11.5914	4.55455e-31	1.67621e-27
ENSG00000198692	EIF1AY	eukaryotic translation initiation factor 1A Y-linked [Source:HGNC Symbol;Acc:HGNC:3252]	protein_coding	457.588	-7.53017	0.65377	-11.5181	1.06992e-30	3.57966e-27
ENSG00000131002	TXLNGY	taxilin gamma pseudogene, Y-linked [Source:HGNC Symbol;Acc:HGNC:18473]	transcribed_unprocessed_pseudogene	1850.74	-7.85706	0.687295	-11.4319	2.89866e-30	8.88994e-27
ENSG00000260197		novel transcript	lincRNA	44.7565	-6.51688	0.580797	-11.2206	3.23149e-29	9.14834e-26
ENSG00000183878	UTY	ubiquitously transcribed tetratricopeptide repeat containing, Y-linked [Source:HGNC Symbol;Acc:HGNC:12638]	protein_coding	1338.79	-8.07383	0.725596	-11.1272	9.25196e-29	2.43214e-25
ENSG00000228411	CDY4P	chromodomain Y-linked 4 pseudogene [Source:HGNC Symbol;Acc:HGNC:23872]	processed_pseudogene	23.4567	-7.67126	0.71249	-10.7668	4.93675e-27	1.21125e-23
ENSG00000099725	PRKY	protein kinase Y-linked (pseudogene) [Source:HGNC Symbol;Acc:HGNC:9444]	protein_coding	597.509	-7.63983	0.731306	-10.4468	1.51502e-25	3.48484e-22
ENSG00000229236	TTTY10	testis-specific transcript, Y-linked 10 [Source:HGNC Symbol;Acc:HGNC:18491]	lincRNA	30.188	-6.32428	0.639614	-9.88765	4.70952e-23	1.01956e-19
ENSG00000111049	MYF5	myogenic factor 5 [Source:HGNC Symbol;Acc:HGNC:7565]	protein_coding	0.741945	29.9922	3.14656	9.53174	1.54666e-21	3.16232e-18
ENSG00000237882	PPIAP13	peptidylprolyl isomerase A pseudogene 13 [Source:HGNC Symbol;Acc:HGNC:9266]	processed_pseudogene	0.933051	-30	3.16778	-9.47035	2.78905e-21	5.4024e-18
ENSG00000159182	PRAC1	PRAC1 small nuclear protein [Source:HGNC Symbol;Acc:HGNC:30591]	protein_coding	0.719029	-30	3.17142	-9.45949	3.09457e-21	5.69448e-18
ENSG00000226703	NPM1P4	nucleophosmin 1 pseudogene 4 [Source:HGNC Symbol;Acc:HGNC:7924]	processed_pseudogene	0.927763	-29.9242	3.16571	-9.45258	3.30595e-21	5.79375e-18
ENSG00000067646	ZFY	zinc finger protein Y-linked [Source:HGNC Symbol;Acc:HGNC:12870]	protein_coding	574.947	-8.22606	0.878486	-9.36391	7.68409e-21	1.28544e-17
ENSG00000262090		protein phosphatase 2, regulatory subunit B'', beta (PPP2R3B) pseudogene	processed_pseudogene	1.50404	-29.3586	3.16265	-9.28289	1.64936e-20	2.63919e-17
ENSG00000226555	AGKP1	acylglycerol kinase pseudogene 1 [Source:HGNC Symbol;Acc:HGNC:37661]	processed_pseudogene	28.7138	-6.35747	0.685369	-9.27598	1.7599e-20	2.69873e-17
ENSG00000215414	PSMA6P1	proteasome subunit alpha 6 pseudogene 1 [Source:HGNC Symbol;Acc:HGNC:17460]	processed_pseudogene	23.5675	-2.76805	0.300655	-9.20672	3.36244e-20	4.94992e-17
ENSG00000267793		ADAM metallopeptidase domain (ADAM) pseudogene	transcribed_processed_pseudogene	20.9187	-5.62196	0.628066	-8.95121	3.51592e-19	4.97679e-16
ENSG00000184895	SRY	sex determining region Y [Source:HGNC Symbol;Acc:HGNC:11311]	protein_coding	20.7201	-6.51457	0.742417	-8.77481	1.712e-18	2.33358e-15
ENSG00000229163	NAP1L1P2	nucleosome assembly protein 1 like 1 pseudogene 2 [Source:HGNC Symbol;Acc:HGNC:38005]	processed_pseudogene	8.14386	-6.18656	0.717711	-8.61985	6.70446e-18	8.81229e-15
ENSG00000129824	RPS4Y1	ribosomal protein S4 Y-linked 1 [Source:HGNC Symbol;Acc:HGNC:10425]	protein_coding	2058.29	-7.80701	0.967759	-8.0671	7.19865e-16	9.13558e-13
ENSG00000223915	DPPA2P1	developmental pluripotency associated 2 pseudogene 1 [Source:HGNC Symbol;Acc:HGNC:38448]	processed_pseudogene	7.34771	-5.8784	0.733584	-8.01326	1.11707e-15	1.37039e-12
ENSG00000229271		novel transcript	lincRNA	1.6307	-25.2459	3.17355	-7.95508	1.79021e-15	2.12533e-12
ENSG00000228787	NLGN4Y-AS1	NLGN4Y antisense RNA 1 [Source:HGNC Symbol;Acc:HGNC:38793]	antisense	6.73	-5.91388	0.772478	-7.65573	1.92225e-14	2.08072e-11
ENSG00000263503	MAPK8IP1P2	mitogen-activated protein kinase 8 interacting protein 1 pseudogene 2 [Source:HGNC Symbol;Acc:HGNC:52402]	processed_pseudogene	19.6483	4.95078	0.659559	7.5062	6.08705e-14	6.40062e-11
ENSG00000262539		dead end homolog 1 (zebrafish) (DND1) pseudogene	processed_pseudogene	32.8796	6.2465	0.865825	7.21451	5.41299e-13	5.53373e-10
ENSG00000269291				7.0146	-5.19123	0.723043	-7.17969	6.98691e-13	6.94971e-10
ENSG00000228695	CES1P1	carboxylesterase 1 pseudogene 1 [Source:HGNC Symbol;Acc:HGNC:18546]	transcribed_unprocessed_pseudogene	0.532466	21.6162	3.15549	6.85033	7.36803e-12	7.13594e-09
ENSG00000215559	ANKRD20A11P	ankyrin repeat domain 20 family member A11, pseudogene [Source:HGNC Symbol;Acc:HGNC:42024]	transcribed_unprocessed_pseudogene	148.624	4.62933	0.679523	6.81262	9.58342e-12	9.04355e-09
ENSG00000225784				51.2669	2.4824	0.365612	6.78972	1.1235e-11	1.0337e-08
ENSG00000214401	KANSL1-AS1	KANSL1 antisense RNA 1 [Source:HGNC Symbol;Acc:HGNC:43740]	antisense	48.3042	1.78936	0.264867	6.75567	1.42172e-11	1.27619e-08
ENSG00000182983	ZNF662	zinc finger protein 662 [Source:HGNC Symbol;Acc:HGNC:31930]	protein_coding	31.8917	6.00693	0.890462	6.74586	1.5212e-11	1.33297e-08
ENSG00000233070	ZFY-AS1	ZFY antisense RNA 1 [Source:HGNC Symbol;Acc:HGNC:38798]	antisense	5.52509	-5.0998	0.756925	-6.73753	1.611e-11	1.37883e-08
ENSG00000229970		novel transcript, antisense to ICA1	antisense	56.9576	2.95029	0.450403	6.55033	5.74119e-11	4.80211e-08
ENSG00000227289	HSFY3P	heat shock transcription factor Y-linked 3, pseudogene [Source:HGNC Symbol;Acc:HGNC:37119]	transcribed_unprocessed_pseudogene	4.91282	-5.56117	0.853662	-6.51448	7.29397e-11	5.96533e-08
ENSG00000227822				4.10822	-5.17592	0.795516	-6.50637	7.69869e-11	6.15946e-08
ENSG00000211679	IGLC3	immunoglobulin lambda constant 3 (Kern-Oz+ marker) [Source:HGNC Symbol;Acc:HGNC:5857]	IG_C_gene	0.780661	-20.6039	3.18429	-6.47049	9.76855e-11	7.64919e-08
ENSG00000252633	RN7SKP282	RNA, 7SK small nuclear pseudogene 282 [Source:HGNC Symbol;Acc:HGNC:46006]	misc_RNA	3.82336	-4.95465	0.770402	-6.43125	1.2656e-10	9.70371e-08
ENSG00000211896	IGHG1	immunoglobulin heavy constant gamma 1 (G1m marker) [Source:HGNC Symbol;Acc:HGNC:5525]	IG_C_gene	2.53872	-20.4338	3.18196	-6.42175	1.34717e-10	1.01184e-07
ENSG00000234969		novel alanyl-tRNA synthetase protein pseudogene	processed_pseudogene	128.313	1.30575	0.203645	6.41187	1.43748e-10	1.05807e-07
ENSG00000181617	FDCSP	follicular dendritic cell secreted protein [Source:HGNC Symbol;Acc:HGNC:19215]	protein_coding	1.09293	-20.294	3.18376	-6.37422	1.83891e-10	1.32701e-07
ENSG00000145649	GZMA	granzyme A [Source:HGNC Symbol;Acc:HGNC:4708]	protein_coding	5.82155	-18.8129	2.98622	-6.29989	2.97857e-10	2.10808e-07
ENSG00000244393				20.1888	1.9051	0.304731	6.25172	4.05945e-10	2.81886e-07
ENSG00000251037				7.91532	-4.57584	0.737397	-6.2054	5.45568e-10	3.71825e-07
ENSG00000217896	ZNF839P1	zinc finger protein 839 pseudogene 1 [Source:HGNC Symbol;Acc:HGNC:38455]	processed_pseudogene	3.5027	-4.64608	0.760919	-6.10588	1.02237e-09	6.84115e-07
ENSG00000261466		novel transcript	lincRNA	1.99216	-18.5834	3.15968	-5.88142	4.06757e-09	2.62629e-06
ENSG00000148942	SLC5A12	solute carrier family 5 member 12 [Source:HGNC Symbol;Acc:HGNC:28750]	protein_coding	102.059	3.72757	0.638163	5.8411	5.18564e-09	3.29047e-06
ENSG00000215580	BCORP1	BCL6 corepressor pseudogene 1 [Source:HGNC Symbol;Acc:HGNC:23953]	transcribed_unprocessed_pseudogene	3.64943	-4.88703	0.845095	-5.78282	7.34571e-09	4.50573e-06
ENSG00000261127		protein phosphatase 2, regulatory subunit B'', beta (PPP2R3B) pseudogene	transcribed_processed_pseudogene	1.42061	-17.9274	3.16521	-5.66389	1.47977e-08	8.92787e-06
ENSG00000251996			misc_RNA	4.47101	-4.28483	0.765559	-5.59699	2.18104e-08	1.27411e-05
ENSG00000092377	TBL1Y	transducin beta like 1 Y-linked [Source:HGNC Symbol;Acc:HGNC:18502]	protein_coding	7.05023	-5.67818	1.06596	-5.32683	9.99417e-08	5.74712e-05
ENSG00000267302	RNFT1-DT	RNFT1 divergent transcript [Source:HGNC Symbol;Acc:HGNC:51346]	lincRNA	19.8423	-2.8517	0.537524	-5.30525	1.12519e-07	6.37083e-05
ENSG00000262500	MAPK8IP1P1	mitogen-activated protein kinase 8 interacting protein 1 pseudogene 1 [Source:HGNC Symbol;Acc:HGNC:6885]	processed_pseudogene	2.13544	3.74325	0.706288	5.29989	1.15875e-07	6.46142e-05
ENSG00000250874		novel transcript	lincRNA	6.09978	6.1402	1.16377	5.27614	1.31936e-07	7.24723e-05
ENSG00000269084				2.40346	-4.36012	0.836642	-5.21145	1.87369e-07	9.99382e-05
ENSG00000232679	LINC01705	long intergenic non-protein coding RNA 1705 [Source:HGNC Symbol;Acc:HGNC:52493]	lincRNA	0.707787	-16.5781	3.18313	-5.20811	1.9077e-07	0.000100299
ENSG00000234882	EIF3EP1	eukaryotic translation initiation factor 3 subunit E pseudogene 1 [Source:HGNC Symbol;Acc:HGNC:6102]	processed_pseudogene	76.3725	1.49866	0.288156	5.20088	1.98351e-07	0.000102816
ENSG00000226986		pseudogene similar to px19-like protein (PX19)	processed_pseudogene	4.41191	-6.41709	1.29498	-4.95535	7.22015e-07	0.000364004
ENSG00000147804	SLC39A4	solute carrier family 39 member 4 [Source:HGNC Symbol;Acc:HGNC:17129]	protein_coding	39.0403	1.49412	0.307903	4.85255	1.21881e-06	0.00059808
ENSG00000252766	RNU6-255P	RNA, U6 small nuclear 255, pseudogene [Source:HGNC Symbol;Acc:HGNC:47218]	snRNA	1.55184	-3.90027	0.830725	-4.69501	2.66588e-06	0.00127419
ENSG00000221994	ZNF630	zinc finger protein 630 [Source:HGNC Symbol;Acc:HGNC:28855]	protein_coding	19.4082	2.69554	0.574477	4.69216	2.70341e-06	0.00127556
ENSG00000156509	FBXO43	F-box protein 43 [Source:HGNC Symbol;Acc:HGNC:28521]	protein_coding	52.4566	1.61645	0.347434	4.65253	3.2788e-06	0.00151658
ENSG00000225653	RNF19BPY	ring finger protein 19B pseudogene Y-linked [Source:HGNC Symbol;Acc:HGNC:38398]	processed_pseudogene	2.59099	-3.94639	0.848427	-4.65141	3.29665e-06	0.00151658
ENSG00000228314	CYP4F29P	cytochrome P450 family 4 subfamily F member 29, pseudogene [Source:HGNC Symbol;Acc:HGNC:2647]	transcribed_unprocessed_pseudogene	45.7678	7.82917	1.69235	4.62622	3.72407e-06	0.00167143
ENSG00000174194				86.1003	2.0288	0.444486	4.56439	5.00958e-06	0.00219485
ENSG00000012223	LTF	lactotransferrin [Source:HGNC Symbol;Acc:HGNC:6720]	protein_coding	2.02972	-14.4236	3.18306	-4.53136	5.8605e-06	0.00253746
ENSG00000236138	DUX4L26	double homeobox 4 like 26 (pseudogene) [Source:HGNC Symbol;Acc:HGNC:50807]	processed_pseudogene	6.54737	2.46817	0.552566	4.46675	7.94175e-06	0.00328405
ENSG00000109610	SOD3	superoxide dismutase 3 [Source:HGNC Symbol;Acc:HGNC:11181]	protein_coding	6.1924	2.28762	0.513849	4.45194	8.50994e-06	0.00346676
ENSG00000197978	GOLGA6L9	golgin A6 family-like 9 [Source:HGNC Symbol;Acc:HGNC:37229]	protein_coding	3.6472	5.80124	1.30881	4.43243	9.31754e-06	0.00372732
ENSG00000265417		ATPase family, AAA domain containing (ATD1) pseudogene	processed_pseudogene	6.58621	3.18229	0.72049	4.41685	1.0015e-05	0.00396325
ENSG00000231217		novel transcript	lincRNA	12.7913	1.35616	0.308894	4.39038	1.13151e-05	0.0044301
ENSG00000261575		C17orf58 pseudogene	transcribed_unprocessed_pseudogene	10.6998	1.77131	0.406179	4.36091	1.29526e-05	0.00501782
ENSG00000084453	SLCO1A2	solute carrier organic anion transporter family member 1A2 [Source:HGNC Symbol;Acc:HGNC:10956]	protein_coding	485.707	2.1389	0.493065	4.33797	1.43803e-05	0.0055129
ENSG00000247402		novel transcript	lincRNA	4.51862	3.43028	0.795883	4.31003	1.63232e-05	0.00606809
ENSG00000240906				20.9014	-1.13404	0.264984	-4.27965	1.87191e-05	0.00682097
ENSG00000225278				6.06425	4.66235	1.09938	4.24089	2.22634e-05	0.00795493
ENSG00000241532	AGGF1P3	angiogenic factor with G-patch and FHA domains 1 pseudogene 3 [Source:HGNC Symbol;Acc:HGNC:38053]	processed_pseudogene	28.1145	1.99952	0.479762	4.16773	3.07645e-05	0.0105815
ENSG00000250546		novel transcript	processed_transcript	17.0196	2.86317	0.687988	4.16165	3.15953e-05	0.0107667
ENSG00000100292	HMOX1	heme oxygenase 1 [Source:HGNC Symbol;Acc:HGNC:5013]	protein_coding	49.175	-1.35233	0.329242	-4.1074	4.00139e-05	0.0132669
ENSG00000171291	ZNF439	zinc finger protein 439 [Source:HGNC Symbol;Acc:HGNC:20873]	protein_coding	254.801	3.14334	0.768089	4.09241	4.26904e-05	0.0137068
ENSG00000235370	DNM1P51	dynamin 1 pseudogene 51 [Source:HGNC Symbol;Acc:HGNC:48500]	transcribed_unprocessed_pseudogene	62.4041	1.06192	0.259533	4.09166	4.28302e-05	0.0137068
ENSG00000237356		novel transcript	processed_transcript	14.0079	-1.48105	0.3628	-4.08227	4.45973e-05	0.0141493
ENSG00000143184	XCL1	X-C motif chemokine ligand 1 [Source:HGNC Symbol;Acc:HGNC:10645]	protein_coding	4.45146	4.17033	1.04094	4.00631	6.16756e-05	0.019236
ENSG00000185559	DLK1	delta like non-canonical Notch ligand 1 [Source:HGNC Symbol;Acc:HGNC:2907]	protein_coding	241.129	-1.95526	0.488471	-4.00282	6.25923e-05	0.0193579
ENSG00000164692	COL1A2	collagen type I alpha 2 chain [Source:HGNC Symbol;Acc:HGNC:2198]	protein_coding	7461.81	2.61562	0.654018	3.99931	6.35284e-05	0.0194836
ENSG00000250682	LINC00491	long intergenic non-protein coding RNA 491 [Source:HGNC Symbol;Acc:HGNC:43428]	lincRNA	33.6745	3.14667	0.794438	3.96087	7.46775e-05	0.0223019
ENSG00000167613	LAIR1	leukocyte associated immunoglobulin like receptor 1 [Source:HGNC Symbol;Acc:HGNC:6477]	protein_coding	18.2463	7.10919	1.79553	3.95939	7.51415e-05	0.0223019
ENSG00000203616	RHOT1P2	ras homolog family member T1 pseudogene 2 [Source:HGNC Symbol;Acc:HGNC:37838]	processed_pseudogene	12.2766	5.44715	1.37644	3.95743	7.57609e-05	0.0223058
ENSG00000183287	CCBE1	collagen and calcium binding EGF domains 1 [Source:HGNC Symbol;Acc:HGNC:29426]	protein_coding	7.7441	-2.86069	0.725183	-3.94479	7.98713e-05	0.0231457
ENSG00000085741	WNT11	Wnt family member 11 [Source:HGNC Symbol;Acc:HGNC:12776]	protein_coding	35.4643	-2.20057	0.55936	-3.93408	8.35153e-05	0.0240126
ENSG00000224216		novel transcript	antisense	36.4993	1.63114	0.41855	3.89713	9.73404e-05	0.0271395
ENSG00000072444				10.6969	1.24812	0.321383	3.8836	0.000102921	0.0284798
ENSG00000011465	DCN	decorin [Source:HGNC Symbol;Acc:HGNC:2705]	protein_coding	515.975	3.63107	0.935839	3.88002	0.000104449	0.0286869
ENSG00000230202		ribosomal protein L29 (RPL29) pseudogene	processed_pseudogene	297.758	-2.24489	0.582653	-3.85288	0.000116734	0.0315895
ENSG00000231061	LINC00395	long intergenic non-protein coding RNA 395 [Source:HGNC Symbol;Acc:HGNC:42723]	antisense	3.06896	11.9828	3.11869	3.84225	0.000121913	0.0327502
ENSG00000204257	HLA-DMA	major histocompatibility complex, class II, DM alpha [Source:HGNC Symbol;Acc:HGNC:4934]	protein_coding	94.796	-1.76074	0.459544	-3.8315	0.000127365	0.0339667
ENSG00000248555	LINC01339	long intergenic non-protein coding RNA 1339 [Source:HGNC Symbol;Acc:HGNC:50549]	processed_transcript	3.07887	2.07219	0.542603	3.81898	0.000134004	0.0354801
ENSG00000251841	RNU6-1334P	RNA, U6 small nuclear 1334, pseudogene [Source:HGNC Symbol;Acc:HGNC:48297]	snRNA	1.70483	-3.65855	0.958665	-3.8163	0.000135469	0.0355185
ENSG00000167244	IGF2	insulin like growth factor 2 [Source:HGNC Symbol;Acc:HGNC:5466]	protein_coding	1628.77	2.80449	0.740882	3.78534	0.000153497	0.0389597
ENSG00000258053		novel transcript	lincRNA	3.54201	5.4134	1.43149	3.78165	0.000155791	0.039271
ENSG00000172971	UNC93B3	unc-93 homolog B3, pseudogene [Source:HGNC Symbol;Acc:HGNC:13483]	unprocessed_pseudogene	2.93905	2.11025	0.558598	3.77776	0.000158243	0.0394002
ENSG00000229852		novel transcript, antisense to KHDC1	antisense	202.741	1.22708	0.324967	3.77602	0.000159354	0.0394002
ENSG00000232815	DUX4L50	double homeobox 4 like 50 (pseudogene) [Source:HGNC Symbol;Acc:HGNC:51788]	unprocessed_pseudogene	82.8868	1.59412	0.426737	3.73559	0.000187277	0.045048
ENSG00000162620	LRRIQ3	leucine rich repeats and IQ motif containing 3 [Source:HGNC Symbol;Acc:HGNC:28318]	protein_coding	40.3765	1.33407	0.357951	3.72697	0.000193797	0.0463138
ENSG00000144619	CNTN4	contactin 4 [Source:HGNC Symbol;Acc:HGNC:2174]	protein_coding	180.601	3.98661	1.07093	3.72256	0.000197216	0.0468266
ENSG00000197932				43.342	1.35483	0.364122	3.72081	0.000198582	0.0468488
