# Supplementary material for: Sex-specific transcriptional and proteomic signatures in schizophrenia
Source: Nat Commun. 2019 Sep 2;10:3933. doi: 10.1038/s41467-019-11797-3 (PMC6718673; doi:10.1038/s41467-019-11797-3)
Supplement: Supplementary file 24 — Supplementary Data 20 [file 41467_2019_11797_MOESM24_ESM.xlsx]

## Sheet: DEGs_24_Hoffman_NPC
	GeneSymbol	GeneDescription	GeneBiotype	baseMean	log2FoldChange	lfcSE	stat	pvalue	padj
ENSG00000202142	SNORD114-18	small nucleolar RNA, C/D box 114-18 [Source:HGNC Symbol;Acc:HGNC:33006]	snoRNA	0.368511	21.784	1.95565	11.1391	8.09781e-29	3.21621e-24
ENSG00000240108	NCOR1P1	nuclear receptor corepressor 1 pseudogene 1 [Source:HGNC Symbol;Acc:HGNC:16724]	transcribed_unprocessed_pseudogene	1.34544	24.8545	2.45238	10.1349	3.86936e-24	7.68397e-20
ENSG00000263488				0.998072	-29.9773	3.03384	-9.88095	5.03521e-23	6.61533e-19
ENSG00000267051		novel transcript	lincRNA	1.13659	-29.9347	3.03817	-9.85285	6.66247e-23	6.61533e-19
ENSG00000171954	CYP4F22	cytochrome P450 family 4 subfamily F member 22 [Source:HGNC Symbol;Acc:HGNC:26820]	protein_coding	0.564409	-29.8803	3.04136	-9.82464	8.81871e-23	7.00505e-19
ENSG00000198054	DSCR8	Down syndrome critical region 8 [Source:HGNC Symbol;Acc:HGNC:16707]	lincRNA	5.48597	24.4023	3.03809	8.03211	9.5814e-16	5.87633e-12
ENSG00000261084	PPP1R1AP2	protein phosphatase 1 regulatory inhibitor subunit 1A pseudogene 2 [Source:HGNC Symbol;Acc:HGNC:16317]	processed_pseudogene	0.24186	23.328	2.90781	8.02255	1.03569e-15	5.87633e-12
ENSG00000226813	LINC01941	long intergenic non-protein coding RNA 1941 [Source:HGNC Symbol;Acc:HGNC:52764]	lincRNA	0.611602	23.8927	3.03518	7.87191	3.49274e-15	1.73401e-11
ENSG00000248302	BNIP3P41	BCL2 interacting protein 3 pseudogene 41 [Source:HGNC Symbol;Acc:HGNC:49721]	transcribed_processed_pseudogene	1.99255	23.8302	3.03431	7.85357	4.04362e-15	1.78445e-11
ENSG00000232502		novel pseudogene	processed_pseudogene	1.79953	23.6334	3.03637	7.78344	7.05766e-15	2.80309e-11
ENSG00000258038	LINC02327	long intergenic non-protein coding RNA 2327 [Source:HGNC Symbol;Acc:HGNC:53247]	lincRNA	1.21271	22.9606	3.03845	7.55667	4.13532e-14	1.49311e-10
ENSG00000211679	IGLC3	immunoglobulin lambda constant 3 (Kern-Oz+ marker) [Source:HGNC Symbol;Acc:HGNC:5857]	IG_C_gene	0.397732	-22.8771	3.04572	-7.51123	5.85759e-14	1.93872e-10
ENSG00000229846		novel transcript	antisense	0.305827	21.3035	2.84035	7.50031	6.36667e-14	1.94511e-10
ENSG00000180772	AGTR2	angiotensin II receptor type 2 [Source:HGNC Symbol;Acc:HGNC:338]	protein_coding	0.282223	22.4301	3.04342	7.37002	1.70606e-13	4.83998e-10
ENSG00000250723		novel transcript	lincRNA	0.819141	22.3561	3.03805	7.35871	1.85702e-13	4.91702e-10
ENSG00000211896	IGHG1	immunoglobulin heavy constant gamma 1 (G1m marker) [Source:HGNC Symbol;Acc:HGNC:5525]	IG_C_gene	1.2934	-22.0605	3.04567	-7.24324	4.38097e-13	1.08749e-09
ENSG00000240661		novel V-set domain-containing pseudogene	transcribed_unitary_pseudogene	21.2814	2.97674	0.442022	6.73438	1.64632e-11	3.84629e-08
ENSG00000207604	MIR206	microRNA 206 [Source:HGNC Symbol;Acc:HGNC:31584]	miRNA	0.76685	20.2696	3.04152	6.66432	2.65902e-11	5.86713e-08
ENSG00000211895	IGHA1	immunoglobulin heavy constant alpha 1 [Source:HGNC Symbol;Acc:HGNC:5478]	IG_C_gene	0.446004	-19.8609	3.04172	-6.52951	6.59852e-11	1.37933e-07
ENSG00000186960	LINC01551	long intergenic non-protein coding RNA 1551 [Source:HGNC Symbol;Acc:HGNC:19828]	lincRNA	65.8296	8.0884	1.30785	6.18451	6.22953e-10	1.23709e-06
ENSG00000254139		novel transcript	lincRNA	1.63283	17.8027	3.04048	5.85523	4.76353e-09	9.0092e-06
ENSG00000189238	LINC00943	long intergenic non-protein coding RNA 943 [Source:HGNC Symbol;Acc:HGNC:48639]	lincRNA	13.5199	10.0677	1.73407	5.80584	6.40442e-09	1.1562e-05
ENSG00000199080	MIR133B	microRNA 133b [Source:HGNC Symbol;Acc:HGNC:31759]	miRNA	2.48079	16.8829	3.03974	5.55407	2.79101e-08	4.81958e-05
ENSG00000234165				41.6622	4.61239	0.838755	5.49909	3.8176e-08	6.31765e-05
ENSG00000115507	OTX1	orthodenticle homeobox 1 [Source:HGNC Symbol;Acc:HGNC:8521]	protein_coding	124.247	3.38993	0.62218	5.44847	5.08053e-08	7.80215e-05
ENSG00000179796	LRRC3B	leucine rich repeat containing 3B [Source:HGNC Symbol;Acc:HGNC:28105]	protein_coding	142.65	3.79356	0.696383	5.44753	5.10753e-08	7.80215e-05
ENSG00000255065		G1 to S phase transition 1 (GSPT1) pseudogene	processed_pseudogene	0.496888	-16.5332	3.04574	-5.42831	5.68915e-08	8.36874e-05
ENSG00000256128	LINC00944	long intergenic non-protein coding RNA 944 [Source:HGNC Symbol;Acc:HGNC:48640]	lincRNA	3.17201	16.2539	3.02877	5.3665	8.02774e-08	0.000113871
ENSG00000205927	OLIG2	oligodendrocyte transcription factor 2 [Source:HGNC Symbol;Acc:HGNC:9398]	protein_coding	100.41	3.2652	0.620733	5.26024	1.43871e-07	0.000195773
ENSG00000176165	FOXG1	forkhead box G1 [Source:HGNC Symbol;Acc:HGNC:3811]	protein_coding	260.491	4.91743	0.935756	5.25504	1.47993e-07	0.000195773
ENSG00000106689	LHX2	LIM homeobox 2 [Source:HGNC Symbol;Acc:HGNC:6594]	protein_coding	119.784	3.78478	0.737943	5.12882	2.91561e-07	0.000350906
ENSG00000229789				45.1378	-1.85108	0.367313	-5.03952	4.66712e-07	0.000545189
ENSG00000229807	XIST	X inactive specific transcript [Source:HGNC Symbol;Acc:HGNC:12810]	lincRNA	14640.5	3.79782	0.757112	5.01619	5.2706e-07	0.000598093
ENSG00000224559	LINC01087	long intergenic non-protein coding RNA 1087 [Source:HGNC Symbol;Acc:HGNC:49144]	lincRNA	6.80127	5.66481	1.14455	4.94937	7.44545e-07	0.000810479
ENSG00000136535	TBR1	T-box, brain 1 [Source:HGNC Symbol;Acc:HGNC:11590]	protein_coding	23.4364	3.25307	0.657631	4.94665	7.55035e-07	0.000810479
ENSG00000231609		novel transcript, antisense to EHBP1	antisense	65.0707	1.71763	0.347762	4.9391	7.84846e-07	0.000820309
ENSG00000197263				0.451766	14.5669	3.0407	4.79064	1.66247e-06	0.00169304
ENSG00000198963	RORB	RAR related orphan receptor B [Source:HGNC Symbol;Acc:HGNC:10259]	protein_coding	90.2052	1.65707	0.3477	4.76582	1.88087e-06	0.00184886
ENSG00000196341	OR8D1	olfactory receptor family 8 subfamily D member 1 [Source:HGNC Symbol;Acc:HGNC:8481]	protein_coding	0.429364	14.4493	3.04103	4.75144	2.01968e-06	0.0019099
ENSG00000254764	TRIM53CP	tripartite motif containing 53C, pseudogene [Source:HGNC Symbol;Acc:HGNC:43979]	unprocessed_pseudogene	9.53368	6.30523	1.33776	4.71327	2.43778e-06	0.00225166
ENSG00000232087	HCFC2P1	host cell factor C2 pseudogene 1 [Source:HGNC Symbol;Acc:HGNC:39815]	processed_pseudogene	4.94195	-1.88477	0.409113	-4.60696	4.08595e-06	0.00368822
ENSG00000004848	ARX	aristaless related homeobox [Source:HGNC Symbol;Acc:HGNC:18060]	protein_coding	70.8573	3.36539	0.736294	4.57072	4.86058e-06	0.00428995
ENSG00000043591	ADRB1	adrenoceptor beta 1 [Source:HGNC Symbol;Acc:HGNC:285]	protein_coding	4.15886	1.89671	0.417423	4.54387	5.52314e-06	0.00472936
ENSG00000204335	SP5	Sp5 transcription factor [Source:HGNC Symbol;Acc:HGNC:14529]	protein_coding	19.3758	2.65812	0.58535	4.54108	5.5966e-06	0.00472936
ENSG00000170370	EMX2	empty spiracles homeobox 2 [Source:HGNC Symbol;Acc:HGNC:3341]	protein_coding	34.6416	5.19345	1.15191	4.50855	6.52717e-06	0.00540083
ENSG00000257056	LINC02282	long intergenic non-protein coding RNA 2282 [Source:HGNC Symbol;Acc:HGNC:53199]	lincRNA	16.7292	6.24012	1.38558	4.50363	6.68019e-06	0.00541463
ENSG00000164171	ITGA2	integrin subunit alpha 2 [Source:HGNC Symbol;Acc:HGNC:6137]	protein_coding	113.863	1.99818	0.444753	4.49278	7.03003e-06	0.00558423
ENSG00000242613		chromosome 20 open reading frame 149 (C20orf149) pseudogene	processed_pseudogene	3.32972	4.26676	0.956031	4.46299	8.08229e-06	0.0062942
ENSG00000185149	NPY2R	neuropeptide Y receptor Y2 [Source:HGNC Symbol;Acc:HGNC:7957]	protein_coding	158.509	-1.70779	0.385857	-4.42597	9.60084e-06	0.00733301
ENSG00000184221	OLIG1	oligodendrocyte transcription factor 1 [Source:HGNC Symbol;Acc:HGNC:16983]	protein_coding	69.1234	3.07681	0.696081	4.42019	9.86146e-06	0.00738996
ENSG00000133124	IRS4	insulin receptor substrate 4 [Source:HGNC Symbol;Acc:HGNC:6128]	protein_coding	29.9985	3.7735	0.856212	4.4072	1.04716e-05	0.00756185
ENSG00000261409		novel transcript, overlapping to IRS4	sense_overlapping	33.1685	3.69899	0.843258	4.38654	1.15166e-05	0.00816797
ENSG00000148123	PLPPR1	phospholipid phosphatase related 1 [Source:HGNC Symbol;Acc:HGNC:25993]	protein_coding	47.5969	1.72934	0.395037	4.37766	1.19962e-05	0.00835882
ENSG00000248550	OTX2-AS1	OTX2 antisense RNA 1 (head to head) [Source:HGNC Symbol;Acc:HGNC:43906]	lincRNA	22.7029	2.85801	0.655803	4.35803	1.31239e-05	0.00898691
ENSG00000180613	GSX2	GS homeobox 2 [Source:HGNC Symbol;Acc:HGNC:24959]	protein_coding	15.961	3.69547	0.852007	4.33737	1.44201e-05	0.00960536
ENSG00000269558				2.34576	1.85831	0.428578	4.33599	1.45107e-05	0.00960536
ENSG00000108231	LGI1	leucine rich glioma inactivated 1 [Source:HGNC Symbol;Acc:HGNC:6572]	protein_coding	66.9391	1.88058	0.434301	4.33014	1.49016e-05	0.00970239
ENSG00000224825	RORB-AS1	RORB antisense RNA 1 [Source:HGNC Symbol;Acc:HGNC:49803]	antisense	4.60623	2.31253	0.540096	4.28171	1.85466e-05	0.011811
ENSG00000237863		novel transcript, antisense to IRS4	antisense	5.32931	3.789	0.885393	4.27946	1.87349e-05	0.011811
ENSG00000253537	PCDHGA7	protocadherin gamma subfamily A, 7 [Source:HGNC Symbol;Acc:HGNC:8705]	protein_coding	76.9878	1.42577	0.334861	4.25778	2.06466e-05	0.0127342
ENSG00000198797	BRINP2	BMP/retinoic acid inducible neural specific 2 [Source:HGNC Symbol;Acc:HGNC:13746]	protein_coding	17.6427	2.84469	0.668495	4.25535	2.08718e-05	0.0127342
ENSG00000227318				33.1606	-1.53655	0.361347	-4.25227	2.11612e-05	0.0127342
ENSG00000196090	PTPRT	protein tyrosine phosphatase, receptor type T [Source:HGNC Symbol;Acc:HGNC:9682]	protein_coding	6.97548	2.74737	0.64689	4.24704	2.16612e-05	0.0128405
ENSG00000143355	LHX9	LIM homeobox 9 [Source:HGNC Symbol;Acc:HGNC:14222]	protein_coding	45.3007	3.06687	0.726743	4.22003	2.44273e-05	0.0142673
ENSG00000229847	EMX2OS	EMX2 opposite strand/antisense RNA [Source:HGNC Symbol;Acc:HGNC:18511]	antisense	17.5699	5.92379	1.40518	4.21567	2.49036e-05	0.0143347
ENSG00000129538	RNASE1	ribonuclease A family member 1, pancreatic [Source:HGNC Symbol;Acc:HGNC:10044]	protein_coding	11.1871	5.57057	1.33884	4.16074	3.17217e-05	0.0178337
ENSG00000095303	PTGS1	prostaglandin-endoperoxide synthase 1 [Source:HGNC Symbol;Acc:HGNC:9604]	protein_coding	37.314	-2.29322	0.551308	-4.1596	3.18804e-05	0.0178337
ENSG00000204434	POTEKP	POTE ankyrin domain family member K, pseudogene [Source:HGNC Symbol;Acc:HGNC:30182]	unprocessed_pseudogene	14.2529	5.0614	1.21924	4.15127	3.30635e-05	0.0182387
ENSG00000185052	SLC24A3	solute carrier family 24 member 3 [Source:HGNC Symbol;Acc:HGNC:10977]	protein_coding	28.8056	2.672	0.64431	4.14707	3.36754e-05	0.0183217
ENSG00000115290	GRB14	growth factor receptor bound protein 14 [Source:HGNC Symbol;Acc:HGNC:4565]	protein_coding	44.761	2.09427	0.50692	4.13136	3.60628e-05	0.0192992
ENSG00000239090				2.08174	-3.29178	0.797834	-4.12589	3.69298e-05	0.0192992
ENSG00000126803	HSPA2	heat shock protein family A (Hsp70) member 2 [Source:HGNC Symbol;Acc:HGNC:5235]	protein_coding	18.816	1.94985	0.473443	4.11844	3.81446e-05	0.0196752
ENSG00000183662	FAM19A1	family with sequence similarity 19 member A1, C-C motif chemokine like [Source:HGNC Symbol;Acc:HGNC:21587]	protein_coding	11.5067	3.06443	0.745186	4.11231	3.91726e-05	0.0199464
ENSG00000177283	FZD8	frizzled class receptor 8 [Source:HGNC Symbol;Acc:HGNC:4046]	protein_coding	76.8733	2.17896	0.531651	4.09848	4.15875e-05	0.020908
ENSG00000151834	GABRA2	gamma-aminobutyric acid type A receptor alpha2 subunit [Source:HGNC Symbol;Acc:HGNC:4076]	protein_coding	18.3222	2.67517	0.655551	4.0808	4.4881e-05	0.0222817
ENSG00000120555	SEPT7P9	septin 7 pseudogene 9 [Source:HGNC Symbol;Acc:HGNC:30810]	transcribed_unprocessed_pseudogene	8.42191	-1.51812	0.37526	-4.04552	5.22066e-05	0.0252865
ENSG00000204794				45.5331	-1.54246	0.383089	-4.02639	5.66407e-05	0.0271036
ENSG00000179603	GRM8	glutamate metabotropic receptor 8 [Source:HGNC Symbol;Acc:HGNC:4600]	protein_coding	28.8826	1.27106	0.317815	3.99937	6.35101e-05	0.0300289
ENSG00000126822	PLEKHG3	pleckstrin homology and RhoGEF domain containing G3 [Source:HGNC Symbol;Acc:HGNC:20364]	protein_coding	621.9	1.06738	0.270223	3.94999	7.81537e-05	0.036518
ENSG00000204818	ADGRF5P2	adhesion G protein-coupled receptor F5 pseudogene 2 [Source:HGNC Symbol;Acc:HGNC:32921]	unprocessed_pseudogene	1.35352	4.0249	1.0197	3.94716	7.90837e-05	0.0365229
ENSG00000139151	PLCZ1	phospholipase C zeta 1 [Source:HGNC Symbol;Acc:HGNC:19218]	protein_coding	6.05064	-2.1757	0.551658	-3.94393	8.01576e-05	0.0365933
ENSG00000237945	LINC00649	long intergenic non-protein coding RNA 649 [Source:HGNC Symbol;Acc:HGNC:44305]	antisense	513.19	-1.36895	0.347527	-3.93913	8.17772e-05	0.0368881
ENSG00000212993	POU5F1B	POU class 5 homeobox 1B [Source:HGNC Symbol;Acc:HGNC:9223]	protein_coding	20.5882	2.21026	0.561472	3.93655	8.26609e-05	0.0368881
ENSG00000134853	PDGFRA	platelet derived growth factor receptor alpha [Source:HGNC Symbol;Acc:HGNC:8803]	protein_coding	430.02	2.82923	0.719777	3.93071	8.46955e-05	0.0373761
ENSG00000202408	RNU1-122P	RNA, U1 small nuclear 122, pseudogene [Source:HGNC Symbol;Acc:HGNC:48464]	snRNA	2.92557	1.30055	0.331422	3.92414	8.70415e-05	0.0379893
ENSG00000099251	HSD17B7P2	hydroxysteroid 17-beta dehydrogenase 7 pseudogene 2 [Source:HGNC Symbol;Acc:HGNC:28120]	transcribed_unprocessed_pseudogene	60.9546	-2.11976	0.541292	-3.9161	8.99915e-05	0.0386301
ENSG00000174600	CMKLR1	chemerin chemokine-like receptor 1 [Source:HGNC Symbol;Acc:HGNC:2121]	protein_coding	14.5542	2.58252	0.65967	3.91486	9.0455e-05	0.0386301
ENSG00000225386		novel transcript	lincRNA	4.7334	4.39849	1.13307	3.88191	0.000103638	0.0437891
ENSG00000175556	LONRF3	LON peptidase N-terminal domain and ring finger 3 [Source:HGNC Symbol;Acc:HGNC:21152]	protein_coding	14.5056	1.5167	0.390967	3.87934	0.00010474	0.0437891
ENSG00000153266	FEZF2	FEZ family zinc finger 2 [Source:HGNC Symbol;Acc:HGNC:13506]	protein_coding	36.5651	5.00368	1.29162	3.87395	0.000107083	0.0443024
ENSG00000257522		novel transcript	processed_transcript	2.2032	4.149	1.07289	3.86713	0.000110122	0.0444102
ENSG00000165092	ALDH1A1	aldehyde dehydrogenase 1 family member A1 [Source:HGNC Symbol;Acc:HGNC:402]	protein_coding	9.31773	3.10776	0.80859	3.84342	0.000121329	0.0477112
