# Supplementary material for: Sex-specific transcriptional and proteomic signatures in schizophrenia
Source: Nat Commun. 2019 Sep 2;10:3933. doi: 10.1038/s41467-019-11797-3 (PMC6718673; doi:10.1038/s41467-019-11797-3)
Supplement: Supplementary file 25 — Supplementary Data 21 [file 41467_2019_11797_MOESM25_ESM.xlsx]

## Sheet: DEGs_25_Hoffman_NPC
	GeneSymbol	GeneDescription	GeneBiotype	baseMean	log2FoldChange	lfcSE	stat	pvalue	padj
ENSG00000196350	ZNF729	zinc finger protein 729 [Source:HGNC Symbol;Acc:HGNC:32464]	protein_coding	1.97828	27.1677	1.80087	15.0859	2.00528e-51	6.39463e-47
ENSG00000092377	TBL1Y	transducin beta like 1 Y-linked [Source:HGNC Symbol;Acc:HGNC:18502]	protein_coding	2.21355	29.8873	3.0464	9.8107	1.01266e-22	1.61463e-18
ENSG00000261127		protein phosphatase 2, regulatory subunit B'', beta (PPP2R3B) pseudogene	transcribed_processed_pseudogene	1.89234	25.3866	3.05901	8.29898	1.05007e-16	1.02604e-12
ENSG00000220908	LINC02531	long intergenic non-protein coding RNA 2531 [Source:HGNC Symbol;Acc:HGNC:53557]	lincRNA	2.55042	23.7085	2.86515	8.27477	1.28701e-16	1.02604e-12
ENSG00000247765		novel transcript	lincRNA	1.54851	25.0701	3.05819	8.19772	2.44994e-16	1.56252e-12
ENSG00000235774		novel transcript	lincRNA	1.94881	24.718	3.05785	8.08347	6.29497e-16	3.34567e-12
ENSG00000198054	DSCR8	Down syndrome critical region 8 [Source:HGNC Symbol;Acc:HGNC:16707]	lincRNA	13.5708	24.4685	3.04196	8.04367	8.71895e-16	3.97198e-12
ENSG00000235571	SNX18P14	sorting nexin 18 pseudogene 14 [Source:HGNC Symbol;Acc:HGNC:39622]	processed_pseudogene	5.88977	24.4087	3.0424	8.02284	1.03327e-15	4.11874e-12
ENSG00000225613	LINCMD1	long intergenic non-protein coding RNA, muscle differentiation 1 [Source:HGNC Symbol;Acc:HGNC:49089]	lincRNA	11.8743	24.3428	3.0429	7.99988	1.24543e-15	4.41284e-12
ENSG00000240108	NCOR1P1	nuclear receptor corepressor 1 pseudogene 1 [Source:HGNC Symbol;Acc:HGNC:16724]	transcribed_unprocessed_pseudogene	3.05603	24.2791	3.04341	7.97759	1.49222e-15	4.75853e-12
ENSG00000186832	KRT16	keratin 16 [Source:HGNC Symbol;Acc:HGNC:6423]	protein_coding	7.3839	24.1473	3.04753	7.92356	2.30813e-15	6.2218e-12
ENSG00000254139		novel transcript	lincRNA	4.04073	24.2422	3.0602	7.92178	2.3413e-15	6.2218e-12
ENSG00000248510	LINC02267	long intergenic non-protein coding RNA 2267 [Source:HGNC Symbol;Acc:HGNC:53181]	lincRNA	2.84378	23.2827	3.06424	7.59817	3.00341e-14	7.36736e-11
ENSG00000258028		novel transcript	lincRNA	1.54667	21.7364	3.06538	7.09095	1.33193e-12	2.8316e-09
ENSG00000248215	LINC02505	long intergenic non-protein coding RNA 2505 [Source:HGNC Symbol;Acc:HGNC:53494]	lincRNA	1.54667	21.7364	3.06538	7.09095	1.33193e-12	2.8316e-09
ENSG00000248302	BNIP3P41	BCL2 interacting protein 3 pseudogene 41 [Source:HGNC Symbol;Acc:HGNC:49721]	transcribed_processed_pseudogene	4.95768	20.7091	3.01695	6.86424	6.68441e-12	1.33224e-08
ENSG00000199080	MIR133B	microRNA 133b [Source:HGNC Symbol;Acc:HGNC:31759]	miRNA	6.13677	20.1209	3.04998	6.59707	4.19371e-11	7.86666e-08
ENSG00000267051		novel transcript	lincRNA	2.71207	-19.4017	3.05491	-6.35099	2.13933e-10	3.79006e-07
ENSG00000260409		novel transcript	lincRNA	1.8473	18.5252	3.05759	6.05877	1.37168e-09	2.30218e-06
ENSG00000232502		novel pseudogene	processed_pseudogene	4.37156	18.3217	3.0478	6.01145	1.83867e-09	2.93167e-06
ENSG00000258038	LINC02327	long intergenic non-protein coding RNA 2327 [Source:HGNC Symbol;Acc:HGNC:53247]	lincRNA	2.6443	17.6131	3.05895	5.75788	8.51764e-09	1.29342e-05
ENSG00000107742	SPOCK2	SPARC (osteonectin), cwcv and kazal like domains proteoglycan 2 [Source:HGNC Symbol;Acc:HGNC:13564]	protein_coding	949.739	-1.7976	0.325822	-5.51711	3.44625e-08	4.99534e-05
ENSG00000254245	PCDHGA3	protocadherin gamma subfamily A, 3 [Source:HGNC Symbol;Acc:HGNC:8701]	protein_coding	192.958	-3.40749	0.625082	-5.45128	5.00099e-08	6.93377e-05
ENSG00000207604	MIR206	microRNA 206 [Source:HGNC Symbol;Acc:HGNC:31584]	miRNA	1.84602	16.5212	3.06432	5.39148	6.98799e-08	9.285e-05
ENSG00000225784				65.2469	-1.87275	0.361546	-5.17983	2.22091e-07	0.00028329
ENSG00000169629	RGPD8	RANBP2-like and GRIP domain containing 8 [Source:HGNC Symbol;Acc:HGNC:9849]	protein_coding	215.988	-1.39364	0.270119	-5.15935	2.4781e-07	0.000303939
ENSG00000157782	CABP1	calcium binding protein 1 [Source:HGNC Symbol;Acc:HGNC:1384]	protein_coding	46.2349	1.76988	0.34528	5.12592	2.96089e-07	0.00034838
ENSG00000212993	POU5F1B	POU class 5 homeobox 1B [Source:HGNC Symbol;Acc:HGNC:9223]	protein_coding	25.6041	3.74431	0.731341	5.11978	3.05894e-07	0.00034838
ENSG00000238413				5.30041	2.87907	0.56853	5.06406	4.10416e-07	0.000451302
ENSG00000136546	SCN7A	sodium voltage-gated channel alpha subunit 7 [Source:HGNC Symbol;Acc:HGNC:10594]	protein_coding	92.312	1.28698	0.261115	4.9288	8.2738e-07	0.00082451
ENSG00000115507	OTX1	orthodenticle homeobox 1 [Source:HGNC Symbol;Acc:HGNC:8521]	protein_coding	93.6791	2.7565	0.562162	4.90339	9.41984e-07	0.00091027
ENSG00000237356		novel transcript	processed_transcript	14.5637	1.72759	0.354256	4.87668	1.07885e-06	0.000982953
ENSG00000163814	CDCP1	CUB domain containing protein 1 [Source:HGNC Symbol;Acc:HGNC:24357]	protein_coding	168.676	-2.22765	0.458857	-4.85477	1.20529e-06	0.00104794
ENSG00000198963	RORB	RAR related orphan receptor B [Source:HGNC Symbol;Acc:HGNC:10259]	protein_coding	57.7396	1.95177	0.402176	4.85303	1.2159e-06	0.00104794
ENSG00000047648	ARHGAP6	Rho GTPase activating protein 6 [Source:HGNC Symbol;Acc:HGNC:676]	protein_coding	78.297	1.03431	0.215029	4.81009	1.50861e-06	0.00125959
ENSG00000230737		novel transcript	antisense	21.8784	1.5572	0.324359	4.80085	1.57997e-06	0.00125959
ENSG00000112333	NR2E1	nuclear receptor subfamily 2 group E member 1 [Source:HGNC Symbol;Acc:HGNC:7973]	protein_coding	24.9907	3.47931	0.725478	4.79588	1.61963e-06	0.00125972
ENSG00000105711	SCN1B	sodium voltage-gated channel beta subunit 1 [Source:HGNC Symbol;Acc:HGNC:10586]	protein_coding	27.1585	-1.33135	0.281177	-4.7349	2.19159e-06	0.00166399
ENSG00000251370	SEMA5A-AS1	SEMA5A antisense RNA 1 [Source:HGNC Symbol;Acc:HGNC:52973]	lincRNA	35.6629	1.36593	0.290344	4.70455	2.54432e-06	0.00188688
ENSG00000176165	FOXG1	forkhead box G1 [Source:HGNC Symbol;Acc:HGNC:3811]	protein_coding	37.64	4.8455	1.03122	4.69881	2.61678e-06	0.00189651
ENSG00000174059	CD34	CD34 molecule [Source:HGNC Symbol;Acc:HGNC:1662]	protein_coding	126.028	-2.24001	0.478619	-4.68016	2.86653e-06	0.00199735
ENSG00000085276	MECOM	MDS1 and EVI1 complex locus [Source:HGNC Symbol;Acc:HGNC:3498]	protein_coding	257.178	3.75319	0.802116	4.67911	2.88118e-06	0.00199735
ENSG00000204818	ADGRF5P2	adhesion G protein-coupled receptor F5 pseudogene 2 [Source:HGNC Symbol;Acc:HGNC:32921]	unprocessed_pseudogene	3.16101	5.53759	1.19388	4.63829	3.51296e-06	0.00231269
ENSG00000244393				24.6092	-1.53202	0.330311	-4.63813	3.51574e-06	0.00231269
ENSG00000167580	AQP2	aquaporin 2 [Source:HGNC Symbol;Acc:HGNC:634]	protein_coding	7.26479	-2.20724	0.476117	-4.63591	3.55363e-06	0.00231269
ENSG00000248605		novel transcript	lincRNA	15.1642	5.43406	1.17461	4.62629	3.72278e-06	0.00237432
ENSG00000198797	BRINP2	BMP/retinoic acid inducible neural specific 2 [Source:HGNC Symbol;Acc:HGNC:13746]	protein_coding	9.20064	3.35218	0.726272	4.6156	3.9197e-06	0.00242077
ENSG00000006638	TBXA2R	thromboxane A2 receptor [Source:HGNC Symbol;Acc:HGNC:11608]	protein_coding	10.5856	-1.96191	0.425197	-4.61413	3.94744e-06	0.00242077
ENSG00000147804	SLC39A4	solute carrier family 39 member 4 [Source:HGNC Symbol;Acc:HGNC:17129]	protein_coding	43.1574	-1.39432	0.303136	-4.59967	4.23152e-06	0.00254602
ENSG00000153347	FAM81B	family with sequence similarity 81 member B [Source:HGNC Symbol;Acc:HGNC:26335]	protein_coding	29.4741	-1.21604	0.267068	-4.5533	5.28105e-06	0.00306196
ENSG00000181333	HEPHL1	hephaestin like 1 [Source:HGNC Symbol;Acc:HGNC:30477]	protein_coding	29.3413	1.12649	0.247782	4.54631	5.45945e-06	0.00310886
ENSG00000179299	NSUN7	NOP2/Sun RNA methyltransferase family member 7 [Source:HGNC Symbol;Acc:HGNC:25857]	protein_coding	144.854	-1.43615	0.316319	-4.54021	5.61981e-06	0.00314404
ENSG00000074410	CA12	carbonic anhydrase 12 [Source:HGNC Symbol;Acc:HGNC:1371]	protein_coding	965.526	-1.90519	0.424788	-4.48504	7.29007e-06	0.00399208
ENSG00000161798	AQP5	aquaporin 5 [Source:HGNC Symbol;Acc:HGNC:638]	protein_coding	8.15457	-2.34621	0.523445	-4.48225	7.38601e-06	0.00399208
ENSG00000147402				1187.79	-1.82335	0.412609	-4.41907	9.91285e-06	0.00518214
ENSG00000229970		novel transcript, antisense to ICA1	antisense	66.2117	-2.33851	0.531427	-4.40044	1.0803e-05	0.0055564
ENSG00000227318				37.0407	-1.77257	0.407703	-4.34769	1.37578e-05	0.00683906
ENSG00000250686	KHDRBS2-OT	KHDRBS2 3'UTR overlapping transcript 1 [Source:HGNC Symbol;Acc:HGNC:53911]	3prime_overlapping_ncRNA	17.8584	2.53221	0.582712	4.34556	1.38922e-05	0.00683906
ENSG00000163377	FAM19A4	family with sequence similarity 19 member A4, C-C motif chemokine like [Source:HGNC Symbol;Acc:HGNC:21591]	protein_coding	22.0255	2.03678	0.469124	4.34167	1.41403e-05	0.00683906
ENSG00000134765	DSC1	desmocollin 1 [Source:HGNC Symbol;Acc:HGNC:3035]	protein_coding	3.88345	3.15079	0.725747	4.34145	1.41547e-05	0.00683906
ENSG00000221994	ZNF630	zinc finger protein 630 [Source:HGNC Symbol;Acc:HGNC:28855]	protein_coding	20.9325	-3.04462	0.703904	-4.32534	1.52298e-05	0.00724871
ENSG00000261227		novel transcript	lincRNA	20.7247	-1.84314	0.427347	-4.31297	1.61075e-05	0.00755371
ENSG00000268379		pentatricopeptide repeat domain 3 pseudogene	processed_pseudogene	32.9694	1.673	0.39134	4.27505	1.91098e-05	0.00858299
ENSG00000126822	PLEKHG3	pleckstrin homology and RhoGEF domain containing G3 [Source:HGNC Symbol;Acc:HGNC:20364]	protein_coding	651.864	1.56697	0.369237	4.24379	2.19774e-05	0.00973386
ENSG00000131002	TXLNGY	taxilin gamma pseudogene, Y-linked [Source:HGNC Symbol;Acc:HGNC:18473]	transcribed_unprocessed_pseudogene	200.653	5.86958	1.38538	4.23679	2.26737e-05	0.00990469
ENSG00000213085	CFAP45	cilia and flagella associated protein 45 [Source:HGNC Symbol;Acc:HGNC:17229]	protein_coding	46.3284	-1.88242	0.447713	-4.20452	2.61641e-05	0.0111246
ENSG00000112232	KHDRBS2	KH RNA binding domain containing, signal transduction associated 2 [Source:HGNC Symbol;Acc:HGNC:18114]	protein_coding	260.814	2.03227	0.488983	4.1561	3.23719e-05	0.0134066
ENSG00000147571	CRH	corticotropin releasing hormone [Source:HGNC Symbol;Acc:HGNC:2355]	protein_coding	3.65641	3.60855	0.87293	4.13383	3.5676e-05	0.0142101
ENSG00000132470	ITGB4	integrin subunit beta 4 [Source:HGNC Symbol;Acc:HGNC:6158]	protein_coding	928.546	-2.55583	0.618634	-4.1314	3.60553e-05	0.0142101
ENSG00000120262	CCDC170	coiled-coil domain containing 170 [Source:HGNC Symbol;Acc:HGNC:21177]	protein_coding	79.8684	-1.55811	0.377634	-4.12598	3.69163e-05	0.0142101
ENSG00000229164				14.489	1.27076	0.30933	4.10809	3.98938e-05	0.0151449
ENSG00000174194				103.519	-1.75594	0.42873	-4.09567	4.20956e-05	0.0156091
ENSG00000146530	VWDE	von Willebrand factor D and EGF domains [Source:HGNC Symbol;Acc:HGNC:21897]	protein_coding	21.3784	1.50032	0.368366	4.07291	4.64297e-05	0.0170183
ENSG00000171435	KSR2	kinase suppressor of ras 2 [Source:HGNC Symbol;Acc:HGNC:18610]	protein_coding	35.6879	-2.01715	0.496598	-4.06194	4.8666e-05	0.0176353
ENSG00000203697	CAPN8	calpain 8 [Source:HGNC Symbol;Acc:HGNC:1485]	protein_coding	3.17266	2.9021	0.716061	4.05287	5.05938e-05	0.0180194
ENSG00000258399		novel transcript	lincRNA	46.0869	2.23232	0.550964	4.05166	5.08559e-05	0.0180194
ENSG00000099251	HSD17B7P2	hydroxysteroid 17-beta dehydrogenase 7 pseudogene 2 [Source:HGNC Symbol;Acc:HGNC:28120]	transcribed_unprocessed_pseudogene	68.0447	-2.77399	0.687251	-4.03636	5.42859e-05	0.018833
ENSG00000156968	MPV17L	MPV17 mitochondrial inner membrane protein like [Source:HGNC Symbol;Acc:HGNC:26827]	protein_coding	16.4891	-3.04679	0.754873	-4.03616	5.43332e-05	0.018833
ENSG00000042493	CAPG	capping actin protein, gelsolin like [Source:HGNC Symbol;Acc:HGNC:1474]	protein_coding	38.1316	-1.56313	0.388989	-4.01845	5.8582e-05	0.0198736
ENSG00000197978	GOLGA6L9	golgin A6 family-like 9 [Source:HGNC Symbol;Acc:HGNC:37229]	protein_coding	4.63144	-4.76216	1.1954	-3.98374	6.78378e-05	0.0225342
ENSG00000137558	PI15	peptidase inhibitor 15 [Source:HGNC Symbol;Acc:HGNC:8946]	protein_coding	10121.6	-1.43276	0.360914	-3.96981	7.19286e-05	0.0234054
ENSG00000166596	CFAP52	cilia and flagella associated protein 52 [Source:HGNC Symbol;Acc:HGNC:16053]	protein_coding	37.1495	-1.60227	0.405234	-3.95394	7.68738e-05	0.0247619
ENSG00000250538		novel transcript	antisense	41.1229	-2.35416	0.598088	-3.93614	8.2803e-05	0.0262957
ENSG00000248576		novel transcript, antisense to SMUG1	antisense	10.0734	-1.42423	0.36424	-3.91014	9.22436e-05	0.0286907
ENSG00000197935	ZNF311	zinc finger protein 311 [Source:HGNC Symbol;Acc:HGNC:13847]	protein_coding	36.8061	-2.43618	0.62322	-3.90902	9.26696e-05	0.0286907
ENSG00000260432				109.044	-2.80314	0.717774	-3.90532	9.41018e-05	0.0288539
ENSG00000137962	ARHGAP29	Rho GTPase activating protein 29 [Source:HGNC Symbol;Acc:HGNC:30207]	protein_coding	2082.9	-1.2356	0.317207	-3.89526	9.80948e-05	0.0296462
ENSG00000150244	TRIM48	tripartite motif containing 48 [Source:HGNC Symbol;Acc:HGNC:19021]	protein_coding	1800.22	3.86801	0.993289	3.89415	9.85448e-05	0.0296462
ENSG00000185149	NPY2R	neuropeptide Y receptor Y2 [Source:HGNC Symbol;Acc:HGNC:7957]	protein_coding	218.391	-2.12645	0.547968	-3.88061	0.000104196	0.0310533
ENSG00000255543		Tripartite motif-containing protein pseudogene	processed_pseudogene	76.383	3.86666	0.997805	3.87516	0.000106553	0.0311815
ENSG00000156509	FBXO43	F-box protein 43 [Source:HGNC Symbol;Acc:HGNC:28521]	protein_coding	56.9428	-1.88639	0.486852	-3.87466	0.000106772	0.0311815
ENSG00000189157	FAM47E	family with sequence similarity 47 member E [Source:HGNC Symbol;Acc:HGNC:34343]	protein_coding	105.272	-1.03653	0.268417	-3.86165	0.000112624	0.0320665
ENSG00000167105	TMEM92	transmembrane protein 92 [Source:HGNC Symbol;Acc:HGNC:26579]	protein_coding	10.7072	1.14632	0.297391	3.85458	0.000115929	0.0327155
ENSG00000227975				35.9593	1.43691	0.37434	3.8385	0.000123786	0.0338313
ENSG00000254764	TRIM53CP	tripartite motif containing 53C, pseudogene [Source:HGNC Symbol;Acc:HGNC:43979]	unprocessed_pseudogene	18.4812	6.54355	1.70501	3.83783	0.000124126	0.0338313
ENSG00000001460	STPG1	sperm tail PG-rich repeat containing 1 [Source:HGNC Symbol;Acc:HGNC:28070]	protein_coding	163.576	-1.20255	0.313787	-3.83237	0.000126915	0.0342577
ENSG00000110786	PTPN5	protein tyrosine phosphatase, non-receptor type 5 [Source:HGNC Symbol;Acc:HGNC:9657]	protein_coding	153.901	-2.16984	0.56645	-3.83058	0.000127839	0.0342577
ENSG00000067048	DDX3Y	DEAD-box helicase 3 Y-linked [Source:HGNC Symbol;Acc:HGNC:2699]	protein_coding	257.234	5.08481	1.33025	3.82244	0.000132136	0.035114
ENSG00000077616	NAALAD2	N-acetylated alpha-linked acidic dipeptidase 2 [Source:HGNC Symbol;Acc:HGNC:14526]	protein_coding	838.373	1.0774	0.282424	3.81482	0.000136285	0.0359172
ENSG00000226702	MIR217HG	MIR217 host gene [Source:HGNC Symbol;Acc:HGNC:50537]	lincRNA	43.9154	2.30424	0.60581	3.80357	0.000142624	0.0372799
ENSG00000100300	TSPO	translocator protein [Source:HGNC Symbol;Acc:HGNC:1158]	protein_coding	165.359	-1.17017	0.308175	-3.7971	0.0001464	0.0377587
ENSG00000239922		novel transcript	lincRNA	83.11	1.03565	0.273139	3.79165	0.000149648	0.0381771
ENSG00000187808	SOWAHD	sosondowah ankyrin repeat domain family member D [Source:HGNC Symbol;Acc:HGNC:32960]	protein_coding	18.2458	1.00806	0.266558	3.78178	0.000155712	0.0393186
ENSG00000232077	LINC01031	long intergenic non-protein coding RNA 1031 [Source:HGNC Symbol;Acc:HGNC:49017]	lincRNA	3.98157	1.94171	0.513836	3.77886	0.000157549	0.0393186
ENSG00000233729	NCKAP5-AS1	NCKAP5 antisense RNA 1 [Source:HGNC Symbol;Acc:HGNC:41246]	antisense	50.9266	1.17598	0.311362	3.77688	0.000158807	0.0393186
ENSG00000115594	IL1R1	interleukin 1 receptor type 1 [Source:HGNC Symbol;Acc:HGNC:5993]	protein_coding	45.219	-2.91536	0.772226	-3.77527	0.000159834	0.0393186
ENSG00000131941	RHPN2	rhophilin Rho GTPase binding protein 2 [Source:HGNC Symbol;Acc:HGNC:19974]	protein_coding	1280.12	-1.14186	0.302516	-3.77456	0.000160288	0.0393186
ENSG00000169255	B3GALNT1	beta-1,3-N-acetylgalactosaminyltransferase 1 (globoside blood group) [Source:HGNC Symbol;Acc:HGNC:918]	protein_coding	43.0459	-1.8689	0.49544	-3.7722	0.000161816	0.0393905
ENSG00000171714	ANO5	anoctamin 5 [Source:HGNC Symbol;Acc:HGNC:27337]	protein_coding	264.1	1.83578	0.488371	3.75898	0.000170605	0.0410813
ENSG00000136235	GPNMB	glycoprotein nmb [Source:HGNC Symbol;Acc:HGNC:4462]	protein_coding	17.9671	3.07453	0.818149	3.75791	0.000171339	0.0410813
ENSG00000215217	C5orf49	chromosome 5 open reading frame 49 [Source:HGNC Symbol;Acc:HGNC:27028]	protein_coding	82.0875	-1.31613	0.350929	-3.75043	0.000176528	0.0416985
ENSG00000239482		novel transcript	lincRNA	20.3571	1.38214	0.368815	3.74752	0.000178589	0.0418751
ENSG00000257986	LINC02306	long intergenic non-protein coding RNA 2306 [Source:HGNC Symbol;Acc:HGNC:53225]	lincRNA	18.8113	2.17725	0.581387	3.74492	0.000180453	0.0420034
ENSG00000203472		novel transcript, antisense to CHST6	antisense	18.905	-1.69811	0.453762	-3.74228	0.000182358	0.0421393
ENSG00000248550	OTX2-AS1	OTX2 antisense RNA 1 (head to head) [Source:HGNC Symbol;Acc:HGNC:43906]	lincRNA	17.1171	2.2317	0.596984	3.73829	0.000185277	0.0424892
ENSG00000253438	PCAT1	prostate cancer associated transcript 1 [Source:HGNC Symbol;Acc:HGNC:43022]	antisense	12.3379	3.02321	0.809188	3.7361	0.000186895	0.0424892
ENSG00000168952	STXBP6	syntaxin binding protein 6 [Source:HGNC Symbol;Acc:HGNC:19666]	protein_coding	18.8683	3.37352	0.904942	3.72789	0.000193093	0.0427387
ENSG00000250001		novel transcript	sense_intronic	17.2118	1.35099	0.362776	3.72404	0.000196058	0.0427387
ENSG00000233283				13.6163	-4.17187	1.12122	-3.72084	0.000198557	0.0427387
ENSG00000248905	FMN1	formin 1 [Source:HGNC Symbol;Acc:HGNC:3768]	protein_coding	155.735	1.9414	0.521966	3.7194	0.000199695	0.0427387
ENSG00000237846		novel pseudogene	processed_pseudogene	33.1196	-1.7788	0.48057	-3.70143	0.000214385	0.0449586
ENSG00000266289		novel transcript	lincRNA	15.2419	1.04455	0.282322	3.69987	0.000215707	0.0449586
ENSG00000237863		novel transcript, antisense to IRS4	antisense	4.30018	3.41092	0.927725	3.67665	0.000236317	0.0474376
ENSG00000254300	LINC01111	long intergenic non-protein coding RNA 1111 [Source:HGNC Symbol;Acc:HGNC:49237]	lincRNA	18.8142	-1.85247	0.504633	-3.67093	0.000241665	0.0481654
ENSG00000134755	DSC2	desmocollin 2 [Source:HGNC Symbol;Acc:HGNC:3036]	protein_coding	210.31	2.27121	0.619689	3.66507	0.000247269	0.0484056
ENSG00000172399	MYOZ2	myozenin 2 [Source:HGNC Symbol;Acc:HGNC:1330]	protein_coding	16.329	3.38069	0.922888	3.66316	0.000249125	0.0484412
ENSG00000250371		novel transcript	lincRNA	21.0916	1.15409	0.315746	3.65512	0.000257062	0.0490809
ENSG00000004838	ZMYND10	zinc finger MYND-type containing 10 [Source:HGNC Symbol;Acc:HGNC:19412]	protein_coding	153.892	-1.29751	0.356109	-3.64356	0.00026889	0.0494294
ENSG00000210082	MT-RNR2	mitochondrially encoded 16S RNA [Source:HGNC Symbol;Acc:HGNC:7471]	Mt_rRNA	11.6227	-2.3268	0.638742	-3.64278	0.000269708	0.0494294
