# Supplementary material for: Sex-specific transcriptional and proteomic signatures in schizophrenia
Source: Nat Commun. 2019 Sep 2;10:3933. doi: 10.1038/s41467-019-11797-3 (PMC6718673; doi:10.1038/s41467-019-11797-3)
Supplement: Supplementary file 26 — Supplementary Data 22 [file 41467_2019_11797_MOESM26_ESM.xlsx]

## Sheet: DEGs_26_Hoffman_NPC
	GeneSymbol	GeneDescription	GeneBiotype	baseMean	log2FoldChange	lfcSE	stat	pvalue	padj
ENSG00000197704				1.57503	-29.9851	1.78997	-16.7517	5.50236e-63	2.06388e-58
ENSG00000167634	NLRP7	NLR family pyrin domain containing 7 [Source:HGNC Symbol;Acc:HGNC:22947]	protein_coding	1.15387	24.626	1.89209	13.0153	1.00198e-38	1.87917e-34
ENSG00000226043		novel transcript	lincRNA	1.18237	30	3.14242	9.54679	1.33776e-21	1.15701e-17
ENSG00000261466		novel transcript	lincRNA	1.6939	-29.8698	3.13547	-9.52639	1.6284e-21	1.15701e-17
ENSG00000260544				0.66513	-29.9863	3.14838	-9.52436	1.66058e-21	1.15701e-17
ENSG00000262090		protein phosphatase 2, regulatory subunit B'', beta (PPP2R3B) pseudogene	processed_pseudogene	1.27895	-29.8713	3.14002	-9.51309	1.85077e-21	1.15701e-17
ENSG00000252849				0.562821	-29.8366	3.16971	-9.41302	4.82071e-21	2.4878e-17
ENSG00000206159	GYG2P1	glycogenin 2 pseudogene 1 [Source:HGNC Symbol;Acc:HGNC:4701]	transcribed_unprocessed_pseudogene	0.760997	29.6176	3.14983	9.40294	5.30604e-21	2.4878e-17
ENSG00000251081		novel transcript	lincRNA	0.52208	-29.6295	3.16972	-9.34768	8.95907e-21	3.73384e-17
ENSG00000256128	LINC00944	long intergenic non-protein coding RNA 944 [Source:HGNC Symbol;Acc:HGNC:48640]	lincRNA	5.28199	28.0343	3.12108	8.98225	2.65281e-19	9.95041e-16
ENSG00000263488				1.60116	-26.3308	3.13062	-8.41074	4.07447e-17	1.38936e-13
ENSG00000213973	ZNF99	zinc finger protein 99 [Source:HGNC Symbol;Acc:HGNC:13175]	protein_coding	0.868283	26.1721	3.1482	8.31334	9.30453e-17	2.90836e-13
ENSG00000231061	LINC00395	long intergenic non-protein coding RNA 395 [Source:HGNC Symbol;Acc:HGNC:42723]	antisense	7.44088	14.8922	1.83	8.13781	4.02494e-16	1.16132e-12
ENSG00000196341	OR8D1	olfactory receptor family 8 subfamily D member 1 [Source:HGNC Symbol;Acc:HGNC:8481]	protein_coding	0.716539	24.525	3.15398	7.7759	7.49128e-15	2.00707e-11
ENSG00000255225	OR8B6P	olfactory receptor family 8 subfamily B member 6 pseudogene [Source:HGNC Symbol;Acc:HGNC:8475]	unprocessed_pseudogene	0.64007	24.3774	3.15539	7.72564	1.11292e-14	2.78297e-11
ENSG00000111049	MYF5	myogenic factor 5 [Source:HGNC Symbol;Acc:HGNC:7565]	protein_coding	0.641305	24.3118	3.15602	7.70332	1.32579e-14	3.10806e-11
ENSG00000197263				0.753803	24.0906	3.15346	7.63942	2.18198e-14	4.81434e-11
ENSG00000255510	OR8A2P	olfactory receptor family 8 subfamily A member 2 pseudogene [Source:HGNC Symbol;Acc:HGNC:15306]	unprocessed_pseudogene	0.568663	24.0254	3.15812	7.6075	2.79448e-14	5.51674e-11
ENSG00000255341	OR8Q1P	olfactory receptor family 8 subfamily Q member 1 pseudogene [Source:HGNC Symbol;Acc:HGNC:15317]	unprocessed_pseudogene	0.568663	24.0254	3.15812	7.6075	2.79448e-14	5.51674e-11
ENSG00000211895	IGHA1	immunoglobulin heavy constant alpha 1 [Source:HGNC Symbol;Acc:HGNC:5478]	IG_C_gene	0.707053	-23.8766	3.16978	-7.53257	4.97502e-14	9.25016e-11
ENSG00000229254	OR8C1P	olfactory receptor family 8 subfamily C member 1 pseudogene [Source:HGNC Symbol;Acc:HGNC:8478]	unprocessed_pseudogene	0.45493	23.7275	3.15951	7.50987	5.91868e-14	9.25016e-11
ENSG00000198657				0.45493	23.7275	3.15951	7.50987	5.91868e-14	9.25016e-11
ENSG00000254646	OR8B10P	olfactory receptor family 8 subfamily B member 10 pseudogene [Source:HGNC Symbol;Acc:HGNC:14751]	unprocessed_pseudogene	0.45493	23.7275	3.15951	7.50987	5.91868e-14	9.25016e-11
ENSG00000250723		novel transcript	lincRNA	0.45493	23.7275	3.15951	7.50987	5.91868e-14	9.25016e-11
ENSG00000225393		novel transcript	antisense	16.5889	-6.22474	0.840246	-7.40824	1.27986e-13	1.92025e-10
ENSG00000211896	IGHG1	immunoglobulin heavy constant gamma 1 (G1m marker) [Source:HGNC Symbol;Acc:HGNC:5525]	IG_C_gene	2.15572	-21.802	3.1697	-6.87825	6.05914e-12	8.74124e-09
ENSG00000240661		novel V-set domain-containing pseudogene	transcribed_unitary_pseudogene	28.2535	3.83589	0.577459	6.6427	3.07983e-11	4.27857e-08
ENSG00000197309	OR10D3	olfactory receptor family 10 subfamily D member 3 (putative) [Source:HGNC Symbol;Acc:HGNC:8168]	protein_coding	0.633683	19.3791	2.92	6.63669	3.20815e-11	4.29766e-08
ENSG00000229807	XIST	X inactive specific transcript [Source:HGNC Symbol;Acc:HGNC:12810]	lincRNA	683.04	6.85597	1.03868	6.60065	4.09365e-11	5.29478e-08
ENSG00000211679	IGLC3	immunoglobulin lambda constant 3 (Kern-Oz+ marker) [Source:HGNC Symbol;Acc:HGNC:5857]	IG_C_gene	0.662862	-20.4237	3.16978	-6.44325	1.16941e-10	1.46211e-07
ENSG00000106689	LHX2	LIM homeobox 2 [Source:HGNC Symbol;Acc:HGNC:6594]	protein_coding	190.339	5.68996	1.06784	5.32847	9.90419e-08	0.000119838
ENSG00000012223	LTF	lactotransferrin [Source:HGNC Symbol;Acc:HGNC:6720]	protein_coding	1.72344	-16.4707	3.16974	-5.19622	2.03382e-07	0.000238395
ENSG00000229789				46.3132	-2.45911	0.476929	-5.15614	2.52086e-07	0.00028653
ENSG00000269558				2.21054	3.40123	0.671947	5.06175	4.15419e-07	0.000458293
ENSG00000179796	LRRC3B	leucine rich repeat containing 3B [Source:HGNC Symbol;Acc:HGNC:28105]	protein_coding	212.771	5.20138	1.0425	4.98933	6.05887e-07	0.00064932
ENSG00000126803	HSPA2	heat shock protein family A (Hsp70) member 2 [Source:HGNC Symbol;Acc:HGNC:5235]	protein_coding	27.421	2.95731	0.593966	4.97891	6.3942e-07	0.000657554
ENSG00000256630		ribosomal protein S6 (RPS6) pseudogene	unprocessed_pseudogene	6.99083	6.13912	1.23371	4.97615	6.48631e-07	0.000657554
ENSG00000226002	GTF2IP14	general transcription factor IIi pseudogene 14 [Source:HGNC Symbol;Acc:HGNC:51726]	unprocessed_pseudogene	29.0315	1.04579	0.210999	4.95635	7.18287e-07	0.000709006
ENSG00000205927	OLIG2	oligodendrocyte transcription factor 2 [Source:HGNC Symbol;Acc:HGNC:9398]	protein_coding	138.251	4.0129	0.810735	4.94971	7.43255e-07	0.00071484
ENSG00000011465	DCN	decorin [Source:HGNC Symbol;Acc:HGNC:2705]	protein_coding	420.315	3.43176	0.702262	4.88672	1.02531e-06	0.000961458
ENSG00000206337	HCP5	HLA complex P5 [Source:HGNC Symbol;Acc:HGNC:21659]	sense_overlapping	6.10226	3.59573	0.737981	4.87239	1.10259e-06	0.00100871
ENSG00000250765		novel transcript	lincRNA	2.51208	-6.11937	1.25773	-4.86541	1.14217e-06	0.00101965
ENSG00000214942		novel transcript	lincRNA	3.72682	-4.57543	0.941766	-4.85835	1.18367e-06	0.00101965
ENSG00000182983	ZNF662	zinc finger protein 662 [Source:HGNC Symbol;Acc:HGNC:31930]	protein_coding	4.13155	2.66132	0.548015	4.85628	1.1961e-06	0.00101965
ENSG00000215430				2.25282	6.7441	1.4002	4.81651	1.46089e-06	0.0012177
ENSG00000231431	FAR2P4	fatty acyl-CoA reductase 2 pseudogene 4 [Source:HGNC Symbol;Acc:HGNC:49286]	transcribed_unprocessed_pseudogene	104.459	3.34249	0.695529	4.80567	1.54231e-06	0.00125762
ENSG00000186960	LINC01551	long intergenic non-protein coding RNA 1551 [Source:HGNC Symbol;Acc:HGNC:19828]	lincRNA	97.3146	9.38381	1.95734	4.79415	1.63362e-06	0.00130373
ENSG00000234165				60.414	6.14651	1.29626	4.74174	2.1189e-06	0.00165579
ENSG00000036448	MYOM2	myomesin 2 [Source:HGNC Symbol;Acc:HGNC:7614]	protein_coding	118.804	1.63261	0.347127	4.7032	2.56116e-06	0.00194936
ENSG00000269337				47.3406	-1.19737	0.255776	-4.68132	2.85034e-06	0.00209634
ENSG00000236516	KLF2P4	Kruppel like factor 2 pseudogene 4 [Source:HGNC Symbol;Acc:HGNC:49283]	processed_pseudogene	14.6781	3.26686	0.703859	4.64135	3.46142e-06	0.00249682
ENSG00000224533	TMLHE-AS1	TMLHE antisense RNA 1 [Source:HGNC Symbol;Acc:HGNC:44261]	antisense	34.0439	-1.43114	0.30996	-4.61717	3.89009e-06	0.00275308
ENSG00000136535	TBR1	T-box, brain 1 [Source:HGNC Symbol;Acc:HGNC:11590]	protein_coding	36.232	4.56463	0.996573	4.58033	4.64249e-06	0.00322473
ENSG00000181234	TMEM132C	transmembrane protein 132C [Source:HGNC Symbol;Acc:HGNC:25436]	protein_coding	409.253	5.74681	1.27145	4.51989	6.18724e-06	0.00414424
ENSG00000189238	LINC00943	long intergenic non-protein coding RNA 943 [Source:HGNC Symbol;Acc:HGNC:48639]	lincRNA	22.3389	10.6286	2.3625	4.49887	6.83156e-06	0.00449553
ENSG00000178206				106.295	3.02094	0.672742	4.49049	7.10587e-06	0.00459542
ENSG00000234665		novel transcript	lincRNA	11.6751	-4.77633	1.06618	-4.47986	7.46919e-06	0.0047485
ENSG00000162981	FAM84A	family with sequence similarity 84 member A [Source:HGNC Symbol;Acc:HGNC:20743]	protein_coding	105.411	2.02927	0.454654	4.46332	8.06988e-06	0.00504488
ENSG00000213232	PPP1R2P10	protein phosphatase 1 regulatory inhibitor subunit 2 pseudogene 10 [Source:HGNC Symbol;Acc:HGNC:42008]	processed_pseudogene	50.2275	6.57086	1.49761	4.38756	1.14627e-05	0.00704844
ENSG00000224216		novel transcript	antisense	42.3701	1.49478	0.341265	4.38011	1.1862e-05	0.00717631
ENSG00000102195	GPR50	G protein-coupled receptor 50 [Source:HGNC Symbol;Acc:HGNC:4506]	protein_coding	49.709	6.68029	1.52924	4.36837	1.25178e-05	0.00733642
ENSG00000184221	OLIG1	oligodendrocyte transcription factor 1 [Source:HGNC Symbol;Acc:HGNC:16983]	protein_coding	90.0525	3.79739	0.870567	4.36198	1.28893e-05	0.00743793
ENSG00000182379	NXPH4	neurexophilin 4 [Source:HGNC Symbol;Acc:HGNC:8078]	protein_coding	45.8482	1.27162	0.291859	4.35697	1.31876e-05	0.00749473
ENSG00000103316	CRYM	crystallin mu [Source:HGNC Symbol;Acc:HGNC:2418]	protein_coding	4.76731	4.94597	1.13699	4.35004	1.36111e-05	0.00762
ENSG00000115290	GRB14	growth factor receptor bound protein 14 [Source:HGNC Symbol;Acc:HGNC:4565]	protein_coding	61.5375	3.16745	0.738641	4.28821	1.80117e-05	0.00993532
ENSG00000148123	PLPPR1	phospholipid phosphatase related 1 [Source:HGNC Symbol;Acc:HGNC:25993]	protein_coding	49.2555	2.22475	0.521331	4.26745	1.97717e-05	0.0105945
ENSG00000228463		ribosomal protein L23a (RPL23A) pseudogene	transcribed_processed_pseudogene	22.7184	-1.94641	0.456826	-4.26072	2.03771e-05	0.0107651
ENSG00000267600				3.66576	2.71852	0.646726	4.20351	2.62802e-05	0.0136909
ENSG00000242613		chromosome 20 open reading frame 149 (C20orf149) pseudogene	processed_pseudogene	4.75941	4.98705	1.18906	4.19412	2.73931e-05	0.0140752
ENSG00000204335	SP5	Sp5 transcription factor [Source:HGNC Symbol;Acc:HGNC:14529]	protein_coding	20.6609	3.27436	0.781663	4.18896	2.80235e-05	0.0142045
ENSG00000135638	EMX1	empty spiracles homeobox 1 [Source:HGNC Symbol;Acc:HGNC:3340]	protein_coding	26.0395	3.04194	0.735849	4.13391	3.56638e-05	0.0178362
ENSG00000255495		novel transcript	antisense	30.9121	1.74407	0.431923	4.03792	5.3927e-05	0.0266151
ENSG00000142700	DMRTA2	DMRT like family A2 [Source:HGNC Symbol;Acc:HGNC:13908]	protein_coding	66.5866	3.75645	0.931115	4.03435	5.4753e-05	0.0266718
ENSG00000230578		trimethyllysine hydroxylase, epsilon (TMLHE) pseudogene	transcribed_unprocessed_pseudogene	16.7914	1.77059	0.442051	4.0054	6.19121e-05	0.0297726
ENSG00000176165	FOXG1	forkhead box G1 [Source:HGNC Symbol;Acc:HGNC:3811]	protein_coding	408.666	5.50744	1.37942	3.99258	6.53579e-05	0.0310318
ENSG00000185070	FLRT2	fibronectin leucine rich transmembrane protein 2 [Source:HGNC Symbol;Acc:HGNC:3761]	protein_coding	252.637	1.74068	0.439945	3.95658	7.60302e-05	0.0356477
ENSG00000004848	ARX	aristaless related homeobox [Source:HGNC Symbol;Acc:HGNC:18060]	protein_coding	108.414	4.7313	1.19719	3.95201	7.74984e-05	0.0358875
ENSG00000238245	MYO5BP2	myosin VB pseudogene 2 [Source:HGNC Symbol;Acc:HGNC:38496]	processed_pseudogene	4.05244	-6.98091	1.77649	-3.92962	8.50806e-05	0.0384493
ENSG00000213261	EEF1B2P6	eukaryotic translation elongation factor 1 beta 2 pseudogene 6 [Source:HGNC Symbol;Acc:HGNC:51453]	processed_pseudogene	2.66578	-1.78937	0.455921	-3.92475	8.68216e-05	0.0387689
ENSG00000079689	SCGN	secretagogin, EF-hand calcium binding protein [Source:HGNC Symbol;Acc:HGNC:16941]	protein_coding	29.0652	5.52271	1.42337	3.88002	0.000104448	0.0455551
ENSG00000177283	FZD8	frizzled class receptor 8 [Source:HGNC Symbol;Acc:HGNC:4046]	protein_coding	113.074	3.08668	0.796964	3.87304	0.000107484	0.0463406
ENSG00000145864	GABRB2	gamma-aminobutyric acid type A receptor beta2 subunit [Source:HGNC Symbol;Acc:HGNC:4082]	protein_coding	31.407	4.49927	1.16594	3.85892	0.000113891	0.0485447
