# Supplementary material for: Sex-specific transcriptional and proteomic signatures in schizophrenia
Source: Nat Commun. 2019 Sep 2;10:3933. doi: 10.1038/s41467-019-11797-3 (PMC6718673; doi:10.1038/s41467-019-11797-3)
Supplement: Supplementary file 27 — Supplementary Data 23 [file 41467_2019_11797_MOESM27_ESM.xlsx]

## Sheet: res21.sex.int.HT.sig
Interaction term gender:type added in the statistical model (type = ST, HT or control)
Answers to question: Is there a difference in the overall familial risk signature (HT vs control) between genders (male vs female)?
Log2 foldchange: log2(Male HT/Male control) – log2(Female HT/Female control)
Ensembl ID	HGNC symbol	Gene description	Gene biotype	Average expression	Log2 foldchange	P-value	Adjusted p-value	Pair_1_non_schizophrenic_twin_S19	Pair_1_schizophrenic_twin_S20	Pair_3_schizophrenic_twin_S23	Pair_3_non_schizophrenic_twin_S24	Pair_4_schizophrenic_twin_S25	Pair_4_non_schizophrenic_twin_S26	Pair_5_non_schizophrenic_twin_S27	Pair_5_schizophrenic_twin_S28	Control1_S29	Control3_S31	Control4_S32	Pair_6_schizophrenic_twin_S33	Pair_6_non_schizophrenic_twin_S34	Control5_S35	Control6_S38
ENSG00000225630	MTND2P28	MT-ND2 pseudogene 28 [Source:HGNC Symbol;Acc:HGNC:42129]	unprocessed_pseudogene	451.915	-6.85662	4.29392e-21	6.43744e-17	574.397	412.476	574.929	864.028	485.761	343.276	550.547	491.036	373.625	2.12054	3.50482	1297.65	454.578	348.981	1.81681
ENSG00000188803	SHISA6	shisa family member 6 [Source:HGNC Symbol;Acc:HGNC:34491]	protein_coding	223.036	-9.34888	1.62145e-19	1.21544e-15	753.275	116.569	3.09434	6.91222	73.0228	136.43	594.012	95.7662	550.295	132.887	191.597	4.73595	0	548.258	138.683
ENSG00000134121	CHL1	cell adhesion molecule L1 like [Source:HGNC Symbol;Acc:HGNC:1939]	protein_coding	909.814	9.22832	8.07276e-17	4.03423e-13	1597.98	1070.05	665.284	592.723	1117.57	1029.83	1354.21	1484.38	1.30867	957.071	849.335	1189.67	739.168	0	998.64
ENSG00000144619	CNTN4	contactin 4 [Source:HGNC Symbol;Acc:HGNC:2174]	protein_coding	90.6468	5.25374	2.31763e-16	8.68648e-13	104.346	101.625	86.6416	105.411	71.4354	94.6208	80.9628	90.1329	5.23467	125.819	116.827	129.765	116.51	1.98285	128.388
ENSG00000006468	ETV1	ETS variant 1 [Source:HGNC Symbol;Acc:HGNC:3490]	protein_coding	1342.79	5.23099	7.60774e-13	2.2811e-09	455.145	602.773	693.133	2823.64	830.238	583.128	328.113	675.058	312.771	2620.99	2862.27	3628.69	998.927	278.59	2448.45
ENSG00000168675	LDLRAD4	low density lipoprotein receptor class A domain containing 4 [Source:HGNC Symbol;Acc:HGNC:1224]	protein_coding	269.153	-4.17688	2.95319e-11	7.37903e-08	497.877	140.481	265.495	115.78	155.57	118.826	426.972	181.205	689.668	79.8737	78.2744	308.784	189.089	687.057	102.347
ENSG00000198797	BRINP2	BMP/retinoic acid inducible neural specific 2 [Source:HGNC Symbol;Acc:HGNC:13746]	protein_coding	185.054	3.97239	4.32237e-11	8.56226e-08	114.283	129.521	167.095	449.295	85.7225	107.824	93.7464	171.816	43.186	270.722	254.684	353.302	195.774	61.4683	277.366
ENSG00000023171	GRAMD1B	GRAM domain containing 1B [Source:HGNC Symbol;Acc:HGNC:29214]	protein_coding	163.052	-2.87381	4.56898e-11	8.56226e-08	211.672	163.396	137.389	117.508	112.709	193.643	323.851	104.216	312.117	84.8216	86.4523	147.762	107.915	258.762	83.5733
ENSG00000128683	GAD1	glutamate decarboxylase 1 [Source:HGNC Symbol;Acc:HGNC:4092]	protein_coding	733.47	5.70436	2.21685e-10	3.69278e-07	338.875	999.308	622.582	1779.9	1141.38	772.37	71.5882	1446.82	24.8647	614.25	380.857	1390.48	794.557	41.6398	582.591
ENSG00000260807		lipase maturation factor 1 [Source:NCBI gene;Acc:64788]	lincRNA	189.158	4.25796	3.73012e-10	5.08513e-07	34.7818	248.083	181.947	478.671	200.019	72.616	44.3165	479.77	68.0507	114.509	214.962	284.157	243.524	46.5969	125.36
ENSG00000125430	HS3ST3B1	heparan sulfate-glucosamine 3-sulfotransferase 3B1 [Source:HGNC Symbol;Acc:HGNC:5198]	protein_coding	88.0655	5.89176	3.73108e-10	5.08513e-07	40.7444	11.9558	67.4567	60.482	49.211	11.0024	17.897	15.0221	17.0127	192.969	261.693	185.649	169.989	18.8371	201.06
ENSG00000154760	SLFN13	schlafen family member 13 [Source:HGNC Symbol;Acc:HGNC:26481]	protein_coding	41.612	-6.44545	4.6918e-10	5.59828e-07	73.5388	24.908	36.5133	25.9208	12.6996	81.4179	132.95	3.75554	45.149	3.53423	2.33655	61.5674	10.505	102.117	7.26724
ENSG00000237515	SHISA9	shisa family member 9 [Source:HGNC Symbol;Acc:HGNC:37231]	protein_coding	109.009	-4.26262	4.85443e-10	5.59828e-07	272.292	107.602	43.9397	53.5697	152.395	101.222	303.398	87.3162	102.076	30.3944	32.7117	41.6764	47.7498	212.165	46.6315
ENSG00000213058		ribosomal protein S14 (RPS14) pseudogene	processed_pseudogene	96.7041	-6.44788	6.01295e-10	6.43902e-07	159.003	55.7939	0	0	61.9107	63.814	89.4852	103.277	200.88	147.024	153.044	0	2.86499	254.796	158.668
ENSG00000077063	CTTNBP2	cortactin binding protein 2 [Source:HGNC Symbol;Acc:HGNC:15679]	protein_coding	299.608	-4.04327	7.14962e-10	7.07344e-07	452.164	169.374	107.064	58.7539	138.108	160.635	627.249	273.215	876.807	211.347	283.891	129.765	101.23	673.177	231.341
ENSG00000108018	SORCS1	sortilin related VPS10 domain containing receptor 1 [Source:HGNC Symbol;Acc:HGNC:16697]	protein_coding	455.793	4.80822	7.54903e-10	7.07344e-07	129.19	742.258	359.563	425.102	771.502	536.918	77.5539	992.4	35.334	545.686	627.363	475.49	560.583	45.6055	512.341
ENSG00000187889	FYB2	FYN binding protein 2 [Source:HGNC Symbol;Acc:HGNC:27295]	protein_coding	40.8455	-8.62657	1.23988e-09	1.09343e-06	105.339	1.99264	34.6567	6.91222	12.6996	11.0024	219.026	0.938884	60.853	3.53423	2.33655	12.3135	9.54997	127.894	3.63362
ENSG00000198739	LRRTM3	leucine rich repeat transmembrane neuronal 3 [Source:HGNC Symbol;Acc:HGNC:19410]	protein_coding	109.632	4.8009	1.7973e-09	1.4203e-06	29.813	65.757	36.5133	143.429	44.4487	50.6111	47.7255	121.116	26.1733	241.742	290.9	170.494	96.4547	26.7685	252.537
ENSG00000118733	OLFM3	olfactomedin 3 [Source:HGNC Symbol;Acc:HGNC:17990]	protein_coding	65.6641	-6.31652	1.88662e-09	1.4203e-06	141.115	17.9337	26.6114	5.18417	19.0494	30.8068	246.297	41.3109	105.348	47.3587	18.6924	18.9438	9.54997	213.156	43.6034
ENSG00000100884	CPNE6	copine 6 [Source:HGNC Symbol;Acc:HGNC:2319]	protein_coding	69.8942	6.63877	1.89475e-09	1.4203e-06	6.95637	18.9301	63.1246	183.174	3.17491	15.4034	23.8627	15.961	9.16067	53.7204	140.193	350.461	105.05	5.94855	53.2931
ENSG00000182667	NTM	neurotrimin [Source:HGNC Symbol;Acc:HGNC:17941]	protein_coding	303.689	3.18898	2.61894e-09	1.83452e-06	243.473	250.076	283.442	319.69	219.069	264.058	128.688	276.971	70.0137	660.902	355.155	405.398	267.399	106.082	704.922
ENSG00000100604	CHGA	chromogranin A [Source:HGNC Symbol;Acc:HGNC:1929]	protein_coding	353.123	-2.84267	2.69207e-09	1.83452e-06	461.108	259.043	219.08	224.647	214.306	235.452	446.574	227.21	1048.9	192.262	272.208	111.768	224.424	920.042	239.819
ENSG00000253230	LINC00599	long intergenic non-protein coding RNA 599 [Source:HGNC Symbol;Acc:HGNC:27231]	lincRNA	637.014	3.02668	2.89587e-09	1.8876e-06	240.492	612.736	487.669	1315.05	749.278	314.669	296.58	967.989	422.7	673.625	977.845	857.208	717.203	254.796	667.375
ENSG00000166426	CRABP1	cellular retinoic acid binding protein 1 [Source:HGNC Symbol;Acc:HGNC:2338]	protein_coding	100.527	5.15883	4.44072e-09	2.77397e-06	27.8255	55.7939	32.1812	438.926	96.8346	24.2053	43.4643	30.9832	22.9017	45.945	95.7985	169.547	344.754	21.8113	56.9267
ENSG00000134245	WNT2B	Wnt family member 2B [Source:HGNC Symbol;Acc:HGNC:12781]	protein_coding	284.544	-4.78576	5.40725e-09	3.09704e-06	853.646	107.602	176.378	129.604	217.481	160.635	1230.64	108.911	418.119	96.838	60.7502	111.768	106.96	373.767	115.065
ENSG00000079689	SCGN	secretagogin, EF-hand calcium binding protein [Source:HGNC Symbol;Acc:HGNC:16941]	protein_coding	245.424	13.3619	5.47788e-09	3.09704e-06	3.97507	17.9337	63.1246	1817.91	14.2871	13.2029	0.85224	88.2551	1.963	40.9971	119.164	1353.54	109.825	0	36.3362
ENSG00000144057	ST6GAL2	ST6 beta-galactoside alpha-2,6-sialyltransferase 2 [Source:HGNC Symbol;Acc:HGNC:10861]	protein_coding	455.885	-3.77065	5.57764e-09	3.09704e-06	816.876	275.98	173.902	200.454	220.656	288.263	905.079	494.792	1433.65	342.114	254.684	197.016	145.16	750.508	339.138
ENSG00000140479	PCSK6	proprotein convertase subtilisin/kexin type 6 [Source:HGNC Symbol;Acc:HGNC:8569]	protein_coding	58.2495	-4.71086	5.84495e-09	3.12955e-06	92.4203	28.8932	38.3699	17.2806	26.9867	35.2077	118.461	19.7166	242.103	21.9123	19.8607	14.2079	36.2899	137.808	24.2241
ENSG00000167306	MYO5B	myosin VB [Source:HGNC Symbol;Acc:HGNC:7603]	protein_coding	169.83	-6.21105	7.28065e-09	3.76385e-06	346.825	87.6761	35.8944	22.4647	74.6103	123.227	729.518	22.5332	461.96	26.1533	143.698	35.0461	46.7948	366.827	24.2241
ENSG00000253953	PCDHGB4	protocadherin gamma subfamily B, 4 [Source:HGNC Symbol;Acc:HGNC:8711]	protein_coding	111.344	-4.72115	1.01318e-08	4.9951e-06	195.772	149.448	9.9019	5.18417	123.821	162.836	185.788	30.0443	158.349	127.232	149.539	21.7854	11.46	197.293	141.711
ENSG00000180537	RNF182	ring finger protein 182 [Source:HGNC Symbol;Acc:HGNC:28522]	protein_coding	191.018	-4.89988	1.03287e-08	4.9951e-06	370.675	45.8307	147.291	43.2014	84.135	61.6136	459.358	44.1276	689.668	88.3559	58.4137	107.98	116.51	477.867	70.25
ENSG00000177551	NHLH2	nescient helix-loop-helix 2 [Source:HGNC Symbol;Acc:HGNC:7818]	protein_coding	73.653	-6.20965	1.08274e-08	5.07262e-06	185.834	16.9374	21.6604	8.64028	14.2871	41.8092	245.445	3.75554	195.646	19.7917	44.3944	3.78876	24.8299	256.779	21.1961
ENSG00000101638	ST8SIA5	ST8 alpha-N-acetyl-neuraminide alpha-2,8-sialyltransferase 5 [Source:HGNC Symbol;Acc:HGNC:17827]	protein_coding	235.767	6.13164	1.18433e-08	5.38047e-06	67.5762	78.7092	116.347	1353.07	107.947	127.628	29.8284	183.082	18.9757	117.337	154.212	855.313	198.639	18.8371	109.009
ENSG00000106069	CHN2	chimerin 2 [Source:HGNC Symbol;Acc:HGNC:1944]	protein_coding	378.129	3.30056	1.34928e-08	5.94954e-06	236.517	362.66	228.981	274.761	330.19	356.478	188.345	692.896	51.038	815.701	571.286	337.2	228.244	100.134	897.504
ENSG00000120675	DNAJC15	DnaJ heat shock protein family (Hsp40) member C15 [Source:HGNC Symbol;Acc:HGNC:20325]	protein_coding	55.63	-6.56469	1.43149e-08	5.98556e-06	231.548	47.8233	19.1849	25.9208	57.1483	61.6136	31.5329	9.38884	117.78	2.82739	9.34619	39.782	25.7849	148.714	6.05603
ENSG00000178718	RPP25	ribonuclease P and MRP subunit p25 [Source:HGNC Symbol;Acc:HGNC:30361]	protein_coding	64.4695	3.72294	1.4373e-08	5.98556e-06	26.8317	58.7828	57.5548	108.868	57.1483	57.2126	27.2717	72.2941	23.556	108.148	88.7888	61.5674	55.3898	15.8628	147.767
ENSG00000183778	B3GALT5	beta-1,3-galactosyltransferase 5 [Source:HGNC Symbol;Acc:HGNC:920]	protein_coding	97.7455	-3.22596	1.52558e-08	6.18147e-06	168.94	76.7166	70.5511	62.21	109.534	94.6208	199.424	58.2108	155.731	44.5314	35.0482	109.874	60.1648	168.542	52.0819
ENSG00000144596	GRIP2	glutamate receptor interacting protein 2 [Source:HGNC Symbol;Acc:HGNC:23841]	protein_coding	308.538	3.43868	1.60817e-08	6.34467e-06	106.333	341.737	232.695	311.05	425.437	239.853	95.4509	381.187	108.619	490.552	793.258	89.0359	290.319	130.868	591.675
ENSG00000204060	FOXO6	forkhead box O6 [Source:HGNC Symbol;Acc:HGNC:24814]	protein_coding	67.7933	-3.70796	2.38102e-08	9.15287e-06	99.3767	55.7939	30.3246	53.5697	63.4981	66.0145	177.266	49.7609	155.731	31.8081	25.702	21.7854	25.7849	122.937	37.5474
ENSG00000174498	IGDCC3	immunoglobulin superfamily DCC subclass member 3 [Source:HGNC Symbol;Acc:HGNC:9700]	protein_coding	333.406	2.27597	4.40031e-08	1.64924e-05	225.585	191.293	302.627	312.778	255.58	242.053	248.002	224.393	200.88	496.913	823.633	238.692	485.138	226.045	527.481
ENSG00000172159	FRMD3	FERM domain containing 3 [Source:HGNC Symbol;Acc:HGNC:24125]	protein_coding	148.204	-3.184	4.77431e-08	1.74577e-05	238.504	101.625	99.019	60.482	68.2605	83.6184	285.501	104.216	337.636	105.32	117.996	96.6134	68.7598	330.144	125.36
ENSG00000109846	CRYAB	crystallin alpha B [Source:HGNC Symbol;Acc:HGNC:2389]	protein_coding	57.2019	-6.8327	5.823e-08	2.07853e-05	63.6011	4.98159	23.517	19.0086	7.93726	13.2029	118.461	3.75554	170.127	2.12054	2.33655	36.9404	134.655	256.779	0.605603
ENSG00000169946	ZFPM2	zinc finger protein, FOG family member 2 [Source:HGNC Symbol;Acc:HGNC:16700]	protein_coding	272.524	-5.15951	6.65493e-08	2.32025e-05	446.201	70.7386	165.238	36.2892	96.8346	92.4203	849.684	30.9832	943.549	132.18	251.179	71.9865	88.8147	690.031	121.726
ENSG00000180616	SSTR2	somatostatin receptor 2 [Source:HGNC Symbol;Acc:HGNC:11331]	protein_coding	339.659	-4.8936	6.90782e-08	2.35368e-05	880.478	67.7497	126.868	62.21	47.6236	132.029	1020.13	94.8273	986.081	173.177	407.728	51.1483	104.095	791.157	149.584
ENSG00000040731	CDH10	cadherin 10 [Source:HGNC Symbol;Acc:HGNC:1749]	protein_coding	225.672	3.43935	7.12096e-08	2.37239e-05	112.296	261.036	206.702	191.814	131.759	224.449	85.224	235.66	54.3097	409.971	302.583	391.19	337.114	73.3654	367.601
ENSG00000115844	DLX2	distal-less homeobox 2 [Source:HGNC Symbol;Acc:HGNC:2915]	protein_coding	713.643	7.53057	7.67192e-08	2.50038e-05	213.66	945.507	638.673	2623.19	928.66	644.742	24.715	1152.01	6.54334	489.845	407.728	1343.12	766.862	22.8028	496.595
ENSG00000198734	F5	coagulation factor V [Source:HGNC Symbol;Acc:HGNC:3542]	protein_coding	17.5539	-7.76059	8.43191e-08	2.68479e-05	23.8504	11.9558	20.4227	5.18417	4.76236	30.8068	69.8837	6.57219	38.6057	2.82739	1.16827	0.947191	2.86499	41.6398	1.81681
ENSG00000180613	GSX2	GS homeobox 2 [Source:HGNC Symbol;Acc:HGNC:24959]	protein_coding	68.336	9.21427	8.5959e-08	2.68479e-05	13.9127	105.61	44.5586	193.542	141.283	61.6136	3.40896	165.244	0	48.7724	33.8799	81.4584	85.9497	0.991424	44.8147
ENSG00000122012	SV2C	synaptic vesicle glycoprotein 2C [Source:HGNC Symbol;Acc:HGNC:30670]	protein_coding	113.288	-4.17855	8.96669e-08	2.74344e-05	205.71	74.7239	45.7963	36.2892	87.3099	149.633	334.93	33.7998	176.016	133.594	54.9089	17.9966	17.1899	226.045	105.375
ENSG00000079931	MOXD1	monooxygenase DBH like 1 [Source:HGNC Symbol;Acc:HGNC:21063]	protein_coding	532.91	8.77506	1.09593e-07	3.28603e-05	34.7818	303.877	134.295	872.668	136.521	270.66	10.2269	834.668	18.9757	1042.6	1986.07	813.637	516.653	21.8113	996.218
ENSG00000015592	STMN4	stathmin 4 [Source:HGNC Symbol;Acc:HGNC:16078]	protein_coding	812.721	2.13455	1.13382e-07	3.33297e-05	766.194	1336.06	664.046	926.238	847.7	534.718	562.479	1672.15	295.104	970.501	976.677	522.849	779.277	321.221	1015.6
ENSG00000155966	AFF2	AF4/FMR2 family member 2 [Source:HGNC Symbol;Acc:HGNC:3776]	protein_coding	621.814	-2.40611	1.17266e-07	3.38086e-05	1188.55	471.259	362.038	224.647	558.783	622.737	1280.92	451.603	946.166	527.308	792.09	273.738	293.184	745.551	588.647
ENSG00000166923	GREM1	gremlin 1, DAN family BMP antagonist [Source:HGNC Symbol;Acc:HGNC:2001]	protein_coding	52.3642	-6.90566	1.21741e-07	3.44365e-05	289.186	32.8785	8.0453	1.72806	28.5742	48.4107	99.7121	4.69442	169.472	7.06847	10.5145	6.63033	28.6499	42.6312	7.26724
ENSG00000136750	GAD2	glutamate decarboxylase 2 [Source:HGNC Symbol;Acc:HGNC:4093]	protein_coding	488.555	7.66338	1.73685e-07	4.82201e-05	325.956	648.604	337.284	1315.05	576.245	662.346	32.3851	908.84	1.963	440.366	202.111	1078.85	381.999	6.93997	409.388
ENSG00000129824	RPS4Y1	ribosomal protein S4 Y-linked 1 [Source:HGNC Symbol;Acc:HGNC:10425]	protein_coding	232.502	11.7515	1.93671e-07	5.27912e-05	0	0	833.616	696.407	0	0	0	0	0	0	0	1071.27	886.237	0	0
ENSG00000120594	PLXDC2	plexin domain containing 2 [Source:HGNC Symbol;Acc:HGNC:21013]	protein_coding	294.633	-4.06048	2.18235e-07	5.84247e-05	663.836	189.301	371.94	60.482	263.517	198.044	794.288	184.96	401.107	114.509	78.2744	191.333	238.749	549.249	119.909
ENSG00000002746	HECW1	HECT, C2 and WW domain containing E3 ubiquitin protein ligase 1 [Source:HGNC Symbol;Acc:HGNC:22195]	protein_coding	432.344	-2.75431	2.26438e-07	5.95571e-05	523.715	364.653	253.117	174.534	280.979	479.706	802.81	393.392	1155.55	405.023	438.103	179.966	156.619	431.27	445.724
ENSG00000181234	TMEM132C	transmembrane protein 132C [Source:HGNC Symbol;Acc:HGNC:25436]	protein_coding	131.746	-9.7526	2.4188e-07	6.16562e-05	755.263	12.9521	25.9925	13.8244	50.7985	26.4058	54.5434	8.44996	160.312	20.4986	8.17792	4.73595	6.68498	809.994	17.5625
ENSG00000144355	DLX1	distal-less homeobox 1 [Source:HGNC Symbol;Acc:HGNC:2914]	protein_coding	1264.85	7.90084	2.42644e-07	6.16562e-05	375.644	1841.2	1081.16	3803.45	1739.85	1318.09	25.5672	2085.26	7.19767	1023.51	899.571	2277.05	1445.87	30.7342	1018.62
ENSG00000265972	TXNIP	thioredoxin interacting protein [Source:HGNC Symbol;Acc:HGNC:16952]	protein_coding	671.646	3.02294	2.61761e-07	6.54055e-05	286.205	757.202	321.812	974.624	719.116	354.278	417.598	610.275	366.427	875.783	1321.32	1154.63	791.692	260.745	862.985
ENSG00000078900	TP73	tumor protein p73 [Source:HGNC Symbol;Acc:HGNC:12003]	protein_coding	47.3852	-5.68249	2.66834e-07	6.55799e-05	149.065	6.97423	16.0906	15.5525	14.2871	19.8044	196.868	11.2666	52.3467	21.2054	9.34619	6.63033	14.325	157.636	19.3793
ENSG00000164199	ADGRV1	adhesion G protein-coupled receptor V1 [Source:HGNC Symbol;Acc:HGNC:17416]	protein_coding	1460.17	-3.54095	3.21472e-07	7.7734e-05	3077.7	800.044	1989.66	876.124	1289.01	988.017	3431.12	1089.11	1649.58	532.256	372.679	772.908	1165.1	3234.03	635.278
ENSG00000171791	BCL2	BCL2, apoptosis regulator [Source:HGNC Symbol;Acc:HGNC:990]	protein_coding	257.396	-2.76113	4.25641e-07	0.000101289	466.077	123.544	199.895	112.324	165.095	173.838	507.935	149.283	526.739	204.279	287.395	201.752	127.97	428.295	186.526
ENSG00000188859	FAM78B	family with sequence similarity 78 member B [Source:HGNC Symbol;Acc:HGNC:13495]	protein_coding	109.523	2.57472	4.41512e-07	0.000103424	61.6136	104.613	97.1624	63.9381	131.759	101.222	59.6568	94.8273	36.6427	190.849	294.405	69.1449	74.4898	39.657	222.862
ENSG00000067048	DDX3Y	DEAD-box helicase 3 Y-linked [Source:HGNC Symbol;Acc:HGNC:2699]	protein_coding	173.776	11.3803	4.66218e-07	0.000107531	0	0	615.156	644.565	0	0	0	0	0	0	0	766.277	580.638	0	0
ENSG00000110455	ACCS	1-aminocyclopropane-1-carboxylate synthase homolog (inactive) [Source:HGNC Symbol;Acc:HGNC:23989]	protein_coding	19.5009	-6.5983	4.93533e-07	0.000112107	18.8816	32.8785	3.09434	12.0964	19.0494	83.6184	34.0896	14.0833	30.7537	2.82739	3.50482	4.73595	0.954997	30.7342	1.21121
ENSG00000203867	RBM20	RNA binding motif protein 20 [Source:HGNC Symbol;Acc:HGNC:27424]	protein_coding	39.4518	-5.16421	5.66913e-07	0.000126853	65.5886	20.9227	34.6567	10.3683	11.1122	41.8092	144.881	7.51107	56.2727	13.4301	4.6731	14.2079	31.5149	123.928	10.9009
ENSG00000074317	SNCB	synuclein beta [Source:HGNC Symbol;Acc:HGNC:11140]	protein_coding	91.1392	-5.21591	5.77855e-07	0.0001274	166.953	49.8159	20.4227	13.8244	31.7491	30.8068	357.941	48.822	251.918	24.0328	88.7888	17.0494	33.4249	201.259	30.2802
ENSG00000196562	SULF2	sulfatase 2 [Source:HGNC Symbol;Acc:HGNC:20392]	protein_coding	639.895	-3.12526	7.3849e-07	0.000160456	1377.36	409.487	542.748	366.348	436.55	363.08	1172.68	270.399	867.646	299.703	293.237	771.96	517.608	1578.35	331.265
ENSG00000233864	TTTY15	testis-specific transcript, Y-linked 15 [Source:HGNC Symbol;Acc:HGNC:18567]	lincRNA	77.6983	11.3047	7.50908e-07	0.000160823	0	0	315.623	300.682	0	0	0	0	0	0	1.16827	251.953	296.049	0	0
ENSG00000139370	SLC15A4	solute carrier family 15 member 4 [Source:HGNC Symbol;Acc:HGNC:23090]	protein_coding	99.6529	-3.16731	7.6168e-07	0.000160832	157.015	98.6356	57.5548	27.6489	90.4848	70.4155	91.1897	119.238	186.485	102.493	46.731	37.8876	43.9299	284.539	80.5453
ENSG00000049239	H6PD	hexose-6-phosphate dehydrogenase/glucose 1-dehydrogenase [Source:HGNC Symbol;Acc:HGNC:4795]	protein_coding	272.059	-1.94937	7.77283e-07	0.000161848	422.351	237.124	315.623	235.016	209.544	299.266	496.856	202.799	329.13	142.076	200.943	232.062	228.244	382.69	147.162
ENSG00000170396	ZNF804A	zinc finger protein 804A [Source:HGNC Symbol;Acc:HGNC:21711]	protein_coding	152.125	2.40646	8.92623e-07	0.000183318	125.215	120.555	146.053	119.236	112.709	125.428	103.973	208.432	54.3097	304.651	196.27	197.963	136.565	52.5455	277.972
ENSG00000115468	EFHD1	EF-hand domain family member D1 [Source:HGNC Symbol;Acc:HGNC:29556]	protein_coding	103.129	-4.3392	9.74195e-07	0.000197367	159.996	58.7828	58.7925	60.482	57.1483	77.0169	305.954	15.0221	306.882	55.1341	37.3848	97.5606	23.8749	170.525	62.3772
ENSG00000166833	NAV2	neuron navigator 2 [Source:HGNC Symbol;Acc:HGNC:15997]	protein_coding	304.965	-2.9598	1.00814e-06	0.000201521	624.086	250.076	338.521	127.876	195.257	303.667	790.879	115.483	345.488	150.558	156.549	256.689	261.669	491.746	165.935
ENSG00000184486	POU3F2	POU class 3 homeobox 2 [Source:HGNC Symbol;Acc:HGNC:9215]	protein_coding	856.882	3.64988	1.02209e-06	0.00020162	811.908	1033.18	707.986	687.766	1649.36	893.397	129.541	1229	113.2	1118.94	1365.71	1163.15	851.857	118.971	979.261
ENSG00000213853	EMP2	epithelial membrane protein 2 [Source:HGNC Symbol;Acc:HGNC:3334]	protein_coding	135.52	-2.83222	1.03709e-06	0.000201922	203.722	93.654	156.574	139.973	136.521	116.626	259.081	56.333	235.56	55.8409	61.9185	130.712	84.0397	242.899	59.3491
ENSG00000165124	SVEP1	sushi, von Willebrand factor type A, EGF and pentraxin domain containing 1 [Source:HGNC Symbol;Acc:HGNC:15985]	protein_coding	59.1079	-4.19698	1.07606e-06	0.000206824	225.585	24.908	16.0906	27.6489	17.462	57.2126	113.348	6.57219	95.5327	40.2903	42.0579	31.2573	15.2799	135.825	37.5474
ENSG00000233639	PANTR1	POU3F3 adjacent non-coding transcript 1 [Source:HGNC Symbol;Acc:HGNC:49513]	processed_transcript	216.778	2.80733	1.20794e-06	0.000229233	105.339	224.172	168.951	286.857	268.28	114.425	65.6225	277.91	176.016	320.908	342.304	324.886	222.514	66.4254	287.056
ENSG00000104888	SLC17A7	solute carrier family 17 member 7 [Source:HGNC Symbol;Acc:HGNC:16704]	protein_coding	124.718	-5.36975	1.31681e-06	0.00024677	159.996	19.9264	30.9434	13.8244	17.462	30.8068	480.664	13.1444	539.171	55.1341	123.837	8.52472	40.1099	273.633	63.5884
ENSG00000005108	THSD7A	thrombospondin type 1 domain containing 7A [Source:HGNC Symbol;Acc:HGNC:22207]	protein_coding	1001.63	-3.91983	1.53632e-06	0.000284352	1728.16	392.55	194.325	399.181	296.854	545.72	3703.84	715.43	2275.77	530.842	1109.86	379.823	352.394	1861.89	537.776
ENSG00000225978	HAR1A	highly accelerated region 1A [Source:HGNC Symbol;Acc:HGNC:33117]	lincRNA	14.5822	11.4336	1.85343e-06	0.000338862	0	5.97791	14.234	93.315	4.76236	2.20048	0	30.9832	0	2.12054	2.33655	35.9932	21.9649	0	4.84483
ENSG00000119508	NR4A3	nuclear receptor subfamily 4 group A member 3 [Source:HGNC Symbol;Acc:HGNC:7982]	protein_coding	88.8834	-4.96619	1.89394e-06	0.000342096	120.246	48.8196	42.702	24.1928	38.0989	50.6111	281.239	237.538	204.152	30.3944	42.0579	40.7292	26.7399	123.928	21.8017
ENSG00000026559	KCNG1	potassium voltage-gated channel modifier subfamily G member 1 [Source:HGNC Symbol;Acc:HGNC:6248]	protein_coding	128.442	-3.98948	2.11691e-06	0.000372786	215.647	46.827	69.3133	44.9295	57.1483	46.2102	418.45	50.6997	355.958	55.8409	82.9475	44.518	83.0847	280.573	74.4892
ENSG00000090932	DLL3	delta like canonical Notch ligand 3 [Source:HGNC Symbol;Acc:HGNC:2909]	protein_coding	264.833	2.932	2.12477e-06	0.000372786	152.046	274.984	259.925	535.697	415.913	248.655	93.7464	229.088	113.854	233.259	391.372	395.926	297.004	80.3054	250.72
ENSG00000181191	PJA1	praja ring finger ubiquitin ligase 1 [Source:HGNC Symbol;Acc:HGNC:16648]	protein_coding	698.462	1.15199	2.13844e-06	0.000372786	629.054	859.823	674.567	739.608	785.789	530.317	512.196	848.751	472.429	876.49	806.109	643.142	670.408	512.566	915.672
ENSG00000155886	SLC24A2	solute carrier family 24 member 2 [Source:HGNC Symbol;Acc:HGNC:10976]	protein_coding	51.1199	-4.29646	2.17507e-06	0.000374813	65.5886	27.8969	10.5208	20.7367	25.3992	72.616	114.2	71.3552	169.472	20.4986	52.5723	6.63033	16.2349	77.3311	15.7457
ENSG00000198774	RASSF9	Ras association domain family member 9 [Source:HGNC Symbol;Acc:HGNC:15739]	protein_coding	44.2606	-6.2283	2.23951e-06	0.000381532	134.159	8.96687	26.6114	22.4647	23.8118	13.2029	193.459	0.938884	57.5814	6.36162	7.00964	68.1977	12.415	83.2796	5.45043
ENSG00000157005	SST	somatostatin [Source:HGNC Symbol;Acc:HGNC:11329]	protein_coding	17.0554	9.11421	2.27578e-06	0.000383353	2.9813	14.9448	14.8529	39.7453	22.2243	4.40097	1.70448	65.7219	0	6.36162	1.16827	15.155	61.1198	0	5.45043
ENSG00000101445	PPP1R16B	protein phosphatase 1 regulatory subunit 16B [Source:HGNC Symbol;Acc:HGNC:15850]	protein_coding	47.0527	-4.12231	2.33974e-06	0.000389748	33.7881	52.8049	24.1359	19.0086	25.3992	81.4179	58.8046	101.399	134.793	16.2575	30.3751	17.0494	12.415	76.3397	21.8017
ENSG00000242779	ZNF702P	zinc finger protein 702, pseudogene [Source:HGNC Symbol;Acc:HGNC:25775]	transcribed_processed_pseudogene	45.7701	-3.63487	2.41133e-06	0.00039492	53.6634	28.8932	43.3208	10.3683	33.3365	46.2102	80.9628	32.8609	115.817	27.567	35.0482	12.3135	26.7399	114.014	25.4353
ENSG00000124493	GRM4	glutamate metabotropic receptor 4 [Source:HGNC Symbol;Acc:HGNC:4596]	protein_coding	58.6133	5.29812	2.45121e-06	0.00039492	26.8317	70.7386	47.6529	112.324	42.8612	96.8213	10.2269	102.338	1.963	65.0299	71.2647	105.138	54.4348	4.95712	66.6164
ENSG00000105880	DLX5	distal-less homeobox 5 [Source:HGNC Symbol;Acc:HGNC:2918]	protein_coding	495.475	8.27327	2.45323e-06	0.00039492	114.283	491.185	294.582	2180.81	468.299	330.073	11.0791	860.018	0.654334	270.722	157.717	1478.56	496.598	12.8885	264.649
ENSG00000254377	MIR124-2HG	MIR124-2 host gene [Source:HGNC Symbol;Acc:HGNC:48723]	lincRNA	442.066	3.84535	2.47615e-06	0.00039492	151.053	394.542	267.351	442.382	519.097	314.669	70.736	1201.77	132.83	785.307	495.348	730.284	349.529	72.374	703.711
ENSG00000012817	KDM5D	lysine demethylase 5D [Source:HGNC Symbol;Acc:HGNC:11115]	protein_coding	102.749	10.6535	2.75808e-06	0.000435254	0	0	384.318	335.243	0	0	0	0	0	0	0	417.711	403.964	0	0
ENSG00000133710	SPINK5	serine peptidase inhibitor, Kazal type 5 [Source:HGNC Symbol;Acc:HGNC:15464]	protein_coding	94.869	-5.11921	2.85694e-06	0.000446159	178.878	120.555	3.09434	3.45611	111.122	160.635	125.279	11.2666	117.126	168.936	165.895	1.89438	2.86499	106.082	145.95
ENSG00000143995	MEIS1	Meis homeobox 1 [Source:HGNC Symbol;Acc:HGNC:7000]	protein_coding	235.394	4.24005	3.18695e-06	0.000489968	167.947	232.142	170.808	267.849	333.365	189.242	39.2031	462.87	8.50634	397.955	276.881	333.411	212.964	60.4769	377.291
ENSG00000196109	ZNF676	zinc finger protein 676 [Source:HGNC Symbol;Acc:HGNC:20429]	protein_coding	48.9132	-5.88157	3.20283e-06	0.000489968	91.4266	61.7718	0	3.45611	55.5609	94.6208	69.0315	17.8388	83.7547	61.4957	73.6013	0	0	43.6227	77.5172
ENSG00000172985	SH3RF3	SH3 domain containing ring finger 3 [Source:HGNC Symbol;Acc:HGNC:24699]	protein_coding	161.916	-2.85612	3.25005e-06	0.000492169	270.305	128.525	84.785	134.788	63.4981	138.631	299.136	158.671	385.403	74.2189	125.005	117.452	99.3197	269.667	79.3341
ENSG00000053108	FSTL4	follistatin like 4 [Source:HGNC Symbol;Acc:HGNC:21389]	protein_coding	49.5103	-4.54054	3.33062e-06	0.000496164	90.4328	24.908	13.6151	12.0964	14.2871	19.8044	151.699	28.1665	111.237	53.7204	18.6924	11.3663	10.505	131.859	50.2651
ENSG00000103034	NDRG4	NDRG family member 4 [Source:HGNC Symbol;Acc:HGNC:14466]	protein_coding	1498.86	1.64228	3.34262e-06	0.000496164	1053.39	1887.03	1341.09	1897.41	1322.35	1535.94	1079.79	2154.74	832.967	1750.86	2057.33	1205.77	1569.06	897.239	1897.96
ENSG00000186642	PDE2A	phosphodiesterase 2A [Source:HGNC Symbol;Acc:HGNC:8777]	protein_coding	191.985	-2.95563	3.41225e-06	0.000501533	201.735	161.404	121.298	91.587	61.9107	158.435	332.374	148.344	634.704	128.646	95.7985	142.079	157.574	325.187	118.698
ENSG00000128833	MYO5C	myosin VC [Source:HGNC Symbol;Acc:HGNC:7604]	protein_coding	119.061	-2.92386	3.63163e-06	0.000527342	211.672	67.7497	139.245	124.42	82.5476	105.623	248.002	32.8609	136.756	44.5314	39.7213	187.544	88.8147	231.002	45.4203
ENSG00000143847	PPFIA4	PTPRF interacting protein alpha 4 [Source:HGNC Symbol;Acc:HGNC:9248]	protein_coding	100.573	-2.7302	3.65819e-06	0.000527342	163.972	62.7681	90.3549	48.3856	44.4487	96.8213	240.332	52.5775	176.016	79.1668	100.472	51.1483	62.0748	176.474	63.5884
ENSG00000049089	COL9A2	collagen type IX alpha 2 chain [Source:HGNC Symbol;Acc:HGNC:2218]	protein_coding	102.872	-4.39355	3.84332e-06	0.000548753	249.436	87.6761	135.532	105.411	85.7225	107.824	234.366	17.8388	79.8287	16.2575	26.8703	50.2011	70.6698	262.727	12.7177
ENSG00000145536	ADAMTS16	ADAM metallopeptidase with thrombospondin type 1 motif 16 [Source:HGNC Symbol;Acc:HGNC:17108]	protein_coding	43.4217	-4.06577	4.03459e-06	0.000570628	122.233	36.8638	16.0906	24.1928	44.4487	68.215	53.6911	13.1444	74.594	7.06847	5.84137	24.627	69.7148	80.3054	10.2953
ENSG00000007237	GAS7	growth arrest specific 7 [Source:HGNC Symbol;Acc:HGNC:4169]	protein_coding	574.277	-2.87024	4.49291e-06	0.000629511	634.023	570.891	504.997	157.253	479.411	862.59	1103.65	1003.67	630.778	383.818	339.968	206.488	354.304	987.459	394.853
ENSG00000122584	NXPH1	neurexophilin 1 [Source:HGNC Symbol;Acc:HGNC:20693]	protein_coding	156.14	8.46564	5.12226e-06	0.000711045	4.96883	104.613	108.921	454.479	57.1483	90.2199	2.55672	58.2108	1.30867	253.758	127.342	686.713	145.16	9.91424	236.791
ENSG00000136999	NOV	nephroblastoma overexpressed [Source:HGNC Symbol;Acc:HGNC:7885]	protein_coding	23.2681	-4.6713	5.46579e-06	0.000751772	52.6696	8.96687	5.56982	8.64028	7.93726	15.4034	82.6673	14.0833	43.8404	9.89586	4.6731	10.4191	19.0999	58.494	6.66164
ENSG00000106853	PTGR1	prostaglandin reductase 1 [Source:HGNC Symbol;Acc:HGNC:18429]	protein_coding	110.226	-2.45832	6.11812e-06	0.000826874	188.816	86.6797	125.63	67.3942	93.6597	99.0218	193.459	59.1497	160.312	53.0135	54.9089	89.9831	116.51	201.259	63.5884
ENSG00000114374	USP9Y	ubiquitin specific peptidase 9 Y-linked [Source:HGNC Symbol;Acc:HGNC:12633]	protein_coding	156.373	10.2067	6.12213e-06	0.000826874	0	0	597.208	476.943	0	2.20048	0	0	0	0	0	689.555	579.683	0	0
ENSG00000108231	LGI1	leucine rich glioma inactivated 1 [Source:HGNC Symbol;Acc:HGNC:6572]	protein_coding	126.584	-4.3834	6.24848e-06	0.000836404	214.654	24.908	259.925	60.482	50.7985	52.8116	426.972	67.5997	207.424	48.7724	32.7117	59.673	78.3097	278.59	35.125
ENSG00000226137	BAIAP2-DT	BAIAP2 divergent transcript [Source:HGNC Symbol;Acc:HGNC:44342]	lincRNA	388.432	-2.72226	6.52972e-06	0.000860824	641.973	264.025	430.733	243.656	269.867	319.07	975.815	230.027	620.963	219.829	341.136	176.177	197.684	623.606	271.916
ENSG00000139438	FAM222A	family with sequence similarity 222 member A [Source:HGNC Symbol;Acc:HGNC:25915]	protein_coding	219.928	3.84905	6.54575e-06	0.000860824	92.4203	334.763	246.31	409.549	388.926	349.877	49.4299	210.31	20.9387	218.416	160.054	247.217	255.939	41.6398	273.127
ENSG00000185532	PRKG1	protein kinase cGMP-dependent 1 [Source:HGNC Symbol;Acc:HGNC:9414]	protein_coding	84.1919	-3.15821	7.00423e-06	0.000913107	157.015	22.9153	66.8378	44.9295	28.5742	41.8092	190.902	26.2888	155.077	69.9778	51.4041	95.6663	46.7948	210.182	54.5043
ENSG00000198692	EIF1AY	eukaryotic translation initiation factor 1A Y-linked [Source:HGNC Symbol;Acc:HGNC:3252]	protein_coding	42.6812	10.4262	7.15026e-06	0.000917819	0	0	159.668	164.165	0	0	0	0	0	0	0	155.339	160.439	0	0.605603
ENSG00000173517	PEAK1	pseudopodium enriched atypical kinase 1 [Source:HGNC Symbol;Acc:HGNC:29431]	protein_coding	522.66	-2.34105	7.16281e-06	0.000917819	865.571	304.874	637.435	295.498	403.213	385.085	1118.99	356.776	676.581	397.955	318.939	430.972	363.854	889.308	394.853
ENSG00000131149	GSE1	Gse1 coiled-coil protein [Source:HGNC Symbol;Acc:HGNC:28979]	protein_coding	1442.15	1.6034	7.89833e-06	0.000995373	997.742	1365.95	1502.61	1949.25	1463.63	1582.15	1084.05	1489.07	881.387	1759.34	2033.97	1683.16	1230.99	737.62	1871.31
ENSG00000187479	C11orf96	chromosome 11 open reading frame 96 [Source:HGNC Symbol;Acc:HGNC:38675]	protein_coding	71.3173	4.14801	7.90084e-06	0.000995373	34.7818	51.8086	47.034	343.883	34.924	41.8092	57.1001	57.2719	7.852	40.9971	52.5723	159.128	70.6698	17.8456	52.0819
ENSG00000144218	AFF3	AF4/FMR2 family member 3 [Source:HGNC Symbol;Acc:HGNC:6473]	protein_coding	421.956	-1.79876	8.05302e-06	0.00100609	599.241	368.638	326.763	231.559	314.316	486.307	601.682	381.187	751.175	359.078	407.728	466.965	269.309	407.475	357.912
ENSG00000184221	OLIG1	oligodendrocyte transcription factor 1 [Source:HGNC Symbol;Acc:HGNC:16983]	protein_coding	100.221	9.76284	8.15355e-06	0.00101023	9.93767	25.9043	84.785	374.988	217.481	8.80194	4.2612	59.1497	0	14.1369	8.17792	647.878	28.6499	0.991424	18.1681
ENSG00000144834	TAGLN3	transgelin 3 [Source:HGNC Symbol;Acc:HGNC:29868]	protein_coding	1111.02	2.12823	8.49403e-06	0.00104379	997.742	724.324	1013.71	2035.65	715.941	398.288	801.106	803.685	823.806	1434.9	1675.3	1533.5	1264.42	801.071	1641.79
ENSG00000151632	AKR1C2	aldo-keto reductase family 1 member C2 [Source:HGNC Symbol;Acc:HGNC:385]	protein_coding	58.4752	3.11171	1.0028e-05	0.00122097	24.8442	94.6503	47.034	32.8331	76.1977	44.0097	32.3851	121.116	19.63	119.457	63.0868	30.3101	50.6148	8.92282	112.037
ENSG00000131002	TXLNGY	taxilin gamma pseudogene, Y-linked [Source:HGNC Symbol;Acc:HGNC:18473]	transcribed_unprocessed_pseudogene	84.0616	10.1843	1.00988e-05	0.00122097	0	0	345.329	190.086	0	0	0	0	0	0	0	382.665	342.844	0	0
ENSG00000102924	CBLN1	cerebellin 1 precursor [Source:HGNC Symbol;Acc:HGNC:1543]	protein_coding	171.419	-4.75149	1.07385e-05	0.00128794	294.155	55.7939	64.3624	43.2014	60.3232	63.814	904.227	17.8388	185.176	113.802	139.025	17.9966	40.1099	460.021	111.431
ENSG00000145358	DDIT4L	DNA damage inducible transcript 4 like [Source:HGNC Symbol;Acc:HGNC:30555]	protein_coding	83.4291	-5.88477	1.09358e-05	0.00130119	119.252	11.9558	61.268	6.91222	22.2243	17.6039	305.102	2.81665	189.757	19.0849	7.00964	28.4157	77.3547	360.878	21.8017
ENSG00000198680	TUSC1	tumor suppressor candidate 1 [Source:HGNC Symbol;Acc:HGNC:31010]	protein_coding	32.7075	-3.96395	1.16833e-05	0.00137918	113.289	12.9521	11.1396	22.4647	20.6369	33.0073	42.612	30.0443	66.0877	14.8438	19.8607	4.73595	12.415	71.3826	15.1401
ENSG00000187398	LUZP2	leucine zipper protein 2 [Source:HGNC Symbol;Acc:HGNC:23206]	protein_coding	79.0558	6.12138	1.2319e-05	0.00144287	11.9252	53.8012	27.2302	169.349	31.7491	66.0145	5.11344	84.4996	5.23467	83.4079	46.731	466.018	57.2998	2.97427	74.4892
ENSG00000148204	CRB2	crumbs 2, cell polarity complex component [Source:HGNC Symbol;Acc:HGNC:18688]	protein_coding	444.245	-2.84701	1.32745e-05	0.00153452	705.575	249.08	674.567	235.016	325.428	512.713	912.749	215.943	481.59	212.761	186.924	216.907	464.128	1031.08	239.213
ENSG00000101198	NKAIN4	sodium/potassium transporting ATPase interacting 4 [Source:HGNC Symbol;Acc:HGNC:16191]	protein_coding	224.176	2.44523	1.33063e-05	0.00153452	140.121	105.61	190.612	402.637	166.683	96.8213	112.496	95.7662	187.139	227.605	489.507	364.668	328.519	187.379	267.071
ENSG00000187134	AKR1C1	aldo-keto reductase family 1 member C1 [Source:HGNC Symbol;Acc:HGNC:384]	protein_coding	94.6816	2.3751	1.43038e-05	0.00163696	37.7631	121.551	60.0303	79.4906	95.2472	68.215	34.9419	164.305	62.1617	185.901	135.52	82.4056	74.4898	45.6055	172.597
ENSG00000205856	C22orf42	chromosome 22 open reading frame 42 [Source:HGNC Symbol;Acc:HGNC:27160]	protein_coding	27.6793	8.08577	1.47795e-05	0.00167116	11.9252	69.7423	34.6567	41.4733	36.5114	30.8068	0.85224	31.9221	0.654334	40.2903	12.851	12.3135	50.6148	0	40.5754
ENSG00000143341	HMCN1	hemicentin 1 [Source:HGNC Symbol;Acc:HGNC:19194]	protein_coding	55.6211	-4.85317	1.48255e-05	0.00167116	278.255	14.9448	34.6567	12.0964	33.3365	48.4107	50.2822	7.51107	86.372	31.1013	39.7213	10.4191	20.0549	144.748	22.4073
ENSG00000135116	HRK	harakiri, BCL2 interacting protein [Source:HGNC Symbol;Acc:HGNC:5185]	protein_coding	52.4553	-4.36819	1.57119e-05	0.00175786	134.159	42.8417	8.0453	27.6489	15.8745	74.8165	121.018	25.3499	94.224	16.2575	46.731	42.6236	19.0999	109.057	9.08405
ENSG00000114770	ABCC5	ATP binding cassette subfamily C member 5 [Source:HGNC Symbol;Acc:HGNC:56]	protein_coding	636.043	1.20511	1.66044e-05	0.00183039	446.201	672.515	516.755	622.1	747.69	429.094	451.687	880.673	556.184	918.901	733.676	574.945	612.153	473.901	904.166
ENSG00000206052	DOK6	docking protein 6 [Source:HGNC Symbol;Acc:HGNC:28301]	protein_coding	334.323	-2.48191	1.85915e-05	0.00203448	400.488	200.26	166.476	124.42	152.395	224.449	645.146	255.376	900.363	380.284	322.444	215.012	156.619	465.969	405.149
ENSG00000217236	SP9	Sp9 transcription factor [Source:HGNC Symbol;Acc:HGNC:30690]	protein_coding	126.412	7.20815	1.96341e-05	0.002133	88.4453	125.536	107.683	565.074	104.772	83.6184	5.96568	138.955	0	105.32	58.4137	315.414	90.7247	6.93997	99.319
ENSG00000104368	PLAT	plasminogen activator, tissue type [Source:HGNC Symbol;Acc:HGNC:9051]	protein_coding	109.746	3.11132	2.05414e-05	0.00221539	41.7382	73.7276	85.4039	41.4733	61.9107	83.6184	34.0896	76.0496	60.1987	253.758	257.02	52.0955	185.269	73.3654	266.466
ENSG00000184113	CLDN5	claudin 5 [Source:HGNC Symbol;Acc:HGNC:2047]	protein_coding	22.8305	-5.7206	2.0688e-05	0.00221539	69.5637	30.8859	22.8981	22.4647	12.6996	28.6063	60.5091	3.75554	28.1363	4.24108	0	4.73595	10.505	41.6398	1.81681
ENSG00000128045	RASL11B	RAS like family 11 member B [Source:HGNC Symbol;Acc:HGNC:23804]	protein_coding	68.3162	-4.35418	2.11967e-05	0.00225377	150.059	8.96687	53.2227	17.2806	12.6996	11.0024	155.96	10.3277	187.139	43.1177	73.6013	20.8382	23.8749	219.105	37.5474
ENSG00000166450	PRTG	protogenin [Source:HGNC Symbol;Acc:HGNC:26373]	protein_coding	257.978	-4.41039	2.16224e-05	0.00226625	453.158	107.602	362.657	58.7539	152.395	134.23	1056.78	81.6829	234.251	97.5449	37.3848	108.927	221.559	654.34	108.403
ENSG00000107742	SPOCK2	SPARC (osteonectin), cwcv and kazal like domains proteoglycan 2 [Source:HGNC Symbol;Acc:HGNC:13564]	protein_coding	344.312	2.96739	2.17713e-05	0.00226625	280.242	344.726	356.468	457.935	193.669	376.283	118.461	384.004	54.964	295.462	342.304	981.289	579.683	106.082	293.112
ENSG00000250986	LINC02600	long intergenic non-protein coding RNA 2600 [Source:HGNC Symbol;Acc:HGNC:53177]	lincRNA	16.0788	-8.37272	2.18376e-05	0.00226625	9.93767	2.98896	4.33208	0	1.58745	4.40097	43.4643	18.7777	72.631	2.82739	7.00964	5.68314	0.954997	57.5026	9.08405
ENSG00000005889	ZFX	zinc finger protein X-linked [Source:HGNC Symbol;Acc:HGNC:12869]	protein_coding	355.063	-1.20081	2.19188e-05	0.00226625	443.22	369.634	240.74	162.437	411.15	398.288	466.176	454.42	377.551	427.642	401.886	279.421	171.899	335.101	386.375
ENSG00000113645	WWC1	WW and C2 domain containing 1 [Source:HGNC Symbol;Acc:HGNC:29435]	protein_coding	363.047	-3.13198	2.26437e-05	0.00232516	598.248	95.6466	409.691	224.647	125.409	129.829	667.304	53.5164	615.074	151.265	169.4	630.829	326.609	1078.67	169.569
ENSG00000196767	POU3F4	POU class 3 homeobox 4 [Source:HGNC Symbol;Acc:HGNC:9217]	protein_coding	237.415	3.21598	2.30772e-05	0.00235356	140.121	138.488	188.136	468.303	253.992	123.227	86.0763	539.858	124.978	305.358	275.713	381.718	212.009	52.5455	270.705
ENSG00000258498	DIO3OS	DIO3 opposite strand upstream RNA [Source:HGNC Symbol;Acc:HGNC:20348]	lincRNA	14.4586	6.40279	2.50767e-05	0.0025402	4.96883	29.8896	29.0868	24.1928	23.8118	8.80194	1.70448	13.1444	0.654334	21.2054	5.84137	17.9966	20.0549	0.991424	14.5345
ENSG00000114251	WNT5A	Wnt family member 5A [Source:HGNC Symbol;Acc:HGNC:12784]	protein_coding	222.932	-4.12041	2.55999e-05	0.0025758	439.245	47.8233	300.77	91.587	120.646	55.0121	708.212	66.6608	399.798	103.906	54.9089	115.557	157.574	572.052	110.22
ENSG00000137831	UACA	uveal autoantigen with coiled-coil domains and ankyrin repeats [Source:HGNC Symbol;Acc:HGNC:15947]	protein_coding	186.488	-2.85078	2.57805e-05	0.00257667	337.881	144.466	305.721	89.8589	215.894	116.626	259.933	104.216	172.744	77.0463	59.582	284.157	180.494	382.69	66.0108
ENSG00000223756	TSSC2	tumor suppressing subtransferable candidate 2 pseudogene [Source:HGNC Symbol;Acc:HGNC:12384]	transcribed_unprocessed_pseudogene	51.1665	-3.67516	2.59539e-05	0.00257682	88.4453	40.8491	69.9322	17.2806	26.9867	83.6184	103.121	12.2055	66.742	20.4986	31.5434	17.9966	35.3349	126.902	26.0409
ENSG00000197177	ADGRA1	adhesion G protein-coupled receptor A1 [Source:HGNC Symbol;Acc:HGNC:13838]	protein_coding	94.2114	2.88039	2.62487e-05	0.00258895	59.626	93.654	77.9775	122.692	93.6597	125.428	35.7941	111.727	20.2843	154.799	137.856	114.61	66.8498	34.6999	163.513
ENSG00000269994		uncharacterized LOC440173 [Source:NCBI gene;Acc:440173]	lincRNA	50.5167	-7.08707	2.70246e-05	0.00264805	38.7569	30.8859	1.85661	0	26.9867	24.2053	70.736	4.69442	94.8784	147.731	102.808	0.947191	0	84.2711	128.994
ENSG00000185736	ADARB2	adenosine deaminase, RNA specific B2 (inactive) [Source:HGNC Symbol;Acc:HGNC:227]	protein_coding	103.612	5.01144	2.73167e-05	0.0026593	12.919	152.437	98.4001	216.007	166.683	165.036	10.2269	93.8884	4.58034	96.838	88.7888	181.861	126.06	13.8799	126.571
ENSG00000184058	TBX1	T-box 1 [Source:HGNC Symbol;Acc:HGNC:11592]	protein_coding	73.7434	-5.67987	2.82551e-05	0.00273291	163.972	4.98159	1.85661	5.18417	6.34981	11.0024	217.321	2.81665	115.817	129.353	148.371	5.68314	0	126.902	166.541
ENSG00000152518	ZFP36L2	ZFP36 ring finger protein like 2 [Source:HGNC Symbol;Acc:HGNC:1108]	protein_coding	455.32	-3.87553	2.89335e-05	0.00278058	830.789	148.452	497.571	447.566	271.454	127.628	1943.96	141.771	443.638	113.802	140.193	547.476	250.209	819.908	105.375
ENSG00000272841		novel transcript, antisense to MAP3K4	antisense	65.6019	-2.63143	2.978e-05	0.00283731	41.7382	32.8785	41.4642	34.5611	34.924	30.8068	87.7808	31.9221	223.128	57.2546	37.3848	55.8842	38.1999	183.414	52.6875
ENSG00000196581	AJAP1	adherens junctions associated protein 1 [Source:HGNC Symbol;Acc:HGNC:30801]	protein_coding	177.258	-2.71199	2.99022e-05	0.00283731	325.956	238.12	145.434	81.2186	198.432	380.684	229.253	215.004	107.311	134.301	81.7792	53.9899	64.9398	260.745	141.711
ENSG00000197406	DIO3	iodothyronine deiodinase 3 [Source:HGNC Symbol;Acc:HGNC:2885]	protein_coding	15.8468	8.54278	3.06576e-05	0.00289068	1.98753	26.9006	24.7548	10.3683	30.1616	19.8044	0.85224	30.9832	0	22.6191	9.34619	6.63033	24.8299	0	28.4634
ENSG00000224114		ribosomal protein S14 (RPS14) pseudogene	processed_pseudogene	91.9805	-4.23187	3.14173e-05	0.0029438	129.19	26.9006	1.23774	6.91222	46.0361	35.2077	49.4299	61.9663	194.991	163.988	308.424	0	0.954997	179.448	175.019
ENSG00000154274	C4orf19	chromosome 4 open reading frame 19 [Source:HGNC Symbol;Acc:HGNC:25618]	protein_coding	16.1917	-4.70806	3.18298e-05	0.00296393	29.813	7.97055	14.234	17.2806	4.76236	11.0024	34.9419	0.938884	32.0623	2.12054	4.6731	18.9438	9.54997	51.5541	3.02802
ENSG00000113532	ST8SIA4	ST8 alpha-N-acetyl-neuraminide alpha-2,8-sialyltransferase 4 [Source:HGNC Symbol;Acc:HGNC:10871]	protein_coding	237.083	2.48511	3.27421e-05	0.00303005	214.654	338.748	191.849	312.778	279.392	290.464	98.0076	213.127	76.557	346.355	285.059	349.513	196.729	64.4426	298.562
ENSG00000075275	CELSR1	cadherin EGF LAG seven-pass G-type receptor 1 [Source:HGNC Symbol;Acc:HGNC:1850]	protein_coding	589.394	-2.44676	3.37521e-05	0.00310437	948.054	330.778	812.575	425.102	382.576	365.28	1140.3	259.132	783.237	194.383	297.91	717.97	794.557	1161.95	227.101
ENSG00000205978	NYNRIN	NYN domain and retroviral integrase containing [Source:HGNC Symbol;Acc:HGNC:20165]	protein_coding	625.571	-1.79501	3.63546e-05	0.00332334	714.518	599.784	595.352	393.997	461.949	622.737	1009.05	618.725	993.933	402.903	517.545	347.619	615.973	1044.96	444.513
ENSG00000157570	TSPAN18	tetraspanin 18 [Source:HGNC Symbol;Acc:HGNC:20660]	protein_coding	507.327	-2.67114	3.66758e-05	0.00333239	801.97	246.091	513.661	295.498	285.742	301.466	1372.11	228.149	925.228	419.867	386.699	233.009	276.949	892.282	431.19
ENSG00000165246	NLGN4Y	neuroligin 4 Y-linked [Source:HGNC Symbol;Acc:HGNC:15529]	protein_coding	52.2014	9.57027	4.05071e-05	0.00365833	0	0	164	167.621	0	0	0	0	0	0	0	269.949	181.449	0	0
ENSG00000158966	CACHD1	cache domain containing 1 [Source:HGNC Symbol;Acc:HGNC:29314]	protein_coding	963.142	-3.45243	4.12398e-05	0.0037022	1651.64	342.734	1021.13	378.444	442.899	257.457	3062.95	343.632	1378.03	705.433	429.925	835.422	556.763	2360.58	680.093
ENSG00000169436	COL22A1	collagen type XXII alpha 1 chain [Source:HGNC Symbol;Acc:HGNC:22989]	protein_coding	95.4587	-3.42679	4.23e-05	0.0037683	194.778	108.599	5.56982	32.8331	100.01	116.626	282.944	110.788	54.3097	55.8409	139.025	13.2607	10.505	140.782	66.0108
ENSG00000131771	PPP1R1B	protein phosphatase 1 regulatory inhibitor subunit 1B [Source:HGNC Symbol;Acc:HGNC:9287]	protein_coding	62.4363	-5.30749	4.24789e-05	0.0037683	146.084	15.9411	9.28303	44.9295	7.93726	13.2029	263.342	21.5943	131.521	8.48216	35.0482	52.0955	13.37	161.602	12.1121
ENSG00000140044	JDP2	Jun dimerization protein 2 [Source:HGNC Symbol;Acc:HGNC:17546]	protein_coding	45.3926	-2.56236	4.31484e-05	0.00378851	92.4203	45.8307	35.2755	46.6575	31.7491	61.6136	86.0763	24.411	52.3467	18.378	23.3655	54.9371	30.5599	58.494	18.7737
ENSG00000168702	LRP1B	LDL receptor related protein 1B [Source:HGNC Symbol;Acc:HGNC:6693]	protein_coding	195.859	-3.15263	4.34189e-05	0.00378851	498.871	127.529	159.668	110.596	144.458	132.029	575.262	98.5828	153.114	49.4793	127.342	238.692	153.754	307.342	61.1659
ENSG00000146374	RSPO3	R-spondin 3 [Source:HGNC Symbol;Acc:HGNC:20866]	protein_coding	563.95	-9.15197	4.34648e-05	0.00378851	1803.69	23.9117	282.204	13.8244	63.4981	17.6039	3288.8	38.4942	782.583	144.904	25.702	2.84157	61.1198	1775.64	134.444
ENSG00000181418	DDN	dendrin [Source:HGNC Symbol;Acc:HGNC:24458]	protein_coding	27.5556	-4.48108	4.51901e-05	0.00391612	59.626	15.9411	19.8038	17.2806	4.76236	19.8044	142.324	11.2666	39.26	7.77532	12.851	7.57752	10.505	36.6827	7.87284
ENSG00000144730	IL17RD	interleukin 17 receptor D [Source:HGNC Symbol;Acc:HGNC:17616]	protein_coding	2247.82	-2.66209	4.61661e-05	0.00395517	4145	1301.19	2944.58	1899.13	1565.23	1742.78	5103.22	1011.18	2195.29	1523.96	1038.6	1246.5	1420.08	5247.61	1332.93
ENSG00000166689	PLEKHA7	pleckstrin homology domain containing A7 [Source:HGNC Symbol;Acc:HGNC:27049]	protein_coding	259.07	-1.5351	4.64195e-05	0.00395517	331.918	382.586	284.68	212.551	242.88	398.288	300.841	362.409	245.375	136.421	102.808	252.9	263.579	245.873	122.937
ENSG00000106012	IQCE	IQ motif containing E [Source:HGNC Symbol;Acc:HGNC:29171]	protein_coding	547.917	-1.45603	4.64321e-05	0.00395517	1010.66	520.078	577.405	383.628	485.761	754.766	790.879	478.831	449.527	451.675	441.608	375.087	351.439	648.392	499.017
ENSG00000198216	CACNA1E	calcium voltage-gated channel subunit alpha1 E [Source:HGNC Symbol;Acc:HGNC:1392]	protein_coding	530.729	-2.04336	5.21199e-05	0.00441458	539.615	757.202	319.336	212.551	463.536	761.368	965.588	881.612	687.05	364.733	612.176	222.59	268.354	511.575	393.642
ENSG00000184678	HIST2H2BE	histone cluster 2 H2B family member e [Source:HGNC Symbol;Acc:HGNC:4760]	protein_coding	211.185	2.48597	5.37925e-05	0.00453066	131.177	211.22	93.4492	210.823	163.508	129.829	102.269	377.431	119.743	352.717	303.751	281.316	214.874	97.1596	378.502
ENSG00000179299	NSUN7	NOP2/Sun RNA methyltransferase family member 7 [Source:HGNC Symbol;Acc:HGNC:25857]	protein_coding	74.9418	-2.42766	5.60206e-05	0.00469196	98.3829	66.7534	82.9284	46.6575	53.9734	92.4203	134.654	46.9442	68.705	59.3751	36.2165	75.7752	45.8398	161.602	53.8987
ENSG00000164099	PRSS12	serine protease 12 [Source:HGNC Symbol;Acc:HGNC:9477]	protein_coding	35.8609	-3.30952	6.33185e-05	0.00524365	43.7257	21.919	16.0906	10.3683	33.3365	55.0121	25.5672	12.2055	126.941	19.7917	18.6924	8.52472	31.5149	91.211	23.0129
ENSG00000073331	ALPK1	alpha kinase 1 [Source:HGNC Symbol;Acc:HGNC:20917]	protein_coding	41.1464	-3.67982	6.337e-05	0.00524365	57.6385	32.8785	25.9925	19.0086	17.462	37.4082	99.7121	8.44996	128.249	15.5506	44.3944	19.891	21.0099	71.3826	18.1681
ENSG00000172493	AFF1	AF4/FMR2 family member 1 [Source:HGNC Symbol;Acc:HGNC:7135]	protein_coding	261.405	-2.39013	6.38611e-05	0.00524365	488.933	131.514	307.578	138.244	138.108	191.442	626.397	94.8273	335.019	204.279	209.121	174.283	188.134	481.832	211.356
ENSG00000159267	HLCS	holocarboxylase synthetase [Source:HGNC Symbol;Acc:HGNC:4976]	protein_coding	196.916	-1.66412	6.40066e-05	0.00524365	232.541	186.312	222.793	110.596	174.62	239.853	308.511	217.821	202.189	157.627	163.558	145.867	148.025	294.453	148.978
ENSG00000139178	C1RL	complement C1r subcomponent like [Source:HGNC Symbol;Acc:HGNC:21265]	protein_coding	66.195	-3.43868	6.49204e-05	0.0052896	65.5886	103.617	89.1171	79.4906	95.2472	99.0218	120.166	17.8388	64.1247	10.6027	7.00964	59.673	67.8048	102.117	11.5065
ENSG00000126500	FLRT1	fibronectin leucine rich transmembrane protein 1 [Source:HGNC Symbol;Acc:HGNC:3760]	protein_coding	75.0994	-2.75082	6.83255e-05	0.00553695	120.246	36.8638	53.8416	32.8331	49.211	74.8165	164.482	98.5828	123.669	68.5641	45.5627	29.3629	42.9749	124.919	60.5603
ENSG00000112539	C6orf118	chromosome 6 open reading frame 118 [Source:HGNC Symbol;Acc:HGNC:21233]	protein_coding	84.6447	-2.82658	6.88961e-05	0.00555307	149.065	50.8123	97.1624	91.587	50.7985	66.0145	175.562	27.2276	75.9027	28.2739	30.3751	154.392	61.1198	177.465	33.9138
ENSG00000139636	LMBR1L	limb development membrane protein 1 like [Source:HGNC Symbol;Acc:HGNC:18268]	protein_coding	430.227	1.4167	6.99033e-05	0.00555307	303.099	443.362	357.087	632.468	447.662	402.689	276.978	508.875	378.205	560.53	592.315	304.995	416.379	296.436	532.325
ENSG00000173404	INSM1	INSM transcriptional repressor 1 [Source:HGNC Symbol;Acc:HGNC:6090]	protein_coding	465.582	1.88873	7.02032e-05	0.00555307	495.89	409.487	446.823	845.019	482.586	341.075	383.508	277.91	340.908	599.406	751.2	335.305	476.543	219.105	578.957
ENSG00000198846	TOX	thymocyte selection associated high mobility group box [Source:HGNC Symbol;Acc:HGNC:18988]	protein_coding	362.234	1.98545	7.04754e-05	0.00555307	318.999	428.417	344.71	432.014	460.361	358.679	156.812	622.48	119.743	350.596	342.304	609.044	399.189	143.757	346.405
ENSG00000196159	FAT4	FAT atypical cadherin 4 [Source:HGNC Symbol;Acc:HGNC:23109]	protein_coding	958.476	-2.56429	7.05918e-05	0.00555307	1620.83	419.45	740.167	281.673	622.282	499.51	1944.81	535.164	2231.28	946.468	1294.45	439.496	445.029	1277.95	1078.58
ENSG00000021645	NRXN3	neurexin 3 [Source:HGNC Symbol;Acc:HGNC:8010]	protein_coding	743.118	3.49244	7.07469e-05	0.00555307	212.666	1138.79	636.816	1213.1	1158.84	1384.1	202.833	1467.48	80.483	672.211	521.05	1179.25	522.383	80.3054	676.459
ENSG00000166415	WDR72	WD repeat domain 72 [Source:HGNC Symbol;Acc:HGNC:26790]	protein_coding	17.5886	-4.52561	7.17949e-05	0.00560598	54.6572	8.96687	4.33208	1.72806	3.17491	22.0048	46.021	1.87777	34.6797	15.5506	18.6924	1.89438	6.68498	35.6913	7.87284
ENSG00000146242	TPBG	trophoblast glycoprotein [Source:HGNC Symbol;Acc:HGNC:12004]	protein_coding	955.877	-7.04561	7.23684e-05	0.00562149	2466.53	119.558	780.394	196.998	184.145	96.8213	5075.94	167.121	679.198	280.618	65.4233	70.0921	221.559	3678.18	255.565
ENSG00000181291	TMEM132E	transmembrane protein 132E [Source:HGNC Symbol;Acc:HGNC:26991]	protein_coding	46.4781	3.34396	7.28115e-05	0.00562675	29.813	17.9337	54.4605	84.6747	15.8745	37.4082	33.2374	56.333	7.19767	77.0463	64.2551	44.518	65.8948	26.7685	81.7565
ENSG00000091490	SEL1L3	SEL1L family member 3 [Source:HGNC Symbol;Acc:HGNC:29108]	protein_coding	572.9	-3.40483	7.38541e-05	0.0056509	1453.88	109.595	342.234	523.601	133.346	132.029	1191.43	71.3552	1668.55	174.591	339.968	495.381	538.618	1218.46	200.455
ENSG00000183579	ZNRF3	zinc and ring finger 3 [Source:HGNC Symbol;Acc:HGNC:18126]	protein_coding	293.431	-3.16387	7.38779e-05	0.0056509	801.97	109.595	444.967	195.27	188.907	116.626	704.803	110.788	359.229	129.353	148.371	199.857	213.919	551.232	126.571
ENSG00000005513	SOX8	SRY-box 8 [Source:HGNC Symbol;Acc:HGNC:11203]	protein_coding	149.924	3.46946	7.68637e-05	0.00584945	31.8005	140.481	124.393	499.408	177.795	61.6136	32.3851	237.538	75.9027	46.6519	136.688	421.5	174.764	37.6741	50.2651
ENSG00000135519	KCNH3	potassium voltage-gated channel subfamily H member 3 [Source:HGNC Symbol;Acc:HGNC:6252]	protein_coding	23.583	-4.13506	7.80194e-05	0.00590741	19.8753	22.9153	4.95095	8.64028	14.2871	15.4034	62.2135	13.1444	81.1374	6.36162	21.0289	2.84157	10.505	56.5112	13.9289
ENSG00000270171		novel transcript	lincRNA	21.4883	3.71783	7.95411e-05	0.00599236	14.9065	28.8932	16.7095	31.105	28.5742	17.6039	15.3403	53.5164	3.926	29.6876	19.8607	13.2607	19.0999	1.98285	27.8578
ENSG00000280660		novel transcript, sense intronic to LGI1	sense_intronic	18.0559	-5.36562	8.02036e-05	0.00601206	21.8629	8.96687	49.5095	3.45611	17.462	22.0048	64.7703	3.75554	22.2473	1.41369	4.6731	8.52472	8.59497	28.7513	4.84483
ENSG00000236333	TRHDE-AS1	TRHDE antisense RNA 1 [Source:HGNC Symbol;Acc:HGNC:27471]	processed_transcript	19.5468	5.25146	8.08327e-05	0.00602907	8.9439	24.908	19.1849	12.0964	19.0494	11.0024	0	39.4331	0.654334	45.2382	24.5338	19.891	19.0999	4.95712	44.2091
ENSG00000214548	MEG3	maternally expressed 3 [Source:HGNC Symbol;Acc:HGNC:14575]	lincRNA	414.138	8.29404	8.25782e-05	0.00611696	7.95014	32.8785	2476.09	1455.02	22.2243	68.215	2.55672	0.938884	0.654334	5.65477	2.33655	750.175	1380.93	0.991424	5.45043
ENSG00000171551	ECEL1	endothelin converting enzyme like 1 [Source:HGNC Symbol;Acc:HGNC:3147]	protein_coding	243.976	-3.42334	8.30436e-05	0.00611696	255.398	380.594	288.393	112.324	271.454	303.667	498.561	154.916	342.217	100.372	75.9378	34.0989	163.304	540.326	138.078
ENSG00000197077	KIAA1671	KIAA1671 [Source:HGNC Symbol;Acc:HGNC:29345]	protein_coding	207.329	-1.89652	8.3235e-05	0.00611696	261.361	235.131	277.253	120.964	168.27	314.669	309.363	145.527	206.769	167.523	117.996	157.234	157.574	315.273	155.034
ENSG00000138411	HECW2	HECT, C2 and WW domain containing E3 ubiquitin protein ligase 2 [Source:HGNC Symbol;Acc:HGNC:29853]	protein_coding	203.476	-1.42183	8.49201e-05	0.00621035	220.616	155.426	126.249	91.587	141.283	200.244	266.751	192.471	326.512	277.791	248.842	148.709	93.5897	264.71	297.351
ENSG00000183878	UTY	ubiquitously transcribed tetratricopeptide repeat containing, Y-linked [Source:HGNC Symbol;Acc:HGNC:12638]	protein_coding	41.2433	9.22186	8.58164e-05	0.00624544	0	0	136.77	141.701	0	0	0	0	0	0	0	207.435	132.745	0	0
ENSG00000168490	PHYHIP	phytanoyl-CoA 2-hydroxylase interacting protein [Source:HGNC Symbol;Acc:HGNC:16865]	protein_coding	132.275	-2.76475	8.67946e-05	0.00628611	164.965	119.558	80.453	60.482	58.7358	136.43	313.624	78.8663	316.697	67.8573	147.203	35.9932	99.3197	216.131	87.8125
ENSG00000168140	VASN	vasorin [Source:HGNC Symbol;Acc:HGNC:18517]	protein_coding	103.081	-4.40531	9.06977e-05	0.00653721	259.373	33.8748	142.959	79.4906	57.1483	26.4058	234.366	8.44996	133.484	17.6712	19.8607	38.8348	133.7	343.033	17.5625
ENSG00000124313	IQSEC2	IQ motif and Sec7 domain 2 [Source:HGNC Symbol;Acc:HGNC:29059]	protein_coding	138.317	-2.17362	9.18191e-05	0.00658637	147.078	168.378	67.4567	91.587	139.696	171.638	347.714	109.849	162.929	89.7695	88.7888	71.0393	84.9947	204.233	129.599
ENSG00000166405	RIC3	RIC3 acetylcholine receptor chaperone [Source:HGNC Symbol;Acc:HGNC:30338]	protein_coding	206.645	2.61981	9.39198e-05	0.00670498	140.121	287.936	141.102	235.016	179.382	239.853	89.4852	411.231	39.9144	226.898	227.813	326.781	241.614	76.3397	236.185
ENSG00000111554	MDM1	Mdm1 nuclear protein [Source:HGNC Symbol;Acc:HGNC:29917]	protein_coding	258.85	-2.80571	9.45352e-05	0.00671692	374.65	118.562	272.921	115.78	173.032	83.6184	547.991	140.833	526.084	200.744	169.4	185.649	166.169	600.803	206.511
ENSG00000173114	LRRN3	leucine rich repeat neuronal 3 [Source:HGNC Symbol;Acc:HGNC:17200]	protein_coding	584.855	2.87867	9.61198e-05	0.0067973	354.775	358.675	368.227	895.133	315.903	380.684	307.659	541.736	148.534	913.246	524.555	2007.1	534.798	277.599	844.211
ENSG00000124194	GDAP1L1	ganglioside induced differentiation associated protein 1 like 1 [Source:HGNC Symbol;Acc:HGNC:4213]	protein_coding	504.072	1.8438	9.68301e-05	0.00680388	313.037	516.093	289.631	691.222	476.236	574.326	311.068	715.43	254.536	653.833	773.397	449.916	477.498	335.101	729.752
ENSG00000179456	ZBTB18	zinc finger and BTB domain containing 18 [Source:HGNC Symbol;Acc:HGNC:13030]	protein_coding	788.015	-2.91754	9.71205e-05	0.00680388	1211.4	346.719	468.484	482.128	417.5	310.268	2051.34	511.692	2106.3	477.122	809.614	535.163	481.318	1247.21	363.968
ENSG00000099725	PRKY	protein kinase Y-linked (pseudogene) [Source:HGNC Symbol;Acc:HGNC:9444]	transcribed_unprocessed_pseudogene	36.4009	9.19227	9.77452e-05	0.00681579	0	0	113.253	139.973	0	0	0	0	0	0	0	163.864	128.925	0	0
ENSG00000102385	DRP2	dystrophin related protein 2 [Source:HGNC Symbol;Acc:HGNC:3032]	protein_coding	66.2744	3.3945	9.97781e-05	0.00692534	17.8878	88.6724	70.5511	67.3942	68.2605	72.616	17.0448	195.288	19.63	72.0984	75.9378	59.673	76.3997	10.9057	81.7565
ENSG00000233098	CCDC144NL-AS1	CCDC144NL antisense RNA 1 [Source:HGNC Symbol;Acc:HGNC:51340]	antisense	90.2886	4.19587	0.000101669	0.00702409	4.96883	29.8896	362.657	283.401	9.52472	11.0024	3.40896	11.2666	1.30867	3.53423	2.33655	342.883	275.039	11.8971	1.21121
ENSG00000086717	PPEF1	protein phosphatase with EF-hand domain 1 [Source:HGNC Symbol;Acc:HGNC:9243]	protein_coding	19.8073	-3.8707	0.000108425	0.0074139	39.7507	13.9485	8.0453	8.64028	3.17491	28.6063	49.4299	3.75554	31.408	19.7917	16.3558	14.2079	3.81999	41.6398	14.5345
ENSG00000164761	TNFRSF11B	TNF receptor superfamily member 11b [Source:HGNC Symbol;Acc:HGNC:11909]	protein_coding	28.1594	-5.74994	0.000108492	0.0074139	84.4702	0	13.6151	8.64028	9.52472	2.20048	68.1792	3.75554	43.8404	6.36162	3.50482	32.2045	23.8749	117.98	4.23922
ENSG00000106546	AHR	aryl hydrocarbon receptor [Source:HGNC Symbol;Acc:HGNC:348]	protein_coding	40.6592	-4.33861	0.000108795	0.0074139	73.5388	8.96687	32.1812	10.3683	20.6369	6.60145	38.3508	8.44996	200.88	16.9643	7.00964	61.5674	31.5149	78.3225	14.5345
ENSG00000181085	MAPK15	mitogen-activated protein kinase 15 [Source:HGNC Symbol;Acc:HGNC:24667]	protein_coding	109.003	-4.20877	0.000109537	0.00741511	224.591	102.621	211.034	62.21	66.673	37.4082	259.933	15.961	116.471	23.3259	12.851	71.0393	106.96	292.47	31.4914
ENSG00000168824	NSG1	neuronal vesicle trafficking associated 1 [Source:HGNC Symbol;Acc:HGNC:18790]	protein_coding	1458.05	1.34464	0.000109802	0.00741511	1136.87	1846.18	894.884	1354.8	1387.43	1192.66	1025.25	2607.28	971.031	2231.52	1983.73	838.264	1167.96	952.759	2280.1
ENSG00000166897	ELFN2	extracellular leucine rich repeat and fibronectin type III domain containing 2 [Source:HGNC Symbol;Acc:HGNC:29396]	protein_coding	239.589	-2.23608	0.000119556	0.00802334	338.875	331.774	164.619	117.508	204.781	314.669	559.07	270.399	247.338	159.747	212.626	55.8842	141.34	301.393	173.808
ENSG00000114388	NPRL2	NPR2 like, GATOR1 complex subunit [Source:HGNC Symbol;Acc:HGNC:24969]	protein_coding	121.52	1.85724	0.000119879	0.00802334	93.4141	100.628	95.9247	120.964	131.759	66.0145	62.2135	157.733	88.9894	161.868	169.4	164.811	159.484	84.2711	165.33
ENSG00000147065	MSN	moesin [Source:HGNC Symbol;Acc:HGNC:7373]	protein_coding	1268.12	-1.87623	0.000124381	0.00828762	1013.64	838.901	2140.05	972.895	1163.6	741.563	1319.27	705.102	2076.86	477.828	476.656	1564.76	1982.57	3049.62	498.412
ENSG00000174453	VWC2L	von Willebrand factor C domain containing protein 2 like [Source:HGNC Symbol;Acc:HGNC:37203]	protein_coding	14.1888	7.32354	0.000125061	0.00829608	0.993767	14.9448	11.1396	12.0964	22.2243	15.4034	1.70448	5.6333	0	33.9286	33.8799	18.9438	7.63997	0.991424	33.3082
ENSG00000167081	PBX3	PBX homeobox 3 [Source:HGNC Symbol;Acc:HGNC:8634]	protein_coding	1514.09	5.33741	0.000125869	0.00831293	339.868	1253.37	972.862	2020.1	1403.31	1137.65	120.166	3929.23	49.075	2824.56	1072.48	3092.58	1366.6	304.367	2825.14
ENSG00000213949	ITGA1	integrin subunit alpha 1 [Source:HGNC Symbol;Acc:HGNC:6134]	protein_coding	30.3132	-4.32428	0.000128626	0.00845034	96.3954	16.9374	26.6114	5.18417	14.2871	22.0048	23.8627	7.51107	54.3097	19.7917	7.00964	13.2607	16.2349	107.074	24.2241
ENSG00000015133	CCDC88C	coiled-coil domain containing 88C [Source:HGNC Symbol;Acc:HGNC:19967]	protein_coding	557.739	-1.69601	0.000129537	0.00845034	748.307	461.296	675.805	355.98	476.236	585.329	886.33	541.736	803.522	394.421	517.545	304.995	429.749	744.56	440.274
ENSG00000153233	PTPRR	protein tyrosine phosphatase, receptor type R [Source:HGNC Symbol;Acc:HGNC:9680]	protein_coding	25.2778	3.69229	0.000129641	0.00845034	8.9439	26.9006	22.2793	39.7453	14.2871	17.6039	15.3403	40.372	3.926	51.5998	21.0289	30.3101	27.6949	11.8971	47.2371
ENSG00000131196	NFATC1	nuclear factor of activated T cells 1 [Source:HGNC Symbol;Acc:HGNC:7775]	protein_coding	58.3081	-3.46551	0.000130939	0.0084655	123.227	33.8748	19.8038	38.0172	30.1616	30.8068	162.778	16.8999	60.1987	31.1013	25.702	36.9404	38.1999	189.362	37.5474
ENSG00000116157	GPX7	glutathione peroxidase 7 [Source:HGNC Symbol;Acc:HGNC:4559]	protein_coding	24.2852	-3.56568	0.000131003	0.0084655	28.8192	17.9337	17.3283	10.3683	3.17491	13.2029	33.2374	13.1444	55.6184	12.0164	9.34619	30.3101	16.2349	90.2196	13.3233
ENSG00000180176	TH	tyrosine hydroxylase [Source:HGNC Symbol;Acc:HGNC:11782]	protein_coding	11.3562	6.23455	0.000135745	0.00873431	2.9813	15.9411	14.8529	10.3683	6.34981	6.60145	2.55672	35.6776	0	10.6027	16.3558	8.52472	24.8299	1.98285	12.7177
ENSG00000173406	DAB1	DAB1, reelin adaptor protein [Source:HGNC Symbol;Acc:HGNC:2661]	protein_coding	365.428	-2.76787	0.000140461	0.0089991	580.36	122.547	254.355	114.052	217.481	156.234	905.932	138.016	880.079	472.174	375.016	161.97	154.709	529.421	419.078
ENSG00000124782	RREB1	ras responsive element binding protein 1 [Source:HGNC Symbol;Acc:HGNC:10449]	protein_coding	108.685	-2.33473	0.000144246	0.00920227	199.747	93.654	171.427	95.0431	87.3099	112.225	181.527	33.7998	100.767	42.4108	43.2261	140.184	117.465	171.516	39.9698
ENSG00000145147	SLIT2	slit guidance ligand 2 [Source:HGNC Symbol;Acc:HGNC:11086]	protein_coding	1027.86	-2.96145	0.000145524	0.0092125	1531.39	745.247	1834.33	670.486	696.892	952.81	2034.3	521.081	832.967	590.924	140.193	851.524	822.252	2594.56	598.942
ENSG00000044524	EPHA3	EPH receptor A3 [Source:HGNC Symbol;Acc:HGNC:3387]	protein_coding	303.725	3.51226	0.000145635	0.0092125	233.535	102.621	147.91	176.262	138.108	59.4131	165.335	506.059	35.9884	919.608	611.007	277.527	202.459	135.825	844.211
ENSG00000188580	NKAIN2	sodium/potassium transporting ATPase interacting 2 [Source:HGNC Symbol;Acc:HGNC:16443]	protein_coding	92.9499	3.73928	0.000147114	0.00926692	37.7631	91.6613	52.6039	96.7711	80.9601	74.8165	14.4881	276.971	15.0497	136.421	94.6302	217.854	68.7598	19.8285	115.67
ENSG00000107295	SH3GL2	SH3 domain containing GRB2 like 2, endophilin A1 [Source:HGNC Symbol;Acc:HGNC:10831]	protein_coding	162.374	-4.16559	0.000148915	0.00934114	265.336	43.838	30.9434	34.5611	30.1616	17.6039	570.149	101.399	420.082	184.487	125.005	51.1483	39.1549	340.059	181.681
ENSG00000123119	NECAB1	N-terminal EF-hand calcium binding protein 1 [Source:HGNC Symbol;Acc:HGNC:20983]	protein_coding	38.1153	-3.39223	0.000151069	0.00943676	44.7195	18.9301	27.8491	27.6489	23.8118	11.0024	71.5882	35.6776	88.9894	14.8438	14.0193	67.2505	24.8299	87.2453	13.3233
ENSG00000087086	FTL	ferritin light chain [Source:HGNC Symbol;Acc:HGNC:3999]	protein_coding	2532.06	1.84835	0.000153555	0.00954293	2331.38	1964.74	2679.08	3333.42	1919.23	1001.22	1486.31	2672.06	1760.81	2173.55	2870.45	3134.25	6053.72	2240.62	2360.04
ENSG00000219438	FAM19A5	family with sequence similarity 19 member A5, C-C motif chemokine like [Source:HGNC Symbol;Acc:HGNC:21592]	protein_coding	331.296	-1.78168	0.000154041	0.00954293	594.273	236.128	340.378	366.348	244.468	272.86	590.603	179.327	422.045	191.555	227.813	314.467	245.434	510.584	233.157
ENSG00000198873	GRK5	G protein-coupled receptor kinase 5 [Source:HGNC Symbol;Acc:HGNC:4544]	protein_coding	200.863	1.72925	0.000160405	0.00989624	165.959	302.881	175.759	207.367	242.88	261.858	117.609	307.015	90.9524	242.448	218.467	127.871	219.649	80.3054	251.931
ENSG00000115461	IGFBP5	insulin like growth factor binding protein 5 [Source:HGNC Symbol;Acc:HGNC:5474]	protein_coding	988.171	-3.21994	0.000161967	0.00991133	2748.76	552.957	1175.23	385.356	715.941	415.892	2135.71	898.512	774.731	336.459	276.881	722.706	1263.46	2057.21	362.756
ENSG00000148798	INA	internexin neuronal intermediate filament protein alpha [Source:HGNC Symbol;Acc:HGNC:6057]	protein_coding	3816.45	1.38102	0.000161971	0.00991133	3145.27	5178.87	3025.65	3063.84	3882.91	4332.75	2813.25	5520.64	1756.89	6201.87	4121.67	2856.73	3043.57	2029.45	6273.45
ENSG00000234745	HLA-B	major histocompatibility complex, class I, B [Source:HGNC Symbol;Acc:HGNC:4932]	protein_coding	63.3482	2.72623	0.000168897	0.0102549	23.8504	37.8601	105.208	69.1222	50.7985	19.8044	23.0105	36.6165	45.8034	55.8409	25.702	139.237	215.829	44.6141	56.9267
ENSG00000069020	MAST4	microtubule associated serine/threonine kinase family member 4 [Source:HGNC Symbol;Acc:HGNC:19037]	protein_coding	131.61	-1.82741	0.000169331	0.0102549	178.878	124.54	144.815	67.3942	144.458	160.635	236.923	133.322	124.978	76.3395	108.649	112.716	120.33	170.525	69.6444
ENSG00000187079	TEAD1	TEA domain transcription factor 1 [Source:HGNC Symbol;Acc:HGNC:11714]	protein_coding	1014.94	-1.46362	0.000169638	0.0102549	1336.62	790.081	1325.62	694.678	928.66	864.79	1215.29	584.925	1347.27	785.307	677.599	1126.21	1001.79	1748.87	796.369
ENSG00000163359	COL6A3	collagen type VI alpha 3 chain [Source:HGNC Symbol;Acc:HGNC:2213]	protein_coding	360.257	-5.82132	0.000171445	0.0103225	2069.02	48.8196	43.9397	41.4733	28.5742	81.4179	224.991	7.51107	628.16	371.801	196.27	28.4157	36.2899	1184.75	412.416
ENSG00000196104	SPOCK3	SPARC (osteonectin), cwcv and kazal like domains proteoglycan 3 [Source:HGNC Symbol;Acc:HGNC:13565]	protein_coding	38.386	3.92159	0.000173608	0.0103606	44.7195	25.9043	33.4189	19.0086	22.2243	19.8044	6.81792	48.822	2.61733	91.8901	66.5916	57.7786	26.7399	8.92282	100.53
ENSG00000169083	AR	androgen receptor [Source:HGNC Symbol;Acc:HGNC:644]	protein_coding	106.555	-1.65923	0.000173731	0.0103606	187.822	85.6834	115.728	81.2186	104.772	140.831	177.266	68.5385	88.335	65.7368	80.6109	143.026	80.2197	117.98	60.5603
ENSG00000183506	PI4KAP2	phosphatidylinositol 4-kinase alpha pseudogene 2 [Source:HGNC Symbol;Acc:HGNC:33577]	transcribed_unitary_pseudogene	78.3508	2.17204	0.00017415	0.0103606	31.8005	67.7497	75.502	89.8589	92.0723	74.8165	52.8389	105.155	43.8404	83.4079	133.183	81.4584	118.42	44.6141	80.5453
ENSG00000071575	TRIB2	tribbles pseudokinase 2 [Source:HGNC Symbol;Acc:HGNC:30809]	protein_coding	1318.98	1.63761	0.000175353	0.0103849	1079.23	1747.54	1034.75	1679.67	1847.8	1485.33	595.716	1906.87	679.198	1405.92	1705.68	1236.08	1302.62	689.04	1389.25
ENSG00000274512	TBC1D3L	TBC1 domain family member 3L [Source:HGNC Symbol;Acc:HGNC:51246]	protein_coding	11.4562	7.95034	0.000176526	0.0103849	0	11.9558	14.234	29.3769	3.17491	4.40097	19.6015	20.6554	0	12.0164	11.6827	11.3663	20.0549	0	13.3233
ENSG00000133019	CHRM3	cholinergic receptor muscarinic 3 [Source:HGNC Symbol;Acc:HGNC:1952]	protein_coding	73.5447	-3.25976	0.000176638	0.0103849	232.541	22.9153	25.3736	29.3769	36.5114	61.6136	320.442	33.7998	30.7537	42.4108	44.3944	39.782	32.4699	101.125	49.6595
ENSG00000124212	PTGIS	prostaglandin I2 synthase [Source:HGNC Symbol;Acc:HGNC:9603]	protein_coding	123.931	-3.09775	0.000177465	0.0103928	167.947	138.488	189.993	20.7367	114.297	149.633	162.778	99.5217	183.213	101.079	52.5723	38.8348	84.0397	271.65	84.1789
ENSG00000197134	ZNF257	zinc finger protein 257 [Source:HGNC Symbol;Acc:HGNC:13498]	protein_coding	33.7037	-3.56545	0.000180225	0.0105134	41.7382	40.8491	1.85661	12.0964	50.7985	52.8116	28.1239	19.7166	71.3224	48.0656	32.7117	6.63033	1.90999	65.434	31.4914
ENSG00000176840	MIR7-3HG	MIR7-3 host gene [Source:HGNC Symbol;Acc:HGNC:30049]	lincRNA	42.5948	4.27909	0.000182577	0.0105899	20.8691	98.6356	43.3208	115.78	85.7225	57.2126	5.11344	76.9885	1.963	19.0849	11.6827	36.9404	48.7048	2.97427	13.9289
ENSG00000149256	TENM4	teneurin transmembrane protein 4 [Source:HGNC Symbol;Acc:HGNC:29945]	protein_coding	912.149	-2.28946	0.00018295	0.0105899	1034.51	598.788	720.363	224.647	781.027	715.157	1588.58	744.535	1959.07	1085.01	1091.17	237.745	409.694	1235.31	1256.63
ENSG00000186638	KIF24	kinesin family member 24 [Source:HGNC Symbol;Acc:HGNC:19916]	protein_coding	113.409	-1.67488	0.000186349	0.0107452	140.121	99.6319	131.819	70.8503	146.046	112.225	154.256	76.9885	164.892	83.4079	88.7888	125.976	78.3097	138.799	89.0237
ENSG00000163694	RBM47	RNA binding motif protein 47 [Source:HGNC Symbol;Acc:HGNC:30358]	protein_coding	169.84	-5.49378	0.000188019	0.0107999	446.201	104.613	220.317	58.7539	71.4354	224.449	634.919	21.5943	107.311	53.0135	30.3751	9.47191	53.4798	451.098	60.5603
ENSG00000103489	XYLT1	xylosyltransferase 1 [Source:HGNC Symbol;Acc:HGNC:15516]	protein_coding	298.46	-1.96408	0.000195628	0.0111941	372.663	254.061	379.985	120.964	342.89	266.259	372.429	397.148	351.377	273.55	246.506	151.55	166.169	518.515	262.832
ENSG00000177103	DSCAML1	DS cell adhesion molecule like 1 [Source:HGNC Symbol;Acc:HGNC:14656]	protein_coding	177.148	2.87394	0.000202978	0.0115571	95.4016	115.573	91.5926	402.637	82.5476	158.435	114.2	185.899	67.3964	216.295	265.198	352.355	132.745	86.2539	290.69
ENSG00000224940	PRRT4	proline rich transmembrane protein 4 [Source:HGNC Symbol;Acc:HGNC:37280]	protein_coding	61.3362	3.01621	0.000203514	0.0115571	30.8068	91.6613	37.751	122.692	65.0856	90.2199	33.2374	111.727	15.704	76.3395	65.4233	42.6236	36.2899	13.8799	86.6013
ENSG00000142102	PGGHG	protein-glucosylgalactosylhydroxylysine glucosidase [Source:HGNC Symbol;Acc:HGNC:26210]	protein_coding	118.804	-3.87336	0.000205111	0.0115848	121.24	61.7718	191.23	39.7453	87.3099	24.2053	240.332	46.0053	280.055	21.2054	32.7117	47.3595	166.169	390.621	32.097
ENSG00000187416	LHFPL3	LHFPL tetraspan subfamily member 3 [Source:HGNC Symbol;Acc:HGNC:6589]	protein_coding	47.1586	3.49344	0.000205547	0.0115848	17.8878	44.8344	18.5661	44.9295	53.9734	30.8068	21.306	52.5775	8.50634	62.9094	89.9571	132.607	42.0199	16.8542	69.6444
ENSG00000152910	CNTNAP4	contactin associated protein like 4 [Source:HGNC Symbol;Acc:HGNC:18747]	protein_coding	50.7734	3.41906	0.000207754	0.0116454	30.8068	82.6945	47.6529	65.6661	66.673	55.0121	21.306	177.449	1.30867	23.3259	36.2165	60.6202	57.2998	8.92282	26.6466
ENSG00000235934		novel transcript	antisense	11.7289	6.97788	0.000209061	0.0116454	5.9626	24.908	10.5208	29.3769	22.2243	13.2029	1.70448	27.2276	0	5.65477	3.50482	12.3135	11.46	0	7.87284
ENSG00000184160	ADRA2C	adrenoceptor alpha 2C [Source:HGNC Symbol;Acc:HGNC:283]	protein_coding	15.7657	-5.61654	0.000209656	0.0116454	29.813	2.98896	7.42643	3.45611	3.17491	2.20048	61.3613	11.2666	56.927	8.48216	4.6731	0.947191	4.77498	31.7256	7.26724
ENSG00000179603	GRM8	glutamate metabotropic receptor 8 [Source:HGNC Symbol;Acc:HGNC:4600]	protein_coding	78.3685	-3.56326	0.000209729	0.0116454	171.922	41.8454	77.9775	27.6489	39.6863	41.8092	228.4	21.5943	45.8034	55.8409	36.2165	53.9899	41.0649	232.985	58.7435
ENSG00000169895	SYAP1	synapse associated protein 1 [Source:HGNC Symbol;Acc:HGNC:16273]	protein_coding	481.931	-1.31081	0.00021176	0.0117148	774.144	370.631	436.303	314.506	480.998	477.505	665.6	536.103	533.282	431.883	407.728	388.348	378.179	603.777	429.978
ENSG00000204128	C2orf72	chromosome 2 open reading frame 72 [Source:HGNC Symbol;Acc:HGNC:27418]	protein_coding	118.397	4.5727	0.000213687	0.0117779	39.7507	75.7202	24.7548	314.506	34.924	37.4082	23.0105	213.127	17.667	65.7368	150.707	544.635	129.88	35.6913	68.4332
ENSG00000163624	CDS1	CDP-diacylglycerol synthase 1 [Source:HGNC Symbol;Acc:HGNC:1800]	protein_coding	55.9636	-3.14819	0.000216378	0.0118826	97.3892	36.8638	29.0868	20.7367	38.0989	41.8092	115.052	107.033	62.1617	43.1177	21.0289	37.8876	28.6499	119.962	40.5754
ENSG00000106153	CHCHD2	coiled-coil-helix-coiled-coil-helix domain containing 2 [Source:HGNC Symbol;Acc:HGNC:21645]	protein_coding	309.025	1.34776	0.000218891	0.0119767	257.386	280.962	219.08	314.506	298.441	127.628	187.493	328.609	299.03	473.587	489.507	209.329	337.114	336.093	476.61
ENSG00000006377	DLX6	distal-less homeobox 6 [Source:HGNC Symbol;Acc:HGNC:2919]	protein_coding	320.635	7.21702	0.000220629	0.0120279	80.4951	498.159	235.17	758.617	457.186	411.491	5.11344	865.651	0	196.503	87.6206	726.495	300.824	6.93997	179.259
ENSG00000064309	CDON	cell adhesion associated, oncogene regulated [Source:HGNC Symbol;Acc:HGNC:17104]	protein_coding	713.755	-2.2632	0.000222615	0.0120668	614.148	412.476	623.201	202.183	363.527	356.478	1169.27	452.542	1832.79	794.496	1009.39	286.052	348.574	1415.75	825.437
ENSG00000184347	SLIT3	slit guidance ligand 3 [Source:HGNC Symbol;Acc:HGNC:11087]	protein_coding	181.2	-6.05338	0.000222953	0.0120668	432.289	34.8712	257.449	36.2892	55.5609	24.2053	665.6	30.0443	267.622	36.756	18.6924	20.8382	104.095	676.151	57.5323
ENSG00000154764	WNT7A	Wnt family member 7A [Source:HGNC Symbol;Acc:HGNC:12786]	protein_coding	126.167	3.23487	0.000229493	0.0123761	57.6385	168.378	66.219	243.656	92.0723	121.027	57.1001	299.504	16.3583	122.285	102.808	262.372	120.33	41.6398	121.121
ENSG00000185070	FLRT2	fibronectin leucine rich transmembrane protein 2 [Source:HGNC Symbol;Acc:HGNC:3761]	protein_coding	340.66	-2.56503	0.000230964	0.0124108	606.198	291.921	164	236.744	200.019	336.674	649.407	554.88	325.858	218.416	126.174	462.229	184.314	542.309	210.75
ENSG00000090857	PDPR	pyruvate dehydrogenase phosphatase regulatory subunit [Source:HGNC Symbol;Acc:HGNC:30264]	protein_coding	397.471	-1.95752	0.000231898	0.0124165	576.385	452.329	325.525	300.682	423.85	561.123	248.002	208.432	719.767	274.257	324.78	299.312	261.669	691.023	294.929
ENSG00000106070	GRB10	growth factor receptor bound protein 10 [Source:HGNC Symbol;Acc:HGNC:4564]	protein_coding	1059.16	1.58206	0.000237259	0.012628	678.743	979.381	967.292	667.03	1276.31	959.411	614.465	1797.96	653.025	1716.93	1393.75	809.848	1055.27	588.906	1729
ENSG00000188042	ARL4C	ADP ribosylation factor like GTPase 4C [Source:HGNC Symbol;Acc:HGNC:698]	protein_coding	803.828	-2.10265	0.000237533	0.012628	1355.5	519.082	929.541	964.255	601.645	589.73	1508.47	656.28	804.83	436.831	210.289	776.696	787.872	1503.99	412.416
ENSG00000143324	XPR1	xenotropic and polytropic retrovirus receptor 1 [Source:HGNC Symbol;Acc:HGNC:12827]	protein_coding	3563.22	-1.5983	0.000239574	0.0126638	4099.29	4402.73	2702.6	1648.57	2787.57	5252.56	4966	5131	4986.02	3611.28	2580.72	1969.21	2372.21	3343.08	3595.47
ENSG00000132975	GPR12	G protein-coupled receptor 12 [Source:HGNC Symbol;Acc:HGNC:4466]	protein_coding	149.066	-3.18913	0.000239896	0.0126638	160.99	84.6871	48.8906	60.482	49.211	83.6184	399.701	162.427	420.737	97.5449	211.458	77.6696	56.3448	231.993	90.2349
ENSG00000066382	MPPED2	metallophosphoesterase domain containing 2 [Source:HGNC Symbol;Acc:HGNC:1180]	protein_coding	859.263	2.93005	0.000250408	0.0131176	197.76	563.917	460.438	988.448	622.282	528.116	301.693	1633.66	760.336	1666.74	1085.33	1392.37	811.747	248.848	1627.26
ENSG00000169218	RSPO1	R-spondin 1 [Source:HGNC Symbol;Acc:HGNC:21679]	protein_coding	198.424	-6.78998	0.000250528	0.0131176	591.291	29.8896	368.227	29.3769	61.9107	26.4058	842.866	12.2055	170.781	54.4272	16.3558	16.1022	55.3898	645.417	55.7155
ENSG00000140807	NKD1	naked cuticle homolog 1 [Source:HGNC Symbol;Acc:HGNC:17045]	protein_coding	270.266	-3.58589	0.000251118	0.0131176	562.472	53.8012	675.805	146.885	179.382	63.814	523.276	45.0664	427.934	77.0463	93.4619	244.375	210.099	635.503	115.065
ENSG00000139329	LUM	lumican [Source:HGNC Symbol;Acc:HGNC:6724]	protein_coding	101.786	-4.86874	0.000258401	0.0134512	607.192	6.97423	25.3736	5.18417	6.34981	8.80194	77.5539	5.6333	142.645	172.471	85.284	29.3629	13.37	187.379	153.218
ENSG00000163817	SLC6A20	solute carrier family 6 member 20 [Source:HGNC Symbol;Acc:HGNC:30927]	protein_coding	16.0624	-4.56449	0.00026302	0.0136443	28.8192	28.8932	5.56982	19.0086	12.6996	33.0073	41.7598	3.75554	25.519	4.94793	1.16827	1.89438	6.68498	24.7856	2.42241
ENSG00000166848	TERF2IP	TERF2 interacting protein [Source:HGNC Symbol;Acc:HGNC:19246]	protein_coding	1544.72	1.36052	0.000264067	0.0136514	1548.29	1977.69	1240.21	2135.88	1452.52	1258.68	1220.41	1918.14	862.412	1852.65	1698.67	1954.05	1368.51	931.939	1750.8
ENSG00000140022	STON2	stonin 2 [Source:HGNC Symbol;Acc:HGNC:30652]	protein_coding	139.131	-2.6321	0.000266925	0.0137204	217.635	62.7681	155.955	101.955	96.8346	63.814	328.113	46.9442	261.079	78.46	66.5916	238.692	93.5897	190.353	84.1789
ENSG00000007174	DNAH9	dynein axonemal heavy chain 9 [Source:HGNC Symbol;Acc:HGNC:2953]	protein_coding	49.9835	-3.5246	0.000268077	0.0137204	110.308	69.7423	7.42643	25.9208	31.7491	114.425	120.166	37.5554	29.445	45.945	25.702	13.2607	1.90999	71.3826	44.8147
ENSG00000113100	CDH9	cadherin 9 [Source:HGNC Symbol;Acc:HGNC:1768]	protein_coding	28.6593	5.09679	0.000268148	0.0137204	36.7694	34.8712	24.1359	12.0964	53.9734	39.6087	6.81792	63.8441	0.654334	43.8245	28.0386	20.8382	27.6949	0.991424	35.7306
ENSG00000165983	PTER	phosphotriesterase related [Source:HGNC Symbol;Acc:HGNC:9590]	protein_coding	50.0505	-4.47695	0.000270842	0.0138111	124.221	8.96687	14.8529	8.64028	15.8745	11.0024	206.242	4.69442	77.2114	26.8602	66.5916	6.63033	21.0099	139.791	18.1681
ENSG00000175471	MCTP1	multiple C2 and transmembrane domain containing 1 [Source:HGNC Symbol;Acc:HGNC:26183]	protein_coding	95.4373	-2.40619	0.000274605	0.0139555	149.065	38.8564	181.947	41.4733	66.673	57.2126	157.664	73.233	110.582	63.6162	46.731	136.395	74.4898	175.482	58.1379
ENSG00000214357	NEURL1B	neuralized E3 ubiquitin protein ligase 1B [Source:HGNC Symbol;Acc:HGNC:35422]	protein_coding	210.649	-1.62918	0.000277198	0.0140397	201.735	165.389	147.291	138.244	182.557	217.848	303.398	218.76	441.021	169.643	257.02	111.768	134.655	276.607	193.793
ENSG00000168038	ULK4	unc-51 like kinase 4 [Source:HGNC Symbol;Acc:HGNC:15784]	protein_coding	56.2886	-2.15078	0.000278732	0.0140699	88.4453	46.827	54.4605	34.5611	44.4487	74.8165	69.0315	17.8388	82.446	43.8245	44.3944	49.2539	40.1099	109.057	44.8147
ENSG00000165309	ARMC3	armadillo repeat containing 3 [Source:HGNC Symbol;Acc:HGNC:30964]	protein_coding	30.2782	-4.51804	0.000281375	0.0141556	100.37	18.9301	20.4227	19.0086	1.58745	24.2053	75.8494	6.57219	18.9757	11.3095	3.50482	71.0393	11.46	62.4597	8.47845
ENSG00000034239	EFCAB1	EF-hand calcium binding domain 1 [Source:HGNC Symbol;Acc:HGNC:25678]	protein_coding	33.2288	-3.20226	0.000285233	0.0143017	49.6883	39.8528	27.8491	41.4733	22.2243	72.616	69.8837	12.2055	30.0993	12.0164	4.6731	36.9404	16.2349	50.5626	12.1121
ENSG00000149571	KIRREL3	kirre like nephrin family adhesion molecule 3 [Source:HGNC Symbol;Acc:HGNC:23204]	protein_coding	168.797	3.19771	0.000286484	0.0143166	112.296	138.488	92.8303	385.356	68.2605	145.232	101.417	270.399	25.519	264.361	203.28	206.488	111.735	93.1939	313.097
ENSG00000101489	CELF4	CUGBP Elav-like family member 4 [Source:HGNC Symbol;Acc:HGNC:14015]	protein_coding	803.715	2.092	0.000300765	0.0149803	630.048	1010.27	654.144	1677.94	631.806	1087.04	634.919	808.379	249.955	965.553	827.138	965.187	566.313	370.793	976.233
ENSG00000184611	KCNH7	potassium voltage-gated channel subfamily H member 7 [Source:HGNC Symbol;Acc:HGNC:18863]	protein_coding	82.7463	-2.31901	0.00030608	0.0151945	77.5138	77.7129	43.3208	27.6489	49.211	79.2174	181.527	56.333	153.768	72.8052	114.491	29.3629	40.1099	135.825	102.347
ENSG00000120156	TEK	TEK receptor tyrosine kinase [Source:HGNC Symbol;Acc:HGNC:11724]	protein_coding	34.2987	-4.32937	0.000309705	0.0153238	44.7195	28.8932	58.7925	17.2806	19.0494	30.8068	47.7255	19.7166	56.927	14.1369	1.16827	4.73595	25.7849	133.842	10.9009
ENSG00000196459	TRAPPC2	trafficking protein particle complex 2 [Source:HGNC Symbol;Acc:HGNC:23068]	protein_coding	160.444	1.65618	0.000317174	0.0156417	126.208	180.334	117.585	233.288	133.346	99.0218	126.984	178.388	115.817	248.81	260.525	151.55	115.555	106.082	213.172
ENSG00000129682	FGF13	fibroblast growth factor 13 [Source:HGNC Symbol;Acc:HGNC:3670]	protein_coding	686.544	2.30575	0.000325204	0.0159851	480.983	597.791	438.778	1297.77	558.783	580.928	604.238	541.736	295.104	993.12	719.657	1501.3	443.119	271.65	973.205
ENSG00000252835	SCARNA21	small Cajal body-specific RNA 21 [Source:HGNC Symbol;Acc:HGNC:32579]	scaRNA	16.3683	7.66306	0.0003324	0.0162854	0	1.99264	72.4077	82.9467	1.58745	2.20048	0.85224	1.87777	0.654334	0	1.16827	35.0461	42.9749	0	1.81681
ENSG00000183287	CCBE1	collagen and calcium binding EGF domains 1 [Source:HGNC Symbol;Acc:HGNC:29426]	protein_coding	30.0713	-4.63998	0.00033617	0.0164165	58.6322	15.9411	35.2755	13.8244	3.17491	11.0024	84.3718	1.87777	67.3964	24.7396	8.17792	7.57752	8.59497	97.1596	13.3233
ENSG00000205927	OLIG2	oligodendrocyte transcription factor 2 [Source:HGNC Symbol;Acc:HGNC:9398]	protein_coding	54.3175	8.70205	0.000341487	0.016622	4.96883	15.9411	54.4605	209.095	117.472	6.60145	0	30.0443	0	6.36162	1.16827	335.305	23.8749	0.991424	8.47845
ENSG00000114315	HES1	hes family bHLH transcription factor 1 [Source:HGNC Symbol;Acc:HGNC:5192]	protein_coding	260.975	-2.58103	0.000347342	0.0168522	511.79	84.6871	328	217.735	125.409	92.4203	588.046	73.233	386.711	139.249	129.678	357.091	218.694	516.532	145.345
ENSG00000124508	BTN2A2	butyrophilin subfamily 2 member A2 [Source:HGNC Symbol;Acc:HGNC:1137]	protein_coding	91.3802	-1.81845	0.000350513	0.0169513	129.19	67.7497	122.536	67.3942	65.0856	77.0169	140.62	58.2108	120.397	51.5998	80.6109	89.9831	81.1747	161.602	57.5323
ENSG00000187244	BCAM	basal cell adhesion molecule (Lutheran blood group) [Source:HGNC Symbol;Acc:HGNC:6722]	protein_coding	90.9711	-3.16272	0.000352384	0.016987	114.283	67.7497	169.57	44.9295	84.135	143.031	155.108	41.3109	90.298	36.756	36.2165	25.5741	91.6797	230.01	33.9138
ENSG00000100918	REC8	REC8 meiotic recombination protein [Source:HGNC Symbol;Acc:HGNC:16879]	protein_coding	137.153	2.77654	0.000358237	0.0172138	50.6821	172.363	131.2	122.692	168.27	143.031	45.1687	42.2498	73.2854	273.55	260.525	89.0359	144.205	62.4597	278.578
ENSG00000160321	ZNF208	zinc finger protein 208 [Source:HGNC Symbol;Acc:HGNC:12999]	protein_coding	44.7232	-4.08045	0.00036106	0.0172158	62.6073	67.7497	2.47548	3.45611	65.0856	92.4203	34.0896	25.3499	53.6554	70.6847	80.6109	3.78876	0.954997	26.7685	81.1509
ENSG00000240024	LINC00888	long intergenic non-protein coding RNA 888 [Source:HGNC Symbol;Acc:HGNC:48575]	transcribed_unprocessed_pseudogene	105.656	1.69914	0.000362357	0.0172158	98.3829	95.6466	105.208	124.42	87.3099	52.8116	75.8494	110.788	56.927	157.627	133.183	159.128	107.915	77.3311	142.317
ENSG00000008441	NFIX	nuclear factor I X [Source:HGNC Symbol;Acc:HGNC:7788]	protein_coding	550.202	-5.84728	0.000362987	0.0172158	1263.08	37.8601	123.774	722.327	60.3232	83.6184	1706.19	10.3277	2278.39	39.5834	89.9571	876.151	212.009	708.868	40.5754
ENSG00000084710	EFR3B	EFR3 homolog B [Source:HGNC Symbol;Acc:HGNC:29155]	protein_coding	997.129	-1.49126	0.000363939	0.0172158	1143.83	982.37	844.756	475.215	849.287	1344.5	1627.78	1056.24	1330.26	1048.96	1082.99	401.609	618.838	1071.73	1078.58
ENSG00000091972	CD200	CD200 molecule [Source:HGNC Symbol;Acc:HGNC:7203]	protein_coding	688.432	1.61133	0.000364021	0.0172158	464.089	779.121	431.352	608.276	612.757	484.107	432.938	1299.42	447.564	1205.17	850.503	693.344	532.888	401.527	1083.42
ENSG00000074582	BCS1L	BCS1 homolog, ubiquinol-cytochrome c reductase complex chaperone [Source:HGNC Symbol;Acc:HGNC:1020]	protein_coding	134.881	1.24237	0.000370194	0.0173979	102.358	105.61	119.442	176.262	131.759	85.8189	92.8942	141.771	131.521	159.041	153.044	130.712	188.134	132.851	171.991
ENSG00000158457	TSPAN33	tetraspanin 33 [Source:HGNC Symbol;Acc:HGNC:28743]	protein_coding	57.7484	-2.50911	0.000375986	0.0176149	113.289	44.8344	63.1246	44.9295	49.211	35.2077	114.2	30.0443	71.3224	38.8766	28.0386	56.8314	29.6049	103.108	43.6034
ENSG00000169255	B3GALNT1	beta-1,3-N-acetylgalactosaminyltransferase 1 (globoside blood group) [Source:HGNC Symbol;Acc:HGNC:918]	protein_coding	56.8763	-2.30152	0.000378148	0.0176611	125.215	48.8196	31.5623	31.105	52.3859	52.8116	73.2927	72.2941	71.9767	37.4629	28.0386	44.518	42.0199	93.1939	48.4483
ENSG00000075643	MOCOS	molybdenum cofactor sulfurase [Source:HGNC Symbol;Acc:HGNC:18234]	protein_coding	14.5283	-4.74212	0.000383642	0.0178426	15.9003	20.9227	10.5208	12.0964	11.1122	41.8092	46.8732	2.81665	11.778	2.82739	3.50482	2.84157	5.72998	26.7685	2.42241
ENSG00000184156	KCNQ3	potassium voltage-gated channel subfamily Q member 3 [Source:HGNC Symbol;Acc:HGNC:6297]	protein_coding	510.37	-2.71707	0.00038541	0.0178426	407.444	322.807	207.94	65.6661	141.283	437.896	529.241	584.925	1718.28	596.579	1068.97	99.455	144.205	651.366	679.487
ENSG00000102678	FGF9	fibroblast growth factor 9 [Source:HGNC Symbol;Acc:HGNC:3687]	protein_coding	113.886	1.89697	0.000385605	0.0178426	88.4453	121.551	82.3096	143.429	111.122	116.626	59.6568	143.649	60.853	168.936	169.4	150.603	88.8147	54.5283	148.373
ENSG00000243244	STON1	stonin 1 [Source:HGNC Symbol;Acc:HGNC:17003]	protein_coding	89.6139	-2.27648	0.000397157	0.0183205	155.028	46.827	102.113	62.21	79.3726	57.2126	181.527	76.9885	112.545	62.2025	42.0579	87.1415	83.0847	151.688	44.2091
ENSG00000103316	CRYM	crystallin mu [Source:HGNC Symbol;Acc:HGNC:2418]	protein_coding	28.8452	-3.59243	0.000401565	0.0184671	46.707	18.9301	4.95095	25.9208	11.1122	37.4082	79.2584	2.81665	84.409	14.1369	12.851	19.891	21.9649	42.6312	9.68966
ENSG00000157423	HYDIN	HYDIN, axonemal central pair apparatus protein [Source:HGNC Symbol;Acc:HGNC:19368]	protein_coding	81.0391	-2.47004	0.0004101	0.0187458	136.146	89.6687	73.0265	67.3942	69.8479	129.829	173.857	34.7387	49.075	46.6519	23.3655	111.768	53.4798	117.98	38.7586
ENSG00000075290	WNT8B	Wnt family member 8B [Source:HGNC Symbol;Acc:HGNC:12789]	protein_coding	657.997	-10.6031	0.000410126	0.0187458	1966.66	16.9374	543.367	3.45611	107.947	17.6039	3704.69	23.4721	810.719	66.4436	1.16827	0	77.3547	2450.8	79.3341
ENSG00000141198	TOM1L1	target of myb1 like 1 membrane trafficking protein [Source:HGNC Symbol;Acc:HGNC:11983]	protein_coding	90.4016	-2.1331	0.00041329	0.0188329	89.439	71.735	112.015	43.2014	71.4354	77.0169	168.744	38.4942	129.558	67.8573	71.2647	90.9303	70.6698	183.414	70.25
ENSG00000140937	CDH11	cadherin 11 [Source:HGNC Symbol;Acc:HGNC:1750]	protein_coding	406.604	-3.15216	0.000415748	0.0188876	1122.96	98.6356	413.404	231.559	209.544	101.222	834.343	211.249	401.761	257.999	196.27	448.968	262.624	1071.73	236.791
ENSG00000220205	VAMP2	vesicle associated membrane protein 2 [Source:HGNC Symbol;Acc:HGNC:12643]	protein_coding	1050.37	1.308	0.000423522	0.0191826	1116	1317.13	802.054	1325.42	882.624	1001.22	971.554	1386.73	641.901	1220.02	1526.93	961.398	893.877	501.661	1206.97
ENSG00000215845	TSTD1	thiosulfate sulfurtransferase like domain containing 1 [Source:HGNC Symbol;Acc:HGNC:35410]	protein_coding	15.3164	-4.82405	0.000435672	0.0196735	22.8566	16.9374	8.66416	5.18417	6.34981	19.8044	25.5672	12.2055	35.9884	1.41369	19.8607	1.89438	1.90999	42.6312	8.47845
ENSG00000132481	TRIM47	tripartite motif containing 47 [Source:HGNC Symbol;Acc:HGNC:19020]	protein_coding	25.8199	-4.27698	0.000444212	0.0199839	27.8255	24.908	8.0453	60.482	9.52472	41.8092	40.9075	1.87777	71.9767	2.82739	1.16827	26.5213	26.7399	39.657	3.02802
ENSG00000179023	KLHDC7A	kelch domain containing 7A [Source:HGNC Symbol;Acc:HGNC:26791]	protein_coding	14.3296	-4.73706	0.000445212	0.0199839	20.8691	15.9411	12.9962	1.72806	15.8745	22.0048	13.6358	4.69442	18.3213	7.06847	2.33655	2.84157	6.68498	61.4683	8.47845
ENSG00000171864	PRND	prion like protein doppel [Source:HGNC Symbol;Acc:HGNC:15748]	protein_coding	17.3174	-6.01712	0.00045136	0.0201114	52.6696	11.9558	12.3774	12.0964	4.76236	19.8044	33.2374	0	27.482	2.12054	8.17792	1.89438	4.77498	68.4083	0
ENSG00000099204	ABLIM1	actin binding LIM protein 1 [Source:HGNC Symbol;Acc:HGNC:78]	protein_coding	781.75	-2.7436	0.000451912	0.0201114	1685.43	503.141	1089.83	274.761	485.761	543.52	1603.92	245.049	1048.24	531.549	331.79	362.774	800.287	1649.73	570.478
ENSG00000104332	SFRP1	secreted frizzled related protein 1 [Source:HGNC Symbol;Acc:HGNC:10776]	protein_coding	778.18	3.19521	0.000452078	0.0201114	145.09	1020.23	330.476	573.715	1122.33	737.162	157.664	2041.13	365.773	1020.69	1351.69	974.659	719.113	96.1682	1016.81
ENSG00000147588	PMP2	peripheral myelin protein 2 [Source:HGNC Symbol;Acc:HGNC:9117]	protein_coding	268.064	9.34087	0.000453995	0.020137	0.993767	4.98159	3.71321	423.374	0	2.20048	1.70448	1.87777	3.27167	1.41369	21.0289	3427.88	125.105	0.991424	2.42241
ENSG00000184743	ATL3	atlastin GTPase 3 [Source:HGNC Symbol;Acc:HGNC:24526]	protein_coding	109.474	-1.71455	0.000460425	0.0203074	174.903	77.7129	133.676	108.868	71.4354	101.222	143.176	53.5164	157.04	76.3395	61.9185	165.758	116.51	157.636	42.3922
ENSG00000179241	LDLRAD3	low density lipoprotein receptor class A domain containing 3 [Source:HGNC Symbol;Acc:HGNC:27046]	protein_coding	353.497	-1.90842	0.000460546	0.0203074	557.503	187.308	357.706	352.523	274.629	204.645	606.795	245.988	449.527	188.728	188.092	525.691	325.654	630.546	207.116
ENSG00000182836	PLCXD3	phosphatidylinositol specific phospholipase C X domain containing 3 [Source:HGNC Symbol;Acc:HGNC:31822]	protein_coding	55.0282	3.79391	0.000464897	0.0204391	24.8442	49.8159	43.3208	44.9295	25.3992	68.215	17.897	196.227	7.19767	83.4079	53.7406	78.6168	58.2548	6.93997	66.6164
ENSG00000198947	DMD	dystrophin [Source:HGNC Symbol;Acc:HGNC:2928]	protein_coding	476.507	-2.08979	0.000468271	0.0205273	844.702	207.234	552.031	328.331	196.844	226.65	923.829	190.593	724.347	353.423	276.881	641.248	416.379	882.368	382.741
ENSG00000164946	FREM1	FRAS1 related extracellular matrix 1 [Source:HGNC Symbol;Acc:HGNC:23399]	protein_coding	56.3921	-3.43002	0.000475288	0.0207741	172.915	21.919	48.8906	51.8417	30.1616	26.4058	224.991	10.3277	42.5317	16.9643	24.5338	28.4157	38.1999	90.2196	17.5625
ENSG00000137500	CCDC90B	coiled-coil domain containing 90B [Source:HGNC Symbol;Acc:HGNC:28108]	protein_coding	464.104	1.30438	0.000480616	0.0209421	393.532	518.086	374.416	397.453	434.962	314.669	334.078	689.141	329.784	675.746	544.416	513.377	539.573	325.187	577.14
ENSG00000155093	PTPRN2	protein tyrosine phosphatase, receptor type N2 [Source:HGNC Symbol;Acc:HGNC:9677]	protein_coding	378.134	-2.75517	0.000481926	0.0209421	200.741	1029.2	102.113	107.139	904.848	1001.22	194.311	1080.66	142.645	137.835	99.3033	108.927	135.61	295.444	132.022
ENSG00000148175	STOM	stomatin [Source:HGNC Symbol;Acc:HGNC:3383]	protein_coding	37.8202	-4.37757	0.000483833	0.0209642	110.308	7.97055	21.0415	8.64028	9.52472	2.20048	66.4748	12.2055	111.237	13.4301	32.7117	32.2045	25.7849	105.091	8.47845
ENSG00000215146		zinc finger protein 91 pseudogene [Source:NCBI gene;Acc:441666]	transcribed_unprocessed_pseudogene	88.7693	-2.32745	0.000485867	0.0209917	149.065	131.514	28.468	12.0964	144.458	140.831	104.826	53.5164	86.372	141.369	88.7888	20.8382	24.8299	85.2625	119.304
ENSG00000068745	IP6K2	inositol hexakisphosphate kinase 2 [Source:HGNC Symbol;Acc:HGNC:17313]	protein_coding	853.58	1.04149	0.000491472	0.0211728	660.855	861.816	773.586	1119.78	869.924	499.51	691.167	1067.51	753.138	974.742	919.432	943.402	898.652	770.337	999.851
ENSG00000044459	CNTLN	centlein [Source:HGNC Symbol;Acc:HGNC:23432]	protein_coding	176.495	-1.84261	0.000497825	0.0213851	318.999	132.51	181.329	126.148	185.732	129.829	313.624	138.016	280.055	122.285	125.005	161.022	148.98	175.482	108.403
ENSG00000153162	BMP6	bone morphogenetic protein 6 [Source:HGNC Symbol;Acc:HGNC:1073]	protein_coding	73.1265	-7.13904	0.000501399	0.0214771	107.327	8.96687	129.962	22.4647	23.8118	6.60145	267.603	1.87777	87.6807	12.7232	0	27.4685	24.8299	362.861	12.7177
ENSG00000119673	ACOT2	acyl-CoA thioesterase 2 [Source:HGNC Symbol;Acc:HGNC:18431]	protein_coding	13.3507	-4.46036	0.000503264	0.0214955	9.93767	24.908	8.0453	6.91222	15.8745	35.2077	7.67016	9.38884	22.9017	6.36162	4.6731	11.3663	2.86499	31.7256	2.42241
ENSG00000144893	MED12L	mediator complex subunit 12 like [Source:HGNC Symbol;Acc:HGNC:16050]	protein_coding	128.454	-2.15979	0.000505364	0.0215239	138.134	182.326	127.487	32.8331	180.97	167.237	200.276	230.965	122.36	99.6654	84.1157	40.7292	65.8948	141.774	112.037
ENSG00000176907	TCIM	transcriptional and immune response regulator [Source:HGNC Symbol;Acc:HGNC:1357]	protein_coding	15.5825	4.50672	0.000510678	0.0216886	3.97507	7.97055	9.9019	22.4647	9.52472	4.40097	3.40896	30.0443	3.926	21.9123	33.8799	43.5708	19.0999	6.93997	12.7177
ENSG00000111058	ACSS3	acyl-CoA synthetase short chain family member 3 [Source:HGNC Symbol;Acc:HGNC:24723]	protein_coding	80.629	-2.57219	0.000518613	0.0219634	133.165	44.8344	68.6944	65.6661	30.1616	63.814	162.778	15.0221	124.978	30.3944	42.0579	179.966	82.1297	131.859	33.9138
ENSG00000157542	KCNJ6	potassium voltage-gated channel subfamily J member 6 [Source:HGNC Symbol;Acc:HGNC:6267]	protein_coding	87.5641	-2.75028	0.000530564	0.0224062	132.171	168.378	63.7435	46.6575	90.4848	261.858	104.826	47.8831	100.767	65.0299	47.8992	32.2045	25.7849	66.4254	59.3491
ENSG00000078725	BRINP1	BMP/retinoic acid inducible neural specific 1 [Source:HGNC Symbol;Acc:HGNC:2687]	protein_coding	161.006	3.03113	0.000532835	0.0224389	178.878	88.6724	98.4001	388.813	77.7852	83.6184	166.187	93.8884	22.9017	279.911	158.885	276.58	95.4997	82.2882	322.787
ENSG00000176406	RIMS2	regulating synaptic membrane exocytosis 2 [Source:HGNC Symbol;Acc:HGNC:17283]	protein_coding	201.148	2.04092	0.000536813	0.0225431	145.09	212.216	173.902	112.324	177.795	217.848	128.688	236.599	56.2727	486.311	223.14	104.191	148.98	102.117	491.75
ENSG00000187764	SEMA4D	semaphorin 4D [Source:HGNC Symbol;Acc:HGNC:10732]	protein_coding	367.177	-1.45087	0.000539776	0.0226043	365.706	406.498	348.423	247.112	325.428	435.696	573.558	537.042	452.145	316.667	311.929	211.224	224.424	433.252	318.547
ENSG00000271860		uncharacterized LOC101927314 [Source:NCBI gene;Acc:101927314]	lincRNA	28.4732	5.89534	0.000544629	0.0227439	9.93767	31.8822	9.28303	24.1928	42.8612	48.4107	0	55.3942	1.963	33.9286	85.284	26.5213	22.9199	0	34.5194
ENSG00000120549	KIAA1217	KIAA1217 [Source:HGNC Symbol;Acc:HGNC:25428]	protein_coding	163.558	-2.7553	0.000547532	0.0228017	261.361	124.54	296.438	100.227	153.983	132.029	297.432	43.1887	206.769	83.4079	57.2454	89.0359	155.664	364.844	87.2069
ENSG00000162188	GNG3	G protein subunit gamma 3 [Source:HGNC Symbol;Acc:HGNC:4405]	protein_coding	67.9276	2.35598	0.000554762	0.0230388	40.7444	99.6319	48.8906	50.1136	55.5609	63.814	22.1583	113.605	35.334	84.8216	136.688	47.3595	88.8147	35.6913	95.6853
ENSG00000171812	COL8A2	collagen type VIII alpha 2 chain [Source:HGNC Symbol;Acc:HGNC:2216]	protein_coding	16.1138	-6.22762	0.000556698	0.0230553	169.934	8.96687	1.23774	3.45611	3.17491	13.2029	12.7836	0.938884	5.889	2.82739	2.33655	2.84157	0.954997	8.92282	4.23922
ENSG00000166165	CKB	creatine kinase B [Source:HGNC Symbol;Acc:HGNC:1991]	protein_coding	3643.55	1.20729	0.000560982	0.0231308	2399.95	3033.79	3732.4	5299.95	4325.81	1714.18	2774.89	4432.47	4043.78	3516.56	4128.68	3570.91	4684.26	3153.72	3841.95
ENSG00000134250	NOTCH2	notch 2 [Source:HGNC Symbol;Acc:HGNC:7882]	protein_coding	1389.05	-1.31017	0.000561608	0.0231308	1685.43	875.764	1487.76	1194.09	1077.88	1106.84	2041.12	1028.08	1725.48	922.435	1189.3	1838.5	1343.68	2318.94	1000.46
ENSG00000049130	KITLG	KIT ligand [Source:HGNC Symbol;Acc:HGNC:6343]	protein_coding	440.117	2.29283	0.000573854	0.0235705	292.167	263.028	250.023	653.205	222.243	398.288	212.208	362.409	250.61	526.601	903.076	1004.02	473.678	251.822	538.381
ENSG00000153823	PID1	phosphotyrosine interaction domain containing 1 [Source:HGNC Symbol;Acc:HGNC:26084]	protein_coding	109.671	3.84622	0.000577413	0.0236519	25.8379	85.6834	34.0378	233.288	85.7225	81.4179	30.6807	286.36	22.9017	63.6162	133.183	366.563	106.96	22.8028	66.0108
ENSG00000145391	SETD7	SET domain containing lysine methyltransferase 7 [Source:HGNC Symbol;Acc:HGNC:30412]	protein_coding	414.749	-1.79005	0.000580692	0.0237214	511.79	179.337	267.351	222.919	215.894	193.643	480.664	298.565	1164.06	432.59	441.608	285.104	296.049	801.071	430.584
ENSG00000181744	C3orf58	chromosome 3 open reading frame 58 [Source:HGNC Symbol;Acc:HGNC:28490]	protein_coding	355.099	-1.77828	0.000584325	0.0238049	587.316	204.245	344.71	293.769	282.567	266.259	579.523	182.144	415.502	273.55	199.775	578.733	296.049	584.94	237.397
ENSG00000215612	HMX1	H6 family homeobox 1 [Source:HGNC Symbol;Acc:HGNC:5017]	protein_coding	18.0577	-5.91946	0.000588023	0.0238816	120.246	3.98528	3.09434	5.18417	1.58745	2.20048	34.0896	0.938884	26.1733	10.6027	7.00964	1.89438	0	35.6913	18.1681
ENSG00000183798	EMILIN3	elastin microfibril interfacer 3 [Source:HGNC Symbol;Acc:HGNC:16123]	protein_coding	74.7864	-3.07349	0.000590511	0.0238816	68.5699	40.8491	110.778	34.5611	49.211	57.2126	143.176	35.6776	121.052	34.6355	81.7792	19.891	34.3799	237.942	52.0819
ENSG00000178573	MAF	MAF bZIP transcription factor [Source:HGNC Symbol;Acc:HGNC:6776]	protein_coding	574.394	-2.95175	0.000592118	0.0238816	1363.45	219.19	1021.75	355.98	285.742	217.848	1549.37	104.216	476.355	289.807	260.525	498.222	456.488	1221.43	295.534
ENSG00000172380	GNG12	G protein subunit gamma 12 [Source:HGNC Symbol;Acc:HGNC:19663]	protein_coding	475.052	-2.98149	0.000592579	0.0238816	859.608	67.7497	470.959	209.095	146.046	121.027	907.636	61.9663	957.29	274.257	186.924	1015.39	478.453	1111.39	257.987
ENSG00000065413	ANKRD44	ankyrin repeat domain 44 [Source:HGNC Symbol;Acc:HGNC:25259]	protein_coding	139.227	-1.61161	0.000595223	0.0239238	153.04	146.459	64.9812	88.1308	98.4221	140.831	213.912	140.833	259.77	122.285	185.756	78.6168	82.1297	182.422	130.81
ENSG00000183793	NPIPA5	nuclear pore complex interacting protein family member A5 [Source:HGNC Symbol;Acc:HGNC:41980]	protein_coding	28.9359	3.95793	0.000621048	0.0248951	0.993767	58.7828	53.2227	79.4906	26.9867	19.8044	18.7493	19.7166	6.54334	25.4465	21.0289	51.1483	29.6049	4.95712	17.5625
ENSG00000081842	PCDHA6	protocadherin alpha 6 [Source:HGNC Symbol;Acc:HGNC:8672]	protein_coding	50.543	-3.87151	0.000627284	0.0248951	122.233	126.533	9.9019	6.91222	100.01	107.824	28.1239	15.0221	35.9884	41.704	39.7213	15.155	4.77498	51.5541	52.6875
ENSG00000237945	LINC00649	long intergenic non-protein coding RNA 649 [Source:HGNC Symbol;Acc:HGNC:44305]	antisense	26.5724	-3.88666	0.000627284	0.0248951	59.626	48.8196	13.6151	8.64028	52.3859	74.8165	37.4986	8.44996	32.7167	5.65477	17.5241	5.68314	8.59497	14.8714	9.68966
ENSG00000129654	FOXJ1	forkhead box J1 [Source:HGNC Symbol;Acc:HGNC:3816]	protein_coding	161.769	-3.35203	0.00062739	0.0248951	494.896	67.7497	161.525	174.534	63.4981	46.2102	504.526	26.2888	100.113	40.9971	45.5627	204.593	122.24	316.264	57.5323
ENSG00000130363	RSPH3	radial spoke head 3 homolog [Source:HGNC Symbol;Acc:HGNC:21054]	protein_coding	121.849	-1.34833	0.00062769	0.0248951	183.847	122.547	120.061	101.955	117.472	169.437	196.015	92.9495	122.36	85.5285	64.2551	136.395	102.185	114.014	98.7134
ENSG00000124507	PACSIN1	protein kinase C and casein kinase substrate in neurons 1 [Source:HGNC Symbol;Acc:HGNC:8570]	protein_coding	38.4488	2.56735	0.000631225	0.0249692	20.8691	66.7534	42.0831	55.2978	50.7985	41.8092	22.1583	50.6997	5.889	40.9971	42.0579	41.6764	30.5599	17.8456	47.2371
ENSG00000136997	MYC	MYC proto-oncogene, bHLH transcription factor [Source:HGNC Symbol;Acc:HGNC:7553]	protein_coding	168.619	1.50701	0.000635345	0.0250325	80.4951	82.6945	174.521	196.998	90.4848	74.8165	109.939	141.771	193.028	260.12	197.438	221.643	236.839	214.148	254.353
ENSG00000146122	DAAM2	dishevelled associated activator of morphogenesis 2 [Source:HGNC Symbol;Acc:HGNC:18143]	protein_coding	65.1141	-3.24738	0.000636166	0.0250325	98.3829	13.9485	56.9359	41.4733	25.3992	22.0048	80.1106	15.961	371.007	36.0492	24.5338	32.2045	52.5248	67.4169	38.7586
ENSG00000065308	TRAM2	translocation associated membrane protein 2 [Source:HGNC Symbol;Acc:HGNC:16855]	protein_coding	252.219	-2.4294	0.000646658	0.0253401	455.145	127.529	373.178	117.508	188.907	167.237	445.722	117.361	331.093	175.298	121.5	142.079	257.849	579.983	182.892
ENSG00000131323	TRAF3	TNF receptor associated factor 3 [Source:HGNC Symbol;Acc:HGNC:12033]	protein_coding	365.117	-1.907	0.000647363	0.0253401	524.709	278.969	420.212	160.709	290.504	266.259	576.115	267.582	537.862	354.13	265.198	186.597	279.814	681.109	386.981
ENSG00000137672	TRPC6	transient receptor potential cation channel subfamily C member 6 [Source:HGNC Symbol;Acc:HGNC:12338]	protein_coding	11.5732	-4.12512	0.000654671	0.025498	26.8317	9.96319	0.618869	8.64028	6.34981	15.4034	34.9419	1.87777	24.2103	4.94793	8.17792	1.89438	2.86499	20.8199	6.05603
ENSG00000213085	CFAP45	cilia and flagella associated protein 45 [Source:HGNC Symbol;Acc:HGNC:17229]	protein_coding	20.0521	-4.7067	0.000654797	0.025498	76.5201	16.9374	9.28303	12.0964	4.76236	13.2029	63.918	2.81665	9.16067	4.24108	2.33655	43.5708	9.54997	28.7513	3.63362
ENSG00000087116	ADAMTS2	ADAM metallopeptidase with thrombospondin type 1 motif 2 [Source:HGNC Symbol;Acc:HGNC:218]	protein_coding	42.9494	-2.93433	0.000670717	0.0259697	115.277	30.8859	28.468	25.9208	22.2243	50.6111	65.6225	5.6333	54.964	34.6355	45.5627	18.9438	16.2349	97.1596	32.097
ENSG00000177932	ZNF354C	zinc finger protein 354C [Source:HGNC Symbol;Acc:HGNC:16736]	protein_coding	238.253	-1.25652	0.000671288	0.0259697	244.467	229.153	134.295	89.8589	257.167	222.249	254.82	308.893	376.242	306.772	281.554	163.864	125.105	268.676	310.675
ENSG00000128536	CDHR3	cadherin related family member 3 [Source:HGNC Symbol;Acc:HGNC:26308]	protein_coding	36.8919	-3.08053	0.000672108	0.0259697	57.6385	17.9337	17.9472	25.9208	19.0494	26.4058	125.279	16.8999	51.6924	30.3944	24.5338	45.4651	13.37	61.4683	19.3793
ENSG00000092068	SLC7A8	solute carrier family 7 member 8 [Source:HGNC Symbol;Acc:HGNC:11066]	protein_coding	143.684	-3.1626	0.00068471	0.0263886	344.837	154.429	173.902	57.0258	93.6597	198.044	282.092	100.461	121.052	55.8409	63.0868	17.0494	150.889	283.547	59.3491
ENSG00000174652	ZNF266	zinc finger protein 266 [Source:HGNC Symbol;Acc:HGNC:13059]	protein_coding	269.704	1.90269	0.00068723	0.0264178	134.159	145.463	269.827	355.98	169.857	151.833	213.06	348.326	195.646	342.821	300.246	553.159	362.899	176.474	325.815
ENSG00000142621	FHAD1	forkhead associated phosphopeptide binding domain 1 [Source:HGNC Symbol;Acc:HGNC:29408]	protein_coding	39.3412	-3.18182	0.000693289	0.0265485	115.277	54.7975	35.8944	29.3769	19.0494	110.024	68.1792	10.3277	18.3213	13.4301	17.5241	29.3629	13.37	40.6484	14.5345
ENSG00000112149	CD83	CD83 molecule [Source:HGNC Symbol;Acc:HGNC:1703]	protein_coding	73.503	-2.80747	0.000694172	0.0265485	110.308	35.8675	84.1662	17.2806	49.211	39.6087	173.005	70.4163	126.941	67.1504	65.4233	30.3101	40.1099	124.919	67.8276
ENSG00000182463	TSHZ2	teashirt zinc finger homeobox 2 [Source:HGNC Symbol;Acc:HGNC:13010]	protein_coding	199.152	-2.08719	0.000696471	0.0265687	248.442	278.969	146.672	101.955	293.679	506.111	345.157	265.704	85.7177	156.92	85.284	74.8281	65.8948	174.491	157.457
ENSG00000166444	ST5	suppression of tumorigenicity 5 [Source:HGNC Symbol;Acc:HGNC:11350]	protein_coding	231.378	-1.83531	0.000707473	0.0269199	317.012	158.415	255.593	191.814	160.333	213.447	345.157	80.744	247.992	129.353	117.996	368.457	249.254	478.858	156.246
ENSG00000159167	STC1	stanniocalcin 1 [Source:HGNC Symbol;Acc:HGNC:11373]	protein_coding	91.8583	3.14391	0.00071125	0.0269951	72.545	35.8675	66.8378	252.296	26.9867	44.0097	48.5777	54.4553	40.5687	73.5121	264.03	197.016	70.6698	50.5626	79.9397
ENSG00000205835	GMNC	geminin coiled-coil domain containing [Source:HGNC Symbol;Acc:HGNC:40049]	protein_coding	18.3333	-7.08599	0.000714837	0.0270627	33.7881	0	15.4717	1.72806	1.58745	0	118.461	7.51107	3.926	2.12054	1.16827	10.4191	5.72998	66.4254	6.66164
ENSG00000203879	GDI1	GDP dissociation inhibitor 1 [Source:HGNC Symbol;Acc:HGNC:4226]	protein_coding	3573.99	1.00265	0.000721832	0.0272587	3063.78	3887.64	2868.46	4416.91	2989.17	2666.99	2937.67	4020.3	3227.83	3771.03	4856.52	3846.54	3947	2932.63	4177.45
ENSG00000115594	IL1R1	interleukin 1 receptor type 1 [Source:HGNC Symbol;Acc:HGNC:5993]	protein_coding	40.3062	-4.61976	0.000738014	0.0277998	77.5138	19.9264	53.2227	8.64028	17.462	15.4034	61.3613	2.81665	90.9524	16.9643	3.50482	4.73595	36.2899	179.448	16.3513
ENSG00000100314	CABP7	calcium binding protein 7 [Source:HGNC Symbol;Acc:HGNC:20834]	protein_coding	54.7751	-3.9754	0.000746132	0.0280351	56.6447	3.98528	42.702	10.3683	6.34981	2.20048	96.3032	2.81665	224.436	46.6519	61.9185	9.47191	18.1449	200.268	39.3642
ENSG00000119514	GALNT12	polypeptide N-acetylgalactosaminyltransferase 12 [Source:HGNC Symbol;Acc:HGNC:19877]	protein_coding	55.5426	-4.30714	0.000758786	0.0284393	117.264	33.8748	67.4567	12.0964	39.6863	39.6087	196.868	15.0221	38.6057	35.3423	9.34619	5.68314	22.9199	149.705	49.6595
ENSG00000128594	LRRC4	leucine rich repeat containing 4 [Source:HGNC Symbol;Acc:HGNC:15586]	protein_coding	436.557	-1.90906	0.000762723	0.0285156	737.375	279.966	462.295	399.181	293.679	268.459	928.942	278.849	467.849	299.703	306.088	426.236	278.859	776.285	344.588
ENSG00000160352	ZNF714	zinc finger protein 714 [Source:HGNC Symbol;Acc:HGNC:27124]	protein_coding	357.975	-1.27718	0.000791132	0.0295041	378.625	464.285	264.876	202.183	574.658	525.916	379.247	354.898	420.082	373.215	341.136	228.273	164.259	329.153	368.812
ENSG00000168077	SCARA3	scavenger receptor class A member 3 [Source:HGNC Symbol;Acc:HGNC:19000]	protein_coding	158.487	-2.08473	0.000796347	0.0296249	179.872	91.6613	123.155	200.454	104.772	81.4179	286.353	118.299	330.438	55.1341	91.1254	194.174	201.504	268.676	50.2651
ENSG00000021826	CPS1	carbamoyl-phosphate synthase 1 [Source:HGNC Symbol;Acc:HGNC:2323]	protein_coding	81.6609	-2.51427	0.000799057	0.0296475	78.5076	79.7055	128.725	53.5697	90.4848	114.425	156.812	25.3499	81.1374	39.5834	19.8607	106.085	71.6248	134.834	44.2091
ENSG00000197921	HES5	hes family bHLH transcription factor 5 [Source:HGNC Symbol;Acc:HGNC:19764]	protein_coding	115.732	2.20239	0.000800911	0.0296475	93.4141	83.6908	116.966	241.928	117.472	66.0145	67.327	174.632	72.631	149.852	109.818	165.758	81.1747	50.5626	144.739
ENSG00000128641	MYO1B	myosin IB [Source:HGNC Symbol;Acc:HGNC:7596]	protein_coding	743.007	1.22693	0.000808254	0.0298457	375.644	753.217	970.386	768.985	1081.06	589.73	403.962	966.112	668.075	812.874	729.003	705.657	891.967	579.983	848.45
ENSG00000165164	CFAP47	cilia and flagella associated protein 47 [Source:HGNC Symbol;Acc:HGNC:26708]	protein_coding	23.7483	-3.26877	0.000812416	0.0299257	44.7195	28.8932	19.1849	10.3683	14.2871	50.6111	57.1001	6.57219	15.0497	8.48216	9.34619	18.9438	15.2799	41.6398	15.7457
ENSG00000136237	RAPGEF5	Rap guanine nucleotide exchange factor 5 [Source:HGNC Symbol;Acc:HGNC:16862]	protein_coding	176.253	2.98341	0.000820675	0.0301558	32.7943	202.253	164	96.7711	265.105	261.858	64.7703	439.398	25.519	275.67	191.597	143.973	172.854	45.6055	261.621
ENSG00000173193	PARP14	poly(ADP-ribose) polymerase family member 14 [Source:HGNC Symbol;Acc:HGNC:29232]	protein_coding	138.95	-2.22475	0.00085518	0.0312704	247.448	107.602	140.483	139.973	147.633	143.031	230.957	39.4331	167.509	48.7724	75.9378	244.375	131.79	174.491	44.8147
ENSG00000180628	PCGF5	polycomb group ring finger 5 [Source:HGNC Symbol;Acc:HGNC:28264]	protein_coding	188.587	-2.5614	0.000863868	0.0315112	223.598	72.7313	125.012	136.516	115.884	63.814	274.421	145.527	497.294	69.271	63.0868	339.094	278.859	358.896	64.7996
ENSG00000213190	MLLT11	MLLT11, transcription factor 7 cofactor [Source:HGNC Symbol;Acc:HGNC:16997]	protein_coding	2598.88	1.12573	0.000866339	0.0315246	2208.15	2522.68	1989.04	3127.78	2243.07	1760.39	1978.9	3317.08	2330.08	3751.94	3163.69	2591.51	2234.69	2054.23	3709.93
ENSG00000168772	CXXC4	CXXC finger protein 4 [Source:HGNC Symbol;Acc:HGNC:24593]	protein_coding	494.71	2.55686	0.000871425	0.0316329	355.769	855.838	399.17	508.048	904.848	723.959	114.2	927.617	70.0137	590.924	282.722	746.386	309.419	95.1767	536.565
ENSG00000198673	FAM19A2	family with sequence similarity 19 member A2, C-C motif chemokine like [Source:HGNC Symbol;Acc:HGNC:21589]	protein_coding	73.3641	2.12931	0.000876876	0.0317406	95.4016	120.555	66.219	58.7539	76.1977	88.0194	41.7598	72.2941	18.3213	112.389	68.9282	76.7224	67.8048	20.8199	116.276
ENSG00000112309	B3GAT2	beta-1,3-glucuronyltransferase 2 [Source:HGNC Symbol;Acc:HGNC:922]	protein_coding	200.899	-3.03186	0.000878626	0.0317406	242.479	90.665	78.5963	105.411	288.916	66.0145	294.875	123.933	733.508	162.575	141.361	236.798	54.4348	241.908	152.006
ENSG00000101438	SLC32A1	solute carrier family 32 member 1 [Source:HGNC Symbol;Acc:HGNC:11018]	protein_coding	205.426	6.50342	0.000881936	0.0317836	63.6011	318.822	183.185	490.768	250.818	393.887	1.70448	544.553	0.654334	201.451	80.6109	125.029	196.729	7.9314	221.651
ENSG00000091428	RAPGEF4	Rap guanine nucleotide exchange factor 4 [Source:HGNC Symbol;Acc:HGNC:16626]	protein_coding	52.7555	3.03674	0.000886353	0.031799	20.8691	54.7975	28.468	43.2014	33.3365	46.2102	19.6015	99.5217	15.0497	124.405	54.9089	99.455	35.3349	16.8542	99.319
ENSG00000083067	TRPM3	transient receptor potential cation channel subfamily M member 3 [Source:HGNC Symbol;Acc:HGNC:17992]	protein_coding	169.98	-3.21647	0.000886606	0.031799	293.161	107.602	305.721	55.2978	120.646	140.831	461.062	92.0106	108.619	102.493	57.2454	47.3595	121.285	413.424	122.937
ENSG00000173531	MST1	macrophage stimulating 1 [Source:HGNC Symbol;Acc:HGNC:7380]	protein_coding	52.6891	1.79649	0.000890932	0.0318772	41.7382	65.757	38.3699	114.052	61.9107	33.0073	36.6463	75.1107	31.408	41.704	54.9089	50.2011	71.6248	32.717	41.181
ENSG00000125845	BMP2	bone morphogenetic protein 2 [Source:HGNC Symbol;Acc:HGNC:1069]	protein_coding	91.0842	-3.46391	0.000893037	0.0318772	195.772	27.8969	176.996	51.8417	44.4487	30.8068	196.015	26.2888	111.237	67.8573	26.8703	32.2045	39.1549	271.65	67.222
ENSG00000197872	FAM49A	family with sequence similarity 49 member A [Source:HGNC Symbol;Acc:HGNC:25373]	protein_coding	402.696	-2.47882	0.000896064	0.0319093	424.338	216.201	171.427	136.516	149.221	217.848	745.71	578.353	935.697	361.199	616.849	177.125	183.359	772.32	354.278
ENSG00000162849	KIF26B	kinesin family member 26B [Source:HGNC Symbol;Acc:HGNC:25484]	protein_coding	296.788	-1.67286	0.000900824	0.0320027	418.376	399.524	125.012	138.244	428.612	510.512	429.529	406.537	249.301	225.484	154.212	312.573	164.259	217.122	272.522
ENSG00000138735	PDE5A	phosphodiesterase 5A [Source:HGNC Symbol;Acc:HGNC:8784]	protein_coding	154.239	3.18119	0.000907574	0.0321663	38.7569	95.6466	93.4492	181.446	133.346	105.623	35.7941	471.32	77.8657	183.073	126.174	353.302	177.629	36.6827	203.483
ENSG00000123094	RASSF8	Ras association domain family member 8 [Source:HGNC Symbol;Acc:HGNC:13232]	protein_coding	217.385	-2.26119	0.000918126	0.0323988	356.762	131.514	292.106	76.0345	166.683	149.633	361.35	216.882	268.277	189.435	89.9571	180.913	191.954	412.433	176.836
ENSG00000147655	RSPO2	R-spondin 2 [Source:HGNC Symbol;Acc:HGNC:28583]	protein_coding	600.072	-8.03044	0.000918456	0.0323988	1461.83	32.8785	692.514	41.4733	122.234	17.6039	3016.08	72.2941	826.423	130.06	4.6731	4.73595	169.989	2290.19	118.093
ENSG00000073910	FRY	FRY microtubule binding protein [Source:HGNC Symbol;Acc:HGNC:20367]	protein_coding	487.168	2.50649	0.000920956	0.0324107	201.735	535.023	382.461	464.847	355.589	701.954	160.221	881.612	149.188	745.017	588.81	774.802	356.214	150.697	859.351
ENSG00000165731	RET	ret proto-oncogene [Source:HGNC Symbol;Acc:HGNC:9967]	protein_coding	27.3919	4.47465	0.000924513	0.0324597	5.9626	25.9043	51.985	15.5525	28.5742	44.0097	5.96568	15.0221	1.963	72.8052	24.5338	11.3663	29.6049	4.95712	72.6724
ENSG00000185630	PBX1	PBX homeobox 1 [Source:HGNC Symbol;Acc:HGNC:8632]	protein_coding	2029.57	1.77139	0.000932804	0.0326743	1362.45	2372.24	1783.58	2469.39	2574.85	2955.25	1072.97	2688.03	919.339	2413.88	1981.39	3046.17	1788.71	647.4	2367.91
ENSG00000189108	IL1RAPL2	interleukin 1 receptor accessory protein like 2 [Source:HGNC Symbol;Acc:HGNC:5997]	protein_coding	15.4938	4.37868	0.000937297	0.0327552	7.95014	4.98159	12.3774	15.5525	0	8.80194	5.96568	5.6333	1.963	33.2218	25.702	59.673	7.63997	2.97427	39.9698
ENSG00000117020	AKT3	AKT serine/threonine kinase 3 [Source:HGNC Symbol;Acc:HGNC:393]	protein_coding	1154.12	-1.35192	0.000949168	0.0329862	1377.36	922.591	1106.54	848.475	1039.78	893.397	1734.31	1241.2	2000.3	1061.68	1095.84	911.197	750.627	1268.03	1060.41
ENSG00000138107	ACTR1A	ARP1 actin related protein 1 homolog A [Source:HGNC Symbol;Acc:HGNC:167]	protein_coding	1324.37	1.14354	0.000949291	0.0329862	865.571	967.426	987.715	1088.68	992.158	926.404	991.156	1612.06	1293.62	1965.74	2244.25	1125.26	1406.71	1277.95	2120.82
ENSG00000258584	FAM181A-AS1	FAM181A antisense RNA 1 [Source:HGNC Symbol;Acc:HGNC:20133]	antisense	16.9119	-3.95995	0.00095051	0.0329862	18.8816	3.98528	20.4227	6.91222	6.34981	6.60145	53.6911	10.3277	29.445	9.18901	3.50482	13.2607	11.46	50.5626	9.08405
ENSG00000156510	HKDC1	hexokinase domain containing 1 [Source:HGNC Symbol;Acc:HGNC:23302]	protein_coding	23.3652	-3.69038	0.000953027	0.0329972	23.8504	22.9153	71.7888	10.3683	14.2871	33.0073	35.7941	5.6333	24.2103	3.53423	9.34619	17.0494	19.0999	53.5369	6.05603
ENSG00000225889		uncharacterized LOC100507006 [Source:NCBI gene;Acc:100507006]	antisense	23.7257	3.03043	0.000958957	0.033126	6.95637	24.908	26.6114	60.482	30.1616	6.60145	13.6358	27.2276	14.3953	14.8438	30.3751	47.3595	28.6499	7.9314	15.7457
ENSG00000148180	GSN	gelsolin [Source:HGNC Symbol;Acc:HGNC:4620]	protein_coding	211.402	-2.62328	0.000962649	0.0331771	348.812	54.7975	217.223	143.429	84.135	72.616	380.951	36.6165	304.919	87.649	126.174	304.995	269.309	650.374	89.0237
ENSG00000174521	TTC9B	tetratricopeptide repeat domain 9B [Source:HGNC Symbol;Acc:HGNC:26395]	protein_coding	124.245	2.11322	0.000968238	0.0332932	51.6759	188.304	131.819	238.472	130.171	103.423	85.224	207.493	71.9767	137.835	135.52	56.8314	100.275	68.4083	156.246
ENSG00000166407	LMO1	LIM domain only 1 [Source:HGNC Symbol;Acc:HGNC:6641]	protein_coding	61.2542	3.90115	0.000990489	0.0339565	13.9127	129.521	42.0831	86.4028	115.884	83.6184	2.55672	138.955	7.852	25.4465	54.9089	54.9371	131.79	7.9314	23.0129
ENSG00000150760	DOCK1	dedicator of cytokinesis 1 [Source:HGNC Symbol;Acc:HGNC:2987]	protein_coding	344.765	-1.86505	0.000994207	0.0339565	478.996	180.334	501.903	243.656	247.643	180.44	599.125	223.454	410.267	183.78	204.448	502.011	364.809	640.46	210.144
ENSG00000242498	ARPIN	actin related protein 2/3 complex inhibitor [Source:HGNC Symbol;Acc:HGNC:28782]	protein_coding	198.008	-1.1684	0.000997133	0.0339565	219.622	199.264	251.88	196.998	200.019	226.65	251.411	149.283	229.017	117.337	140.193	309.731	172.854	199.276	106.586
ENSG00000107874	CUEDC2	CUE domain containing 2 [Source:HGNC Symbol;Acc:HGNC:28352]	protein_coding	392.433	1.32907	0.000998945	0.0339565	309.062	308.859	340.997	485.584	344.477	182.64	344.305	370.859	351.377	472.174	719.657	328.675	455.533	389.63	482.666
ENSG00000234165				28.1713	-3.87562	0.00100075	0.0339565	21.8629	8.96687	16.0906	3.45611	15.8745	6.60145	39.2031	34.7387	106.002	12.7232	21.0289	55.8842	11.46	53.5369	15.1401
ENSG00000069667	RORA	RAR related orphan receptor A [Source:HGNC Symbol;Acc:HGNC:10258]	protein_coding	88.5781	-2.29528	0.00100112	0.0339565	136.146	66.7534	63.7435	51.8417	25.3992	114.425	165.335	55.3942	120.397	51.5998	75.9378	198.91	45.8398	95.1767	61.7716
ENSG00000153012	LGI2	leucine rich repeat LGI family member 2 [Source:HGNC Symbol;Acc:HGNC:18710]	protein_coding	106.032	3.60274	0.00101427	0.0342388	28.8192	162.4	199.895	39.7453	134.934	105.623	31.5329	365.226	8.50634	98.9586	95.7985	31.2573	168.079	22.8028	96.8966
ENSG00000276550	HERC2P2	hect domain and RLD 2 pseudogene 2 [Source:HGNC Symbol;Acc:HGNC:4870]	transcribed_unprocessed_pseudogene	313.371	2.55049	0.00101477	0.0342388	57.6385	541.997	211.034	376.716	552.434	239.853	438.052	324.854	108.619	424.108	313.097	321.098	300.824	72.374	417.866
ENSG00000159788	RGS12	regulator of G protein signaling 12 [Source:HGNC Symbol;Acc:HGNC:9994]	protein_coding	618.864	1.02866	0.00101629	0.0342388	496.883	510.115	582.356	943.518	587.358	618.336	560.774	723.88	484.861	617.077	711.479	624.199	691.418	466.961	663.741
ENSG00000162631	NTNG1	netrin G1 [Source:HGNC Symbol;Acc:HGNC:23319]	protein_coding	63.7406	2.80994	0.00102254	0.0343719	56.6447	52.8049	42.702	190.086	30.1616	107.824	38.3508	27.2276	15.0497	76.3395	57.2454	107.98	59.2098	21.8113	72.6724
ENSG00000116127	ALMS1	ALMS1, centrosome and basal body associated protein [Source:HGNC Symbol;Acc:HGNC:428]	protein_coding	526.698	-1.26779	0.00103286	0.0346412	642.967	506.13	596.59	266.121	665.143	662.346	554.809	479.77	690.322	403.61	489.507	413.922	426.884	583.949	518.397
ENSG00000205726	ITSN1	intersectin 1 [Source:HGNC Symbol;Acc:HGNC:6183]	protein_coding	1313.8	-1.28482	0.00103664	0.0346903	1763.94	1171.67	1454.34	705.047	1269.96	1298.29	1896.23	1104.13	1431.03	1351.49	991.865	982.237	1066.73	1827.2	1392.89
ENSG00000106689	LHX2	LIM homeobox 2 [Source:HGNC Symbol;Acc:HGNC:6594]	protein_coding	847.878	-2.29935	0.00105453	0.0352105	834.764	435.391	583.593	326.603	488.936	409.29	1939.7	314.526	2156.03	1014.33	1153.09	237.745	392.504	1397.91	1033.77
ENSG00000118997	DNAH7	dynein axonemal heavy chain 7 [Source:HGNC Symbol;Acc:HGNC:18661]	protein_coding	85.9529	-2.74413	0.00106735	0.0355592	181.859	79.7055	64.9812	67.3942	49.211	101.222	176.414	22.5332	55.6184	49.4793	29.2069	185.649	42.0199	139.791	44.2091
ENSG00000138650	PCDH10	protocadherin 10 [Source:HGNC Symbol;Acc:HGNC:13404]	protein_coding	583.561	4.35199	0.0010909	0.0362635	250.429	668.53	233.314	539.153	339.715	741.563	84.3718	1403.63	35.9884	715.329	551.425	1859.34	517.608	61.4683	751.554
ENSG00000133863	TEX15	testis expressed 15, meiosis and synapsis associated [Source:HGNC Symbol;Acc:HGNC:11738]	protein_coding	76.7109	-3.66093	0.00110203	0.0365523	75.5263	24.908	87.2605	70.8503	117.472	30.8068	253.968	26.2888	100.767	28.2739	12.851	129.765	24.8299	136.817	30.2802
ENSG00000133789	SWAP70	switching B cell complex subunit SWAP70 [Source:HGNC Symbol;Acc:HGNC:17070]	protein_coding	189.546	-1.64308	0.00110925	0.0367105	259.373	113.58	275.397	216.007	131.759	143.031	305.954	63.8441	263.042	111.682	109.818	226.379	185.269	324.196	113.853
ENSG00000137628	DDX60	DExD/H-box helicase 60 [Source:HGNC Symbol;Acc:HGNC:25942]	protein_coding	32.9201	-2.28106	0.0011134	0.0367201	54.6572	20.9227	36.5133	22.4647	19.0494	28.6063	52.8389	26.2888	41.8774	13.4301	16.3558	35.0461	42.9749	66.4254	16.3513
ENSG00000139352	ASCL1	achaete-scute family bHLH transcription factor 1 [Source:HGNC Symbol;Acc:HGNC:738]	protein_coding	546.372	2.57025	0.00111444	0.0367201	455.145	494.174	600.922	1062.75	1104.87	514.913	115.905	540.797	257.807	479.242	380.857	1021.07	630.298	86.2539	450.569
ENSG00000105379	ETFB	electron transfer flavoprotein subunit beta [Source:HGNC Symbol;Acc:HGNC:3482]	protein_coding	158.15	2.10279	0.00112118	0.0367807	147.078	209.227	97.7813	124.42	144.458	165.036	87.7808	443.153	42.5317	234.673	155.38	74.8281	131.79	55.5198	258.593
ENSG00000119865	CNRIP1	cannabinoid receptor interacting protein 1 [Source:HGNC Symbol;Acc:HGNC:24546]	protein_coding	132.498	1.64745	0.00113288	0.0370834	127.202	178.341	79.2152	179.718	139.696	116.626	94.5987	183.082	60.1987	154.093	143.698	177.125	129.88	71.3826	152.612
ENSG00000165985	C1QL3	complement C1q like 3 [Source:HGNC Symbol;Acc:HGNC:19359]	protein_coding	44.7866	-4.8523	0.00114117	0.0371154	132.171	19.9264	3.09434	19.0086	6.34981	33.0073	257.377	0	41.223	4.94793	47.8992	2.84157	12.415	84.2711	7.26724
ENSG00000111731	C2CD5	C2 calcium dependent domain containing 5 [Source:HGNC Symbol;Acc:HGNC:29062]	protein_coding	707.334	1.03456	0.00114127	0.0371154	593.279	822.959	680.756	760.345	871.512	629.339	558.217	811.196	486.824	855.285	650.729	1012.55	652.263	411.441	813.325
ENSG00000165443	PHYHIPL	phytanoyl-CoA 2-hydroxylase interacting protein like [Source:HGNC Symbol;Acc:HGNC:29378]	protein_coding	404.447	2.0987	0.00114244	0.0371154	230.554	454.321	224.649	592.723	342.89	312.469	213.912	488.22	249.301	494.086	489.507	962.346	348.574	177.465	485.694
ENSG00000116741	RGS2	regulator of G protein signaling 2 [Source:HGNC Symbol;Acc:HGNC:9998]	protein_coding	129.142	2.22898	0.00114377	0.0371154	75.5263	245.094	120.061	103.683	128.584	105.623	34.0896	369.92	44.4947	123.698	96.9667	143.973	153.754	50.5626	141.106
ENSG00000154856	APCDD1	APC down-regulated 1 [Source:HGNC Symbol;Acc:HGNC:15718]	protein_coding	248.193	-3.36346	0.0011479	0.0371691	635.017	14.9448	178.234	279.945	28.5742	37.4082	677.531	39.4331	391.292	98.9586	120.332	432.866	115.555	571.06	101.741
ENSG00000157514	TSC22D3	TSC22 domain family member 3 [Source:HGNC Symbol;Acc:HGNC:3051]	protein_coding	184.553	1.93074	0.00115201	0.0372217	216.641	190.297	123.155	165.893	123.821	116.626	141.472	377.431	67.3964	277.084	251.179	160.075	183.359	89.2282	284.634
ENSG00000188917	TRMT2B	tRNA methyltransferase 2 homolog B [Source:HGNC Symbol;Acc:HGNC:25748]	protein_coding	58.1849	-2.20657	0.0011549	0.0372349	47.7008	87.6761	55.6982	34.5611	68.2605	114.425	91.1897	42.2498	75.9027	30.3944	43.2261	41.6764	46.7948	69.3997	23.6185
ENSG00000079841	RIMS1	regulating synaptic membrane exocytosis 1 [Source:HGNC Symbol;Acc:HGNC:17282]	protein_coding	143.901	1.54958	0.00116094	0.0373494	127.202	206.238	117.585	100.227	158.745	198.044	117.609	205.616	64.779	213.468	165.895	84.3	155.664	50.5626	192.582
ENSG00000073060	SCARB1	scavenger receptor class B member 1 [Source:HGNC Symbol;Acc:HGNC:1664]	protein_coding	164.873	-1.57847	0.00117297	0.0375863	128.196	98.6356	200.514	133.06	111.122	136.43	226.696	132.383	327.821	119.457	121.5	108.927	177.629	338.076	112.642
ENSG00000082805	ERC1	ELKS/RAB6-interacting/CAST family member 1 [Source:HGNC Symbol;Acc:HGNC:17072]	protein_coding	838.619	-1.38797	0.00117332	0.0375863	1039.48	886.724	813.194	368.076	784.202	1166.26	1347.39	904.145	969.068	817.115	755.873	405.398	620.748	822.882	878.731
ENSG00000066629	EML1	echinoderm microtubule associated protein like 1 [Source:HGNC Symbol;Acc:HGNC:3330]	protein_coding	346.456	-1.73044	0.00118579	0.0378238	391.544	258.047	370.702	174.534	301.616	281.662	575.262	244.11	709.952	340.7	266.366	185.649	298.914	468.944	328.843
ENSG00000113763	UNC5A	unc-5 netrin receptor A [Source:HGNC Symbol;Acc:HGNC:12567]	protein_coding	133.668	-2.77704	0.00118799	0.0378238	216.641	83.6908	81.0718	63.9381	68.2605	39.6087	274.421	97.6439	328.475	77.7532	146.034	23.6798	86.9047	310.316	106.586
ENSG00000120658	ENOX1	ecto-NOX disulfide-thiol exchanger 1 [Source:HGNC Symbol;Acc:HGNC:25474]	protein_coding	177.366	2.53876	0.0011883	0.0378238	159.003	119.558	74.2643	357.708	98.4221	92.4203	122.723	230.965	83.7547	291.221	244.169	311.626	126.06	91.211	257.381
ENSG00000134278	SPIRE1	spire type actin nucleation factor 1 [Source:HGNC Symbol;Acc:HGNC:30622]	protein_coding	518.075	-1.88778	0.00119511	0.03796	441.233	270.002	312.529	338.699	336.54	303.667	821.56	430.009	1453.28	364.733	522.218	557.895	379.134	795.122	444.513
ENSG00000067141	NEO1	neogenin 1 [Source:HGNC Symbol;Acc:HGNC:7754]	protein_coding	1494.16	-1.12128	0.00122627	0.0388494	2005.42	1537.32	1657.95	915.87	1455.69	1855.01	1858.74	1564.18	1041.7	1374.82	1185.8	1525.92	1061.96	1956.08	1415.9
ENSG00000143469	SYT14	synaptotagmin 14 [Source:HGNC Symbol;Acc:HGNC:23143]	protein_coding	418.308	-1.42912	0.00122829	0.0388494	499.865	352.697	387.412	231.559	368.289	363.08	650.259	555.819	503.837	447.434	356.324	252.9	263.579	595.846	445.724
ENSG00000125869	LAMP5	lysosomal associated membrane protein family member 5 [Source:HGNC Symbol;Acc:HGNC:16097]	protein_coding	38.8729	4.9089	0.00123202	0.0388852	9.93767	15.9411	11.7585	101.955	20.6369	15.4034	0.85224	147.405	7.852	25.4465	37.3848	124.082	28.6499	7.9314	27.8578
ENSG00000154678	PDE1C	phosphodiesterase 1C [Source:HGNC Symbol;Acc:HGNC:8776]	protein_coding	241.33	-2.58918	0.00124125	0.039094	291.174	101.625	121.298	69.1222	114.297	103.423	505.379	149.283	649.753	170.35	197.438	307.837	221.559	430.278	187.131
ENSG00000146083	RNF44	ring finger protein 44 [Source:HGNC Symbol;Acc:HGNC:19180]	protein_coding	726.209	1.05477	0.00125665	0.0393411	552.534	723.328	794.628	1036.83	769.915	503.911	604.238	966.112	624.234	752.085	747.695	589.153	751.582	601.795	875.097
ENSG00000204335	SP5	Sp5 transcription factor [Source:HGNC Symbol;Acc:HGNC:14529]	protein_coding	30.85	-6.52079	0.00125923	0.0393411	45.7133	7.97055	121.298	38.0172	79.3726	4.40097	80.9628	5.6333	11.778	0	0	9.47191	15.2799	41.6398	1.21121
ENSG00000145920	CPLX2	complexin 2 [Source:HGNC Symbol;Acc:HGNC:2310]	protein_coding	1048.8	1.69747	0.00125985	0.0393411	536.634	754.213	758.114	869.212	636.569	1238.87	811.333	767.068	739.397	2325.53	2354.07	426.236	497.553	442.175	2575.03
ENSG00000162650	ATXN7L2	ataxin 7 like 2 [Source:HGNC Symbol;Acc:HGNC:28713]	protein_coding	146.188	1.43637	0.0012632	0.0393411	92.4203	170.371	128.725	198.726	122.234	136.43	87.7808	149.283	149.188	143.49	214.962	132.607	208.189	99.1424	159.274
ENSG00000095739	BAMBI	BMP and activin membrane bound inhibitor [Source:HGNC Symbol;Acc:HGNC:30251]	protein_coding	146.987	-5.83273	0.00126324	0.0393411	334.899	25.9043	199.276	19.0086	41.2738	6.60145	449.983	17.8388	245.375	57.9614	5.84137	53.9899	73.5348	609.726	63.5884
ENSG00000166562	SEC11C	SEC11 homolog C, signal peptidase complex subunit [Source:HGNC Symbol;Acc:HGNC:23400]	protein_coding	407.805	1.30029	0.00126483	0.0393411	372.663	416.461	351.518	599.635	382.576	228.85	365.611	493.853	263.042	462.278	438.103	541.793	431.659	317.256	451.78
ENSG00000141753	IGFBP4	insulin like growth factor binding protein 4 [Source:HGNC Symbol;Acc:HGNC:5473]	protein_coding	147.826	-3.2048	0.00127519	0.0395811	459.12	70.7386	211.034	88.1308	114.297	57.2126	345.157	52.5775	134.138	72.0984	70.0964	37.8876	103.14	321.221	80.5453
ENSG00000124659	TBCC	tubulin folding cofactor C [Source:HGNC Symbol;Acc:HGNC:11580]	protein_coding	163.405	1.28381	0.00129333	0.0400612	123.227	160.407	139.245	238.472	134.934	112.225	126.132	190.593	125.632	224.07	174.073	188.491	169.034	147.722	196.821
ENSG00000136826	KLF4	Kruppel like factor 4 [Source:HGNC Symbol;Acc:HGNC:6348]	protein_coding	19.8702	-4.1358	0.00129614	0.0400656	53.6634	14.9448	13.6151	17.2806	14.2871	39.6087	41.7598	1.87777	6.54334	5.65477	4.6731	6.63033	9.54997	59.4855	8.47845
ENSG00000116819	TFAP2E	transcription factor AP-2 epsilon [Source:HGNC Symbol;Acc:HGNC:30774]	protein_coding	35.7945	2.83249	0.00130685	0.0402724	30.8068	24.908	32.1812	31.105	39.6863	22.0048	26.4195	16.8999	5.23467	79.8737	116.827	15.155	17.1899	16.8542	61.7716
ENSG00000152578	GRIA4	glutamate ionotropic receptor AMPA type subunit 4 [Source:HGNC Symbol;Acc:HGNC:4574]	protein_coding	147.371	4.6929	0.00130821	0.0402724	36.7694	147.455	59.4114	542.61	192.082	198.044	18.7493	82.6218	17.0127	123.698	100.472	442.338	107.915	17.8456	123.543
ENSG00000177283	FZD8	frizzled class receptor 8 [Source:HGNC Symbol;Acc:HGNC:4046]	protein_coding	258.612	2.91936	0.00132365	0.0406642	68.5699	433.399	214.747	357.708	341.302	426.894	44.3165	411.231	76.557	259.413	456.795	144.92	279.814	81.2968	282.211
ENSG00000173706	HEG1	heart development protein with EGF like domains 1 [Source:HGNC Symbol;Acc:HGNC:29227]	protein_coding	899.015	-3.84869	0.00132792	0.0406739	1860.33	197.271	1063.22	373.26	428.612	162.836	2240.54	134.26	1914.58	409.971	314.266	556.948	737.258	2610.42	481.455
ENSG00000010278	CD9	CD9 molecule [Source:HGNC Symbol;Acc:HGNC:1709]	protein_coding	100.295	-3.57224	0.00132939	0.0406739	212.666	30.8859	92.2115	84.6747	34.924	11.0024	169.596	9.38884	140.682	36.756	12.851	144.92	127.97	366.827	29.069
ENSG00000137100	DCTN3	dynactin subunit 3 [Source:HGNC Symbol;Acc:HGNC:2713]	protein_coding	455.248	1.3583	0.00133946	0.0408985	371.669	388.564	353.374	542.61	395.276	195.843	328.965	584.925	420.737	558.409	544.416	534.216	601.648	416.398	591.675
ENSG00000165806	CASP7	caspase 7 [Source:HGNC Symbol;Acc:HGNC:1508]	protein_coding	60.9315	-2.8293	0.00136833	0.0416596	99.3767	30.8859	68.0756	24.1928	46.0361	19.8044	115.905	23.4721	113.854	40.2903	19.8607	49.2539	61.1198	157.636	44.2091
ENSG00000132640	BTBD3	BTB domain containing 3 [Source:HGNC Symbol;Acc:HGNC:15854]	protein_coding	518.724	1.54893	0.00136994	0.0416596	391.544	432.402	406.597	435.47	393.688	380.684	338.339	475.075	312.771	1056.03	501.19	781.432	488.958	410.45	976.233
ENSG00000136153	LMO7	LIM domain 7 [Source:HGNC Symbol;Acc:HGNC:6646]	protein_coding	106.082	-1.88797	0.00137485	0.0417243	208.691	61.7718	52.6039	91.587	73.0228	103.423	249.706	95.7662	159.657	79.8737	91.1254	83.3528	78.3097	98.151	64.194
ENSG00000182968	SOX1	SRY-box 1 [Source:HGNC Symbol;Acc:HGNC:11189]	protein_coding	759.626	1.39024	0.00137824	0.0417426	774.144	1008.27	940.062	1195.81	1235.04	904.399	450.835	960.478	251.264	533.669	507.031	1173.57	718.158	268.676	472.976
ENSG00000059915	PSD	pleckstrin and Sec7 domain containing [Source:HGNC Symbol;Acc:HGNC:9507]	protein_coding	486.372	1.51592	0.0013879	0.0419504	309.062	645.615	387.412	506.32	474.648	629.339	397.996	529.531	282.018	667.97	767.556	194.174	438.344	271.65	793.946
ENSG00000175356	SCUBE2	signal peptide, CUB domain and EGF like domain containing 2 [Source:HGNC Symbol;Acc:HGNC:30425]	protein_coding	39.3171	2.27312	0.00139382	0.0420445	28.8192	35.8675	43.3208	46.6575	30.1616	55.0121	27.2717	29.1054	17.0127	31.1013	52.5723	65.3562	79.2647	11.8971	36.3362
ENSG00000121210	TMEM131L	transmembrane 131 like [Source:HGNC Symbol;Acc:HGNC:29146]	protein_coding	539.126	2.12082	0.00141007	0.042349	222.604	524.064	395.457	831.195	736.578	543.52	215.617	798.051	359.229	559.116	608.671	1060.85	518.563	180.439	532.931
ENSG00000280780	JAKMIP2-AS1	JAKMIP2 antisense RNA 1 [Source:HGNC Symbol;Acc:HGNC:27203]	antisense	23.3591	-3.71082	0.00141554	0.042349	39.7507	10.9595	32.1812	22.4647	14.2871	11.0024	40.9075	1.87777	24.8647	4.24108	2.33655	31.2573	23.8749	81.2968	9.08405
ENSG00000103253	HAGHL	hydroxyacylglutathione hydrolase like [Source:HGNC Symbol;Acc:HGNC:14177]	protein_coding	38.1205	2.38095	0.00141765	0.042349	23.8504	41.8454	49.5095	63.9381	42.8612	35.2077	28.9762	43.1887	15.0497	40.9971	53.7406	17.0494	34.3799	18.8371	62.3772
ENSG00000205038	PKHD1L1	PKHD1 like 1 [Source:HGNC Symbol;Acc:HGNC:20313]	protein_coding	11.8621	-3.89953	0.00141804	0.042349	32.7943	10.9595	9.28303	6.91222	11.1122	17.6039	39.2031	3.75554	7.19767	3.53423	3.50482	4.73595	3.81999	16.8542	6.66164
ENSG00000128805	ARHGAP22	Rho GTPase activating protein 22 [Source:HGNC Symbol;Acc:HGNC:30320]	protein_coding	31.5402	-4.12077	0.00142818	0.042567	26.8317	55.7939	37.1321	34.5611	28.5742	110.024	57.1001	4.69442	17.667	4.94793	4.6731	11.3663	13.37	58.494	7.87284
ENSG00000171798	KNDC1	kinase non-catalytic C-lobe domain containing 1 [Source:HGNC Symbol;Acc:HGNC:29374]	protein_coding	161.953	-1.71878	0.00143797	0.042774	199.747	175.352	133.676	57.0258	142.871	250.855	265.047	141.771	162.929	204.279	119.164	65.3562	102.185	220.096	188.948
ENSG00000172954	LCLAT1	lysocardiolipin acyltransferase 1 [Source:HGNC Symbol;Acc:HGNC:26756]	protein_coding	105.916	-1.46028	0.00144293	0.0428365	157.015	74.7239	107.683	50.1136	90.4848	85.8189	128.688	107.033	148.534	119.457	110.986	95.6663	67.8048	141.774	102.953
ENSG00000186951	PPARA	peroxisome proliferator activated receptor alpha [Source:HGNC Symbol;Acc:HGNC:9232]	protein_coding	99.2328	-1.61899	0.00144743	0.042885	115.277	80.7018	62.5058	108.868	88.8974	114.425	160.221	54.4553	136.101	62.9094	70.0964	106.085	78.3097	171.516	78.1228
ENSG00000203727	SAMD5	sterile alpha motif domain containing 5 [Source:HGNC Symbol;Acc:HGNC:21180]	protein_coding	135.843	-3.07	0.00145596	0.0430529	179.872	162.4	250.023	32.8331	150.808	167.237	248.854	134.26	162.275	133.594	40.8896	19.891	58.2548	195.311	101.136
ENSG00000186648	CARMIL3	capping protein regulator and myosin 1 linker 3 [Source:HGNC Symbol;Acc:HGNC:20272]	protein_coding	332.735	1.25569	0.00146088	0.0431132	222.604	330.778	256.831	355.98	249.23	283.862	324.704	378.37	254.536	518.119	467.31	169.547	302.734	272.642	603.787
ENSG00000150510	FAM124A	family with sequence similarity 124 member A [Source:HGNC Symbol;Acc:HGNC:26413]	protein_coding	159.688	-2.00566	0.00147015	0.0433016	242.479	81.6982	155.955	82.9467	71.4354	88.0194	252.263	157.733	202.843	144.197	156.549	205.54	87.8597	319.239	146.556
ENSG00000156011	PSD3	pleckstrin and Sec7 domain containing 3 [Source:HGNC Symbol;Acc:HGNC:19093]	protein_coding	1030.72	-1.24698	0.00149306	0.0438901	1087.18	864.805	761.209	556.434	1015.97	1282.88	1713.86	1416.78	1318.48	967.673	1024.58	768.172	752.537	946.81	983.5
ENSG00000144285	SCN1A	sodium voltage-gated channel alpha subunit 1 [Source:HGNC Symbol;Acc:HGNC:10585]	protein_coding	247.712	2.16561	0.00149761	0.0438906	149.065	176.348	248.785	171.078	288.916	129.829	84.3718	175.571	168.164	298.289	221.972	805.112	382.954	113.022	302.196
ENSG00000144460	NYAP2	neuronal tyrosine-phosphorylated phosphoinositide-3-kinase adaptor 2 [Source:HGNC Symbol;Acc:HGNC:29291]	protein_coding	47.5986	-2.26355	0.00149893	0.0438906	55.6509	48.8196	25.9925	13.8244	38.0989	101.222	90.3375	31.9221	69.3594	32.515	68.9282	17.9966	29.6049	51.5541	38.153
ENSG00000140332	TLE3	transducin like enhancer of split 3 [Source:HGNC Symbol;Acc:HGNC:11839]	protein_coding	505.676	-1.5313	0.00151151	0.0441726	689.674	464.285	614.537	527.057	500.048	532.517	890.591	347.387	533.936	367.56	334.126	338.147	302.734	727.705	414.838
ENSG00000203499	IQANK1	IQ motif and ankyrin repeat containing 1 [Source:HGNC Symbol;Acc:HGNC:49576]	protein_coding	28.3724	-3.99387	0.00151791	0.0442734	45.7133	56.7902	24.7548	24.1928	26.9867	70.4155	59.6568	4.69442	22.2473	15.5506	5.84137	13.2607	3.81999	45.6055	6.05603
ENSG00000141449	GREB1L	GREB1 like retinoic acid receptor coactivator [Source:HGNC Symbol;Acc:HGNC:31042]	protein_coding	174.211	3.45649	0.00153384	0.0446512	61.6136	194.282	147.291	110.596	261.93	270.66	18.7493	182.144	11.778	268.602	132.015	445.18	181.449	41.6398	285.239
ENSG00000104450	SPAG1	sperm associated antigen 1 [Source:HGNC Symbol;Acc:HGNC:11212]	protein_coding	67.1036	-2.27027	0.00154554	0.0448909	132.171	50.8123	77.9775	41.4733	34.924	52.8116	118.461	28.1665	50.3837	46.6519	33.8799	139.237	45.8398	115.005	38.7586
ENSG00000140526	ABHD2	abhydrolase domain containing 2 [Source:HGNC Symbol;Acc:HGNC:18717]	protein_coding	747.677	-1.17892	0.00154806	0.0448909	970.91	538.012	750.069	480.4	565.133	712.957	1100.24	800.868	851.288	638.99	682.272	699.027	684.733	1052.89	687.36
ENSG00000180155	LYNX1	Ly6/neurotoxin 1 [Source:HGNC Symbol;Acc:HGNC:29604]	protein_coding	56.7376	-2.41804	0.00155642	0.0450461	39.7507	76.7166	99.6379	62.21	53.9734	68.215	114.2	57.2719	68.705	16.2575	18.6924	33.1517	60.1648	69.3997	12.7177
ENSG00000183172	SMDT1	single-pass membrane protein with aspartate rich tail 1 [Source:HGNC Symbol;Acc:HGNC:25055]	protein_coding	205.486	1.21922	0.00156943	0.0452556	151.053	174.356	185.661	323.146	195.257	118.826	115.905	233.782	195.646	239.621	213.794	251.953	224.424	222.079	236.791
ENSG00000197360	ZNF98	zinc finger protein 98 [Source:HGNC Symbol;Acc:HGNC:13174]	protein_coding	16.9371	-4.27055	0.0015697	0.0452556	13.9127	17.9337	0.618869	5.18417	14.2871	57.2126	28.9762	5.6333	26.1733	24.0328	17.5241	0	0	23.7942	18.7737
ENSG00000267313		keratoconus gene 6 [Source:NCBI gene;Acc:641516]	lincRNA	72.2946	-2.37414	0.00157361	0.0452812	132.171	57.7865	25.3736	20.7367	39.6863	57.2126	108.235	39.4331	102.076	114.509	190.429	14.2079	6.68498	75.3483	100.53
ENSG00000072840	EVC	EvC ciliary complex subunit 1 [Source:HGNC Symbol;Acc:HGNC:3497]	protein_coding	113.059	-1.99946	0.00158365	0.0454056	146.084	76.7166	157.812	48.3856	119.059	123.227	173.857	104.216	185.176	73.5121	82.9475	56.8314	115.555	158.628	73.8836
ENSG00000141441	GAREM1	GRB2 associated regulator of MAPK1 subtype 1 [Source:HGNC Symbol;Acc:HGNC:26136]	protein_coding	123.381	-1.548	0.00158485	0.0454056	187.822	124.54	120.679	88.1308	61.9107	132.029	224.139	78.8663	160.966	94.7175	105.145	131.659	114.6	143.757	81.7565
ENSG00000185201	IFITM2	interferon induced transmembrane protein 2 [Source:HGNC Symbol;Acc:HGNC:5413]	protein_coding	56.7138	-4.27293	0.00158701	0.0454056	64.5949	53.8012	57.5548	6.91222	74.6103	15.4034	199.424	25.3499	64.1247	36.756	15.1876	4.73595	22.9199	156.645	52.6875
ENSG00000116106	EPHA4	EPH receptor A4 [Source:HGNC Symbol;Acc:HGNC:3388]	protein_coding	816.319	-1.56326	0.00160291	0.0457731	1058.36	661.556	811.337	504.592	990.571	686.551	1174.39	1343.54	992.624	697.658	401.886	564.526	609.288	1042.98	704.922
ENSG00000113209	PCDHB5	protocadherin beta 5 [Source:HGNC Symbol;Acc:HGNC:8690]	protein_coding	242.882	-2.92143	0.00161296	0.0459725	99.3767	430.41	76.7397	29.3769	438.137	464.302	463.619	70.4163	208.732	294.048	322.444	43.5708	44.8849	319.239	337.927
ENSG00000214717	ZBED1	zinc finger BED-type containing 1 [Source:HGNC Symbol;Acc:HGNC:447]	protein_coding	435.785	1.26333	0.00162057	0.0461016	353.781	291.921	519.85	537.425	344.477	382.884	394.587	586.803	252.573	494.086	484.834	612.832	464.128	299.41	517.185
ENSG00000182492	BGN	biglycan [Source:HGNC Symbol;Acc:HGNC:1044]	protein_coding	78.4773	-7.1121	0.00162484	0.0461355	624.086	2.98896	9.9019	0	6.34981	2.20048	65.6225	1.87777	127.595	69.9778	29.2069	0.947191	7.63997	153.671	75.0948
ENSG00000112139	MDGA1	MAM domain containing glycosylphosphatidylinositol anchor 1 [Source:HGNC Symbol;Acc:HGNC:19267]	protein_coding	549.623	1.84352	0.00163335	0.0462864	640.98	316.829	471.578	1275.31	323.84	387.285	528.389	148.344	346.797	653.126	1088.83	426.236	518.563	430.278	687.966
ENSG00000152785	BMP3	bone morphogenetic protein 3 [Source:HGNC Symbol;Acc:HGNC:1070]	protein_coding	16.9556	4.7715	0.00163865	0.0462864	3.97507	12.9521	4.95095	13.8244	6.34981	26.4058	3.40896	3.75554	0.654334	69.271	30.3751	3.78876	3.81999	2.97427	67.8276
ENSG00000109065	NAT9	N-acetyltransferase 9 (putative) [Source:HGNC Symbol;Acc:HGNC:23133]	protein_coding	144.948	1.39265	0.00163941	0.0462864	100.37	158.415	133.676	200.454	150.808	114.425	96.3032	166.182	150.497	130.767	211.458	86.1943	217.739	103.108	153.823
ENSG00000183833	MAATS1	MYCBP associated and testis expressed 1 [Source:HGNC Symbol;Acc:HGNC:24010]	protein_coding	134.482	-1.78618	0.00167129	0.0470976	258.379	148.452	145.434	88.1308	174.62	129.829	245.445	93.8884	104.039	99.6654	51.4041	148.709	90.7247	139.791	98.7134
ENSG00000165891	E2F7	E2F transcription factor 7 [Source:HGNC Symbol;Acc:HGNC:23820]	protein_coding	203.427	-2.03273	0.00169079	0.0475193	288.192	125.536	295.819	122.692	273.042	138.631	358.793	132.383	299.685	142.076	121.5	130.712	180.494	315.273	126.571
ENSG00000007062	PROM1	prominin 1 [Source:HGNC Symbol;Acc:HGNC:9454]	protein_coding	350.106	-2.7571	0.00169259	0.0475193	793.026	148.452	405.359	143.429	357.177	158.435	673.27	124.872	450.836	221.243	107.481	223.537	409.694	814.951	219.834
ENSG00000133606	MKRN1	makorin ring finger protein 1 [Source:HGNC Symbol;Acc:HGNC:7112]	protein_coding	969.42	1.116	0.00169579	0.0475201	902.34	951.485	730.884	1275.31	944.535	712.957	843.718	1158.58	715.187	1290.7	1101.68	1121.47	839.442	718.783	1234.22
ENSG00000176771	NCKAP5	NCK associated protein 5 [Source:HGNC Symbol;Acc:HGNC:29847]	protein_coding	162.669	-2.67761	0.00170406	0.0476627	239.498	37.8601	139.245	76.0345	55.5609	50.6111	443.165	29.1054	392.6	99.6654	200.943	188.491	110.78	268.676	107.797
ENSG00000001036	FUCA2	alpha-L-fucosidase 2 [Source:HGNC Symbol;Acc:HGNC:4008]	protein_coding	99.3502	-1.87683	0.0017083	0.0476923	129.19	66.7534	129.962	67.3942	90.4848	81.4179	136.358	60.0886	115.163	62.2025	35.0482	113.663	123.195	215.139	64.194
ENSG00000168646	AXIN2	axin 2 [Source:HGNC Symbol;Acc:HGNC:904]	protein_coding	290.001	-2.71832	0.00173089	0.0482334	621.104	156.422	520.469	177.99	280.979	116.626	671.565	226.271	236.214	162.575	126.174	134.501	215.829	559.163	144.134
ENSG00000172986	GXYLT2	glucoside xylosyltransferase 2 [Source:HGNC Symbol;Acc:HGNC:33383]	protein_coding	41.1535	-3.2374	0.00175474	0.0488073	108.321	27.8969	54.4605	20.7367	42.8612	26.4058	97.1554	10.3277	72.631	20.4986	21.0289	10.4191	32.4699	54.5283	17.5625
ENSG00000100583	SAMD15	sterile alpha motif domain containing 15 [Source:HGNC Symbol;Acc:HGNC:18631]	protein_coding	56.1685	-2.35541	0.00176352	0.0489606	97.3892	43.838	74.8831	13.8244	66.673	101.222	149.994	23.4721	34.6797	29.6876	25.702	52.0955	43.9299	47.5884	37.5474
ENSG00000089472	HEPH	hephaestin [Source:HGNC Symbol;Acc:HGNC:4866]	protein_coding	167.433	-2.27139	0.00177441	0.0491718	319.993	89.6687	178.853	43.2014	74.6103	123.227	250.559	106.094	170.127	133.594	101.64	219.748	162.349	387.647	150.19
ENSG00000206190	ATP10A	ATPase phospholipid transporting 10A (putative) [Source:HGNC Symbol;Acc:HGNC:13542]	protein_coding	39.5216	-2.31841	0.00177836	0.0491903	33.7881	39.8528	47.034	51.8417	42.8612	66.0145	68.1792	15.0221	51.038	10.6027	12.851	32.2045	52.5248	57.5026	11.5065
ENSG00000188153	COL4A5	collagen type IV alpha 5 chain [Source:HGNC Symbol;Acc:HGNC:2207]	protein_coding	888.107	-2.74081	0.00178815	0.0493701	1952.75	269.006	1145.53	255.752	531.797	244.254	1983.16	406.537	1268.75	619.905	509.367	669.664	830.847	1926.34	707.95
