# Supplementary material for: Sex-specific transcriptional and proteomic signatures in schizophrenia
Source: Nat Commun. 2019 Sep 2;10:3933. doi: 10.1038/s41467-019-11797-3 (PMC6718673; doi:10.1038/s41467-019-11797-3)
Supplement: Supplementary file 28 — Supplementary Data 24 [file 41467_2019_11797_MOESM28_ESM.xlsx]

## Sheet: res24.sex.int.ST.sig
Interaction term gender:type added in the statistical model (type = ST, HT or control)
Answers to question: Is there a difference in the overall clinical disease signature (ST vs control) between genders (male vs female)?
Log2 foldchange: log2(Male ST/Male control) – log2(Female ST/Female control)
Ensembl ID	HGNC symbol	Gene description	Gene biotype	Average expression	Log2 foldchange	P-value	Adjusted p-value	Pair_1_non_schizophrenic_twin_S19	Pair_1_schizophrenic_twin_S20	Pair_3_schizophrenic_twin_S23	Pair_3_non_schizophrenic_twin_S24	Pair_4_schizophrenic_twin_S25	Pair_4_non_schizophrenic_twin_S26	Pair_5_non_schizophrenic_twin_S27	Pair_5_schizophrenic_twin_S28	Control1_S29	Control3_S31	Control4_S32	Pair_6_schizophrenic_twin_S33	Pair_6_non_schizophrenic_twin_S34	Control5_S35	Control6_S38
ENSG00000134121	CHL1	cell adhesion molecule L1 like [Source:HGNC Symbol;Acc:HGNC:1939]	protein_coding	909.814	9.82141	7.31244e-19	1.22856e-14	1597.98	1070.05	665.284	592.723	1117.57	1029.83	1354.21	1484.38	1.30867	957.071	849.335	1189.67	739.168	0	998.64
ENSG00000225630	MTND2P28	MT-ND2 pseudogene 28 [Source:HGNC Symbol;Acc:HGNC:42129]	unprocessed_pseudogene	451.915	-6.26443	6.55369e-18	5.50543e-14	574.397	412.476	574.929	864.028	485.761	343.276	550.547	491.036	373.625	2.12054	3.50482	1297.65	454.578	348.981	1.81681
ENSG00000144619	CNTN4	contactin 4 [Source:HGNC Symbol;Acc:HGNC:2174]	protein_coding	90.6468	5.28216	1.01654e-16	5.69294e-13	104.346	101.625	86.6416	105.411	71.4354	94.6208	80.9628	90.1329	5.23467	125.819	116.827	129.765	116.51	1.98285	128.388
ENSG00000188803	SHISA6	shisa family member 6 [Source:HGNC Symbol;Acc:HGNC:34491]	protein_coding	223.036	-6.47489	4.87714e-13	2.04852e-09	753.275	116.569	3.09434	6.91222	73.0228	136.43	594.012	95.7662	550.295	132.887	191.597	4.73595	0	548.258	138.683
ENSG00000100884	CPNE6	copine 6 [Source:HGNC Symbol;Acc:HGNC:2319]	protein_coding	69.8942	7.40677	1.98491e-11	6.6697e-08	6.95637	18.9301	63.1246	183.174	3.17491	15.4034	23.8627	15.961	9.16067	53.7204	140.193	350.461	105.05	5.94855	53.2931
ENSG00000006468	ETV1	ETS variant 1 [Source:HGNC Symbol;Acc:HGNC:3490]	protein_coding	1342.79	4.78087	5.42012e-11	1.51772e-07	455.145	602.773	693.133	2823.64	830.238	583.128	328.113	675.058	312.771	2620.99	2862.27	3628.69	998.927	278.59	2448.45
ENSG00000125430	HS3ST3B1	heparan sulfate-glucosamine 3-sulfotransferase 3B1 [Source:HGNC Symbol;Acc:HGNC:5198]	protein_coding	88.0655	5.96337	1.77633e-10	4.26345e-07	40.7444	11.9558	67.4567	60.482	49.211	11.0024	17.897	15.0221	17.0127	192.969	261.693	185.649	169.989	18.8371	201.06
ENSG00000213058		ribosomal protein S14 (RPS14) pseudogene	processed_pseudogene	96.7041	-9.61123	8.12096e-10	1.7055e-06	159.003	55.7939	0	0	61.9107	63.814	89.4852	103.277	200.88	147.024	153.044	0	2.86499	254.796	158.668
ENSG00000182667	NTM	neurotrimin [Source:HGNC Symbol;Acc:HGNC:17941]	protein_coding	303.689	3.17893	2.35043e-09	4.38773e-06	243.473	250.076	283.442	319.69	219.069	264.058	128.688	276.971	70.0137	660.902	355.155	405.398	267.399	106.082	704.922
ENSG00000198797	BRINP2	BMP/retinoic acid inducible neural specific 2 [Source:HGNC Symbol;Acc:HGNC:13746]	protein_coding	185.054	3.36333	2.02295e-08	3.39875e-05	114.283	129.521	167.095	449.295	85.7225	107.824	93.7464	171.816	43.186	270.722	254.684	353.302	195.774	61.4683	277.366
ENSG00000129824	RPS4Y1	ribosomal protein S4 Y-linked 1 [Source:HGNC Symbol;Acc:HGNC:10425]	protein_coding	232.502	12.1264	7.79202e-08	0.000112895	0	0	833.616	696.407	0	0	0	0	0	0	0	1071.27	886.237	0	0
ENSG00000100604	CHGA	chromogranin A [Source:HGNC Symbol;Acc:HGNC:1929]	protein_coding	353.123	-2.5625	8.06348e-08	0.000112895	461.108	259.043	219.08	224.647	214.306	235.452	446.574	227.21	1048.9	192.262	272.208	111.768	224.424	920.042	239.819
ENSG00000189108	IL1RAPL2	interleukin 1 receptor accessory protein like 2 [Source:HGNC Symbol;Acc:HGNC:5997]	protein_coding	15.4938	7.00087	1.13942e-07	0.000147256	7.95014	4.98159	12.3774	15.5525	0	8.80194	5.96568	5.6333	1.963	33.2218	25.702	59.673	7.63997	2.97427	39.9698
ENSG00000155093	PTPRN2	protein tyrosine phosphatase, receptor type N2 [Source:HGNC Symbol;Acc:HGNC:9677]	protein_coding	378.134	-4.07971	2.11182e-07	0.000237137	200.741	1029.2	102.113	107.139	904.848	1001.22	194.311	1080.66	142.645	137.835	99.3033	108.927	135.61	295.444	132.022
ENSG00000170396	ZNF804A	zinc finger protein 804A [Source:HGNC Symbol;Acc:HGNC:21711]	protein_coding	152.125	2.49661	2.12582e-07	0.000237137	125.215	120.555	146.053	119.236	112.709	125.428	103.973	208.432	54.3097	304.651	196.27	197.963	136.565	52.5455	277.972
ENSG00000237515	SHISA9	shisa family member 9 [Source:HGNC Symbol;Acc:HGNC:37231]	protein_coding	109.009	-3.51934	2.36503e-07	0.000237137	272.292	107.602	43.9397	53.5697	152.395	101.222	303.398	87.3162	102.076	30.3944	32.7117	41.6764	47.7498	212.165	46.6315
ENSG00000067048	DDX3Y	DEAD-box helicase 3 Y-linked [Source:HGNC Symbol;Acc:HGNC:2699]	protein_coding	173.776	11.6628	2.39946e-07	0.000237137	0	0	615.156	644.565	0	0	0	0	0	0	0	766.277	580.638	0	0
ENSG00000221818	EBF2	early B cell factor 2 [Source:HGNC Symbol;Acc:HGNC:19090]	protein_coding	153.634	4.1889	2.76656e-07	0.000258228	74.5325	23.9117	83.5473	63.9381	22.2243	63.814	84.3718	4.69442	73.9397	388.059	808.446	22.7326	80.2197	114.014	396.065
ENSG00000114374	USP9Y	ubiquitin specific peptidase 9 Y-linked [Source:HGNC Symbol;Acc:HGNC:12633]	protein_coding	156.373	11.5606	3.14283e-07	0.000277909	0	0	597.208	476.943	0	2.20048	0	0	0	0	0	689.555	579.683	0	0
ENSG00000196109	ZNF676	zinc finger protein 676 [Source:HGNC Symbol;Acc:HGNC:20429]	protein_coding	48.9132	-8.16485	6.26026e-07	0.000525893	91.4266	61.7718	0	3.45611	55.5609	94.6208	69.0315	17.8388	83.7547	61.4957	73.6013	0	0	43.6227	77.5172
ENSG00000233864	TTTY15	testis-specific transcript, Y-linked 15 [Source:HGNC Symbol;Acc:HGNC:18567]	lincRNA	77.6983	11.3427	6.8633e-07	0.000549097	0	0	315.623	300.682	0	0	0	0	0	0	1.16827	251.953	296.049	0	0
ENSG00000171189	GRIK1	glutamate ionotropic receptor kainate type subunit 1 [Source:HGNC Symbol;Acc:HGNC:4579]	protein_coding	79.5717	3.328	9.92903e-07	0.000758262	76.5201	43.838	84.785	46.6575	44.4487	52.8116	118.461	31.9221	35.334	135.008	75.9378	207.435	59.2098	48.5798	132.627
ENSG00000204060	FOXO6	forkhead box O6 [Source:HGNC Symbol;Acc:HGNC:24814]	protein_coding	67.7933	-3.22376	1.28053e-06	0.000935397	99.3767	55.7939	30.3246	53.5697	63.4981	66.0145	177.266	49.7609	155.731	31.8081	25.702	21.7854	25.7849	122.937	37.5474
ENSG00000012817	KDM5D	lysine demethylase 5D [Source:HGNC Symbol;Acc:HGNC:11115]	protein_coding	102.749	10.8786	1.68519e-06	0.0011797	0	0	384.318	335.243	0	0	0	0	0	0	0	417.711	403.964	0	0
ENSG00000040731	CDH10	cadherin 10 [Source:HGNC Symbol;Acc:HGNC:1749]	protein_coding	225.672	3.00769	2.10809e-06	0.00140932	112.296	261.036	206.702	191.814	131.759	224.449	85.224	235.66	54.3097	409.971	302.583	391.19	337.114	73.3654	367.601
ENSG00000155886	SLC24A2	solute carrier family 24 member 2 [Source:HGNC Symbol;Acc:HGNC:10976]	protein_coding	51.1199	-4.36017	2.22442e-06	0.00140932	65.5886	27.8969	10.5208	20.7367	25.3992	72.616	114.2	71.3552	169.472	20.4986	52.5723	6.63033	16.2349	77.3311	15.7457
ENSG00000110455	ACCS	1-aminocyclopropane-1-carboxylate synthase homolog (inactive) [Source:HGNC Symbol;Acc:HGNC:23989]	protein_coding	19.5009	-6.19489	2.26485e-06	0.00140932	18.8816	32.8785	3.09434	12.0964	19.0494	83.6184	34.0896	14.0833	30.7537	2.82739	3.50482	4.73595	0.954997	30.7342	1.21121
ENSG00000198739	LRRTM3	leucine rich repeat transmembrane neuronal 3 [Source:HGNC Symbol;Acc:HGNC:19410]	protein_coding	109.632	3.71191	2.53617e-06	0.00152179	29.813	65.757	36.5133	143.429	44.4487	50.6111	47.7255	121.116	26.1733	241.742	290.9	170.494	96.4547	26.7685	252.537
ENSG00000131002	TXLNGY	taxilin gamma pseudogene, Y-linked [Source:HGNC Symbol;Acc:HGNC:18473]	transcribed_unprocessed_pseudogene	84.0616	10.7389	3.21182e-06	0.00186075	0	0	345.329	190.086	0	0	0	0	0	0	0	382.665	342.844	0	0
ENSG00000173114	LRRN3	leucine rich repeat neuronal 3 [Source:HGNC Symbol;Acc:HGNC:17200]	protein_coding	584.855	3.38734	4.27471e-06	0.00239398	354.775	358.675	368.227	895.133	315.903	380.684	307.659	541.736	148.534	913.246	524.555	2007.1	534.798	277.599	844.211
ENSG00000168916	ZNF608	zinc finger protein 608 [Source:HGNC Symbol;Acc:HGNC:29238]	protein_coding	786.58	1.39243	5.0253e-06	0.00265548	880.478	611.74	873.843	711.959	674.668	591.93	685.201	519.203	628.815	1158.52	1023.41	960.451	612.153	678.134	1188.19
ENSG00000106069	CHN2	chimerin 2 [Source:HGNC Symbol;Acc:HGNC:1944]	protein_coding	378.129	2.63364	5.05775e-06	0.00265548	236.517	362.66	228.981	274.761	330.19	356.478	188.345	692.896	51.038	815.701	571.286	337.2	228.244	100.134	897.504
ENSG00000198692	EIF1AY	eukaryotic translation initiation factor 1A Y-linked [Source:HGNC Symbol;Acc:HGNC:3252]	protein_coding	42.6812	10.4926	6.209e-06	0.00313994	0	0	159.668	164.165	0	0	0	0	0	0	0	155.339	160.439	0	0.605603
ENSG00000188859	FAM78B	family with sequence similarity 78 member B [Source:HGNC Symbol;Acc:HGNC:13495]	protein_coding	109.523	2.23422	6.35427e-06	0.00313994	61.6136	104.613	97.1624	63.9381	131.759	101.222	59.6568	94.8273	36.6427	190.849	294.405	69.1449	74.4898	39.657	222.862
ENSG00000101445	PPP1R16B	protein phosphatase 1 regulatory subunit 16B [Source:HGNC Symbol;Acc:HGNC:15850]	protein_coding	47.0527	-3.77414	7.55173e-06	0.00362504	33.7881	52.8049	24.1359	19.0086	25.3992	81.4179	58.8046	101.399	134.793	16.2575	30.3751	17.0494	12.415	76.3397	21.8017
ENSG00000079689	SCGN	secretagogin, EF-hand calcium binding protein [Source:HGNC Symbol;Acc:HGNC:16941]	protein_coding	245.424	10.0841	8.14034e-06	0.00379905	3.97507	17.9337	63.1246	1817.91	14.2871	13.2029	0.85224	88.2551	1.963	40.9971	119.164	1353.54	109.825	0	36.3362
ENSG00000187398	LUZP2	leucine zipper protein 2 [Source:HGNC Symbol;Acc:HGNC:23206]	protein_coding	79.0558	6.14854	9.66841e-06	0.00439024	11.9252	53.8012	27.2302	169.349	31.7491	66.0145	5.11344	84.4996	5.23467	83.4079	46.731	466.018	57.2998	2.97427	74.4892
ENSG00000107742	SPOCK2	SPARC (osteonectin), cwcv and kazal like domains proteoglycan 2 [Source:HGNC Symbol;Acc:HGNC:13564]	protein_coding	344.312	3.06968	1.0662e-05	0.00453745	280.242	344.726	356.468	457.935	193.669	376.283	118.461	384.004	54.964	295.462	342.304	981.289	579.683	106.082	293.112
ENSG00000101638	ST8SIA5	ST8 alpha-N-acetyl-neuraminide alpha-2,8-sialyltransferase 5 [Source:HGNC Symbol;Acc:HGNC:17827]	protein_coding	235.767	4.72125	1.07313e-05	0.00453745	67.5762	78.7092	116.347	1353.07	107.947	127.628	29.8284	183.082	18.9757	117.337	154.212	855.313	198.639	18.8371	109.009
ENSG00000079691	CARMIL1	capping protein regulator and myosin 1 linker 1 [Source:HGNC Symbol;Acc:HGNC:21581]	protein_coding	142.819	2.08909	1.09213e-05	0.00453745	128.196	108.599	169.57	191.814	77.7852	154.034	90.3375	99.5217	85.7177	149.852	164.727	311.626	158.529	98.151	153.823
ENSG00000170959	DCDC1	doublecortin domain containing 1 [Source:HGNC Symbol;Acc:HGNC:20625]	protein_coding	57.3328	3.05071	1.10729e-05	0.00453745	99.3767	22.9153	51.985	31.105	19.0494	41.8092	69.0315	20.6554	24.2103	129.353	68.9282	67.2505	34.3799	51.5541	128.388
ENSG00000224114		ribosomal protein S14 (RPS14) pseudogene	processed_pseudogene	91.9805	-5.74302	1.18295e-05	0.00469528	129.19	26.9006	1.23774	6.91222	46.0361	35.2077	49.4299	61.9663	194.991	163.988	308.424	0	0.954997	179.448	175.019
ENSG00000153976	HS3ST3A1	heparan sulfate-glucosamine 3-sulfotransferase 3A1 [Source:HGNC Symbol;Acc:HGNC:5196]	protein_coding	15.8706	5.10217	1.2304e-05	0.00469528	16.894	3.98528	16.7095	12.0964	4.76236	6.60145	7.67016	2.81665	6.54334	19.0849	42.0579	45.4651	28.6499	5.94855	18.7737
ENSG00000196104	SPOCK3	SPARC (osteonectin), cwcv and kazal like domains proteoglycan 3 [Source:HGNC Symbol;Acc:HGNC:13565]	protein_coding	38.386	4.44922	1.2396e-05	0.00469528	44.7195	25.9043	33.4189	19.0086	22.2243	19.8044	6.81792	48.822	2.61733	91.8901	66.5916	57.7786	26.7399	8.92282	100.53
ENSG00000145536	ADAMTS16	ADAM metallopeptidase with thrombospondin type 1 motif 16 [Source:HGNC Symbol;Acc:HGNC:17108]	protein_coding	43.4217	-3.91545	1.25759e-05	0.00469528	122.233	36.8638	16.0906	24.1928	44.4487	68.215	53.6911	13.1444	74.594	7.06847	5.84137	24.627	69.7148	80.3054	10.2953
ENSG00000174498	IGDCC3	immunoglobulin superfamily DCC subclass member 3 [Source:HGNC Symbol;Acc:HGNC:9700]	protein_coding	333.406	1.80762	1.32377e-05	0.0047498	225.585	191.293	302.627	312.778	255.58	242.053	248.002	224.393	200.88	496.913	823.633	238.692	485.138	226.045	527.481
ENSG00000169436	COL22A1	collagen type XXII alpha 1 chain [Source:HGNC Symbol;Acc:HGNC:22989]	protein_coding	95.4587	-3.70959	1.33028e-05	0.0047498	194.778	108.599	5.56982	32.8331	100.01	116.626	282.944	110.788	54.3097	55.8409	139.025	13.2607	10.505	140.782	66.0108
ENSG00000147588	PMP2	peripheral myelin protein 2 [Source:HGNC Symbol;Acc:HGNC:9117]	protein_coding	268.064	11.4086	1.35701e-05	0.0047498	0.993767	4.98159	3.71321	423.374	0	2.20048	1.70448	1.87777	3.27167	1.41369	21.0289	3427.88	125.105	0.991424	2.42241
ENSG00000139370	SLC15A4	solute carrier family 15 member 4 [Source:HGNC Symbol;Acc:HGNC:23090]	protein_coding	99.6529	-2.71016	1.3894e-05	0.00476395	157.015	98.6356	57.5548	27.6489	90.4848	70.4155	91.1897	119.238	186.485	102.493	46.731	37.8876	43.9299	284.539	80.5453
ENSG00000176842	IRX5	iroquois homeobox 5 [Source:HGNC Symbol;Acc:HGNC:14361]	protein_coding	20.4683	6.03051	1.41834e-05	0.0047659	15.9003	0.996319	14.234	27.6489	4.76236	2.20048	7.67016	0.938884	5.23467	20.4986	19.8607	93.7719	51.5698	13.8799	27.8578
ENSG00000136750	GAD2	glutamate decarboxylase 2 [Source:HGNC Symbol;Acc:HGNC:4093]	protein_coding	488.555	6.3355	1.5451e-05	0.00509004	325.956	648.604	337.284	1315.05	576.245	662.346	32.3851	908.84	1.963	440.366	202.111	1078.85	381.999	6.93997	409.388
ENSG00000197134	ZNF257	zinc finger protein 257 [Source:HGNC Symbol;Acc:HGNC:13498]	protein_coding	33.7037	-4.07273	1.59644e-05	0.00515805	41.7382	40.8491	1.85661	12.0964	50.7985	52.8116	28.1239	19.7166	71.3224	48.0656	32.7117	6.63033	1.90999	65.434	31.4914
ENSG00000165246	NLGN4Y	neuroligin 4 Y-linked [Source:HGNC Symbol;Acc:HGNC:15529]	protein_coding	52.2014	9.9912	1.81299e-05	0.00574717	0	0	164	167.621	0	0	0	0	0	0	0	269.949	181.449	0	0
ENSG00000133710	SPINK5	serine peptidase inhibitor, Kazal type 5 [Source:HGNC Symbol;Acc:HGNC:15464]	protein_coding	94.869	-4.45085	1.91878e-05	0.0059699	178.878	120.555	3.09434	3.45611	111.122	160.635	125.279	11.2666	117.126	168.936	165.895	1.89438	2.86499	106.082	145.95
ENSG00000214548	MEG3	maternally expressed 3 [Source:HGNC Symbol;Acc:HGNC:14575]	lincRNA	414.138	8.93555	2.25495e-05	0.00688824	7.95014	32.8785	2476.09	1455.02	22.2243	68.215	2.55672	0.938884	0.654334	5.65477	2.33655	750.175	1380.93	0.991424	5.45043
ENSG00000120675	DNAJC15	DnaJ heat shock protein family (Hsp40) member C15 [Source:HGNC Symbol;Acc:HGNC:20325]	protein_coding	55.63	-4.86051	2.46469e-05	0.00739453	231.548	47.8233	19.1849	25.9208	57.1483	61.6136	31.5329	9.38884	117.78	2.82739	9.34619	39.782	25.7849	148.714	6.05603
ENSG00000128683	GAD1	glutamate decarboxylase 1 [Source:HGNC Symbol;Acc:HGNC:4092]	protein_coding	733.47	3.74218	3.07456e-05	0.00906241	338.875	999.308	622.582	1779.9	1141.38	772.37	71.5882	1446.82	24.8647	614.25	380.857	1390.48	794.557	41.6398	582.591
ENSG00000115353	TACR1	tachykinin receptor 1 [Source:HGNC Symbol;Acc:HGNC:11526]	protein_coding	11.6526	5.21203	3.22706e-05	0.00934791	6.95637	1.99264	10.5208	10.3683	3.17491	13.2029	3.40896	4.69442	2.61733	38.8766	15.1876	16.1022	8.59497	3.9657	35.125
ENSG00000122584	NXPH1	neurexophilin 1 [Source:HGNC Symbol;Acc:HGNC:20693]	protein_coding	156.14	7.66831	3.43223e-05	0.00977372	4.96883	104.613	108.921	454.479	57.1483	90.2199	2.55672	58.2108	1.30867	253.758	127.342	686.713	145.16	9.91424	236.791
ENSG00000183878	UTY	ubiquitously transcribed tetratricopeptide repeat containing, Y-linked [Source:HGNC Symbol;Acc:HGNC:12638]	protein_coding	41.2433	9.65705	3.87336e-05	0.0108461	0	0	136.77	141.701	0	0	0	0	0	0	0	207.435	132.745	0	0
ENSG00000155511	GRIA1	glutamate ionotropic receptor AMPA type subunit 1 [Source:HGNC Symbol;Acc:HGNC:4571]	protein_coding	1118.21	2.73663	3.95596e-05	0.0108957	536.634	609.747	672.71	1389.36	392.101	605.133	709.916	705.102	1072.45	1547.29	1939.33	3339.79	1051.45	688.049	1514.01
ENSG00000144057	ST6GAL2	ST6 beta-galactoside alpha-2,6-sialyltransferase 2 [Source:HGNC Symbol;Acc:HGNC:10861]	protein_coding	455.885	-2.64374	4.13748e-05	0.0112119	816.876	275.98	173.902	200.454	220.656	288.263	905.079	494.792	1433.65	342.114	254.684	197.016	145.16	750.508	339.138
ENSG00000135519	KCNH3	potassium voltage-gated channel subfamily H member 3 [Source:HGNC Symbol;Acc:HGNC:6252]	protein_coding	23.583	-4.42739	4.45381e-05	0.0118775	19.8753	22.9153	4.95095	8.64028	14.2871	15.4034	62.2135	13.1444	81.1374	6.36162	21.0289	2.84157	10.505	56.5112	13.9289
ENSG00000254122	PCDHGB7	protocadherin gamma subfamily B, 7 [Source:HGNC Symbol;Acc:HGNC:8714]	protein_coding	138.086	2.66012	5.17513e-05	0.0135855	256.392	82.6945	198.038	167.621	74.6103	77.0169	143.176	67.5997	45.149	101.079	191.597	256.689	213.919	84.2711	111.431
ENSG00000253953	PCDHGB4	protocadherin gamma subfamily B, 4 [Source:HGNC Symbol;Acc:HGNC:8711]	protein_coding	111.344	-3.04778	6.44871e-05	0.0166684	195.772	149.448	9.9019	5.18417	123.821	162.836	185.788	30.0443	158.349	127.232	149.539	21.7854	11.46	197.293	141.711
ENSG00000151090	THRB	thyroid hormone receptor beta [Source:HGNC Symbol;Acc:HGNC:11799]	protein_coding	31.0343	4.48882	6.6835e-05	0.0170136	16.894	15.9411	9.9019	51.8417	9.52472	28.6063	32.3851	9.38884	7.19767	57.2546	54.9089	76.7224	12.415	12.8885	69.6444
ENSG00000143032	BARHL2	BarH like homeobox 2 [Source:HGNC Symbol;Acc:HGNC:954]	protein_coding	44.553	5.99909	6.81092e-05	0.0170791	65.5886	5.97791	30.3246	3.45611	0	11.0024	56.2479	0.938884	3.926	165.402	114.491	1.89438	10.505	27.7599	170.78
ENSG00000180543	TSPYL5	TSPY like 5 [Source:HGNC Symbol;Acc:HGNC:29367]	protein_coding	11.8495	-7.62022	7.04596e-05	0.0171822	6.95637	30.8859	0.618869	6.91222	39.6863	39.6087	2.55672	14.0833	15.0497	0	5.84137	0.947191	2.86499	9.91424	1.81681
ENSG00000166923	GREM1	gremlin 1, DAN family BMP antagonist [Source:HGNC Symbol;Acc:HGNC:2001]	protein_coding	52.3642	-5.26767	7.05658e-05	0.0171822	289.186	32.8785	8.0453	1.72806	28.5742	48.4107	99.7121	4.69442	169.472	7.06847	10.5145	6.63033	28.6499	42.6312	7.26724
ENSG00000099725	PRKY	protein kinase Y-linked (pseudogene) [Source:HGNC Symbol;Acc:HGNC:9444]	transcribed_unprocessed_pseudogene	36.4009	9.34425	7.42845e-05	0.0176029	0	0	113.253	139.973	0	0	0	0	0	0	0	163.864	128.925	0	0
ENSG00000124493	GRM4	glutamate metabotropic receptor 4 [Source:HGNC Symbol;Acc:HGNC:4596]	protein_coding	58.6133	4.42584	7.43887e-05	0.0176029	26.8317	70.7386	47.6529	112.324	42.8612	96.8213	10.2269	102.338	1.963	65.0299	71.2647	105.138	54.4348	4.95712	66.6164
ENSG00000078295	ADCY2	adenylate cyclase 2 [Source:HGNC Symbol;Acc:HGNC:233]	protein_coding	313.296	2.78259	7.62714e-05	0.0177977	317.012	153.433	212.891	525.329	161.92	169.437	317.886	86.3773	198.263	563.357	280.386	622.304	239.704	241.908	609.237
ENSG00000003436	TFPI	tissue factor pathway inhibitor [Source:HGNC Symbol;Acc:HGNC:11760]	protein_coding	324.483	6.34239	7.98611e-05	0.0183801	35.7756	23.9117	61.8869	610.004	11.1122	26.4058	37.4986	11.2666	28.7907	12.0164	29.2069	3721.51	230.154	19.8285	7.87284
ENSG00000170961	HAS2	hyaluronan synthase 2 [Source:HGNC Symbol;Acc:HGNC:4819]	protein_coding	33.6062	4.16734	9.96188e-05	0.022399	34.7818	3.98528	26.6114	67.3942	11.1122	22.0048	17.0448	3.75554	24.8647	21.9123	32.7117	162.917	30.5599	20.8199	23.6185
ENSG00000163817	SLC6A20	solute carrier family 6 member 20 [Source:HGNC Symbol;Acc:HGNC:30927]	protein_coding	16.0624	-5.05482	9.99897e-05	0.022399	28.8192	28.8932	5.56982	19.0086	12.6996	33.0073	41.7598	3.75554	25.519	4.94793	1.16827	1.89438	6.68498	24.7856	2.42241
ENSG00000078725	BRINP1	BMP/retinoic acid inducible neural specific 1 [Source:HGNC Symbol;Acc:HGNC:2687]	protein_coding	161.006	3.39135	0.000108112	0.0238998	178.878	88.6724	98.4001	388.813	77.7852	83.6184	166.187	93.8884	22.9017	279.911	158.885	276.58	95.4997	82.2882	322.787
ENSG00000172575	RASGRP1	RAS guanyl releasing protein 1 [Source:HGNC Symbol;Acc:HGNC:9878]	protein_coding	162.764	2.53046	0.000112329	0.0245097	115.277	79.7055	120.679	62.21	80.9601	44.0097	115.052	35.6776	212.004	412.092	365.67	164.811	92.6347	96.1682	444.513
ENSG00000164099	PRSS12	serine protease 12 [Source:HGNC Symbol;Acc:HGNC:9477]	protein_coding	35.8609	-3.22115	0.000118566	0.0255387	43.7257	21.919	16.0906	10.3683	33.3365	55.0121	25.5672	12.2055	126.941	19.7917	18.6924	8.52472	31.5149	91.211	23.0129
ENSG00000258548	LINC00645	long intergenic non-protein coding RNA 645 [Source:HGNC Symbol;Acc:HGNC:44299]	lincRNA	23.2894	5.62273	0.000130357	0.0277231	38.7569	8.96687	8.66416	27.6489	6.34981	6.60145	2.55672	13.1444	1.30867	67.1504	26.8703	53.9899	17.1899	5.94855	64.194
ENSG00000229807	XIST	X inactive specific transcript [Source:HGNC Symbol;Acc:HGNC:12810]	lincRNA	1003.09	-7.03621	0.000134006	0.028018	307.074	3011.87	3.09434	6.91222	3201.89	2629.58	605.091	48.822	272.857	1105.51	1988.4	0.947191	5.72998	147.722	1710.83
ENSG00000131149	GSE1	Gse1 coiled-coil protein [Source:HGNC Symbol;Acc:HGNC:28979]	protein_coding	1442.15	1.3668	0.000135079	0.028018	997.742	1365.95	1502.61	1949.25	1463.63	1582.15	1084.05	1489.07	881.387	1759.34	2033.97	1683.16	1230.99	737.62	1871.31
ENSG00000049130	KITLG	KIT ligand [Source:HGNC Symbol;Acc:HGNC:6343]	protein_coding	440.117	2.53	0.00014128	0.0284306	292.167	263.028	250.023	653.205	222.243	398.288	212.208	362.409	250.61	526.601	903.076	1004.02	473.678	251.822	538.381
ENSG00000184486	POU3F2	POU class 3 homeobox 2 [Source:HGNC Symbol;Acc:HGNC:9215]	protein_coding	856.882	2.83535	0.000142988	0.0284306	811.908	1033.18	707.986	687.766	1649.36	893.397	129.541	1229	113.2	1118.94	1365.71	1163.15	851.857	118.971	979.261
ENSG00000178718	RPP25	ribonuclease P and MRP subunit p25 [Source:HGNC Symbol;Acc:HGNC:30361]	protein_coding	64.4695	2.45156	0.000143342	0.0284306	26.8317	58.7828	57.5548	108.868	57.1483	57.2126	27.2717	72.2941	23.556	108.148	88.7888	61.5674	55.3898	15.8628	147.767
ENSG00000129682	FGF13	fibroblast growth factor 13 [Source:HGNC Symbol;Acc:HGNC:3670]	protein_coding	686.544	2.43564	0.000143837	0.0284306	480.983	597.791	438.778	1297.77	558.783	580.928	604.238	541.736	295.104	993.12	719.657	1501.3	443.119	271.65	973.205
ENSG00000164929	BAALC	BAALC, MAP3K1 and KLF4 binding [Source:HGNC Symbol;Acc:HGNC:14333]	protein_coding	240.039	1.93488	0.000146747	0.0286686	265.336	123.544	224.649	302.41	74.6103	116.626	278.683	98.5828	178.633	332.218	383.194	269.002	304.644	287.513	360.94
ENSG00000170561	IRX2	iroquois homeobox 2 [Source:HGNC Symbol;Acc:HGNC:14359]	protein_coding	69.5622	3.88546	0.000156311	0.030186	54.6572	15.9411	69.3133	74.3064	34.924	26.4058	31.5329	5.6333	22.2473	84.1148	47.8992	308.784	94.5447	82.2882	90.8405
ENSG00000171956	FOXB1	forkhead box B1 [Source:HGNC Symbol;Acc:HGNC:3799]	protein_coding	26.926	5.7636	0.000168254	0.0321232	82.4827	9.96319	17.9472	32.8331	3.17491	22.0048	21.306	0	1.30867	8.48216	17.5241	135.448	38.1999	5.94855	7.26724
ENSG00000079931	MOXD1	monooxygenase DBH like 1 [Source:HGNC Symbol;Acc:HGNC:21063]	protein_coding	532.91	6.19671	0.000173449	0.032743	34.7818	303.877	134.295	872.668	136.521	270.66	10.2269	834.668	18.9757	1042.6	1986.07	813.637	516.653	21.8113	996.218
ENSG00000140479	PCSK6	proprotein convertase subtilisin/kexin type 6 [Source:HGNC Symbol;Acc:HGNC:8569]	protein_coding	58.2495	-3.0193	0.000193793	0.0361768	92.4203	28.8932	38.3699	17.2806	26.9867	35.2077	118.461	19.7166	242.103	21.9123	19.8607	14.2079	36.2899	137.808	24.2241
ENSG00000198680	TUSC1	tumor suppressor candidate 1 [Source:HGNC Symbol;Acc:HGNC:31010]	protein_coding	32.7075	-3.44131	0.000205752	0.0379872	113.289	12.9521	11.1396	22.4647	20.6369	33.0073	42.612	30.0443	66.0877	14.8438	19.8607	4.73595	12.415	71.3826	15.1401
ENSG00000188191	PRKAR1B	protein kinase cAMP-dependent type I regulatory subunit beta [Source:HGNC Symbol;Acc:HGNC:9390]	protein_coding	235.787	-1.40511	0.000214533	0.0391779	296.143	345.723	180.71	198.726	249.23	281.662	361.35	300.443	217.239	180.246	195.102	111.768	180.494	261.736	176.231
ENSG00000204103	MAFB	MAF bZIP transcription factor B [Source:HGNC Symbol;Acc:HGNC:6408]	protein_coding	74.5513	-2.67571	0.00022374	0.04042	81.4889	34.8712	31.5623	103.683	61.9107	50.6111	101.417	87.3162	197.609	46.6519	50.2358	33.1517	31.5149	148.714	57.5323
ENSG00000077063	CTTNBP2	cortactin binding protein 2 [Source:HGNC Symbol;Acc:HGNC:15679]	protein_coding	299.608	-2.39411	0.000228914	0.0409147	452.164	169.374	107.064	58.7539	138.108	160.635	627.249	273.215	876.807	211.347	283.891	129.765	101.23	673.177	231.341
ENSG00000119508	NR4A3	nuclear receptor subfamily 4 group A member 3 [Source:HGNC Symbol;Acc:HGNC:7982]	protein_coding	88.8834	-3.77525	0.000234647	0.041498	120.246	48.8196	42.702	24.1928	38.0989	50.6111	281.239	237.538	204.152	30.3944	42.0579	40.7292	26.7399	123.928	21.8017
ENSG00000023171	GRAMD1B	GRAM domain containing 1B [Source:HGNC Symbol;Acc:HGNC:29214]	protein_coding	163.052	-1.58622	0.000240482	0.0420869	211.672	163.396	137.389	117.508	112.709	193.643	323.851	104.216	312.117	84.8216	86.4523	147.762	107.915	258.762	83.5733
ENSG00000135480	KRT7	keratin 7 [Source:HGNC Symbol;Acc:HGNC:6445]	protein_coding	17.0979	-7.50522	0.000270628	0.0468744	1.98753	7.97055	14.234	5.18417	26.9867	6.60145	2.55672	0.938884	96.187	0.706847	0	0.947191	68.7598	22.8028	0.605603
ENSG00000165029	ABCA1	ATP binding cassette subfamily A member 1 [Source:HGNC Symbol;Acc:HGNC:29]	protein_coding	436.491	2.31886	0.000283485	0.0486004	401.482	247.087	336.046	347.339	266.692	312.469	432.938	210.31	311.463	376.749	551.425	1569.49	403.964	385.664	394.248
ENSG00000144834	TAGLN3	transgelin 3 [Source:HGNC Symbol;Acc:HGNC:29868]	protein_coding	1111.02	1.73004	0.000291921	0.049541	997.742	724.324	1013.71	2035.65	715.941	398.288	801.106	803.685	823.806	1434.9	1675.3	1533.5	1264.42	801.071	1641.79
