# Supplementary material for: Sex-specific transcriptional and proteomic signatures in schizophrenia
Source: Nat Commun. 2019 Sep 2;10:3933. doi: 10.1038/s41467-019-11797-3 (PMC6718673; doi:10.1038/s41467-019-11797-3)
Supplement: Supplementary file 29 — Supplementary Data 25 [file 41467_2019_11797_MOESM29_ESM.xlsx]

## Sheet: DEGs_24_Hoffman_FBN_int
Interaction term sex:diagnosis added in the statistical model (diagnosis = COS or control)
Answers to question: Is there a difference in the overall clinical disease signature (Cos vs control) between genders (male vs female)?
Log2 foldchange: log2(Male COS/Male control) – log2(Female COS/Female control)
Ensembl ID	HGNC symbol	Gene description	Gene biotype	Average expression	Log2 foldchange	P-value	Adjusted p-value
ENSG00000168746	LINC01620	long intergenic non-protein coding RNA 1620 [Source:HGNC Symbol;Acc:HGNC:16195]	lincRNA	0.80311	-28.4673	1.14599e-69	4.90117e-65
ENSG00000199862			misc_RNA	1.03834	-28.0098	1.15063e-65	2.46051e-61
ENSG00000258487	LINC02277	long intergenic non-protein coding RNA 2277 [Source:HGNC Symbol;Acc:HGNC:53193]	lincRNA	1.14661	-29.3644	1.61809e-63	2.30675e-59
ENSG00000260761		novel transcript	lincRNA	2.29886	-29.9501	1.80732e-57	1.93239e-53
ENSG00000262962	KARSP3	lysyl-tRNA synthetase pseudogene 3 [Source:HGNC Symbol;Acc:HGNC:39209]	unprocessed_pseudogene	0.674696	-29.1053	9.38892e-57	8.03091e-53
ENSG00000249388		uncharacterized LOC100240734 [Source:NCBI gene;Acc:100240734]	lincRNA	1.16027	-29.7073	3.53253e-55	2.51798e-51
ENSG00000233587	LINC01884	long intergenic non-protein coding RNA 1884 [Source:HGNC Symbol;Acc:HGNC:52703]	lincRNA	1.92248	-26.1955	6.47691e-53	3.95721e-49
ENSG00000229308		novel transcript	lincRNA	2.84211	-25.7101	3.49925e-47	1.8707e-43
ENSG00000258747		uncharacterized LOC105370473 [Source:NCBI gene;Acc:105370473]	antisense	0.952836	-29.7887	6.20249e-42	2.94742e-38
ENSG00000235761	MTCO3P46	MT-CO3 pseudogene 46 [Source:HGNC Symbol;Acc:HGNC:52165]	processed_pseudogene	0.558984	-29.9949	6.68679e-40	2.85981e-36
ENSG00000249017		novel transcript	antisense	1.28228	-29.8988	3.48146e-31	1.35359e-27
ENSG00000213892	CEACAM16	carcinoembryonic antigen related cell adhesion molecule 16 [Source:HGNC Symbol;Acc:HGNC:31948]	protein_coding	0.608856	29.0496	4.08282e-31	1.45512e-27
ENSG00000180081				0.871246	-29.9879	1.51236e-29	4.97543e-26
ENSG00000170786	SDR16C5	short chain dehydrogenase/reductase family 16C member 5 [Source:HGNC Symbol;Acc:HGNC:30311]	protein_coding	1.67879	28.7653	5.40585e-29	1.65141e-25
ENSG00000264971	PRR13P4	proline rich 13 pseudogene 4 [Source:HGNC Symbol;Acc:HGNC:50617]	processed_pseudogene	0.649205	17.5513	1.52208e-28	4.33974e-25
ENSG00000243669	RPL34P23	ribosomal protein L34 pseudogene 23 [Source:HGNC Symbol;Acc:HGNC:35820]	processed_pseudogene	1.13033	-29.8867	1.91414e-27	5.11651e-24
ENSG00000252111				1.29532	-20.4601	1.59006e-26	4.00021e-23
ENSG00000225128	LINC00972	long intergenic non-protein coding RNA 972 [Source:HGNC Symbol;Acc:HGNC:48826]	lincRNA	0.340736	30	1.01309e-24	2.4071e-21
ENSG00000225840		RNA, 18S ribosomal pseudogene	processed_pseudogene	0.705987	-29.9778	1.93553e-23	4.35678e-20
ENSG00000214125		small nuclear ribonucleoprotein polypeptide N (SNRPN) pseudogene	processed_pseudogene	0.538415	-28.2044	4.41273e-23	9.43619e-20
ENSG00000229949		ribosomal protein L31 (RPL31) pseudogene	processed_pseudogene	0.883186	29.9803	8.5139e-22	1.73392e-18
ENSG00000229637	PRAC2	PRAC2 small nuclear protein [Source:HGNC Symbol;Acc:HGNC:30143]	protein_coding	0.835013	-26.9188	1.5984e-21	3.10728e-18
ENSG00000173213	TUBB8P12	tubulin beta 8 pseudogene 12 [Source:HGNC Symbol;Acc:HGNC:24983]	protein_coding	1.68349	25.1915	3.49992e-21	6.50803e-18
ENSG00000238648				0.80599	21.6041	9.2425e-21	1.64701e-17
ENSG00000221867	MAGEA3	MAGE family member A3 [Source:HGNC Symbol;Acc:HGNC:6801]	protein_coding	0.75522	-26.633	1.38415e-19	2.36789e-16
ENSG00000231971		novel transcript	lincRNA	1.35279	-16.941	1.79934e-18	2.95978e-15
ENSG00000140379	BCL2A1	BCL2 related protein A1 [Source:HGNC Symbol;Acc:HGNC:991]	protein_coding	2.04318	-22.5088	1.56292e-17	2.47567e-14
ENSG00000207805	MIR483	microRNA 483 [Source:HGNC Symbol;Acc:HGNC:32340]	miRNA	0.397985	-29.9796	4.98443e-17	7.61336e-14
ENSG00000231649	SPATA31B1P	SPATA31 subfamily B member 1, pseudogene [Source:HGNC Symbol;Acc:HGNC:31411]	unprocessed_pseudogene	0.346768	-29.8896	1.29196e-16	1.90534e-13
ENSG00000249041		novel transcript	antisense	0.782313	-23.8219	1.45759e-16	2.07795e-13
ENSG00000249463		novel transcript	lincRNA	0.376495	-27.0983	2.16492e-16	2.98675e-13
ENSG00000207934	MIR654	microRNA 654 [Source:HGNC Symbol;Acc:HGNC:32910]	miRNA	0.710776	-27.5896	2.29702e-16	3.06997e-13
ENSG00000182965	NPM1P14	nucleophosmin 1 pseudogene 14 [Source:HGNC Symbol;Acc:HGNC:7916]	processed_pseudogene	0.562282	-17.8947	8.54881e-16	1.10793e-12
ENSG00000189238	LINC00943	long intergenic non-protein coding RNA 943 [Source:HGNC Symbol;Acc:HGNC:48639]	lincRNA	11.7722	19.874	1.04212e-15	1.31086e-12
ENSG00000259862		novel transcript	lincRNA	0.321027	29.7063	1.83917e-15	2.24736e-12
ENSG00000234261		novel transcript	lincRNA	0.54776	21.1019	2.25023e-15	2.67328e-12
ENSG00000205025	OR5G5P	olfactory receptor family 5 subfamily G member 5 pseudogene [Source:HGNC Symbol;Acc:HGNC:15289]	transcribed_unprocessed_pseudogene	0.310021	-28.6645	5.71413e-15	6.60492e-12
ENSG00000217377	AK4P5	adenylate kinase 4 pseudogene 5 [Source:HGNC Symbol;Acc:HGNC:39068]	processed_pseudogene	0.560184	-27.6574	7.38263e-15	8.30896e-12
ENSG00000162344	FGF19	fibroblast growth factor 19 [Source:HGNC Symbol;Acc:HGNC:3675]	protein_coding	1.69005	-15.0396	1.11302e-13	1.22056e-10
ENSG00000222086				0.743501	-19.8717	1.29147e-13	1.38084e-10
ENSG00000229683				1.77396	-17.6983	6.48564e-13	6.76532e-10
ENSG00000221060			snoRNA	0.891714	15.3112	4.58931e-12	4.67323e-09
ENSG00000201240	SNORD114-9	small nucleolar RNA, C/D box 114-9 [Source:HGNC Symbol;Acc:HGNC:32997]	snoRNA	0.553437	-28.758	5.75588e-12	5.72483e-09
ENSG00000203985	LDLRAD1	low density lipoprotein receptor class A domain containing 1 [Source:HGNC Symbol;Acc:HGNC:32069]	protein_coding	0.453021	29.6971	6.12388e-12	5.95241e-09
ENSG00000240280	TCAM1P	testicular cell adhesion molecule 1, pseudogene [Source:HGNC Symbol;Acc:HGNC:30707]	transcribed_unitary_pseudogene	0.725834	-18.2033	6.60839e-12	6.28062e-09
ENSG00000248215	LINC02505	long intergenic non-protein coding RNA 2505 [Source:HGNC Symbol;Acc:HGNC:53494]	lincRNA	1.1354	-20.0029	9.81337e-12	9.12387e-09
ENSG00000232760		novel pseudogene	unprocessed_pseudogene	0.4859	-16.8167	1.25177e-11	1.13905e-08
ENSG00000228750	LINC01672	long intergenic non-protein coding RNA 1672 [Source:HGNC Symbol;Acc:HGNC:52460]	lincRNA	0.551712	-15	1.48062e-11	1.31923e-08
ENSG00000225393		novel transcript	antisense	17.8474	-8.20413	5.71525e-11	4.98836e-08
ENSG00000250765		novel transcript	lincRNA	1.3511	-30	8.90098e-11	7.61354e-08
ENSG00000230663	FAM224B	family with sequence similarity 224 member B [Source:HGNC Symbol;Acc:HGNC:37737]	lincRNA	1.07772	10.9313	1.02453e-10	8.5916e-08
ENSG00000121742	GJB6	gap junction protein beta 6 [Source:HGNC Symbol;Acc:HGNC:4288]	protein_coding	1.15024	16.5687	2.05748e-10	1.6922e-07
ENSG00000241356	OR5G3	olfactory receptor family 5 subfamily G member 3 (gene/pseudogene) [Source:HGNC Symbol;Acc:HGNC:15287]	polymorphic_pseudogene	0.508595	-16.5679	2.22721e-10	1.79723e-07
ENSG00000248605		novel transcript	lincRNA	16.4954	-10.4928	3.2263e-10	2.55523e-07
ENSG00000263488				0.350364	-29.9485	1.03097e-09	8.01685e-07
ENSG00000124578				0.322363	-17.542	1.53673e-09	1.17362e-06
ENSG00000251763	RNU6-470P	RNA, U6 small nuclear 470, pseudogene [Source:HGNC Symbol;Acc:HGNC:47433]	snRNA	0.33896	29.7327	2.39799e-09	1.79925e-06
ENSG00000249111		novel transcript	lincRNA	0.573634	-15.6483	3.34854e-09	2.44835e-06
ENSG00000251511		novel transcript	lincRNA	3.07345	-25.52	3.37759e-09	2.44835e-06
ENSG00000231953		novel transcript	antisense	1.16974	13.2387	3.48326e-09	2.48287e-06
ENSG00000243136	RN7SL22P	RNA, 7SL, cytoplasmic 22, pseudogene [Source:HGNC Symbol;Acc:HGNC:46038]	misc_RNA	0.283073	22.151	5.26349e-09	3.69031e-06
ENSG00000261466		novel transcript	lincRNA	1.3095	-29.2049	5.495e-09	3.79049e-06
ENSG00000225294	OSTCP2	oligosaccharyltransferase complex subunit pseudogene 2 [Source:HGNC Symbol;Acc:HGNC:42864]	processed_pseudogene	0.617301	-14.0667	6.95378e-09	4.72063e-06
ENSG00000202560	MIR539	microRNA 539 [Source:HGNC Symbol;Acc:HGNC:32529]	miRNA	0.459552	-17.9654	1.31654e-08	8.79775e-06
ENSG00000183888	SRARP	steroid receptor associated and regulated protein [Source:HGNC Symbol;Acc:HGNC:28339]	protein_coding	1.60437	-20.5546	1.35923e-08	8.94333e-06
ENSG00000256166	LINC02571	long intergenic non-protein coding RNA 2571 [Source:HGNC Symbol;Acc:HGNC:53630]	lincRNA	0.438008	23.275	1.49627e-08	9.69583e-06
ENSG00000237541	HLA-DQA2	major histocompatibility complex, class II, DQ alpha 2 [Source:HGNC Symbol;Acc:HGNC:4943]	protein_coding	7.25421	-22.4284	1.5437e-08	9.85385e-06
ENSG00000269466		histone cluster 2, H3c pseudogene [Source:NCBI gene;Acc:391769]	protein_coding	0.39098	-23.3809	2.16074e-08	1.35898e-05
ENSG00000136997	MYC	MYC proto-oncogene, bHLH transcription factor [Source:HGNC Symbol;Acc:HGNC:7553]	protein_coding	1336.29	-5.73489	3.67223e-08	2.27614e-05
ENSG00000199151	MIR337	microRNA 337 [Source:HGNC Symbol;Acc:HGNC:31774]	miRNA	0.542231	-22.4016	3.97895e-08	2.43102e-05
ENSG00000227823				0.915666	-14.6573	4.2479e-08	2.55879e-05
ENSG00000242379				0.342212	22.1318	7.04951e-08	4.18741e-05
ENSG00000224533	TMLHE-AS1	TMLHE antisense RNA 1 [Source:HGNC Symbol;Acc:HGNC:44261]	antisense	33.7925	-2.86858	8.66595e-08	5.07706e-05
ENSG00000236892		novel transcript	lincRNA	0.748477	16.4805	1.2339e-07	7.1313e-05
ENSG00000267269		novel transcript, antisense to CCBE1	antisense	1.00446	29.899	2.56993e-07	0.000146547
ENSG00000263392				0.716389	-30	5.63478e-07	0.00031709
ENSG00000264464		novel transcript	lincRNA	0.542348	-29.857	7.06208e-07	0.000387553
ENSG00000264438	RN7SL560P	RNA, 7SL, cytoplasmic 560, pseudogene [Source:HGNC Symbol;Acc:HGNC:46576]	misc_RNA	0.471573	-29.8444	7.06817e-07	0.000387553
ENSG00000241722		ribosomal protein L36a (RPL36A) pseudogene	processed_pseudogene	0.386726	-29.7648	7.55919e-07	0.000409229
ENSG00000198054	DSCR8	Down syndrome critical region 8 [Source:HGNC Symbol;Acc:HGNC:16707]	lincRNA	3.42573	-29.6352	8.1544e-07	0.000435934
ENSG00000261127		protein phosphatase 2, regulatory subunit B'', beta (PPP2R3B) pseudogene	transcribed_processed_pseudogene	1.90344	-29.266	9.79618e-07	0.000511026
ENSG00000250782	TAF11L14	TATA-box binding protein associated factor 11 like 14 [Source:HGNC Symbol;Acc:HGNC:53857]	protein_coding	0.340206	15.46	9.8261e-07	0.000511026
ENSG00000165471	MBL2	mannose binding lectin 2 [Source:HGNC Symbol;Acc:HGNC:6922]	protein_coding	0.281805	29.4373	9.9175e-07	0.000511026
ENSG00000224664	RPL36AP53	ribosomal protein L36a pseudogene 53 [Source:HGNC Symbol;Acc:HGNC:36517]	processed_pseudogene	0.280995	-24.7087	1.32524e-06	0.000674735
ENSG00000242908	AADACL2-AS1	AADACL2 antisense RNA 1 [Source:HGNC Symbol;Acc:HGNC:50301]	antisense	0.547838	-13.6409	1.58406e-06	0.000797026
ENSG00000234421	SLC25A5P4	solute carrier family 25 member 5 pseudogene 4 [Source:HGNC Symbol;Acc:HGNC:35471]	processed_pseudogene	1.27733	-12.915	1.77276e-06	0.000881597
ENSG00000126803	HSPA2	heat shock protein family A (Hsp70) member 2 [Source:HGNC Symbol;Acc:HGNC:5235]	protein_coding	67.4275	4.2566	2.51089e-06	0.00123432
ENSG00000237792				21.2049	-2.61226	2.57111e-06	0.00124956
ENSG00000224796	RPL32P1	ribosomal protein L32 pseudogene 1 [Source:HGNC Symbol;Acc:HGNC:10339]	processed_pseudogene	0.45069	-18.4781	4.58281e-06	0.00220222
ENSG00000238049		nerve growth factor receptor (TNFRSF16) associated protein 1 (NGFRAP1) pseudogene	processed_pseudogene	0.289637	-16.5367	4.7695e-06	0.00226646
ENSG00000255394	C8orf49	chromosome 8 open reading frame 49 (putative) [Source:HGNC Symbol;Acc:HGNC:32200]	lincRNA	0.640317	-14.8581	5.35432e-06	0.00250236
ENSG00000133048	CHI3L1	chitinase 3 like 1 [Source:HGNC Symbol;Acc:HGNC:1932]	protein_coding	78.3897	-5.55563	5.42696e-06	0.00250236
ENSG00000231131	LNCAROD	lncRNA activating regulator of DKK1 [Source:HGNC Symbol;Acc:HGNC:50913]	lincRNA	1.68578	-17.7152	5.44143e-06	0.00250236
ENSG00000268742		transforming growth factor, beta receptor 1 (TGRFBR1) pseudogene	processed_pseudogene	0.387056	-25.6136	6.36665e-06	0.00287947
ENSG00000206882	RNA5SP87	RNA, 5S ribosomal pseudogene 87 [Source:HGNC Symbol;Acc:HGNC:42885]	rRNA_pseudogene	0.261053	19.0911	6.39612e-06	0.00287947
ENSG00000167613	LAIR1	leukocyte associated immunoglobulin like receptor 1 [Source:HGNC Symbol;Acc:HGNC:6477]	protein_coding	18.7279	6.88489	6.58263e-06	0.00293256
ENSG00000113196	HAND1	heart and neural crest derivatives expressed 1 [Source:HGNC Symbol;Acc:HGNC:4807]	protein_coding	0.534438	15.9378	7.66298e-06	0.00337866
ENSG00000254663	OR4A11P	olfactory receptor family 4 subfamily A member 11 pseudogene [Source:HGNC Symbol;Acc:HGNC:15148]	unprocessed_pseudogene	1.49003	-26.4357	1.02535e-05	0.00447472
ENSG00000181961	OR4A16	olfactory receptor family 4 subfamily A member 16 [Source:HGNC Symbol;Acc:HGNC:15153]	protein_coding	1.67046	26.3852	1.0636e-05	0.00459474
ENSG00000258038	LINC02327	long intergenic non-protein coding RNA 2327 [Source:HGNC Symbol;Acc:HGNC:53247]	lincRNA	0.803587	-26.346	1.09349e-05	0.00467666
ENSG00000265052	RN7SL622P	RNA, 7SL, cytoplasmic 622, pseudogene [Source:HGNC Symbol;Acc:HGNC:46638]	misc_RNA	0.689273	12.8383	1.31992e-05	0.00558913
ENSG00000237094		pseudogene similar to part of septin 14 SEPT14	transcribed_unprocessed_pseudogene	61.0629	1.49354	1.56707e-05	0.00657065
ENSG00000227207	RPL31P12	ribosomal protein L31 pseudogene 12 [Source:HGNC Symbol;Acc:HGNC:35546]	processed_pseudogene	3.08571	-5.5743	1.6313e-05	0.00677354
ENSG00000214942		novel transcript	lincRNA	6.32461	-4.77427	1.76427e-05	0.00725522
ENSG00000267019	NTF6A	neurotrophin 6 alpha (pseudogene) [Source:HGNC Symbol;Acc:HGNC:8025]	unprocessed_pseudogene	0.643806	11.2342	1.94013e-05	0.00790241
ENSG00000254910		novel transcript	antisense	63.8475	1.22103	2.16259e-05	0.00872544
ENSG00000223088	RMRPP5	RNA component of mitochondrial RNA processing endoribonuclease pseudogene 5 [Source:HGNC Symbol;Acc:HGNC:47035]	ribozyme	0.836901	25.5284	2.20159e-05	0.00879978
ENSG00000232018				36.395	-4.10984	2.26824e-05	0.00898223
ENSG00000267061		novel transcript, antisense to CCBE1	antisense	0.41303	-21.44	2.30766e-05	0.00905451
ENSG00000264729		novel transcript	lincRNA	0.238604	25.3214	2.59457e-05	0.0100877
ENSG00000252481	SCARNA13	small Cajal body-specific RNA 13 [Source:HGNC Symbol;Acc:HGNC:32570]	scaRNA	95.3091	1.01571	2.85301e-05	0.0109926
ENSG00000101311	FERMT1	fermitin family member 1 [Source:HGNC Symbol;Acc:HGNC:15889]	protein_coding	34.4514	-4.41735	2.89932e-05	0.0110712
ENSG00000259173		ATP synthase, H+ transporting, mitochondrial Fo complex, subunit G (ATP5L) pseudogene	processed_pseudogene	0.641657	13.222	2.98913e-05	0.0113132
ENSG00000248750		Tudor domain-containing protein 1 (TDRD1) pseudogene	processed_pseudogene	16.8979	-2.03711	3.36483e-05	0.0126234
ENSG00000252074	RNU6-416P	RNA, U6 small nuclear 416, pseudogene [Source:HGNC Symbol;Acc:HGNC:47379]	snRNA	0.279887	-17.2957	4.61423e-05	0.0171601
ENSG00000197935	ZNF311	zinc finger protein 311 [Source:HGNC Symbol;Acc:HGNC:13847]	protein_coding	39.2115	2.34095	5.14383e-05	0.0189648
ENSG00000233671		centromere protein N (CENPN) pseudogene	processed_pseudogene	0.347462	14.608	5.98414e-05	0.0217542
ENSG00000242686		uncharacterized LOC101928521 [Source:NCBI gene;Acc:101928521]	antisense	22.9587	2.31924	6.03535e-05	0.0217542
ENSG00000010932	FMO1	flavin containing monooxygenase 1 [Source:HGNC Symbol;Acc:HGNC:3769]	protein_coding	22.5427	-4.96076	6.05301e-05	0.0217542
ENSG00000163492	CCDC141	coiled-coil domain containing 141 [Source:HGNC Symbol;Acc:HGNC:26821]	protein_coding	35.9266	-3.19683	6.53069e-05	0.023083
ENSG00000264699	LINC01912	long intergenic non-protein coding RNA 1912 [Source:HGNC Symbol;Acc:HGNC:52731]	lincRNA	0.366454	-14.2887	7.38296e-05	0.0258815
ENSG00000235899	LINC01564	long intergenic non-protein coding RNA 1564 [Source:HGNC Symbol;Acc:HGNC:51361]	antisense	0.380668	16.0918	7.553e-05	0.0262623
ENSG00000249357				0.309101	-19.6805	7.94737e-05	0.0274107
ENSG00000263441				0.471947	12.7231	8.76742e-05	0.0299972
ENSG00000226652	PSMD10P2	proteasome 26S subunit, non-ATPase, 10 pseudogene 2 [Source:HGNC Symbol;Acc:HGNC:30151]	transcribed_processed_pseudogene	0.437365	-15.6886	8.94471e-05	0.0303609
ENSG00000184029	DSCR4	Down syndrome critical region 4 [Source:HGNC Symbol;Acc:HGNC:3045]	lincRNA	4.76418	-23.3987	9.62584e-05	0.0321623
ENSG00000143340	FAM163A	family with sequence similarity 163 member A [Source:HGNC Symbol;Acc:HGNC:28274]	protein_coding	15.2456	-3.83012	9.72948e-05	0.0322566
ENSG00000268223	ARL14EPL	ADP ribosylation factor like GTPase 14 effector protein like [Source:HGNC Symbol;Acc:HGNC:44201]	protein_coding	0.484962	-13.7902	0.000103129	0.0339278
ENSG00000227773	ASH1L-IT1	ASH1L intronic transcript 1 [Source:HGNC Symbol;Acc:HGNC:41449]	sense_intronic	12.3845	-1.24862	0.000109781	0.0358405
ENSG00000227514		ribosomal protein L18 (RPL18) pseudogene	processed_pseudogene	2.85001	-2.99587	0.000111989	0.0360116
ENSG00000259989		novel transcript	lincRNA	0.922417	-23.2093	0.000114146	0.0364315
ENSG00000240752		ribosomal protein S12 (RPS12) pseudogene	processed_pseudogene	4.33907	-2.66088	0.000117158	0.0370585
ENSG00000225784				36.8737	2.10111	0.000117844	0.0370585
ENSG00000198610	AKR1C4	aldo-keto reductase family 1 member C4 [Source:HGNC Symbol;Acc:HGNC:387]	protein_coding	2.79229	-6.66694	0.000123475	0.0384438
ENSG00000251449	MTND1P19	MT-ND1 pseudogene 19 [Source:HGNC Symbol;Acc:HGNC:42094]	processed_pseudogene	22.1069	-1.90146	0.000124047	0.0384438
ENSG00000225746	MEG8	maternally expressed 8, small nucleolar RNA host gene [Source:HGNC Symbol;Acc:HGNC:14574]	lincRNA	45.76	-4.04181	0.000131795	0.0405511
ENSG00000229236	TTTY10	testis-specific transcript, Y-linked 10 [Source:HGNC Symbol;Acc:HGNC:18491]	lincRNA	48.8776	-4.02427	0.000136187	0.0416031
ENSG00000267600				2.66421	3.88547	0.000137503	0.0417073
ENSG00000214548	MEG3	maternally expressed 3 [Source:HGNC Symbol;Acc:HGNC:14575]	lincRNA	335.298	-5.30545	0.000139996	0.0421643
ENSG00000213724	PRDX2P2	peroxiredoxin 2 pseudogene 2 [Source:HGNC Symbol;Acc:HGNC:44967]	processed_pseudogene	0.280334	19.0942	0.000141048	0.0421841
ENSG00000124196	GTSF1L	gametocyte specific factor 1 like [Source:HGNC Symbol;Acc:HGNC:16198]	protein_coding	0.348793	12.2513	0.000147989	0.0439528
ENSG00000225356		epithelial cell adhesion molecule (EPCAM) pseudo	processed_pseudogene	2.54613	-3.49594	0.000149354	0.0440522
ENSG00000254548		novel transcript	antisense	2.11617	4.00846	0.000161192	0.0472181
ENSG00000221412				1.14708	-18.0144	0.000164619	0.0478941
ENSG00000238035		novel transcript	lincRNA	14.4559	1.79244	0.000166869	0.0482206
