# Supplementary material for: Sex-specific transcriptional and proteomic signatures in schizophrenia
Source: Nat Commun. 2019 Sep 2;10:3933. doi: 10.1038/s41467-019-11797-3 (PMC6718673; doi:10.1038/s41467-019-11797-3)
Supplement: Supplementary file 30 — Supplementary Data 26 [file 41467_2019_11797_MOESM30_ESM.xlsx]

## Sheet: DEGs_24_Hoffman_NPC_int
Interaction term sex:diagnosis added in the statistical model (diagnosis = COS or control)
Answers to question: Is there a difference in the overall clinical disease signature (Cos vs control) between genders (male vs female)?
Log2 foldchange: log2(Male COS/Male control) – log2(Female COS/Female control)
Ensembl ID	HGNC symbol	Gene description	Gene biotype	Average expression	Log2 foldchange	P-value	Adjusted p-value
ENSG00000250813	SERF1AP1	small EDRK-rich factor 1A pseudogene 1 [Source:HGNC Symbol;Acc:HGNC:44061]	processed_pseudogene	1.32041	29.6073	3.85898e-53	1.53267e-48
ENSG00000197704				2.14196	-29.9972	1.31628e-41	2.61394e-37
ENSG00000167634	NLRP7	NLR family pyrin domain containing 7 [Source:HGNC Symbol;Acc:HGNC:22947]	protein_coding	0.771348	30	3.65157e-21	4.08498e-17
ENSG00000220908	LINC02531	long intergenic non-protein coding RNA 2531 [Source:HGNC Symbol;Acc:HGNC:53557]	lincRNA	2.33465	-23.9018	4.11409e-21	4.08498e-17
ENSG00000253388		novel transcript	lincRNA	0.30372	-29.9674	6.55229e-20	5.20475e-16
ENSG00000176659	C20orf197	chromosome 20 open reading frame 197 [Source:HGNC Symbol;Acc:HGNC:26601]	lincRNA	0.456934	-29.9369	7.33968e-14	4.8585e-10
ENSG00000228358	LINC02263	long intergenic non-protein coding RNA 2263 [Source:HGNC Symbol;Acc:HGNC:53175]	lincRNA	0.456936	20.035	1.0572e-13	5.9984e-10
ENSG00000251081		novel transcript	lincRNA	0.49572	-29.942	2.93474e-13	1.45699e-09
ENSG00000213973	ZNF99	zinc finger protein 99 [Source:HGNC Symbol;Acc:HGNC:13175]	protein_coding	2.83212	26.4978	1.27897e-12	5.6441e-09
ENSG00000171346	KRT15	keratin 15 [Source:HGNC Symbol;Acc:HGNC:6421]	protein_coding	0.70462	-23.9339	1.64978e-11	6.55243e-08
ENSG00000183242	WT1-AS	WT1 antisense RNA [Source:HGNC Symbol;Acc:HGNC:18135]	bidirectional_promoter_lncRNA	0.317637	24.1331	4.23809e-11	1.53022e-07
ENSG00000268657				0.338136	-16.9513	1.94082e-10	6.42364e-07
ENSG00000231061	LINC00395	long intergenic non-protein coding RNA 395 [Source:HGNC Symbol;Acc:HGNC:42723]	antisense	8.25228	18.8371	8.34611e-10	2.54986e-06
ENSG00000235215		novel transcript	lincRNA	0.487884	16.8006	1.20153e-09	3.40865e-06
ENSG00000221994	ZNF630	zinc finger protein 630 [Source:HGNC Symbol;Acc:HGNC:28855]	protein_coding	15.6079	5.37194	1.03169e-08	2.7317e-05
ENSG00000244393				18.4709	2.57427	1.69216e-08	4.20048e-05
ENSG00000136352	NKX2-1	NK2 homeobox 1 [Source:HGNC Symbol;Acc:HGNC:11825]	protein_coding	0.983774	19.5466	2.10652e-08	4.92144e-05
ENSG00000201899	SNORD114-24	small nucleolar RNA, C/D box 114-24 [Source:HGNC Symbol;Acc:HGNC:33012]	snoRNA	0.271738	-24.563	2.42256e-08	5.34539e-05
ENSG00000199005	MIR370	microRNA 370 [Source:HGNC Symbol;Acc:HGNC:31784]	miRNA	0.244985	29.2361	2.94904e-08	6.16459e-05
ENSG00000267976				0.459557	16.7092	3.58954e-08	7.12829e-05
ENSG00000225393		novel transcript	antisense	16.4999	-8.68373	1.56391e-07	0.000295779
ENSG00000136235	GPNMB	glycoprotein nmb [Source:HGNC Symbol;Acc:HGNC:4462]	protein_coding	15.9907	-5.29758	5.21201e-07	0.000940933
ENSG00000261466		novel transcript	lincRNA	1.37388	-30	7.50578e-07	0.00123576
ENSG00000262090		protein phosphatase 2, regulatory subunit B'', beta (PPP2R3B) pseudogene	processed_pseudogene	1.10557	-30	7.56242e-07	0.00123576
ENSG00000219797	PPIAP9	peptidylprolyl isomerase A pseudogene 9 [Source:HGNC Symbol;Acc:HGNC:9272]	processed_pseudogene	1.13588	29.9969	8.20996e-07	0.00123576
ENSG00000225613	LINCMD1	long intergenic non-protein coding RNA, muscle differentiation 1 [Source:HGNC Symbol;Acc:HGNC:49089]	lincRNA	4.87209	-30	8.59728e-07	0.00123576
ENSG00000186832	KRT16	keratin 16 [Source:HGNC Symbol;Acc:HGNC:6423]	protein_coding	3.00905	-29.9998	8.69595e-07	0.00123576
ENSG00000184029	DSCR4	Down syndrome critical region 4 [Source:HGNC Symbol;Acc:HGNC:3045]	lincRNA	1.63676	-29.8892	8.80977e-07	0.00123576
ENSG00000012223	LTF	lactotransferrin [Source:HGNC Symbol;Acc:HGNC:6720]	protein_coding	1.05607	-29.9986	9.02311e-07	0.00123576
ENSG00000046774	MAGEC2	MAGE family member C2 [Source:HGNC Symbol;Acc:HGNC:13574]	protein_coding	1.10272	23.8014	9.49371e-07	0.00125687
ENSG00000265980		novel transcript	lincRNA	0.247338	-29.7715	1.04695e-06	0.00134134
ENSG00000258028		novel transcript	lincRNA	0.645845	-29.698	1.11671e-06	0.00138602
ENSG00000248510	LINC02267	long intergenic non-protein coding RNA 2267 [Source:HGNC Symbol;Acc:HGNC:53181]	lincRNA	1.19273	-29.5478	1.16814e-06	0.00140591
ENSG00000234340		phosphoglycerate kinase 1 (PGK1) pseudogene	processed_pseudogene	0.644744	29.3891	1.42189e-06	0.00166098
ENSG00000224339		sterol-C4-methyl oxidase-like (SC4MOL) pseudogene	processed_pseudogene	0.4595	-14.675	1.71787e-06	0.0018961
ENSG00000252430				0.847661	26.6014	1.71865e-06	0.0018961
ENSG00000111049	MYF5	myogenic factor 5 [Source:HGNC Symbol;Acc:HGNC:7565]	protein_coding	1.0224	28.8887	1.90579e-06	0.00204573
ENSG00000197083	ZNF300P1	zinc finger protein 300 pseudogene 1 [Source:HGNC Symbol;Acc:HGNC:27032]	transcribed_unprocessed_pseudogene	5.77484	9.74084	1.95863e-06	0.00204713
ENSG00000224216		novel transcript	antisense	43.7451	2.40998	3.72656e-06	0.00372199
ENSG00000213235	EEF1A1P16	eukaryotic translation elongation factor 1 alpha 1 pseudogene 16 [Source:HGNC Symbol;Acc:HGNC:37889]	processed_pseudogene	8.0038	28.0413	3.74851e-06	0.00372199
ENSG00000161798	AQP5	aquaporin 5 [Source:HGNC Symbol;Acc:HGNC:638]	protein_coding	6.18038	3.05949	4.15365e-06	0.00392787
ENSG00000235090	RPL7L1P3	ribosomal protein L7 like 1 pseudogene 3 [Source:HGNC Symbol;Acc:HGNC:39485]	processed_pseudogene	26.3162	-1.07162	4.27901e-06	0.00395231
ENSG00000147804	SLC39A4	solute carrier family 39 member 4 [Source:HGNC Symbol;Acc:HGNC:17129]	protein_coding	33.827	2.18498	4.64094e-06	0.00418919
ENSG00000261127		protein phosphatase 2, regulatory subunit B'', beta (PPP2R3B) pseudogene	transcribed_processed_pseudogene	1.56983	-27.6096	5.31342e-06	0.00468962
ENSG00000254245	PCDHGA3	protocadherin gamma subfamily A, 3 [Source:HGNC Symbol;Acc:HGNC:8701]	protein_coding	151.453	4.35867	5.62161e-06	0.00485377
ENSG00000107742	SPOCK2	SPARC (osteonectin), cwcv and kazal like domains proteoglycan 2 [Source:HGNC Symbol;Acc:HGNC:13564]	protein_coding	992.117	1.85645	5.98272e-06	0.00505565
ENSG00000214942		novel transcript	lincRNA	4.66486	-6.42408	6.78717e-06	0.00561596
ENSG00000260409		novel transcript	lincRNA	1.19351	-26.753	1.03078e-05	0.00834484
ENSG00000224533	TMLHE-AS1	TMLHE antisense RNA 1 [Source:HGNC Symbol;Acc:HGNC:44261]	antisense	34.6679	-2.54711	1.05054e-05	0.00834484
ENSG00000066294	CD84	CD84 molecule [Source:HGNC Symbol;Acc:HGNC:1704]	protein_coding	0.763889	13.8941	1.34552e-05	0.0103927
ENSG00000184206	GOLGA6L4	golgin A6 family-like 4 [Source:HGNC Symbol;Acc:HGNC:27256]	protein_coding	23.8774	-1.80065	1.36686e-05	0.0103927
ENSG00000235370	DNM1P51	dynamin 1 pseudogene 51 [Source:HGNC Symbol;Acc:HGNC:48500]	transcribed_unprocessed_pseudogene	62.9414	1.59029	1.38684e-05	0.0103927
ENSG00000182983	ZNF662	zinc finger protein 662 [Source:HGNC Symbol;Acc:HGNC:31930]	protein_coding	21.63	5.00246	1.61417e-05	0.0118722
ENSG00000131773	KHDRBS3	KH RNA binding domain containing, signal transduction associated 3 [Source:HGNC Symbol;Acc:HGNC:18117]	protein_coding	471.267	1.51723	1.7121e-05	0.0123636
ENSG00000229807	XIST	X inactive specific transcript [Source:HGNC Symbol;Acc:HGNC:12810]	lincRNA	14640.5	6.51514	1.82584e-05	0.0129495
ENSG00000260432				98.645	4.35767	1.86271e-05	0.0129792
ENSG00000267600				3.43823	4.02135	2.087e-05	0.0142913
ENSG00000226702	MIR217HG	MIR217 host gene [Source:HGNC Symbol;Acc:HGNC:50537]	lincRNA	38.3277	-3.31938	2.13666e-05	0.0143834
ENSG00000237356		novel transcript	processed_transcript	16.5304	-1.97036	2.42196e-05	0.0160322
ENSG00000225784				39.6646	2.17582	2.52855e-05	0.0164633
ENSG00000214401	KANSL1-AS1	KANSL1 antisense RNA 1 [Source:HGNC Symbol;Acc:HGNC:43740]	antisense	43.9825	1.52079	2.62329e-05	0.0168047
ENSG00000205403	CFI	complement factor I [Source:HGNC Symbol;Acc:HGNC:5394]	protein_coding	307.433	4.85393	2.79173e-05	0.0175998
ENSG00000256128	LINC00944	long intergenic non-protein coding RNA 944 [Source:HGNC Symbol;Acc:HGNC:48640]	lincRNA	3.17201	25.4156	2.94991e-05	0.0183065
ENSG00000230519	HMGB1P49	high mobility group box 1 pseudogene 49 [Source:HGNC Symbol;Acc:HGNC:39282]	processed_pseudogene	1.56773	-5.87429	3.01716e-05	0.0184357
ENSG00000256377		novel transcript	antisense	10.0168	-2.63321	3.65602e-05	0.0216726
ENSG00000228340	MIR646HG	MIR646 host gene [Source:HGNC Symbol;Acc:HGNC:27659]	lincRNA	0.523204	23.1988	4.39815e-05	0.0256884
ENSG00000042493	CAPG	capping actin protein, gelsolin like [Source:HGNC Symbol;Acc:HGNC:1474]	protein_coding	37.7177	2.19579	4.67204e-05	0.0268239
ENSG00000229335	DANT1	DXZ4 associated non-coding transcript 1, proximal [Source:HGNC Symbol;Acc:HGNC:50863]	antisense	0.270892	-24.8373	4.72762e-05	0.0268239
ENSG00000230578		trimethyllysine hydroxylase, epsilon (TMLHE) pseudogene	transcribed_unprocessed_pseudogene	17.1514	2.8747	4.80952e-05	0.0269042
ENSG00000260518	BMS1P8	BMS1, ribosome biogenesis factor pseudogene 8 [Source:HGNC Symbol;Acc:HGNC:49152]	transcribed_unprocessed_pseudogene	24.2711	-5.50732	5.35691e-05	0.0295501
ENSG00000228411	CDY4P	chromodomain Y-linked 4 pseudogene [Source:HGNC Symbol;Acc:HGNC:23872]	processed_pseudogene	20.5261	-4.20688	5.53929e-05	0.0301375
ENSG00000167580	AQP2	aquaporin 2 [Source:HGNC Symbol;Acc:HGNC:634]	protein_coding	6.79739	2.92915	5.73092e-05	0.0307588
ENSG00000229321		novel transcript	lincRNA	10.4958	-1.87233	6.41039e-05	0.0339468
ENSG00000174194				76.3093	2.55199	7.45521e-05	0.0389603
ENSG00000183454	GRIN2A	glutamate ionotropic receptor NMDA type subunit 2A [Source:HGNC Symbol;Acc:HGNC:4585]	protein_coding	253.291	4.01724	8.33588e-05	0.0429969
ENSG00000229970		uncharacterized LOC100505938 [Source:NCBI gene;Acc:100505938]	antisense	37.2916	2.4083	8.47013e-05	0.0431293
ENSG00000122585	NPY	neuropeptide Y [Source:HGNC Symbol;Acc:HGNC:7955]	protein_coding	15.0714	4.11937	8.58923e-05	0.0431821
ENSG00000109610	SOD3	superoxide dismutase 3 [Source:HGNC Symbol;Acc:HGNC:11181]	protein_coding	4.88716	2.93682	9.10232e-05	0.0451896
