# Supplementary material for: Sex-specific transcriptional and proteomic signatures in schizophrenia
Source: Nat Commun. 2019 Sep 2;10:3933. doi: 10.1038/s41467-019-11797-3 (PMC6718673; doi:10.1038/s41467-019-11797-3)
Supplement: Supplementary file 31 — Supplementary Data 27 [file 41467_2019_11797_MOESM31_ESM.xlsx]

## Sheet: 06_DEPs_SickTwin_vs_HealthyTwin
GeneName	ProteinName	PID	PeptideNN	CanonicalID	EntrezID	Log2FoldChange	AverageExpression	P-value	AdjustedP-value	SZ2_Pair1_schizophrenic_twin	SZ5_Pair3_schizophrenic_twin	SZ7_Pair4_Schizophrenic_twin	SZ10_Pair5_Schizophrenic_twin	SZ15_Pair6_Schizophrenic_twin	SZ1_Pair1_Nonschizophrenic_twin	SZ6_Pair3_Nonschizophrenic_twin	SZ8_Pair4_Nonschizophrenic_twin	SZ9_Pair5_Nonschizophrenic_twin	SZ16_Pair6_Nonschizophrenic_twin	GO_BP	GO_MF	GO_CC	PATHWAY
CAMK2G	Isoform 2 of Calcium/calmodulin-dependent protein kinase type II subunit gamma; Isoform 4 of Calcium/calmodulin-dependent protein kinase type II subunit gamma; Calcium/calmodulin-dependent protein kinase type II subunit gamma; Isoform 6 of Calcium/calmodulin-dependent protein kinase type II subunit gamma; Isoform 8 of Calcium/calmodulin-dependent protein kinase type II subunit gamma	Q13555-4	9	Q13555	Q13555:818;	0.7928	0.135563	0.000344593	0.512574	1.033	-0.178	0.849	1.028	0.977	0.312	-0.009	-0.543	0.196	-0.211	Q13555:calcium ion transport [GO:0006816]; cell differentiation [GO:0030154]; G1/S transition of mitotic cell cycle [GO:0000082]; insulin secretion [GO:0030073]; interferon-gamma-mediated signaling pathway [GO:0060333]; intracellular signal transduction [GO:0035556]; MAPK cascade [GO:0000165]; nervous system development [GO:0007399]; peptidyl-serine phosphorylation [GO:0018105]; peptidyl-threonin…	Q13555:ATP binding [GO:0005524]; calcium-dependent protein serine/threonine phosphatase activity [GO:0004723]; calmodulin binding [GO:0005516]; calmodulin-dependent protein kinase activity [GO:0004683]; identical protein binding [GO:0042802]; protein homodimerization activity [GO:0042803]; protein serine/threonine kinase activity [GO:0004674]; Ras guanyl-nucleotide exchange factor activity [GO:00…	Q13555:cytoplasm [GO:0005737]; cytosol [GO:0005829]; endocytic vesicle membrane [GO:0030666]; membrane [GO:0016020]; neuron projection [GO:0043005]; nucleoplasm [GO:0005654]; plasma membrane [GO:0005886]; postsynaptic density [GO:0014069]; sarcoplasmic reticulum membrane [GO:0033017]	Q13555:HSF1-dependent transactivation|Trafficking of AMPA receptors|Unblocking of NMDA receptor, glutamate binding and activation"|CREB phosphorylation through the activation of CaMKII|CREB phosphorylation through the activation of Ras|Ras activation upon Ca2+ influx through NMDA receptor|Phase 0 - rapid depolarisation|Ion homeostasis|RAF/MAP kinase cascade|Interferon gamma signaling|Ion transpor…
PPP1R17	Protein phosphatase 1 regulatory subunit 17; Isoform 2 of Protein phosphatase 1 regulatory subunit 17	O96001	1	O96001	O96001:10842;	-0.8398	-0.0499375	0.000496538	0.512574	-0.354	-0.176	-0.484	-0.193	-0.455	0.177	0.972	0.391	0.574	0.423	O96001:central nervous system development [GO:0007417]; intracellular signal transduction [GO:0035556]; regulation of phosphatase activity [GO:0010921]	O96001:protein serine/threonine phosphatase inhibitor activity [GO:0004865]	O96001:intracellular [GO:0005622]	O96001:
PMM1	Phosphomannomutase 1	Q92871	1	Q92871	Q92871:5372;	-0.3918	-0.0025625	0.00065249	0.512574	-0.197	-0.348	-0.278	-0.505	0.133	0.198	0.015	0.23	0.049	0.272	Q92871:cellular response to leukemia inhibitory factor [GO:1990830]; GDP-mannose biosynthetic process [GO:0009298]; mannose metabolic process [GO:0006013]; protein N-linked glycosylation [GO:0006487]; protein targeting to ER [GO:0045047]	Q92871:metal ion binding [GO:0046872]; phosphomannomutase activity [GO:0004615]	Q92871:cytosol [GO:0005829]; neuronal cell body [GO:0043025]	Q92871:Synthesis of GDP-mannose
CENPT	Isoform 2 of Centromere protein T; Isoform 3 of Centromere protein T; Centromere protein T	Q96BT3	1	Q96BT3	Q96BT3:80152;	-0.8898	0.351187	0.000668387	0.512574	0.441	-0.911	-0.151	0.085	-0.244	0.511	1.104	0.889	0.839	0.326	Q96BT3:cell division [GO:0051301]; CENP-A containing nucleosome assembly [GO:0034080]; chromosome organization [GO:0051276]; chromosome segregation [GO:0007059]; kinetochore assembly [GO:0051382]; mitotic cell cycle [GO:0000278]; protein localization to kinetochore involved in kinetochore assembly [GO:1903394]; sister chromatid cohesion [GO:0007062]	Q96BT3:DNA binding [GO:0003677]; histone binding [GO:0042393]; protein heterodimerization activity [GO:0046982]	Q96BT3:chromosome, centromeric region [GO:0000775]; condensed chromosome kinetochore [GO:0000777]; cytosol [GO:0005829]; kinetochore [GO:0000776]; nuclear body [GO:0016604]; nuclear nucleosome [GO:0000788]; nucleoplasm [GO:0005654]; nucleus [GO:0005634]""	Q96BT3:Amplification of signal from unattached kinetochores via a MAD2 inhibitory signal|Separation of Sister Chromatids|Resolution of Sister Chromatid Cohesion|RHO GTPases Activate Formins|Deposition of new CENPA-containing nucleosomes at the centromere|Mitotic Prometaphase
ST3GAL2	CMP-N-acetylneuraminate-beta-galactosamide-alpha-2,3-sialyltransferase 2	Q16842	1	Q16842	Q16842:6483;	0.9556	-0.39825	0.000723416	0.512574	0.028	-0.169	0.273	-0.105	0.04	-0.561	-1.482	-0.498	-0.661	-1.509	Q16842:glycolipid biosynthetic process [GO:0009247]; glycoprotein biosynthetic process [GO:0009101]; keratan sulfate biosynthetic process [GO:0018146]; lipid glycosylation [GO:0030259]; O-glycan processing [GO:0016266]; oligosaccharide biosynthetic process [GO:0009312]; oligosaccharide metabolic process [GO:0009311]; protein glycosylation [GO:0006486]; protein N-linked glycosylation via asparagin…	Q16842:beta-galactoside (CMP) alpha-2,3-sialyltransferase activity [GO:0003836]; monosialoganglioside sialyltransferase activity [GO:0047288]""	Q16842:extracellular region [GO:0005576]; Golgi cisterna membrane [GO:0032580]; Golgi membrane [GO:0000139]; integral component of membrane [GO:0016021]	Q16842:Keratan sulfate biosynthesis|Sialic acid metabolism|Termination of O-glycan biosynthesis
SLC36A4	Proton-coupled amino acid transporter 4	Q6YBV0	1	Q6YBV0	Q6YBV0:120103;	-0.3992	-0.129938	0.00077219	0.512574	-0.139	-0.456	-0.142	-0.251	-0.56	0.284	0.134	0.146	-0.007	-0.109	Q6YBV0:L-alanine transport [GO:0015808]; L-proline import across plasma membrane [GO:1904271]; L-tryptophan transmembrane transport [GO:1904556]; proline transport [GO:0015824]; tryptophan transport [GO:0015827]	Q6YBV0:L-alanine transmembrane transporter activity [GO:0015180]; L-proline transmembrane transporter activity [GO:0015193]; L-tryptophan transmembrane transporter activity [GO:0015196]; symporter activity [GO:0015293]	Q6YBV0:integral component of membrane [GO:0016021]; plasma membrane [GO:0005886]; vacuolar membrane [GO:0005774]	Q6YBV0:Amino acid transport across the plasma membrane|Tryptophan catabolism
Uncharacterized protein FLJ45252	Uncharacterized protein FLJ45252	Q6ZSR9	3	Q6ZSR9	Q6ZSR9:	0.463	0.0385625	0.00115968	0.549937	0.209	-0.003	0.437	0.496	0.256	0.036	0.013	-0.361	-0.564	-0.044	Q6ZSR9:	Q6ZSR9:	Q6ZSR9:	Q6ZSR9:
NOB1	RNA-binding protein NOB1	Q9ULX3	1	Q9ULX3	Q9ULX3:28987;	0.4584	-0.101375	0.00281885	0.707264	0.144	-0.196	-0.07	0.72	-0.38	-0.131	-0.52	-0.375	-0.341	-0.707	Q9ULX3:cleavage involved in rRNA processing [GO:0000469]; maturation of SSU-rRNA [GO:0030490]; rRNA processing [GO:0006364]; visual perception [GO:0007601]	Q9ULX3:endoribonuclease activity [GO:0004521]; metal ion binding [GO:0046872]	Q9ULX3:cytosol [GO:0005829]; nucleoplasm [GO:0005654]; preribosome, small subunit precursor [GO:0030688]""	Q9ULX3:Major pathway of rRNA processing in the nucleolus and cytosol
ITGA3	Integrin alpha-3; Isoform 2 of Integrin alpha-3	P26006-1	2	P26006	P26006:3675;	-0.483	-0.0404375	0.00345384	0.707264	-0.032	-0.343	-0.098	-0.385	-0.491	0.977	-0.1	0.428	-0.384	0.145	P26006:cell-matrix adhesion [GO:0007160]; dendritic spine maintenance [GO:0097062]; exploration behavior [GO:0035640]; extracellular matrix organization [GO:0030198]; heart development [GO:0007507]; integrin-mediated signaling pathway [GO:0007229]; leukocyte migration [GO:0050900]; lung development [GO:0030324]; maternal process involved in female pregnancy [GO:0060135]; memory [GO:0007613]; meso…	P26006:collagen binding [GO:0005518]; fibronectin binding [GO:0001968]; integrin binding [GO:0005178]; laminin binding [GO:0043236]; metal ion binding [GO:0046872]; protease binding [GO:0002020]; protein domain specific binding [GO:0019904]; protein heterodimerization activity [GO:0046982]	P26006:basolateral plasma membrane [GO:0016323]; cell periphery [GO:0071944]; cell surface [GO:0009986]; excitatory synapse [GO:0060076]; external side of plasma membrane [GO:0009897]; extracellular exosome [GO:0070062]; filopodium membrane [GO:0031527]; focal adhesion [GO:0005925]; growth cone [GO:0030426]; integrin alpha3-beta1 complex [GO:0034667]; integrin complex [GO:0008305]; invadopodium m…	P26006:Basigin interactions|Integrin cell surface interactions|Laminin interactions|MET activates PTK2 signaling
KRT7	Keratintype II cytoskeletal 7	P08729	1	P08729	P08729:3855;	-0.7466	-0.874687	0.00384623	0.707264	-1.05	-1.16	-0.85	-1.49	-0.999	0.951	-1.11	-0.609	-0.909	-0.139	P08729:cornification [GO:0070268]; keratinization [GO:0031424]; viral process [GO:0016032]	P08729:structural molecule activity [GO:0005198]	P08729:cytoplasm [GO:0005737]; cytosol [GO:0005829]; extracellular exosome [GO:0070062]; intermediate filament [GO:0005882]; keratin filament [GO:0045095]; nucleus [GO:0005634]	P08729:Keratinization|Formation of the cornified envelope
EZH1	Isoform 2 of Histone-lysine N-methyltransferase EZH1; Histone-lysine N-methyltransferase EZH1; Isoform 3 of Histone-lysine N-methyltransferase EZH1; Isoform 4 of Histone-lysine N-methyltransferase EZH1; Isoform 5 of Histone-lysine N-methyltransferase EZH1	Q92800-2	1	Q92800	Q92800:2145;	0.5078	-0.154938	0.00463667	0.707264	-0.379	-0.094	-0.026	0.618	-0.352	-0.453	-0.013	-0.96	-0.456	-0.89	Q92800:anatomical structure morphogenesis [GO:0009653]; hippocampus development [GO:0021766]; histone H3-K27 methylation [GO:0070734]; positive regulation of transcription from RNA polymerase II promoter [GO:0045944]; transcription, DNA-templated [GO:0006351]""	Q92800:chromatin binding [GO:0003682]; histone-lysine N-methyltransferase activity [GO:0018024]	Q92800:ESC/E(Z) complex [GO:0035098]; nucleoplasm [GO:0005654]	Q92800:
H3F3A	Histone H3.3	P84243	1	P84243	P84243:3020;3021;	-0.4162	0.10925	0.00656927	0.720858	0.017	0.284	-0.186	-0.558	0.049	0.315	0.35	0.825	-0.158	0.355	P84243:blood coagulation [GO:0007596]; brain development [GO:0007420]; cellular protein metabolic process [GO:0044267]; chromatin silencing at rDNA [GO:0000183]; DNA replication-independent nucleosome assembly [GO:0006336]; negative regulation of gene expression, epigenetic [GO:0045814]; nucleosome assembly [GO:0006334]; positive regulation of cell growth [GO:0030307]; positive regulation of gene…	P84243:histone binding [GO:0042393]; nucleosomal DNA binding [GO:0031492]; protein heterodimerization activity [GO:0046982]; RNA polymerase II core promoter sequence-specific DNA binding [GO:0000979]; RNA polymerase II distal enhancer sequence-specific DNA binding [GO:0000980]	P84243:extracellular exosome [GO:0070062]; extracellular region [GO:0005576]; nuclear chromosome [GO:0000228]; nuclear chromosome, telomeric region [GO:0000784]; nuclear nucleosome [GO:0000788]; nucleoplasm [GO:0005654]; nucleosome [GO:0000786]; nucleus [GO:0005634]; protein complex [GO:0043234]""	P84243:Formation of the beta-catenin:TCF transactivating complex|PRC2 methylates histones and DNA|Condensation of Prophase Chromosomes|Oxidative Stress Induced Senescence|Senescence-Associated Secretory Phenotype (SASP)|SIRT1 negatively regulates rRNA expression|ERCC6 (CSB) and EHMT2 (G9a) positively regulate rRNA expression|NoRC negatively regulates rRNA expression|B-WICH complex positively regu…
CCDC97	Coiled-coil domain-containing protein 97	Q96F63	2	Q96F63	Q96F63:90324;	0.4322	-0.071875	0.00705766	0.720858	0.073	0.079	-0.03	0.674	-0.076	-0.695	0.104	-0.258	-0.422	-0.17	Q96F63:	Q96F63:	Q96F63:U2 snRNP [GO:0005686]	Q96F63:
TRIP10	Cdc42-interacting protein 4; Isoform 2 of Cdc42-interacting protein 4; Isoform 3 of Cdc42-interacting protein 4; Isoform 5 of Cdc42-interacting protein 4; Isoform 4 of Cdc42-interacting protein 4	Q15642	2	Q15642	Q15642:9322;	-0.3838	-0.0175	0.00753973	0.746056	-0.003	-0.211	-0.507	0.244	-0.44	0.142	0.097	-0.212	0.32	0.655	Q15642:actin cytoskeleton organization [GO:0030036]; cell communication [GO:0007154]; endocytosis [GO:0006897]; membrane organization [GO:0061024]; regulation of small GTPase mediated signal transduction [GO:0051056]; signal transduction [GO:0007165]	Q15642:GTPase activator activity [GO:0005096]; identical protein binding [GO:0042802]; lipid binding [GO:0008289]	Q15642:cell cortex [GO:0005938]; cell projection [GO:0042995]; cytoplasm [GO:0005737]; cytoskeleton [GO:0005856]; cytosol [GO:0005829]; extracellular exosome [GO:0070062]; Golgi apparatus [GO:0005794]; intracellular membrane-bounded organelle [GO:0043231]; lysosome [GO:0005764]; nucleoplasm [GO:0005654]; perinuclear region of cytoplasm [GO:0048471]; phagocytic cup [GO:0001891]	Q15642:Rho GTPase cycle|Clathrin-mediated endocytosis
NSG2	Neuron-specific protein family member 2	Q9Y328	1	Q9Y328	Q9Y328:51617;	-0.683	-0.0881875	0.00826885	0.757581	-0.67	0.199	-0.199	-1.509	-0.46	-0.158	-0.181	0.543	0.253	0.319	Q9Y328:clathrin coat assembly [GO:0048268]; dopamine receptor signaling pathway [GO:0007212]; endosomal transport [GO:0016197]	Q9Y328:clathrin light chain binding [GO:0032051]	Q9Y328:cytoplasmic vesicle membrane [GO:0030659]; dendrite [GO:0030425]; early endosome [GO:0005769]; early endosome membrane [GO:0031901]; endosome [GO:0005768]; Golgi cis cisterna membrane [GO:1990674]; integral component of membrane [GO:0016021]; late endosome [GO:0005770]; lysosomal lumen [GO:0043202]; multivesicular body membrane [GO:0032585]; trans-Golgi network membrane [GO:0032588]	Q9Y328:
OSBPL5	Isoform 2 of Oxysterol-binding protein-related protein 5; Oxysterol-binding protein-related protein 5; Isoform 3 of Oxysterol-binding protein-related protein 5	Q9H0X9	2	Q9H0X9	Q9H0X9:114879;	-0.5062	0.0401875	0.00883574	0.764935	0.007	0.18	-0.111	-0.409	-0.753	0.273	-0.18	0.827	0.031	0.494	Q9H0X9:cholesterol metabolic process [GO:0008203]; cholesterol transport [GO:0030301]; Golgi to plasma membrane transport [GO:0006893]; phosphatidylserine acyl-chain remodeling [GO:0036150]; phospholipid transport [GO:0015914]	Q9H0X9:cholesterol binding [GO:0015485]; oxysterol binding [GO:0008142]; phosphatidylinositol-4-phosphate binding [GO:0070273]; phosphatidylserine binding [GO:0001786]; phospholipid transporter activity [GO:0005548]	Q9H0X9:cytosol [GO:0005829]; endoplasmic reticulum membrane [GO:0005789]; integral component of membrane [GO:0016021]; intracellular membrane-bounded organelle [GO:0043231]; membrane [GO:0016020]	Q9H0X9:Acyl chain remodelling of PS
NCOA1	Isoform 2 of Nuclear receptor coactivator 1; Nuclear receptor coactivator 1; Isoform 3 of Nuclear receptor coactivator 1	Q15788	3	Q15788	Q15788:8648;	0.669	-0.132688	0.0105111	0.813269	0.129	-0.363	-0.178	-0.177	0.532	-0.992	-0.177	0.002	-1.134	-1.101	Q15788:androgen receptor signaling pathway [GO:0030521]; bile acid and bile salt transport [GO:0015721]; cellular response to hormone stimulus [GO:0032870]; cellular response to Thyroglobulin triiodothyronine [GO:1904017]; histone H4 acetylation [GO:0043967]; intracellular receptor signaling pathway [GO:0030522]; labyrinthine layer morphogenesis [GO:0060713]; positive regulation of apoptotic proc…	Q15788:androgen receptor binding [GO:0050681]; aryl hydrocarbon receptor binding [GO:0017162]; chromatin binding [GO:0003682]; DNA binding [GO:0003677]; enzyme binding [GO:0019899]; estrogen receptor binding [GO:0030331]; histone acetyltransferase activity [GO:0004402]; ligand-dependent nuclear receptor binding [GO:0016922]; ligand-dependent nuclear receptor transcription coactivator activity [GO…	Q15788:cytosol [GO:0005829]; nuclear chromatin [GO:0000790]; nucleoplasm [GO:0005654]; plasma membrane [GO:0005886]; protein complex [GO:0043234]	Q15788:RORA activates gene expression|BMAL1:CLOCK,NPAS2 activates circadian gene expression"|Recycling of bile acids and salts|Synthesis of bile acids and bile salts|Synthesis of bile acids and bile salts via 7alpha-hydroxycholesterol|Synthesis of bile acids and bile salts via 27-hydroxycholesterol|PPARA activates gene expression|YAP1- and WWTR1 (TAZ)-stimulated gene expression|Endogenous sterols…
SIPA1L2	Isoform 2 of Signal-induced proliferation-associated 1-like protein 2; Signal-induced proliferation-associated 1-like protein 2	Q9P2F8	7	Q9P2F8	Q9P2F8:57568;	-0.5492	0.45325	0.0107221	0.813269	1.093	0.378	-0.352	-0.255	0.251	0.904	1.034	0.416	0.677	0.83	Q9P2F8:regulation of small GTPase mediated signal transduction [GO:0051056]	Q9P2F8:GTPase activator activity [GO:0005096]	Q9P2F8:	Q9P2F8:
NFKBIB	Isoform 2 of NF-kappa-B inhibitor beta; NF-kappa-B inhibitor beta	Q15653	2	Q15653	Q15653:4793;	0.412	0.237313	0.0120936	0.813269	0.277	0.545	0.275	0.777	0.671	0.391	0.437	-0.152	-0.244	0.053	Q15653:cellular response to lipopolysaccharide [GO:0071222]; positive regulation of NF-kappaB transcription factor activity [GO:0051092]; signal transduction [GO:0007165]; transcription, DNA-templated [GO:0006351]""	Q15653:signal transducer activity [GO:0004871]; transcription coactivator activity [GO:0003713]	Q15653:cytosol [GO:0005829]; nucleus [GO:0005634]	Q15653:Activation of NF-kappaB in B cells|RIP-mediated NFkB activation via ZBP1|TAK1 activates NFkB by phosphorylation and activation of IKKs complex|IKBKG deficiency causes anhidrotic ectodermal dysplasia with immunodeficiency (EDA-ID) (via TLR)|TRAF6 mediated NF-kB activation
POP4	Ribonuclease P protein subunit p29	O95707	1	O95707	O95707:10775;	-0.5748	0.436312	0.0131232	0.813269	0.554	-0.257	-0.674	0.387	0.931	0.489	0.857	0.355	0.952	1.162	O95707:mRNA cleavage [GO:0006379]; rRNA processing [GO:0006364]; tRNA 5'-leader removal [GO:0001682]; tRNA processing [GO:0008033]	O95707:ribonuclease P activity [GO:0004526]; ribonuclease P RNA binding [GO:0033204]; RNA binding [GO:0003723]	O95707:multimeric ribonuclease P complex [GO:0030681]; nucleolar ribonuclease P complex [GO:0005655]; nucleoplasm [GO:0005654]; ribonuclease MRP complex [GO:0000172]; ribonuclease P complex [GO:0030677]	O95707:tRNA processing in the nucleus
HIST1H1A	Histone H1.1	Q02539	1	Q02539	Q02539:3024;	0.5884	0.187125	0.0131407	0.813269	0.71	1.092	0.499	-0.129	-0.241	-0.501	-0.492	0.006	-0.203	0.179	Q02539:nucleosome assembly [GO:0006334]; positive regulation of receptor-mediated endocytosis [GO:0048260]; spermatogenesis [GO:0007283]	Q02539:chromatin DNA binding [GO:0031490]; heparin binding [GO:0008201]	Q02539:cell surface [GO:0009986]; nuclear chromatin [GO:0000790]; nuclear euchromatin [GO:0005719]; nucleosome [GO:0000786]; vesicle [GO:0031982]	Q02539:Activation of DNA fragmentation factor|Formation of Senescence-Associated Heterochromatin Foci (SAHF)
RNF13	E3 ubiquitin-protein ligase RNF13; Isoform 2 of E3 ubiquitin-protein ligase RNF13	O43567	1	O43567	O43567:11342;	0.4222	-0.3245	0.0132479	0.813269	0.106	-0.779	0.464	-0.436	-0.086	-0.606	-0.274	-0.441	-1.038	-0.483	O43567:protein autoubiquitination [GO:0051865]	O43567:metal ion binding [GO:0046872]; ubiquitin protein ligase activity [GO:0061630]; ubiquitin-protein transferase activity [GO:0004842]	O43567:cytosol [GO:0005829]; endoplasmic reticulum membrane [GO:0005789]; Golgi membrane [GO:0000139]; integral component of membrane [GO:0016021]; intracellular membrane-bounded organelle [GO:0043231]; late endosome membrane [GO:0031902]; lysosomal membrane [GO:0005765]; nuclear inner membrane [GO:0005637]; nucleoplasm [GO:0005654]	O43567:
LDLRAP1	Low density lipoprotein receptor adapter protein 1	Q5SW96	4	Q5SW96	Q5SW96:26119;	-0.613	0.17325	0.0137694	0.813269	-0.117	-0.173	-0.127	0.33	-0.229	0.399	0.21	-0.021	1.685	0.476	Q5SW96:amyloid precursor protein metabolic process [GO:0042982]; cholesterol homeostasis [GO:0042632]; cholesterol metabolic process [GO:0008203]; cholesterol transport [GO:0030301]; low-density lipoprotein particle clearance [GO:0034383]; membrane organization [GO:0061024]; positive regulation of cholesterol metabolic process [GO:0090205]; positive regulation of receptor-mediated endocytosis [GO…	Q5SW96:amyloid-beta binding [GO:0001540]; AP-2 adaptor complex binding [GO:0035612]; clathrin adaptor activity [GO:0035615]; clathrin binding [GO:0030276]; low-density lipoprotein particle receptor binding [GO:0050750]; phosphatidylinositol-4,5-bisphosphate binding [GO:0005546]; phosphotyrosine residue binding [GO:0001784]; receptor signaling complex scaffold activity [GO:0030159]; signaling adap…	Q5SW96:axon [GO:0030424]; basal plasma membrane [GO:0009925]; clathrin-coated vesicle membrane [GO:0030665]; cytoplasmic side of plasma membrane [GO:0009898]; cytosol [GO:0005829]; early endosome [GO:0005769]; neurofilament [GO:0005883]; plasma membrane [GO:0005886]; recycling endosome [GO:0055037]	Q5SW96:Cargo recognition for clathrin-mediated endocytosis|Clathrin-mediated endocytosis|Chylomicron clearance|LDL clearance
CRABP1	Cellular retinoic acid-binding protein 1	P29762	10	P29762	P29762:1381;	0.7866	-0.388437	0.0147518	0.813269	-0.932	-0.52	-0.341	1.204	0.606	-1.093	-1.128	-0.572	-0.01	-1.113	P29762:multicellular organism development [GO:0007275]; retinoic acid catabolic process [GO:0034653]; signal transduction [GO:0007165]	P29762:retinal binding [GO:0016918]; retinoic acid binding [GO:0001972]; retinoid binding [GO:0005501]; retinol binding [GO:0019841]	P29762:cytosol [GO:0005829]	P29762:RA biosynthesis pathway
HECTD4	Probable E3 ubiquitin-protein ligase HECTD4; Isoform 4 of Probable E3 ubiquitin-protein ligase HECTD4; Isoform 5 of Probable E3 ubiquitin-protein ligase HECTD4; Isoform 3 of Probable E3 ubiquitin-protein ligase HECTD4; Isoform 2 of Probable E3 ubiquitin-protein ligase HECTD4	Q9Y4D8|Q9Y4D8-5	2	Q9Y4D8|Q9Y4D8	Q9Y4D8:	0.3872	0.053	0.0158847	0.813269	0.163	0.205	0.825	-0.155	0.105	0.058	-0.043	0.384	-0.647	-0.545	Q9Y4D8:glucose homeostasis [GO:0042593]; glucose metabolic process [GO:0006006]	Q9Y4D8:ubiquitin protein ligase activity [GO:0061630]	Q9Y4D8:cytoplasm [GO:0005737]; integral component of membrane [GO:0016021]	Q9Y4D8:
ABTB2	Ankyrin repeat and BTB/POZ domain-containing protein 2	Q8N961	1	Q8N961	Q8N961:25841;	0.5132	-0.31425	0.0159455	0.813269	-0.389	-0.061	0.608	0.411	-0.67	-0.323	-0.313	-0.433	-0.409	-1.189	Q8N961:cellular response to toxic substance [GO:0097237]; proteasome-mediated ubiquitin-dependent protein catabolic process [GO:0043161]; protein ubiquitination involved in ubiquitin-dependent protein catabolic process [GO:0042787]; regulation of proteolysis [GO:0030162]	Q8N961:protein heterodimerization activity [GO:0046982]; ubiquitin protein ligase binding [GO:0031625]	Q8N961:cytoplasm [GO:0005737]; SCF ubiquitin ligase complex [GO:0019005]	Q8N961:
SLC7A5	Large neutral amino acids transporter small subunit 1	Q01650	2	Q01650	Q01650:8140;	-0.4366	-0.092	0.0163739	0.813269	0.153	-0.388	-0.35	0.047	-0.52	0.818	-0.17	0.009	-0.222	0.69	Q01650:cell differentiation [GO:0030154]; cellular amino acid metabolic process [GO:0006520]; L-alpha-amino acid transmembrane transport [GO:1902475]; leukocyte migration [GO:0050900]; nervous system development [GO:0007399]; neutral amino acid transport [GO:0015804]; transport [GO:0006810]	Q01650:amino acid transmembrane transporter activity [GO:0015171]; antiporter activity [GO:0015297]; L-amino acid transmembrane transporter activity [GO:0015179]; neutral amino acid transmembrane transporter activity [GO:0015175]; peptide antigen binding [GO:0042605]	Q01650:apical plasma membrane [GO:0016324]; cytosol [GO:0005829]; extracellular exosome [GO:0070062]; integral component of plasma membrane [GO:0005887]; intracellular membrane-bounded organelle [GO:0043231]; membrane [GO:0016020]; plasma membrane [GO:0005886]	Q01650:Basigin interactions|Amino acid transport across the plasma membrane|Tryptophan catabolism
CALR3	Calreticulin-3	Q96L12	1	Q96L12	Q96L12:125972;	-0.6482	-0.330188	0.0164847	0.813269	-0.333	-0.486	0.245	-1.16	-1.602	-0.34	-0.046	0.014	-0.204	0.481	Q96L12:cell differentiation [GO:0030154]; spermatogenesis [GO:0007283]	Q96L12:calcium ion binding [GO:0005509]; carbohydrate binding [GO:0030246]; protein binding involved in protein folding [GO:0044183]; unfolded protein binding [GO:0051082]	Q96L12:endoplasmic reticulum lumen [GO:0005788]	Q96L12:
RICTOR	Rapamycin-insensitive companion of mTOR; Isoform 3 of Rapamycin-insensitive companion of mTOR	Q6R327-3	1	Q6R327	Q6R327:253260;	0.6228	-0.128188	0.0165024	0.813269	0.045	0.459	-0.078	-0.065	0.291	-0.951	-0.615	0.129	-0.003	-1.022	Q6R327:actin cytoskeleton reorganization [GO:0031532]; activation of protein kinase B activity [GO:0032148]; embryo development [GO:0009790]; establishment of cell polarity [GO:0030010]; establishment or maintenance of actin cytoskeleton polarity [GO:0030950]; peptidyl-serine phosphorylation [GO:0018105]; positive regulation of actin filament polymerization [GO:0030838]; positive regulation of en…	Q6R327:enzyme activator activity [GO:0008047]; protein kinase binding [GO:0019901]; ribosome binding [GO:0043022]	Q6R327:cytosol [GO:0005829]; TORC2 complex [GO:0031932]	Q6R327:PIP3 activates AKT signaling|CD28 dependent PI3K/Akt signaling|VEGFR2 mediated vascular permeability|Constitutive Signaling by AKT1 E17K in Cancer|Regulation of TP53 Degradation
ELL	RNA polymerase II elongation factor ELL	P55199	1	P55199	P55199:8178;	0.4772	0.196313	0.0173026	0.813269	0.259	0.511	0.338	0.521	0.268	-0.017	0.486	-0.65	0.315	-0.623	P55199:in utero embryonic development [GO:0001701]; negative regulation of phosphatase activity [GO:0010923]; positive regulation of DNA-templated transcription, elongation [GO:0032786]; positive regulation of transcription elongation from RNA polymerase II promoter [GO:0032968]; positive regulation of transcription from RNA polymerase III promoter [GO:0045945]; snRNA transcription from RNA polym…	P55199:phosphatase binding [GO:0019902]	P55199:Cajal body [GO:0015030]; histone locus body [GO:0035363]; nuclear speck [GO:0016607]; nucleoplasm [GO:0005654]; transcriptionally active chromatin [GO:0035327]; transcription elongation factor complex [GO:0008023]	P55199:Formation of RNA Pol II elongation complex|Formation of HIV elongation complex in the absence of HIV Tat|Formation of HIV-1 elongation complex containing HIV-1 Tat|Pausing and recovery of Tat-mediated HIV elongation|Tat-mediated HIV elongation arrest and recovery|Tat-mediated elongation of the HIV-1 transcript|HIV elongation arrest and recovery|Pausing and recovery of HIV elongation|RNA Po…
RING1	Isoform 2 of E3 ubiquitin-protein ligase RING1; E3 ubiquitin-protein ligase RING1	Q06587	6	Q06587	Q06587:6015;	0.4092	-0.0619375	0.0188484	0.817873	0.167	0.242	-0.377	0.704	0.26	-0.608	-0.561	-0.395	0.641	-0.127	Q06587:anterior/posterior pattern specification [GO:0009952]; camera-type eye morphogenesis [GO:0048593]; histone H2A monoubiquitination [GO:0035518]; negative regulation of G0 to G1 transition [GO:0070317]; negative regulation of transcription, DNA-templated [GO:0045892]; transcription, DNA-templated [GO:0006351]""	Q06587:chromatin binding [GO:0003682]; metal ion binding [GO:0046872]; transferase activity [GO:0016740]; ubiquitin-protein transferase activator activity [GO:0097027]	Q06587:cytosol [GO:0005829]; nuclear speck [GO:0016607]; nucleoplasm [GO:0005654]; nucleus [GO:0005634]; PcG protein complex [GO:0031519]; PRC1 complex [GO:0035102]; sex chromatin [GO:0001739]	Q06587:Oxidative Stress Induced Senescence|SUMOylation of DNA damage response and repair proteins|SUMOylation of chromatin organization proteins|SUMOylation of RNA binding proteins|RUNX1 interacts with co-factors whose precise effect on RUNX1 targets is not known|Regulation of PTEN gene transcription|Transcriptional Regulation by E2F6
ADGRB2	Isoform 2 of Adhesion G protein-coupled receptor B2; Isoform 4 of Adhesion G protein-coupled receptor B2; Adhesion G protein-coupled receptor B2; Isoform 3 of Adhesion G protein-coupled receptor B2	O60241	1	O60241	O60241:576;	0.4824	-0.038875	0.0189718	0.817883	0.085	0.645	0.007	-0.13	0.269	-0.479	0.057	0.008	-0.226	-0.896	O60241:calcineurin-NFAT signaling cascade [GO:0033173]; cell surface receptor signaling pathway [GO:0007166]; G-protein coupled receptor signaling pathway [GO:0007186]; negative regulation of angiogenesis [GO:0016525]; peripheral nervous system development [GO:0007422]; positive regulation of synapse assembly [GO:0051965]	O60241:G-protein coupled receptor activity [GO:0004930]	O60241:integral component of membrane [GO:0016021]; intracellular [GO:0005622]; plasma membrane [GO:0005886]	O60241:
GSTM4	Glutathione S-transferase Mu 4; Isoform 2 of Glutathione S-transferase Mu 4; Isoform 3 of Glutathione S-transferase Mu 4	Q03013	2	Q03013	Q03013:2948;	-0.5076	-0.393188	0.0191438	0.819971	-0.915	-0.73	-0.662	-1.347	-0.213	0.027	-0.537	-0.015	-0.145	-0.659	Q03013:glutathione derivative biosynthetic process [GO:1901687]; glutathione metabolic process [GO:0006749]; nitrobenzene metabolic process [GO:0018916]; xenobiotic catabolic process [GO:0042178]	Q03013:enzyme binding [GO:0019899]; glutathione binding [GO:0043295]; glutathione transferase activity [GO:0004364]; protein homodimerization activity [GO:0042803]	Q03013:cytoplasm [GO:0005737]; cytosol [GO:0005829]	Q03013:Glutathione conjugation
CENPK	Centromere protein K	Q9BS16	2	Q9BS16	Q9BS16:64105;	-0.4642	0.193312	0.0203593	0.836714	-0.416	-0.124	-0.766	0.855	0.244	0.281	0.568	-0.241	0.749	0.757	Q9BS16:CENP-A containing nucleosome assembly [GO:0034080]; sister chromatid cohesion [GO:0007062]	Q9BS16:	Q9BS16:condensed chromosome kinetochore [GO:0000777]; cytosol [GO:0005829]; nucleoplasm [GO:0005654]	Q9BS16:Amplification of signal from unattached kinetochores via a MAD2 inhibitory signal|Separation of Sister Chromatids|Resolution of Sister Chromatid Cohesion|RHO GTPases Activate Formins|Deposition of new CENPA-containing nucleosomes at the centromere|Mitotic Prometaphase
FBXL15	F-box/LRR-repeat protein 15	Q9H469	1	Q9H469	Q9H469:79176;	-0.5768	0.0159375	0.025923	0.851868	0.273	-1.373	0.304	-1.251	0.388	0.431	0.116	0.432	0.049	0.197	Q9H469:bone mineralization [GO:0030282]; dorsal/ventral pattern formation [GO:0009953]; G2/M transition of mitotic cell cycle [GO:0000086]; positive regulation of BMP signaling pathway [GO:0030513]; post-translational protein modification [GO:0043687]; protein polyubiquitination [GO:0000209]; protein ubiquitination [GO:0016567]; SCF-dependent proteasomal ubiquitin-dependent protein catabolic proc…	Q9H469:ubiquitin-protein transferase activity [GO:0004842]	Q9H469:cytoplasm [GO:0005737]; cytosol [GO:0005829]; SCF ubiquitin ligase complex [GO:0019005]	Q9H469:Neddylation|Antigen processing: Ubiquitination & Proteasome degradation
RBKS	Ribokinase	Q9H477	2	Q9H477	Q9H477:64080;	-0.4176	-0.325125	0.0264642	0.851868	-0.776	-0.425	-0.095	-0.464	-1.141	0.087	-0.14	0.44	-0.328	-0.872	Q9H477:carbohydrate phosphorylation [GO:0046835]; D-ribose catabolic process [GO:0019303]; pentose-phosphate shunt [GO:0006098]	Q9H477:ATP binding [GO:0005524]; carbohydrate kinase activity [GO:0019200]; metal ion binding [GO:0046872]; ribokinase activity [GO:0004747]	Q9H477:cytoplasm [GO:0005737]; cytosol [GO:0005829]; extracellular exosome [GO:0070062]; nucleus [GO:0005634]	Q9H477:Pentose phosphate pathway (hexose monophosphate shunt)
SIRT1	NAD-dependent protein deacetylase sirtuin-1; Isoform 2 of NAD-dependent protein deacetylase sirtuin-1	Q96EB6	1	Q96EB6	Q96EB6:23411;	0.5326	-0.199437	0.0279724	0.851868	-0.011	-0.225	0.09	0.012	0.558	-0.606	0.08	-1.022	-1.212	0.521	Q96EB6:angiogenesis [GO:0001525]; behavioral response to starvation [GO:0042595]; cell aging [GO:0007569]; cellular glucose homeostasis [GO:0001678]; cellular response to DNA damage stimulus [GO:0006974]; cellular response to hydrogen peroxide [GO:0070301]; cellular response to hypoxia [GO:0071456]; cellular response to ionizing radiation [GO:0071479]; cellular response to leukemia inhibitory fac…	Q96EB6:bHLH transcription factor binding [GO:0043425]; core promoter sequence-specific DNA binding [GO:0001046]; deacetylase activity [GO:0019213]; enzyme binding [GO:0019899]; histone binding [GO:0042393]; histone deacetylase activity [GO:0004407]; HLH domain binding [GO:0043398]; identical protein binding [GO:0042802]; keratin filament binding [GO:1990254]; metal ion binding [GO:0046872]; mitog…	Q96EB6:chromatin silencing complex [GO:0005677]; cytoplasm [GO:0005737]; cytosol [GO:0005829]; mitochondrion [GO:0005739]; nuclear chromatin [GO:0000790]; nuclear envelope [GO:0005635]; nuclear euchromatin [GO:0005719]; nuclear heterochromatin [GO:0005720]; nuclear inner membrane [GO:0005637]; nucleolus [GO:0005730]; nucleoplasm [GO:0005654]; nucleus [GO:0005634]; PML body [GO:0016605]; rDNA hete…	Q96EB6:RORA activates gene expression|Regulation of HSF1-mediated heat shock response|Circadian Clock|SIRT1 negatively regulates rRNA expression
GJC1	Gap junction gamma-1 protein	P36383	1	P36383	P36383:10052;	0.5366	0.381188	0.0286024	0.851868	0.269	1.37	0.201	0.864	0.863	0.264	0.052	0.726	-0.61	0.452	P36383:atrial cardiac muscle cell action potential [GO:0086014]; AV node cell to bundle of His cell communication by electrical coupling [GO:0086053]; cardiac muscle tissue development [GO:0048738]; cell-cell junction assembly [GO:0007043]; cell development [GO:0048468]; chemical synaptic transmission [GO:0007268]; gap junction assembly [GO:0016264]; muscle contraction [GO:0006936]; SA node cell …	P36383:gap junction channel activity involved in AV node cell-bundle of His cell electrical coupling [GO:0086077]; gap junction channel activity involved in SA node cell-atrial cardiac muscle cell electrical coupling [GO:0086020]; ion channel activity [GO:0005216]	P36383:connexin complex [GO:0005922]; endoplasmic reticulum membrane [GO:0005789]; gap junction [GO:0005921]; integral component of membrane [GO:0016021]; intercalated disc [GO:0014704]; plasma membrane [GO:0005886]	P36383:Electric Transmission Across Gap Junctions|Gap junction assembly
RMI1	RecQ-mediated genome instability protein 1	Q9H9A7	1	Q9H9A7	Q9H9A7:80010;	-0.4858	0.139813	0.0286667	0.851868	0.53	0.021	-0.446	-0.194	-0.702	0.288	0.081	0.361	0.874	0.034	Q9H9A7:DNA replication [GO:0006260]; DNA synthesis involved in DNA repair [GO:0000731]; regulation of signal transduction by p53 class mediator [GO:1901796]; strand displacement [GO:0000732]	Q9H9A7:nucleotide binding [GO:0000166]	Q9H9A7:nuclear body [GO:0016604]; nucleoplasm [GO:0005654]	Q9H9A7:HDR through Single Strand Annealing (SSA)|HDR through Homologous Recombination (HRR)|Resolution of D-loop Structures through Synthesis-Dependent Strand Annealing (SDSA)|Resolution of D-loop Structures through Holliday Junction Intermediates|Homologous DNA Pairing and Strand Exchange|Processing of DNA double-strand break ends|Presynaptic phase of homologous DNA pairing and strand exchange|R…
CNTNAP2	Contactin-associated protein-like 2; Isoform 2 of Contactin-associated protein-like 2	Q9UHC6	2	Q9UHC6	Q9UHC6:26047;	-0.3864	0.101562	0.0286832	0.851868	-0.395	0.16	-0.457	0.465	-0.779	0.011	0.388	0.314	0.309	-0.096	Q9UHC6:adult behavior [GO:0030534]; brain development [GO:0007420]; cell adhesion [GO:0007155]; cerebral cortex development [GO:0021987]; clustering of voltage-gated potassium channels [GO:0045163]; learning [GO:0007612]; limbic system development [GO:0021761]; neuron projection development [GO:0031175]; neuron projection morphogenesis [GO:0048812]; neuron recognition [GO:0008038]; protein locali…	Q9UHC6:enzyme binding [GO:0019899]	Q9UHC6:axolemma [GO:0030673]; axon [GO:0030424]; cell surface [GO:0009986]; dendrite [GO:0030425]; early endosome [GO:0005769]; Golgi apparatus [GO:0005794]; integral component of membrane [GO:0016021]; juxtaparanode region of axon [GO:0044224]; membrane [GO:0016020]; neuronal cell body [GO:0043025]; paranodal junction [GO:0033010]; perikaryon [GO:0043204]; voltage-gated potassium channel complex…	Q9UHC6:
TAGLN2	Transgelin-2; Isoform 2 of Transgelin-2	P37802-2	11	P37802	P37802:8407;	-0.79	-0.489	0.0296557	0.851868	-0.054	-1.112	-0.879	-0.44	-0.966	1.8	-0.82	-0.92	-0.518	0.957	P37802:epithelial cell differentiation [GO:0030855]; platelet degranulation [GO:0002576]	P37802:cadherin binding [GO:0045296]	P37802:cytosol [GO:0005829]; extracellular exosome [GO:0070062]; extracellular region [GO:0005576]; vesicle [GO:0031982]	P37802:Platelet degranulation
NOC3L	Nucleolar complex protein 3 homolog	Q8WTT2	1	Q8WTT2	Q8WTT2:64318;	0.571	0.08375	0.0312044	0.851868	0.661	-0.067	-0.127	0.864	0.838	0.424	-0.388	-1.418	0.477	0.219	Q8WTT2:fat cell differentiation [GO:0045444]	Q8WTT2:chromatin binding [GO:0003682]; RNA binding [GO:0003723]	Q8WTT2:mitochondrion [GO:0005739]; nuclear speck [GO:0016607]; nucleolus [GO:0005730]; nucleus [GO:0005634]	Q8WTT2:
KRT5	Keratintype II cytoskeletal 5	P13647	1	P13647	P13647:3852;	-0.6868	-1.02462	0.0313343	0.851868	-1.037	-1.855	-1.356	-1.72	-0.303	0.828	-1.211	-0.282	-1.666	-0.506	P13647:cornification [GO:0070268]; epidermis development [GO:0008544]; hemidesmosome assembly [GO:0031581]; keratinization [GO:0031424]	P13647:scaffold protein binding [GO:0097110]; structural constituent of cytoskeleton [GO:0005200]	P13647:cytoplasm [GO:0005737]; cytosol [GO:0005829]; extracellular exosome [GO:0070062]; intermediate filament [GO:0005882]; keratin filament [GO:0045095]; membrane [GO:0016020]; mitochondrion [GO:0005739]; nucleus [GO:0005634]; plasma membrane [GO:0005886]	P13647:Type I hemidesmosome assembly|Keratinization|Formation of the cornified envelope
AUTS2	Isoform 5 of Autism susceptibility gene 2 protein; Autism susceptibility gene 2 protein; Isoform 2 of Autism susceptibility gene 2 protein	Q8WXX7	1	Q8WXX7	Q8WXX7:26053;	-0.7588	-0.116687	0.031771	0.851868	-0.319	-0.123	-0.937	-2.383	0.416	-0.224	-0.134	0.567	0.113	0.126	Q8WXX7:actin cytoskeleton reorganization [GO:0031532]; axon extension [GO:0048675]; dendrite extension [GO:0097484]; innate vocalization behavior [GO:0098582]; neuron migration [GO:0001764]; positive regulation of histone H3-K4 methylation [GO:0051571]; positive regulation of histone H4-K16 acetylation [GO:2000620]; positive regulation of lamellipodium assembly [GO:0010592]; positive regulation o…	Q8WXX7:chromatin binding [GO:0003682]	Q8WXX7:actin cytoskeleton [GO:0015629]; cytoplasm [GO:0005737]; growth cone [GO:0030426]; nucleus [GO:0005634]	Q8WXX7:RUNX1 interacts with co-factors whose precise effect on RUNX1 targets is not known
NRGN	Neurogranin	Q92686	2	Q92686	Q92686:4900;	0.4496	-0.0741875	0.0323701	0.851868	0.089	0.034	0.993	-0.812	0.291	-0.925	-0.252	0.135	-0.688	0.077	Q92686:associative learning [GO:0008306]; nervous system development [GO:0007399]; positive regulation of long-term synaptic potentiation [GO:1900273]; signal transduction [GO:0007165]; telencephalon development [GO:0021537]	Q92686:calmodulin binding [GO:0005516]; phosphatidic acid binding [GO:0070300]; phosphatidylinositol-3,4,5-trisphosphate binding [GO:0005547]""	Q92686:axon [GO:0030424]; dendritic spine head [GO:0044327]; mitochondrial membrane [GO:0031966]; neuronal cell body [GO:0043025]; nucleus [GO:0005634]; postsynaptic density [GO:0014069]; trans-Golgi network transport vesicle membrane [GO:0012510]	Q92686:
OTX2	Homeobox protein OTX2; Isoform 2 of Homeobox protein OTX2	P32243-2	1	P32243	P32243:5015;	-0.6196	-0.0504375	0.0344183	0.854881	0.113	-0.638	-0.393	0.327	-1.592	0.186	0.706	-0.449	0.284	0.188	P32243:axon guidance [GO:0007411]; dopaminergic neuron differentiation [GO:0071542]; forebrain development [GO:0030900]; midbrain development [GO:0030901]; positive regulation of embryonic development [GO:0040019]; positive regulation of gastrulation [GO:2000543]; positive regulation of transcription, DNA-templated [GO:0045893]; positive regulation of transcription from RNA polymerase II promoter…	P32243:eukaryotic initiation factor 4E binding [GO:0008190]; RNA polymerase II proximal promoter sequence-specific DNA binding [GO:0000978]; transcriptional activator activity, RNA polymerase II proximal promoter sequence-specific DNA binding [GO:0001077]""	P32243:growth cone [GO:0030426]; nucleus [GO:0005634]; protein complex [GO:0043234]	P32243:
CHCHD2	Putative coiled-coil-helix-coiled-coil-helix domain-containing protein CHCHD2P9mitochondrial; Coiled-coil-helix-coiled-coil-helix domain-containing protein 2	Q9Y6H1	1	Q9Y6H1	Q9Y6H1:51142;	0.4344	-0.0765625	0.0345698	0.854881	-0.354	0.147	-0.179	-0.192	0.28	-1.179	0.247	-0.149	-0.615	-0.774	Q9Y6H1:mitochondrion organization [GO:0007005]; positive regulation of transcription from RNA polymerase II promoter [GO:0045944]; regulation of cellular response to hypoxia [GO:1900037]; transcription, DNA-templated [GO:0006351]""	Q9Y6H1:sequence-specific DNA binding [GO:0043565]; transcription factor binding [GO:0008134]	Q9Y6H1:mitochondrial intermembrane space [GO:0005758]; mitochondrion [GO:0005739]; nucleus [GO:0005634]	Q9Y6H1:Mitochondrial protein import
RNF167	E3 ubiquitin-protein ligase RNF167	Q9H6Y7	1	Q9H6Y7	Q9H6Y7:26001;	0.4588	-0.173563	0.0346801	0.854881	0.839	-0.432	0.016	-0.465	0.008	-0.94	-0.395	-0.044	-0.935	-0.014	Q9H6Y7:negative regulation of cell cycle [GO:0045786]; protein polyubiquitination [GO:0000209]	Q9H6Y7:ubiquitin-protein transferase activity [GO:0004842]; zinc ion binding [GO:0008270]	Q9H6Y7:cytoplasm [GO:0005737]; endomembrane system [GO:0012505]; integral component of membrane [GO:0016021]	Q9H6Y7:
CTSE	Cathepsin E; Isoform 1 of Cathepsin E	P14091	3	P14091	P14091:1510;	0.4472	0.3475	0.0378717	0.874561	-0.162	0.809	0.654	1.039	0.101	0.044	-0.244	0.384	0.338	-0.317	P14091:antigen processing and presentation of exogenous peptide antigen via MHC class II [GO:0019886]; digestion [GO:0007586]; protein autoprocessing [GO:0016540]; protein catabolic process [GO:0030163]	P14091:aspartic-type endopeptidase activity [GO:0004190]; protein homodimerization activity [GO:0042803]	P14091:endosome [GO:0005768]; extracellular exosome [GO:0070062]	P14091:MHC class II antigen presentation
XIRP2	Xin actin-binding repeat-containing protein 2; Isoform 2 of Xin actin-binding repeat-containing protein 2; Isoform 8 of Xin actin-binding repeat-containing protein 2; Isoform 3 of Xin actin-binding repeat-containing protein 2	A4UGR9-8	1	A4UGR9	A4UGR9:129446;	0.7366	-0.0345	0.03795	0.874561	-0.404	-0.74	-0.265	1.782	0.608	-1.136	-0.725	-0.275	0.326	-0.892	A4UGR9:actin cytoskeleton organization [GO:0030036]; cardiac muscle tissue morphogenesis [GO:0055008]; cell-cell junction organization [GO:0045216]; ventricular septum development [GO:0003281]	A4UGR9:actin binding [GO:0003779]; alpha-actinin binding [GO:0051393]	A4UGR9:cell junction [GO:0030054]; Z disc [GO:0030018]	A4UGR9:
TMEM131	Transmembrane protein 131	Q92545	1	Q92545	Q92545:23505;	0.4876	-0.252688	0.0382155	0.874561	-0.214	-0.04	0.493	0.184	-1.015	-0.383	-0.301	-0.857	0.168	-1.657	Q92545:	Q92545:	Q92545:integral component of membrane [GO:0016021]; membrane [GO:0016020]	Q92545:
SGSH	N-sulphoglucosamine sulphohydrolase	P51688	1	P51688	P51688:6448;	0.8092	0.0291875	0.0384967	0.874954	1.078	0.341	0.664	-0.95	1.511	-1.554	0.441	0.146	-1.35	0.915	P51688:glycosaminoglycan catabolic process [GO:0006027]; heparan sulfate proteoglycan catabolic process [GO:0030200]	P51688:metal ion binding [GO:0046872]; N-sulfoglucosamine sulfohydrolase activity [GO:0016250]; sulfuric ester hydrolase activity [GO:0008484]	P51688:extracellular exosome [GO:0070062]; lysosomal lumen [GO:0043202]; lysosome [GO:0005764]	P51688:HS-GAG degradation|MPS IIIA - Sanfilippo syndrome A
CERS4	Ceramide synthase 4	Q9HA82	1	Q9HA82	Q9HA82:79603;	-0.4882	0.15375	0.0404025	0.874954	0.344	-0.597	-0.039	0.126	-0.642	0.3	0.109	1.176	-0.271	0.319	Q9HA82:ceramide biosynthetic process [GO:0046513]; sphingolipid biosynthetic process [GO:0030148]	Q9HA82:DNA binding [GO:0003677]; sphingosine N-acyltransferase activity [GO:0050291]	Q9HA82:endoplasmic reticulum [GO:0005783]; endoplasmic reticulum membrane [GO:0005789]; integral component of membrane [GO:0016021]; nuclear membrane [GO:0031965]	Q9HA82:Sphingolipid de novo biosynthesis
CRYAB	Alpha-crystallin B chain	P02511	8	P02511	P02511:1410;	-0.629	-0.297312	0.0412928	0.874954	0.378	-0.677	-0.676	-0.739	-0.567	0.956	-0.711	-0.355	-0.591	1.565	P02511:aging [GO:0007568]; apoptotic process involved in morphogenesis [GO:0060561]; cellular response to gamma radiation [GO:0071480]; lens development in camera-type eye [GO:0002088]; microtubule polymerization or depolymerization [GO:0031109]; muscle contraction [GO:0006936]; muscle organ development [GO:0007517]; negative regulation of amyloid fibril formation [GO:1905907]; negative regulatio…	P02511:identical protein binding [GO:0042802]; metal ion binding [GO:0046872]; microtubule binding [GO:0008017]; protein complex binding [GO:0032403]; protein homodimerization activity [GO:0042803]; structural constituent of eye lens [GO:0005212]; unfolded protein binding [GO:0051082]	P02511:actin filament bundle [GO:0032432]; axon [GO:0030424]; cardiac myofibril [GO:0097512]; cell surface [GO:0009986]; cytoplasm [GO:0005737]; cytosol [GO:0005829]; dendritic spine [GO:0043197]; extracellular exosome [GO:0070062]; Golgi apparatus [GO:0005794]; M band [GO:0031430]; microtubule cytoskeleton [GO:0015630]; mitochondrion [GO:0005739]; myelin sheath [GO:0043209]; nucleoplasm [GO:0005…	P02511:HSF1-dependent transactivation
NTRK2	Isoform TrkB-T1 of BDNF/NT-3 growth factors receptor; Isoform TrkB-N-T1 of BDNF/NT-3 growth factors receptor	Q16620-2	1	Q16620	Q16620:4915;	0.8028	-0.311063	0.0420693	0.874954	1.246	-0.336	0.418	-1.944	0.96	-0.883	-0.788	-0.061	-2.346	0.408	Q16620:brain-derived neurotrophic factor receptor signaling pathway [GO:0031547]; cellular response to amino acid stimulus [GO:0071230]; central nervous system neuron development [GO:0021954]; cerebral cortex development [GO:0021987]; circadian rhythm [GO:0007623]; feeding behavior [GO:0007631]; glutamate secretion [GO:0014047]; learning [GO:0007612]; long-term synaptic potentiation [GO:0060291];…	Q16620:ATP binding [GO:0005524]; brain-derived neurotrophic factor-activated receptor activity [GO:0060175]; brain-derived neurotrophic factor binding [GO:0048403]; neurotrophin binding [GO:0043121]; protein homodimerization activity [GO:0042803]	Q16620:cytosol [GO:0005829]; early endosome [GO:0005769]; early endosome membrane [GO:0031901]; integral component of plasma membrane [GO:0005887]; postsynaptic density [GO:0014069]; postsynaptic membrane [GO:0045211]; receptor complex [GO:0043235]; terminal bouton [GO:0043195]	Q16620:NGF-independant TRKA activation
EPPK1	Epiplakin	P58107	3	P58107	P58107:83481;	-0.395	-0.147875	0.0422664	0.874954	-0.206	-0.454	-0.692	0.166	-0.145	0.91	-0.233	-0.012	0.132	-0.153	P58107:intermediate filament organization [GO:0045109]; negative regulation of cell migration [GO:0030336]; negative regulation of epithelial cell proliferation [GO:0050680]; negative regulation of keratinocyte migration [GO:0051548]; negative regulation of keratinocyte proliferation [GO:0010839]; negative regulation of wound healing [GO:0061045]; regulation of epithelium regeneration [GO:1905041…	P58107:cytoskeletal protein binding [GO:0008092]; intermediate filament binding [GO:0019215]; RNA binding [GO:0003723]	P58107:apicolateral plasma membrane [GO:0016327]; basolateral plasma membrane [GO:0016323]; bicellular tight junction [GO:0005923]; cell periphery [GO:0071944]; cell projection [GO:0042995]; cytoplasm [GO:0005737]; cytoskeleton [GO:0005856]; hemidesmosome [GO:0030056]; keratin filament [GO:0045095]; perinucleolar compartment [GO:0097356]	P58107:
LMBRD2	LMBR1 domain-containing protein 2	Q68DH5	1	Q68DH5	Q68DH5:92255;	-0.4156	0.835	0.0431727	0.874954	0.544	0.404	1.205	0.526	0.509	1.127	1.188	0.665	1.184	1.102	Q68DH5:	Q68DH5:	Q68DH5:integral component of membrane [GO:0016021]; membrane [GO:0016020]	Q68DH5:
OTX1	Homeobox protein OTX1	P32242	1	P32242	P32242:5013;	-0.5098	-0.0390625	0.0474721	0.874954	-1.105	0.371	-0.561	0.415	-1.1	-0.284	0.571	-0.468	0.61	0.14	P32242:anterior/posterior pattern specification [GO:0009952]; diencephalon morphogenesis [GO:0048852]; inner ear morphogenesis [GO:0042472]; metencephalon development [GO:0022037]; midbrain development [GO:0030901]; positive regulation of transcription from RNA polymerase II promoter [GO:0045944]	P32242:RNA polymerase II proximal promoter sequence-specific DNA binding [GO:0000978]; transcriptional activator activity, RNA polymerase II proximal promoter sequence-specific DNA binding [GO:0001077]""	P32242:nucleus [GO:0005634]	P32242:
DSP	Desmoplakin; Isoform DSPIa of Desmoplakin; Isoform DPII of Desmoplakin	P15924	1	P15924	P15924:1832;	-0.627	-0.471625	0.0481824	0.874954	-0.367	-1.084	-1.263	0.063	-0.557	1.514	-0.325	-0.638	-0.847	0.223	P15924:adherens junction organization [GO:0034332]; bundle of His cell-Purkinje myocyte adhesion involved in cell communication [GO:0086073]; cornification [GO:0070268]; desmosome organization [GO:0002934]; epidermis development [GO:0008544]; intermediate filament organization [GO:0045109]; keratinization [GO:0031424]; keratinocyte differentiation [GO:0030216]; neutrophil degranulation [GO:004331…	P15924:cell adhesion molecule binding [GO:0050839]; cell adhesive protein binding involved in bundle of His cell-Purkinje myocyte communication [GO:0086083]; protein binding, bridging [GO:0030674]; protein kinase C binding [GO:0005080]; RNA binding [GO:0003723]; scaffold protein binding [GO:0097110]; structural constituent of cytoskeleton [GO:0005200]; structural molecule activity [GO:0005198]""	P15924:basolateral plasma membrane [GO:0016323]; cornified envelope [GO:0001533]; desmosome [GO:0030057]; extracellular exosome [GO:0070062]; extracellular matrix [GO:0031012]; fascia adherens [GO:0005916]; ficolin-1-rich granule membrane [GO:0101003]; intercalated disc [GO:0014704]; intermediate filament [GO:0005882]; nucleus [GO:0005634]; plasma membrane [GO:0005886]	P15924:Apoptotic cleavage of cell adhesion proteins|Neutrophil degranulation|Keratinization|Formation of the cornified envelope
LENG1	Leukocyte receptor cluster member 1	Q96BZ8	1	Q96BZ8	Q96BZ8:79165;	-0.6632	-0.512938	0.0483368	0.874954	-1.075	-0.661	-0.538	-0.113	-2.382	-0.619	-0.612	-0.455	-0.289	0.522	Q96BZ8:	Q96BZ8:	Q96BZ8:	Q96BZ8:
