# Supplementary material for: Sex-specific transcriptional and proteomic signatures in schizophrenia
Source: Nat Commun. 2019 Sep 2;10:3933. doi: 10.1038/s41467-019-11797-3 (PMC6718673; doi:10.1038/s41467-019-11797-3)
Supplement: Supplementary file 32 — Supplementary Data 28 [file 41467_2019_11797_MOESM32_ESM.xlsx]

## Sheet: gseaGO
Term ID	Term Description	Gene Set Size	Normalized Enrichment Score (NES)	P-value	Adjusted P-value	Ensembl IDs of Genes Contributing to Enrichment
GO:0045833	negative regulation of lipid metabolic process	16	1.66084	0.00100705	0.53413	23411/476/64784/153090/23038/3630
GO:2000104	negative regulation of DNA-dependent DNA replication	10	1.63409	0.00104822	0.53413	641/10735/91603/9126/8243/4361
GO:0033032	regulation of myeloid cell apoptotic process	9	1.70059	0.00104932	0.53413	23411/55829/10296
GO:2000107	negative regulation of leukocyte apoptotic process	9	1.64629	0.00104932	0.53413	55829/8915/100/57181/1831
GO:0097009	energy homeostasis	8	1.68551	0.00106383	0.53413	64784/5290/271
GO:0045944	positive regulation of transcription from RNA polymerase II promoter	339	1.1765	0.001998	0.53413	2145/8648/5926/1147/5469/8178/9968/6595/23411/9252/2551/51142/9839/6880/1387/4089/64784/9643/57178/80173/4504/3146/153090/5885/3148/10923/6872/7003/23054/6760/2547/351/8473/4211/22823/2247/5080/6873/4802/5598/6598/5455/1488/9219/23435/10691/6597/27043/9794/6929/7545/4784/5534/3297/865/905/1956/3551/26993/8939/975/1499/571/28971/81669/5015/23598/2963/6721/5013/9759/51742/5591/94104/10521/3190/3065…
GO:0046148	pigment biosynthetic process	24	1.60159	0.001998	0.53413	9839/93974/100/3251/1371/1652/8943/200205
GO:0055076	transition metal ion homeostasis	41	1.44143	0.001998	0.53413	51310/94097/4089/56898/3163/4504/351/2495/57181/25800/79901/7779/28982/8943/51076/2512/6717/3162
GO:0000423	macromitophagy	15	1.58252	0.00202634	0.53413	9776/10193/93974/54832/11140/8678/10133/9776/9927
GO:0046426	negative regulation of JAK-STAT cascade	8	1.60275	0.00212766	0.53413	22876/633/9146/1600
GO:1904893	negative regulation of STAT cascade	8	1.60275	0.00212766	0.53413	22876/633/9146/1600
GO:0001885	endothelial cell development	23	1.538	0.002997	0.53413	5908/7082/5962/2947/9414/6093/3551/2876/1499/80781/9475
GO:0001936	regulation of endothelial cell proliferation	29	1.55401	0.002997	0.53413	4763/253260/10016/23411/7026/93974/3148/9255/2247
GO:0006865	amino acid transport	23	1.51073	0.002997	0.53413	120103/18/8140/6520/10550/79751/6510/4794/6529/10165/124565/4735/26503/6507
GO:0032787	monocarboxylic acid metabolic process	216	1.21403	0.002997	0.53413	1381/145482/9444/8310/23411/3991/55347/10449/23417/56898/3939/2639/126129/5236/5165/51181/23038/2946/3295/51144/3630/593/6342/2653/594/8473/51084/1629/3418/2027/5223/5315/275/5825/197322/47/84532/63826/686/166785/9261/5208/2876/23305/1666/9759/230/79966/25902/3712/64087/4048/54677/10728/873/26063/5321/9611/5230/65985/682/7915/80221/59342/2739/83440/3141/6319
GO:0042440	pigment metabolic process	31	1.54324	0.002997	0.53413	9839/56898/3163/93974/100/3251/1371/1652/8943/200205
GO:0070372	regulation of ERK1 and ERK2 cascade	58	1.37333	0.002997	0.53413	5908/2192/4089/4504/3146/537/153090/1969/2247/51074/5781/57447/65009/65268/1956/1739/1845/817/5578/5159
GO:0001570	vasculogenesis	21	1.57007	0.003	0.53413	55662/4915/9444/10052/57178/1969
GO:0001938	positive regulation of endothelial cell proliferation	18	1.52321	0.00301205	0.53413	4763/253260/10016/23411/3148/2247
GO:0008156	negative regulation of DNA replication	18	1.54117	0.00301205	0.53413	545/641/10735/91603/9126/8243/4361
GO:2000106	regulation of leukocyte apoptotic process	18	1.53486	0.00301205	0.53413	23411/55829/8915/100/57181/1831
GO:0007618	mating	11	1.61006	0.00311203	0.53413	8648/18/351/5270/100
GO:0015804	neutral amino acid transport	8	1.58377	0.00319149	0.53413	120103/8140/6520/6510/4794
GO:0006925	inflammatory cell apoptotic process	7	1.59949	0.00323974	0.53413	23411/55829/1514
GO:0015872	dopamine transport	7	1.6069	0.00323974	0.53413	18/5865/84062
GO:0032070	regulation of deoxyribonuclease activity	7	1.59253	0.00323974	0.53413	23411/3146
GO:0006882	cellular zinc ion homeostasis	6	1.63538	0.00332226	0.53413	4504/57181/25800/7779/8943
GO:0032104	regulation of response to extracellular stimulus	6	1.65867	0.00332226	0.53413	5469/4504
GO:0032107	regulation of response to nutrient levels	6	1.65867	0.00332226	0.53413	5469/4504
GO:0055069	zinc ion homeostasis	6	1.63538	0.00332226	0.53413	4504/57181/25800/7779/8943
GO:0070874	negative regulation of glycogen metabolic process	6	1.6151	0.00332226	0.53413	55829/3630/51763
GO:0048148	behavioral response to cocaine	5	1.64542	0.00345224	0.53413	18/8997
GO:0045446	endothelial cell differentiation	33	1.48854	0.003996	0.53413	5908/4089/7026/7082/5962/2947/9414/6093/3551/2876/1499/80781/5764/9475
GO:0046916	cellular transition metal ion homeostasis	32	1.45309	0.003996	0.53413	51310/4089/3163/4504/351/2495/57181/25800/79901/7779/28982/8943/2512/6717/3162
GO:0061028	establishment of endothelial barrier	16	1.54004	0.0040282	0.53413	5908/7082/5962/9414/6093/3551/1499/9475
GO:0033028	myeloid cell apoptotic process	12	1.54438	0.0040858	0.53413	23411/55829/10296/1514
GO:0098779	mitophagy in response to mitochondrial depolarization	12	1.54565	0.0040858	0.53413	9776/93974/54832/11140/8678/10133/9776/9927
GO:0098780	response to mitochondrial depolarisation	12	1.54565	0.0040858	0.53413	9776/93974/54832/11140/8678/10133/9776/9927
GO:0001522	pseudouridine synthesis	11	1.57411	0.00414938	0.53413	83480/84881/80324/142940
GO:0072529	pyrimidine-containing compound catabolic process	10	1.55986	0.00419287	0.53413	4329/23583/6996
GO:0033158	regulation of protein import into nucleus, translocation	9	1.57054	0.00419727	0.53413	5469/23411
GO:0070229	negative regulation of lymphocyte apoptotic process	8	1.57154	0.00425532	0.53413	8915/100/57181/1831
GO:0008206	bile acid metabolic process	7	1.57278	0.00431965	0.53413	23411/3295/6342
GO:0042537	benzene-containing compound metabolic process	6	1.57481	0.00442968	0.535286	2946/56267/2948/2947
GO:0043491	protein kinase B signaling	52	1.37395	0.004995	0.590188	253260/10016/4915/23411/10193/22876/4504/5290/1969/3630/55788/51763/1956/2876/1739
GO:0002903	negative regulation of B cell apoptotic process	6	1.56582	0.0055371	0.624403	8915/100/57181
GO:0030214	hyaluronan catabolic process	5	1.60188	0.00575374	0.624403	2247/11261
GO:0030252	growth hormone secretion	5	1.58307	0.00575374	0.624403	8874/5861/5781
GO:0031330	negative regulation of cellular catabolic process	44	1.38532	0.00599401	0.624403	11011/6880/51035/4504/153090/57589/3630/5598/57805/9529/8898/81892/10869/10755/80279/1676/5371/29843
GO:1902680	positive regulation of RNA biosynthetic process	500	1.14143	0.00599401	0.624403	1998/2145/8648/5926/1147/5469/8178/9968/6595/23411/29079/9252/2551/8915/51142/9839/6880/1387/4089/9500/64784/9643/7026/57178/80173/5441/22924/4504/3146/153090/5885/4801/3148/10923/641/6872/7003/23054/6760/2547/23541/3609/351/8473/5606/4211/22823/5438/2247/7862/5080/6873/4802/5598/6598/10645/5455/5439/1488/84105/9219/23435/10691/6597/51763/27043/9794/6929/7545/23326/2186/4784/5534/3297/79618/81606…
GO:0001935	endothelial cell proliferation	34	1.44944	0.006	0.624403	4763/253260/10016/23411/7026/93974/1969/3148/9255/2247
GO:0045686	negative regulation of glial cell differentiation	11	1.54604	0.00622407	0.624403	4763/4152/1600/1499/9682
GO:0051055	negative regulation of lipid biosynthetic process	11	1.5199	0.00622407	0.624403	23411/476/23038
GO:0015711	organic anion transport	91	1.25615	0.00699301	0.646231	4763/51310/120103/8648/18/4915/94097/8671/8500/8499/8140/10550/6567/79751/5825/6510/6529/10809/22930/1468/10165/6522/4735/54677/10755/51706/5321/9611/9497/26503/6507/682/10815/10499/81539/10478/6576
GO:0046942	carboxylic acid transport	78	1.28815	0.00699301	0.646231	4763/120103/8648/18/4915/94097/8500/8499/8140/10550/6567/79751/5825/6510/6529/10809/22930/1468/10165/4735/54677/10755/5321/9611/26503/6507/682/10815/10499/81539/10478/6576
GO:0051896	regulation of protein kinase B signaling	43	1.38329	0.00699301	0.646231	253260/10016/4915/23411/10193/22876/1969/3630/55788/51763/1956/2876/1739
GO:0090329	regulation of DNA-dependent DNA replication	25	1.44973	0.007	0.646231	641/10735/91603/9126/8243/56897/4361
GO:0036092	phosphatidylinositol-3-phosphate biosynthetic process	16	1.45864	0.00704935	0.646231	200576/5290/30849/9896/2247/5781/5286/5295/5296/200576
GO:0043584	nose development	5	-2.02491	0.0075188	0.676808	94235/157506/55636/1749
GO:0032071	regulation of endodeoxyribonuclease activity	6	1.55025	0.00775194	0.676808	23411/3146
GO:0015850	organic hydroxy compound transport	47	1.37078	0.00799201	0.676808	8648/18/5865/23411/114879/26119/6342/361/84062/5781/2824/6721/7110/9525/2824/1113/1191/10765/19/156/10499
GO:1901685	glutathione derivative metabolic process	13	1.47144	0.00814664	0.676808	2952/4259/2946/2948/2947
GO:1901687	glutathione derivative biosynthetic process	13	1.47144	0.00814664	0.676808	2952/4259/2946/2948/2947
GO:0043101	purine-containing compound salvage	10	1.50494	0.00838574	0.676808	132/271/100/3251/51292/1633
GO:0051589	negative regulation of neurotransmitter transport	10	1.48289	0.00838574	0.676808	4763/5908/23208/7779/2824/2824
GO:0006829	zinc II ion transport	6	1.54255	0.00885936	0.676808	4504/57181/25800/7779/10463
GO:0045893	positive regulation of transcription, DNA-templated	482	1.13834	0.00899101	0.676808	1998/2145/8648/5926/1147/5469/8178/9968/6595/23411/29079/9252/2551/8915/51142/9839/6880/1387/4089/9500/64784/9643/7026/57178/80173/22924/4504/3146/153090/5885/4801/3148/10923/641/6872/7003/23054/6760/2547/23541/3609/351/8473/5606/4211/22823/2247/7862/5080/6873/4802/5598/6598/10645/5455/1488/84105/9219/23435/10691/6597/51763/27043/9794/6929/7545/23326/2186/4784/5534/3297/79618/81606/865/3609/22193…
GO:0070371	ERK1 and ERK2 cascade	64	1.32242	0.00899101	0.676808	5469/5908/2192/4089/4504/3146/537/153090/1969/2247/51074/5781/57447/65009/65268/1956/1739/1845/817/5578/5159
GO:1903508	positive regulation of nucleic acid-templated transcription	482	1.13834	0.00899101	0.676808	1998/2145/8648/5926/1147/5469/8178/9968/6595/23411/29079/9252/2551/8915/51142/9839/6880/1387/4089/9500/64784/9643/7026/57178/80173/22924/4504/3146/153090/5885/4801/3148/10923/641/6872/7003/23054/6760/2547/23541/3609/351/8473/5606/4211/22823/2247/7862/5080/6873/4802/5598/6598/10645/5455/1488/84105/9219/23435/10691/6597/51763/27043/9794/6929/7545/23326/2186/4784/5534/3297/79618/81606/865/3609/22193…
GO:0021544	subpallium development	6	1.53908	0.00996678	0.676808	26047/3251
GO:0001937	negative regulation of endothelial cell proliferation	14	1.48306	0.0101729	0.676808	4763/7026/93974/9255
GO:0048712	negative regulation of astrocyte differentiation	7	1.55221	0.0107991	0.676808	4763/4152/1600/9682
GO:0006629	lipid metabolic process	470	1.12534	0.010989	0.676808	6483/200576/8648/1381/145482/81490/5469/4952/9444/8310/23411/3991/10449/23417/1387/476/55326/56898/64784/5660/55697/7026/22876/2639/126129/27440/114879/4504/79053/153090/5165/283871/5290/253558/7108/4259/23038/4547/2946/3295/51144/79948/30849/23054/2760/23761/3630/79829/129642/26119/23541/64781/6342/9896/351/5538/51084/2247/29956/5660/5781/84681/5660/5334/5825/197322/5286/51763/84668/23309/47/230…
GO:0021987	cerebral cortex development	54	1.32943	0.010989	0.676808	4763/8648/4915/57142/153090/1281/26047/5080/5455/6434/1600/1956/1499/284403/200933/7531/3912/5454/471/1000/23028/581/8829/572
GO:0070555	response to interleukin-1	30	1.4076	0.010989	0.676808	9252/6880/153090/166/58509/3551/55611/9759/5578/3476/6422/7528
GO:0032261	purine nucleotide salvage	5	1.5559	0.0115075	0.676808	132/271/100/3251
GO:0042023	DNA endoreduplication	5	1.55421	0.0115075	0.676808	10735/9126/8243/4361/8882
GO:0010952	positive regulation of peptidase activity	70	1.29884	0.011988	0.676808	5720/5721/10016/23411/8915/2192/5118/3146/23198/10550/26355/6300/351/51065/3297/10134/56616/23786/5371/29843/10197/317/835/1027/83874/8737/9141/5371/637/9131/2934/581/572/9451
GO:0090596	sensory organ morphogenesis	77	1.25739	0.011988	0.676808	4763/793/4915/6015/5456/1969/1280/9423/65979/4211/5080/55084/26018/7545/1499/5764/5013/3065/9927/10427/8575/7528/84678/6935/8842/5594/5754/5818/1857/7070/1290
GO:0071786	endoplasmic reticulum tubular network organization	11	1.47596	0.0124481	0.676808	57142/55161/25782/22930
GO:1902166	negative regulation of intrinsic apoptotic signaling pathway in response to DNA damage by p53 class mediator	8	1.50393	0.012766	0.676808	23411/6880
GO:0006633	fatty acid biosynthetic process	47	1.32092	0.012987	0.676808	9444/23411/23417/23038/51144/5825/197322/47/84532/79966/4048/10728/873/26063
GO:0010817	regulation of hormone levels	120	1.21735	0.012987	0.676808	818/8874/1381/5469/18/476/4089/3295/51144/3630/6567/9024/1428/29085/5861/5781/23435/2029/292/1956/5208/23568/7110/3065/5578/2746/6717/2232/84300/6422/10273/65985/1385/6810/9324/8773/59342/10815/6845/1889/6294/10948/23028/93/6777/4082/9854/572/9451
GO:0018205	peptidyl-lysine modification	236	1.16268	0.012987	0.676808	2145/8648/5926/6015/23411/57332/9252/27097/3009/6880/1387/4089/9643/284058/54934/5885/641/6872/6996/58508/51602/10735/9739/8473/22823/143684/1911/9126/7862/53335/8243/6598/1912/83475/1491/10847/23326/79677/7799/9631/1499/7329/1810/10362/197370/81929/3007/9759/51742/26168/3190/10933/3065/9682/23210/26053/3190/84148/10664/93624/11091/30827/5371/3619/9070/57673/53371/29843
GO:0072330	monocarboxylic acid biosynthetic process	56	1.2971	0.012987	0.676808	9444/23411/23417/23038/3295/51144/6342/5825/197322/47/84532/63826/79966/4048/10728/873/26063
GO:0033013	tetrapyrrole metabolic process	25	1.38165	0.013	0.676808	56898/3163/93974/51293/55788/1371/200205/166785
GO:0015849	organic acid transport	33	1.36954	0.013986	0.676808	120103/8648/18/8140/6520/10550/79751/6510/4794/6529/10165/124565/4735/26503/6507/10499/81539/6576
GO:0032355	response to estradiol	47	1.31472	0.013986	0.676808	8648/4152/7026/3485/3297/1956/6529/1499/29966/3673/5764/1410/5159/6422/890/1788/1027/637/9131/1938/6777/847/572/4324
GO:0051588	regulation of neurotransmitter transport	30	1.36677	0.013986	0.676808	4763/5865/5908/84062/23208/7779/2824/5217/22930/5217/2824
GO:0090335	regulation of brown fat cell differentiation	6	1.4954	0.0143965	0.676808	23411/3630/79068
GO:0030207	chondroitin sulfate catabolic process	9	1.50063	0.0146905	0.676808	3425/633
GO:0044550	secondary metabolite biosynthetic process	5	1.52769	0.0149597	0.676808	9839/56898/1652
GO:0045719	negative regulation of glycogen biosynthetic process	5	1.53578	0.0149597	0.676808	55829/51763
GO:0060602	branch elongation of an epithelium	5	1.51931	0.0149597	0.676808	5469
GO:0071888	macrophage apoptotic process	5	1.51935	0.0149597	0.676808	23411/55829/1514
GO:0007517	muscle organ development	114	1.21331	0.014985	0.676808	4763/92737/5469/129446/23411/4089/7026/2273/1281/6300/2247/1293/9318/23309/1271/221937/905/1831/2876/1499/10362/55898/9759/94104/10521/140465/136319/1410/6285/6717/84300/10869/10277/7402/1832/4637/4638/57496/57190/1385
GO:0032102	negative regulation of response to external stimulus	70	1.29533	0.014985	0.676808	18/55829/80381/5094/22876/5800/3630/5270/100/2247/29956/7105/5598/58509/54437/2876/6397/83737/5654
GO:2000780	negative regulation of double-strand break repair	6	1.49076	0.0155039	0.676808	254225/24144/55611
GO:0032720	negative regulation of tumor necrosis factor production	9	1.49521	0.0157398	0.676808	55829/58509/23208/3297
GO:1903556	negative regulation of tumor necrosis factor superfamily cytokine production	9	1.49521	0.0157398	0.676808	55829/58509/23208/3297
GO:2001222	regulation of neuron migration	8	1.49202	0.0159574	0.676808	153090/1281
GO:0003158	endothelium development	39	1.34191	0.015984	0.676808	5908/4089/7026/7082/5962/2947/9414/6093/3551/2876/1499/80781/5764/9475
GO:0007610	behavior	189	1.17514	0.015984	0.676808	4763/8648/793/18/4915/3675/4900/22876/321/8997/55074/2760/3630/9896/351/4211/5270/100/5538/9815/26047/54584/55084/80010/3251/1977/83658/1271/65009/7545/80823/1600/1956/6529/6801/5764/23230/1267/57679/29105/51247/26053/6285/6905/51009/7182/26090/23542/5153/9775/57144/25/6507/1385/2764/3845/2237
GO:0014014	negative regulation of gliogenesis	18	1.42615	0.0160643	0.676808	4763/4152/29956/1600/1499/5764/9682
GO:0006290	pyrimidine dimer repair	5	1.50891	0.0161105	0.676808	23411/2067
GO:0051954	positive regulation of amine transport	5	1.49845	0.0161105	0.676808	18/5865
GO:1901524	regulation of macromitophagy	5	1.51767	0.0161105	0.676808	10193/54832
GO:2000392	regulation of lamellipodium morphogenesis	5	1.50401	0.0161105	0.676808	8874/348110
GO:0042168	heme metabolic process	16	1.41483	0.0161128	0.676808	56898/3163/93974/1371/200205/3162
GO:0048194	Golgi vesicle budding	8	-1.64897	0.016129	0.676808	10972/8729/399687/54732/10396/5584/10959
GO:1904869	regulation of protein localization to Cajal body	8	-1.68742	0.016129	0.676808	908/22948/10576/10575/6950/10574/7203
GO:1904871	positive regulation of protein localization to Cajal body	8	-1.68742	0.016129	0.676808	908/22948/10576/10575/6950/10574/7203
GO:0036342	post-anal tail morphogenesis	7	1.51377	0.0161987	0.676808	9968/1969
GO:0015914	phospholipid transport	20	1.41497	0.017	0.676808	114879/4547/55754/10809/286410/23760/114882/19
GO:0055072	iron ion homeostasis	25	1.36767	0.017	0.676808	51310/94097/4089/56898/3163/2495/79901/28982/2512/6717/3162
GO:0009311	oligosaccharide metabolic process	19	1.41775	0.0170341	0.676808	6483/4247/3425/2760/64772
GO:0007193	adenylate cyclase-inhibiting G-protein coupled receptor signaling pathway	11	1.44663	0.0176349	0.676808	333/5660/5660/5660
GO:0035357	peroxisome proliferator activated receptor signaling pathway	6	1.47975	0.0177187	0.676808	5469/23411/5165/10809
GO:0006820	anion transport	126	1.19542	0.017982	0.676808	4763/51310/120103/8648/9213/18/4915/94097/8671/8500/8499/8140/10550/6567/79751/5825/6510/6529/10809/22930/1468/10165/6522/5250/4735/1207/2556/54677/10755/439/51706/5321/9611/19/9497/26503/6507/682/54102/10815/10499/81539/10478/6576/10768/25932
GO:0016570	histone modification	250	1.14777	0.017982	0.676808	2145/8648/5926/6015/23411/57332/9252/27097/3009/5931/6880/1387/4089/9643/9736/284058/221656/54934/9733/4504/23304/6872/58508/51317/9739/8473/22823/5579/1911/7862/221037/6598/9219/10847/23309/23326/7799/26993/1499/55611/1810/10362/1107/6500/5585/3007/9759/51742/94104/10933/3065/9682/51780/23210/817/5578/26053/9730/26097/9031/84148/10664/84678/93624/11091/30827/10765/9070/57673/11176/10902/79723/79…
GO:0032527	protein exit from endoplasmic reticulum	24	1.36774	0.017982	0.676808	55829/10113/9024/9648/81502/55754/10134/7327/51009/10956
GO:0048144	fibroblast proliferation	32	1.3462	0.017982	0.676808	4763/57178/153090/2495/1956/1499/4724/5591/5159/6422/5371/25/1385/890/5074/5371/11285/891/581/1021/2010
GO:0048145	regulation of fibroblast proliferation	32	1.3462	0.017982	0.676808	4763/57178/153090/2495/1956/1499/4724/5591/5159/6422/5371/25/1385/890/5074/5371/11285/891/581/1021/2010
GO:1901342	regulation of vasculature development	52	1.2962	0.017982	0.676808	4763/55662/10016/576/23411/153090/1969/5579/2247/5598/1491/6093/1499/5764/9475/5578/3162/6422/7453/5371
GO:1903363	negative regulation of cellular protein catabolic process	30	1.34624	0.017982	0.676808	11011/6880/51035/153090/57589/57805/9529/10869/10755/80279/5371/29843/5371/11345
GO:0042304	regulation of fatty acid biosynthetic process	8	1.47376	0.0180851	0.676808	23411/23038
GO:0050830	defense response to Gram-positive bacterium	8	1.46913	0.0180851	0.676808	1969/3148/351/81929/1113
GO:0045922	negative regulation of fatty acid metabolic process	7	1.50685	0.0183585	0.676808	23411/23038/3630
GO:0006063	uronic acid metabolic process	5	1.48001	0.018412	0.676808	55347/51181/51084
GO:0019585	glucuronate metabolic process	5	1.48001	0.018412	0.676808	55347/51181/51084
GO:1901522	positive regulation of transcription from RNA polymerase II promoter involved in cellular response to chemical stimulus	10	1.43691	0.0188679	0.676808	8648/4089/4504
GO:0019098	reproductive behavior	9	1.4758	0.0188877	0.676808	8648/351/5270
GO:0030947	regulation of vascular endothelial growth factor receptor signaling pathway	9	1.48385	0.0188877	0.676808	10016/4504/153090/5579
GO:0010950	positive regulation of endopeptidase activity	59	1.26756	0.018981	0.676808	5720/5721/10016/23411/8915/3146/10550/26355/51065/3297/10134/56616/23786/5371/29843/10197/317/835/1027/83874/8737/9141/5371/637/9131/2934/581/572/9451
GO:0018022	peptidyl-lysine methylation	59	1.26898	0.018981	0.676808	2145/5926/23411/3009/4089/58508/9739/8473/22823/6598/7799/1499/3007/51742/9682/26053/11091/30827/9070/57673
GO:0030262	apoptotic nuclear changes	17	1.41704	0.0190955	0.676808	3146/3148/23435/3297/3005/80279/1676/317/23405/1777/9131/581/3836/1676
GO:0045601	regulation of endothelial cell differentiation	5	1.47266	0.0195627	0.676808	6093/3551/1499/9475
GO:0070914	UV-damage excision repair	5	1.47162	0.0195627	0.676808	23411/2067
GO:0070861	regulation of protein exit from endoplasmic reticulum	11	1.42944	0.0197095	0.676808	9024/9648/55754/10134/7327/51009/10956/27248
GO:0008210	estrogen metabolic process	6	1.47052	0.0199336	0.676808	3295/51144
GO:0061082	myeloid leukocyte cytokine production	6	1.45859	0.0199336	0.676808	23411/8915/1113/3162
GO:0010829	negative regulation of glucose transport	9	1.46761	0.019937	0.676808	55829/5579/55788/51763
GO:0003012	muscle system process	126	1.18969	0.01998	0.676808	818/3728/1147/18/7170/10052/476/4089/5829/22876/5290/8106/2946/100/7170/287/7170/8470/5286/6093/9631/1739/10580/29995/6426/3673/8470/9759/384/9475/9682/140465/136319/7170/7170/817/1410/5578/1113/6717/6905/3162/7402/11214/1832/287/4637/4638
GO:0034968	histone lysine methylation	58	1.27043	0.01998	0.676808	2145/5926/23411/3009/4089/58508/9739/8473/22823/6598/7799/1499/3007/51742/9682/26053/11091/30827/9070/57673
GO:0048593	camera-type eye morphogenesis	33	1.34039	0.01998	0.676808	4763/793/6015/1969/65979/4211/5080/1499/5764/9927/7528/84678/6935/8842/5818/7070/581
GO:0071705	nitrogen compound transport	273	1.13485	0.01998	0.676808	818/4763/8874/120103/18/5865/9444/9785/10569/8106/8140/6520/10550/3630/51362/6567/100/9024/84062/1428/29085/5861/51293/23180/55308/5781/23435/1977/79751/55788/10772/9939/51692/6429/2029/9908/6510/23049/2824/28982/4794/9631/292/1956/10189/26993/6529/5208/6397/79228/9908/6426/8570/3178/10165/10073/81929/124565/23568/3065/4735/2824/5578/1113/2746/6717/220988/3800/84300/26097/6422/19/9775/26503/51808…
GO:0019217	regulation of fatty acid metabolic process	25	1.35729	0.02	0.676808	23411/23417/5165/23038/3630
GO:0035305	negative regulation of dephosphorylation	35	1.34257	0.02	0.676808	8178/261726/63935/11261/51763/6093/3551/57662/23307/53349/9475/3476/84930/64062/7531/124997/23076/65125/84365/2280
GO:2000251	positive regulation of actin cytoskeleton reorganization	6	-1.72043	0.020202	0.676808	4916/3265/1020/10456/54828
GO:0070202	regulation of establishment of protein localization to chromosome	9	-1.57131	0.0204082	0.676808	55135/10694/908/22948/10576/10575/6950/10574
GO:0070203	regulation of establishment of protein localization to telomere	9	-1.57131	0.0204082	0.676808	55135/10694/908/22948/10576/10575/6950/10574
GO:1903405	protein localization to nuclear body	9	-1.74693	0.0204082	0.676808	10694/908/22948/10576/10575/6950/10574/7203
GO:1904851	positive regulation of establishment of protein localization to telomere	9	-1.57131	0.0204082	0.676808	55135/10694/908/22948/10576/10575/6950/10574
GO:1904867	protein localization to Cajal body	9	-1.74693	0.0204082	0.676808	10694/908/22948/10576/10575/6950/10574/7203
GO:1990173	protein localization to nucleoplasm	9	-1.74693	0.0204082	0.676808	10694/908/22948/10576/10575/6950/10574/7203
GO:1900087	positive regulation of G1/S transition of mitotic cell cycle	12	1.41923	0.020429	0.676808	56257/328/5962/7325
GO:0070102	interleukin-6-mediated signaling pathway	5	1.46871	0.0207135	0.676808	4089
GO:0008610	lipid biosynthetic process	219	1.15889	0.020979	0.676808	6483/200576/81490/4952/9444/23411/10449/23417/476/55326/55697/22876/27440/5290/253558/7108/23038/3295/51144/30849/23761/3630/129642/23541/6342/9896/2247/29956/5781/84681/5825/197322/5286/51763/47/84532/79603/64746/8613/10580/5305/9468/11218/8898/5833/3636/57406/79966/51477/4048/2232/5295/7536/10728/873/51706/5296/26063/200576/5321
GO:0009895	negative regulation of catabolic process	73	1.24447	0.020979	0.676808	11011/6880/64784/51035/4504/153090/57589/3630/5270/5598/57805/1956/9529/8898/9759/81892/7327/10869/51009/10755/80279/10956/1676/5371/29843/27248/5371/29934/8724/11345
GO:0034605	cellular response to heat	84	1.22883	0.020979	0.676808	818/4763/10016/23411/545/5931/1387/10569/57805/3297/81570/9631/9261/9529/81929/817/1410/4288/3162/10728/7531/53371/10049/573/5594/4927/6117/816/5433/3303/472/3312/55746/9688/3281/2033/6119
GO:0007601	visual perception	35	1.32121	0.021	0.676808	28987/10052/1280/131118/5538/5080/5082/582/54437/5876/80781
GO:0050953	sensory perception of light stimulus	35	1.32121	0.021	0.676808	28987/10052/1280/131118/5538/5080/5082/582/54437/5876/80781
GO:0071706	tumor necrosis factor superfamily cytokine production	27	1.3433	0.021	0.676808	55829/8915/3146/58509/23208/3297/9261/3065/9181/5295/1191
GO:0007617	mating behavior	8	1.45194	0.0212766	0.676808	8648/351/5270
GO:0002832	negative regulation of response to biotic stimulus	13	1.41647	0.0213849	0.676808	5094/7105/58509/6397/83737/5654
GO:0015837	amine transport	13	1.41495	0.0213849	0.676808	18/5865/10550/84062/4735/1113/156
GO:0048710	regulation of astrocyte differentiation	13	1.41608	0.0213849	0.676808	4763/4152/5270/1600/9682
GO:0051952	regulation of amine transport	13	1.41495	0.0213849	0.676808	18/5865/10550/84062/4735/1113/156
GO:0018196	peptidyl-asparagine modification	24	1.36231	0.021978	0.687395	6483/55662/4247/55757/256281/7991/7327
GO:0031348	negative regulation of defense response	41	1.31307	0.021978	0.687395	55829/80381/5094/3630/100/7105/5598/58509/2876/6397/83737/5654
GO:0043276	anoikis	14	1.40556	0.0223805	0.689279	4915/5290/166/4170/7088
GO:2000209	regulation of anoikis	14	1.40556	0.0223805	0.689279	4915/5290/166/4170/7088
GO:0010923	negative regulation of phosphatase activity	29	1.33642	0.022977	0.689279	8178/261726/63935/11261/6093/3551/57662/23307/53349/9475/84930/64062/124997/23076/65125/84365/2280/284352
GO:0044255	cellular lipid metabolic process	382	1.11507	0.022977	0.689279	6483/200576/8648/1381/145482/81490/5469/4952/9444/8310/23411/3991/10449/23417/1387/55326/56898/5660/55697/22876/2639/126129/27440/4504/79053/153090/5165/283871/5290/253558/23038/2946/3295/51144/79948/30849/23054/2760/23761/3630/129642/64781/6342/9896/5538/51084/2247/29956/5660/5781/5660/5825/197322/5286/51763/84668/23309/47/23049/84532/3696/166785/9261/79603/1956/975/2876/8613/23305/1666/5305/946…
GO:0044849	estrous cycle	5	1.46062	0.023015	0.689279	8648/5764
GO:0045717	negative regulation of fatty acid biosynthetic process	5	1.45923	0.023015	0.689279	23411/23038
GO:0021536	diencephalon development	18	1.39938	0.0230924	0.689279	8648/26047/5080/22930/5764/5013/1385/5454/6657/23028/581/8829/2736
GO:1904292	regulation of ERAD pathway	18	1.39927	0.0230924	0.689279	91304/51035/8975/9024/10134/7327/10869/51009/10956/27248
GO:0001659	temperature homeostasis	6	1.45239	0.0232558	0.689279	18/79068/2876
GO:0006309	apoptotic DNA fragmentation	13	1.40948	0.0234216	0.689279	3146/3148/3297/3005/1676/317/23405/1777/9131/581/3836/1676
GO:0072091	regulation of stem cell proliferation	21	1.38718	0.024	0.689279	4763/2192/3148/9739/5080/1499
GO:0042503	tyrosine phosphorylation of Stat3 protein	10	1.41319	0.024109	0.689279	22876/3297/23568/3065
GO:0032069	regulation of nuclease activity	15	1.40899	0.0243161	0.689279	23411/3146/153090/3148
GO:0006972	hyperosmotic response	8	1.44165	0.0244681	0.689279	2547/7520/5585/9181/5170
GO:0045738	negative regulation of DNA repair	8	1.44347	0.0244681	0.689279	254225/24144/55611
GO:0048709	oligodendrocyte differentiation	39	1.30699	0.024975	0.689279	4763/9968/4915/10810/8890/5080/1499/6426/1267/3065/1191
GO:1902532	negative regulation of intracellular signal transduction	186	1.15921	0.024975	0.689279	2874/4763/10016/54929/23411/55829/3675/2192/6880/4089/64784/22876/153090/1969/23304/2946/3630/633/9146/5922/5270/4170/7088/11261/7105/5598/57805/55788/57447/51763/50484/9908/65268/1600/2876/6397/9529/1739/83737/9908/10133/9181/1845/9927/6717/3476/80279/1191/6422/997/55031/9611
GO:0036445	neuronal stem cell division	5	1.449	0.0253165	0.689279	8650/9253
GO:0048715	negative regulation of oligodendrocyte differentiation	5	1.44907	0.0253165	0.689279	4763/1499
GO:0055057	neuroblast division	5	1.449	0.0253165	0.689279	8650/9253
GO:0003333	amino acid transmembrane transport	13	1.40118	0.0254582	0.689279	120103/8140/79751/6510/10165/124565/6507/81539
GO:0035728	response to hepatocyte growth factor	9	1.44334	0.0262329	0.689279	9564/5469
GO:0035729	cellular response to hepatocyte growth factor stimulus	9	1.44334	0.0262329	0.689279	9564/5469
GO:0008299	isoprenoid biosynthetic process	11	-1.48143	0.0263158	0.689279	3157/3156/5947/2224/4598/3422/2222/10654/9453/157506
GO:0070200	establishment of protein localization to telomere	11	-1.51258	0.0263158	0.689279	79035/1736/55135/10694/908/22948/10576/10575/6950/10574
GO:0030205	dermatan sulfate metabolic process	6	1.43805	0.0265781	0.689279	3425/633
GO:0090161	Golgi ribbon formation	11	1.39972	0.026971	0.689279	8675/143187/9648/10133/10228
GO:0019725	cellular homeostasis	279	1.12585	0.026973	0.689279	51310/793/9213/23411/55829/25998/476/4089/3163/8671/9550/89941/7082/4504/3146/5165/5290/23038/2946/10190/10367/361/351/8473/5579/5538/328/2495/84679/9024/2247/4170/25978/11261/57181/25800/29085/6598/79901/6597/287/25828/7779/28982/527/221154/8943/10523/6786/2876/10479/10134/64359/1152/10549/6522/2512/57620/817/4831/10590/1207/6717/3162/5295/3920/23557/5170/23545/287/5296/5371/9497/79770/57190/25/…
GO:0032846	positive regulation of homeostatic process	79	1.21461	0.026973	0.689279	5469/18/545/537/60682/10802/3148/2946/2067/29085/6598/4361/6597/51763/79618/1956/1499/3178/225689/6717/5170/10111/5371/25/6810/5594/5371/7070/3276/5311/472/23028/6777/581/9854/572
GO:0033194	response to hydroperoxide	7	1.45089	0.0269978	0.689279	1147/55074/2876/6810
GO:0032387	negative regulation of intracellular transport	50	1.25897	0.027972	0.689279	4763/153090/11261/5598/51763/9908/4794/51715/9908/1410/7327/6717/3162/51009/10956/27248/5311/29934/8724/5716/27342/28952/4796/2664/2010/4131/64081
GO:0032526	response to retinoic acid	31	1.32202	0.027972	0.689279	8648/54929/3485/8473/55172/54834/10067/5159/124641/22850/19/5754/11344
GO:0044272	sulfur compound biosynthetic process	89	1.21602	0.027972	0.689279	6483/23417/2952/2639/5165/4259/2946/51144/633/2948/5538/51074/1491/2947/197322/47/84532/126792/55856/1499/23305/11041/79966/4357/27430/80221/494143/84245/6319/9394/4144/2683/6576
GO:0072089	stem cell proliferation	39	1.29145	0.027972	0.689279	4763/2192/9733/3148/9739/5080/8650/1499/9253
GO:1905037	autophagosome organization	48	1.27168	0.027972	0.689279	200576/9776/9638/9821/25782/26100/5861/51715/57533/8678/5305/22930/9776/5899/81876/9638/9927/56270/79142/200576/9474/79837
GO:0007076	mitotic chromosome condensation	11	1.39675	0.0280083	0.689279	148479/26993/23310
GO:0046033	AMP metabolic process	11	1.39408	0.0280083	0.689279	132/271/159/205
GO:0048011	neurotrophin TRK receptor signaling pathway	11	1.39878	0.0280083	0.689279	9564/5781/6272/10479
GO:0046929	negative regulation of neurotransmitter secretion	8	1.42852	0.0287234	0.689279	4763/5908/23208/7779
GO:0046717	acid secretion	6	1.43191	0.0287929	0.689279	4763/18/6529/10809
GO:0000045	autophagosome assembly	47	1.27254	0.028971	0.689279	200576/9776/9638/9821/25782/26100/5861/51715/57533/8678/5305/22930/9776/5899/81876/9638/9927/56270/79142/200576/9474/79837
GO:0000079	regulation of cyclin-dependent protein serine/threonine kinase activity	30	1.31473	0.028971	0.689279	7026/22924/641/905/1956/11140/219771/81669/324/80279/4331/890/1027/51654/56647/5311/5716/22924/56647
GO:0007043	cell-cell junction assembly	42	1.29626	0.028971	0.689279	3728/10052/84612/5800/7082/287/6093/3551/1739/6801/324/9475/5578/23136/287/23136/6904
GO:0048708	astrocyte differentiation	32	1.32459	0.028971	0.689279	4763/4152/4504/5270/5080/5781/1600/1956/8613/9682/6285/25/3845/5454/5594
GO:1904029	regulation of cyclin-dependent protein kinase activity	30	1.31473	0.028971	0.689279	7026/22924/641/905/1956/11140/219771/81669/324/80279/4331/890/1027/51654/56647/5311/5716/22924/56647
GO:0033151	V(D)J recombination	8	1.42221	0.0297872	0.689279	3146/3148/6929/5591/9730/472
GO:0007266	Rho protein signal transduction	70	1.22715	0.02997	0.689279	8874/64857/2245/1147/55160/3675/57580/8997/9423/1281/65979/6093/23580/9475/9181/57679/5159/11214/9828/19
GO:0009914	hormone transport	86	1.20743	0.02997	0.689279	818/8874/18/4089/3630/6567/9024/1428/29085/5861/5781/23435/2029/292/1956/5208/23568/7110/3065/5578/2746/6717/84300/6422/65985/1385/6810/9324/8773/10815/6845/93/4082/9854/572/9451
GO:0021543	pallium development	77	1.21989	0.02997	0.689279	4763/2145/8648/4915/57142/153090/166614/1281/26047/5080/5455/6434/1600/1956/1499/284403/200933/7531/3912/5454/471/1000/23028/581/8829/572/1021/79143
GO:0050679	positive regulation of epithelial cell proliferation	45	1.27875	0.02997	0.689279	4763/253260/5469/10016/23411/3148/2247/1956/1499/5764/5654/5578/4831/6422/10765/3912/3915/8828/2683/8829/572/5587
GO:0010906	regulation of glucose metabolic process	35	1.28936	0.03	0.689279	23411/55829/23417/5165/283871/3630/8473/51763/5208/10580/11091/140710/57486/10499/5500/1353/5261/572
GO:0006575	cellular modified amino acid metabolic process	67	1.23148	0.030969	0.689279	81490/5469/2952/2946/8659/2948/1428/23474/2947/1937/2876/10549/160428/25902/26090/5321/5033/10797/4522/7915/494143/2739/471/3417/2954/6647/2539
GO:0048659	smooth muscle cell proliferation	38	1.29233	0.030969	0.689279	2547/7520/57447/65009/1956/1499/3673/9759/5591/817/60560/9927/56998/5159/3162/7536/4331/1027
GO:0035562	negative regulation of chromatin binding	6	1.43072	0.0310078	0.689279	56257/6996
GO:0006400	tRNA modification	39	1.28546	0.031968	0.689279	83480/84881/51605/55621/24140/80324/142940/57505/25917/55623/27304/90353/9836/51654/16/81890
GO:0030814	regulation of cAMP metabolic process	24	1.34471	0.031968	0.689279	4763/333/9590/5598/5578/4831/1113/19/79718/5064/5311/10142
GO:0006687	glycosphingolipid metabolic process	25	1.32851	0.032	0.689279	6483/5660/2760/64781/5660/5660/3696/153642
GO:0045739	positive regulation of DNA repair	25	1.33064	0.032	0.689279	54929/23411/57332/3146/328/1956
GO:0071887	leukocyte apoptotic process	27	1.31444	0.032	0.689279	23411/55829/8915/100/57181/1514/1831/5585
GO:0015800	acidic amino acid transport	11	1.38374	0.0321577	0.689279	18/10550/79751/6529/10165/4735/6507
GO:0060251	regulation of glial cell proliferation	11	1.38654	0.0321577	0.689279	29956/23376/5764/23405/1385
GO:0002711	positive regulation of T cell mediated immunity	8	-1.37661	0.0322581	0.689279	5590/10892/3329/6885/7186/8417/8772
GO:0034472	snRNA 3'-end processing	8	-1.37942	0.0322581	0.689279	51010/23404/11340/56915/23016/118460/5393
GO:0034475	U4 snRNA 3'-end processing	8	-1.37942	0.0322581	0.689279	51010/23404/11340/56915/23016/118460/5393
GO:0051532	regulation of NFAT protein import into nucleus	7	1.44284	0.0323974	0.689279	5598/5534/10523
GO:0010677	negative regulation of cellular carbohydrate metabolic process	14	1.39201	0.0325534	0.689279	55829/283871/3630/51763/9759/140710/1353
GO:0006336	DNA replication-independent nucleosome assembly	23	1.33775	0.032967	0.689279	80152/5931/3020/64105/79711/54069/8467/7290/64946
GO:0016054	organic acid catabolic process	120	1.17605	0.032967	0.689279	1381/18/8310/3991/10449/4329/56898/2639/126129/51181/3295/593/6342/2653/8659/594/84706/51084/1629/1428/10007/1491/275/5825/197322/166785/1666/5009/10295/112487/3712/64087/2746/54677
GO:0034724	DNA replication-independent nucleosome organization	23	1.33775	0.032967	0.689279	80152/5931/3020/64105/79711/54069/8467/7290/64946
GO:0061647	histone H3-K9 modification	20	1.37304	0.033	0.689279	5926/23411/3009/4089/6598/51742/9682/57673/79723/23028/4297
GO:0030952	establishment or maintenance of cytoskeleton polarity	5	1.42734	0.0333717	0.689279	253260
GO:0045124	regulation of bone resorption	7	1.4325	0.0334773	0.689279	4763/537/1956
GO:0010675	regulation of cellular carbohydrate metabolic process	42	1.27695	0.033966	0.689279	23411/55829/23417/5165/283871/3630/8473/5223/51763/5208/10580/9759/11091/140710/57486/10499/5500/669/1353/5261/572
GO:0044723	single-organism carbohydrate metabolic process	187	1.14881	0.033966	0.689279	6483/5372/390637/23411/55347/55829/4247/23417/2997/23262/3939/3425/5236/2992/5165/283871/5290/51181/23038/9255/2760/3630/8473/5502/64080/3418/2027/5223/10007/64772/5315/51763/145173/5256/5208/10580/8898/221927/1468/10165/11041/9759/3636/230/5255/51477/23324/51805/11091/9611/5230/140710/7915/54928/4190/2820/83440/57486/10499/7391/6888/2683/5500/669/6576/5315/1353/2023/3417/5261/572
GO:0050768	negative regulation of neurogenesis	110	1.18329	0.033966	0.689279	22882/4763/5469/4152/57142/22876/5800/4504/9423/1281/351/4211/29956/5080/6993/1977/1400/54437/1600/1499/9529/5764/9682/9181
GO:0060333	interferon-gamma-mediated signaling pathway	22	1.35376	0.033966	0.689279	818/5469/11140/817/5371/4684/5371/816
GO:0044786	cell cycle DNA replication	20	1.36965	0.034	0.689279	10735/91603/9126/8243/4361/8882
GO:1904294	positive regulation of ERAD pathway	8	1.41407	0.0340426	0.689279	91304/8975/10134
GO:0097306	cellular response to alcohol	11	1.37888	0.0342324	0.689279	3728/641/1499/19/65985/1788
GO:1902692	regulation of neuroblast proliferation	7	1.42532	0.0345572	0.689279	4763/5080/1499
GO:0055082	cellular chemical homeostasis	214	1.13576	0.034965	0.689279	51310/793/9213/23411/25998/476/4089/3163/8671/9550/7082/4504/3146/5165/5290/23038/2946/10367/361/351/8473/5579/5538/2495/84679/9024/2247/11261/57181/25800/29085/6598/79901/6597/287/7779/28982/527/221154/8943/10523/6786/10479/10134/1152/6522/2512/57620/817/4831/10590/6717/3162/5295/23557/5170/23545/287/5296/5371/9497/57190/25/65985/6810/9900/9324/5371/7070/7018/5311/25932/483/581/2969/3956/79572/9…
GO:2001056	positive regulation of cysteine-type endopeptidase activity	52	1.24208	0.034965	0.689279	10016/23411/8915/3146/10550/26355/51065/3297/10134/56616/23786/5371/29843/317/835/1027/83874/8737/9141/5371/637/9131/2934/581/572/9451
GO:0043407	negative regulation of MAP kinase activity	27	1.31144	0.035	0.689279	2874/4763/153090/5598/51763/1845/80279/6422
GO:0031062	positive regulation of histone methylation	19	1.37567	0.0350701	0.689279	23411/3009/4089/8473/22823/1499/94104/26053/26097
GO:0038179	neurotrophin signaling pathway	19	1.37567	0.0350701	0.689279	9564/4915/57498/5781/6272/10479
GO:0030517	negative regulation of axon extension	8	1.40967	0.0351064	0.689279	57142/4504/9423/54437
GO:0009394	2'-deoxyribonucleotide metabolic process	18	1.3726	0.0351406	0.689279	132/23583/6996/9519/100
GO:0033363	secretory granule organization	12	1.38149	0.0357508	0.689279	9519/5270/84062/7110/19/1385
GO:0050854	regulation of antigen receptor-mediated signaling pathway	12	1.38157	0.0357508	0.689279	8915/5579/100/57181/29085/1845/5074/7070
GO:0006006	glucose metabolic process	96	1.18892	0.035964	0.689279	390637/23411/55829/23417/5236/5165/283871/5290/51181/23038/9255/3630/8473/2027/5223/10007/5315/51763/5208/10580/221927/1468/10165/3636/230/11091/5230/140710/7915/4190/2820/83440/57486/10499/7391/5500/669/6576/5315/1353/2023/5261/572/132789/2539/5313/208/92579/11266/9563/10327/10776/2548/2648/7167/5106/9852/2805/5162/5214
GO:0035023	regulation of Rho protein signal transduction	49	1.25199	0.035964	0.689279	8874/64857/2245/55160/3675/57580/8997/1281
GO:0044273	sulfur compound catabolic process	22	1.34561	0.035964	0.689279	6448/23417/3425/633/1491
GO:0046487	glyoxylate metabolic process	18	1.36777	0.0361446	0.689279	593/2653/594/1629/3418/275
GO:2000811	negative regulation of anoikis	11	1.37338	0.0363071	0.689279	4915/5290/4170/7088
GO:1902253	regulation of intrinsic apoptotic signaling pathway by p53 class mediator	10	1.38003	0.0366876	0.689279	23411/6880/50484/3190/3190
GO:0016266	O-glycan processing	9	1.42252	0.0367261	0.689279	6483/152002/2590/51809/283464
GO:1902254	negative regulation of intrinsic apoptotic signaling pathway by p53 class mediator	9	1.41908	0.0367261	0.689279	23411/6880/50484
GO:0006879	cellular iron ion homeostasis	19	1.37415	0.0370741	0.689279	51310/4089/3163/2495/79901/28982/2512/6717/3162
GO:0046626	regulation of insulin receptor signaling pathway	19	1.37295	0.0370741	0.689279	23411/3630/8473/5579/55788/51763
GO:0051580	regulation of neurotransmitter uptake	6	1.42344	0.0376523	0.689279	5865/2824/2824
GO:0006103	2-oxoglutarate metabolic process	12	1.37909	0.0377937	0.689279	56267/92259/84706/3418/79944
GO:0055089	fatty acid homeostasis	7	1.41926	0.037797	0.689279	23411/3630
GO:0006672	ceramide metabolic process	31	1.30254	0.037962	0.689279	6483/2760/64781/29956/3696/79603
GO:0006835	dicarboxylic acid transport	32	1.29443	0.037962	0.689279	4763/18/4915/8500/8499/10550/79751/22930/1468/10165/4735/10755/6507/10815
GO:0046394	carboxylic acid biosynthetic process	100	1.18535	0.037962	0.689279	18/9444/23411/23417/23038/3295/51144/6342/8659/29968/84706/51074/1491/58478/5825/197322/47/84532/63826/5009/79966/4048/2746/10728/873/26063/5321/6507/4522/84245/6319
GO:0042992	negative regulation of transcription factor import into nucleus	17	1.36944	0.038191	0.689279	4763/5598/9908/4794/51715/9908/6717/5311/5716/28952/4796
GO:0001945	lymph vessel development	6	1.42093	0.0387597	0.689279	7026/1969
GO:0046189	phenol-containing compound biosynthetic process	6	1.42135	0.0387597	0.689279	9839/1652
GO:0090136	epithelial cell-cell adhesion	7	1.4063	0.0388769	0.689279	3728/144100/57662
GO:0006325	chromatin organization	383	1.10036	0.038961	0.689279	2145/8648/3024/5926/80152/6595/6015/11011/23411/57332/9252/4152/27097/3009/5931/6880/1387/148479/3020/4089/9643/9736/284058/221656/54934/9733/4504/23198/5757/23304/3148/6872/6996/58508/51317/9739/64105/8473/22823/5579/1911/7862/7913/221037/6598/9219/6597/10847/23309/23326/2186/55193/7799/26993/1499/55611/1810/10362/64431/1107/6500/5585/3007/9759/51742/94104/10933/3065/9682/473/79711/51780/23210/5…
GO:0046939	nucleotide phosphorylation	51	1.2351	0.038961	0.689279	3939/5236/3630/8473/2027/5223/5315/29922/5208/205/9759/230/4831/10111/9611/5230/83440/1841/669/5315/51727/2023/2987
GO:0048592	eye morphogenesis	45	1.26454	0.038961	0.689279	4763/793/4915/6015/1969/65979/4211/5080/1499/5764/9927/7528/84678/6935/8842/5818/7070/1290
GO:0048878	chemical homeostasis	315	1.11144	0.038961	0.689279	51310/793/9213/8310/23411/25998/94097/476/4089/56898/3163/8671/9550/2639/7082/4504/3146/537/5165/5290/10802/27347/23038/2946/2273/271/3630/26119/10367/361/351/8473/5579/5538/2495/84679/9024/2247/11261/5080/57181/25800/29085/6993/6598/80010/5781/79901/6597/287/51763/57048/7779/65268/28982/527/221154/8943/10523/1956/6786/10479/10134/5009/1152/6721/6522/51076/2512/57620/3712/817/4831/10590/6717/3162…
GO:0046058	cAMP metabolic process	27	1.29992	0.039	0.689279	4763/333/9590/5598/5578/4831/1113/19/5153/79718/5064/5311/10142
GO:0051567	histone H3-K9 methylation	16	1.37133	0.0392749	0.689279	5926/23411/3009/6598/51742/9682/57673/79723/23028
GO:0002902	regulation of B cell apoptotic process	8	1.39532	0.0393617	0.689279	8915/100/57181
GO:0043173	nucleotide salvage	8	1.39727	0.0393617	0.689279	132/271/100/3251
GO:0051531	NFAT protein import into nucleus	8	1.39557	0.0393617	0.689279	5598/5534/10523/5295
GO:0032964	collagen biosynthetic process	9	1.41083	0.0398741	0.689279	57332/51430/3673/5159
GO:1901673	regulation of mitotic spindle assembly	9	1.40856	0.0398741	0.689279	27243/25978/9525
GO:0016569	chromatin modification	316	1.10933	0.03996	0.689279	2145/8648/5926/6015/11011/23411/57332/9252/4152/27097/3009/5931/6880/1387/148479/4089/9643/9736/284058/221656/54934/9733/4504/23304/6872/6996/58508/51317/9739/8473/22823/5579/1911/7862/7913/221037/6598/9219/6597/10847/23309/23326/2186/55193/7799/26993/1499/55611/1810/10362/1107/6500/5585/3007/9759/51742/94104/10933/3065/9682/51780/23210/817/5578/26053/9730/8467/26097/9031/84148/10664/84678/93624/…
GO:0042177	negative regulation of protein catabolic process	53	1.2371	0.03996	0.689279	11011/6880/51035/153090/57589/3630/5270/57805/1956/9529/7327/10869/51009/10755/80279/10956/5371/29843/27248/5371/29934/8724/11345
GO:0051053	negative regulation of DNA metabolic process	53	1.23652	0.03996	0.689279	545/254225/641/10735/2067/91603/9126/8243/7520/24144/4361/51763/55611/3178/4437/1676/10111/9984
GO:0021799	cerebral cortex radially oriented cell migration	16	1.36685	0.040282	0.689279	57142/153090/5455/1600/1499/200933/3912/5454
GO:0030149	sphingolipid catabolic process	11	1.36677	0.0404564	0.689279	2760/5538
GO:0050687	negative regulation of defense response to virus	11	1.36708	0.0404564	0.689279	5094/7105/6397/83737/5654
GO:0000737	DNA catabolic process, endonucleolytic	14	1.37347	0.0406918	0.689279	3146/3148/3297/3005/1676/317/23405/1777/9131/581/3836/1676
GO:1902808	positive regulation of cell cycle G1/S phase transition	14	1.37207	0.0406918	0.689279	56257/328/5962/7325
GO:0034427	nuclear-transcribed mRNA catabolic process, exonucleolytic, 3'-5'	9	-1.45394	0.0408163	0.689279	51010/23404/11340/56915/23016/118460/5393/129563
GO:2001241	positive regulation of extrinsic apoptotic signaling pathway in absence of ligand	10	1.37476	0.0408805	0.689279	4763
GO:0005996	monosaccharide metabolic process	119	1.16873	0.040959	0.689279	5372/390637/23411/55829/23417/5236/5165/283871/5290/51181/23038/9255/3630/8473/64080/2027/5223/10007/5315/51763/145173/5208/10580/221927/1468/10165/3636/230/23324/11091/5230/140710/7915/4190/2820/83440/57486/10499/7391/6888/2683/5500/669/6576/5315/1353/2023/5261/572/132789/2539/5313/26007/208/92579/11266/9563/23509/10327/7086/10776/2548/2648/7167/5106/9852/2805/5162/231/5214/4123/11164
GO:0030097	hemopoiesis	213	1.13001	0.040959	0.689279	4763/8874/5926/5469/8544/23411/91298/2551/55326/10193/10296/9733/57580/3146/537/60682/93974/1969/3148/23054/2067/1397/8473/4211/100/7520/5781/6929/4179/28982/8943/865/1209/1499/5305/23212/23598/286410/9759/5591/23210/64783/5578/4831/56998/5295/9730/84148/6422/5371/9070/5153/25/29843/1385/6935/2177/64428/2739/865/6208/8737/84138/5371/3276/11334/1777/1106/1938/669/472/23028/6777/581/3956/4627/26108…
GO:0048534	hematopoietic or lymphoid organ development	224	1.12627	0.040959	0.689279	4763/8874/5926/5469/8544/23411/91298/2551/55326/10193/10296/9733/57580/3146/537/60682/93974/1969/3148/23054/2067/1397/8473/4211/100/7520/5781/6929/4179/28982/8943/865/1209/1499/5305/23212/1399/23598/286410/5585/9759/5591/23210/64783/5578/4831/56998/5295/9730/84148/6422/5371/9070/5153/25/29843/1385/6935/2177/64428/2739/865/5594/6208/8737/84138/5371/3276/11334/1777/1106/1938/669/472/23028/4791/6777…
GO:0048660	regulation of smooth muscle cell proliferation	37	1.2704	0.040959	0.689279	2547/7520/57447/65009/1956/1499/3673/9759/5591/817/9927/56998/5159/3162/7536/4331/1027
GO:2001022	positive regulation of response to DNA damage stimulus	37	1.27065	0.040959	0.689279	54929/23411/57332/545/3146/328/57805/1956/197370
GO:0090085	regulation of protein deubiquitination	6	1.41822	0.0409745	0.689279	51035/9733/83737
GO:0046887	positive regulation of hormone secretion	35	1.27429	0.041	0.689279	8874/18/4089/3630/29085/5781/23435/1956/5208/2746/6717/65985/1385/6810/6845/9854/572
GO:1900076	regulation of cellular response to insulin stimulus	27	1.2965	0.041	0.689279	23411/3630/8473/5579/5781/55788/51763/5295/5296/114882
GO:0010927	cellular component assembly involved in morphogenesis	102	1.17385	0.041958	0.689279	200576/4952/4089/80173/10801/4134/28981/9519/9896/57539/7840/55172/582/23187/287/79659/51715/57560/8898/9738/9342/23363/7110/26160/4735/5159/65062/123016/23136/11214/51626/1453/287/200576/23136
GO:0043280	positive regulation of cysteine-type endopeptidase activity involved in apoptotic process	49	1.24537	0.041958	0.689279	10016/23411/8915/3146/10550/26355/51065/3297/10134/56616/23786/5371/29843/317/835/1027/8737/9141/5371/637/9131/2934/581/572/9451
GO:0051898	negative regulation of protein kinase B signaling	17	1.35811	0.0422111	0.689279	10016/23411/1969/55788/51763/1739
GO:0097205	renal filtration	5	1.41076	0.0425777	0.689279	3675/5800
GO:0046466	membrane lipid catabolic process	12	1.37101	0.0429009	0.689279	2760/5538
GO:0009408	response to heat	103	1.17052	0.042957	0.689279	818/4763/10016/23411/545/5931/1387/10569/8890/11168/57805/3297/81570/9631/9261/9529/81929/817/1410/4288/3162/10728/11168/7531/53371/10049/573/5594/4927/6117/816/5433/3303/472/3312/55746/6647/9688/3281/5313/2033/6119
GO:0035337	fatty-acyl-CoA metabolic process	24	1.31722	0.042957	0.689279	2639/3295/51144/5538/197322/47/55856/23305/79966/80221/6319/6576
GO:0043010	camera-type eye development	93	1.17435	0.042957	0.689279	4763/793/5469/4915/6015/1969/65979/4211/5080/6597/1956/1499/1739/22930/5764/3065/23210/1410/9927/2823/5159/114789/7528/84678/10765/79888/835/6935/2820/8842/9742/5818/7070/93/25932/581/8829
GO:0044262	cellular carbohydrate metabolic process	103	1.17222	0.042957	0.689279	23411/55347/55829/23417/2997/23262/3425/5236/2992/5165/283871/3630/8473/5502/64080/3418/5223/51763/5256/5208/10580/8898/11041/9759/5255/51477/51805/11091/140710/54928/2820/57486/10499/2683/5500/669/1353/3417/5261/572/5504/84197/5834/26007/208/5836/11266/2185/6513/10776/2548/3612/2648/7167/3632/9852/2805/231/7311
GO:0046425	regulation of JAK-STAT cascade	24	1.32034	0.042957	0.689279	22876/633/9146/3297/1600/3551/23568/3065
GO:1904892	regulation of STAT cascade	24	1.32034	0.042957	0.689279	22876/633/9146/3297/1600/3551/23568/3065
GO:0060135	maternal process involved in female pregnancy	19	1.35888	0.0430862	0.689279	5469/3675/7026
GO:0006778	porphyrin-containing compound metabolic process	18	1.35653	0.0431727	0.689279	56898/3163/93974/1371/200205/3162
GO:0097067	cellular response to thyroid hormone stimulus	6	1.40821	0.0431894	0.689279	5469/5962/1514
GO:0008202	steroid metabolic process	84	1.18564	0.043956	0.689279	23411/3991/10449/476/114879/4504/7108/3295/51144/26119/23541/6342/351/84681/47/64746/11218/6721/5641/2232/7536/51706/19/10273
GO:0010721	negative regulation of cell development	121	1.16306	0.043956	0.689279	22882/4763/5469/4152/2192/4089/57142/22876/5800/4504/9423/1281/351/4211/29956/5080/6993/1977/1400/54437/1600/1499/9529/5764/9682/9181
GO:0019318	hexose metabolic process	113	1.16542	0.043956	0.689279	5372/390637/23411/55829/23417/5236/5165/283871/5290/51181/23038/9255/3630/8473/2027/5223/10007/5315/51763/145173/5208/10580/221927/1468/10165/3636/230/23324/11091/5230/140710/7915/4190/2820/83440/57486/10499/7391/2683/5500/669/6576/5315/1353/2023/5261/572/132789/2539/5313/26007/208/92579/11266/9563/23509/10327/10776/2548/2648/7167/5106/9852/2805/5162/231/5214/4123
GO:0043500	muscle adaptation	31	1.28958	0.043956	0.689279	818/4089/22876/29995/9759/9682/136319/817/5578/6905/3162/11214
GO:0045765	regulation of angiogenesis	47	1.249	0.043956	0.689279	4763/10016/576/23411/153090/1969/5579/2247/5598/6093/1499/5764/9475/5578/3162/6422/7453/5371
GO:0048704	embryonic skeletal system morphogenesis	20	1.34534	0.044	0.689279	9968/1280/28982/1499/1739/25902/9775/4522/6935
GO:0061515	myeloid cell development	27	1.28979	0.044	0.689279	5926/5469/10296/537/4211/5781/28982/5305/23210
GO:0042516	regulation of tyrosine phosphorylation of Stat3 protein	9	1.40092	0.0440714	0.689279	22876/3297/23568/3065
GO:0050982	detection of mechanical stimulus	7	1.38923	0.0442765	0.689279	3728/5270/3673
GO:1901838	positive regulation of transcription of nuclear large rRNA transcript from RNA polymerase I promoter	6	1.39742	0.0442968	0.689279	6598/6597
GO:1902176	negative regulation of oxidative stress-induced intrinsic apoptotic signaling pathway	13	1.36672	0.0448065	0.689279	23411/3630/5598/2876/9529
GO:0030308	negative regulation of cell growth	51	1.22984	0.044955	0.689279	6595/23411/5931/4089/57142/4504/2273/9423/5270/5538/57805/6597/54437/8751/221937/3621
GO:0002224	toll-like receptor signaling pathway	36	1.26756	0.045	0.689279	1147/8915/3146/153090/30849/58509/23180/9261/1514/3551/5641/5170/81035
GO:0033206	meiotic cytokinesis	5	-1.56151	0.0451128	0.689279	9897/10097/56776/56907
GO:0000188	inactivation of MAPK activity	6	1.39379	0.0454042	0.689279	2874
GO:0042178	xenobiotic catabolic process	6	1.393	0.0454042	0.689279	2946/2948/2947
GO:2001032	regulation of double-strand break repair via nonhomologous end joining	6	1.39503	0.0454042	0.689279	7913/24144
GO:0030318	melanocyte differentiation	8	1.38473	0.0457447	0.689279	9839/8975
GO:0005978	glycogen biosynthetic process	23	1.30973	0.045954	0.689279	55829/2997/5236/2992/3630/51763/10580
GO:0009250	glucan biosynthetic process	23	1.30973	0.045954	0.689279	55829/2997/5236/2992/3630/51763/10580
GO:0021537	telencephalon development	100	1.16952	0.045954	0.689279	4763/2145/8648/4915/4900/57142/153090/166614/1281/26047/5080/91584/5455/6434/25911/3251/8650/1600/1956/1499/9253
GO:0042445	hormone metabolic process	34	1.271	0.046	0.689279	1381/5469/476/3295/51144/1428/5781/2232/10273/59342/1889/6294/10948/23028/6777
GO:1903147	negative regulation of mitophagy	5	1.4071	0.0460299	0.689279	10193/54832
GO:0072525	pyridine-containing compound biosynthetic process	7	1.38587	0.0464363	0.689279	55191/133686/29968
GO:0006654	phosphatidic acid biosynthetic process	13	1.36294	0.0468432	0.689279	55326/253558/5321/79888/56895/23259
GO:0046473	phosphatidic acid metabolic process	13	1.36294	0.0468432	0.689279	55326/253558/5321/79888/56895/23259
GO:0006282	regulation of DNA repair	44	1.24891	0.046953	0.689279	54929/23411/57332/254225/3146/328/7913/24144/1956/55611
GO:0070252	actin-mediated cell contraction	31	1.28262	0.046953	0.689279	3728/7170/10052/476/7170/287/7170/6093/9631/140465/7170/7170/817/6717/1832/287/4637
GO:0046850	regulation of bone remodeling	10	1.36332	0.0471698	0.689279	4763/537/1956/51430/6422
GO:0032965	regulation of collagen biosynthetic process	6	1.38715	0.047619	0.689279	57332/51430/3673/5159
GO:0098810	neurotransmitter reuptake	6	1.38779	0.047619	0.689279	5865/2824/2824
GO:0043981	histone H4-K5 acetylation	11	1.35613	0.0477178	0.689279	284058/54934/8473/84148/11091
GO:0043982	histone H4-K8 acetylation	11	1.35613	0.0477178	0.689279	284058/54934/8473/84148/11091
GO:0046879	hormone secretion	84	1.17854	0.047952	0.689279	818/8874/18/4089/3630/9024/29085/5861/5781/23435/2029/292/1956/5208/23568/7110/3065/5578/2746/6717/84300/6422/65985/1385/6810/9324/8773/10815/6845/93/4082/9854/572/9451
GO:0070374	positive regulation of ERK1 and ERK2 cascade	34	1.26283	0.048	0.689279	5908/4504/3146/537/2247/5781/65009/1956/817/5578/5159
GO:0002437	inflammatory response to antigenic stimulus	9	1.38914	0.0482686	0.689279	55829/3146/3148/2876
GO:0006167	AMP biosynthetic process	5	1.40463	0.0483314	0.689279	132/159
GO:0050995	negative regulation of lipid catabolic process	5	1.40005	0.0483314	0.689279	64784/3630
GO:0033523	histone H2B ubiquitination	8	-1.32615	0.0483871	0.689279	1025/56254/79577/51322/123169/9810/9646
GO:0050774	negative regulation of dendrite morphogenesis	8	-1.31613	0.0483871	0.689279	7533/5728/54413/9693/4776/26052/5530/64689
GO:0043501	skeletal muscle adaptation	7	1.3811	0.0485961	0.689279	818
GO:0006367	transcription initiation from RNA polymerase II promoter	87	1.17735	0.048951	0.689279	5469/9968/29079/6880/1387/5441/3146/6872/7003/23054/6878/5438/6873/5439/51586/9794/2963/126382/56998/7182/6874/5430/9442/4150/4331/1385/5431/2961/5433/2969/5704/2071/5434/5436
GO:0043414	macromolecule methylation	141	1.14812	0.04995	0.689279	2145/5926/56257/5865/23411/4152/3009/4089/51106/221656/5290/58508/9739/51605/8473/22823/55621/24140/6598/9219/25917/7799/1499/3007/51742/94104/9682/54069/26053/27037/79084/55695/26097/10664/11091/30827/9070/57673/6634/1788/11176/9836/79723/56339/10196
GO:0036124	histone H3-K9 trimethylation	8	1.37889	0.05	0.689279	5926/6598/51742/9682/57673/79723
GO:1903035	negative regulation of response to wounding	20	1.3361	0.05	0.689279	18/22876/5270/2247/29956
GO:2000171	negative regulation of dendrite development	13	-1.62445	0.05	0.689279	7533/3066/5728/54413/9693/4776/1630/26052/10498/50807/382/5530/64689

## Sheet: gseaKEGG
Term ID	Term Description	Gene Set Size	Normalized Enrichment Score (NES)	P-value	Adjusted P-value	Ensembl IDs of Genes Contributing to Enrichment
hsa00982	Drug metabolism - cytochrome P450	12	1.57967	0.00819672	0.845516	2952/4259/2946/2948/2947
hsa05204	Chemical carcinogenesis	16	1.51656	0.0101215	0.845516	2952/4259/2946/56267/2948/2947
hsa00531	Glycosaminoglycan degradation	10	1.47214	0.0134576	0.845516	6448/3425
hsa00640	Propanoate metabolism	27	1.40855	0.017017	0.845516	18/23417/4329/3939/593/594/1629/84532
hsa00410	beta-Alanine metabolism	15	1.47668	0.0182741	0.845516	18/23417/4329
hsa00980	Metabolism of xenobiotics by cytochrome P450	15	1.46154	0.0192893	0.845516	2952/4259/2946/2948/2947
hsa04216	Ferroptosis	23	1.37451	0.0300601	0.915343	5094/112483/6520/2495/23305/2512/3162/5093/9474/10533/7018/5094
hsa05206	MicroRNAs in cancer	79	1.22616	0.033966	0.915343	23411/9252/9839/1387/5290/5579/4170/5962/5598/6093/1956/3551/7329/1399/9759/3190/3065/324/5578/5159/3162/3190/5296/25/23405/3845/1788/6935/1027/5594/9493/472/4082
hsa00983	Drug metabolism - other enzymes	30	1.3414	0.036	0.915343	2952/4259/2946/2948/3251/2947/50484/29922/4831/3704/54963
hsa04722	Neurotrophin signaling pathway	70	1.21489	0.042957	0.915343	818/4793/4915/5908/9252/9500/5290/6300/57498/5598/5781/4794/6272/9261/3551/1399/5601/817/5295/5170/5296/7531/25/3845
hsa04136	Autophagy - other	19	1.35616	0.0492462	0.915343	9776/11337/30849/26100/8678/9776/3476/9474/10533/11345
