# Supplementary material for: Sex-specific transcriptional and proteomic signatures in schizophrenia
Source: Nat Commun. 2019 Sep 2;10:3933. doi: 10.1038/s41467-019-11797-3 (PMC6718673; doi:10.1038/s41467-019-11797-3)
Supplement: Supplementary file 33 — Supplementary Data 29 [file 41467_2019_11797_MOESM33_ESM.xlsx]

## Sheet: 19_DEPs_femaleSickTwin_vs_femal
GeneName	ProteinName	PID	PeptideNN	CanonicalID	EntrezID	Log2FoldChange	AverageExpression	P-value	AdjustedP-value	SZ2_Pair1_schizophrenic_twin	SZ7_Pair4_Schizophrenic_twin	SZ10_Pair5_Schizophrenic_twin	SZ1_Pair1_Nonschizophrenic_twin	SZ8_Pair4_Nonschizophrenic_twin	SZ9_Pair5_Nonschizophrenic_twin	GO_BP	GO_MF	GO_CC	PATHWAY
SIRT1	NAD-dependent protein deacetylase sirtuin-1; Isoform 2 of NAD-dependent protein deacetylase sirtuin-1	Q96EB6	1	Q96EB6	Q96EB6:23411;	0.977	-0.199437	9.24291e-05	0.298204	-0.011	0.09	0.012	-0.606	-1.022	-1.212	Q96EB6:angiogenesis [GO:0001525]; behavioral response to starvation [GO:0042595]; cell aging [GO:0007569]; cellular glucose homeostasis [GO:0001678]; cellular response to DNA damage stimulus [GO:0006974]; cellular response to hydrogen peroxide [GO:0070301]; cellular response to hypoxia [GO:0071456]; cellular response to ionizing radiation [GO:0071479]; cellular response to leukemia inhibitory fac…	Q96EB6:bHLH transcription factor binding [GO:0043425]; core promoter sequence-specific DNA binding [GO:0001046]; deacetylase activity [GO:0019213]; enzyme binding [GO:0019899]; histone binding [GO:0042393]; histone deacetylase activity [GO:0004407]; HLH domain binding [GO:0043398]; identical protein binding [GO:0042802]; keratin filament binding [GO:1990254]; metal ion binding [GO:0046872]; mitog…	Q96EB6:chromatin silencing complex [GO:0005677]; cytoplasm [GO:0005737]; cytosol [GO:0005829]; mitochondrion [GO:0005739]; nuclear chromatin [GO:0000790]; nuclear envelope [GO:0005635]; nuclear euchromatin [GO:0005719]; nuclear heterochromatin [GO:0005720]; nuclear inner membrane [GO:0005637]; nucleolus [GO:0005730]; nucleoplasm [GO:0005654]; nucleus [GO:0005634]; PML body [GO:0016605]; rDNA hete…	Q96EB6:RORA activates gene expression|Regulation of HSF1-mediated heat shock response|Circadian Clock|SIRT1 negatively regulates rRNA expression
GFM2	Isoform 3 of Ribosome-releasing factor 2mitochondrial; Isoform 4 of Ribosome-releasing factor 2mitochondrial; Isoform 2 of Ribosome-releasing factor 2mitochondrial; Ribosome-releasing factor 2mitochondrial; Isoform 5 of Ribosome-releasing factor 2mitochondrial	Q969S9	2	Q969S9	Q969S9:84340;	-0.93	-0.127938	9.31403e-05	0.298204	-0.95	-0.951	-0.454	0.01	0.356	0.069	Q969S9:mitochondrial translation [GO:0032543]; mitochondrial translational termination [GO:0070126]; ribosome disassembly [GO:0032790]	Q969S9:GTPase activity [GO:0003924]; GTP binding [GO:0005525]	Q969S9:mitochondrial matrix [GO:0005759]	Q969S9:Mitochondrial translation termination
Uncharacterized protein FLJ45252	Uncharacterized protein FLJ45252	Q6ZSR9	3	Q6ZSR9	Q6ZSR9:	0.677	0.0385625	0.000134751	0.298204	0.209	0.437	0.496	0.036	-0.361	-0.564	Q6ZSR9:	Q6ZSR9:	Q6ZSR9:	Q6ZSR9:
GSTM4	Glutathione S-transferase Mu 4; Isoform 2 of Glutathione S-transferase Mu 4; Isoform 3 of Glutathione S-transferase Mu 4	Q03013	2	Q03013	Q03013:2948;	-0.930333	-0.393188	0.00031854	0.41258	-0.915	-0.662	-1.347	0.027	-0.015	-0.145	Q03013:glutathione derivative biosynthetic process [GO:1901687]; glutathione metabolic process [GO:0006749]; nitrobenzene metabolic process [GO:0018916]; xenobiotic catabolic process [GO:0042178]	Q03013:enzyme binding [GO:0019899]; glutathione binding [GO:0043295]; glutathione transferase activity [GO:0004364]; protein homodimerization activity [GO:0042803]	Q03013:cytoplasm [GO:0005737]; cytosol [GO:0005829]	Q03013:Glutathione conjugation
SLC22A17	Solute carrier family 22 member 17; Isoform 2 of Solute carrier family 22 member 17	Q8WUG5	4	Q8WUG5	Q8WUG5:51310;	-0.434333	-0.050375	0.000351865	0.41258	-0.214	-0.154	-0.29	0.045	0.244	0.356	Q8WUG5:cellular iron ion homeostasis [GO:0006879]; siderophore transport [GO:0015891]	Q8WUG5:organic anion transmembrane transporter activity [GO:0008514]; transmembrane signaling receptor activity [GO:0004888]; transmembrane transporter activity [GO:0022857]	Q8WUG5:integral component of organelle membrane [GO:0031301]; integral component of plasma membrane [GO:0005887]; plasma membrane [GO:0005886]; vacuolar membrane [GO:0005774]	Q8WUG5:Iron uptake and transport
RNF13	E3 ubiquitin-protein ligase RNF13; Isoform 2 of E3 ubiquitin-protein ligase RNF13	O43567	1	O43567	O43567:11342;	0.739667	-0.3245	0.000429311	0.41258	0.106	0.464	-0.436	-0.606	-0.441	-1.038	O43567:protein autoubiquitination [GO:0051865]	O43567:metal ion binding [GO:0046872]; ubiquitin protein ligase activity [GO:0061630]; ubiquitin-protein transferase activity [GO:0004842]	O43567:cytosol [GO:0005829]; endoplasmic reticulum membrane [GO:0005789]; Golgi membrane [GO:0000139]; integral component of membrane [GO:0016021]; intracellular membrane-bounded organelle [GO:0043231]; late endosome membrane [GO:0031902]; lysosomal membrane [GO:0005765]; nuclear inner membrane [GO:0005637]; nucleoplasm [GO:0005654]	O43567:
CAMK2G	Isoform 2 of Calcium/calmodulin-dependent protein kinase type II subunit gamma; Isoform 4 of Calcium/calmodulin-dependent protein kinase type II subunit gamma; Calcium/calmodulin-dependent protein kinase type II subunit gamma; Isoform 6 of Calcium/calmodulin-dependent protein kinase type II subunit gamma; Isoform 8 of Calcium/calmodulin-dependent protein kinase type II subunit gamma	Q13555-4	9	Q13555	Q13555:818;	0.981667	0.135563	0.000514657	0.41258	1.033	0.849	1.028	0.312	-0.543	0.196	Q13555:calcium ion transport [GO:0006816]; cell differentiation [GO:0030154]; G1/S transition of mitotic cell cycle [GO:0000082]; insulin secretion [GO:0030073]; interferon-gamma-mediated signaling pathway [GO:0060333]; intracellular signal transduction [GO:0035556]; MAPK cascade [GO:0000165]; nervous system development [GO:0007399]; peptidyl-serine phosphorylation [GO:0018105]; peptidyl-threonin…	Q13555:ATP binding [GO:0005524]; calcium-dependent protein serine/threonine phosphatase activity [GO:0004723]; calmodulin binding [GO:0005516]; calmodulin-dependent protein kinase activity [GO:0004683]; identical protein binding [GO:0042802]; protein homodimerization activity [GO:0042803]; protein serine/threonine kinase activity [GO:0004674]; Ras guanyl-nucleotide exchange factor activity [GO:00…	Q13555:cytoplasm [GO:0005737]; cytosol [GO:0005829]; endocytic vesicle membrane [GO:0030666]; membrane [GO:0016020]; neuron projection [GO:0043005]; nucleoplasm [GO:0005654]; plasma membrane [GO:0005886]; postsynaptic density [GO:0014069]; sarcoplasmic reticulum membrane [GO:0033017]	Q13555:HSF1-dependent transactivation|Trafficking of AMPA receptors|Unblocking of NMDA receptor, glutamate binding and activation"|CREB phosphorylation through the activation of CaMKII|CREB phosphorylation through the activation of Ras|Ras activation upon Ca2+ influx through NMDA receptor|Phase 0 - rapid depolarisation|Ion homeostasis|RAF/MAP kinase cascade|Interferon gamma signaling|Ion transpor…
KIF2A	Isoform 4 of Kinesin-like protein KIF2A; Kinesin-like protein KIF2A; Isoform 1 of Kinesin-like protein KIF2A; Isoform 5 of Kinesin-like protein KIF2A	O00139-4	11	O00139	O00139:3796;	-0.544333	-0.153062	0.000550261	0.41258	-0.194	-0.537	-0.472	0.043	0.219	0.168	O00139:antigen processing and presentation of exogenous peptide antigen via MHC class II [GO:0019886]; cell differentiation [GO:0030154]; cell division [GO:0051301]; microtubule-based movement [GO:0007018]; microtubule cytoskeleton organization [GO:0000226]; microtubule depolymerization [GO:0007019]; mitotic spindle assembly [GO:0090307]; mitotic spindle organization [GO:0007052]; nervous system …	O00139:ATPase activity [GO:0016887]; ATP binding [GO:0005524]; microtubule binding [GO:0008017]; microtubule motor activity [GO:0003777]; motor activity [GO:0003774]	O00139:centriolar subdistal appendage [GO:0120103]; centriole [GO:0005814]; centrosome [GO:0005813]; cytoplasm [GO:0005737]; cytosol [GO:0005829]; kinesin complex [GO:0005871]; membrane [GO:0016020]; microtubule [GO:0005874]; nuclear body [GO:0016604]; nucleolus [GO:0005730]; nucleus [GO:0005634]; sperm principal piece [GO:0097228]; spindle pole [GO:0000922]	O00139:Amplification of signal from unattached kinetochores via a MAD2 inhibitory signal|MHC class II antigen presentation|Separation of Sister Chromatids|Resolution of Sister Chromatid Cohesion|RHO GTPases Activate Formins|COPI-dependent Golgi-to-ER retrograde traffic|Mitotic Prometaphase|Kinesins
CCDC97	Coiled-coil domain-containing protein 97	Q96F63	2	Q96F63	Q96F63:90324;	0.697333	-0.071875	0.000559305	0.41258	0.073	-0.03	0.674	-0.695	-0.258	-0.422	Q96F63:	Q96F63:	Q96F63:U2 snRNP [GO:0005686]	Q96F63:
AP5S1	AP-5 complex subunit sigma-1	Q9NUS5	2	Q9NUS5	Q9NUS5:55317;	-0.478333	-0.116125	0.000663818	0.419292	-0.432	-0.319	-0.244	0.168	0.226	0.046	Q9NUS5:double-strand break repair via homologous recombination [GO:0000724]; endosomal transport [GO:0016197]; protein transport [GO:0015031]	Q9NUS5:	Q9NUS5:AP-type membrane coat adaptor complex [GO:0030119]; cytosol [GO:0005829]; late endosome [GO:0005770]; late endosome membrane [GO:0031902]; lysosomal membrane [GO:0005765]; lysosome [GO:0005764]; nucleoplasm [GO:0005654]; plasma membrane [GO:0005886]	Q9NUS5:
PMM1	Phosphomannomutase 1	Q92871	1	Q92871	Q92871:5372;	-0.485667	-0.0025625	0.000694714	0.419292	-0.197	-0.278	-0.505	0.198	0.23	0.049	Q92871:cellular response to leukemia inhibitory factor [GO:1990830]; GDP-mannose biosynthetic process [GO:0009298]; mannose metabolic process [GO:0006013]; protein N-linked glycosylation [GO:0006487]; protein targeting to ER [GO:0045047]	Q92871:metal ion binding [GO:0046872]; phosphomannomutase activity [GO:0004615]	Q92871:cytosol [GO:0005829]; neuronal cell body [GO:0043025]	Q92871:Synthesis of GDP-mannose
PHF13	PHD finger protein 13	Q86YI8	2	Q86YI8	Q86YI8:148479;	-0.509333	-0.293063	0.000963523	0.492064	-0.417	-0.568	-0.408	0.016	0.28	-0.161	Q86YI8:cell division [GO:0051301]; chromosome segregation [GO:0007059]; covalent chromatin modification [GO:0016569]; mitotic cell cycle [GO:0000278]; mitotic chromosome condensation [GO:0007076]	Q86YI8:chromatin binding [GO:0003682]; metal ion binding [GO:0046872]; methylated histone binding [GO:0035064]	Q86YI8:nucleoplasm [GO:0005654]; nucleus [GO:0005634]	Q86YI8:
TEAD1	Transcriptional enhancer factor TEF-1	P28347	1	P28347	P28347:7003;	0.382333	0.0136875	0.00119725	0.567753	0.13	-0.177	0.305	-0.362	-0.52	-0.007	P28347:embryonic organ development [GO:0048568]; hippo signaling [GO:0035329]; positive regulation of pri-miRNA transcription from RNA polymerase II promoter [GO:1902895]; positive regulation of transcription, DNA-templated [GO:0045893]; positive regulation of transcription from RNA polymerase II promoter [GO:0045944]; protein complex assembly [GO:0006461]; transcription initiation from RNA polym…	P28347:DNA binding [GO:0003677]; DNA binding transcription factor activity [GO:0003700]; protein heterodimerization activity [GO:0046982]; proximal promoter sequence-specific DNA binding [GO:0000987]; RNA polymerase II transcription factor binding [GO:0001085]; sequence-specific DNA binding [GO:0043565]; transcription coactivator binding [GO:0001223]; transcription factor activity, RNA polymerase…	P28347:nucleoplasm [GO:0005654]; TEAD-1-YAP complex [GO:0071148]	P28347:PPARA activates gene expression|YAP1- and WWTR1 (TAZ)-stimulated gene expression|RUNX3 regulates YAP1-mediated transcription
AUTS2	Isoform 5 of Autism susceptibility gene 2 protein; Autism susceptibility gene 2 protein; Isoform 2 of Autism susceptibility gene 2 protein	Q8WXX7	1	Q8WXX7	Q8WXX7:26053;	-1.365	-0.116687	0.00160802	0.593777	-0.319	-0.937	-2.383	-0.224	0.567	0.113	Q8WXX7:actin cytoskeleton reorganization [GO:0031532]; axon extension [GO:0048675]; dendrite extension [GO:0097484]; innate vocalization behavior [GO:0098582]; neuron migration [GO:0001764]; positive regulation of histone H3-K4 methylation [GO:0051571]; positive regulation of histone H4-K16 acetylation [GO:2000620]; positive regulation of lamellipodium assembly [GO:0010592]; positive regulation o…	Q8WXX7:chromatin binding [GO:0003682]	Q8WXX7:actin cytoskeleton [GO:0015629]; cytoplasm [GO:0005737]; growth cone [GO:0030426]; nucleus [GO:0005634]	Q8WXX7:RUNX1 interacts with co-factors whose precise effect on RUNX1 targets is not known
TLK1	Isoform 5 of Serine/threonine-protein kinase tousled-like 1; Serine/threonine-protein kinase tousled-like 1; Isoform 3 of Serine/threonine-protein kinase tousled-like 1; Isoform 4 of Serine/threonine-protein kinase tousled-like 1; Isoform 2 of Serine/threonine-protein kinase tousled-like 1	Q9UKI8-2	1	Q9UKI8	Q9UKI8:9874;	-0.39	0.052125	0.00167461	0.593777	-0.227	-0.084	0.011	-0.056	0.431	0.495	Q9UKI8:cell cycle [GO:0007049]; cellular response to DNA damage stimulus [GO:0006974]; covalent chromatin modification [GO:0016569]; intracellular protein transport [GO:0006886]; intracellular signal transduction [GO:0035556]; protein phosphorylation [GO:0006468]; regulation of chromatin assembly or disassembly [GO:0001672]	Q9UKI8:ATP binding [GO:0005524]; protein serine/threonine kinase activity [GO:0004674]	Q9UKI8:nucleus [GO:0005634]	Q9UKI8:
ST3GAL2	CMP-N-acetylneuraminate-beta-galactosamide-alpha-2,3-sialyltransferase 2	Q16842	1	Q16842	Q16842:6483;	0.638667	-0.39825	0.00221038	0.593777	0.028	0.273	-0.105	-0.561	-0.498	-0.661	Q16842:glycolipid biosynthetic process [GO:0009247]; glycoprotein biosynthetic process [GO:0009101]; keratan sulfate biosynthetic process [GO:0018146]; lipid glycosylation [GO:0030259]; O-glycan processing [GO:0016266]; oligosaccharide biosynthetic process [GO:0009312]; oligosaccharide metabolic process [GO:0009311]; protein glycosylation [GO:0006486]; protein N-linked glycosylation via asparagin…	Q16842:beta-galactoside (CMP) alpha-2,3-sialyltransferase activity [GO:0003836]; monosialoganglioside sialyltransferase activity [GO:0047288]""	Q16842:extracellular region [GO:0005576]; Golgi cisterna membrane [GO:0032580]; Golgi membrane [GO:0000139]; integral component of membrane [GO:0016021]	Q16842:Keratan sulfate biosynthesis|Sialic acid metabolism|Termination of O-glycan biosynthesis
NSG2	Neuron-specific protein family member 2	Q9Y328	1	Q9Y328	Q9Y328:51617;	-1.00533	-0.0881875	0.00250668	0.593777	-0.67	-0.199	-1.509	-0.158	0.543	0.253	Q9Y328:clathrin coat assembly [GO:0048268]; dopamine receptor signaling pathway [GO:0007212]; endosomal transport [GO:0016197]	Q9Y328:clathrin light chain binding [GO:0032051]	Q9Y328:cytoplasmic vesicle membrane [GO:0030659]; dendrite [GO:0030425]; early endosome [GO:0005769]; early endosome membrane [GO:0031901]; endosome [GO:0005768]; Golgi cis cisterna membrane [GO:1990674]; integral component of membrane [GO:0016021]; late endosome [GO:0005770]; lysosomal lumen [GO:0043202]; multivesicular body membrane [GO:0032585]; trans-Golgi network membrane [GO:0032588]	Q9Y328:
NOB1	RNA-binding protein NOB1	Q9ULX3	1	Q9ULX3	Q9ULX3:28987;	0.547	-0.101375	0.00306428	0.593777	0.144	-0.07	0.72	-0.131	-0.375	-0.341	Q9ULX3:cleavage involved in rRNA processing [GO:0000469]; maturation of SSU-rRNA [GO:0030490]; rRNA processing [GO:0006364]; visual perception [GO:0007601]	Q9ULX3:endoribonuclease activity [GO:0004521]; metal ion binding [GO:0046872]	Q9ULX3:cytosol [GO:0005829]; nucleoplasm [GO:0005654]; preribosome, small subunit precursor [GO:0030688]""	Q9ULX3:Major pathway of rRNA processing in the nucleolus and cytosol
ERCC1	Isoform 4 of DNA excision repair protein ERCC-1; Isoform 2 of DNA excision repair protein ERCC-1; DNA excision repair protein ERCC-1	P07992	1	P07992	P07992:2067;	0.754667	-0.25475	0.00337977	0.593777	-0.047	0.627	-0.051	-0.613	-1.016	-0.106	P07992:cell proliferation [GO:0008283]; DNA recombination [GO:0006310]; DNA repair [GO:0006281]; double-strand break repair via nonhomologous end joining [GO:0006303]; embryonic organ development [GO:0048568]; global genome nucleotide-excision repair [GO:0070911]; interstrand cross-link repair [GO:0036297]; isotype switching [GO:0045190]; male gonad development [GO:0008584]; meiotic mismatch repa…	P07992:damaged DNA binding [GO:0003684]; endonuclease activity [GO:0004519]; protein C-terminus binding [GO:0008022]; protein domain specific binding [GO:0019904]; single-stranded DNA binding [GO:0003697]; TFIID-class transcription factor binding [GO:0001094]	P07992:cytosol [GO:0005829]; ERCC4-ERCC1 complex [GO:0070522]; nuclear chromosome, telomeric region [GO:0000784]; nucleoplasm [GO:0005654]; nucleotide-excision repair complex [GO:0000109]; nucleotide-excision repair factor 1 complex [GO:0000110]; transcription factor TFIID complex [GO:0005669]""	P07992:HDR through Single Strand Annealing (SSA)|Formation of Incision Complex in GG-NER|Dual Incision in GG-NER|Dual incision in TC-NER|Fanconi Anemia Pathway
EZH1	Isoform 2 of Histone-lysine N-methyltransferase EZH1; Histone-lysine N-methyltransferase EZH1; Isoform 3 of Histone-lysine N-methyltransferase EZH1; Isoform 4 of Histone-lysine N-methyltransferase EZH1; Isoform 5 of Histone-lysine N-methyltransferase EZH1	Q92800-2	1	Q92800	Q92800:2145;	0.694	-0.154938	0.0034142	0.593777	-0.379	-0.026	0.618	-0.453	-0.96	-0.456	Q92800:anatomical structure morphogenesis [GO:0009653]; hippocampus development [GO:0021766]; histone H3-K27 methylation [GO:0070734]; positive regulation of transcription from RNA polymerase II promoter [GO:0045944]; transcription, DNA-templated [GO:0006351]""	Q92800:chromatin binding [GO:0003682]; histone-lysine N-methyltransferase activity [GO:0018024]	Q92800:ESC/E(Z) complex [GO:0035098]; nucleoplasm [GO:0005654]	Q92800:
EPHA2	Ephrin type-A receptor 2	P29317	1	P29317	P29317:1969;	-0.412667	-0.05375	0.00360691	0.593777	0.054	-0.331	0.051	0.651	0.013	0.348	P29317:activation of GTPase activity [GO:0090630]; angiogenesis [GO:0001525]; bone remodeling [GO:0046849]; branching involved in mammary gland duct morphogenesis [GO:0060444]; cAMP metabolic process [GO:0046058]; cell adhesion [GO:0007155]; cell chemotaxis [GO:0060326]; cell migration [GO:0016477]; cell motility [GO:0048870]; ephrin receptor signaling pathway [GO:0048013]; intrinsic apoptotic si…	P29317:ATP binding [GO:0005524]; cadherin binding [GO:0045296]; ephrin receptor activity [GO:0005003]; transmembrane receptor protein tyrosine kinase activity [GO:0004714]; virus receptor activity [GO:0001618]	P29317:cell surface [GO:0009986]; focal adhesion [GO:0005925]; integral component of plasma membrane [GO:0005887]; intracellular [GO:0005622]; lamellipodium [GO:0030027]; lamellipodium membrane [GO:0031258]; leading edge membrane [GO:0031256]; plasma membrane [GO:0005886]; ruffle membrane [GO:0032587]	P29317:EPH-Ephrin signaling|EPHA-mediated growth cone collapse|EPH-ephrin mediated repulsion of cells
CMC4	Cx9C motif-containing protein 4	P56277	1	P56277	P56277:100272147;	0.637667	-0.142	0.00379791	0.593777	0.338	0.271	-0.06	-0.328	-0.699	-0.337	P56277:cell proliferation [GO:0008283]	P56277:	P56277:mitochondrial intermembrane space [GO:0005758]; mitochondrion [GO:0005739]	P56277:Mitochondrial protein import
GUF1	Translation factor GUF1mitochondrial	Q8N442	3	Q8N442	Q8N442:60558;	0.454667	-0.0179375	0.00386345	0.593777	-0.023	-0.07	-0.058	-0.364	-0.393	-0.758	Q8N442:translation [GO:0006412]	Q8N442:GTPase activity [GO:0003924]; GTP binding [GO:0005525]	Q8N442:mitochondrial inner membrane [GO:0005743]	Q8N442:
H3F3A	Histone H3.3	P84243	1	P84243	P84243:3020;3021;	-0.569667	0.10925	0.00399321	0.593777	0.017	-0.186	-0.558	0.315	0.825	-0.158	P84243:blood coagulation [GO:0007596]; brain development [GO:0007420]; cellular protein metabolic process [GO:0044267]; chromatin silencing at rDNA [GO:0000183]; DNA replication-independent nucleosome assembly [GO:0006336]; negative regulation of gene expression, epigenetic [GO:0045814]; nucleosome assembly [GO:0006334]; positive regulation of cell growth [GO:0030307]; positive regulation of gene…	P84243:histone binding [GO:0042393]; nucleosomal DNA binding [GO:0031492]; protein heterodimerization activity [GO:0046982]; RNA polymerase II core promoter sequence-specific DNA binding [GO:0000979]; RNA polymerase II distal enhancer sequence-specific DNA binding [GO:0000980]	P84243:extracellular exosome [GO:0070062]; extracellular region [GO:0005576]; nuclear chromosome [GO:0000228]; nuclear chromosome, telomeric region [GO:0000784]; nuclear nucleosome [GO:0000788]; nucleoplasm [GO:0005654]; nucleosome [GO:0000786]; nucleus [GO:0005634]; protein complex [GO:0043234]""	P84243:Formation of the beta-catenin:TCF transactivating complex|PRC2 methylates histones and DNA|Condensation of Prophase Chromosomes|Oxidative Stress Induced Senescence|Senescence-Associated Secretory Phenotype (SASP)|SIRT1 negatively regulates rRNA expression|ERCC6 (CSB) and EHMT2 (G9a) positively regulate rRNA expression|NoRC negatively regulates rRNA expression|B-WICH complex positively regu…
DPH6	Diphthine--ammonia ligase	Q7L8W6	2	Q7L8W6	Q7L8W6:89978;	0.573333	0.0113125	0.00416308	0.593777	-0.272	-0.132	0.315	-1.09	-0.345	-0.374	Q7L8W6:peptidyl-diphthamide biosynthetic process from peptidyl-histidine [GO:0017183]; positive regulation of protein targeting to mitochondrion [GO:1903955]; regulation of protein stability [GO:0031647]	Q7L8W6:ATP binding [GO:0005524]; diphthine-ammonia ligase activity [GO:0017178]	Q7L8W6:cytosol [GO:0005829]; nucleolus [GO:0005730]; nucleus [GO:0005634]	Q7L8W6:Synthesis of diphthamide-EEF2
COPS9	COP9 signalosome complex subunit 9	Q8WXC6	1	Q8WXC6	Q8WXC6:150678;	-0.534667	0.272562	0.00420931	0.593777	0.153	0.007	-0.071	0.314	1.15	0.229	Q8WXC6:cellular response to UV [GO:0034644]; cytoplasmic sequestering of protein [GO:0051220]; negative regulation of protein neddylation [GO:2000435]; positive regulation of cell proliferation [GO:0008284]	Q8WXC6:	Q8WXC6:COP9 signalosome [GO:0008180]; cytoplasm [GO:0005737]; nuclear chromatin [GO:0000790]; nucleoplasm [GO:0005654]; nucleus [GO:0005634]	Q8WXC6:
FGD1	FYVERhoGEF and PH domain-containing protein 1	P98174	1	P98174	P98174:2245;	0.379333	-0.0060625	0.00438245	0.593777	0.006	0.083	0.281	-0.364	-0.021	-0.383	P98174:actin cytoskeleton organization [GO:0030036]; animal organ morphogenesis [GO:0009887]; cytoskeleton organization [GO:0007010]; filopodium assembly [GO:0046847]; G-protein coupled receptor signaling pathway [GO:0007186]; multicellular organism development [GO:0007275]; positive regulation of apoptotic process [GO:0043065]; regulation of cell shape [GO:0008360]; regulation of GTPase activity…	P98174:guanyl-nucleotide exchange factor activity [GO:0005085]; metal ion binding [GO:0046872]; Rho guanyl-nucleotide exchange factor activity [GO:0005089]; small GTPase binding [GO:0031267]	P98174:cytoplasm [GO:0005737]; cytoskeleton [GO:0005856]; cytosol [GO:0005829]; Golgi apparatus [GO:0005794]; lamellipodium [GO:0030027]; ruffle [GO:0001726]	P98174:NRAGE signals death through JNK|Rho GTPase cycle|G alpha (12/13) signalling events
PSAP	Prosaposin	P07602	1	P07602	P07602:5660;	0.618	-0.103375	0.00477199	0.597759	0.551	0.129	-0.106	-0.654	-0.378	-0.248	P07602:adenylate cyclase-inhibiting G-protein coupled receptor signaling pathway [GO:0007193]; cellular response to organic substance [GO:0071310]; epithelial cell differentiation involved in prostate gland development [GO:0060742]; ganglioside GM1 transport to membrane [GO:1905572]; glycosphingolipid metabolic process [GO:0006687]; lipid transport [GO:0006869]; negative regulation of hydrogen pe…	P07602:beta-galactosidase activity [GO:0004565]; enzyme activator activity [GO:0008047]; ganglioside GM1 binding [GO:1905573]; ganglioside GM2 binding [GO:1905574]; ganglioside GM3 binding [GO:1905575]; ganglioside GP1c binding [GO:1905577]; ganglioside GT1b binding [GO:1905576]; G-protein coupled receptor binding [GO:0001664]; identical protein binding [GO:0042802]; lipid binding [GO:0008289]; p…	P07602:azurophil granule membrane [GO:0035577]; extracellular exosome [GO:0070062]; extracellular matrix [GO:0031012]; extracellular region [GO:0005576]; extracellular space [GO:0005615]; integral component of membrane [GO:0016021]; intracellular membrane-bounded organelle [GO:0043231]; lysosomal lumen [GO:0043202]; lysosomal membrane [GO:0005765]; lysosome [GO:0005764]; mitochondrion [GO:0005739…	P07602:Platelet degranulation|Glycosphingolipid metabolism|Peptide ligand-binding receptors|G alpha (i) signalling events|Neutrophil degranulation
TBC1D19	Isoform 2 of TBC1 domain family member 19; TBC1 domain family member 19	Q8N5T2	1	Q8N5T2	Q8N5T2:55296;	-0.640667	0.0405625	0.00487697	0.599596	-0.862	-0.159	0.059	0.063	0.897	0	Q8N5T2:	Q8N5T2:GTPase activator activity [GO:0005096]	Q8N5T2:	Q8N5T2:
METTL7A	Methyltransferase-like protein 7A	Q9H8H3	3	Q9H8H3	Q9H8H3:25840;	0.467	-0.0334375	0.00616691	0.705899	0.363	0.593	-0.156	-0.02	-0.142	-0.439	Q9H8H3:neutrophil degranulation [GO:0043312]	Q9H8H3:methyltransferase activity [GO:0008168]	Q9H8H3:endoplasmic reticulum [GO:0005783]; extracellular exosome [GO:0070062]; extracellular region [GO:0005576]; lipid droplet [GO:0005811]; membrane [GO:0016020]; tertiary granule lumen [GO:1904724]	Q9H8H3:Neutrophil degranulation
PFN2	Isoform IIb of Profilin-2	P35080-2	5	P35080	P35080:5217;	0.507333	0.0158125	0.0065727	0.717422	0.585	0.578	-0.072	-0.218	-0.182	-0.031	P35080:actin cytoskeleton organization [GO:0030036]; negative regulation of actin filament polymerization [GO:0030837]; negative regulation of epithelial cell migration [GO:0010633]; negative regulation of ruffle assembly [GO:1900028]; positive regulation of actin filament bundle assembly [GO:0032233]; positive regulation of actin filament polymerization [GO:0030838]; positive regulation of ATPas…	P35080:actin monomer binding [GO:0003785]; ATPase activity [GO:0016887]; phosphatidylinositol-4,5-bisphosphate binding [GO:0005546]""	P35080:cytoplasm [GO:0005737]; cytoskeleton [GO:0005856]; extracellular exosome [GO:0070062]; terminal bouton [GO:0043195]	P35080:Signaling by ROBO receptors|RHO GTPases Activate Formins
KRT7	Keratintype II cytoskeletal 7	P08729	1	P08729	P08729:3855;	-0.941	-0.874687	0.00676687	0.717422	-1.05	-0.85	-1.49	0.951	-0.609	-0.909	P08729:cornification [GO:0070268]; keratinization [GO:0031424]; viral process [GO:0016032]	P08729:structural molecule activity [GO:0005198]	P08729:cytoplasm [GO:0005737]; cytosol [GO:0005829]; extracellular exosome [GO:0070062]; intermediate filament [GO:0005882]; keratin filament [GO:0045095]; nucleus [GO:0005634]	P08729:Keratinization|Formation of the cornified envelope
COL6A3	Isoform 3 of Collagen alpha-3VI chain; Isoform 2 of Collagen alpha-3VI chain; Collagen alpha-3VI chain; Isoform 5 of Collagen alpha-3VI chain	P12111	2	P12111	P12111:1293;	-0.481333	0.523188	0.00692668	0.717422	0.557	0.177	-0.001	0.489	1.059	0.629	P12111:cell adhesion [GO:0007155]; collagen catabolic process [GO:0030574]; extracellular matrix organization [GO:0030198]; muscle organ development [GO:0007517]	P12111:serine-type endopeptidase inhibitor activity [GO:0004867]	P12111:collagen type VI trimer [GO:0005589]; endoplasmic reticulum lumen [GO:0005788]; extracellular exosome [GO:0070062]; extracellular matrix [GO:0031012]; extracellular region [GO:0005576]; extracellular space [GO:0005615]; extracellular vesicle [GO:1903561]; proteinaceous extracellular matrix [GO:0005578]; sarcolemma [GO:0042383]	P12111:Collagen degradation|Collagen biosynthesis and modifying enzymes|Signaling by PDGF|Assembly of collagen fibrils and other multimeric structures|Integrin cell surface interactions|ECM proteoglycans|NCAM1 interactions|Collagen chain trimerization
RNF167	E3 ubiquitin-protein ligase RNF167	Q9H6Y7	1	Q9H6Y7	Q9H6Y7:26001;	0.769667	-0.173563	0.0069941	0.717422	0.839	0.016	-0.465	-0.94	-0.044	-0.935	Q9H6Y7:negative regulation of cell cycle [GO:0045786]; protein polyubiquitination [GO:0000209]	Q9H6Y7:ubiquitin-protein transferase activity [GO:0004842]; zinc ion binding [GO:0008270]	Q9H6Y7:cytoplasm [GO:0005737]; endomembrane system [GO:0012505]; integral component of membrane [GO:0016021]	Q9H6Y7:
C12orf43	Uncharacterized protein C12orf43	Q96C57	2	Q96C57	Q96C57:64897;	-0.438667	-0.271688	0.00766323	0.717422	-0.894	-0.843	-0.035	-0.246	-0.218	0.008	Q96C57:	Q96C57:	Q96C57:	Q96C57:
STIM1	Stromal interaction molecule 1	Q13586	2	Q13586	Q13586:6786;	0.576667	-0.22975	0.00797384	0.717422	0.271	-0.141	-0.255	-0.901	-0.491	-0.463	Q13586:activation of store-operated calcium channel activity [GO:0032237]; cellular calcium ion homeostasis [GO:0006874]; detection of calcium ion [GO:0005513]; enamel mineralization [GO:0070166]; positive regulation of angiogenesis [GO:0045766]; regulation of calcium ion transport [GO:0051924]; regulation of cardiac conduction [GO:1903779]; regulation of store-operated calcium entry [GO:2001256]…	Q13586:calcium channel regulator activity [GO:0005246]; calcium ion binding [GO:0005509]; identical protein binding [GO:0042802]; microtubule plus-end binding [GO:0051010]; protease binding [GO:0002020]	Q13586:cortical endoplasmic reticulum [GO:0032541]; endoplasmic reticulum [GO:0005783]; endoplasmic reticulum membrane [GO:0005789]; integral component of endoplasmic reticulum membrane [GO:0030176]; integral component of plasma membrane [GO:0005887]; microtubule [GO:0005874]; plasma membrane [GO:0005886]; sarcoplasmic reticulum membrane [GO:0033017]	Q13586:Elevation of cytosolic Ca2+ levels|Ion homeostasis|Antigen activates B Cell Receptor (BCR) leading to generation of second messengers
KNOP1	Lysine-rich nucleolar protein 1	Q1ED39	1	Q1ED39	Q1ED39:400506;	0.437667	0.114812	0.00809953	0.717422	0.38	-0.064	0.319	0.084	-0.393	-0.369	Q1ED39:	Q1ED39:RNA binding [GO:0003723]	Q1ED39:nucleolus [GO:0005730]	Q1ED39:
MVB12A	Multivesicular body subunit 12A; Isoform 3 of Multivesicular body subunit 12A	Q96EY5	1	Q96EY5	Q96EY5:93343;	-0.465333	-0.19775	0.00841019	0.717422	-0.363	-0.018	-0.622	-0.131	0.512	0.012	Q96EY5:endosomal transport [GO:0016197]; intracellular transport of virus [GO:0075733]; macroautophagy [GO:0016236]; multivesicular body assembly [GO:0036258]; positive regulation of viral process [GO:0048524]; protein transport [GO:0015031]; regulation of epidermal growth factor receptor signaling pathway [GO:0042058]; regulation of viral budding via host ESCRT complex [GO:1903772]; ubiquitin-de…	Q96EY5:lipid binding [GO:0008289]; SH3 domain binding [GO:0017124]; ubiquitin binding [GO:0043130]	Q96EY5:centrosome [GO:0005813]; cytosol [GO:0005829]; endosome membrane [GO:0010008]; ESCRT I complex [GO:0000813]; extracellular exosome [GO:0070062]; Golgi apparatus [GO:0005794]; host cell [GO:0043657]; late endosome membrane [GO:0031902]; nucleoplasm [GO:0005654]; vesicle [GO:0031982]	Q96EY5:Budding and maturation of HIV virion|Membrane binding and targetting of GAG proteins|Endosomal Sorting Complex Required For Transport (ESCRT)
OSBPL6	Isoform 6 of Oxysterol-binding protein-related protein 6; Isoform 2 of Oxysterol-binding protein-related protein 6; Isoform 5 of Oxysterol-binding protein-related protein 6; Isoform 3 of Oxysterol-binding protein-related protein 6; Oxysterol-binding protein-related protein 6; Isoform 4 of Oxysterol-binding protein-related protein 6	Q9BZF3-5	1	Q9BZF3	Q9BZF3:114880;	-0.466	-0.1175	0.00842881	0.717422	-0.239	-0.578	-0.452	0.018	0.029	0.082	Q9BZF3:bile acid biosynthetic process [GO:0006699]	Q9BZF3:lipid binding [GO:0008289]; sterol transporter activity [GO:0015248]	Q9BZF3:cytosol [GO:0005829]; endoplasmic reticulum membrane [GO:0005789]; nuclear membrane [GO:0031965]; perinuclear endoplasmic reticulum [GO:0097038]; plasma membrane [GO:0005886]	Q9BZF3:Synthesis of bile acids and bile salts
EMC6	ER membrane protein complex subunit 6	Q9BV81	1	Q9BV81	Q9BV81:83460;	0.605667	0.0665625	0.00947475	0.738025	0.566	0.307	0.428	-0.463	-0.3	0.247	Q9BV81:autophagosome assembly [GO:0000045]; protein folding in endoplasmic reticulum [GO:0034975]	Q9BV81:	Q9BV81:ER membrane protein complex [GO:0072546]; integral component of endoplasmic reticulum membrane [GO:0030176]; integral component of membrane [GO:0016021]; integral component of omegasome membrane [GO:0097631]	Q9BV81:
PPP1R17	Protein phosphatase 1 regulatory subunit 17; Isoform 2 of Protein phosphatase 1 regulatory subunit 17	O96001	1	O96001	O96001:10842;	-0.724333	-0.0499375	0.00958097	0.738025	-0.354	-0.484	-0.193	0.177	0.391	0.574	O96001:central nervous system development [GO:0007417]; intracellular signal transduction [GO:0035556]; regulation of phosphatase activity [GO:0010921]	O96001:protein serine/threonine phosphatase inhibitor activity [GO:0004865]	O96001:intracellular [GO:0005622]	O96001:
SMARCA2	Isoform Short of Probable global transcription activator SNF2L2; Probable global transcription activator SNF2L2	P51531	3	P51531	P51531:6595;	0.393	-0.0498125	0.00993402	0.738025	0.184	0.161	-0.057	-0.481	0.075	-0.485	P51531:chromatin remodeling [GO:0006338]; negative regulation of cell growth [GO:0030308]; negative regulation of cell proliferation [GO:0008285]; negative regulation of transcription, DNA-templated [GO:0045892]; negative regulation of transcription from RNA polymerase II promoter [GO:0000122]; nervous system development [GO:0007399]; positive regulation of transcription, DNA-templated [GO:004589…	P51531:ATP binding [GO:0005524]; chromatin binding [GO:0003682]; DNA-dependent ATPase activity [GO:0008094]; helicase activity [GO:0004386]; histone binding [GO:0042393]; RNA polymerase II transcription coactivator activity [GO:0001105]; transcription coactivator activity [GO:0003713]; transcription regulatory region DNA binding [GO:0044212]	P51531:intermediate filament cytoskeleton [GO:0045111]; intracellular membrane-bounded organelle [GO:0043231]; nBAF complex [GO:0071565]; npBAF complex [GO:0071564]; nuclear chromatin [GO:0000790]; nucleoplasm [GO:0005654]; nucleus [GO:0005634]; SWI/SNF complex [GO:0016514]	P51531:RMTs methylate histone arginines|RUNX1 interacts with co-factors whose precise effect on RUNX1 targets is not known
PPFIA2	Isoform 2 of Liprin-alpha-2; Isoform 5 of Liprin-alpha-2; Isoform 4 of Liprin-alpha-2; Isoform 3 of Liprin-alpha-2; Liprin-alpha-2	O75334-2	1	O75334	O75334:8499;	-0.405	0.0006875	0.0105805	0.738025	-0.132	-0.262	-0.165	0.095	0.498	0.063	O75334:cell-matrix adhesion [GO:0007160]; glutamate secretion [GO:0014047]; neurotransmitter secretion [GO:0007269]	O75334:	O75334:cell surface [GO:0009986]; cytoplasm [GO:0005737]; cytosol [GO:0005829]; extracellular exosome [GO:0070062]; presynaptic active zone [GO:0048786]	O75334:Serotonin Neurotransmitter Release Cycle|Norepinephrine Neurotransmitter Release Cycle|Glutamate Neurotransmitter Release Cycle|Dopamine Neurotransmitter Release Cycle|Acetylcholine Neurotransmitter Release Cycle|Receptor-type tyrosine-protein phosphatases
AVL9	Isoform 2 of Late secretory pathway protein AVL9 homolog; Late secretory pathway protein AVL9 homolog	Q8NBF6	2	Q8NBF6	Q8NBF6:23080;	-0.412	-0.153562	0.0107725	0.738025	-0.625	-0.229	-0.276	0.071	0.094	-0.059	Q8NBF6:cell migration [GO:0016477]	Q8NBF6:	Q8NBF6:integral component of membrane [GO:0016021]; recycling endosome [GO:0055037]	Q8NBF6:
SGSH	N-sulphoglucosamine sulphohydrolase	P51688	1	P51688	P51688:6448;	1.18333	0.0291875	0.011536	0.738025	1.078	0.664	-0.95	-1.554	0.146	-1.35	P51688:glycosaminoglycan catabolic process [GO:0006027]; heparan sulfate proteoglycan catabolic process [GO:0030200]	P51688:metal ion binding [GO:0046872]; N-sulfoglucosamine sulfohydrolase activity [GO:0016250]; sulfuric ester hydrolase activity [GO:0008484]	P51688:extracellular exosome [GO:0070062]; lysosomal lumen [GO:0043202]; lysosome [GO:0005764]	P51688:HS-GAG degradation|MPS IIIA - Sanfilippo syndrome A
DNAJB6	DnaJ homolog subfamily B member 6; Isoform D of DnaJ homolog subfamily B member 6; Isoform B of DnaJ homolog subfamily B member 6; Isoform C of DnaJ homolog subfamily B member 6	O75190	1	O75190	O75190:10049;	-0.496333	-0.0740625	0.0118422	0.738025	-0.19	-0.219	-0.743	0.015	0.015	0.307	O75190:actin cytoskeleton organization [GO:0030036]; chorio-allantoic fusion [GO:0060710]; chorion development [GO:0060717]; extracellular matrix organization [GO:0030198]; intermediate filament organization [GO:0045109]; negative regulation of cysteine-type endopeptidase activity involved in apoptotic process [GO:0043154]; negative regulation of inclusion body assembly [GO:0090084]; negative reg…	O75190:ATPase activator activity [GO:0001671]; chaperone binding [GO:0051087]; DNA binding [GO:0003677]; heat shock protein binding [GO:0031072]; identical protein binding [GO:0042802]; unfolded protein binding [GO:0051082]	O75190:cytosol [GO:0005829]; membrane [GO:0016020]; nucleoplasm [GO:0005654]; nucleus [GO:0005634]; perinuclear region of cytoplasm [GO:0048471]; Z disc [GO:0030018]	O75190:Regulation of HSF1-mediated heat shock response
SMARCA4	Isoform 5 of Transcription activator BRG1; Isoform 2 of Transcription activator BRG1; Isoform 4 of Transcription activator BRG1; Isoform 3 of Transcription activator BRG1	P51532-4	1	P51532	P51532:6597;	-0.672333	-0.0165	0.0125072	0.738025	-1.348	-0.453	0.277	-0.167	0.091	0.569	P51532:ATP-dependent chromatin remodeling [GO:0043044]; beta-catenin-TCF complex assembly [GO:1904837]; chromatin organization [GO:0006325]; chromatin remodeling [GO:0006338]; covalent chromatin modification [GO:0016569]; interleukin-7-mediated signaling pathway [GO:0038111]; negative regulation of androgen receptor signaling pathway [GO:0060766]; negative regulation of cell growth [GO:0030308]; …	P51532:androgen receptor binding [GO:0050681]; ATP binding [GO:0005524]; DNA-dependent ATPase activity [GO:0008094]; DNA polymerase binding [GO:0070182]; helicase activity [GO:0004386]; lysine-acetylated histone binding [GO:0070577]; p53 binding [GO:0002039]; protein N-terminus binding [GO:0047485]; RNA polymerase I CORE element sequence-specific DNA binding [GO:0001164]; RNA polymerase II transc…	P51532:extracellular space [GO:0005615]; membrane [GO:0016020]; nBAF complex [GO:0071565]; npBAF complex [GO:0071564]; nuclear chromatin [GO:0000790]; nucleolus [GO:0005730]; nucleoplasm [GO:0005654]; nucleus [GO:0005634]; protein complex [GO:0043234]; SWI/SNF complex [GO:0016514]	P51532:Interleukin-7 signaling|Formation of the beta-catenin:TCF transactivating complex|RMTs methylate histone arginines|Chromatin modifying enzymes|RUNX1 interacts with co-factors whose precise effect on RUNX1 targets is not known
PDCD7	Programmed cell death protein 7	Q8N8D1	1	Q8N8D1	Q8N8D1:10081;	-0.951333	-0.00425	0.0138168	0.755911	-0.549	-1.002	0.104	0.086	1.355	-0.034	Q8N8D1:apoptotic process [GO:0006915]; mRNA splicing, via spliceosome [GO:0000398]; response to glucocorticoid [GO:0051384]; RNA splicing [GO:0008380]""	Q8N8D1:	Q8N8D1:nucleoplasm [GO:0005654]; U12-type spliceosomal complex [GO:0005689]	Q8N8D1:mRNA Splicing - Minor Pathway
TIMM17A	Mitochondrial import inner membrane translocase subunit Tim17-A	Q99595	1	Q99595	Q99595:10440;	-0.434333	0.195563	0.0138908	0.755911	0.016	-0.2	0.079	0.036	0.83	0.332	Q99595:protein import into mitochondrial matrix [GO:0030150]; protein targeting to mitochondrion [GO:0006626]	Q99595:P-P-bond-hydrolysis-driven protein transmembrane transporter activity [GO:0015450]	Q99595:integral component of mitochondrial inner membrane [GO:0031305]; mitochondrial inner membrane [GO:0005743]; mitochondrial inner membrane presequence translocase complex [GO:0005744]; mitochondrion [GO:0005739]; nucleoplasm [GO:0005654]	Q99595:Mitochondrial protein import
HECTD4	Isoform 5 of Probable E3 ubiquitin-protein ligase HECTD4	Q9Y4D8-5	3	Q9Y4D8	Q9Y4D8:	0.513333	-0.0001875	0.0141166	0.760128	0.389	0.372	-0.163	-0.863	-0.098	0.019	Q9Y4D8:glucose homeostasis [GO:0042593]; glucose metabolic process [GO:0006006]	Q9Y4D8:ubiquitin protein ligase activity [GO:0061630]	Q9Y4D8:cytoplasm [GO:0005737]; integral component of membrane [GO:0016021]	Q9Y4D8:
CBX8	Chromobox protein homolog 8	Q9HC52	1	Q9HC52	Q9HC52:57332;	0.480667	-0.01725	0.014524	0.767199	0.747	0.347	-0.224	-0.33	-0.091	-0.151	Q9HC52:cellular response to hydrogen peroxide [GO:0070301]; histone ubiquitination [GO:0016574]; negative regulation of transcription from RNA polymerase II promoter [GO:0000122]; positive regulation of cell proliferation [GO:0008284]; positive regulation of collagen biosynthetic process [GO:0032967]; positive regulation of DNA repair [GO:0045739]; transcription, DNA-templated [GO:0006351]""	Q9HC52:methylated histone binding [GO:0035064]; single-stranded RNA binding [GO:0003727]; ubiquitin-protein transferase activator activity [GO:0097027]	Q9HC52:heterochromatin [GO:0000792]; nuclear chromatin [GO:0000790]; nucleoplasm [GO:0005654]; nucleus [GO:0005634]; PcG protein complex [GO:0031519]; PRC1 complex [GO:0035102]	Q9HC52:Oxidative Stress Induced Senescence|SUMOylation of DNA damage response and repair proteins|SUMOylation of chromatin organization proteins|SUMOylation of RNA binding proteins|RUNX1 interacts with co-factors whose precise effect on RUNX1 targets is not known|Regulation of PTEN gene transcription
ITGA3	Integrin alpha-3; Isoform 2 of Integrin alpha-3	P26006-1	2	P26006	P26006:3675;	-0.512	-0.0404375	0.0149944	0.774171	-0.032	-0.098	-0.385	0.977	0.428	-0.384	P26006:cell-matrix adhesion [GO:0007160]; dendritic spine maintenance [GO:0097062]; exploration behavior [GO:0035640]; extracellular matrix organization [GO:0030198]; heart development [GO:0007507]; integrin-mediated signaling pathway [GO:0007229]; leukocyte migration [GO:0050900]; lung development [GO:0030324]; maternal process involved in female pregnancy [GO:0060135]; memory [GO:0007613]; meso…	P26006:collagen binding [GO:0005518]; fibronectin binding [GO:0001968]; integrin binding [GO:0005178]; laminin binding [GO:0043236]; metal ion binding [GO:0046872]; protease binding [GO:0002020]; protein domain specific binding [GO:0019904]; protein heterodimerization activity [GO:0046982]	P26006:basolateral plasma membrane [GO:0016323]; cell periphery [GO:0071944]; cell surface [GO:0009986]; excitatory synapse [GO:0060076]; external side of plasma membrane [GO:0009897]; extracellular exosome [GO:0070062]; filopodium membrane [GO:0031527]; focal adhesion [GO:0005925]; growth cone [GO:0030426]; integrin alpha3-beta1 complex [GO:0034667]; integrin complex [GO:0008305]; invadopodium m…	P26006:Basigin interactions|Integrin cell surface interactions|Laminin interactions|MET activates PTK2 signaling
GM2A	Ganglioside GM2 activator	P17900	6	P17900	P17900:2760;	0.455	-0.0845625	0.0150426	0.774171	0.68	0.137	-0.331	-0.184	-0.311	-0.384	P17900:ganglioside catabolic process [GO:0006689]; glycosphingolipid metabolic process [GO:0006687]; learning or memory [GO:0007611]; lipid storage [GO:0019915]; neuromuscular process controlling balance [GO:0050885]; neutrophil degranulation [GO:0043312]; oligosaccharide catabolic process [GO:0009313]; positive regulation of hydrolase activity [GO:0051345]	P17900:beta-N-acetylgalactosaminidase activity [GO:0032428]; lipid transporter activity [GO:0005319]; phospholipase activator activity [GO:0016004]; sphingolipid activator protein activity [GO:0030290]	P17900:apical cortex [GO:0045179]; azurophil granule lumen [GO:0035578]; cytoplasmic side of plasma membrane [GO:0009898]; extracellular exosome [GO:0070062]; extracellular region [GO:0005576]; hydrogen:potassium-exchanging ATPase complex [GO:0005889]; lysosomal lumen [GO:0043202]; mitochondrion [GO:0005739]	P17900:Glycosphingolipid metabolism|Neutrophil degranulation
ABTB2	Ankyrin repeat and BTB/POZ domain-containing protein 2	Q8N961	1	Q8N961	Q8N961:25841;	0.598333	-0.31425	0.0163789	0.776009	-0.389	0.608	0.411	-0.323	-0.433	-0.409	Q8N961:cellular response to toxic substance [GO:0097237]; proteasome-mediated ubiquitin-dependent protein catabolic process [GO:0043161]; protein ubiquitination involved in ubiquitin-dependent protein catabolic process [GO:0042787]; regulation of proteolysis [GO:0030162]	Q8N961:protein heterodimerization activity [GO:0046982]; ubiquitin protein ligase binding [GO:0031625]	Q8N961:cytoplasm [GO:0005737]; SCF ubiquitin ligase complex [GO:0019005]	Q8N961:
NFKBIE	NF-kappa-B inhibitor epsilon	O00221	2	O00221	O00221:4794;	0.454	-0.0435	0.0165403	0.776009	0.147	0.181	0.241	-0.019	-0.122	-0.652	O00221:cytoplasmic sequestering of transcription factor [GO:0042994]; D-serine transport [GO:0042942]	O00221:	O00221:cytoplasm [GO:0005737]; cytosol [GO:0005829]; fibrillar center [GO:0001650]; Golgi apparatus [GO:0005794]; nucleus [GO:0005634]; perinuclear region of cytoplasm [GO:0048471]	O00221:Activation of NF-kappaB in B cells
CELSR1	Cadherin EGF LAG seven-pass G-type receptor 1	Q9NYQ6	1	Q9NYQ6	Q9NYQ6:9620;	-0.826	-0.042125	0.0168309	0.776009	-0.134	-0.898	-0.065	0.055	0.536	0.79	Q9NYQ6:anterior/posterior pattern specification [GO:0009952]; apical protein localization [GO:0045176]; central nervous system development [GO:0007417]; establishment of body hair planar orientation [GO:0048105]; establishment of planar polarity [GO:0001736]; establishment of planar polarity of embryonic epithelium [GO:0042249]; G-protein coupled receptor signaling pathway [GO:0007186]; hair foll…	Q9NYQ6:calcium ion binding [GO:0005509]; G-protein coupled receptor activity [GO:0004930]; protein dimerization activity [GO:0046983]; transmembrane signaling receptor activity [GO:0004888]	Q9NYQ6:integral component of membrane [GO:0016021]; integral component of plasma membrane [GO:0005887]; nucleoplasm [GO:0005654]; plasma membrane [GO:0005886]	Q9NYQ6:
POMT2	Protein O-mannosyl-transferase 2	Q9UKY4	2	Q9UKY4	Q9UKY4:29954;	0.402667	0.091375	0.0182042	0.776009	0.64	0.268	0.264	-0.173	0.265	-0.128	Q9UKY4:ER-associated misfolded protein catabolic process [GO:0071712]; positive regulation of protein O-linked glycosylation [GO:1904100]; protein O-linked glycosylation [GO:0006493]	Q9UKY4:dolichyl-phosphate-mannose-protein mannosyltransferase activity [GO:0004169]; metal ion binding [GO:0046872]	Q9UKY4:endoplasmic reticulum membrane [GO:0005789]; integral component of membrane [GO:0016021]	Q9UKY4:Defective POMT2 causes MDDGA2, MDDGB2 and MDDGC2"|O-linked glycosylation"
ACYP2	Acylphosphatase-2	P14621	2	P14621	P14621:98;	0.563667	0.0628125	0.0182992	0.776009	0.77	0.393	-0.376	-0.307	0.217	-0.814	P14621:phosphate-containing compound metabolic process [GO:0006796]	P14621:acylphosphatase activity [GO:0003998]; identical protein binding [GO:0042802]	P14621:	P14621:
KRT5	Keratintype II cytoskeletal 5	P13647	1	P13647	P13647:3852;	-0.997667	-1.02462	0.0183888	0.776009	-1.037	-1.356	-1.72	0.828	-0.282	-1.666	P13647:cornification [GO:0070268]; epidermis development [GO:0008544]; hemidesmosome assembly [GO:0031581]; keratinization [GO:0031424]	P13647:scaffold protein binding [GO:0097110]; structural constituent of cytoskeleton [GO:0005200]	P13647:cytoplasm [GO:0005737]; cytosol [GO:0005829]; extracellular exosome [GO:0070062]; intermediate filament [GO:0005882]; keratin filament [GO:0045095]; membrane [GO:0016020]; mitochondrion [GO:0005739]; nucleus [GO:0005634]; plasma membrane [GO:0005886]	P13647:Type I hemidesmosome assembly|Keratinization|Formation of the cornified envelope
CLYBL	Citrate lyase subunit beta-like proteinmitochondrial; Isoform 2 of Citrate lyase subunit beta-like proteinmitochondrial	Q8N0X4	1	Q8N0X4	Q8N0X4:171425;	-0.666333	-0.177063	0.0197932	0.784524	-0.922	-0.513	0.355	0.017	0.157	0.745	Q8N0X4:protein homotrimerization [GO:0070207]; regulation of cobalamin metabolic process [GO:0106064]	Q8N0X4:(3S)-citramalyl-CoA lyase activity [GO:0047777]; magnesium ion binding [GO:0000287]; malate synthase activity [GO:0004474]	Q8N0X4:mitochondrion [GO:0005739]	Q8N0X4:
GNG7	Guanine nucleotide-binding protein GI/GS/GO subunit gamma-7	O60262	1	O60262	O60262:2788;	0.481333	0.020625	0.0198669	0.784524	0.514	0.361	-0.333	-0.423	-0.141	-0.338	O60262:cellular response to glucagon stimulus [GO:0071377]; G-protein coupled receptor signaling pathway [GO:0007186]; regulation of G-protein coupled receptor protein signaling pathway [GO:0008277]	O60262:signal transducer activity [GO:0004871]	O60262:extracellular exosome [GO:0070062]; heterotrimeric G-protein complex [GO:0005834]; plasma membrane [GO:0005886]	O60262:Activation of G protein gated Potassium channels|Glucagon signaling in metabolic regulation|G-protein activation|Glucagon-like Peptide-1 (GLP1) regulates insulin secretion|ADP signalling through P2Y purinoceptor 12|G beta:gamma signalling through PI3Kgamma|Prostacyclin signalling through prostacyclin receptor|Adrenaline,noradrenaline inhibits insulin secretion"|Ca2+ pathway|G alpha (q) sig…
POLE2	DNA polymerase epsilon subunit 2; Isoform 3 of DNA polymerase epsilon subunit 2; Isoform 2 of DNA polymerase epsilon subunit 2	P56282	2	P56282	P56282:5427;	-0.737333	-0.138125	0.0199189	0.784524	-0.939	-0.877	0.722	-0.21	0.506	0.822	P56282:DNA-dependent DNA replication [GO:0006261]; DNA repair [GO:0006281]; DNA replication [GO:0006260]; DNA replication initiation [GO:0006270]; error-prone translesion synthesis [GO:0042276]; G1/S transition of mitotic cell cycle [GO:0000082]; telomere maintenance via semi-conservative replication [GO:0032201]	P56282:DNA binding [GO:0003677]; DNA-directed DNA polymerase activity [GO:0003887]	P56282:epsilon DNA polymerase complex [GO:0008622]; intracellular membrane-bounded organelle [GO:0043231]; nuclear body [GO:0016604]; nucleoplasm [GO:0005654]	P56282:Recognition of DNA damage by PCNA-containing replication complex|Telomere C-strand synthesis initiation|PCNA-Dependent Long Patch Base Excision Repair|Termination of translesion DNA synthesis|HDR through Homologous Recombination (HRR)|Gap-filling DNA repair synthesis and ligation in GG-NER|Dual Incision in GG-NER|Dual incision in TC-NER|Gap-filling DNA repair synthesis and ligation in TC-N…
PNMA8B	Isoform 2 of Paraneoplastic antigen-like protein 8B	Q9ULN7-5	7	Q9ULN7	Q9ULN7:57469;	-0.493	0.169563	0.0200755	0.784524	-0.285	0.063	0.137	0.402	0.94	0.052	Q9ULN7:	Q9ULN7:	Q9ULN7:	Q9ULN7:
EPPK1	Epiplakin	P58107	3	P58107	P58107:83481;	-0.587333	-0.147875	0.0208267	0.784524	-0.206	-0.692	0.166	0.91	-0.012	0.132	P58107:intermediate filament organization [GO:0045109]; negative regulation of cell migration [GO:0030336]; negative regulation of epithelial cell proliferation [GO:0050680]; negative regulation of keratinocyte migration [GO:0051548]; negative regulation of keratinocyte proliferation [GO:0010839]; negative regulation of wound healing [GO:0061045]; regulation of epithelium regeneration [GO:1905041…	P58107:cytoskeletal protein binding [GO:0008092]; intermediate filament binding [GO:0019215]; RNA binding [GO:0003723]	P58107:apicolateral plasma membrane [GO:0016327]; basolateral plasma membrane [GO:0016323]; bicellular tight junction [GO:0005923]; cell periphery [GO:0071944]; cell projection [GO:0042995]; cytoplasm [GO:0005737]; cytoskeleton [GO:0005856]; hemidesmosome [GO:0030056]; keratin filament [GO:0045095]; perinucleolar compartment [GO:0097356]	P58107:
DNAAF2	Protein kintoun; Isoform 2 of Protein kintoun	Q9NVR5	1	Q9NVR5	Q9NVR5:55172;	0.848667	-0.146313	0.0214502	0.784524	0.061	-0.048	0.552	-1.307	-1.083	0.409	Q9NVR5:axonemal dynein complex assembly [GO:0070286]; cilium-dependent cell motility [GO:0060285]	Q9NVR5:	Q9NVR5:cytoplasm [GO:0005737]; cytosol [GO:0005829]	Q9NVR5:
INPP5B	Type II inositol 1,4,5-trisphosphate 5-phosphatase; Isoform 3 of Type II inositol 1,4,5-trisphosphate 5-phosphatase; Isoform 2 of Type II inositol 1,4,5-trisphosphate 5-phosphatase	P32019	2	P32019	P32019:3633;	-0.426667	0.0388125	0.0214884	0.784524	-0.172	-0.373	-0.15	-0.115	0.251	0.449	P32019:flagellated sperm motility [GO:0030317]; inositol phosphate metabolic process [GO:0043647]; in utero embryonic development [GO:0001701]; phosphatidylinositol dephosphorylation [GO:0046856]; regulation of protein processing [GO:0070613]; regulation of small GTPase mediated signal transduction [GO:0051056]; signal transduction [GO:0007165]; spermatogenesis [GO:0007283]	P32019:GTPase activator activity [GO:0005096]; inositol-1,3,4,5-tetrakisphosphate 5-phosphatase activity [GO:0052659]; inositol-1,4,5-trisphosphate 5-phosphatase activity [GO:0052658]; metal ion binding [GO:0046872]; phosphatidylinositol-4,5-bisphosphate 5-phosphatase activity [GO:0004439]""	P32019:cytosol [GO:0005829]; early endosome membrane [GO:0031901]; endoplasmic reticulum-Golgi intermediate compartment [GO:0005793]; Golgi apparatus [GO:0005794]; integral component of membrane [GO:0016021]; membrane [GO:0016020]; phagocytic vesicle membrane [GO:0030670]; plasma membrane [GO:0005886]	P32019:Synthesis of IP2, IP, and Ins in the cytosol"|Synthesis of IP3 and IP4 in the cytosol|Rho GTPase cycle"
RAD23A	Isoform 2 of UV excision repair protein RAD23 homolog A; UV excision repair protein RAD23 homolog A	P54725	1	P54725	P54725:5886;	-0.858333	-0.405875	0.0218778	0.784524	-0.314	-0.401	-1.351	-0.54	0.528	0.521	P54725:nucleotide-excision repair [GO:0006289]; positive regulation of cell cycle [GO:0045787]; positive regulation of proteasomal ubiquitin-dependent protein catabolic process [GO:0032436]; positive regulation of viral genome replication [GO:0045070]; proteasome-mediated ubiquitin-dependent protein catabolic process [GO:0043161]; protein destabilization [GO:0031648]; protein deubiquitination [GO…	P54725:damaged DNA binding [GO:0003684]; kinase binding [GO:0019900]; polyubiquitin modification-dependent protein binding [GO:0031593]; single-stranded DNA binding [GO:0003697]; ubiquitin-specific protease binding [GO:1990381]	P54725:cytoplasm [GO:0005737]; cytosol [GO:0005829]; microtubule organizing center [GO:0005815]; nucleoplasm [GO:0005654]; nucleus [GO:0005634]; proteasome complex [GO:0000502]; protein complex [GO:0043234]	P54725:Josephin domain DUBs|DNA Damage Recognition in GG-NER|Formation of Incision Complex in GG-NER
HEPACAM	Isoform 2 of Hepatocyte cell adhesion molecule; Hepatocyte cell adhesion molecule	Q14CZ8-2|Q14CZ8	1	Q14CZ8|Q14CZ8	Q14CZ8:220296;	1.20533	-0.242625	0.022936	0.784524	1.928	0.483	-0.647	-0.44	-0.49	-0.922	Q14CZ8:cell adhesion [GO:0007155]; cell cycle arrest [GO:0007050]; cellular protein localization [GO:0034613]; regulation of growth [GO:0040008]	Q14CZ8:	Q14CZ8:axon [GO:0030424]; cell-cell junction [GO:0005911]; cytoplasm [GO:0005737]; integral component of membrane [GO:0016021]	Q14CZ8:
CERK	Ceramide kinase	Q8TCT0	1	Q8TCT0	Q8TCT0:64781;	0.573333	-0.160938	0.0232277	0.784524	-0.347	0.075	-0.038	-0.471	-1.346	-0.213	Q8TCT0:ceramide metabolic process [GO:0006672]; glycosphingolipid metabolic process [GO:0006687]	Q8TCT0:ATP binding [GO:0005524]; ceramide kinase activity [GO:0001729]; dihydroceramide kinase activity [GO:0102773]; magnesium ion binding [GO:0000287]; NAD+ kinase activity [GO:0003951]	Q8TCT0:integral component of membrane [GO:0016021]; mitochondrion [GO:0005739]; plasma membrane [GO:0005886]	Q8TCT0:Glycosphingolipid metabolism
TOR2A	Torsin-2A	Q5JU69	1	Q5JU69	Q5JU69:27433;	-0.755667	-0.309312	0.023582	0.784524	-0.852	-1.13	-1.096	-0.972	-0.323	0.484	Q5JU69:chaperone mediated protein folding requiring cofactor [GO:0051085]; protein homooligomerization [GO:0051260]	Q5JU69:ATP binding [GO:0005524]	Q5JU69:endoplasmic reticulum lumen [GO:0005788]	Q5JU69:
PARP2	Poly ADP-ribose polymerase 2; Isoform 2 of Poly ADP-ribose polymerase 2	Q9UGN5	2	Q9UGN5	Q9UGN5:10038;	-0.394667	-0.0805	0.0247873	0.784524	-0.816	-0.031	0.086	-0.183	0.425	0.181	Q9UGN5:base-excision repair [GO:0006284]; DNA ligation involved in DNA repair [GO:0051103]; DNA repair [GO:0006281]; extrinsic apoptotic signaling pathway [GO:0097191]; lagging strand elongation [GO:0006273]; peptidyl-serine ADP-ribosylation [GO:0018312]; protein ADP-ribosylation [GO:0006471]	Q9UGN5:DNA binding [GO:0003677]; DNA ligase (ATP) activity [GO:0003910]; NAD+ ADP-ribosyltransferase activity [GO:0003950]; protein ADP-ribosylase activity [GO:1990404]	Q9UGN5:cytoplasm [GO:0005737]; nucleolus [GO:0005730]; nucleoplasm [GO:0005654]; nucleus [GO:0005634]	Q9UGN5:POLB-Dependent Long Patch Base Excision Repair|HDR through MMEJ (alt-NHEJ)|DNA Damage Recognition in GG-NER|Formation of Incision Complex in GG-NER|Dual Incision in GG-NER
NFKBIB	Isoform 2 of NF-kappa-B inhibitor beta; NF-kappa-B inhibitor beta	Q15653	2	Q15653	Q15653:4793;	0.444667	0.237313	0.0253629	0.784524	0.277	0.275	0.777	0.391	-0.152	-0.244	Q15653:cellular response to lipopolysaccharide [GO:0071222]; positive regulation of NF-kappaB transcription factor activity [GO:0051092]; signal transduction [GO:0007165]; transcription, DNA-templated [GO:0006351]""	Q15653:signal transducer activity [GO:0004871]; transcription coactivator activity [GO:0003713]	Q15653:cytosol [GO:0005829]; nucleus [GO:0005634]	Q15653:Activation of NF-kappaB in B cells|RIP-mediated NFkB activation via ZBP1|TAK1 activates NFkB by phosphorylation and activation of IKKs complex|IKBKG deficiency causes anhidrotic ectodermal dysplasia with immunodeficiency (EDA-ID) (via TLR)|TRAF6 mediated NF-kB activation
LIN28A	Protein lin-28 homolog A	Q9H9Z2	2	Q9H9Z2	Q9H9Z2:79727;	0.964	-0.481125	0.0260888	0.784524	0.026	-0.571	1.121	-2.084	-0.378	0.146	Q9H9Z2:cellular response to glucose stimulus [GO:0071333]; germ cell development [GO:0007281]; miRNA catabolic process [GO:0010587]; negative regulation of glial cell differentiation [GO:0045686]; negative regulation of translation [GO:0017148]; positive regulation of cell proliferation involved in kidney development [GO:1901724]; positive regulation of cytoplasmic translation [GO:2000767]; posit…	Q9H9Z2:DNA binding [GO:0003677]; G-quadruplex RNA binding [GO:0002151]; miRNA binding [GO:0035198]; polysome binding [GO:1905538]; RNA binding [GO:0003723]; sequence-specific mRNA binding [GO:1990825]; translation initiation factor binding [GO:0031369]; zinc ion binding [GO:0008270]	Q9H9Z2:cytoplasm [GO:0005737]; cytoplasmic stress granule [GO:0010494]; cytosol [GO:0005829]; intracellular ribonucleoprotein complex [GO:0030529]; nucleolus [GO:0005730]; nucleus [GO:0005634]; P-body [GO:0000932]; polysome [GO:0005844]; rough endoplasmic reticulum [GO:0005791]	Q9H9Z2:Transcriptional regulation of pluripotent stem cells
TAF9	Transcription initiation factor TFIID subunit 9	Q16594	1	Q16594	Q16594:6880;	1.08767	-0.352	0.026664	0.784524	0.07	-0.158	-0.614	-2.892	-0.392	-0.681	Q16594:box C/D snoRNP assembly [GO:0000492]; cellular response to DNA damage stimulus [GO:0006974]; histone H3 acetylation [GO:0043966]; negative regulation of apoptotic process [GO:0043066]; negative regulation of intrinsic apoptotic signaling pathway in response to DNA damage by p53 class mediator [GO:1902166]; negative regulation of proteasomal ubiquitin-dependent protein catabolic process [GO…	Q16594:activating transcription factor binding [GO:0033613]; ATPase binding [GO:0051117]; C2H2 zinc finger domain binding [GO:0070742]; DNA binding [GO:0003677]; p53 binding [GO:0002039]; protein heterodimerization activity [GO:0046982]; transcription coactivator activity [GO:0003713]; transcription regulatory region DNA binding [GO:0044212]	Q16594:MLL1 complex [GO:0071339]; nucleoplasm [GO:0005654]; nucleus [GO:0005634]; PCAF complex [GO:0000125]; pre-snoRNP complex [GO:0070761]; SAGA complex [GO:0000124]; STAGA complex [GO:0030914]; transcription factor TFIID complex [GO:0005669]; transcription factor TFTC complex [GO:0033276]	Q16594:HIV Transcription Initiation|RNA Polymerase II HIV Promoter Escape|Transcription of the HIV genome|HATs acetylate histones|RNA Polymerase II Pre-transcription Events|Regulation of TP53 Activity through Phosphorylation|RNA polymerase II transcribes snRNA genes|RNA Polymerase II Promoter Escape|RNA Polymerase II Transcription Pre-Initiation And Promoter Opening|RNA Polymerase II Transcriptio…
FOXP4	Forkhead box protein P4; Isoform 3 of Forkhead box protein P4; Isoform 2 of Forkhead box protein P4	Q8IVH2	1	Q8IVH2	Q8IVH2:116113;	0.957667	-0.155312	0.0269681	0.784524	-0.428	0.143	1.958	-1.35	0.221	-0.071	Q8IVH2:anatomical structure morphogenesis [GO:0009653]; cell differentiation [GO:0030154]; transcription, DNA-templated [GO:0006351]""	Q8IVH2:metal ion binding [GO:0046872]; RNA polymerase II transcription factor activity, sequence-specific DNA binding [GO:0000981]; sequence-specific DNA binding [GO:0043565]""	Q8IVH2:nucleus [GO:0005634]	Q8IVH2:
SCO2	Protein SCO2 homologmitochondrial	O43819	1	O43819	O43819:9997;	-0.731333	-0.265813	0.0270278	0.784524	-0.837	0.086	-1.132	0.039	0.562	-0.29	O43819:cell redox homeostasis [GO:0045454]; cellular copper ion homeostasis [GO:0006878]; copper ion transport [GO:0006825]; eye development [GO:0001654]; oxidation-reduction process [GO:0055114]; respiratory chain complex IV assembly [GO:0008535]	O43819:copper ion binding [GO:0005507]	O43819:mitochondrial inner membrane [GO:0005743]; mitochondrial matrix [GO:0005759]; mitochondrion [GO:0005739]; myofibril [GO:0030016]	O43819:TP53 Regulates Metabolic Genes|Respiratory electron transport
RBKS	Ribokinase	Q9H477	2	Q9H477	Q9H477:64080;	-0.511333	-0.325125	0.0278977	0.787407	-0.776	-0.095	-0.464	0.087	0.44	-0.328	Q9H477:carbohydrate phosphorylation [GO:0046835]; D-ribose catabolic process [GO:0019303]; pentose-phosphate shunt [GO:0006098]	Q9H477:ATP binding [GO:0005524]; carbohydrate kinase activity [GO:0019200]; metal ion binding [GO:0046872]; ribokinase activity [GO:0004747]	Q9H477:cytoplasm [GO:0005737]; cytosol [GO:0005829]; extracellular exosome [GO:0070062]; nucleus [GO:0005634]	Q9H477:Pentose phosphate pathway (hexose monophosphate shunt)
EGFR	Isoform 4 of Epidermal growth factor receptor; Epidermal growth factor receptor; Isoform 3 of Epidermal growth factor receptor	P00533	5	P00533	P00533:1956;	0.39	-0.0305625	0.0286589	0.787407	0.668	0.085	-0.199	-0.131	-0.17	-0.315	P00533:activation of phospholipase A2 activity by calcium-mediated signaling [GO:0043006]; activation of phospholipase C activity [GO:0007202]; astrocyte activation [GO:0048143]; cell-cell adhesion [GO:0098609]; cell proliferation [GO:0008283]; cell surface receptor signaling pathway [GO:0007166]; cellular response to amino acid stimulus [GO:0071230]; cellular response to cadmium ion [GO:0071276]…	P00533:actin filament binding [GO:0051015]; ATP binding [GO:0005524]; cadherin binding [GO:0045296]; calmodulin binding [GO:0005516]; chromatin binding [GO:0003682]; double-stranded DNA binding [GO:0003690]; enzyme binding [GO:0019899]; epidermal growth factor-activated receptor activity [GO:0005006]; epidermal growth factor binding [GO:0048408]; identical protein binding [GO:0042802]; integrin b…	P00533:apical plasma membrane [GO:0016324]; basolateral plasma membrane [GO:0016323]; cell surface [GO:0009986]; clathrin-coated vesicle membrane [GO:0030665]; cytoplasm [GO:0005737]; early endosome membrane [GO:0031901]; endocytic vesicle [GO:0030139]; endoplasmic reticulum membrane [GO:0005789]; endosome [GO:0005768]; endosome membrane [GO:0010008]; extracellular space [GO:0005615]; focal adhes…	P00533:Signaling by ERBB2|Constitutive Signaling by Ligand-Responsive EGFR Cancer Variants|Signaling by ERBB4|SHC1 events in ERBB2 signaling|PLCG1 events in ERBB2 signaling|PIP3 activates AKT signaling|Signaling by EGFR|GRB2 events in EGFR signaling|GAB1 signalosome|SHC1 events in EGFR signaling|EGFR downregulation|GRB2 events in ERBB2 signaling|PI3K events in ERBB2 signaling|EGFR interacts with …
CENPT	Isoform 2 of Centromere protein T; Isoform 3 of Centromere protein T; Centromere protein T	Q96BT3	1	Q96BT3	Q96BT3:80152;	-0.621333	0.351187	0.0292688	0.787407	0.441	-0.151	0.085	0.511	0.889	0.839	Q96BT3:cell division [GO:0051301]; CENP-A containing nucleosome assembly [GO:0034080]; chromosome organization [GO:0051276]; chromosome segregation [GO:0007059]; kinetochore assembly [GO:0051382]; mitotic cell cycle [GO:0000278]; protein localization to kinetochore involved in kinetochore assembly [GO:1903394]; sister chromatid cohesion [GO:0007062]	Q96BT3:DNA binding [GO:0003677]; histone binding [GO:0042393]; protein heterodimerization activity [GO:0046982]	Q96BT3:chromosome, centromeric region [GO:0000775]; condensed chromosome kinetochore [GO:0000777]; cytosol [GO:0005829]; kinetochore [GO:0000776]; nuclear body [GO:0016604]; nuclear nucleosome [GO:0000788]; nucleoplasm [GO:0005654]; nucleus [GO:0005634]""	Q96BT3:Amplification of signal from unattached kinetochores via a MAD2 inhibitory signal|Separation of Sister Chromatids|Resolution of Sister Chromatid Cohesion|RHO GTPases Activate Formins|Deposition of new CENPA-containing nucleosomes at the centromere|Mitotic Prometaphase
TMEM201	Transmembrane protein 201	Q5SNT2	2	Q5SNT2	Q5SNT2:199953;	0.410667	-0.0684375	0.0293123	0.787407	0.205	0.409	-0.15	0.046	0.013	-0.827	Q5SNT2:centrosome localization [GO:0051642]; fibroblast migration [GO:0010761]; nuclear envelope organization [GO:0006998]; nuclear migration [GO:0007097]; protein localization to nuclear envelope [GO:0090435]	Q5SNT2:actin filament binding [GO:0051015]; lamin binding [GO:0005521]	Q5SNT2:cytoplasm [GO:0005737]; integral component of nuclear inner membrane [GO:0005639]; nuclear envelope [GO:0005635]; spindle pole [GO:0000922]	Q5SNT2:
ARID4A	Isoform II of AT-rich interactive domain-containing protein 4A; Isoform III of AT-rich interactive domain-containing protein 4A; AT-rich interactive domain-containing protein 4A	P29374	1	P29374	P29374:5926;	0.390667	0.0394375	0.0293794	0.787407	-0.026	0.111	0.253	-0.857	-0.115	0.138	P29374:erythrocyte development [GO:0048821]; establishment of Sertoli cell barrier [GO:0097368]; histone H3-K4 trimethylation [GO:0080182]; histone H3-K9 trimethylation [GO:0036124]; histone H4-K20 trimethylation [GO:0034773]; negative regulation of transcription, DNA-templated [GO:0045892]; positive regulation of transcription from RNA polymerase II promoter [GO:0045944]; regulation of gene expr…	P29374:DNA binding [GO:0003677]; DNA binding transcription factor activity [GO:0003700]; histone deacetylase activity [GO:0004407]; transcription regulatory region DNA binding [GO:0044212]	P29374:cytosol [GO:0005829]; nucleoplasm [GO:0005654]; nucleus [GO:0005634]; plasma membrane [GO:0005886]; transcriptional repressor complex [GO:0017053]	P29374:HDACs deacetylate histones
ERCC5	DNA repair protein complementing XP-G cells	P28715	1	P28715	P28715:2073;	-0.571	0.419125	0.0305555	0.792415	0.299	-0.041	0.29	0.187	1.546	0.528	P28715:negative regulation of apoptotic process [GO:0043066]; nucleotide-excision repair, DNA incision [GO:0033683]; nucleotide-excision repair, DNA incision, 3'-to lesion [GO:0006295]; nucleotide-excision repair, DNA incision, 5'-to lesion [GO:0006296]; nucleotide-excision repair, preincision complex assembly [GO:0006294]; nucleotide-excision repair, preincision complex stabilization [GO:0006293…	P28715:bubble DNA binding [GO:0000405]; double-stranded DNA binding [GO:0003690]; endodeoxyribonuclease activity [GO:0004520]; metal ion binding [GO:0046872]; protein homodimerization activity [GO:0042803]; protein N-terminus binding [GO:0047485]; single-stranded DNA binding [GO:0003697]	P28715:nucleoplasm [GO:0005654]; nucleus [GO:0005634]	P28715:Formation of Incision Complex in GG-NER|Dual Incision in GG-NER|Dual incision in TC-NER
OSBPL5	Isoform 2 of Oxysterol-binding protein-related protein 5; Oxysterol-binding protein-related protein 5; Isoform 3 of Oxysterol-binding protein-related protein 5	Q9H0X9	2	Q9H0X9	Q9H0X9:114879;	-0.548	0.0401875	0.0316992	0.794973	0.007	-0.111	-0.409	0.273	0.827	0.031	Q9H0X9:cholesterol metabolic process [GO:0008203]; cholesterol transport [GO:0030301]; Golgi to plasma membrane transport [GO:0006893]; phosphatidylserine acyl-chain remodeling [GO:0036150]; phospholipid transport [GO:0015914]	Q9H0X9:cholesterol binding [GO:0015485]; oxysterol binding [GO:0008142]; phosphatidylinositol-4-phosphate binding [GO:0070273]; phosphatidylserine binding [GO:0001786]; phospholipid transporter activity [GO:0005548]	Q9H0X9:cytosol [GO:0005829]; endoplasmic reticulum membrane [GO:0005789]; integral component of membrane [GO:0016021]; intracellular membrane-bounded organelle [GO:0043231]; membrane [GO:0016020]	Q9H0X9:Acyl chain remodelling of PS
SNF8	Isoform 2 of Vacuolar-sorting protein SNF8; Vacuolar-sorting protein SNF8	Q96H20	1	Q96H20	Q96H20:11267;	0.429	0.181625	0.0337599	0.794973	0.432	0.372	0.504	-0.176	-0.395	0.592	Q96H20:early endosome to late endosome transport [GO:0045022]; endocytic recycling [GO:0032456]; endosomal transport [GO:0016197]; macroautophagy [GO:0016236]; multivesicular body assembly [GO:0036258]; multivesicular body sorting pathway [GO:0071985]; positive regulation of exosomal secretion [GO:1903543]; positive regulation of gene expression [GO:0010628]; positive regulation of protein catabo…	Q96H20:channel regulator activity [GO:0016247]; protein C-terminus binding [GO:0008022]; protein homodimerization activity [GO:0042803]; protein N-terminus binding [GO:0047485]; transcription factor binding [GO:0008134]	Q96H20:cytoplasm [GO:0005737]; cytosol [GO:0005829]; endosome membrane [GO:0010008]; ESCRT II complex [GO:0000814]; extracellular exosome [GO:0070062]; late endosome membrane [GO:0031902]; membrane [GO:0016020]; nucleoplasm [GO:0005654]; nucleus [GO:0005634]; perinuclear region of cytoplasm [GO:0048471]; plasma membrane [GO:0005886]; recycling endosome [GO:0055037]; transcription factor complex […	Q96H20:Endosomal Sorting Complex Required For Transport (ESCRT)
AFTPH	Isoform 4 of Aftiphilin; Aftiphilin; Isoform 2 of Aftiphilin; Isoform 5 of Aftiphilin; Isoform 3 of Aftiphilin	Q6ULP2	1	Q6ULP2	Q6ULP2:54812;	-0.432667	0.245312	0.0340637	0.794973	0.207	0	-0.019	0.15	0.809	0.527	Q6ULP2:protein transport [GO:0015031]	Q6ULP2:clathrin binding [GO:0030276]	Q6ULP2:AP-1 adaptor complex [GO:0030121]; cytosol [GO:0005829]; Golgi apparatus [GO:0005794]; intracellular membrane-bounded organelle [GO:0043231]; nucleoplasm [GO:0005654]; nucleus [GO:0005634]	Q6ULP2:
SLC4A4	Electrogenic sodium bicarbonate cotransporter 1; Isoform 4 of Electrogenic sodium bicarbonate cotransporter 1; Isoform 2 of Electrogenic sodium bicarbonate cotransporter 1	Q9Y6R1	1	Q9Y6R1	Q9Y6R1:8671;	0.840333	-0.163188	0.0346505	0.794973	1.135	1.011	-0.72	0.004	-0.228	-0.871	Q9Y6R1:bicarbonate transport [GO:0015701]; regulation of intracellular pH [GO:0051453]; sodium ion transport [GO:0006814]; transport [GO:0006810]	Q9Y6R1:identical protein binding [GO:0042802]; inorganic anion exchanger activity [GO:0005452]; sodium:bicarbonate symporter activity [GO:0008510]	Q9Y6R1:basolateral plasma membrane [GO:0016323]; extracellular exosome [GO:0070062]; integral component of plasma membrane [GO:0005887]; plasma membrane [GO:0005886]	Q9Y6R1:Bicarbonate transporters|Defective SLC4A4 causes renal tubular acidosis, proximal, with ocular abnormalities and mental retardation (pRTA-OA)""
NRGN	Neurogranin	Q92686	2	Q92686	Q92686:4900;	0.582667	-0.0741875	0.0357257	0.794973	0.089	0.993	-0.812	-0.925	0.135	-0.688	Q92686:associative learning [GO:0008306]; nervous system development [GO:0007399]; positive regulation of long-term synaptic potentiation [GO:1900273]; signal transduction [GO:0007165]; telencephalon development [GO:0021537]	Q92686:calmodulin binding [GO:0005516]; phosphatidic acid binding [GO:0070300]; phosphatidylinositol-3,4,5-trisphosphate binding [GO:0005547]""	Q92686:axon [GO:0030424]; dendritic spine head [GO:0044327]; mitochondrial membrane [GO:0031966]; neuronal cell body [GO:0043025]; nucleus [GO:0005634]; postsynaptic density [GO:0014069]; trans-Golgi network transport vesicle membrane [GO:0012510]	Q92686:
PAK5	Serine/threonine-protein kinase PAK 5	Q9P286	1	Q9P286	Q9P286:57144;	-0.467	0.136313	0.0364471	0.794973	-0.188	0.471	-0.667	0.14	0.947	-0.07	Q9P286:actin cytoskeleton organization [GO:0030036]; activation of protein kinase activity [GO:0032147]; apoptotic process [GO:0006915]; cell growth [GO:0016049]; cell migration [GO:0016477]; cell proliferation [GO:0008283]; cytoskeleton organization [GO:0007010]; learning [GO:0007612]; locomotory behavior [GO:0007626]; memory [GO:0007613]; negative regulation of extrinsic apoptotic signaling pat…	Q9P286:ATP binding [GO:0005524]; protein serine/threonine kinase activity [GO:0004674]; Rac GTPase binding [GO:0048365]	Q9P286:cytoplasm [GO:0005737]; mitochondrion [GO:0005739]; nucleoplasm [GO:0005654]	Q9P286:Activation of RAC1
LTBP3	Latent-transforming growth factor beta-binding protein 3; Isoform 2 of Latent-transforming growth factor beta-binding protein 3	Q9NS15	1	Q9NS15	Q9NS15:4054;	0.48	-0.183062	0.0371595	0.794973	0.622	-0.478	-0.093	0.014	-0.437	-0.966	Q9NS15:positive regulation of mesenchymal stem cell differentiation [GO:2000741]; positive regulation of mesenchymal stem cell proliferation [GO:1902462]; transforming growth factor beta activation [GO:0036363]	Q9NS15:calcium ion binding [GO:0005509]; transforming growth factor beta binding [GO:0050431]	Q9NS15:extracellular exosome [GO:0070062]; extracellular matrix [GO:0031012]; extracellular region [GO:0005576]	Q9NS15:Molecules associated with elastic fibres
EHMT2	Histone-lysine N-methyltransferase EHMT2	Q96KQ7	1	Q96KQ7	Q96KQ7:10919;	-0.607667	-0.2805	0.0377146	0.794973	-0.582	0.137	-0.578	-0.408	0.269	0.939	Q96KQ7:cellular response to starvation [GO:0009267]; DNA methylation [GO:0006306]; histone lysine methylation [GO:0034968]; histone methylation [GO:0016571]; negative regulation of G0 to G1 transition [GO:0070317]; negative regulation of transcription from RNA polymerase II promoter [GO:0000122]; peptidyl-lysine dimethylation [GO:0018027]; regulation of DNA replication [GO:0006275]; regulation of…	Q96KQ7:C2H2 zinc finger domain binding [GO:0070742]; histone-lysine N-methyltransferase activity [GO:0018024]; histone methyltransferase activity (H3-K27 specific) [GO:0046976]; histone methyltransferase activity (H3-K9 specific) [GO:0046974]; p53 binding [GO:0002039]; promoter-specific chromatin binding [GO:1990841]; protein-lysine N-methyltransferase activity [GO:0016279]; zinc ion binding [GO:…	Q96KQ7:nuclear chromatin [GO:0000790]; nuclear speck [GO:0016607]; nucleoplasm [GO:0005654]; nucleus [GO:0005634]	Q96KQ7:Senescence-Associated Secretory Phenotype (SASP)|PKMTs methylate histone lysines|ERCC6 (CSB) and EHMT2 (G9a) positively regulate rRNA expression|Regulation of TP53 Activity through Methylation|RNA Polymerase I Transcription Initiation|Transcriptional Regulation by E2F6
ATP1A2	Sodium/potassium-transporting ATPase subunit alpha-2	P50993	23	P50993	P50993:477;	0.493	-0.0575	0.0383198	0.794973	0.685	0.214	-0.253	-0.105	-0.205	-0.523	P50993:adult locomotory behavior [GO:0008344]; ATP hydrolysis coupled proton transport [GO:0015991]; ATP metabolic process [GO:0046034]; cardiac muscle contraction [GO:0060048]; cell communication by electrical coupling involved in cardiac conduction [GO:0086064]; cellular potassium ion homeostasis [GO:0030007]; cellular response to mechanical stimulus [GO:0071260]; cellular response to steroid h…	P50993:ATP binding [GO:0005524]; chaperone binding [GO:0051087]; metal ion binding [GO:0046872]; sodium:potassium-exchanging ATPase activity [GO:0005391]; steroid hormone binding [GO:1990239]	P50993:caveola [GO:0005901]; cytoplasm [GO:0005737]; dendritic spine [GO:0043197]; endosome [GO:0005768]; extracellular vesicle [GO:1903561]; intercalated disc [GO:0014704]; membrane [GO:0016020]; myelin sheath [GO:0043209]; plasma membrane [GO:0005886]; sodium:potassium-exchanging ATPase complex [GO:0005890]; T-tubule [GO:0030315]	P50993:Ion homeostasis|Ion transport by P-type ATPases
KANSL2	Isoform 2 of KAT8 regulatory NSL complex subunit 2; KAT8 regulatory NSL complex subunit 2	Q9H9L4	2	Q9H9L4	Q9H9L4:54934;	0.833333	0.0680625	0.038377	0.794973	-0.154	0.044	0.299	-0.141	-0.25	-1.92	Q9H9L4:histone H4-K16 acetylation [GO:0043984]; histone H4-K5 acetylation [GO:0043981]; histone H4-K8 acetylation [GO:0043982]	Q9H9L4:	Q9H9L4:actin cytoskeleton [GO:0015629]; cytosol [GO:0005829]; histone acetyltransferase complex [GO:0000123]; nucleoplasm [GO:0005654]; plasma membrane [GO:0005886]	Q9H9L4:HATs acetylate histones
AQP4	Isoform 1 of Aquaporin-4; Aquaporin-4	P55087	2	P55087	P55087:361;	0.708667	-0.241125	0.03951	0.794973	1.226	0.176	-0.432	-0.35	-0.428	-0.378	P55087:cellular response to interferon-gamma [GO:0071346]; ion transmembrane transport [GO:0034220]; multicellular organismal water homeostasis [GO:0050891]; renal water homeostasis [GO:0003091]; transport [GO:0006810]; water transport [GO:0006833]	P55087:identical protein binding [GO:0042802]; water channel activity [GO:0015250]; water transmembrane transporter activity [GO:0005372]	P55087:basolateral plasma membrane [GO:0016323]; cytoplasm [GO:0005737]; external side of plasma membrane [GO:0009897]; integral component of plasma membrane [GO:0005887]; plasma membrane [GO:0005886]	P55087:Vasopressin regulates renal water homeostasis via Aquaporins|Passive transport by Aquaporins
WDTC1	Isoform 2 of WD and tetratricopeptide repeats protein 1; Isoform 5 of WD and tetratricopeptide repeats protein 1; Isoform 6 of WD and tetratricopeptide repeats protein 1; WD and tetratricopeptide repeats protein 1; Isoform 3 of WD and tetratricopeptide repeats protein 1; Isoform 4 of WD and tetratricopeptide repeats protein 1	Q8N5D0	1	Q8N5D0	Q8N5D0:23038;	0.992333	0.205	0.0395149	0.794973	0.444	-0.336	1.691	0.369	-0.455	-1.092	Q8N5D0:cellular chemical homeostasis [GO:0055082]; cellular response to insulin stimulus [GO:0032869]; glucose metabolic process [GO:0006006]; in utero embryonic development [GO:0001701]; multicellular organism growth [GO:0035264]; negative regulation of fatty acid biosynthetic process [GO:0045717]; negative regulation of transcription from RNA polymerase II promoter [GO:0000122]; post-translatio…	Q8N5D0:enzyme inhibitor activity [GO:0004857]; histone binding [GO:0042393]; histone deacetylase binding [GO:0042826]	Q8N5D0:cytosol [GO:0005829]; nucleoplasm [GO:0005654]	Q8N5D0:Neddylation
ADGRA3	Isoform 3 of Adhesion G protein-coupled receptor A3; Adhesion G protein-coupled receptor A3	Q8IWK6	1	Q8IWK6	Q8IWK6:166647;	-0.960333	-0.111437	0.0398158	0.794973	-0.102	-1.641	-0.227	-0.123	1.3	-0.266	Q8IWK6:cell surface receptor signaling pathway [GO:0007166]; G-protein coupled receptor signaling pathway [GO:0007186]	Q8IWK6:G-protein coupled receptor activity [GO:0004930]	Q8IWK6:external side of plasma membrane [GO:0009897]; integral component of membrane [GO:0016021]	Q8IWK6:
LDLRAP1	Low density lipoprotein receptor adapter protein 1	Q5SW96	4	Q5SW96	Q5SW96:26119;	-0.659	0.17325	0.0402653	0.794973	-0.117	-0.127	0.33	0.399	-0.021	1.685	Q5SW96:amyloid precursor protein metabolic process [GO:0042982]; cholesterol homeostasis [GO:0042632]; cholesterol metabolic process [GO:0008203]; cholesterol transport [GO:0030301]; low-density lipoprotein particle clearance [GO:0034383]; membrane organization [GO:0061024]; positive regulation of cholesterol metabolic process [GO:0090205]; positive regulation of receptor-mediated endocytosis [GO…	Q5SW96:amyloid-beta binding [GO:0001540]; AP-2 adaptor complex binding [GO:0035612]; clathrin adaptor activity [GO:0035615]; clathrin binding [GO:0030276]; low-density lipoprotein particle receptor binding [GO:0050750]; phosphatidylinositol-4,5-bisphosphate binding [GO:0005546]; phosphotyrosine residue binding [GO:0001784]; receptor signaling complex scaffold activity [GO:0030159]; signaling adap…	Q5SW96:axon [GO:0030424]; basal plasma membrane [GO:0009925]; clathrin-coated vesicle membrane [GO:0030665]; cytoplasmic side of plasma membrane [GO:0009898]; cytosol [GO:0005829]; early endosome [GO:0005769]; neurofilament [GO:0005883]; plasma membrane [GO:0005886]; recycling endosome [GO:0055037]	Q5SW96:Cargo recognition for clathrin-mediated endocytosis|Clathrin-mediated endocytosis|Chylomicron clearance|LDL clearance
KBTBD4	Isoform 2 of Kelch repeat and BTB domain-containing protein 4; Kelch repeat and BTB domain-containing protein 4	Q9NVX7-2	1	Q9NVX7	Q9NVX7:55709;	-1.053	0.0415	0.040538	0.794973	-0.118	-0.663	-0.308	-0.043	1.353	0.76	Q9NVX7:proteasome-mediated ubiquitin-dependent protein catabolic process [GO:0043161]; protein ubiquitination involved in ubiquitin-dependent protein catabolic process [GO:0042787]; regulation of proteolysis [GO:0030162]	Q9NVX7:ubiquitin protein ligase binding [GO:0031625]	Q9NVX7:cytoplasm [GO:0005737]; nucleus [GO:0005634]; SCF ubiquitin ligase complex [GO:0019005]	Q9NVX7:
NEIL2	Isoform 2 of Endonuclease 8-like 2; Isoform 3 of Endonuclease 8-like 2; Isoform 4 of Endonuclease 8-like 2; Endonuclease 8-like 2	Q969S2	1	Q969S2	Q969S2:252969;	0.450667	-0.22	0.0419803	0.794973	-0.383	-0.036	0.044	-0.423	-0.521	-0.783	Q969S2:depyrimidination [GO:0045008]; nucleotide-excision repair [GO:0006289]	Q969S2:class I DNA-(apurinic or apyrimidinic site) lyase activity [GO:0140078]; class III/IV DNA-(apurinic or apyrimidinic site) lyase activity [GO:0140080]; damaged DNA binding [GO:0003684]; DNA N-glycosylase activity [GO:0019104]; microtubule binding [GO:0008017]; zinc ion binding [GO:0008270]	Q969S2:cytoplasm [GO:0005737]; nucleolus [GO:0005730]; nucleoplasm [GO:0005654]; nucleus [GO:0005634]; spindle microtubule [GO:0005876]	Q969S2:Recognition and association of DNA glycosylase with site containing an affected pyrimidine|Cleavage of the damaged pyrimidine|APEX1-Independent Resolution of AP Sites via the Single Nucleotide Replacement Pathway
EED	Polycomb protein EED; Isoform 2 of Polycomb protein EED; Isoform 3 of Polycomb protein EED	O75530-2	16	O75530	O75530:8726;	-0.395	-0.289875	0.0440083	0.794973	-0.812	-0.558	-0.516	-0.147	-0.671	0.117	O75530:cellular response to leukemia inhibitory factor [GO:1990830]; histone H3-K27 methylation [GO:0070734]; negative regulation of G0 to G1 transition [GO:0070317]; negative regulation of gene expression, epigenetic [GO:0045814]; negative regulation of transcription, DNA-templated [GO:0045892]; negative regulation of transcription from RNA polymerase II promoter [GO:0000122]; positive regulatio…	O75530:chromatin binding [GO:0003682]; histone methyltransferase activity [GO:0042054]; identical protein binding [GO:0042802]; RNA polymerase II proximal promoter sequence-specific DNA binding [GO:0000978]	O75530:cytosol [GO:0005829]; ESC/E(Z) complex [GO:0035098]; nucleoplasm [GO:0005654]; nucleus [GO:0005634]; pronucleus [GO:0045120]; sex chromatin [GO:0001739]	O75530:PRC2 methylates histones and DNA|Oxidative Stress Induced Senescence|PKMTs methylate histone lysines|Activation of anterior HOX genes in hindbrain development during early embryogenesis|Regulation of PTEN gene transcription|Transcriptional Regulation by E2F6
DCLK2	Isoform 2 of Serine/threonine-protein kinase DCLK2; Serine/threonine-protein kinase DCLK2; Isoform 3 of Serine/threonine-protein kinase DCLK2	Q8N568	20	Q8N568	Q8N568:166614;	0.448333	-0.08325	0.0443758	0.794973	0.311	0.86	-0.513	-0.488	0.174	-0.373	Q8N568:hippocampus development [GO:0021766]; intracellular signal transduction [GO:0035556]; microtubule cytoskeleton organization [GO:0000226]; negative regulation of protein localization to nucleus [GO:1900181]; neuron differentiation [GO:0030182]; peptidyl-serine phosphorylation [GO:0018105]; peptidyl-threonine phosphorylation [GO:0018107]; pyramidal neuron development [GO:0021860]	Q8N568:ATP binding [GO:0005524]; protein serine/threonine kinase activity [GO:0004674]	Q8N568:cytoplasm [GO:0005737]; microtubule [GO:0005874]; microtubule cytoskeleton [GO:0015630]	Q8N568:
AKTIP	AKT-interacting protein; Isoform 2 of AKT-interacting protein	Q9H8T0-2	2	Q9H8T0	Q9H8T0:64400;	-0.421667	-0.0190625	0.0446147	0.794973	-0.067	-0.266	-0.37	-0.196	0.859	-0.101	Q9H8T0:apoptotic process [GO:0006915]; early endosome to late endosome transport [GO:0045022]; endosome organization [GO:0007032]; endosome to lysosome transport [GO:0008333]; lysosome organization [GO:0007040]; positive regulation of protein binding [GO:0032092]; positive regulation of protein phosphorylation [GO:0001934]; protein transport [GO:0015031]	Q9H8T0:ubiquitin protein ligase activity [GO:0061630]; ubiquitin protein ligase binding [GO:0031625]	Q9H8T0:cytosol [GO:0005829]; FHF complex [GO:0070695]; plasma membrane [GO:0005886]	Q9H8T0:
B3GAT3	Isoform 2 of Galactosylgalactosylxylosylprotein 3-beta-glucuronosyltransferase 3; Galactosylgalactosylxylosylprotein 3-beta-glucuronosyltransferase 3	O94766	1	O94766	O94766:26229;	-0.939	-0.475	0.0449559	0.794973	0.286	-0.693	-0.991	0.479	-0.418	1.358	O94766:carbohydrate metabolic process [GO:0005975]; chondroitin sulfate metabolic process [GO:0030204]; chondroitin sulfate proteoglycan biosynthetic process [GO:0050650]; dermatan sulfate proteoglycan biosynthetic process [GO:0050651]; glycosaminoglycan biosynthetic process [GO:0006024]; glycosaminoglycan metabolic process [GO:0030203]; heparan sulfate proteoglycan biosynthetic process [GO:00150…	O94766:galactosylgalactosylxylosylprotein 3-beta-glucuronosyltransferase activity [GO:0015018]; glucuronosyltransferase activity [GO:0015020]; metal ion binding [GO:0046872]; protein phosphatase activator activity [GO:0072542]	O94766:cis-Golgi network [GO:0005801]; extracellular exosome [GO:0070062]; Golgi apparatus [GO:0005794]; Golgi membrane [GO:0000139]; integral component of membrane [GO:0016021]; membrane [GO:0016020]	O94766:A tetrasaccharide linker sequence is required for GAG synthesis|Defective B3GAT3 causes JDSSDHD
WDR54	WD repeat-containing protein 54	Q9H977	1	Q9H977	Q9H977:84058;	0.412333	-0.117062	0.0461825	0.794973	0.062	-0.282	0.617	-0.601	-0.27	0.031	Q9H977:	Q9H977:	Q9H977:	Q9H977:
CDK5RAP1	Isoform 6 of CDK5 regulatory subunit-associated protein 1; Isoform 3 of CDK5 regulatory subunit-associated protein 1; Isoform 5 of CDK5 regulatory subunit-associated protein 1; Isoform 2 of CDK5 regulatory subunit-associated protein 1; CDK5 regulatory subunit-associated protein 1	Q96SZ6	1	Q96SZ6	Q96SZ6:51654;	0.458333	-0.0213125	0.046447	0.794973	0.228	-0.38	0.082	-0.994	-0.53	0.079	Q96SZ6:brain development [GO:0007420]; mitochondrial tRNA modification [GO:0070900]; negative regulation of cyclin-dependent protein serine/threonine kinase activity [GO:0045736]; positive regulation of mitochondrial translation [GO:0070131]; positive regulation of translational fidelity [GO:0045903]; regulation of neuron differentiation [GO:0045664]	Q96SZ6:4 iron, 4 sulfur cluster binding [GO:0051539]; metal ion binding [GO:0046872]; N6-isopentenyladenosine methylthiotransferase activity [GO:0035597]; protein complex binding [GO:0032403]; protein kinase binding [GO:0019901]""	Q96SZ6:mitochondrion [GO:0005739]	Q96SZ6:
PPIC	Peptidyl-prolyl cis-trans isomerase C	P45877	1	P45877	P45877:5480;	-0.515667	0.0221875	0.0472684	0.794973	0.138	-0.787	-0.836	0.176	0.316	-0.43	P45877:protein folding [GO:0006457]	P45877:cyclosporin A binding [GO:0016018]; peptidyl-prolyl cis-trans isomerase activity [GO:0003755]	P45877:cytoplasm [GO:0005737]; extracellular exosome [GO:0070062]	P45877:
TRAPPC6A	Isoform 2 of Trafficking protein particle complex subunit 6A; Trafficking protein particle complex subunit 6A	O75865-2	1	O75865	O75865:79090;	-0.486667	0.158375	0.0475163	0.794973	0.134	-0.263	0.03	0.018	1.234	0.109	O75865:COPII vesicle coating [GO:0048208]; ER to Golgi vesicle-mediated transport [GO:0006888]; melanosome assembly [GO:1903232]	O75865:Rab guanyl-nucleotide exchange factor activity [GO:0017112]	O75865:cis-Golgi network [GO:0005801]; cytosol [GO:0005829]; endoplasmic reticulum [GO:0005783]; Golgi membrane [GO:0000139]; trans-Golgi network [GO:0005802]; TRAPP complex [GO:0030008]	O75865:COPII (Coat Protein 2) Mediated Vesicle Transport|RAB GEFs exchange GTP for GDP on RABs
PTMA	Prothymosin alpha	P06454	1	P06454	P06454:5757;	0.554	-0.3575	0.0483317	0.794973	-0.322	-0.105	-0.015	-1.444	-0.171	-0.489	P06454:histone exchange [GO:0043486]; transcription, DNA-templated [GO:0006351]""	P06454:activating transcription factor binding [GO:0033613]; histone binding [GO:0042393]	P06454:cytosol [GO:0005829]; extracellular exosome [GO:0070062]; nucleoplasm [GO:0005654]; nucleus [GO:0005634]	P06454:
NTRK2	Isoform TrkB-T1 of BDNF/NT-3 growth factors receptor; Isoform TrkB-N-T1 of BDNF/NT-3 growth factors receptor	Q16620-2	1	Q16620	Q16620:4915;	1.00333	-0.311063	0.0485475	0.794973	1.246	0.418	-1.944	-0.883	-0.061	-2.346	Q16620:brain-derived neurotrophic factor receptor signaling pathway [GO:0031547]; cellular response to amino acid stimulus [GO:0071230]; central nervous system neuron development [GO:0021954]; cerebral cortex development [GO:0021987]; circadian rhythm [GO:0007623]; feeding behavior [GO:0007631]; glutamate secretion [GO:0014047]; learning [GO:0007612]; long-term synaptic potentiation [GO:0060291];…	Q16620:ATP binding [GO:0005524]; brain-derived neurotrophic factor-activated receptor activity [GO:0060175]; brain-derived neurotrophic factor binding [GO:0048403]; neurotrophin binding [GO:0043121]; protein homodimerization activity [GO:0042803]	Q16620:cytosol [GO:0005829]; early endosome [GO:0005769]; early endosome membrane [GO:0031901]; integral component of plasma membrane [GO:0005887]; postsynaptic density [GO:0014069]; postsynaptic membrane [GO:0045211]; receptor complex [GO:0043235]; terminal bouton [GO:0043195]	Q16620:NGF-independant TRKA activation
NOC3L	Nucleolar complex protein 3 homolog	Q8WTT2	1	Q8WTT2	Q8WTT2:64318;	0.638333	0.08375	0.0487411	0.794973	0.661	-0.127	0.864	0.424	-1.418	0.477	Q8WTT2:fat cell differentiation [GO:0045444]	Q8WTT2:chromatin binding [GO:0003682]; RNA binding [GO:0003723]	Q8WTT2:mitochondrion [GO:0005739]; nuclear speck [GO:0016607]; nucleolus [GO:0005730]; nucleus [GO:0005634]	Q8WTT2:
ATP1B2	Sodium/potassium-transporting ATPase subunit beta-2	P14415	3	P14415	P14415:482;	0.539667	-0.135125	0.0499116	0.794973	0.585	0.551	-0.484	-0.47	0.062	-0.559	P14415:cell adhesion [GO:0007155]; cell communication by electrical coupling involved in cardiac conduction [GO:0086064]; cellular potassium ion homeostasis [GO:0030007]; cellular sodium ion homeostasis [GO:0006883]; ion transmembrane transport [GO:0034220]; leukocyte migration [GO:0050900]; membrane repolarization [GO:0086009]; positive regulation of ATPase activity [GO:0032781]; positive regula…	P14415:ATPase activator activity [GO:0001671]; ATPase binding [GO:0051117]; sodium:potassium-exchanging ATPase activity [GO:0005391]	P14415:apical plasma membrane [GO:0016324]; cytoplasm [GO:0005737]; plasma membrane [GO:0005886]; sodium:potassium-exchanging ATPase complex [GO:0005890]	P14415:Basigin interactions|Ion homeostasis|Ion transport by P-type ATPases
OS9	Protein OS-9; Isoform 4 of Protein OS-9	Q13438	1	Q13438	Q13438:10956;	0.536	-0.111125	0.0499156	0.794973	0.085	0.179	0.085	-0.084	-1.31	0.135	Q13438:endoplasmic reticulum mannose trimming [GO:1904380]; negative regulation of retrograde protein transport, ER to cytosol [GO:1904153]; protein retention in ER lumen [GO:0006621]; protein targeting [GO:0006605]; protein ubiquitination [GO:0016567]; protein ubiquitination involved in ubiquitin-dependent protein catabolic process [GO:0042787]; response to endoplasmic reticulum stress [GO:00349…	Q13438:carbohydrate binding [GO:0030246]; protease binding [GO:0002020]	Q13438:endoplasmic reticulum lumen [GO:0005788]; endoplasmic reticulum membrane [GO:0005789]; endoplasmic reticulum quality control compartment [GO:0044322]; Hrd1p ubiquitin ligase complex [GO:0000836]	Q13438:ABC-family proteins mediated transport|Hedgehog ligand biogenesis|Hh mutants that don't undergo autocatalytic processing are degraded by ERAD|Defective CFTR causes cystic fibrosis|ER Quality Control Compartment (ERQC)
