# Supplementary material for: Sex-specific transcriptional and proteomic signatures in schizophrenia
Source: Nat Commun. 2019 Sep 2;10:3933. doi: 10.1038/s41467-019-11797-3 (PMC6718673; doi:10.1038/s41467-019-11797-3)
Supplement: Supplementary file 34 — Supplementary Data 30 [file 41467_2019_11797_MOESM34_ESM.xlsx]

## Sheet: 15_DEPs_maleSickTwin_vs_maleHea
GeneName	ProteinName	PID	PeptideNN	CanonicalID	EntrezID		Log2FoldChange	AverageExpression	P-value	AdjustedP-value	SZ5_Pair3_schizophrenic_twin	SZ15_Pair6_Schizophrenic_twin	SZ6_Pair3_Nonschizophrenic_twin	SZ16_Pair6_Nonschizophrenic_twin	GO_BP	GO_MF	GO_CC	PATHWAY
ADA	Adenosine deaminase	P00813	2	P00813	P00813:100;	P00813	-0.6775	0.1645	8.54942e-06	0.0379859	-0.132	-0.343	0.564	0.316	P00813:adenosine catabolic process [GO:0006154]; aging [GO:0007568]; cell adhesion [GO:0007155]; dATP catabolic process [GO:0046061]; deoxyadenosine catabolic process [GO:0006157]; embryonic digestive tract development [GO:0048566]; germinal center B cell differentiation [GO:0002314]; histamine secretion [GO:0001821]; hypoxanthine salvage [GO:0043103]; inosine biosynthetic process [GO:0046103]; l…	P00813:adenosine deaminase activity [GO:0004000]; purine nucleoside binding [GO:0001883]; zinc ion binding [GO:0008270]	P00813:cell junction [GO:0030054]; cell surface [GO:0009986]; cytoplasmic vesicle lumen [GO:0060205]; cytosol [GO:0005829]; dendrite cytoplasm [GO:0032839]; external side of plasma membrane [GO:0009897]; extracellular space [GO:0005615]; lysosome [GO:0005764]; membrane [GO:0016020]; neuronal cell body [GO:0043025]	P00813:Purine salvage
ST3GAL2	CMP-N-acetylneuraminate-beta-galactosamide-alpha-2,3-sialyltransferase 2	Q16842	1	Q16842	Q16842:6483;	Q16842	1.431	-0.39825	1.14433e-05	0.0379859	-0.169	0.04	-1.482	-1.509	Q16842:glycolipid biosynthetic process [GO:0009247]; glycoprotein biosynthetic process [GO:0009101]; keratan sulfate biosynthetic process [GO:0018146]; lipid glycosylation [GO:0030259]; O-glycan processing [GO:0016266]; oligosaccharide biosynthetic process [GO:0009312]; oligosaccharide metabolic process [GO:0009311]; protein glycosylation [GO:0006486]; protein N-linked glycosylation via asparagin…	Q16842:beta-galactoside (CMP) alpha-2,3-sialyltransferase activity [GO:0003836]; monosialoganglioside sialyltransferase activity [GO:0047288]""	Q16842:extracellular region [GO:0005576]; Golgi cisterna membrane [GO:0032580]; Golgi membrane [GO:0000139]; integral component of membrane [GO:0016021]	Q16842:Keratan sulfate biosynthesis|Sialic acid metabolism|Termination of O-glycan biosynthesis
RABGAP1L	Isoform 3 of Rab GTPase-activating protein 1-like; Isoform 2 of Rab GTPase-activating protein 1-like; Rab GTPase-activating protein 1-like	Q5R372-3	2	Q5R372	Q5R372:9910;	Q5R372-3	-1.013	-0.471875	5.42103e-05	0.119967	-0.946	-1.253	-0.22	0.047	Q5R372:activation of GTPase activity [GO:0090630]; cell cycle [GO:0007049]; endocytosis [GO:0006897]; intracellular protein transport [GO:0006886]; regulation of protein localization [GO:0032880]; regulation of vesicle fusion [GO:0031338]	Q5R372:GTPase activator activity [GO:0005096]; Rab GTPase binding [GO:0017137]	Q5R372:early endosome [GO:0005769]; Golgi apparatus [GO:0005794]; nucleus [GO:0005634]	Q5R372:
OTX2	Homeobox protein OTX2; Isoform 2 of Homeobox protein OTX2	P32243-2	1	P32243	P32243:5015;	P32243-2	-1.562	-0.0504375	9.22038e-05	0.125853	-0.638	-1.592	0.706	0.188	P32243:axon guidance [GO:0007411]; dopaminergic neuron differentiation [GO:0071542]; forebrain development [GO:0030900]; midbrain development [GO:0030901]; positive regulation of embryonic development [GO:0040019]; positive regulation of gastrulation [GO:2000543]; positive regulation of transcription, DNA-templated [GO:0045893]; positive regulation of transcription from RNA polymerase II promoter…	P32243:eukaryotic initiation factor 4E binding [GO:0008190]; RNA polymerase II proximal promoter sequence-specific DNA binding [GO:0000978]; transcriptional activator activity, RNA polymerase II proximal promoter sequence-specific DNA binding [GO:0001077]""	P32243:growth cone [GO:0030426]; nucleus [GO:0005634]; protein complex [GO:0043234]	P32243:
ZFYVE9	Isoform 3 of Zinc finger FYVE domain-containing protein 9; Isoform 2 of Zinc finger FYVE domain-containing protein 9; Zinc finger FYVE domain-containing protein 9	O95405	1	O95405	O95405:9372;	O95405	-0.6655	0.024	0.000127243	0.125853	-0.285	-0.534	0.46	0.052	O95405:endocytosis [GO:0006897]; SMAD protein complex assembly [GO:0007183]; SMAD protein import into nucleus [GO:0007184]; transforming growth factor beta receptor signaling pathway [GO:0007179]	O95405:1-phosphatidylinositol binding [GO:0005545]; metal ion binding [GO:0046872]; protein domain specific binding [GO:0019904]; serine-type peptidase activity [GO:0008236]	O95405:cytosol [GO:0005829]; early endosome [GO:0005769]; early endosome membrane [GO:0031901]; intracellular membrane-bounded organelle [GO:0043231]; protein complex [GO:0043234]	O95405:
AP4B1	AP-4 complex subunit beta-1	Q9Y6B7	1	Q9Y6B7	Q9Y6B7:10717;	Q9Y6B7	0.9775	-0.074125	0.000128887	0.125853	-0.07	-0.124	-0.68	-1.469	Q9Y6B7:protein localization [GO:0008104]; protein targeting [GO:0006605]; vesicle-mediated transport [GO:0016192]	Q9Y6B7:protein transporter activity [GO:0008565]	Q9Y6B7:AP-4 adaptor complex [GO:0030124]; clathrin adaptor complex [GO:0030131]; cytosol [GO:0005829]; endosome lumen [GO:0031904]; extrinsic component of membrane [GO:0019898]; trans-Golgi network [GO:0005802]; trans-Golgi network membrane [GO:0032588]	Q9Y6B7:Lysosome Vesicle Biogenesis|Golgi Associated Vesicle Biogenesis
ERAP1	Endoplasmic reticulum aminopeptidase 1; Isoform 2 of Endoplasmic reticulum aminopeptidase 1	Q9NZ08-2	10	Q9NZ08	Q9NZ08:51752;	Q9NZ08-2	-0.479	0.0233125	0.000143261	0.125853	-0.384	-0.116	0.184	0.274	Q9NZ08:adaptive immune response [GO:0002250]; angiogenesis [GO:0001525]; antigen processing and presentation of endogenous peptide antigen via MHC class I [GO:0019885]; antigen processing and presentation of peptide antigen via MHC class I [GO:0002474]; cell-cell signaling [GO:0007267]; fat cell differentiation [GO:0045444]; membrane protein ectodomain proteolysis [GO:0006509]; peptide catabolic …	Q9NZ08:aminopeptidase activity [GO:0004177]; endopeptidase activity [GO:0004175]; interleukin-1, Type II receptor binding [GO:0005151]; interleukin-6 receptor binding [GO:0005138]; metalloaminopeptidase activity [GO:0070006]; metalloexopeptidase activity [GO:0008235]; peptide binding [GO:0042277]; zinc ion binding [GO:0008270]""	Q9NZ08:cytosol [GO:0005829]; endoplasmic reticulum [GO:0005783]; endoplasmic reticulum lumen [GO:0005788]; endoplasmic reticulum membrane [GO:0005789]; extracellular exosome [GO:0070062]; extracellular region [GO:0005576]; extracellular space [GO:0005615]; integral component of membrane [GO:0016021]; membrane [GO:0016020]; plasma membrane [GO:0005886]	Q9NZ08:Antigen Presentation: Folding, assembly and peptide loading of class I MHC""
SORCS2	VPS10 domain-containing receptor SorCS2	Q96PQ0	5	Q96PQ0	Q96PQ0:57537;	Q96PQ0	-0.9755	0.0399375	0.000151653	0.125853	-0.349	-0.435	0.585	0.582	Q96PQ0:neuropeptide signaling pathway [GO:0007218]	Q96PQ0:neuropeptide receptor activity [GO:0008188]	Q96PQ0:integral component of membrane [GO:0016021]; membrane [GO:0016020]	Q96PQ0:
NADSYN1	Glutamine-dependent NAD+ synthetase; Isoform 2 of Glutamine-dependent NAD+ synthetase	Q6IA69	1	Q6IA69	Q6IA69:55191;	Q6IA69	-0.502	0.0108125	0.000183185	0.13505	0.062	-0.355	0.425	0.286	Q6IA69:NAD biosynthetic process [GO:0009435]; NAD metabolic process [GO:0019674]	Q6IA69:ATP binding [GO:0005524]; glutaminase activity [GO:0004359]; NAD+ synthase (glutamine-hydrolyzing) activity [GO:0003952]	Q6IA69:cytoplasm [GO:0005737]; cytosol [GO:0005829]	Q6IA69:Nicotinate metabolism
ZNF608	Zinc finger protein 608; Isoform 2 of Zinc finger protein 608	Q9ULD9	3	Q9ULD9	Q9ULD9:57507;	Q9ULD9	0.5255	-0.150125	0.000248785	0.13505	0.053	0.086	-0.274	-0.638	Q9ULD9:negative regulation of transcription from RNA polymerase II promoter [GO:0000122]; transcription, DNA-templated [GO:0006351]""	Q9ULD9:metal ion binding [GO:0046872]; nucleic acid binding [GO:0003676]	Q9ULD9:	Q9ULD9:
STXBP4	Syntaxin-binding protein 4; Isoform 2 of Syntaxin-binding protein 4	Q6ZWJ1	1	Q6ZWJ1	Q6ZWJ1:252983;	Q6ZWJ1	0.466	-0.0134375	0.000259333	0.13505	-0.014	-0.104	-0.42	-0.63	Q6ZWJ1:cellular response to DNA damage stimulus [GO:0006974]; cellular response to interferon-gamma [GO:0071346]; glucose transport [GO:0015758]; insulin receptor signaling pathway [GO:0008286]; positive regulation of cell cycle G1/S phase transition [GO:1902808]; positive regulation of keratinocyte proliferation [GO:0010838]; protein stabilization [GO:0050821]; protein targeting [GO:0006605]; re…	Q6ZWJ1:syntaxin binding [GO:0019905]	Q6ZWJ1:extracellular exosome [GO:0070062]; phagocytic vesicle [GO:0045335]	Q6ZWJ1:
OSBPL6	Isoform 6 of Oxysterol-binding protein-related protein 6; Isoform 2 of Oxysterol-binding protein-related protein 6; Isoform 5 of Oxysterol-binding protein-related protein 6; Isoform 3 of Oxysterol-binding protein-related protein 6; Oxysterol-binding protein-related protein 6; Isoform 4 of Oxysterol-binding protein-related protein 6	Q9BZF3-5	1	Q9BZF3	Q9BZF3:114880;	Q9BZF3-5	0.913	-0.1175	0.000277647	0.13505	0.241	0.534	-0.699	-0.352	Q9BZF3:bile acid biosynthetic process [GO:0006699]	Q9BZF3:lipid binding [GO:0008289]; sterol transporter activity [GO:0015248]	Q9BZF3:cytosol [GO:0005829]; endoplasmic reticulum membrane [GO:0005789]; nuclear membrane [GO:0031965]; perinuclear endoplasmic reticulum [GO:0097038]; plasma membrane [GO:0005886]	Q9BZF3:Synthesis of bile acids and bile salts
HNRNPR	Isoform 3 of Heterogeneous nuclear ribonucleoprotein R; Heterogeneous nuclear ribonucleoprotein R	O43390	3	O43390	O43390:10236;	O43390	0.686	-0.079375	0.000284787	0.13505	0.215	0.077	-0.454	-0.626	O43390:circadian rhythm [GO:0007623]; mRNA destabilization [GO:0061157]; mRNA processing [GO:0006397]; mRNA splicing, via spliceosome [GO:0000398]; negative regulation of catalytic activity [GO:0043086]; RNA metabolic process [GO:0016070]""	O43390:mRNA 3'-UTR binding [GO:0003730]; RNA binding [GO:0003723]	O43390:axon terminus [GO:0043679]; catalytic step 2 spliceosome [GO:0071013]; dendrite [GO:0030425]; endoplasmic reticulum [GO:0005783]; growth cone [GO:0030426]; intracellular ribonucleoprotein complex [GO:0030529]; nucleoplasm [GO:0005654]; spliceosomal complex [GO:0005681]	O43390:mRNA Splicing - Major Pathway|Processing of Capped Intron-Containing Pre-mRNA
HEBP1	Heme-binding protein 1	Q9NRV9	9	Q9NRV9	Q9NRV9:50865;	Q9NRV9	-0.4105	0.03625	0.000502467	0.185654	-0.219	-0.394	0.114	0.094	Q9NRV9:circadian rhythm [GO:0007623]; G-protein coupled receptor signaling pathway [GO:0007186]	Q9NRV9:heme binding [GO:0020037]	Q9NRV9:cytoplasm [GO:0005737]; extracellular exosome [GO:0070062]; extracellular region [GO:0005576]	Q9NRV9:G alpha (i) signalling events|Formyl peptide receptors bind formyl peptides and many other ligands
UBE3C	Ubiquitin-protein ligase E3C	Q15386	1	Q15386	Q15386:9690;	Q15386	-0.6995	0.01925	0.000503354	0.185654	-0.224	-0.306	0.092	0.777	Q15386:protein polyubiquitination [GO:0000209]	Q15386:ubiquitin protein ligase activity [GO:0061630]; ubiquitin-protein transferase activity [GO:0004842]	Q15386:cytoplasm [GO:0005737]; intracellular [GO:0005622]; nucleus [GO:0005634]; proteasome complex [GO:0000502]	Q15386:Antigen processing: Ubiquitination & Proteasome degradation
CBFB	Core-binding factor subunit beta	Q13951	1	Q13951	Q13951:865;	Q13951	-0.43	-0.0290625	0.000552628	0.1931	-0.219	-0.336	-0.015	0.32	Q13951:cell maturation [GO:0048469]; definitive hemopoiesis [GO:0060216]; lymphocyte differentiation [GO:0030098]; myeloid cell differentiation [GO:0030099]; osteoblast differentiation [GO:0001649]; positive regulation of transcription from RNA polymerase II promoter [GO:0045944]; protein polyubiquitination [GO:0000209]; regulation of B cell receptor signaling pathway [GO:0050855]; regulation of …	Q13951:DNA binding [GO:0003677]; DNA binding transcription factor activity [GO:0003700]; transcription coactivator activity [GO:0003713]	Q13951:membrane [GO:0016020]; nucleoplasm [GO:0005654]	Q13951:RUNX1 and FOXP3 control the development of regulatory T lymphocytes (Tregs)|Transcriptional regulation by RUNX2|RUNX1 regulates estrogen receptor mediated transcription|Regulation of RUNX1 Expression and Activity|RUNX1 regulates expression of components of tight junctions|RUNX1 regulates genes involved in megakaryocyte differentiation and platelet function|RUNX1 regulates transcription of …
RICTOR	Rapamycin-insensitive companion of mTOR; Isoform 3 of Rapamycin-insensitive companion of mTOR	Q6R327-3	1	Q6R327	Q6R327:253260;	Q6R327-3	1.1935	-0.128188	0.000623162	0.206227	0.459	0.291	-0.615	-1.022	Q6R327:actin cytoskeleton reorganization [GO:0031532]; activation of protein kinase B activity [GO:0032148]; embryo development [GO:0009790]; establishment of cell polarity [GO:0030010]; establishment or maintenance of actin cytoskeleton polarity [GO:0030950]; peptidyl-serine phosphorylation [GO:0018105]; positive regulation of actin filament polymerization [GO:0030838]; positive regulation of en…	Q6R327:enzyme activator activity [GO:0008047]; protein kinase binding [GO:0019901]; ribosome binding [GO:0043022]	Q6R327:cytosol [GO:0005829]; TORC2 complex [GO:0031932]	Q6R327:PIP3 activates AKT signaling|CD28 dependent PI3K/Akt signaling|VEGFR2 mediated vascular permeability|Constitutive Signaling by AKT1 E17K in Cancer|Regulation of TP53 Degradation
ALG8	Probable dolichyl pyrophosphate Glc1Man9GlcNAc2 alpha-1,3-glucosyltransferase; Isoform 2 of Probable dolichyl pyrophosphate Glc1Man9GlcNAc2 alpha-1,3-glucosyltransferase	Q9BVK2	1	Q9BVK2	Q9BVK2:79053;	Q9BVK2	-0.491	0.050125	0.00076115	0.206227	-0.274	-0.207	0.15	0.351	Q9BVK2:dolichol-linked oligosaccharide biosynthetic process [GO:0006488]; oligosaccharide-lipid intermediate biosynthetic process [GO:0006490]; protein N-linked glycosylation [GO:0006487]	Q9BVK2:alpha-1,3-mannosyltransferase activity [GO:0000033]; dolichyl-phosphate-glucose-glycolipid alpha-glucosyltransferase activity [GO:0004583]; dolichyl pyrophosphate Man9GlcNAc2 alpha-1,3-glucosyltransferase activity [GO:0042281]""	Q9BVK2:endoplasmic reticulum membrane [GO:0005789]; integral component of membrane [GO:0016021]	Q9BVK2:Biosynthesis of the N-glycan precursor (dolichol lipid-linked oligosaccharide, LLO) and transfer to a nascent protein"|Defective ALG8 causes ALG8-CDG (CDG-1h)"
ZNF618	Isoform 2 of Zinc finger protein 618; Zinc finger protein 618; Isoform 4 of Zinc finger protein 618	Q5T7W0	4	Q5T7W0	Q5T7W0:114991;	Q5T7W0	0.535	-0.159	0.000768941	0.206227	0.142	0.259	-0.117	-0.552	Q5T7W0:regulation of transcription, DNA-templated [GO:0006355]; transcription, DNA-templated [GO:0006351]""	Q5T7W0:DNA binding [GO:0003677]; metal ion binding [GO:0046872]	Q5T7W0:nucleus [GO:0005634]	Q5T7W0:
APLP1	Isoform 2 of Amyloid-like protein 1; Amyloid-like protein 1	P51693-2	1	P51693	P51693:333;	P51693-2	0.603	0.17	0.00077811	0.206227	0.381	0.453	-0.355	-0.017	P51693:adenylate cyclase-inhibiting G-protein coupled receptor signaling pathway [GO:0007193]; animal organ morphogenesis [GO:0009887]; apoptotic process [GO:0006915]; cell adhesion [GO:0007155]; cellular response to norepinephrine stimulus [GO:0071874]; endocytosis [GO:0006897]; negative regulation of cAMP biosynthetic process [GO:0030818]; nervous system development [GO:0007399]	P51693:alpha-2A adrenergic receptor binding [GO:0031694]; alpha-2B adrenergic receptor binding [GO:0031695]; alpha-2C adrenergic receptor binding [GO:0031696]; heparin binding [GO:0008201]; identical protein binding [GO:0042802]; transition metal ion binding [GO:0046914]	P51693:basement membrane [GO:0005604]; integral component of membrane [GO:0016021]; perinuclear region of cytoplasm [GO:0048471]; plasma membrane [GO:0005886]	P51693:
LPIN2	Phosphatidate phosphatase LPIN2	Q92539	2	Q92539	Q92539:9663;	Q92539	-0.4355	-0.0514375	0.000789888	0.206227	-0.322	-0.213	0.065	0.271	Q92539:fatty acid catabolic process [GO:0009062]; lipid metabolic process [GO:0006629]; phosphatidylcholine biosynthetic process [GO:0006656]; phosphatidylethanolamine biosynthetic process [GO:0006646]; positive regulation of transcription from RNA polymerase II promoter [GO:0045944]; transcription, DNA-templated [GO:0006351]; triglyceride biosynthetic process [GO:0019432]""	Q92539:phosphatidate phosphatase activity [GO:0008195]; transcription coactivator activity [GO:0003713]	Q92539:cytosol [GO:0005829]; endoplasmic reticulum membrane [GO:0005789]; nucleus [GO:0005634]	Q92539:Synthesis of PC|Synthesis of PE|Depolymerisation of the Nuclear Lamina|Triglyceride biosynthesis
TMCC3	Transmembrane and coiled-coil domain protein 3	Q9ULS5	1	Q9ULS5	Q9ULS5:57458;	Q9ULS5	-0.7915	0.1295	0.00101822	0.206227	-0.451	-0.525	0.691	-0.084	Q9ULS5:	Q9ULS5:	Q9ULS5:integral component of membrane [GO:0016021]	Q9ULS5:
PRTFDC1	Isoform 2 of Phosphoribosyltransferase domain-containing protein 1; Phosphoribosyltransferase domain-containing protein 1	Q9NRG1	1	Q9NRG1	Q9NRG1:56952;	Q9NRG1	0.406	0.059625	0.00106766	0.206227	0.261	0.267	-0.084	-0.2	Q9NRG1:purine ribonucleoside salvage [GO:0006166]	Q9NRG1:magnesium ion binding [GO:0000287]; nucleotide binding [GO:0000166]; protein homodimerization activity [GO:0042803]	Q9NRG1:cytoplasm [GO:0005737]	Q9NRG1:
MGAT2	Alpha-1,6-mannosyl-glycoprotein 2-beta-N-acetylglucosaminyltransferase	Q10469	1	Q10469	Q10469:4247;	Q10469	-0.6155	-0.0823125	0.00108944	0.206227	-0.521	-0.453	0.044	0.213	Q10469:oligosaccharide biosynthetic process [GO:0009312]; oligosaccharide metabolic process [GO:0009311]; protein N-linked glycosylation [GO:0006487]; protein N-linked glycosylation via asparagine [GO:0018279]	Q10469:alpha-1,6-mannosylglycoprotein 2-beta-N-acetylglucosaminyltransferase activity [GO:0008455]; carbohydrate binding [GO:0030246]""	Q10469:Golgi apparatus [GO:0005794]; Golgi membrane [GO:0000139]; Golgi stack [GO:0005795]; integral component of membrane [GO:0016021]; membrane [GO:0016020]	Q10469:Defective MGAT2 causes MGAT2-CDG (CDG-2a)|Reactions specific to the complex N-glycan synthesis pathway
CERS5	Ceramide synthase 5; Isoform 2 of Ceramide synthase 5	Q8N5B7	1	Q8N5B7	Q8N5B7:91012;	Q8N5B7	-0.4045	-0.0098125	0.00110681	0.206227	-0.269	-0.235	-0.06	0.365	Q8N5B7:ceramide biosynthetic process [GO:0046513]; sphingolipid biosynthetic process [GO:0030148]	Q8N5B7:DNA binding [GO:0003677]; sphingosine N-acyltransferase activity [GO:0050291]	Q8N5B7:endoplasmic reticulum [GO:0005783]; endoplasmic reticulum membrane [GO:0005789]; integral component of membrane [GO:0016021]; nuclear membrane [GO:0031965]	Q8N5B7:Sphingolipid de novo biosynthesis
SEC23B	Protein transport protein Sec23B	Q15437	9	Q15437	Q15437:10483;	Q15437	-0.381	0.0008125	0.00113661	0.206227	-0.191	0.105	0.32	0.356	Q15437:COPII-coated vesicle budding [GO:0090114]; intracellular protein transport [GO:0006886]	Q15437:zinc ion binding [GO:0008270]	Q15437:COPII vesicle coat [GO:0030127]; cytosol [GO:0005829]; endomembrane system [GO:0012505]; endoplasmic reticulum [GO:0005783]; endoplasmic reticulum membrane [GO:0005789]; Golgi membrane [GO:0000139]; perinuclear region of cytoplasm [GO:0048471]	Q15437:
CD151	CD151 antigen	P48509	1	P48509	P48509:977;	P48509	-0.4465	0.022	0.00114364	0.206227	-0.42	-0.111	0.079	0.283	P48509:cell adhesion [GO:0007155]; cell migration [GO:0016477]; cell surface receptor signaling pathway [GO:0007166]; hemidesmosome assembly [GO:0031581]; T cell proliferation [GO:0042098]	P48509:integrin binding [GO:0005178]	P48509:basement membrane [GO:0005604]; cytosol [GO:0005829]; focal adhesion [GO:0005925]; integral component of plasma membrane [GO:0005887]; membrane [GO:0016020]; plasma membrane [GO:0005886]	P48509:Assembly of collagen fibrils and other multimeric structures|Type I hemidesmosome assembly
CENPT	Isoform 2 of Centromere protein T; Isoform 3 of Centromere protein T; Centromere protein T	Q96BT3	1	Q96BT3	Q96BT3:80152;	Q96BT3	-1.2925	0.351187	0.00117822	0.206227	-0.911	-0.244	1.104	0.326	Q96BT3:cell division [GO:0051301]; CENP-A containing nucleosome assembly [GO:0034080]; chromosome organization [GO:0051276]; chromosome segregation [GO:0007059]; kinetochore assembly [GO:0051382]; mitotic cell cycle [GO:0000278]; protein localization to kinetochore involved in kinetochore assembly [GO:1903394]; sister chromatid cohesion [GO:0007062]	Q96BT3:DNA binding [GO:0003677]; histone binding [GO:0042393]; protein heterodimerization activity [GO:0046982]	Q96BT3:chromosome, centromeric region [GO:0000775]; condensed chromosome kinetochore [GO:0000777]; cytosol [GO:0005829]; kinetochore [GO:0000776]; nuclear body [GO:0016604]; nuclear nucleosome [GO:0000788]; nucleoplasm [GO:0005654]; nucleus [GO:0005634]""	Q96BT3:Amplification of signal from unattached kinetochores via a MAD2 inhibitory signal|Separation of Sister Chromatids|Resolution of Sister Chromatid Cohesion|RHO GTPases Activate Formins|Deposition of new CENPA-containing nucleosomes at the centromere|Mitotic Prometaphase
RHPN2	Putative rhophilin-2-like protein RHPN2P1; Isoform 2 of Rhophilin-2; Rhophilin-2	Q8IUC4	1	Q8IUC4	Q8IUC4:85415;	Q8IUC4	-0.577	0.129438	0.00158558	0.241847	-0.219	-0.098	0.387	0.45	Q8IUC4:signal transduction [GO:0007165]	Q8IUC4:	Q8IUC4:cytosol [GO:0005829]; perinuclear region of cytoplasm [GO:0048471]	Q8IUC4:RHO GTPases Activate Rhotekin and Rhophilins
MED4	Mediator of RNA polymerase II transcription subunit 4	Q9NPJ6	1	Q9NPJ6	Q9NPJ6:29079;	Q9NPJ6	0.5395	-0.21125	0.00168982	0.241847	0.199	-0.056	-0.273	-0.663	Q9NPJ6:androgen receptor signaling pathway [GO:0030521]; intracellular steroid hormone receptor signaling pathway [GO:0030518]; positive regulation of transcription, DNA-templated [GO:0045893]; transcription from RNA polymerase II promoter [GO:0006366]; transcription initiation from RNA polymerase II promoter [GO:0006367]""	Q9NPJ6:ligand-dependent nuclear receptor transcription coactivator activity [GO:0030374]; receptor activity [GO:0004872]; RNA polymerase II transcription cofactor activity [GO:0001104]; thyroid hormone receptor binding [GO:0046966]; transcription cofactor activity [GO:0003712]; vitamin D receptor binding [GO:0042809]	Q9NPJ6:core mediator complex [GO:0070847]; mediator complex [GO:0016592]; membrane [GO:0016020]; nucleoplasm [GO:0005654]; nucleus [GO:0005634]	Q9NPJ6:PPARA activates gene expression|Generic Transcription Pathway|Transcriptional regulation of white adipocyte differentiation
PPIH	Isoform 2 of Peptidyl-prolyl cis-trans isomerase H; Peptidyl-prolyl cis-trans isomerase H	O43447	7	O43447	O43447:10465;	O43447	0.4255	-0.0313125	0.00177017	0.241847	0.168	0.051	-0.307	-0.325	O43447:mRNA splicing, via spliceosome [GO:0000398]; positive regulation of viral genome replication [GO:0045070]; protein complex assembly [GO:0006461]; protein folding [GO:0006457]""	O43447:cyclosporin A binding [GO:0016018]; peptidyl-prolyl cis-trans isomerase activity [GO:0003755]; ribonucleoprotein complex binding [GO:0043021]	O43447:cytoplasm [GO:0005737]; nuclear speck [GO:0016607]; nucleoplasm [GO:0005654]; spliceosomal complex [GO:0005681]; U4/U6 snRNP [GO:0071001]; U4/U6 x U5 tri-snRNP complex [GO:0046540]	O43447:mRNA Splicing - Major Pathway
TRIP10	Cdc42-interacting protein 4; Isoform 2 of Cdc42-interacting protein 4; Isoform 3 of Cdc42-interacting protein 4; Isoform 5 of Cdc42-interacting protein 4; Isoform 4 of Cdc42-interacting protein 4	Q15642	2	Q15642	Q15642:9322;	Q15642	-0.7015	-0.0175	0.00178498	0.241847	-0.211	-0.44	0.097	0.655	Q15642:actin cytoskeleton organization [GO:0030036]; cell communication [GO:0007154]; endocytosis [GO:0006897]; membrane organization [GO:0061024]; regulation of small GTPase mediated signal transduction [GO:0051056]; signal transduction [GO:0007165]	Q15642:GTPase activator activity [GO:0005096]; identical protein binding [GO:0042802]; lipid binding [GO:0008289]	Q15642:cell cortex [GO:0005938]; cell projection [GO:0042995]; cytoplasm [GO:0005737]; cytoskeleton [GO:0005856]; cytosol [GO:0005829]; extracellular exosome [GO:0070062]; Golgi apparatus [GO:0005794]; intracellular membrane-bounded organelle [GO:0043231]; lysosome [GO:0005764]; nucleoplasm [GO:0005654]; perinuclear region of cytoplasm [GO:0048471]; phagocytic cup [GO:0001891]	Q15642:Rho GTPase cycle|Clathrin-mediated endocytosis
TMEM161A	Isoform 2 of Transmembrane protein 161A; Transmembrane protein 161A	Q9NX61	1	Q9NX61	Q9NX61:54929;	Q9NX61	-0.432	0.0475625	0.00182432	0.242233	-0.258	-0.207	0.283	0.116	Q9NX61:cellular response to oxidative stress [GO:0034599]; cellular response to UV [GO:0034644]; negative regulation of intrinsic apoptotic signaling pathway in response to DNA damage [GO:1902230]; positive regulation of DNA repair [GO:0045739]; response to retinoic acid [GO:0032526]	Q9NX61:	Q9NX61:integral component of membrane [GO:0016021]	Q9NX61:
SCD5	Stearoyl-CoA desaturase 5	Q86SK9	3	Q86SK9	Q86SK9:79966;	Q86SK9	-0.5585	0.0713125	0.00194837	0.253632	-0.163	-0.403	0.167	0.384	Q86SK9:fatty-acyl-CoA biosynthetic process [GO:0046949]; monounsaturated fatty acid biosynthetic process [GO:1903966]; unsaturated fatty acid biosynthetic process [GO:0006636]	Q86SK9:metal ion binding [GO:0046872]; oxidoreductase activity [GO:0016491]; stearoyl-CoA 9-desaturase activity [GO:0004768]	Q86SK9:endoplasmic reticulum membrane [GO:0005789]; integral component of membrane [GO:0016021]	Q86SK9:Fatty acyl-CoA biosynthesis
RFTN1	Raftlin	Q14699	5	Q14699	Q14699:23180;	Q14699	-0.7745	-0.05325	0.00201526	0.257294	-0.36	-0.522	0.316	0.351	Q14699:B cell receptor signaling pathway [GO:0050853]; dsRNA transport [GO:0033227]; growth [GO:0040007]; interleukin-17 production [GO:0032620]; membrane raft assembly [GO:0001765]; protein localization to membrane raft [GO:1903044]; protein transport into membrane raft [GO:0032596]; response to exogenous dsRNA [GO:0043330]; T cell antigen processing and presentation [GO:0002457]; T cell recepto…	Q14699:double-stranded RNA binding [GO:0003725]	Q14699:cytoplasm [GO:0005737]; endosome [GO:0005768]; extracellular exosome [GO:0070062]; membrane raft [GO:0045121]; plasma membrane [GO:0005886]; protein complex [GO:0043234]	Q14699:
ZHX3	Zinc fingers and homeoboxes protein 3	Q9H4I2	1	Q9H4I2	Q9H4I2:23051;	Q9H4I2	-0.618	-0.0645625	0.00208905	0.260796	0.031	-0.355	0.481	0.431	Q9H4I2:cell differentiation [GO:0030154]; negative regulation of transcription, DNA-templated [GO:0045892]; negative regulation of transcription from RNA polymerase II promoter [GO:0000122]; positive regulation of osteoblast differentiation [GO:0045669]; transcription, DNA-templated [GO:0006351]""	Q9H4I2:DNA binding transcription factor activity [GO:0003700]; metal ion binding [GO:0046872]; protein heterodimerization activity [GO:0046982]; protein homodimerization activity [GO:0042803]; RNA polymerase II regulatory region sequence-specific DNA binding [GO:0000977]; transcription corepressor activity [GO:0003714]	Q9H4I2:nucleoplasm [GO:0005654]; nucleus [GO:0005634]	Q9H4I2:
URGCP	Isoform 4 of Up-regulator of cell proliferation; Up-regulator of cell proliferation; Isoform 2 of Up-regulator of cell proliferation; Isoform 3 of Up-regulator of cell proliferation	Q8TCY9	1	Q8TCY9	Q8TCY9:55665;	Q8TCY9	-0.8635	0.106938	0.0022351	0.260796	-0.49	-0.393	0.111	0.733	Q8TCY9:cell cycle [GO:0007049]	Q8TCY9:GTP binding [GO:0005525]	Q8TCY9:cytosol [GO:0005829]; nucleus [GO:0005634]	Q8TCY9:
GSTT1	Isoform 2 of Glutathione S-transferase theta-1; Glutathione S-transferase theta-1	P30711	3	P30711	P30711:2952;	P30711	1.3925	-0.179563	0.00223694	0.260796	0.298	0.178	-0.756	-1.553	P30711:glutathione derivative biosynthetic process [GO:1901687]; glutathione metabolic process [GO:0006749]	P30711:glutathione peroxidase activity [GO:0004602]; glutathione transferase activity [GO:0004364]	P30711:cytosol [GO:0005829]; extracellular exosome [GO:0070062]	P30711:Glutathione conjugation
SLC25A10	Isoform 2 of Mitochondrial dicarboxylate carrier; Mitochondrial dicarboxylate carrier	Q9UBX3-2	3	Q9UBX3	Q9UBX3:1468;	Q9UBX3-2	-0.4	0.0040625	0.00226639	0.260796	-0.115	-0.164	0.146	0.375	Q9UBX3:dicarboxylic acid transport [GO:0006835]; gluconeogenesis [GO:0006094]; ion transport [GO:0006811]; malate transmembrane transport [GO:0071423]; mitochondrial transport [GO:0006839]; oxaloacetate transport [GO:0015729]; phosphate ion transmembrane transport [GO:0035435]; succinate transmembrane transport [GO:0071422]; sulfate transport [GO:0008272]; sulfide oxidation, using sulfide:quinone…	Q9UBX3:antiporter activity [GO:0015297]; dicarboxylic acid transmembrane transporter activity [GO:0005310]; malate transmembrane transporter activity [GO:0015140]; oxaloacetate transmembrane transporter activity [GO:0015131]; succinate transmembrane transporter activity [GO:0015141]; sulfate transmembrane transporter activity [GO:0015116]; thiosulfate transmembrane transporter activity [GO:001511…	Q9UBX3:integral component of membrane [GO:0016021]; mitochondrial inner membrane [GO:0005743]; mitochondrion [GO:0005739]; nucleoplasm [GO:0005654]; nucleus [GO:0005634]	Q9UBX3:Sulfide oxidation to sulfate|Organic anion transporters|Gluconeogenesis
PLSCR3	Phospholipid scramblase 3	Q9NRY6	1	Q9NRY6	Q9NRY6:57048;	Q9NRY6	-0.46	-0.0370625	0.00246552	0.271185	-0.145	-0.114	0.412	0.249	Q9NRY6:apoptotic process [GO:0006915]; cellular response to lipopolysaccharide [GO:0071222]; cholesterol homeostasis [GO:0042632]; glucose homeostasis [GO:0042593]; phospholipid scrambling [GO:0017121]	Q9NRY6:calcium-dependent protein binding [GO:0048306]; calcium ion binding [GO:0005509]; phospholipid scramblase activity [GO:0017128]; SH3 domain binding [GO:0017124]	Q9NRY6:integral component of membrane [GO:0016021]; mitochondrial membrane [GO:0031966]; mitochondrion [GO:0005739]; plasma membrane [GO:0005886]	Q9NRY6:
GJA1	Gap junction alpha-1 protein	P17302	5	P17302	P17302:2697;	P17302	-0.569	0.0173125	0.00249168	0.271185	-0.519	-0.158	0.051	0.41	P17302:adult heart development [GO:0007512]; apoptotic process [GO:0006915]; ATP transport [GO:0015867]; atrial cardiac muscle cell action potential [GO:0086014]; atrial ventricular junction remodeling [GO:0003294]; blood vessel morphogenesis [GO:0048514]; cell-cell signaling [GO:0007267]; cell communication by chemical coupling [GO:0010643]; cell communication by electrical coupling [GO:0010644]…	P17302:beta-tubulin binding [GO:0048487]; connexin binding [GO:0071253]; disordered domain specific binding [GO:0097718]; gap junction channel activity [GO:0005243]; gap junction channel activity involved in cardiac conduction electrical coupling [GO:0086075]; gap junction channel activity involved in cell communication by electrical coupling [GO:1903763]; ion transmembrane transporter activity […	P17302:apical plasma membrane [GO:0016324]; connexin complex [GO:0005922]; contractile fiber [GO:0043292]; cytosol [GO:0005829]; early endosome [GO:0005769]; endoplasmic reticulum membrane [GO:0005789]; extracellular exosome [GO:0070062]; fascia adherens [GO:0005916]; focal adhesion [GO:0005925]; gap junction [GO:0005921]; Golgi apparatus [GO:0005794]; Golgi-associated vesicle membrane [GO:003066…	P17302:Oligomerization of connexins into connexons|Transport of connexins along the secretory pathway|Microtubule-dependent trafficking of connexons from Golgi to the plasma membrane|Gap junction assembly|Gap junction degradation|c-src mediated regulation of Cx43 function and closure of gap junctions|Formation of annular gap junctions
CBARP	Isoform 2 of Voltage-dependent calcium channel beta subunit-associated regulatory protein; Voltage-dependent calcium channel beta subunit-associated regulatory protein	Q8N350-4|Q8N350	1	Q8N350|Q8N350	Q8N350:255057;	Q8N350-4|Q8N350	-0.4495	-0.0761875	0.00264089	0.275114	-0.275	-0.032	0.273	0.319	Q8N350:negative regulation of calcium ion-dependent exocytosis [GO:0045955]; negative regulation of calcium ion transmembrane transport [GO:1903170]; negative regulation of voltage-gated calcium channel activity [GO:1901386]	Q8N350:ion channel binding [GO:0044325]	Q8N350:cell junction [GO:0030054]; growth cone [GO:0030426]; integral component of membrane [GO:0016021]; plasma membrane [GO:0005886]; secretory granule [GO:0030141]; synaptic vesicle membrane [GO:0030672]	Q8N350:
SLC36A4	Proton-coupled amino acid transporter 4	Q6YBV0	1	Q6YBV0	Q6YBV0:120103;	Q6YBV0	-0.5205	-0.129938	0.00266649	0.275114	-0.456	-0.56	0.134	-0.109	Q6YBV0:L-alanine transport [GO:0015808]; L-proline import across plasma membrane [GO:1904271]; L-tryptophan transmembrane transport [GO:1904556]; proline transport [GO:0015824]; tryptophan transport [GO:0015827]	Q6YBV0:L-alanine transmembrane transporter activity [GO:0015180]; L-proline transmembrane transporter activity [GO:0015193]; L-tryptophan transmembrane transporter activity [GO:0015196]; symporter activity [GO:0015293]	Q6YBV0:integral component of membrane [GO:0016021]; plasma membrane [GO:0005886]; vacuolar membrane [GO:0005774]	Q6YBV0:Amino acid transport across the plasma membrane|Tryptophan catabolism
FAH	Isoform 2 of Fumarylacetoacetase; Fumarylacetoacetase	P16930	7	P16930	P16930:2184;	P16930	-0.554	0.080875	0.00271136	0.275114	-0.578	-0.041	0.225	0.264	P16930:arginine catabolic process [GO:0006527]; L-phenylalanine catabolic process [GO:0006559]; tyrosine catabolic process [GO:0006572]	P16930:fumarylacetoacetase activity [GO:0004334]; metal ion binding [GO:0046872]	P16930:cytosol [GO:0005829]; extracellular exosome [GO:0070062]	P16930:Phenylalanine and tyrosine catabolism
PET117	Protein PET117 homologmitochondrial	Q6UWS5	1	Q6UWS5	Q6UWS5:100303755;	Q6UWS5	0.6475	0.242938	0.00279381	0.275114	0.59	0.64	-0.068	0.003	Q6UWS5:mitochondrial respiratory chain complex IV assembly [GO:0033617]	Q6UWS5:	Q6UWS5:mitochondrion [GO:0005739]	Q6UWS5:
SPA17	Sperm surface protein Sp17	Q15506	1	Q15506	Q15506:53340;	Q15506	-0.8735	0.013125	0.00288198	0.275114	-0.456	-0.129	0.719	0.443	Q15506:binding of sperm to zona pellucida [GO:0007339]; epithelial cilium movement [GO:0003351]; single fertilization [GO:0007338]; spermatogenesis [GO:0007283]	Q15506:	Q15506:cilium [GO:0005929]; cytoplasm [GO:0005737]; external side of plasma membrane [GO:0009897]; motile cilium [GO:0031514]; sperm fibrous sheath [GO:0035686]; sperm principal piece [GO:0097228]	Q15506:
C3orf58	Isoform 2 of Deleted in autism protein 1; Deleted in autism protein 1	Q8NDZ4	2	Q8NDZ4	Q8NDZ4:205428;	Q8NDZ4	-0.4835	-0.049125	0.00294708	0.275114	-0.219	-0.397	0.131	0.22	Q8NDZ4:cardiac muscle cell proliferation [GO:0060038]; regulation of phosphatidylinositol 3-kinase signaling [GO:0014066]	Q8NDZ4:	Q8NDZ4:COPI vesicle coat [GO:0030126]; extracellular space [GO:0005615]; Golgi membrane [GO:0000139]	Q8NDZ4:
MRI1	Isoform 2 of Methylthioribose-1-phosphate isomerase; Methylthioribose-1-phosphate isomerase	Q9BV20	2	Q9BV20	Q9BV20:84245;	Q9BV20	1.112	-0.179313	0.00335002	0.285275	0.204	0.563	-0.695	-0.762	Q9BV20:L-methionine salvage from methylthioadenosine [GO:0019509]	Q9BV20:identical protein binding [GO:0042802]; S-methyl-5-thioribose-1-phosphate isomerase activity [GO:0046523]	Q9BV20:cell projection [GO:0042995]; cytosol [GO:0005829]; fibrillar center [GO:0001650]; nucleoplasm [GO:0005654]	Q9BV20:Methionine salvage pathway
CALR3	Calreticulin-3	Q96L12	1	Q96L12	Q96L12:125972;	Q96L12	-1.2615	-0.330188	0.00343849	0.285275	-0.486	-1.602	-0.046	0.481	Q96L12:cell differentiation [GO:0030154]; spermatogenesis [GO:0007283]	Q96L12:calcium ion binding [GO:0005509]; carbohydrate binding [GO:0030246]; protein binding involved in protein folding [GO:0044183]; unfolded protein binding [GO:0051082]	Q96L12:endoplasmic reticulum lumen [GO:0005788]	Q96L12:
SEC14L2	SEC14-like protein 2; Isoform 3 of SEC14-like protein 2; Isoform 2 of SEC14-like protein 2	O76054	2	O76054	O76054:23541;	O76054	-0.471	-0.050375	0.00381195	0.285275	-0.153	-0.554	-0.014	0.249	O76054:positive regulation of transcription, DNA-templated [GO:0045893]; regulation of cholesterol biosynthetic process [GO:0045540]; transcription, DNA-templated [GO:0006351]""	O76054:phospholipid binding [GO:0005543]; vitamin E binding [GO:0008431]	O76054:cytoplasm [GO:0005737]; cytosol [GO:0005829]; extracellular exosome [GO:0070062]; nucleus [GO:0005634]	O76054:
MACROD2	Isoform 2 of O-acetyl-ADP-ribose deacetylase MACROD2; O-acetyl-ADP-ribose deacetylase MACROD2; Isoform 4 of O-acetyl-ADP-ribose deacetylase MACROD2; Isoform 5 of O-acetyl-ADP-ribose deacetylase MACROD2	A1Z1Q3-2	1	A1Z1Q3	A1Z1Q3:140733;	A1Z1Q3-2	-2.0615	-0.168125	0.00386978	0.285275	-2.221	-1.277	1.094	-0.469	A1Z1Q3:brain development [GO:0007420]; cellular response to DNA damage stimulus [GO:0006974]; protein de-ADP-ribosylation [GO:0051725]; purine nucleoside metabolic process [GO:0042278]	A1Z1Q3:deacetylase activity [GO:0019213]; hydrolase activity, acting on glycosyl bonds [GO:0016798]""	A1Z1Q3:centrosome [GO:0005813]; nucleolus [GO:0005730]; nucleus [GO:0005634]	A1Z1Q3:
KMT2C	Isoform 3 of Histone-lysine N-methyltransferase 2C; Isoform 2 of Histone-lysine N-methyltransferase 2C; Histone-lysine N-methyltransferase 2C	Q8NEZ4-3	2	Q8NEZ4	Q8NEZ4:58508;	Q8NEZ4-3	-0.4425	0.0944375	0.00412851	0.285275	-0.324	-0.088	0.268	0.205	Q8NEZ4:regulation of megakaryocyte differentiation [GO:0045652]; regulation of transcription, DNA-templated [GO:0006355]; transcription, DNA-templated [GO:0006351]""	Q8NEZ4:DNA binding [GO:0003677]; histone-lysine N-methyltransferase activity [GO:0018024]; histone methyltransferase activity (H3-K4 specific) [GO:0042800]; metal ion binding [GO:0046872]; RNA binding [GO:0003723]; transferase activity, transferring acyl groups [GO:0016746]""	Q8NEZ4:histone methyltransferase complex [GO:0035097]; MLL3/4 complex [GO:0044666]; nucleoplasm [GO:0005654]; nucleus [GO:0005634]	Q8NEZ4:PKMTs methylate histone lysines|Activation of anterior HOX genes in hindbrain development during early embryogenesis|RUNX1 regulates genes involved in megakaryocyte differentiation and platelet function
TDP1	Tyrosyl-DNA phosphodiesterase 1; Isoform 2 of Tyrosyl-DNA phosphodiesterase 1	Q9NUW8	5	Q9NUW8	Q9NUW8:55775;	Q9NUW8	0.512	-0.029125	0.00421772	0.285275	0.043	0.018	-0.298	-0.665	Q9NUW8:DNA repair [GO:0006281]; double-strand break repair [GO:0006302]; single strand break repair [GO:0000012]	Q9NUW8:3'-tyrosyl-DNA phosphodiesterase activity [GO:0017005]; double-stranded DNA binding [GO:0003690]; exonuclease activity [GO:0004527]; single-stranded DNA binding [GO:0003697]	Q9NUW8:cytoplasm [GO:0005737]; intracellular membrane-bounded organelle [GO:0043231]; nucleus [GO:0005634]; plasma membrane [GO:0005886]	Q9NUW8:Nonhomologous End-Joining (NHEJ)
PPP1R17	Protein phosphatase 1 regulatory subunit 17; Isoform 2 of Protein phosphatase 1 regulatory subunit 17	O96001	1	O96001	O96001:10842;	O96001	-1.013	-0.0499375	0.00423056	0.285275	-0.176	-0.455	0.972	0.423	O96001:central nervous system development [GO:0007417]; intracellular signal transduction [GO:0035556]; regulation of phosphatase activity [GO:0010921]	O96001:protein serine/threonine phosphatase inhibitor activity [GO:0004865]	O96001:intracellular [GO:0005622]	O96001:
CCDC86	Coiled-coil domain-containing protein 86	Q9H6F5	13	Q9H6F5	Q9H6F5:79080;	Q9H6F5	-0.4755	-0.214125	0.00439915	0.285275	-0.742	-0.513	-0.083	-0.221	Q9H6F5:viral process [GO:0016032]	Q9H6F5:RNA binding [GO:0003723]	Q9H6F5:nucleolus [GO:0005730]; nucleus [GO:0005634]	Q9H6F5:
BDH1	D-beta-hydroxybutyrate dehydrogenasemitochondrial	Q02338	1	Q02338	Q02338:622;	Q02338	0.7385	0.112312	0.00444889	0.285275	0.628	0.213	0.036	-0.672	Q02338:ketone body biosynthetic process [GO:0046951]; ketone body catabolic process [GO:0046952]	Q02338:3-hydroxybutyrate dehydrogenase activity [GO:0003858]	Q02338:matrix side of mitochondrial inner membrane [GO:0099617]; mitochondrial matrix [GO:0005759]; mitochondrion [GO:0005739]; nucleoplasm [GO:0005654]	Q02338:Utilization of Ketone Bodies|Synthesis of Ketone Bodies
SAT2	Diamine acetyltransferase 2	Q96F10	3	Q96F10	Q96F10:112483;	Q96F10	0.4965	-0.074375	0.00448136	0.285275	0.227	-0.181	-0.442	-0.505	Q96F10:nor-spermidine metabolic process [GO:0046204]; putrescine acetylation [GO:0032920]; putrescine catabolic process [GO:0009447]; spermidine acetylation [GO:0032918]; spermine acetylation [GO:0032919]	Q96F10:diamine N-acetyltransferase activity [GO:0004145]; identical protein binding [GO:0042802]	Q96F10:cytoplasm [GO:0005737]; extracellular exosome [GO:0070062]	Q96F10:
AKAP10	A-kinase anchor protein 10mitochondrial	O43572	1	O43572	O43572:11216;	O43572	-0.4935	-0.0716875	0.00460272	0.285275	-0.298	-0.342	-0.114	0.461	O43572:blood coagulation [GO:0007596]; protein localization [GO:0008104]; signal transduction [GO:0007165]	O43572:protein kinase A binding [GO:0051018]	O43572:cytosol [GO:0005829]; mitochondrion [GO:0005739]; plasma membrane [GO:0005886]; protein complex [GO:0043234]	O43572:Factors involved in megakaryocyte development and platelet production
MINK1	Isoform 5 of Misshapen-like kinase 1; Isoform 4 of Misshapen-like kinase 1; Isoform 1 of Misshapen-like kinase 1; Isoform 2 of Misshapen-like kinase 1; Misshapen-like kinase 1	Q8N4C8	1	Q8N4C8	Q8N4C8:50488;	Q8N4C8	-0.4445	-0.0318125	0.00462801	0.285275	-0.514	0.012	0.227	0.16	Q8N4C8:actin cytoskeleton reorganization [GO:0031532]; chemical synaptic transmission [GO:0007268]; dendrite morphogenesis [GO:0048813]; intracellular signal transduction [GO:0035556]; JNK cascade [GO:0007254]; multicellular organism development [GO:0007275]; neuron projection morphogenesis [GO:0048812]; positive regulation of JNK cascade [GO:0046330]; protein autophosphorylation [GO:0046777]; pr…	Q8N4C8:ATP binding [GO:0005524]; MAP kinase kinase kinase kinase activity [GO:0008349]; protein kinase activity [GO:0004672]; protein serine/threonine kinase activity [GO:0004674]	Q8N4C8:axon [GO:0030424]; cell junction [GO:0030054]; cytoplasm [GO:0005737]; cytosol [GO:0005829]; dendrite [GO:0030425]; extracellular exosome [GO:0070062]; Golgi apparatus [GO:0005794]; postsynaptic density [GO:0014069]; postsynaptic membrane [GO:0045211]	Q8N4C8:Oxidative Stress Induced Senescence
SYNGR4	Synaptogyrin-4	O95473	1	O95473	O95473:23546;	O95473	-1.3495	-0.317	0.00484406	0.287141	-1.724	-0.173	0.73	0.072	O95473:	O95473:	O95473:integral component of membrane [GO:0016021]; neuromuscular junction [GO:0031594]; synaptic vesicle membrane [GO:0030672]	O95473:
POTEJ	POTE ankyrin domain family member J	P0CG39	1	P0CG39	P0CG39:653781;	P0CG39	-0.5155	0.0695625	0.00504915	0.293357	-0.136	-0.558	0.073	0.264	P0CG39:retina homeostasis [GO:0001895]	P0CG39:	P0CG39:extracellular exosome [GO:0070062]; extracellular space [GO:0005615]	P0CG39:
SBF2	Myotubularin-related protein 13	Q86WG5	3	Q86WG5	Q86WG5:81846;	Q86WG5	0.405	-0.165125	0.00510393	0.293357	0.183	0.098	-0.235	-0.294	Q86WG5:myelination [GO:0042552]; protein tetramerization [GO:0051262]; regulation of GTPase activity [GO:0043087]	Q86WG5:phosphatase binding [GO:0019902]; phosphatase regulator activity [GO:0019208]; phosphatidylinositol binding [GO:0035091]; protein homodimerization activity [GO:0042803]; Rab guanyl-nucleotide exchange factor activity [GO:0017112]	Q86WG5:cytosol [GO:0005829]; membrane [GO:0016020]; vacuolar membrane [GO:0005774]	Q86WG5:Synthesis of PIPs at the plasma membrane|RAB GEFs exchange GTP for GDP on RABs
EMC6	ER membrane protein complex subunit 6	Q9BV81	1	Q9BV81	Q9BV81:83460;	Q9BV81	-0.8205	0.0665625	0.00513259	0.293357	-0.764	-0.256	0.447	0.174	Q9BV81:autophagosome assembly [GO:0000045]; protein folding in endoplasmic reticulum [GO:0034975]	Q9BV81:	Q9BV81:ER membrane protein complex [GO:0072546]; integral component of endoplasmic reticulum membrane [GO:0030176]; integral component of membrane [GO:0016021]; integral component of omegasome membrane [GO:0097631]	Q9BV81:
PODXL	Isoform 2 of Podocalyxin; Podocalyxin	O00592	3	O00592	O00592:5420;	O00592	-0.6965	-0.0831875	0.00526068	0.293687	-0.845	-0.02	-0.008	0.536	O00592:cell adhesion [GO:0007155]; cell migration [GO:0016477]; epithelial tube formation [GO:0072175]; glomerular visceral epithelial cell development [GO:0072015]; negative regulation of cell adhesion [GO:0007162]; negative regulation of cell-cell adhesion [GO:0022408]; positive regulation of cell-cell adhesion mediated by integrin [GO:0033634]; positive regulation of cell migration [GO:0030335…	O00592:	O00592:apical plasma membrane [GO:0016324]; cytoplasm [GO:0005737]; extracellular exosome [GO:0070062]; extracellular space [GO:0005615]; filopodium [GO:0030175]; integral component of plasma membrane [GO:0005887]; intracellular membrane-bounded organelle [GO:0043231]; lamellipodium [GO:0030027]; membrane raft [GO:0045121]; microtubule organizing center [GO:0005815]; microvillus membrane [GO:0031…	O00592:
LENG1	Leukocyte receptor cluster member 1	Q96BZ8	1	Q96BZ8	Q96BZ8:79165;	Q96BZ8	-1.4765	-0.512938	0.005934	0.30949	-0.661	-2.382	-0.612	0.522	Q96BZ8:	Q96BZ8:	Q96BZ8:	Q96BZ8:
HSD17B7	Isoform 2 of 3-keto-steroid reductase; Isoform 3 of 3-keto-steroid reductase; 3-keto-steroid reductase	P56937	4	P56937	P56937:51478;	P56937	0.478	-0.0260625	0.00593995	0.30949	0.128	0.084	-0.427	-0.317	P56937:cholesterol biosynthetic process [GO:0006695]; estrogen biosynthetic process [GO:0006703]	P56937:3-keto sterol reductase activity [GO:0000253]; estradiol 17-beta-dehydrogenase activity [GO:0004303]	P56937:endoplasmic reticulum membrane [GO:0005789]; integral component of membrane [GO:0016021]; plasma membrane [GO:0005886]	P56937:Cholesterol biosynthesis
FMN2	Formin-2	Q9NZ56	3	Q9NZ56	Q9NZ56:56776;	Q9NZ56	0.4175	0.314188	0.00597786	0.30949	0.497	0.659	0.212	0.109	Q9NZ56:cellular response to DNA damage stimulus [GO:0006974]; cellular response to hypoxia [GO:0071456]; establishment of meiotic spindle localization [GO:0051295]; formin-nucleated actin cable assembly [GO:0070649]; homologous chromosome movement towards spindle pole involved in homologous chromosome segregation [GO:0051758]; intracellular signal transduction [GO:0035556]; intracellular transpor…	Q9NZ56:actin binding [GO:0003779]	Q9NZ56:cell cortex [GO:0005938]; cytoplasmic vesicle membrane [GO:0030659]; cytosol [GO:0005829]; endoplasmic reticulum membrane [GO:0005789]; microvillus [GO:0005902]; nucleolus [GO:0005730]; perinuclear region of cytoplasm [GO:0048471]; plasma membrane [GO:0005886]; spindle [GO:0005819]	Q9NZ56:
CTPS2	CTP synthase 2	Q9NRF8	18	Q9NRF8	Q9NRF8:56474;	Q9NRF8	0.461	0.0360625	0.00642084	0.315762	0.427	0.308	0.004	-0.191	Q9NRF8:'de novo' CTP biosynthetic process [GO:0044210]; glutamine metabolic process [GO:0006541]; nucleobase-containing small molecule interconversion [GO:0015949]; pyrimidine nucleotide metabolic process [GO:0006220]	Q9NRF8:ATP binding [GO:0005524]; CTP synthase activity [GO:0003883]	Q9NRF8:cytosol [GO:0005829]; mitochondrion [GO:0005739]	Q9NRF8:Interconversion of nucleotide di- and triphosphates
ITGA6	Isoform Alpha-6X1A of Integrin alpha-6; Isoform Alpha-6X1X2A of Integrin alpha-6; Isoform Alpha-6X2B of Integrin alpha-6; Isoform 9 of Integrin alpha-6; Isoform Alpha-6X2A of Integrin alpha-6; Isoform 7 of Integrin alpha-6; Integrin alpha-6; Isoform Alpha-6X1B of Integrin alpha-6	P23229-6	6	P23229	P23229:3655;	P23229-6	-0.674	0.017625	0.00650586	0.317591	0.122	-0.904	0.55	0.016	P23229:amelogenesis [GO:0097186]; brown fat cell differentiation [GO:0050873]; cell adhesion mediated by integrin [GO:0033627]; cell-cell adhesion [GO:0098609]; cell-matrix adhesion [GO:0007160]; cell-substrate adhesion [GO:0031589]; cell-substrate junction assembly [GO:0007044]; cellular response to extracellular stimulus [GO:0031668]; cellular response to organic cyclic compound [GO:0071407]; d…	P23229:cadherin binding [GO:0045296]; insulin-like growth factor I binding [GO:0031994]; integrin binding [GO:0005178]; laminin binding [GO:0043236]; metal ion binding [GO:0046872]; neuregulin binding [GO:0038132]	P23229:basal plasma membrane [GO:0009925]; basement membrane [GO:0005604]; cell-cell adherens junction [GO:0005913]; cell surface [GO:0009986]; external side of plasma membrane [GO:0009897]; filopodium [GO:0030175]; focal adhesion [GO:0005925]; hemidesmosome [GO:0030056]; integrin alpha6-beta4 complex [GO:0034676]; plasma membrane [GO:0005886]	P23229:Assembly of collagen fibrils and other multimeric structures|Basigin interactions|Integrin cell surface interactions|Laminin interactions|Syndecan interactions|Type I hemidesmosome assembly
ADGRB2	Isoform 2 of Adhesion G protein-coupled receptor B2; Isoform 4 of Adhesion G protein-coupled receptor B2; Adhesion G protein-coupled receptor B2; Isoform 3 of Adhesion G protein-coupled receptor B2	O60241	1	O60241	O60241:576;	O60241	0.8765	-0.038875	0.00678617	0.32181	0.645	0.269	0.057	-0.896	O60241:calcineurin-NFAT signaling cascade [GO:0033173]; cell surface receptor signaling pathway [GO:0007166]; G-protein coupled receptor signaling pathway [GO:0007186]; negative regulation of angiogenesis [GO:0016525]; peripheral nervous system development [GO:0007422]; positive regulation of synapse assembly [GO:0051965]	O60241:G-protein coupled receptor activity [GO:0004930]	O60241:integral component of membrane [GO:0016021]; intracellular [GO:0005622]; plasma membrane [GO:0005886]	O60241:
TBC1D22B	TBC1 domain family member 22B	Q9NU19	1	Q9NU19	Q9NU19:55633;	Q9NU19	-0.6245	0.0729375	0.00703283	0.32651	-0.257	0.108	0.867	0.233	Q9NU19:activation of GTPase activity [GO:0090630]; intracellular protein transport [GO:0006886]; regulation of vesicle fusion [GO:0031338]	Q9NU19:14-3-3 protein binding [GO:0071889]; GTPase activator activity [GO:0005096]; Rab GTPase binding [GO:0017137]	Q9NU19:endomembrane system [GO:0012505]; intracellular [GO:0005622]	Q9NU19:
CCDC115	Isoform 2 of Coiled-coil domain-containing protein 115; Coiled-coil domain-containing protein 115	Q96NT0	2	Q96NT0	Q96NT0:84317;	Q96NT0	-0.597	-0.193875	0.00710707	0.327666	-0.895	-0.667	0.139	-0.507	Q96NT0:cellular iron ion homeostasis [GO:0006879]; cellular response to increased oxygen levels [GO:0036295]; lysosomal lumen acidification [GO:0007042]; lysosomal protein catabolic process [GO:1905146]	Q96NT0:unfolded protein binding [GO:0051082]	Q96NT0:COPI-coated vesicle [GO:0030137]; endoplasmic reticulum [GO:0005783]; endoplasmic reticulum-Golgi intermediate compartment [GO:0005793]; endosome [GO:0005768]; extrinsic component of endoplasmic reticulum membrane [GO:0042406]; lysosome [GO:0005764]; membrane [GO:0016020]; vacuolar proton-transporting V-type ATPase complex [GO:0016471]	Q96NT0:
GFM2	Isoform 3 of Ribosome-releasing factor 2mitochondrial; Isoform 4 of Ribosome-releasing factor 2mitochondrial; Isoform 2 of Ribosome-releasing factor 2mitochondrial; Ribosome-releasing factor 2mitochondrial; Isoform 5 of Ribosome-releasing factor 2mitochondrial	Q969S9	2	Q969S9	Q969S9:84340;	Q969S9	0.6465	-0.127938	0.00719836	0.328239	0.271	0.113	-0.489	-0.42	Q969S9:mitochondrial translation [GO:0032543]; mitochondrial translational termination [GO:0070126]; ribosome disassembly [GO:0032790]	Q969S9:GTPase activity [GO:0003924]; GTP binding [GO:0005525]	Q969S9:mitochondrial matrix [GO:0005759]	Q969S9:Mitochondrial translation termination
EPHX2	Isoform 3 of Bifunctional epoxide hydrolase 2; Isoform 2 of Bifunctional epoxide hydrolase 2; Bifunctional epoxide hydrolase 2	P34913	1	P34913	P34913:2053;	P34913	-0.7245	-0.01875	0.00739877	0.328239	-0.554	-0.205	0.733	-0.043	P34913:cellular calcium ion homeostasis [GO:0006874]; cholesterol homeostasis [GO:0042632]; dephosphorylation [GO:0016311]; drug metabolic process [GO:0017144]; epoxide metabolic process [GO:0097176]; epoxygenase P450 pathway [GO:0019373]; inflammatory response [GO:0006954]; phospholipid dephosphorylation [GO:0046839]; positive regulation of blood vessel diameter [GO:0097755]; positive regulation…	P34913:10-hydroxy-9-(phosphonooxy)octadecanoate phosphatase activity [GO:0033885]; epoxide hydrolase activity [GO:0004301]; lipid phosphatase activity [GO:0042577]; magnesium ion binding [GO:0000287]; phosphatase activity [GO:0016791]; protein homodimerization activity [GO:0042803]; receptor binding [GO:0005102]; toxic substance binding [GO:0015643]	P34913:cytosol [GO:0005829]; extracellular exosome [GO:0070062]; peroxisome [GO:0005777]	P34913:Synthesis of epoxy (EET) and dihydroxyeicosatrienoic acids (DHET)
PAK1	Isoform 2 of Serine/threonine-protein kinase PAK 1; Serine/threonine-protein kinase PAK 1	Q13153	10	Q13153	Q13153:5058;	Q13153	0.3825	-0.05525	0.00746921	0.328239	0.271	0.064	-0.139	-0.291	Q13153:actin cytoskeleton reorganization [GO:0031532]; activation of protein kinase activity [GO:0032147]; apoptotic process [GO:0006915]; branching morphogenesis of an epithelial tube [GO:0048754]; cellular response to insulin stimulus [GO:0032869]; cerebellum development [GO:0021549]; ephrin receptor signaling pathway [GO:0048013]; establishment of cell polarity [GO:0030010]; exocytosis [GO:000…	Q13153:ATP binding [GO:0005524]; collagen binding [GO:0005518]; identical protein binding [GO:0042802]; protein kinase activity [GO:0004672]; protein kinase binding [GO:0019901]; protein serine/threonine kinase activity [GO:0004674]; Rac GTPase binding [GO:0048365]	Q13153:axon [GO:0030424]; cell-cell junction [GO:0005911]; cytoplasm [GO:0005737]; cytosol [GO:0005829]; dendrite [GO:0030425]; focal adhesion [GO:0005925]; intercalated disc [GO:0014704]; invadopodium [GO:0071437]; lamellipodium [GO:0030027]; nuclear membrane [GO:0031965]; plasma membrane [GO:0005886]; protein complex [GO:0043234]; ruffle [GO:0001726]; ruffle membrane [GO:0032587]; Z disc [GO:00…	Q13153:Generation of second messenger molecules|Regulation of actin dynamics for phagocytic cup formation|FCERI mediated MAPK activation|DSCAM interactions|CD28 dependent Vav1 pathway|EPHB-mediated forward signaling|Ephrin signaling|Sema3A PAK dependent Axon repulsion|Activation of RAC1|Signal transduction by L1|Smooth Muscle Contraction|VEGFR2 mediated vascular permeability|CD209 (DC-SIGN) signa…
ABHD6	Monoacylglycerol lipase ABHD6	Q9BV23	6	Q9BV23	Q9BV23:57406;	Q9BV23	-0.538	0.0360625	0.00753984	0.328239	0.051	-0.743	0.362	0.022	Q9BV23:acylglycerol catabolic process [GO:0046464]; long term synaptic depression [GO:0060292]; negative regulation of cell migration [GO:0030336]; phospholipid catabolic process [GO:0009395]; positive regulation of lipid biosynthetic process [GO:0046889]; regulation of endocannabinoid signaling pathway [GO:2000124]	Q9BV23:acylglycerol lipase activity [GO:0047372]; phospholipase activity [GO:0004620]	Q9BV23:AMPA glutamate receptor complex [GO:0032281]; extracellular exosome [GO:0070062]; integral component of membrane [GO:0016021]; mitochondrion [GO:0005739]; plasma membrane [GO:0005886]	Q9BV23:Arachidonate production from DAG
ACAA2	3-ketoacyl-CoA thiolasemitochondrial	P42765	20	P42765	P42765:10449;	P42765	0.421	0.0065	0.00756447	0.328239	0.107	0.27	-0.355	-0.11	P42765:cellular response to hypoxia [GO:0071456]; cholesterol biosynthetic process [GO:0006695]; fatty acid beta-oxidation [GO:0006635]; negative regulation of mitochondrial membrane permeability involved in apoptotic process [GO:1902109]; negative regulation of mitochondrial outer membrane permeabilization involved in apoptotic signaling pathway [GO:1901029]	P42765:acetyl-CoA C-acyltransferase activity [GO:0003988]; RNA binding [GO:0003723]	P42765:extracellular exosome [GO:0070062]; mitochondrial inner membrane [GO:0005743]; mitochondrial matrix [GO:0005759]; mitochondrion [GO:0005739]	P42765:Mitochondrial Fatty Acid Beta-Oxidation
SCRN3	Isoform 2 of Secernin-3; Secernin-3	Q0VDG4	3	Q0VDG4	Q0VDG4:79634;	Q0VDG4	0.4375	-0.146187	0.0076922	0.328697	-0.018	-0.22	-0.533	-0.58	Q0VDG4:exocytosis [GO:0006887]	Q0VDG4:dipeptidase activity [GO:0016805]	Q0VDG4:	Q0VDG4:
PRKD1	Serine/threonine-protein kinase D1	Q15139	1	Q15139	Q15139:5587;	Q15139	-0.42	-0.107375	0.00780211	0.329642	-0.13	-0.511	0.093	0.106	Q15139:angiogenesis [GO:0001525]; apoptotic process [GO:0006915]; cell proliferation [GO:0008283]; cellular response to amino acid starvation [GO:0034198]; cellular response to hydroperoxide [GO:0071447]; cellular response to oxidative stress [GO:0034599]; cellular response to vascular endothelial growth factor stimulus [GO:0035924]; Golgi organization [GO:0007030]; Golgi vesicle transport [GO:00…	Q15139:ATP binding [GO:0005524]; identical protein binding [GO:0042802]; kinase activity [GO:0016301]; metal ion binding [GO:0046872]; protein kinase C activity [GO:0004697]; protein serine/threonine kinase activity [GO:0004674]	Q15139:autophagosome membrane [GO:0000421]; cytosol [GO:0005829]; Golgi apparatus [GO:0005794]; integral component of plasma membrane [GO:0005887]; plasma membrane [GO:0005886]; trans-Golgi network [GO:0005802]	Q15139:Sphingolipid de novo biosynthesis
SLC4A2	Isoform 3 of Anion exchange protein 2; Isoform B1 of Anion exchange protein 2; Anion exchange protein 2	P04920	1	P04920	P04920:6522;	P04920	-0.7645	-0.129188	0.00784506	0.329642	-0.409	-0.713	-0.047	0.454	P04920:anion transport [GO:0006820]; bicarbonate transport [GO:0015701]; digestive tract development [GO:0048565]; regulation of intracellular pH [GO:0051453]; spermatogenesis [GO:0007283]	P04920:anion:anion antiporter activity [GO:0015301]; anion transmembrane transporter activity [GO:0008509]; enzyme binding [GO:0019899]; inorganic anion exchanger activity [GO:0005452]; sodium:bicarbonate symporter activity [GO:0008510]	P04920:apical plasma membrane [GO:0016324]; basolateral plasma membrane [GO:0016323]; focal adhesion [GO:0005925]; integral component of plasma membrane [GO:0005887]; membrane [GO:0016020]; plasma membrane [GO:0005886]	P04920:Bicarbonate transporters
BACH1	Transcription regulator protein BACH1	O14867	1	O14867	O14867:571;	O14867	0.4995	-0.0678125	0.00803691	0.332655	-0.096	0.395	-0.266	-0.434	O14867:DNA repair [GO:0006281]; negative regulation of transcription from RNA polymerase II promoter [GO:0000122]; protein ubiquitination [GO:0016567]; regulation of transcription, DNA-templated [GO:0006355]; regulation of transcription from RNA polymerase II promoter in response to hypoxia [GO:0061418]; regulation of transcription involved in G1/S transition of mitotic cell cycle [GO:0000083]; r…	O14867:DNA binding transcription factor activity [GO:0003700]; heme binding [GO:0020037]; RNA polymerase II distal enhancer sequence-specific DNA binding [GO:0000980]; transcriptional activator activity, RNA polymerase II distal enhancer sequence-specific DNA binding [GO:0001205]; transcriptional repressor activity, RNA polymerase II distal enhancer sequence-specific binding [GO:0001206]; transcr…	O14867:Cul3-RING ubiquitin ligase complex [GO:0031463]; cytoplasm [GO:0005737]; nucleus [GO:0005634]	O14867:
PCBP2	PolyrC-binding protein 2; Isoform 8 of PolyrC-binding protein 2; Isoform 5 of PolyrC-binding protein 2; Isoform 2 of PolyrC-binding protein 2	Q15366	14	Q15366	Q15366:5094;	Q15366	0.423	-0.03	0.00829333	0.332655	0.236	0.002	-0.541	-0.067	Q15366:defense response to virus [GO:0051607]; innate immune response [GO:0045087]; IRES-dependent viral translational initiation [GO:0075522]; mRNA metabolic process [GO:0016071]; mRNA splicing, via spliceosome [GO:0000398]; negative regulation of defense response to virus [GO:0050687]; negative regulation of type I interferon production [GO:0032480]; proteasome-mediated ubiquitin-dependent prot…	Q15366:DNA binding [GO:0003677]; enzyme binding [GO:0019899]; RNA binding [GO:0003723]; ubiquitin protein ligase binding [GO:0031625]	Q15366:cytoplasm [GO:0005737]; cytosol [GO:0005829]; extracellular exosome [GO:0070062]; focal adhesion [GO:0005925]; intracellular ribonucleoprotein complex [GO:0030529]; membrane [GO:0016020]; nucleoplasm [GO:0005654]; nucleus [GO:0005634]	Q15366:mRNA Splicing - Major Pathway|Processing of Capped Intron-Containing Pre-mRNA|Negative regulators of DDX58/IFIH1 signaling
ZIC4	Isoform 3 of Zinc finger protein ZIC 4; Zinc finger protein ZIC 4; Isoform 5 of Zinc finger protein ZIC 4; Isoform 4 of Zinc finger protein ZIC 4	Q8N9L1-3	1	Q8N9L1	Q8N9L1:84107;	Q8N9L1-3	-0.6085	0.0530625	0.00836773	0.332655	-0.122	-0.376	0.734	-0.015	Q8N9L1:	Q8N9L1:DNA binding [GO:0003677]; metal ion binding [GO:0046872]	Q8N9L1:nucleus [GO:0005634]	Q8N9L1:
FUBP1	Isoform 2 of Far upstream element-binding protein 1	Q96AE4-2	2	Q96AE4	Q96AE4:8880;	Q96AE4-2	0.394	-0.1395	0.00891035	0.341941	0.123	-0.078	-0.232	-0.511	Q96AE4:positive regulation of gene expression [GO:0010628]; transcription from RNA polymerase II promoter [GO:0006366]	Q96AE4:DNA binding transcription factor activity [GO:0003700]; RNA binding [GO:0003723]; single-stranded DNA binding [GO:0003697]	Q96AE4:nucleus [GO:0005634]	Q96AE4:
CAST	Isoform 8 of Calpastatin; Isoform 6 of Calpastatin; Isoform 9 of Calpastatin; Isoform 4 of Calpastatin; Calpastatin; Isoform 7 of Calpastatin; Isoform 10 of Calpastatin	P20810-6	1	P20810	P20810:831;	P20810-6	-1.891	-0.1425	0.00906164	0.345749	-1.975	-0.013	0.947	0.847	P20810:inhibition of cysteine-type endopeptidase activity [GO:0097340]; negative regulation of type B pancreatic cell apoptotic process [GO:2000675]	P20810:cadherin binding [GO:0045296]; calcium-dependent cysteine-type endopeptidase inhibitor activity [GO:0010859]; endopeptidase inhibitor activity [GO:0004866]; RNA binding [GO:0003723]	P20810:cytosol [GO:0005829]; endoplasmic reticulum [GO:0005783]; membrane [GO:0016020]	P20810:Degradation of the extracellular matrix|Deregulated CDK5 triggers multiple neurodegenerative pathways in Alzheimer's disease models
KIF14	Kinesin-like protein KIF14	Q15058	1	Q15058	Q15058:9928;	Q15058	-0.4795	-0.215062	0.00925063	0.350942	-0.21	-0.55	0.005	0.194	Q15058:activation of protein kinase activity [GO:0032147]; cell division [GO:0051301]; cell proliferation in forebrain [GO:0021846]; cerebellar cortex development [GO:0021695]; cerebellar granular layer structural organization [GO:0021685]; cerebellar Purkinje cell layer structural organization [GO:0021693]; cerebral cortex development [GO:0021987]; establishment of protein localization [GO:00451…	Q15058:ATPase activity [GO:0016887]; ATP binding [GO:0005524]; ATP-dependent microtubule motor activity, plus-end-directed [GO:0008574]; microtubule binding [GO:0008017]; microtubule motor activity [GO:0003777]; PDZ domain binding [GO:0030165]; protein kinase binding [GO:0019901]; tubulin binding [GO:0015631]""	Q15058:cytosol [GO:0005829]; kinesin complex [GO:0005871]; membrane [GO:0016020]; microtubule [GO:0005874]; midbody [GO:0030496]; nucleus [GO:0005634]; spindle midzone [GO:0051233]	Q15058:RHO GTPases activate CIT
SLC41A3	Isoform 3 of Solute carrier family 41 member 3; Isoform 9 of Solute carrier family 41 member 3; Isoform 4 of Solute carrier family 41 member 3; Isoform 2 of Solute carrier family 41 member 3; Solute carrier family 41 member 3; Isoform 5 of Solute carrier family 41 member 3; Isoform 6 of Solute carrier family 41 member 3	Q96GZ6	2	Q96GZ6	Q96GZ6:54946;	Q96GZ6	-0.563	0.05425	0.00954245	0.351684	0.031	-0.397	0.084	0.676	Q96GZ6:transmembrane transport [GO:0055085]	Q96GZ6:cation transmembrane transporter activity [GO:0008324]	Q96GZ6:integral component of membrane [GO:0016021]; plasma membrane [GO:0005886]	Q96GZ6:
RELL1	RELT-like protein 1	Q8IUW5	3	Q8IUW5	Q8IUW5:768211;	Q8IUW5	-0.6705	0.510813	0.00956236	0.351684	0.462	0.035	0.879	0.959	Q8IUW5:	Q8IUW5:	Q8IUW5:integral component of membrane [GO:0016021]; microtubule cytoskeleton [GO:0015630]; plasma membrane [GO:0005886]	Q8IUW5:
USP32	Ubiquitin carboxyl-terminal hydrolase 32	Q8NFA0	1	Q8NFA0	Q8NFA0:84669;	Q8NFA0	0.5765	0.034	0.00964099	0.351684	0.279	0.913	0.106	-0.067	Q8NFA0:protein deubiquitination [GO:0016579]; ubiquitin-dependent protein catabolic process [GO:0006511]	Q8NFA0:calcium ion binding [GO:0005509]; thiol-dependent ubiquitin-specific protease activity [GO:0004843]	Q8NFA0:cytosol [GO:0005829]; Golgi apparatus [GO:0005794]; membrane [GO:0016020]	Q8NFA0:
TPP1	Tripeptidyl-peptidase 1; Isoform 2 of Tripeptidyl-peptidase 1	O14773	3	O14773	O14773:1200;	O14773	-0.4225	0.0788125	0.0097561	0.351834	-0.148	0.033	0.181	0.549	O14773:bone resorption [GO:0045453]; central nervous system development [GO:0007417]; epithelial cell differentiation [GO:0030855]; IRE1-mediated unfolded protein response [GO:0036498]; lipid metabolic process [GO:0006629]; lysosome organization [GO:0007040]; nervous system development [GO:0007399]; neuromuscular process controlling balance [GO:0050885]; peptide catabolic process [GO:0043171]; pr…	O14773:endopeptidase activity [GO:0004175]; metal ion binding [GO:0046872]; peptidase activity [GO:0008233]; peptide binding [GO:0042277]; serine-type endopeptidase activity [GO:0004252]; serine-type peptidase activity [GO:0008236]; tripeptidyl-peptidase activity [GO:0008240]	O14773:extracellular exosome [GO:0070062]; lysosomal lumen [GO:0043202]; lysosome [GO:0005764]; melanosome [GO:0042470]; mitochondrion [GO:0005739]	O14773:XBP1(S) activates chaperone genes
OSTC	Isoform 2 of Oligosaccharyltransferase complex subunit OSTC; Oligosaccharyltransferase complex subunit OSTC	Q9NRP0-2	1	Q9NRP0	Q9NRP0:58505;	Q9NRP0-2	-0.3915	0.0180625	0.010025	0.351834	-0.386	0.069	0.078	0.388	Q9NRP0:protein N-linked glycosylation via asparagine [GO:0018279]	Q9NRP0:	Q9NRP0:integral component of membrane [GO:0016021]; oligosaccharyltransferase complex [GO:0008250]	Q9NRP0:
METAP2	Isoform 2 of Methionine aminopeptidase 2	P50579-2	1	P50579	P50579:10988;	P50579-2	0.6215	-0.117813	0.0100679	0.351834	0.367	0.845	-0.095	0.064	P50579:N-terminal protein amino acid modification [GO:0031365]; peptidyl-methionine modification [GO:0018206]; protein processing [GO:0016485]; regulation of rhodopsin mediated signaling pathway [GO:0022400]	P50579:aminopeptidase activity [GO:0004177]; metal ion binding [GO:0046872]; metalloexopeptidase activity [GO:0008235]; RNA binding [GO:0003723]	P50579:cytoplasm [GO:0005737]; cytosol [GO:0005829]; plasma membrane [GO:0005886]	P50579:Inactivation, recovery and regulation of the phototransduction cascade""
LAGE3	EKC/KEOPS complex subunit LAGE3	Q14657	1	Q14657	Q14657:8270;	Q14657	-0.394	-0.112687	0.0103558	0.351834	-0.166	-0.536	-0.073	0.159	Q14657:tRNA processing [GO:0008033]	Q14657:	Q14657:EKC/KEOPS complex [GO:0000408]; nuclear body [GO:0016604]; nucleoplasm [GO:0005654]	Q14657:tRNA modification in the nucleus and cytosol
MGST3	Microsomal glutathione S-transferase 3	O14880	4	O14880	O14880:4259;	O14880	-0.408	0.04225	0.0103808	0.351834	-0.082	-0.302	0.254	0.178	O14880:glutathione derivative biosynthetic process [GO:1901687]; leukotriene biosynthetic process [GO:0019370]; lipid metabolic process [GO:0006629]; response to organonitrogen compound [GO:0010243]; xenobiotic metabolic process [GO:0006805]	O14880:glutathione peroxidase activity [GO:0004602]; glutathione transferase activity [GO:0004364]; leukotriene-C4 synthase activity [GO:0004464]	O14880:endoplasmic reticulum [GO:0005783]; endoplasmic reticulum membrane [GO:0005789]; extracellular exosome [GO:0070062]; integral component of membrane [GO:0016021]; intracellular membrane-bounded organelle [GO:0043231]; membrane [GO:0016020]; nuclear envelope [GO:0005635]; organelle membrane [GO:0031090]	O14880:Glutathione conjugation|Aflatoxin activation and detoxification
BAZ2B	Bromodomain adjacent to zinc finger domain protein 2B; Isoform 3 of Bromodomain adjacent to zinc finger domain protein 2B; Isoform 5 of Bromodomain adjacent to zinc finger domain protein 2B; Isoform 2 of Bromodomain adjacent to zinc finger domain protein 2B; Isoform 4 of Bromodomain adjacent to zinc finger domain protein 2B	Q9UIF8	1	Q9UIF8	Q9UIF8:29994;	Q9UIF8	1.1825	-0.911438	0.0103975	0.351834	-0.658	0.757	-1.017	-1.249	Q9UIF8:regulation of transcription, DNA-templated [GO:0006355]; transcription, DNA-templated [GO:0006351]""	Q9UIF8:DNA binding [GO:0003677]; metal ion binding [GO:0046872]	Q9UIF8:nucleus [GO:0005634]	Q9UIF8:
SLC3A2	Isoform 3 of 4F2 cell-surface antigen heavy chain; Isoform 2 of 4F2 cell-surface antigen heavy chain; 4F2 cell-surface antigen heavy chain; Isoform 4 of 4F2 cell-surface antigen heavy chain	P08195-4	17	P08195	P08195:6520;	P08195-4	-0.414	-0.037875	0.010434	0.351834	-0.342	-0.36	-0.108	0.234	P08195:amino acid transport [GO:0006865]; calcium ion transport [GO:0006816]; carbohydrate metabolic process [GO:0005975]; cell growth [GO:0016049]; L-alpha-amino acid transmembrane transport [GO:1902475]; leucine import [GO:0060356]; leukocyte migration [GO:0050900]; response to exogenous dsRNA [GO:0043330]; tryptophan transport [GO:0015827]	P08195:cadherin binding [GO:0045296]; calcium:sodium antiporter activity [GO:0005432]; catalytic activity [GO:0003824]; double-stranded RNA binding [GO:0003725]; neutral amino acid transmembrane transporter activity [GO:0015175]; RNA binding [GO:0003723]	P08195:apical plasma membrane [GO:0016324]; cell surface [GO:0009986]; cytosol [GO:0005829]; extracellular exosome [GO:0070062]; integral component of membrane [GO:0016021]; melanosome [GO:0042470]; membrane [GO:0016020]; nucleus [GO:0005634]; plasma membrane [GO:0005886]	P08195:Basigin interactions|Amino acid transport across the plasma membrane|Tryptophan catabolism
TPBG	Trophoblast glycoprotein	Q13641	7	Q13641	Q13641:7162;	Q13641	-0.6845	-0.0025625	0.0107466	0.355464	-0.164	-0.522	0.4	0.283	Q13641:cell adhesion [GO:0007155]; positive regulation of synapse assembly [GO:0051965]	Q13641:	Q13641:cell surface [GO:0009986]; endoplasmic reticulum [GO:0005783]; integral component of plasma membrane [GO:0005887]	Q13641:
RNF126	Isoform 2 of E3 ubiquitin-protein ligase RNF126	Q9BV68-2	2	Q9BV68	Q9BV68:55658;	Q9BV68-2	-0.414	0.114187	0.0111805	0.355464	0.038	-0.106	0.31	0.45	Q9BV68:cytoplasm protein quality control by the ubiquitin-proteasome system [GO:0071629]; negative regulation of epidermal growth factor receptor signaling pathway [GO:0042059]; proteasome-mediated ubiquitin-dependent protein catabolic process [GO:0043161]; protein K48-linked ubiquitination [GO:0070936]; protein K63-linked ubiquitination [GO:0070534]; protein monoubiquitination [GO:0006513]; prot…	Q9BV68:epidermal growth factor receptor binding [GO:0005154]; metal ion binding [GO:0046872]; ubiquitin protein ligase activity [GO:0061630]	Q9BV68:cytoplasm [GO:0005737]; cytosol [GO:0005829]; nucleoplasm [GO:0005654]; nucleus [GO:0005634]	Q9BV68:Antigen processing: Ubiquitination & Proteasome degradation
SIAE	Isoform 2 of Sialate O-acetylesterase; Sialate O-acetylesterase	Q9HAT2	5	Q9HAT2	Q9HAT2:54414;	Q9HAT2	-0.596	-0.084375	0.0111984	0.355464	-0.484	-0.099	0.106	0.503	Q9HAT2:carbohydrate metabolic process [GO:0005975]; regulation of immune system process [GO:0002682]	Q9HAT2:sialate O-acetylesterase activity [GO:0001681]	Q9HAT2:extracellular exosome [GO:0070062]; extracellular space [GO:0005615]; lysosome [GO:0005764]	Q9HAT2:
SLC7A5	Large neutral amino acids transporter small subunit 1	Q01650	2	Q01650	Q01650:8140;	Q01650	-0.714	-0.092	0.0113046	0.355464	-0.388	-0.52	-0.17	0.69	Q01650:cell differentiation [GO:0030154]; cellular amino acid metabolic process [GO:0006520]; L-alpha-amino acid transmembrane transport [GO:1902475]; leukocyte migration [GO:0050900]; nervous system development [GO:0007399]; neutral amino acid transport [GO:0015804]; transport [GO:0006810]	Q01650:amino acid transmembrane transporter activity [GO:0015171]; antiporter activity [GO:0015297]; L-amino acid transmembrane transporter activity [GO:0015179]; neutral amino acid transmembrane transporter activity [GO:0015175]; peptide antigen binding [GO:0042605]	Q01650:apical plasma membrane [GO:0016324]; cytosol [GO:0005829]; extracellular exosome [GO:0070062]; integral component of plasma membrane [GO:0005887]; intracellular membrane-bounded organelle [GO:0043231]; membrane [GO:0016020]; plasma membrane [GO:0005886]	Q01650:Basigin interactions|Amino acid transport across the plasma membrane|Tryptophan catabolism
DVL3	Segment polarity protein dishevelled homolog DVL-3; Isoform 2 of Segment polarity protein dishevelled homolog DVL-3	Q92997	1	Q92997	Q92997:1857;	Q92997	-0.397	-0.269375	0.0113594	0.355464	-0.296	-0.391	0.29	-0.183	Q92997:beta-catenin destruction complex disassembly [GO:1904886]; canonical Wnt signaling pathway [GO:0060070]; intracellular signal transduction [GO:0035556]; negative regulation of canonical Wnt signaling pathway [GO:0090090]; non-canonical Wnt signaling pathway [GO:0035567]; non-canonical Wnt signaling pathway via JNK cascade [GO:0038031]; planar cell polarity pathway involved in neural tube c…	Q92997:beta-catenin binding [GO:0008013]; frizzled binding [GO:0005109]; protease binding [GO:0002020]; protein heterodimerization activity [GO:0046982]; Rac GTPase binding [GO:0048365]; receptor binding [GO:0005102]	Q92997:cytosol [GO:0005829]; nuclear chromatin [GO:0000790]	Q92997:TCF dependent signaling in response to WNT|WNT mediated activation of DVL|PCP/CE pathway|Degradation of DVL|Disassembly of the destruction complex and recruitment of AXIN to the membrane|Negative regulation of TCF-dependent signaling by DVL-interacting proteins|RHO GTPases Activate Formins
PTPRO	Isoform 3 of Receptor-type tyrosine-protein phosphatase O; Receptor-type tyrosine-protein phosphatase O; Isoform 4 of Receptor-type tyrosine-protein phosphatase O; Isoform 2 of Receptor-type tyrosine-protein phosphatase O	Q16827	3	Q16827	Q16827:5800;	Q16827	-0.41	0.064125	0.0118635	0.355464	0.051	-0.453	0.293	0.125	Q16827:axon guidance [GO:0007411]; cell morphogenesis [GO:0000902]; glomerular visceral epithelial cell differentiation [GO:0072112]; glomerulus development [GO:0032835]; lamellipodium assembly [GO:0030032]; monocyte chemotaxis [GO:0002548]; negative regulation of canonical Wnt signaling pathway [GO:0090090]; negative regulation of cell-substrate adhesion [GO:0010812]; negative regulation of glom…	Q16827:phosphatase activity [GO:0016791]; protein homodimerization activity [GO:0042803]; protein tyrosine phosphatase activity [GO:0004725]; transmembrane receptor protein tyrosine phosphatase activity [GO:0005001]; Wnt-protein binding [GO:0017147]	Q16827:apical plasma membrane [GO:0016324]; axon [GO:0030424]; dendritic spine [GO:0043197]; extracellular exosome [GO:0070062]; growth cone [GO:0030426]; integral component of membrane [GO:0016021]; integral component of plasma membrane [GO:0005887]; lamellipodium [GO:0030027]; lateral plasma membrane [GO:0016328]; neuron projection [GO:0043005]; plasma membrane [GO:0005886]	Q16827:
ATP11C	Phospholipid-transporting ATPase IG	Q8NB49	2	Q8NB49	Q8NB49:286410;	Q8NB49	-0.419	-0.121125	0.0119697	0.355464	-0.666	-0.292	0.089	-0.209	Q8NB49:ion transmembrane transport [GO:0034220]; phospholipid translocation [GO:0045332]; positive regulation of B cell differentiation [GO:0045579]; pre-B cell differentiation [GO:0002329]	Q8NB49:ATP binding [GO:0005524]; magnesium ion binding [GO:0000287]; phospholipid-translocating ATPase activity [GO:0004012]	Q8NB49:endoplasmic reticulum [GO:0005783]; endoplasmic reticulum membrane [GO:0005789]; integral component of membrane [GO:0016021]; lysosomal membrane [GO:0005765]; plasma membrane [GO:0005886]; recycling endosome [GO:0055037]	Q8NB49:Ion transport by P-type ATPases
TRAPPC12	Trafficking protein particle complex subunit 12	Q8WVT3	3	Q8WVT3	Q8WVT3:51112;	Q8WVT3	-0.503	-0.1695	0.0128616	0.367822	-0.08	-0.884	-0.022	0.064	Q8WVT3:ER to Golgi vesicle-mediated transport [GO:0006888]; Golgi organization [GO:0007030]; metaphase plate congression [GO:0051310]; positive regulation of protein localization to kinetochore [GO:1905342]; protein oligomerization [GO:0051259]; regulation of kinetochore assembly [GO:0090234]	Q8WVT3:endopeptidase activity [GO:0004175]; Rab guanyl-nucleotide exchange factor activity [GO:0017112]	Q8WVT3:cytosol [GO:0005829]; endoplasmic reticulum-Golgi intermediate compartment [GO:0005793]; kinetochore [GO:0000776]; nucleus [GO:0005634]; TRAPP complex [GO:0030008]	Q8WVT3:RAB GEFs exchange GTP for GDP on RABs
PDLIM1	PDZ and LIM domain protein 1	O00151	9	O00151	O00151:9124;	O00151	-0.772	-0.151375	0.0130225	0.367898	-0.823	-0.105	-0.342	0.958	O00151:regulation of transcription, DNA-templated [GO:0006355]; response to hypoxia [GO:0001666]; response to oxidative stress [GO:0006979]""	O00151:cadherin binding involved in cell-cell adhesion [GO:0098641]; metal ion binding [GO:0046872]; transcription coactivator activity [GO:0003713]	O00151:cell-cell adherens junction [GO:0005913]; cytoskeleton [GO:0005856]; focal adhesion [GO:0005925]; transcription factor complex [GO:0005667]; Z disc [GO:0030018]	O00151:
CEP44	Isoform 2 of Centrosomal protein of 44 kDa; Centrosomal protein of 44 kDa	Q9C0F1-2	1	Q9C0F1	Q9C0F1:80817;	Q9C0F1-2	0.8735	-0.004375	0.0130987	0.368484	0.508	-0.054	-0.893	-0.4	Q9C0F1:	Q9C0F1:	Q9C0F1:centrosome [GO:0005813]; cytoplasm [GO:0005737]; midbody [GO:0030496]; spindle pole [GO:0000922]	Q9C0F1:
FOXP4	Forkhead box protein P4; Isoform 3 of Forkhead box protein P4; Isoform 2 of Forkhead box protein P4	Q8IVH2	1	Q8IVH2	Q8IVH2:116113;	Q8IVH2	-1.3465	-0.155312	0.0134566	0.371611	-0.916	-1.007	0.789	-0.019	Q8IVH2:anatomical structure morphogenesis [GO:0009653]; cell differentiation [GO:0030154]; transcription, DNA-templated [GO:0006351]""	Q8IVH2:metal ion binding [GO:0046872]; RNA polymerase II transcription factor activity, sequence-specific DNA binding [GO:0000981]; sequence-specific DNA binding [GO:0043565]""	Q8IVH2:nucleus [GO:0005634]	Q8IVH2:
ANXA6	Annexin A6; Isoform 2 of Annexin A6	P08133	48	P08133	P08133:309;	P08133	-0.4345	-0.0326875	0.0135023	0.371611	-0.279	-0.196	-0.024	0.418	P08133:apoptotic signaling pathway [GO:0097190]; calcium ion transport [GO:0006816]; ion transmembrane transport [GO:0034220]; mitochondrial calcium ion homeostasis [GO:0051560]; protein homooligomerization [GO:0051260]; regulation of muscle contraction [GO:0006937]	P08133:calcium-dependent phospholipid binding [GO:0005544]; calcium-dependent protein binding [GO:0048306]; calcium ion binding [GO:0005509]; cholesterol binding [GO:0015485]; GTP binding [GO:0005525]; ligand-gated ion channel activity [GO:0015276]; lipid binding [GO:0008289]; protein homodimerization activity [GO:0042803]	P08133:extracellular exosome [GO:0070062]; focal adhesion [GO:0005925]; late endosome membrane [GO:0031902]; lysosomal membrane [GO:0005765]; melanosome [GO:0042470]; membrane [GO:0016020]; mitochondrion [GO:0005739]; perinuclear region of cytoplasm [GO:0048471]	P08133:Smooth Muscle Contraction
TATDN2	Putative deoxyribonuclease TATDN2	Q93075	1	Q93075	Q93075:9797;	Q93075	-0.8795	0.504938	0.0138401	0.371611	0.791	0.027	0.967	1.61	Q93075:DNA catabolic process [GO:0006308]; IRE1-mediated unfolded protein response [GO:0036498]	Q93075:deoxyribonuclease activity [GO:0004536]; endodeoxyribonuclease activity, producing 5'-phosphomonoesters [GO:0016888]; metal ion binding [GO:0046872]""	Q93075:nucleoplasm [GO:0005654]	Q93075:XBP1(S) activates chaperone genes
FAM84B	Protein FAM84B	Q96KN1	3	Q96KN1	Q96KN1:157638;	Q96KN1	-0.492	-0.107375	0.0138705	0.371611	-0.18	-0.347	0.142	0.315	Q96KN1:	Q96KN1:	Q96KN1:cytoplasm [GO:0005737]; plasma membrane [GO:0005886]	Q96KN1:
WDR33	pre-mRNA 3' end processing protein WDR33; Isoform 3 of pre-mRNA 3' end processing protein WDR33; Isoform 2 of pre-mRNA 3' end processing protein WDR33	Q9C0J8	4	Q9C0J8	Q9C0J8:55339;	Q9C0J8	0.3875	-0.0239375	0.0141763	0.371611	0.111	0.179	0.026	-0.511	Q9C0J8:mRNA 3'-end processing [GO:0031124]; mRNA cleavage [GO:0006379]; mRNA export from nucleus [GO:0006406]; mRNA polyadenylation [GO:0006378]; mRNA splicing, via spliceosome [GO:0000398]; postreplication repair [GO:0006301]; spermatogenesis [GO:0007283]; termination of RNA polymerase II transcription [GO:0006369]""	Q9C0J8:RNA binding [GO:0003723]	Q9C0J8:collagen trimer [GO:0005581]; fibrillar center [GO:0001650]; mRNA cleavage and polyadenylation specificity factor complex [GO:0005847]; nucleoplasm [GO:0005654]; nucleus [GO:0005634]	Q9C0J8:Cleavage of Growing Transcript in the Termination Region|Transport of Mature mRNA Derived from an Intronless Transcript|mRNA Splicing - Major Pathway|mRNA 3'-end processing|Processing of Intronless Pre-mRNAs
CCDC174	Coiled-coil domain-containing protein 174	Q6PII3	2	Q6PII3	Q6PII3:51244;	Q6PII3	0.7925	0.16425	0.014194	0.371611	0.38	0.149	0.291	-1.347	Q6PII3:	Q6PII3:	Q6PII3:nucleoplasm [GO:0005654]; nucleus [GO:0005634]	Q6PII3:
UQCR11	Cytochrome b-c1 complex subunit 10	O14957	1	O14957	O14957:10975;	O14957	0.468	0.0044375	0.0142029	0.371611	0.491	0.004	-0.127	-0.314	O14957:generation of precursor metabolites and energy [GO:0006091]; mitochondrial electron transport, ubiquinol to cytochrome c [GO:0006122]""	O14957:electron transfer activity [GO:0009055]; ubiquinol-cytochrome-c reductase activity [GO:0008121]	O14957:integral component of membrane [GO:0016021]; mitochondrial inner membrane [GO:0005743]; respiratory chain [GO:0070469]	O14957:Respiratory electron transport
SLC27A1	Long-chain fatty acid transport protein 1; Isoform 2 of Long-chain fatty acid transport protein 1	Q6PCB7	4	Q6PCB7	Q6PCB7:376497;	Q6PCB7	-0.431	-0.0245	0.0144939	0.371611	-0.142	-0.243	0.323	0.154	Q6PCB7:adiponectin-activated signaling pathway [GO:0033211]; cardiolipin biosynthetic process [GO:0032049]; long-chain fatty acid transport [GO:0015909]; medium-chain fatty acid transport [GO:0001579]; negative regulation of phospholipid biosynthetic process [GO:0071072]; phosphatidic acid biosynthetic process [GO:0006654]; phosphatidylcholine biosynthetic process [GO:0006656]; phosphatidylethano…	Q6PCB7:fatty acid transmembrane transporter activity [GO:0015245]; long-chain fatty acid-CoA ligase activity [GO:0004467]; nucleotide binding [GO:0000166]; protein homodimerization activity [GO:0042803]; very long-chain fatty acid-CoA ligase activity [GO:0031957]	Q6PCB7:endoplasmic reticulum [GO:0005783]; integral component of membrane [GO:0016021]; membrane [GO:0016020]; plasma membrane [GO:0005886]	Q6PCB7:PPARA activates gene expression|Transport of fatty acids
SLC5A3	Sodium/myo-inositol cotransporter	P53794	2	P53794	P53794:	P53794	-0.411	0.01575	0.014623	0.371611	-0.314	-0.184	0.214	0.11	P53794:inositol metabolic process [GO:0006020]; myo-inositol transport [GO:0015798]; peripheral nervous system development [GO:0007422]; regulation of respiratory gaseous exchange [GO:0043576]; transport [GO:0006810]	P53794:myo-inositol:sodium symporter activity [GO:0005367]; symporter activity [GO:0015293]	P53794:integral component of membrane [GO:0016021]; integral component of plasma membrane [GO:0005887]; plasma membrane [GO:0005886]	P53794:Inositol transporters
ELF2	Isoform 3 of ETS-related transcription factor Elf-2; Isoform 1 of ETS-related transcription factor Elf-2; Isoform 2 of ETS-related transcription factor Elf-2; Isoform 4 of ETS-related transcription factor Elf-2; ETS-related transcription factor Elf-2	Q15723	1	Q15723	Q15723:1998;	Q15723	0.3985	0.0733125	0.014935	0.371611	0.311	0.316	0.113	-0.283	Q15723:cell differentiation [GO:0030154]; negative regulation of transcription, DNA-templated [GO:0045892]; positive regulation of transcription, DNA-templated [GO:0045893]; regulation of B cell receptor signaling pathway [GO:0050855]; regulation of transcription from RNA polymerase II promoter [GO:0006357]; transcription, DNA-templated [GO:0006351]""	Q15723:DNA binding transcription factor activity [GO:0003700]; RNA polymerase II transcription factor activity, sequence-specific DNA binding [GO:0000981]; sequence-specific DNA binding [GO:0043565]""	Q15723:cytosol [GO:0005829]; nuclear body [GO:0016604]; nucleoplasm [GO:0005654]; nucleus [GO:0005634]	Q15723:RUNX1 regulates transcription of genes involved in BCR signaling
ARG2	Arginase-2mitochondrial	P78540	2	P78540	P78540:384;	P78540	-0.4	0.097	0.0157275	0.375203	0.014	-0.516	0.239	0.059	P78540:adaptive immune response [GO:0002250]; arginine metabolic process [GO:0006525]; innate immune response [GO:0045087]; negative regulation of activated CD8-positive, alpha-beta T cell apoptotic process [GO:1905403]; negative regulation of CD4-positive, alpha-beta T cell proliferation [GO:2000562]; negative regulation of chemokine (C-C motif) ligand 4 production [GO:0071644]; negative regulat…	P78540:arginase activity [GO:0004053]; metal ion binding [GO:0046872]	P78540:mitochondrial matrix [GO:0005759]; mitochondrion [GO:0005739]	P78540:Urea cycle
MRC2	C-type mannose receptor 2	Q9UBG0	12	Q9UBG0	Q9UBG0:9902;	Q9UBG0	-0.395	-0.0366875	0.0157677	0.375203	-0.275	0.053	0.016	0.552	Q9UBG0:collagen catabolic process [GO:0030574]; endocytosis [GO:0006897]; osteoblast differentiation [GO:0001649]	Q9UBG0:carbohydrate binding [GO:0030246]; collagen binding [GO:0005518]; transmembrane signaling receptor activity [GO:0004888]	Q9UBG0:focal adhesion [GO:0005925]; integral component of plasma membrane [GO:0005887]; membrane [GO:0016020]	Q9UBG0:Cross-presentation of soluble exogenous antigens (endosomes)
ABCB10	ATP-binding cassette sub-family B member 10mitochondrial	Q9NRK6	1	Q9NRK6	Q9NRK6:23456;	Q9NRK6	0.413	0.072625	0.0160008	0.376494	0.306	-0.17	-0.478	-0.212	Q9NRK6:mitochondrial transport [GO:0006839]	Q9NRK6:ATPase activity, coupled to transmembrane movement of substances [GO:0042626]; ATP binding [GO:0005524]; protein homodimerization activity [GO:0042803]; transporter activity [GO:0005215]""	Q9NRK6:integral component of mitochondrial membrane [GO:0032592]; mitochondrial inner membrane [GO:0005743]	Q9NRK6:Mitochondrial ABC transporters
QPRT	Nicotinate-nucleotide pyrophosphorylase carboxylating	Q15274	4	Q15274	Q15274:23475;	Q15274	-0.4275	-0.095125	0.0160172	0.376494	-0.62	-0.211	-0.161	0.185	Q15274:NAD biosynthetic process [GO:0009435]; NAD metabolic process [GO:0019674]; protein oligomerization [GO:0051259]; quinolinate catabolic process [GO:0034213]	Q15274:nicotinate-nucleotide diphosphorylase (carboxylating) activity [GO:0004514]; protein homodimerization activity [GO:0042803]	Q15274:cytoplasm [GO:0005737]; cytosol [GO:0005829]; extracellular exosome [GO:0070062]	Q15274:Nicotinate metabolism
REEP6	Receptor expression-enhancing protein 6; Isoform 2 of Receptor expression-enhancing protein 6	Q96HR9-2	5	Q96HR9	Q96HR9:92840;	Q96HR9-2	-0.4135	0.0045625	0.016088	0.376494	-0.534	0.08	0.196	0.177	Q96HR9:detection of light stimulus involved in visual perception [GO:0050908]; regulation of intracellular transport [GO:0032386]	Q96HR9:	Q96HR9:apical part of cell [GO:0045177]; endoplasmic reticulum [GO:0005783]; endoplasmic reticulum membrane [GO:0005789]; integral component of membrane [GO:0016021]; nucleus [GO:0005634]; photoreceptor inner segment [GO:0001917]; rod spherule [GO:0044317]	Q96HR9:Olfactory Signaling Pathway
LRCH3	Leucine-rich repeat and calponin homology domain-containing protein 3; Isoform 3 of Leucine-rich repeat and calponin homology domain-containing protein 3; Isoform 2 of Leucine-rich repeat and calponin homology domain-containing protein 3; Isoform 4 of Leucine-rich repeat and calponin homology domain-containing protein 3	Q96II8	3	Q96II8	Q96II8:84859;	Q96II8	-0.4725	-0.106688	0.0160956	0.376494	-0.27	-0.394	-0.095	0.376	Q96II8:signal transduction [GO:0007165]	Q96II8:	Q96II8:cytosol [GO:0005829]; extracellular region [GO:0005576]; plasma membrane [GO:0005886]	Q96II8:
PALLD	Isoform 8 of Palladin; Isoform 5 of Palladin; Isoform 4 of Palladin; Isoform 2 of Palladin; Palladin; Isoform 3 of Palladin	Q8WX93	15	Q8WX93	Q8WX93:23022;	Q8WX93	-0.657	-0.0946875	0.0173979	0.376494	-0.573	-0.362	-0.273	0.652	Q8WX93:actin cytoskeleton organization [GO:0030036]; cell migration [GO:0016477]; cytoskeleton organization [GO:0007010]; epithelial cell morphogenesis [GO:0003382]; keratinocyte development [GO:0003334]	Q8WX93:actin binding [GO:0003779]; muscle alpha-actinin binding [GO:0051371]	Q8WX93:actin cytoskeleton [GO:0015629]; actin filament [GO:0005884]; axon [GO:0030424]; cytosol [GO:0005829]; focal adhesion [GO:0005925]; growth cone [GO:0030426]; lamellipodium [GO:0030027]; nucleus [GO:0005634]; plasma membrane [GO:0005886]; podosome [GO:0002102]; ruffle [GO:0001726]; Z disc [GO:0030018]	Q8WX93:
C14orf159	Isoform 2 of D-glutamate cyclasemitochondrial; Isoform 3 of D-glutamate cyclasemitochondrial; Isoform 4 of D-glutamate cyclasemitochondrial; D-glutamate cyclasemitochondrial; Isoform 5 of D-glutamate cyclasemitochondrial	Q7Z3D6-2	5	Q7Z3D6	Q7Z3D6:80017;	Q7Z3D6-2	-0.755	-0.0791875	0.0174561	0.376494	-0.244	-0.477	0.806	-0.017	Q7Z3D6:glutamate metabolic process [GO:0006536]	Q7Z3D6:D-glutamate cyclase activity [GO:0047820]	Q7Z3D6:mitochondrial matrix [GO:0005759]	Q7Z3D6:
SLC9A3R1	Na+/H+ exchange regulatory cofactor NHE-RF1; Isoform 2 of Na+/H+ exchange regulatory cofactor NHE-RF1	O14745	14	O14745	O14745:9368;	O14745	-0.5395	0.039125	0.0178061	0.376494	-0.239	0.025	0.314	0.551	O14745:actin cytoskeleton organization [GO:0030036]; adenylate cyclase-activating dopamine receptor signaling pathway [GO:0007191]; auditory receptor cell stereocilium organization [GO:0060088]; bile acid secretion [GO:0032782]; cellular phosphate ion homeostasis [GO:0030643]; establishment of epithelial cell apical/basal polarity [GO:0045198]; establishment of Golgi localization [GO:0051683]; gl…	O14745:beta-2 adrenergic receptor binding [GO:0031698]; beta-catenin binding [GO:0008013]; chloride channel regulator activity [GO:0017081]; dopamine receptor binding [GO:0050780]; growth factor receptor binding [GO:0070851]; myosin II binding [GO:0045159]; PDZ domain binding [GO:0030165]; phosphatase binding [GO:0019902]; protein complex binding [GO:0032403]; protein complex scaffold activity [G…	O14745:actin cytoskeleton [GO:0015629]; apical plasma membrane [GO:0016324]; brush border membrane [GO:0031526]; cell periphery [GO:0071944]; cytoplasm [GO:0005737]; endomembrane system [GO:0012505]; extracellular exosome [GO:0070062]; filopodium [GO:0030175]; membrane [GO:0016020]; membrane raft [GO:0045121]; microvillus [GO:0005902]; microvillus membrane [GO:0031528]; perinuclear region of cyto…	O14745:
SMYD4	SET and MYND domain-containing protein 4	Q8IYR2	1	Q8IYR2	Q8IYR2:114826;	Q8IYR2	-0.7575	-0.086875	0.0179451	0.376494	-0.078	-1.221	-0.075	0.291	Q8IYR2:	Q8IYR2:metal ion binding [GO:0046872]; methyltransferase activity [GO:0008168]	Q8IYR2:	Q8IYR2:
DHRS7B	Dehydrogenase/reductase SDR family member 7B	Q6IAN0	1	Q6IAN0	Q6IAN0:25979;	Q6IAN0	-1.005	-0.1505	0.0182326	0.376494	-1.187	-0.255	0.682	-0.114	Q6IAN0:	Q6IAN0:oxidoreductase activity [GO:0016491]	Q6IAN0:endoplasmic reticulum membrane [GO:0005789]; integral component of membrane [GO:0016021]; membrane [GO:0016020]	Q6IAN0:
PSD2	PH and SEC7 domain-containing protein 2	Q9BQI7	1	Q9BQI7	Q9BQI7:84249;	Q9BQI7	-0.4365	-0.0408125	0.0183471	0.376494	-0.099	-0.556	0.012	0.206	Q9BQI7:regulation of ARF protein signal transduction [GO:0032012]	Q9BQI7:ARF guanyl-nucleotide exchange factor activity [GO:0005086]; phospholipid binding [GO:0005543]	Q9BQI7:cleavage furrow [GO:0032154]; dendrite [GO:0030425]; integral component of membrane [GO:0016021]; neuronal cell body [GO:0043025]; ruffle membrane [GO:0032587]	Q9BQI7:
RNF123	E3 ubiquitin-protein ligase RNF123; Isoform 2 of E3 ubiquitin-protein ligase RNF123	Q5XPI4-2	2	Q5XPI4	Q5XPI4:63891;	Q5XPI4-2	0.6015	-0.0779375	0.0183941	0.376494	0.295	0.162	-0.246	-0.5	Q5XPI4:protein deubiquitination [GO:0016579]; protein ubiquitination [GO:0016567]	Q5XPI4:metal ion binding [GO:0046872]; transferase activity [GO:0016740]	Q5XPI4:cytoplasm [GO:0005737]; cytosol [GO:0005829]	Q5XPI4:Ub-specific processing proteases|Antigen processing: Ubiquitination & Proteasome degradation
CDCA3	Cell division cycle-associated protein 3	Q99618	1	Q99618	Q99618:83461;	Q99618	1.452	-0.274562	0.0186993	0.376494	0.168	0.379	-0.693	-1.664	Q99618:cell cycle [GO:0007049]; cell division [GO:0051301]; protein ubiquitination [GO:0016567]	Q99618:	Q99618:cell-cell adherens junction [GO:0005913]; cytosol [GO:0005829]	Q99618:
CD44	Isoform 9 of CD44 antigen; Isoform 12 of CD44 antigen; Isoform 5 of CD44 antigen; Isoform 7 of CD44 antigen; Isoform 8 of CD44 antigen; Isoform 3 of CD44 antigen; Isoform 13 of CD44 antigen; Isoform 11 of CD44 antigen; Isoform 6 of CD44 antigen; Isoform 18 of CD44 antigen; CD44 antigen; Isoform 17 of CD44 antigen; Isoform 15 of CD44 antigen; Isoform 10 of CD44 antigen; Isoform 14 of CD44 antigen;…	P16070	4	P16070	P16070:960;	P16070	-0.963	-0.268125	0.0190277	0.376494	-1.285	-0.367	-0.668	0.942	P16070:cartilage development [GO:0051216]; cell-cell adhesion [GO:0098609]; cell-matrix adhesion [GO:0007160]; cellular response to fibroblast growth factor stimulus [GO:0044344]; extracellular matrix disassembly [GO:0022617]; extracellular matrix organization [GO:0030198]; hyaluronan catabolic process [GO:0030214]; interferon-gamma-mediated signaling pathway [GO:0060333]; leukocyte migration [GO…	P16070:collagen binding [GO:0005518]; hyaluronic acid binding [GO:0005540]	P16070:apical plasma membrane [GO:0016324]; cell projection [GO:0042995]; cell surface [GO:0009986]; cytosol [GO:0005829]; extracellular exosome [GO:0070062]; focal adhesion [GO:0005925]; Golgi apparatus [GO:0005794]; integral component of plasma membrane [GO:0005887]; lamellipodium membrane [GO:0031258]; macrophage migration inhibitory factor receptor complex [GO:0035692]; plasma membrane [GO:00…	P16070:Degradation of the extracellular matrix|Cell surface interactions at the vascular wall|Integrin cell surface interactions|Hyaluronan uptake and degradation|Neutrophil degranulation|Interferon gamma signaling
NCOA2	Nuclear receptor coactivator 2	Q15596	1	Q15596	Q15596:10499;	Q15596	0.4155	-0.10025	0.0191111	0.376494	0.057	-0.007	-0.136	-0.645	Q15596:bile acid and bile salt transport [GO:0015721]; cellular response to hormone stimulus [GO:0032870]; cellular response to Thyroglobulin triiodothyronine [GO:1904017]; circadian regulation of gene expression [GO:0032922]; intracellular receptor signaling pathway [GO:0030522]; locomotor rhythm [GO:0045475]; negative regulation of transcription from RNA polymerase II promoter [GO:0000122]; pos…	Q15596:aryl hydrocarbon receptor binding [GO:0017162]; chromatin binding [GO:0003682]; ligand-dependent nuclear receptor binding [GO:0016922]; ligand-dependent nuclear receptor transcription coactivator activity [GO:0030374]; nuclear hormone receptor binding [GO:0035257]; protein dimerization activity [GO:0046983]; protein domain specific binding [GO:0019904]; RNA polymerase II intronic transcrip…	Q15596:cytoplasm [GO:0005737]; nuclear body [GO:0016604]; nucleoplasm [GO:0005654]; nucleus [GO:0005634]; protein complex [GO:0043234]	Q15596:RORA activates gene expression|BMAL1:CLOCK,NPAS2 activates circadian gene expression"|Recycling of bile acids and salts|Synthesis of bile acids and bile salts|Synthesis of bile acids and bile salts via 7alpha-hydroxycholesterol|Synthesis of bile acids and bile salts via 27-hydroxycholesterol|PPARA activates gene expression|YAP1- and WWTR1 (TAZ)-stimulated gene expression|Endogenous sterols…
MIC13	MICOS complex subunit MIC13	Q5XKP0	3	Q5XKP0	Q5XKP0:125988;	Q5XKP0	0.464	0.0714375	0.0193926	0.378224	0.334	-0.009	-0.227	-0.376	Q5XKP0:cristae formation [GO:0042407]	Q5XKP0:	Q5XKP0:MICOS complex [GO:0061617]; mitochondrial crista junction [GO:0044284]; mitochondrial inner membrane [GO:0005743]; mitochondrion [GO:0005739]; nucleoplasm [GO:0005654]	Q5XKP0:Cristae formation
PARN	Isoform 2 of PolyA-specific ribonuclease PARN; Isoform 3 of PolyA-specific ribonuclease PARN; PolyA-specific ribonuclease PARN	O95453	2	O95453	O95453:5073;	O95453	0.4285	-0.176563	0.0196002	0.378224	-0.236	0.355	-0.757	0.019	O95453:female gamete generation [GO:0007292]; ncRNA deadenylation [GO:0110008]; nuclear-transcribed mRNA catabolic process, nonsense-mediated decay [GO:0000184]; nuclear-transcribed mRNA poly(A) tail shortening [GO:0000289]; positive regulation of telomerase activity [GO:0051973]; positive regulation of telomere maintenance via telomerase [GO:0032212]; regulation of mRNA stability [GO:0043488]; r…	O95453:cation binding [GO:0043169]; metal ion binding [GO:0046872]; mRNA 3'-UTR binding [GO:0003730]; nuclease activity [GO:0004518]; poly(A)-specific ribonuclease activity [GO:0004535]; protein kinase binding [GO:0019901]; RNA binding [GO:0003723]; telomerase RNA binding [GO:0070034]	O95453:cytoplasm [GO:0005737]; cytosol [GO:0005829]; nucleolus [GO:0005730]; nucleus [GO:0005634]	O95453:ATF4 activates genes|Deadenylation of mRNA|KSRP (KHSRP) binds and destabilizes mRNA
CERS4	Ceramide synthase 4	Q9HA82	1	Q9HA82	Q9HA82:79603;	Q9HA82	-0.8335	0.15375	0.0198337	0.378224	-0.597	-0.642	0.109	0.319	Q9HA82:ceramide biosynthetic process [GO:0046513]; sphingolipid biosynthetic process [GO:0030148]	Q9HA82:DNA binding [GO:0003677]; sphingosine N-acyltransferase activity [GO:0050291]	Q9HA82:endoplasmic reticulum [GO:0005783]; endoplasmic reticulum membrane [GO:0005789]; integral component of membrane [GO:0016021]; nuclear membrane [GO:0031965]	Q9HA82:Sphingolipid de novo biosynthesis
RANBP3	Ran-binding protein 3; Isoform 3 of Ran-binding protein 3	Q9H6Z4	1	Q9H6Z4	Q9H6Z4:8498;	Q9H6Z4	0.941	0.1545	0.0199338	0.378224	0.352	0.41	-0.105	-1.015	Q9H6Z4:G1/S transition of mitotic cell cycle [GO:0000082]; positive regulation of GTPase activity [GO:0043547]; positive regulation of mitotic centrosome separation [GO:0046604]; protein import into nucleus [GO:0006606]; RNA export from nucleus [GO:0006405]; spindle organization [GO:0007051]; ubiquitin-dependent protein catabolic process [GO:0006511]	Q9H6Z4:Ran GTPase binding [GO:0008536]; R-SMAD binding [GO:0070412]	Q9H6Z4:centrosome [GO:0005813]; cytoplasm [GO:0005737]; nucleoplasm [GO:0005654]; nucleus [GO:0005634]	Q9H6Z4:
ABLIM1	Isoform 3 of Actin-binding LIM protein 1; Isoform 4 of Actin-binding LIM protein 1; Isoform 5 of Actin-binding LIM protein 1; Isoform 6 of Actin-binding LIM protein 1; Isoform 2 of Actin-binding LIM protein 1; Actin-binding LIM protein 1	O14639-5|O14639	3	O14639|O14639	O14639:3983;	O14639-5|O14639	-0.688	-0.224812	0.0201004	0.378224	-0.404	-0.509	-0.438	0.901	O14639:animal organ morphogenesis [GO:0009887]; cilium assembly [GO:0060271]; cytoskeleton organization [GO:0007010]; lamellipodium assembly [GO:0030032]; visual perception [GO:0007601]	O14639:actin binding [GO:0003779]; metal ion binding [GO:0046872]	O14639:actin cytoskeleton [GO:0015629]; cytoplasm [GO:0005737]; lamellipodium [GO:0030027]; stress fiber [GO:0001725]	O14639:DCC mediated attractive signaling
CPVL	Probable serine carboxypeptidase CPVL	Q9H3G5	2	Q9H3G5	Q9H3G5:54504;	Q9H3G5	-0.5545	-0.138187	0.0203493	0.378224	-0.815	0.004	-0.096	0.394	Q9H3G5:proteolysis involved in cellular protein catabolic process [GO:0051603]	Q9H3G5:serine-type carboxypeptidase activity [GO:0004185]	Q9H3G5:extracellular exosome [GO:0070062]	Q9H3G5:
KPTN	KICSTOR complex protein kaptin	Q9Y664	1	Q9Y664	Q9Y664:11133;	Q9Y664	-0.4385	0.0865	0.0204362	0.378224	-0.135	-0.325	0.373	0.044	Q9Y664:actin filament organization [GO:0007015]; cellular response to amino acid starvation [GO:0034198]; cellular response to glucose starvation [GO:0042149]; negative regulation of TORC1 signaling [GO:1904262]; protein localization to lysosome [GO:0061462]	Q9Y664:actin filament binding [GO:0051015]	Q9Y664:KICSTOR complex [GO:0140007]; lamellipodium [GO:0030027]; lysosomal membrane [GO:0005765]; postsynaptic actin cytoskeleton [GO:0098871]; stereocilium [GO:0032420]	Q9Y664:
FMNL2	Isoform 2 of Formin-like protein 2	Q96PY5-3	1	Q96PY5	Q96PY5:114793;	Q96PY5-3	-0.389	0.0275625	0.0209225	0.378224	-0.218	-0.118	0.297	0.145	Q96PY5:cortical actin cytoskeleton organization [GO:0030866]; cytoskeleton organization [GO:0007010]; regulation of cell morphogenesis [GO:0022604]	Q96PY5:actin binding [GO:0003779]; cadherin binding [GO:0045296]; Rho GTPase binding [GO:0017048]	Q96PY5:cytosol [GO:0005829]	Q96PY5:RHO GTPases Activate Formins
KDM5A	Isoform 2 of Lysine-specific demethylase 5A; Lysine-specific demethylase 5A	P29375	1	P29375	P29375:5927;	P29375	0.84	-0.386125	0.0209626	0.378224	-0.186	-0.146	-0.833	-1.179	P29375:circadian regulation of gene expression [GO:0032922]; histone H3-K4 demethylation [GO:0034720]; male gonad development [GO:0008584]; negative regulation of histone deacetylase activity [GO:1901726]; negative regulation of transcription from RNA polymerase II promoter [GO:0000122]; positive regulation of transcription, DNA-templated [GO:0045893]; regulation of DNA binding transcription fact…	P29375:chromatin DNA binding [GO:0031490]; core promoter sequence-specific DNA binding [GO:0001046]; dioxygenase activity [GO:0051213]; DNA binding [GO:0003677]; DNA binding transcription factor activity [GO:0003700]; histone binding [GO:0042393]; histone demethylase activity [GO:0032452]; histone demethylase activity (H3-dimethyl-K4 specific) [GO:0034648]; histone demethylase activity (H3-trimet…	P29375:nucleolus [GO:0005730]; nucleoplasm [GO:0005654]; nucleus [GO:0005634]; protein-DNA complex [GO:0032993]	P29375:HDMs demethylate histones
NQO1	Isoform 3 of NADPH dehydrogenase quinone 1; Isoform 2 of NADPH dehydrogenase quinone 1; NADPH dehydrogenase quinone 1	P15559	5	P15559	P15559:1728;	P15559	-1.062	-0.19925	0.0210862	0.379222	-0.942	-1.316	-0.533	0.399	P15559:aging [GO:0007568]; cellular response to hydrogen peroxide [GO:0070301]; cellular response to metal ion [GO:0071248]; negative regulation of apoptotic process [GO:0043066]; negative regulation of catalytic activity [GO:0043086]; nitric oxide biosynthetic process [GO:0006809]; positive regulation of neuron apoptotic process [GO:0043525]; regulation of cellular amino acid metabolic process […	P15559:cytochrome-b5 reductase activity, acting on NAD(P)H [GO:0004128]; identical protein binding [GO:0042802]; NAD(P)H dehydrogenase (quinone) activity [GO:0003955]; RNA binding [GO:0003723]; superoxide dismutase activity [GO:0004784]""	P15559:cytoplasm [GO:0005737]; cytosol [GO:0005829]; dendrite [GO:0030425]; extracellular exosome [GO:0070062]; neuronal cell body [GO:0043025]	P15559:Regulation of ornithine decarboxylase (ODC)
CD2AP	CD2-associated protein	Q9Y5K6	2	Q9Y5K6	Q9Y5K6:23607;	Q9Y5K6	-0.4965	-0.0585	0.0215113	0.381097	-0.481	-0.098	-0.07	0.484	Q9Y5K6:actin filament organization [GO:0007015]; cell-cell adhesion [GO:0098609]; cell cycle [GO:0007049]; cell division [GO:0051301]; negative regulation of small GTPase mediated signal transduction [GO:0051058]; negative regulation of transforming growth factor beta1 production [GO:0032911]; positive regulation of protein localization to nucleus [GO:1900182]; proteasome-mediated ubiquitin-depen…	Q9Y5K6:beta-catenin binding [GO:0008013]; cadherin binding [GO:0045296]; protein complex binding [GO:0032403]; protein C-terminus binding [GO:0008022]; SH3 domain binding [GO:0017124]; structural constituent of cytoskeleton [GO:0005200]; vascular endothelial growth factor receptor binding [GO:0005172]	Q9Y5K6:actin cytoskeleton [GO:0015629]; cell-cell junction [GO:0005911]; cytoplasm [GO:0005737]; endocytic vesicle [GO:0030139]; extracellular exosome [GO:0070062]; filamentous actin [GO:0031941]; perinuclear region of cytoplasm [GO:0048471]; plasma membrane [GO:0005886]; ruffle [GO:0001726]	Q9Y5K6:Nephrin family interactions
TAF1	Isoform 4 of Transcription initiation factor TFIID subunit 1; Isoform 2e of Transcription initiation factor TFIID subunit 1; Isoform 2c of Transcription initiation factor TFIID subunit 1; Isoform 2 of Transcription initiation factor TFIID subunit 1; Isoform 2i of Transcription initiation factor TFIID subunit 1; Isoform N-TAF1 of Transcription initiation factor TFIID subunit 1; Isoform 3 of Transc…	P21675-4	7	P21675	P21675:6872;	P21675-4	0.4265	-0.17625	0.0215822	0.381097	0.159	-0.292	-0.206	-0.78	P21675:cell cycle [GO:0007049]; cellular response to ATP [GO:0071318]; cellular response to DNA damage stimulus [GO:0006974]; cellular response to UV [GO:0034644]; DNA-templated transcription, initiation [GO:0006352]; midbrain development [GO:0030901]; negative regulation of gene expression [GO:0010629]; negative regulation of protein autoubiquitination [GO:1905524]; negative regulation of protei…	P21675:ATP binding [GO:0005524]; histone acetyltransferase activity [GO:0004402]; kinase activity [GO:0016301]; lysine-acetylated histone binding [GO:0070577]; p53 binding [GO:0002039]; protein heterodimerization activity [GO:0046982]; protein serine/threonine kinase activity [GO:0004674]; RNA polymerase II core promoter sequence-specific DNA binding [GO:0000979]; RNA polymerase II transcription …	P21675:MLL1 complex [GO:0071339]; nuclear chromatin [GO:0000790]; nucleoplasm [GO:0005654]; nucleus [GO:0005634]; transcription factor complex [GO:0005667]; transcription factor TFIID complex [GO:0005669]	P21675:HIV Transcription Initiation|RNA Polymerase II HIV Promoter Escape|Transcription of the HIV genome|RNA Polymerase II Pre-transcription Events|Regulation of TP53 Activity through Phosphorylation|RNA Polymerase II Promoter Escape|RNA Polymerase II Transcription Pre-Initiation And Promoter Opening|RNA Polymerase II Transcription Initiation|RNA Polymerase II Transcription Initiation And Promot…
SHF	SH2 domain-containing adapter protein F; Isoform 2 of SH2 domain-containing adapter protein F	Q7M4L6	1	Q7M4L6	Q7M4L6:	Q7M4L6	0.3915	0.213875	0.0215906	0.381097	0.555	0.358	0.183	-0.053	Q7M4L6:apoptotic process [GO:0006915]; signal transduction [GO:0007165]	Q7M4L6:SH3/SH2 adaptor activity [GO:0005070]	Q7M4L6:	Q7M4L6:
GPATCH4	Isoform 3 of G patch domain-containing protein 4; G patch domain-containing protein 4	Q5T3I0-3	1	Q5T3I0	Q5T3I0:	Q5T3I0-3	-1.043	-0.310563	0.0216317	0.381097	-1.707	0.198	0.048	0.529	Q5T3I0:	Q5T3I0:RNA binding [GO:0003723]	Q5T3I0:	Q5T3I0:
CRABP1	Cellular retinoic acid-binding protein 1	P29762	10	P29762	P29762:1381;	P29762	1.1635	-0.388437	0.0216331	0.381097	-0.52	0.606	-1.128	-1.113	P29762:multicellular organism development [GO:0007275]; retinoic acid catabolic process [GO:0034653]; signal transduction [GO:0007165]	P29762:retinal binding [GO:0016918]; retinoic acid binding [GO:0001972]; retinoid binding [GO:0005501]; retinol binding [GO:0019841]	P29762:cytosol [GO:0005829]	P29762:RA biosynthesis pathway
PGM5	Isoform 2 of Phosphoglucomutase-like protein 5; Phosphoglucomutase-like protein 5	Q15124	1	Q15124	Q15124:5239;	Q15124	-0.632	-0.109687	0.021668	0.381097	-0.472	0.254	0.372	0.674	Q15124:carbohydrate metabolic process [GO:0005975]; cell adhesion [GO:0007155]	Q15124:intramolecular transferase activity, phosphotransferases [GO:0016868]; magnesium ion binding [GO:0000287]; structural molecule activity [GO:0005198]""	Q15124:cell-cell adherens junction [GO:0005913]; costamere [GO:0043034]; cytoplasmic side of plasma membrane [GO:0009898]; dystrophin-associated glycoprotein complex [GO:0016010]; focal adhesion [GO:0005925]; intercalated disc [GO:0014704]; sarcolemma [GO:0042383]; spot adherens junction [GO:0005914]; stress fiber [GO:0001725]; Z disc [GO:0030018]	Q15124:
VMP1	Isoform 2 of Vacuole membrane protein 1; Vacuole membrane protein 1	Q96GC9	1	Q96GC9	Q96GC9:81671;	Q96GC9	-0.505	0.216375	0.0217527	0.381097	-0.151	-0.487	0.145	0.227	Q96GC9:autophagy [GO:0006914]; cell-cell adhesion [GO:0098609]; cell junction assembly [GO:0034329]; embryo implantation [GO:0007566]; endoplasmic reticulum organization [GO:0007029]; exocytosis [GO:0006887]; Golgi organization [GO:0007030]	Q96GC9:	Q96GC9:autophagosome membrane [GO:0000421]; endoplasmic reticulum [GO:0005783]; endoplasmic reticulum-Golgi intermediate compartment membrane [GO:0033116]; integral component of membrane [GO:0016021]; membrane [GO:0016020]; nucleolus [GO:0005730]; phagophore assembly site [GO:0000407]; plasma membrane [GO:0005886]	Q96GC9:
USP11	Ubiquitin carboxyl-terminal hydrolase 11	P51784	11	P51784	P51784:8237;	P51784	0.443	0.0691875	0.0217706	0.381097	0.783	0.022	0.062	-0.143	P51784:protein deubiquitination [GO:0016579]; ubiquitin-dependent protein catabolic process [GO:0006511]	P51784:cysteine-type endopeptidase activity [GO:0004197]; thiol-dependent ubiquitin-specific protease activity [GO:0004843]; thiol-dependent ubiquitinyl hydrolase activity [GO:0036459]	P51784:chromosome [GO:0005694]; cytosol [GO:0005829]; nucleoplasm [GO:0005654]; nucleus [GO:0005634]	P51784:Association of TriC/CCT with target proteins during biosynthesis|Ub-specific processing proteases
NME1	Nucleoside diphosphate kinase A; Isoform 2 of Nucleoside diphosphate kinase A	P15531-2	1	P15531	P15531:4830;	P15531-2	0.3835	0.08675	0.0220007	0.381097	0.208	0.515	0.096	-0.14	P15531:cellular response to drug [GO:0035690]; cellular response to fatty acid [GO:0071398]; cellular response to glucose stimulus [GO:0071333]; CTP biosynthetic process [GO:0006241]; endocytosis [GO:0006897]; GTP biosynthetic process [GO:0006183]; hippocampus development [GO:0021766]; lactation [GO:0007595]; negative regulation of cell proliferation [GO:0008285]; negative regulation of gene expr…	P15531:ATP binding [GO:0005524]; deoxyribonuclease activity [GO:0004536]; enzyme binding [GO:0019899]; gamma-tubulin binding [GO:0043015]; GTP binding [GO:0005525]; identical protein binding [GO:0042802]; intermediate filament binding [GO:0019215]; magnesium ion binding [GO:0000287]; nucleoside diphosphate kinase activity [GO:0004550]; ribosomal small subunit binding [GO:0043024]; RNA binding [GO…	P15531:centrosome [GO:0005813]; cytoplasm [GO:0005737]; cytosol [GO:0005829]; extracellular exosome [GO:0070062]; intermediate filament [GO:0005882]; membrane [GO:0016020]; mitochondrial outer membrane [GO:0005741]; myelin sheath [GO:0043209]; nucleus [GO:0005634]; perinuclear region of cytoplasm [GO:0048471]; ruffle membrane [GO:0032587]	P15531:Interconversion of nucleotide di- and triphosphates
PRNP	Isoform 2 of Major prion protein; Major prion protein	P04156	1	P04156	P04156:5621;	P04156	-0.81	0.0781875	0.0221609	0.381097	-0.031	-0.579	0.336	0.674	P04156:activation of protein kinase activity [GO:0032147]; calcium-mediated signaling using intracellular calcium source [GO:0035584]; cell cycle arrest [GO:0007050]; cellular copper ion homeostasis [GO:0006878]; cellular response to amyloid-beta [GO:1904646]; cellular response to copper ion [GO:0071280]; cellular response to drug [GO:0035690]; dendritic spine maintenance [GO:0097062]; learning o…	P04156:amyloid-beta binding [GO:0001540]; ATP-dependent protein binding [GO:0043008]; chaperone binding [GO:0051087]; copper ion binding [GO:0005507]; cupric ion binding [GO:1903135]; cuprous ion binding [GO:1903136]; glycosaminoglycan binding [GO:0005539]; identical protein binding [GO:0042802]; ion channel binding [GO:0044325]; lamin binding [GO:0005521]; microtubule binding [GO:0008017]; prote…	P04156:anchored component of external side of plasma membrane [GO:0031362]; cell surface [GO:0009986]; cytoplasm [GO:0005737]; cytosol [GO:0005829]; dendrite [GO:0030425]; endoplasmic reticulum [GO:0005783]; extracellular exosome [GO:0070062]; extrinsic component of membrane [GO:0019898]; Golgi apparatus [GO:0005794]; inclusion body [GO:0016234]; intracellular membrane-bounded organelle [GO:00432…	P04156:NCAM1 interactions
ABAT	4-aminobutyrate aminotransferasemitochondrial	P80404	23	P80404	P80404:18;	P80404	0.4415	-0.0585625	0.0223133	0.381097	0.072	0.433	-0.203	-0.175	P80404:aging [GO:0007568]; behavioral response to cocaine [GO:0048148]; cerebellum development [GO:0021549]; copulation [GO:0007620]; exploration behavior [GO:0035640]; gamma-aminobutyric acid biosynthetic process [GO:0009449]; gamma-aminobutyric acid catabolic process [GO:0009450]; locomotory behavior [GO:0007626]; negative regulation of blood pressure [GO:0045776]; negative regulation of dopami…	P80404:(S)-3-amino-2-methylpropionate transaminase activity [GO:0047298]; 4-aminobutyrate:2-oxoglutarate transaminase activity [GO:0034386]; 4-aminobutyrate transaminase activity [GO:0003867]; iron-sulfur cluster binding [GO:0051536]; metal ion binding [GO:0046872]; protein homodimerization activity [GO:0042803]; pyridoxal phosphate binding [GO:0030170]; succinate-semialdehyde dehydrogenase bindi…	P80404:4-aminobutyrate transaminase complex [GO:0032144]; extracellular exosome [GO:0070062]; mitochondrial matrix [GO:0005759]; mitochondrion [GO:0005739]; neuron projection [GO:0043005]	P80404:Degradation of GABA
LDHA	Isoform 4 of L-lactate dehydrogenase A chain; Isoform 3 of L-lactate dehydrogenase A chain; L-lactate dehydrogenase A chain	P00338-3	12	P00338	P00338:3939;	P00338-3	0.659	-0.088875	0.022875	0.381097	0.166	0.433	-0.872	0.153	P00338:glycolytic process [GO:0006096]; lactate metabolic process [GO:0006089]; NAD metabolic process [GO:0019674]; positive regulation of apoptotic process [GO:0043065]; post-embryonic animal organ development [GO:0048569]; pyruvate metabolic process [GO:0006090]; response to cAMP [GO:0051591]; response to drug [GO:0042493]; response to estrogen [GO:0043627]; response to glucose [GO:0009749]; re…	P00338:cadherin binding [GO:0045296]; identical protein binding [GO:0042802]; kinase binding [GO:0019900]; L-lactate dehydrogenase activity [GO:0004459]; NAD binding [GO:0051287]	P00338:cytosol [GO:0005829]; extracellular exosome [GO:0070062]; membrane [GO:0016020]; nucleus [GO:0005634]	P00338:Pyruvate metabolism
ACSS3	Acyl-CoA synthetase short-chain family member 3mitochondrial	Q9H6R3	1	Q9H6R3	Q9H6R3:79611;	Q9H6R3	-0.475	-0.0841875	0.0230153	0.381097	0.009	-0.554	0.106	0.299	Q9H6R3:ketone body biosynthetic process [GO:0046951]	Q9H6R3:acetate-CoA ligase activity [GO:0003987]; ATP binding [GO:0005524]	Q9H6R3:mitochondrial matrix [GO:0005759]	Q9H6R3:Synthesis of Ketone Bodies
CHAF1B	Chromatin assembly factor 1 subunit B	Q13112	8	Q13112	Q13112:8208;	Q13112	0.478	-0.00175	0.0231027	0.381097	0.252	0.282	0.087	-0.509	Q13112:cell cycle [GO:0007049]; chromatin assembly [GO:0031497]; DNA repair [GO:0006281]; DNA replication [GO:0006260]; DNA replication-dependent nucleosome assembly [GO:0006335]; protein complex assembly [GO:0006461]; regulation of transcription, DNA-templated [GO:0006355]; transcription, DNA-templated [GO:0006351]""	Q13112:chromatin binding [GO:0003682]; histone binding [GO:0042393]; unfolded protein binding [GO:0051082]	Q13112:CAF-1 complex [GO:0033186]; cytoplasm [GO:0005737]; nuclear chromatin [GO:0000790]; nucleoplasm [GO:0005654]; nucleus [GO:0005634]; protein complex [GO:0043234]	Q13112:
MRPL41	39S ribosomal protein L41mitochondrial	Q8IXM3	2	Q8IXM3	Q8IXM3:64975;	Q8IXM3	-0.381	-0.0489375	0.0236642	0.38307	-0.187	-0.412	-0.134	0.297	Q8IXM3:apoptotic process [GO:0006915]; cell cycle [GO:0007049]; mitochondrial translational elongation [GO:0070125]; mitochondrial translational termination [GO:0070126]; translation [GO:0006412]	Q8IXM3:RNA binding [GO:0003723]; structural constituent of ribosome [GO:0003735]	Q8IXM3:intracellular ribonucleoprotein complex [GO:0030529]; mitochondrial inner membrane [GO:0005743]; mitochondrial large ribosomal subunit [GO:0005762]; mitochondrion [GO:0005739]	Q8IXM3:Mitochondrial translation initiation|Mitochondrial translation elongation|Mitochondrial translation termination
MAP3K7	Isoform 1A of Mitogen-activated protein kinase kinase kinase 7; Mitogen-activated protein kinase kinase kinase 7; Isoform 1C of Mitogen-activated protein kinase kinase kinase 7; Isoform 1D of Mitogen-activated protein kinase kinase kinase 7	O43318	11	O43318	O43318:6885;	O43318	-0.383	0.0669375	0.0237863	0.38307	-0.098	-0.201	0.554	-0.087	O43318:activation of MAPK activity [GO:0000187]; activation of MAPKK activity [GO:0000186]; activation of NF-kappaB-inducing kinase activity [GO:0007250]; anoikis [GO:0043276]; Fc-epsilon receptor signaling pathway [GO:0038095]; histone H3 acetylation [GO:0043966]; I-kappaB kinase/NF-kappaB signaling [GO:0007249]; I-kappaB phosphorylation [GO:0007252]; JNK cascade [GO:0007254]; MyD88-dependent to…	O43318:ATP binding [GO:0005524]; identical protein binding [GO:0042802]; magnesium ion binding [GO:0000287]; MAP kinase kinase kinase activity [GO:0004709]; protein kinase activity [GO:0004672]; protein serine/threonine kinase activity [GO:0004674]; scaffold protein binding [GO:0097110]	O43318:Ada2/Gcn5/Ada3 transcription activator complex [GO:0005671]; cytosol [GO:0005829]; endosome membrane [GO:0010008]; nucleus [GO:0005634]; plasma membrane [GO:0005886]	O43318:Activation of NF-kappaB in B cells|NOD1/2 Signaling Pathway|Downstream TCR signaling|FCERI mediated NF-kB activation|Ca2+ pathway|TAK1 activates NFkB by phosphorylation and activation of IKKs complex|activated TAK1 mediates p38 MAPK activation|JNK (c-Jun kinases) phosphorylation and activation mediated by activated human TAK1|TNFR1-induced NFkappaB signaling pathway|CLEC7A (Dectin-1) signa…
GAB1	Isoform 2 of GRB2-associated-binding protein 1; GRB2-associated-binding protein 1	Q13480-2	3	Q13480	Q13480:2549;	Q13480-2	-0.44	-0.0355	0.0238944	0.38307	-0.194	-0.091	0.149	0.446	Q13480:actin cytoskeleton reorganization [GO:0031532]; angiogenesis [GO:0001525]; axon guidance [GO:0007411]; cell proliferation [GO:0008283]; endothelial cell chemotaxis to vascular endothelial growth factor [GO:0090668]; epidermal growth factor receptor signaling pathway [GO:0007173]; ERBB2 signaling pathway [GO:0038128]; insulin receptor signaling pathway [GO:0008286]; positive regulation of a…	Q13480:1-phosphatidylinositol-3-kinase activity [GO:0016303]; phosphatidylinositol-4,5-bisphosphate 3-kinase activity [GO:0046934]; SH3/SH2 adaptor activity [GO:0005070]""	Q13480:cytosol [GO:0005829]	Q13480:PI3K Cascade|Constitutive Signaling by Ligand-Responsive EGFR Cancer Variants|PIP3 activates AKT signaling|GAB1 signalosome|PI3K events in ERBB2 signaling|Constitutive Signaling by Aberrant PI3K in Cancer|Constitutive Signaling by EGFRvIII|PI-3K cascade:FGFR1|PI-3K cascade:FGFR2|PI-3K cascade:FGFR3|PI-3K cascade:FGFR4|Signaling by FGFR2 in disease|Signaling by FGFR4 in disease|Signaling by…
MFSD10	Major facilitator superfamily domain-containing protein 10	Q14728	2	Q14728	Q14728:10227;	Q14728	-0.65	-0.237437	0.0243035	0.38307	-0.888	-0.283	0.02	0.109	Q14728:apoptotic process [GO:0006915]; sodium-independent organic anion transport [GO:0043252]; transport [GO:0006810]	Q14728:organic anion transmembrane transporter activity [GO:0008514]; tetracycline transmembrane transporter activity [GO:0008493]	Q14728:brush border membrane [GO:0031526]; cytoplasmic vesicle membrane [GO:0030659]; integral component of membrane [GO:0016021]	Q14728:
PNMA2	Paraneoplastic antigen Ma2	Q9UL42	5	Q9UL42	Q9UL42:10687;	Q9UL42	-0.427	-0.0079375	0.0247862	0.383423	-0.449	-0.206	0.192	0.007	Q9UL42:positive regulation of apoptotic process [GO:0043065]	Q9UL42:	Q9UL42:nucleolus [GO:0005730]	Q9UL42:
CRADD	Death domain-containing protein CRADD	P78560	1	P78560	P78560:8738;	P78560	-0.662	-0.326813	0.0249691	0.383423	-0.514	-0.632	0.03	0.148	P78560:activation of cysteine-type endopeptidase activity involved in apoptotic process [GO:0006919]; cellular response to mechanical stimulus [GO:0071260]; DNA damage response, signal transduction by p53 class mediator resulting in cell cycle arrest [GO:0006977]; extrinsic apoptotic signaling pathway via death domain receptors [GO:0008625]; positive regulation of apoptotic process [GO:0043065]; …	P78560:death domain binding [GO:0070513]; protease binding [GO:0002020]; protein binding, bridging [GO:0030674]""	P78560:cytoplasm [GO:0005737]; cytosol [GO:0005829]; nucleus [GO:0005634]	P78560:TP53 Regulates Transcription of Caspase Activators and Caspases
WLS	Isoform 2 of Protein wntless homolog; Protein wntless homolog	Q5T9L3-2	6	Q5T9L3	Q5T9L3:79971;	Q5T9L3-2	-0.613	-0.0675	0.0254588	0.385013	-0.737	-0.324	-0.051	0.216	Q5T9L3:anterior/posterior axis specification [GO:0009948]; exocrine pancreas development [GO:0031017]; hindbrain development [GO:0030902]; intracellular protein transport [GO:0006886]; mesoderm formation [GO:0001707]; midbrain development [GO:0030901]; positive regulation of canonical Wnt signaling pathway [GO:0090263]; positive regulation of I-kappaB kinase/NF-kappaB signaling [GO:0043123]; posi…	Q5T9L3:mu-type opioid receptor binding [GO:0031852]; signal transducer activity [GO:0004871]; Wnt-protein binding [GO:0017147]	Q5T9L3:cytoplasmic vesicle [GO:0031410]; dendrite cytoplasm [GO:0032839]; dendrite membrane [GO:0032590]; early endosome [GO:0005769]; early endosome membrane [GO:0031901]; endocytic vesicle membrane [GO:0030666]; endoplasmic reticulum [GO:0005783]; endoplasmic reticulum membrane [GO:0005789]; extracellular exosome [GO:0070062]; Golgi apparatus [GO:0005794]; Golgi membrane [GO:0000139]; integral …	Q5T9L3:WNT ligand biogenesis and trafficking
ILF3	Interleukin enhancer-binding factor 3; Isoform 5 of Interleukin enhancer-binding factor 3; Isoform 2 of Interleukin enhancer-binding factor 3; Isoform 3 of Interleukin enhancer-binding factor 3	Q12906	4	Q12906	Q12906:3609;	Q12906	0.555	-0.11675	0.025608	0.386284	0.229	-0.114	-0.72	-0.275	Q12906:defense response to virus [GO:0051607]; negative regulation of transcription, DNA-templated [GO:0045892]; negative regulation of translation [GO:0017148]; negative regulation of viral genome replication [GO:0045071]; positive regulation of transcription, DNA-templated [GO:0045893]; protein phosphorylation [GO:0006468]; transcription, DNA-templated [GO:0006351]""	Q12906:DNA binding [GO:0003677]; double-stranded RNA binding [GO:0003725]; RNA binding [GO:0003723]	Q12906:cytoplasm [GO:0005737]; extracellular region [GO:0005576]; intracellular ribonucleoprotein complex [GO:0030529]; membrane [GO:0016020]; mitochondrion [GO:0005739]; nucleolus [GO:0005730]; nucleoplasm [GO:0005654]; nucleus [GO:0005634]	Q12906:
NUDT14	Uridine diphosphate glucose pyrophosphatase	O95848	2	O95848	O95848:256281;	O95848	-0.506	-0.176937	0.025776	0.386407	-0.186	-0.741	0.178	-0.093	O95848:protein N-linked glycosylation via asparagine [GO:0018279]	O95848:ADP-ribose diphosphatase activity [GO:0047631]; identical protein binding [GO:0042802]; metal ion binding [GO:0046872]; UDP-sugar diphosphatase activity [GO:0008768]	O95848:cytosol [GO:0005829]; extracellular exosome [GO:0070062]	O95848:Synthesis of dolichyl-phosphate-glucose
SDSL	Serine dehydratase-like	Q96GA7	1	Q96GA7	Q96GA7:113675;	Q96GA7	-0.406	-0.1385	0.0266559	0.393717	-0.173	-0.538	-0.026	0.127	Q96GA7:cellular amino acid metabolic process [GO:0006520]	Q96GA7:identical protein binding [GO:0042802]; L-serine ammonia-lyase activity [GO:0003941]; L-threonine ammonia-lyase activity [GO:0004794]; pyridoxal phosphate binding [GO:0030170]	Q96GA7:extracellular exosome [GO:0070062]; mitochondrion [GO:0005739]	Q96GA7:
YIF1B	Isoform 3 of Protein YIF1B; Isoform 5 of Protein YIF1B; Isoform 6 of Protein YIF1B; Protein YIF1B; Isoform 4 of Protein YIF1B	Q5BJH7	1	Q5BJH7	Q5BJH7:90522;	Q5BJH7	-0.3995	-0.115	0.0266867	0.393717	-0.518	-0.135	0.273	-0.127	Q5BJH7:ER to Golgi vesicle-mediated transport [GO:0006888]	Q5BJH7:	Q5BJH7:COPII-coated ER to Golgi transport vesicle [GO:0030134]; endoplasmic reticulum-Golgi intermediate compartment [GO:0005793]; endoplasmic reticulum membrane [GO:0005789]; integral component of Golgi membrane [GO:0030173]	Q5BJH7:
EFS	Embryonal Fyn-associated substrate; Isoform 3 of Embryonal Fyn-associated substrate; Isoform Efs2 of Embryonal Fyn-associated substrate	O43281	1	O43281	O43281:10278;	O43281	0.75	-0.135687	0.0268739	0.394372	0.389	0.203	-0.359	-0.549	O43281:cell adhesion [GO:0007155]; intracellular signal transduction [GO:0035556]	O43281:protein domain specific binding [GO:0019904]; SH3 domain binding [GO:0017124]	O43281:cytoplasm [GO:0005737]	O43281:
COLGALT2	Procollagen galactosyltransferase 2	Q8IYK4	4	Q8IYK4	Q8IYK4:23127;	Q8IYK4	-0.383	0.048875	0.0270874	0.394372	-0.174	0.154	0.284	0.462	Q8IYK4:	Q8IYK4:procollagen galactosyltransferase activity [GO:0050211]	Q8IYK4:endoplasmic reticulum lumen [GO:0005788]	Q8IYK4:Collagen biosynthesis and modifying enzymes
TANC2	Isoform 2 of Protein TANC2; Protein TANC2	Q9HCD6-2	2	Q9HCD6	Q9HCD6:26115;	Q9HCD6-2	-0.7145	-0.109	0.0276737	0.395909	-0.117	-1.319	0.06	-0.067	Q9HCD6:in utero embryonic development [GO:0001701]	Q9HCD6:	Q9HCD6:	Q9HCD6:
SNAP23	Isoform SNAP-23b of Synaptosomal-associated protein 23; Synaptosomal-associated protein 23	O00161	6	O00161	O00161:8773;	O00161	-0.389	-0.004375	0.0277209	0.395909	-0.509	0.115	0.002	0.382	O00161:antigen processing and presentation of exogenous peptide antigen via MHC class I, TAP-dependent [GO:0002479]; histamine secretion by mast cell [GO:0002553]; membrane fusion [GO:0061025]; neutrophil degranulation [GO:0043312]; post-Golgi vesicle-mediated transport [GO:0006892]; protein transport [GO:0015031]; synaptic vesicle fusion to presynaptic active zone membrane [GO:0031629]; synaptic…	O00161:SNAP receptor activity [GO:0005484]; syntaxin binding [GO:0019905]	O00161:azurophil granule [GO:0042582]; cell-cell adherens junction [GO:0005913]; cytoplasm [GO:0005737]; extracellular exosome [GO:0070062]; focal adhesion [GO:0005925]; mast cell granule [GO:0042629]; neuron projection [GO:0043005]; nucleoplasm [GO:0005654]; phagocytic vesicle membrane [GO:0030670]; plasma membrane [GO:0005886]; presynapse [GO:0098793]; SNARE complex [GO:0031201]; specific granu…	O00161:ER-Phagosome pathway|Translocation of GLUT4 to the plasma membrane|Clathrin derived vesicle budding|Neutrophil degranulation
RBM47	RNA-binding protein 47; Isoform 2 of RNA-binding protein 47	A0AV96|A0AV96-2	1	A0AV96|A0AV96	A0AV96:54502;	A0AV96|A0AV96-2	-0.674	-0.0488125	0.0279723	0.395909	-0.67	-0.696	0.362	-0.38	A0AV96:cytidine to uridine editing [GO:0016554]; hematopoietic progenitor cell differentiation [GO:0002244]	A0AV96:RNA binding [GO:0003723]	A0AV96:nucleus [GO:0005634]	A0AV96:
PCK2	Isoform 2 of Phosphoenolpyruvate carboxykinase GTPmitochondrial; Phosphoenolpyruvate carboxykinase GTPmitochondrial	Q16822	5	Q16822	Q16822:5106;	Q16822	-0.487	0.028	0.0282595	0.395909	-0.202	-0.001	-0.071	0.842	Q16822:cellular response to glucose stimulus [GO:0071333]; cellular response to tumor necrosis factor [GO:0071356]; gluconeogenesis [GO:0006094]; NADH oxidation [GO:0006116]; oxaloacetate metabolic process [GO:0006107]; positive regulation of insulin secretion [GO:0032024]; pyruvate metabolic process [GO:0006090]; response to dexamethasone [GO:0071548]; response to lipopolysaccharide [GO:0032496]	Q16822:GTP binding [GO:0005525]; metal ion binding [GO:0046872]; phosphoenolpyruvate carboxykinase (GTP) activity [GO:0004613]; phosphoenolpyruvate carboxykinase activity [GO:0004611]	Q16822:extracellular exosome [GO:0070062]; mitochondrial matrix [GO:0005759]; mitochondrion [GO:0005739]	Q16822:Gluconeogenesis
GPR50	Melatonin-related receptor	Q13585	1	Q13585	Q13585:9248;	Q13585	-0.4855	-0.0089375	0.0284794	0.395909	-0.14	-0.198	0.136	0.497	Q13585:cell-cell signaling [GO:0007267]; G-protein coupled receptor signaling pathway [GO:0007186]	Q13585:G-protein coupled receptor activity [GO:0004930]; identical protein binding [GO:0042802]; melatonin receptor activity [GO:0008502]	Q13585:integral component of plasma membrane [GO:0005887]; nucleoplasm [GO:0005654]; plasma membrane [GO:0005886]	Q13585:
FAM120B	Isoform 3 of Constitutive coactivator of peroxisome proliferator-activated receptor gamma; Constitutive coactivator of peroxisome proliferator-activated receptor gamma	Q96EK7	3	Q96EK7	Q96EK7:84498;	Q96EK7	0.6315	-0.114062	0.0288214	0.39616	0.091	0.08	-0.888	-0.204	Q96EK7:fat cell differentiation [GO:0045444]; peroxisome proliferator activated receptor signaling pathway [GO:0035357]; regulation of transcription, DNA-templated [GO:0006355]; transcription, DNA-templated [GO:0006351]""	Q96EK7:	Q96EK7:nucleus [GO:0005634]	Q96EK7:PPARA activates gene expression|Transcriptional regulation of white adipocyte differentiation
CAST	Isoform 8 of Calpastatin; Isoform 3 of Calpastatin; Isoform 6 of Calpastatin; Isoform 9 of Calpastatin; Isoform 4 of Calpastatin; Calpastatin; Isoform 7 of Calpastatin; Isoform 2 of Calpastatin; Isoform 10 of Calpastatin; Isoform 5 of Calpastatin	P20810-6|P20810-5	13	P20810|P20810	P20810:831;	P20810-6|P20810-5	-0.4715	-0.0834375	0.0295703	0.39755	-0.703	-0.141	-0.143	0.242	P20810:inhibition of cysteine-type endopeptidase activity [GO:0097340]; negative regulation of type B pancreatic cell apoptotic process [GO:2000675]	P20810:cadherin binding [GO:0045296]; calcium-dependent cysteine-type endopeptidase inhibitor activity [GO:0010859]; endopeptidase inhibitor activity [GO:0004866]; RNA binding [GO:0003723]	P20810:cytosol [GO:0005829]; endoplasmic reticulum [GO:0005783]; membrane [GO:0016020]	P20810:Degradation of the extracellular matrix|Deregulated CDK5 triggers multiple neurodegenerative pathways in Alzheimer's disease models
WNT8B	Protein Wnt-8b	Q93098	7	Q93098	Q93098:7479;	Q93098	-0.8825	-0.0210625	0.0298372	0.39755	-0.011	-0.869	0.601	0.284	Q93098:beta-catenin destruction complex disassembly [GO:1904886]; canonical Wnt signaling pathway [GO:0060070]; cell fate commitment [GO:0045165]; cellular response to retinoic acid [GO:0071300]; determination of dorsal identity [GO:0048263]; gastrulation [GO:0007369]; nervous system development [GO:0007399]; neuron differentiation [GO:0030182]; response to estradiol [GO:0032355]; response to ret…	Q93098:frizzled binding [GO:0005109]; receptor ligand activity [GO:0048018]	Q93098:extracellular region [GO:0005576]; extracellular space [GO:0005615]; proteinaceous extracellular matrix [GO:0005578]	Q93098:TCF dependent signaling in response to WNT|WNT ligand biogenesis and trafficking|Class B/2 (Secretin family receptors)|Disassembly of the destruction complex and recruitment of AXIN to the membrane
ATP6V0C	V-type proton ATPase 16 kDa proteolipid subunit	P27449	1	P27449	P27449:527;	P27449	-0.481	-0.0155	0.0298604	0.39755	-0.554	-0.054	0.099	0.255	P27449:ATP hydrolysis coupled proton transport [GO:0015991]; insulin receptor signaling pathway [GO:0008286]; ion transmembrane transport [GO:0034220]; lysosomal lumen acidification [GO:0007042]; neutrophil degranulation [GO:0043312]; phagosome acidification [GO:0090383]; positive regulation of Wnt signaling pathway [GO:0030177]; proton transport [GO:0015992]; regulation of macroautophagy [GO:001…	P27449:proton-transporting ATPase activity, rotational mechanism [GO:0046961]; proton-transporting ATP synthase activity, rotational mechanism [GO:0046933]; ubiquitin protein ligase binding [GO:0031625]""	P27449:azurophil granule membrane [GO:0035577]; endosome membrane [GO:0010008]; extracellular exosome [GO:0070062]; ficolin-1-rich granule membrane [GO:0101003]; focal adhesion [GO:0005925]; integral component of membrane [GO:0016021]; lysosomal membrane [GO:0005765]; phagocytic vesicle membrane [GO:0030670]; plasma membrane [GO:0005886]; tertiary granule membrane [GO:0070821]; vacuolar proton-tr…	P27449:ROS, RNS production in phagocytes"|Neutrophil degranulation|Insulin receptor recycling|Transferrin endocytosis and recycling|Ion channel transport"
MCM3AP	Germinal-center associated nuclear protein	O60318	1	O60318	O60318:8888;	O60318	-1.223	-0.239625	0.030044	0.39755	-0.632	-0.655	-0.142	1.301	O60318:immune system process [GO:0002376]; mRNA transport [GO:0051028]; protein import into nucleus [GO:0006606]	O60318:DNA binding [GO:0003677]; transferase activity, transferring acyl groups [GO:0016746]""	O60318:cytosol [GO:0005829]; nuclear membrane [GO:0031965]; nuclear pore [GO:0005643]; nucleoplasm [GO:0005654]; nucleus [GO:0005634]	O60318:
GJC1	Gap junction gamma-1 protein	P36383	1	P36383	P36383:10052;	P36383	0.8645	0.381188	0.0301709	0.39755	1.37	0.863	0.052	0.452	P36383:atrial cardiac muscle cell action potential [GO:0086014]; AV node cell to bundle of His cell communication by electrical coupling [GO:0086053]; cardiac muscle tissue development [GO:0048738]; cell-cell junction assembly [GO:0007043]; cell development [GO:0048468]; chemical synaptic transmission [GO:0007268]; gap junction assembly [GO:0016264]; muscle contraction [GO:0006936]; SA node cell …	P36383:gap junction channel activity involved in AV node cell-bundle of His cell electrical coupling [GO:0086077]; gap junction channel activity involved in SA node cell-atrial cardiac muscle cell electrical coupling [GO:0086020]; ion channel activity [GO:0005216]	P36383:connexin complex [GO:0005922]; endoplasmic reticulum membrane [GO:0005789]; gap junction [GO:0005921]; integral component of membrane [GO:0016021]; intercalated disc [GO:0014704]; plasma membrane [GO:0005886]	P36383:Electric Transmission Across Gap Junctions|Gap junction assembly
CTSE	Cathepsin E; Isoform 1 of Cathepsin E	P14091	3	P14091	P14091:1510;	P14091	0.7355	0.3475	0.0302827	0.39755	0.809	0.101	-0.244	-0.317	P14091:antigen processing and presentation of exogenous peptide antigen via MHC class II [GO:0019886]; digestion [GO:0007586]; protein autoprocessing [GO:0016540]; protein catabolic process [GO:0030163]	P14091:aspartic-type endopeptidase activity [GO:0004190]; protein homodimerization activity [GO:0042803]	P14091:endosome [GO:0005768]; extracellular exosome [GO:0070062]	P14091:MHC class II antigen presentation
SLC30A1	Zinc transporter 1	Q9Y6M5	5	Q9Y6M5	Q9Y6M5:7779;	Q9Y6M5	-0.603	-0.0524375	0.0304917	0.39771	-1.05	-0.071	0.099	-0.014	Q9Y6M5:cadmium ion transmembrane transport [GO:0070574]; calcium ion import [GO:0070509]; cellular calcium ion homeostasis [GO:0006874]; cellular zinc ion homeostasis [GO:0006882]; detoxification of cadmium ion [GO:0071585]; in utero embryonic development [GO:0001701]; negative regulation of calcium ion import [GO:0090281]; negative regulation of neurotransmitter secretion [GO:0046929]; negative …	Q9Y6M5:calcium channel inhibitor activity [GO:0019855]; zinc ion transmembrane transporter activity [GO:0005385]	Q9Y6M5:cytoplasm [GO:0005737]; endoplasmic reticulum [GO:0005783]; Golgi apparatus [GO:0005794]; integral component of membrane [GO:0016021]; nuclear membrane [GO:0031965]; plasma membrane [GO:0005886]; T-tubule [GO:0030315]	Q9Y6M5:Zinc efflux and compartmentalization by the SLC30 family
AGA	N4-beta-N-acetylglucosaminyl-L-asparaginase	P20933	5	P20933	P20933:175;	P20933	-0.435	-0.042625	0.0310728	0.399789	-0.282	-0.246	-0.056	0.398	P20933:neutrophil degranulation [GO:0043312]; protein deglycosylation [GO:0006517]; protein maturation [GO:0051604]	P20933:N4-(beta-N-acetylglucosaminyl)-L-asparaginase activity [GO:0003948]; peptidase activity [GO:0008233]; protein self-association [GO:0043621]	P20933:azurophil granule lumen [GO:0035578]; endoplasmic reticulum [GO:0005783]; extracellular exosome [GO:0070062]; extracellular region [GO:0005576]; extracellular space [GO:0005615]; lysosome [GO:0005764]	P20933:Neutrophil degranulation
PON2	Isoform 1 of Serum paraoxonase/arylesterase 2; Serum paraoxonase/arylesterase 2; Isoform 3 of Serum paraoxonase/arylesterase 2	Q15165	7	Q15165	Q15165:5445;	Q15165	-0.38	-0.0356875	0.0313901	0.40131	-0.507	0.185	0.119	0.319	Q15165:aromatic compound catabolic process [GO:0019439]; lipoxygenase pathway [GO:0019372]; response to oxidative stress [GO:0006979]; response to toxic substance [GO:0009636]	Q15165:acyl-L-homoserine-lactone lactonohydrolase activity [GO:0102007]; arylesterase activity [GO:0004064]; identical protein binding [GO:0042802]; metal ion binding [GO:0046872]	Q15165:extracellular region [GO:0005576]; lysosome [GO:0005764]; mitochondrion [GO:0005739]; nucleus [GO:0005634]; plasma membrane [GO:0005886]	Q15165:Synthesis of 5-eicosatetraenoic acids
FTSJ1	Isoform 2 of Putative tRNA cytidine32/guanosine34-2'-O-methyltransferase; Putative tRNA cytidine32/guanosine34-2'-O-methyltransferase	Q9UET6	1	Q9UET6	Q9UET6:24140;	Q9UET6	-0.451	-0.1175	0.0315535	0.40131	-0.447	-0.171	-0.041	0.325	Q9UET6:cytoplasmic translation [GO:0002181]; tRNA methylation [GO:0030488]; tRNA modification [GO:0006400]	Q9UET6:tRNA (cytosine-2'-O-)-methyltransferase activity [GO:0052666]; tRNA (guanosine-2'-O-)-methyltransferase activity [GO:0009020]; tRNA methyltransferase activity [GO:0008175]	Q9UET6:cytoplasm [GO:0005737]; cytosol [GO:0005829]	Q9UET6:tRNA modification in the nucleus and cytosol
PTK7	Isoform 4 of Inactive tyrosine-protein kinase 7; Isoform 3 of Inactive tyrosine-protein kinase 7; Inactive tyrosine-protein kinase 7; Isoform 6 of Inactive tyrosine-protein kinase 7; Isoform 2 of Inactive tyrosine-protein kinase 7	Q13308-6	20	Q13308	Q13308:5754;	Q13308-6	-0.427	-0.02275	0.0320267	0.402698	-0.24	0.063	-0.115	0.792	Q13308:actin cytoskeleton reorganization [GO:0031532]; axis elongation [GO:0003401]; canonical Wnt signaling pathway [GO:0060070]; cell adhesion [GO:0007155]; cell migration [GO:0016477]; cellular response to retinoic acid [GO:0071300]; cochlea morphogenesis [GO:0090103]; convergent extension [GO:0060026]; coronary vasculature development [GO:0060976]; establishment of epithelial cell apical/basa…	Q13308:ATP binding [GO:0005524]; coreceptor activity involved in Wnt signaling pathway, planar cell polarity pathway [GO:1904929]; protein kinase activity [GO:0004672]""	Q13308:cell-cell junction [GO:0005911]; focal adhesion [GO:0005925]; integral component of plasma membrane [GO:0005887]	Q13308:
RING1	Isoform 2 of E3 ubiquitin-protein ligase RING1; E3 ubiquitin-protein ligase RING1	Q06587	6	Q06587	Q06587:6015;	Q06587	0.595	-0.0619375	0.0321888	0.402698	0.242	0.26	-0.561	-0.127	Q06587:anterior/posterior pattern specification [GO:0009952]; camera-type eye morphogenesis [GO:0048593]; histone H2A monoubiquitination [GO:0035518]; negative regulation of G0 to G1 transition [GO:0070317]; negative regulation of transcription, DNA-templated [GO:0045892]; transcription, DNA-templated [GO:0006351]""	Q06587:chromatin binding [GO:0003682]; metal ion binding [GO:0046872]; transferase activity [GO:0016740]; ubiquitin-protein transferase activator activity [GO:0097027]	Q06587:cytosol [GO:0005829]; nuclear speck [GO:0016607]; nucleoplasm [GO:0005654]; nucleus [GO:0005634]; PcG protein complex [GO:0031519]; PRC1 complex [GO:0035102]; sex chromatin [GO:0001739]	Q06587:Oxidative Stress Induced Senescence|SUMOylation of DNA damage response and repair proteins|SUMOylation of chromatin organization proteins|SUMOylation of RNA binding proteins|RUNX1 interacts with co-factors whose precise effect on RUNX1 targets is not known|Regulation of PTEN gene transcription|Transcriptional Regulation by E2F6
PYGO1	Isoform 2 of Pygopus homolog 1; Pygopus homolog 1	Q9Y3Y4-2	2	Q9Y3Y4	Q9Y3Y4:26108;	Q9Y3Y4-2	0.4105	-0.168625	0.0323498	0.402698	-0.166	0.003	-0.105	-0.879	Q9Y3Y4:beta-catenin-TCF complex assembly [GO:1904837]; hematopoietic progenitor cell differentiation [GO:0002244]; kidney development [GO:0001822]; positive regulation of transcription from RNA polymerase II promoter [GO:0045944]; post-embryonic development [GO:0009791]; protein localization to nucleus [GO:0034504]; spermatid nucleus differentiation [GO:0007289]; Wnt signaling pathway [GO:0016055]	Q9Y3Y4:metal ion binding [GO:0046872]	Q9Y3Y4:nucleoplasm [GO:0005654]	Q9Y3Y4:Formation of the beta-catenin:TCF transactivating complex|Deactivation of the beta-catenin transactivating complex
MEX3B	RNA-binding protein MEX3B	Q6ZN04	1	Q6ZN04	Q6ZN04:84206;	Q6ZN04	0.9695	-0.431312	0.0325725	0.402698	-0.369	1.386	-0.872	-0.05	Q6ZN04:protein autophosphorylation [GO:0046777]; protein phosphorylation [GO:0006468]	Q6ZN04:calcium ion binding [GO:0005509]; RNA binding [GO:0003723]	Q6ZN04:cytosol [GO:0005829]; nucleoplasm [GO:0005654]; P-body [GO:0000932]	Q6ZN04:
NQO2	Ribosyldihydronicotinamide dehydrogenase quinone	P16083	5	P16083	P16083:4835;	P16083	-0.542	-0.034125	0.0331459	0.405259	-0.355	-0.268	0.206	0.255	P16083:oxidation-reduction process [GO:0055114]; xenobiotic metabolic process [GO:0006805]	P16083:chloride ion binding [GO:0031404]; dihydronicotinamide riboside quinone reductase activity [GO:0001512]; electron transfer activity [GO:0009055]; FAD binding [GO:0071949]; melatonin binding [GO:1904408]; oxidoreductase activity [GO:0016491]; oxidoreductase activity, acting on other nitrogenous compounds as donors [GO:0016661]; protein homodimerization activity [GO:0042803]; resveratrol bin…	P16083:cytosol [GO:0005829]; extracellular exosome [GO:0070062]; nucleoplasm [GO:0005654]	P16083:Phase I - Functionalization of compounds
CRYAB	Alpha-crystallin B chain	P02511	8	P02511	P02511:1410;	P02511	-1.049	-0.297312	0.0334533	0.406026	-0.677	-0.567	-0.711	1.565	P02511:aging [GO:0007568]; apoptotic process involved in morphogenesis [GO:0060561]; cellular response to gamma radiation [GO:0071480]; lens development in camera-type eye [GO:0002088]; microtubule polymerization or depolymerization [GO:0031109]; muscle contraction [GO:0006936]; muscle organ development [GO:0007517]; negative regulation of amyloid fibril formation [GO:1905907]; negative regulatio…	P02511:identical protein binding [GO:0042802]; metal ion binding [GO:0046872]; microtubule binding [GO:0008017]; protein complex binding [GO:0032403]; protein homodimerization activity [GO:0042803]; structural constituent of eye lens [GO:0005212]; unfolded protein binding [GO:0051082]	P02511:actin filament bundle [GO:0032432]; axon [GO:0030424]; cardiac myofibril [GO:0097512]; cell surface [GO:0009986]; cytoplasm [GO:0005737]; cytosol [GO:0005829]; dendritic spine [GO:0043197]; extracellular exosome [GO:0070062]; Golgi apparatus [GO:0005794]; M band [GO:0031430]; microtubule cytoskeleton [GO:0015630]; mitochondrion [GO:0005739]; myelin sheath [GO:0043209]; nucleoplasm [GO:0005…	P02511:HSF1-dependent transactivation
PIK3R1	Isoform 2 of Phosphatidylinositol 3-kinase regulatory subunit alpha; Phosphatidylinositol 3-kinase regulatory subunit alpha; Isoform 3 of Phosphatidylinositol 3-kinase regulatory subunit alpha; Isoform 5 of Phosphatidylinositol 3-kinase regulatory subunit alpha; Isoform 4 of Phosphatidylinositol 3-kinase regulatory subunit alpha	P27986-4	1	P27986	P27986:5295;	P27986-4	-0.406	0.0105	0.0337545	0.407731	-0.129	-0.302	0.299	0.082	P27986:axon guidance [GO:0007411]; B cell differentiation [GO:0030183]; cellular glucose homeostasis [GO:0001678]; cellular response to insulin stimulus [GO:0032869]; cellular response to UV [GO:0034644]; epidermal growth factor receptor signaling pathway [GO:0007173]; ERBB2 signaling pathway [GO:0038128]; extrinsic apoptotic signaling pathway via death domain receptors [GO:0008625]; Fc-epsilon r…	P27986:1-phosphatidylinositol-3-kinase activity [GO:0016303]; 1-phosphatidylinositol-3-kinase regulator activity [GO:0046935]; ErbB-3 class receptor binding [GO:0043125]; insulin binding [GO:0043559]; insulin-like growth factor receptor binding [GO:0005159]; insulin receptor binding [GO:0005158]; insulin receptor substrate binding [GO:0043560]; neurotrophin TRKA receptor binding [GO:0005168]; pho…	P27986:cell-cell junction [GO:0005911]; cis-Golgi network [GO:0005801]; cytoplasm [GO:0005737]; cytosol [GO:0005829]; membrane [GO:0016020]; nucleus [GO:0005634]; perinuclear endoplasmic reticulum membrane [GO:1990578]; phosphatidylinositol 3-kinase complex [GO:0005942]; phosphatidylinositol 3-kinase complex, class IA [GO:0005943]; plasma membrane [GO:0005886]; protein complex [GO:0043234]""	P27986:PI3K Cascade|GPVI-mediated activation cascade|Constitutive Signaling by Ligand-Responsive EGFR Cancer Variants|PI3K events in ERBB4 signaling|PIP3 activates AKT signaling|Interleukin-7 signaling|Signaling by SCF-KIT|Synthesis of PIPs at the plasma membrane|GAB1 signalosome|Signaling by cytosolic FGFR1 fusion mutants|Downstream signal transduction|PI3K events in ERBB2 signaling|PI3K/AKT act…
HIST1H1D	Histone H1.3	P16402	1	P16402	P16402:3007;	P16402	0.695	0.104438	0.033778	0.407731	1.241	1.262	-0.051	1.164	P16402:histone H3-K27 trimethylation [GO:0098532]; histone H3-K4 trimethylation [GO:0080182]; negative regulation of transcription from RNA polymerase II promoter [GO:0000122]; nucleosome assembly [GO:0006334]; nucleosome positioning [GO:0016584]	P16402:chromatin DNA binding [GO:0031490]; RNA binding [GO:0003723]	P16402:nuclear chromatin [GO:0000790]; nuclear euchromatin [GO:0005719]; nucleosome [GO:0000786]	P16402:Activation of DNA fragmentation factor|Formation of Senescence-Associated Heterochromatin Foci (SAHF)
NRP1	Isoform 2 of Neuropilin-1; Isoform 3 of Neuropilin-1; Neuropilin-1	O14786	2	O14786	O14786:8829;	O14786	-0.6145	-0.0716875	0.0352203	0.413734	-0.644	-0.084	0.416	0.085	O14786:actin cytoskeleton reorganization [GO:0031532]; angiogenesis [GO:0001525]; angiogenesis involved in coronary vascular morphogenesis [GO:0060978]; animal organ morphogenesis [GO:0009887]; artery morphogenesis [GO:0048844]; axonal fasciculation [GO:0007413]; axon extension involved in axon guidance [GO:0048846]; axon guidance [GO:0007411]; axonogenesis involved in innervation [GO:0060385]; b…	O14786:coreceptor activity [GO:0015026]; cytokine binding [GO:0019955]; growth factor binding [GO:0019838]; GTPase activator activity [GO:0005096]; heparin binding [GO:0008201]; metal ion binding [GO:0046872]; protein kinase binding [GO:0019901]; semaphorin receptor activity [GO:0017154]; vascular endothelial growth factor-activated receptor activity [GO:0005021]; vascular endothelial growth fact…	O14786:axon [GO:0030424]; cell surface [GO:0009986]; cytoplasmic vesicle [GO:0031410]; cytosol [GO:0005829]; early endosome [GO:0005769]; extracellular space [GO:0005615]; focal adhesion [GO:0005925]; growth cone [GO:0030426]; integral component of membrane [GO:0016021]; neurofilament [GO:0005883]; neuronal cell body [GO:0043025]; neuron projection [GO:0043005]; plasma membrane [GO:0005886]; rece…	O14786:Neurophilin interactions with VEGF and VEGFR|Signaling by ROBO receptors|Sema3A PAK dependent Axon repulsion|SEMA3A-Plexin repulsion signaling by inhibiting Integrin adhesion|CRMPs in Sema3A signaling|Signal transduction by L1|CHL1 interactions
VPS39	Vam6/Vps39-like protein; Isoform 2 of Vam6/Vps39-like protein	Q96JC1	2	Q96JC1	Q96JC1:23339;	Q96JC1	-0.4235	0.0971875	0.0357717	0.413734	-0.053	-0.209	0.646	-0.061	Q96JC1:autophagy [GO:0006914]; endosomal vesicle fusion [GO:0034058]; endosome to lysosome transport [GO:0008333]; intracellular protein transport [GO:0006886]; late endosome to lysosome transport [GO:1902774]; retrograde transport, endosome to plasma membrane [GO:1990126]""	Q96JC1:	Q96JC1:AP-3 adaptor complex [GO:0030123]; HOPS complex [GO:0030897]; late endosome membrane [GO:0031902]; lysosomal membrane [GO:0005765]	Q96JC1:
CSRP2	Cysteine and glycine-rich protein 2	Q16527	10	Q16527	Q16527:1466;	Q16527	-0.5565	-0.068	0.0359952	0.413734	-0.536	-0.136	-0.248	0.689	Q16527:cell differentiation [GO:0030154]; multicellular organism development [GO:0007275]	Q16527:metal ion binding [GO:0046872]	Q16527:focal adhesion [GO:0005925]; nucleus [GO:0005634]	Q16527:
PYGL	Isoform 2 of Glycogen phosphorylaseliver form; Glycogen phosphorylaseliver form	P06737	12	P06737	P06737:5836;	P06737	-0.3865	0.0110625	0.0361237	0.413734	-0.576	0.118	0.073	0.242	P06737:5-phosphoribose 1-diphosphate biosynthetic process [GO:0006015]; glucose homeostasis [GO:0042593]; glycogen catabolic process [GO:0005980]; glycogen metabolic process [GO:0005977]; necroptotic process [GO:0070266]; neutrophil degranulation [GO:0043312]	P06737:AMP binding [GO:0016208]; ATP binding [GO:0005524]; bile acid binding [GO:0032052]; drug binding [GO:0008144]; glucose binding [GO:0005536]; glycogen phosphorylase activity [GO:0008184]; linear malto-oligosaccharide phosphorylase activity [GO:0102250]; protein homodimerization activity [GO:0042803]; purine nucleobase binding [GO:0002060]; pyridoxal phosphate binding [GO:0030170]; SHG alpha…	P06737:cytoplasm [GO:0005737]; cytosol [GO:0005829]; extracellular exosome [GO:0070062]; extracellular region [GO:0005576]; ficolin-1-rich granule lumen [GO:1904813]; secretory granule lumen [GO:0034774]	P06737:Neutrophil degranulation|Glycogen breakdown (glycogenolysis)
RTN1	Reticulon-1	Q16799	12	Q16799	Q16799:6252;	Q16799	-0.388	0.002125	0.0361465	0.413734	-0.105	-0.532	-0.019	0.158	Q16799:neuron differentiation [GO:0030182]	Q16799:	Q16799:endoplasmic reticulum [GO:0005783]; endoplasmic reticulum membrane [GO:0005789]; integral component of endoplasmic reticulum membrane [GO:0030176]	Q16799:
PRCP	Isoform 2 of Lysosomal Pro-X carboxypeptidase; Lysosomal Pro-X carboxypeptidase	P42785	7	P42785	P42785:5547;	P42785	-0.591	-0.0528125	0.0364688	0.413734	-0.493	-0.197	0.297	0.195	P42785:angiogenesis involved in wound healing [GO:0060055]; blood coagulation, intrinsic pathway [GO:0007597]; energy homeostasis [GO:0097009]; glucose homeostasis [GO:0042593]; negative regulation of systemic arterial blood pressure [GO:0003085]; neutrophil degranulation [GO:0043312]; plasma kallikrein-kinin cascade [GO:0002353]; proteolysis [GO:0006508]; regulation of blood vessel endothelial c…	P42785:dipeptidyl-peptidase activity [GO:0008239]; serine-type carboxypeptidase activity [GO:0004185]	P42785:azurophil granule membrane [GO:0035577]; basal part of cell [GO:0045178]; extracellular exosome [GO:0070062]; ficolin-1-rich granule membrane [GO:0101003]; plasma membrane [GO:0005886]	P42785:Intrinsic Pathway of Fibrin Clot Formation|Neutrophil degranulation
MAPK8IP2	C-Jun-amino-terminal kinase-interacting protein 2; Isoform 2 of C-Jun-amino-terminal kinase-interacting protein 2	Q13387	1	Q13387	Q13387:23542;	Q13387	-0.661	0.151125	0.0366934	0.413734	0.034	0.246	1.503	0.099	Q13387:behavioral fear response [GO:0001662]; dendrite morphogenesis [GO:0048813]; excitatory postsynaptic potential [GO:0060079]; JNK cascade [GO:0007254]; MAPK cascade [GO:0000165]; mating behavior [GO:0007617]; nonassociative learning [GO:0046958]; positive regulation of stress-activated MAPK cascade [GO:0032874]; regulation of AMPA receptor activity [GO:2000311]; regulation of JNK cascade [GO…	Q13387:amyloid-beta binding [GO:0001540]; kinesin binding [GO:0019894]; MAP-kinase scaffold activity [GO:0005078]; protein complex binding [GO:0032403]; protein kinase activator activity [GO:0030295]; protein kinase binding [GO:0019901]; structural molecule activity [GO:0005198]	Q13387:cytoplasm [GO:0005737]; intracellular [GO:0005622]; neuronal cell body [GO:0043025]; postsynaptic density [GO:0014069]; protein complex [GO:0043234]	Q13387:
SEC14L1	SEC14-like protein 1; Isoform 3 of SEC14-like protein 1; Isoform 2 of SEC14-like protein 1	Q92503-2	1	Q92503	Q92503:6397;	Q92503-2	1.6635	0.0209375	0.037173	0.414079	0.724	0.836	-0.729	-1.038	Q92503:choline transport [GO:0015871]; innate immune response [GO:0045087]; negative regulation of RIG-I signaling pathway [GO:0039536]	Q92503:molecular function regulator [GO:0098772]; RIG-I binding [GO:0039552]	Q92503:cytoplasm [GO:0005737]; Golgi apparatus [GO:0005794]	Q92503:
MEMO1	Isoform 3 of Protein MEMO1; Isoform 2 of Protein MEMO1; Protein MEMO1	Q9Y316-3	2	Q9Y316	Q9Y316:51072;	Q9Y316-3	-0.3975	0.0161875	0.0377028	0.416488	-0.129	-0.401	-0.041	0.306	Q9Y316:regulation of cell motility [GO:2000145]; regulation of microtubule-based process [GO:0032886]	Q9Y316:	Q9Y316:cytosol [GO:0005829]; nucleus [GO:0005634]	Q9Y316:ERBB2 Regulates Cell Motility
L3HYPDH	Trans-3-hydroxy-L-proline dehydratase	Q96EM0	2	Q96EM0	Q96EM0:112849;	Q96EM0	-0.5325	-0.121625	0.0385278	0.417619	-0.387	-0.804	-0.297	0.171	Q96EM0:	Q96EM0:hydro-lyase activity [GO:0016836]; trans-L-3-hydroxyproline dehydratase activity [GO:0050346]	Q96EM0:	Q96EM0:
REEP3	Receptor expression-enhancing protein 3	Q6NUK4	1	Q6NUK4	Q6NUK4:221035;	Q6NUK4	0.4385	0.106938	0.038623	0.417619	0.236	0.378	-0.3	0.037	Q6NUK4:cell division [GO:0051301]; mitotic nuclear envelope reassembly [GO:0007084]; nuclear envelope organization [GO:0006998]	Q6NUK4:	Q6NUK4:endoplasmic reticulum membrane [GO:0005789]; integral component of membrane [GO:0016021]; microtubule [GO:0005874]	Q6NUK4:Olfactory Signaling Pathway
SLC16A1	Isoform 2 of Monocarboxylate transporter 1; Monocarboxylate transporter 1	P53985	6	P53985	P53985:6566;	P53985	-0.8035	-0.216375	0.0387507	0.418318	-0.081	-0.758	0.132	0.636	P53985:behavioral response to nutrient [GO:0051780]; cellular response to organic cyclic compound [GO:0071407]; centrosome cycle [GO:0007098]; glucose homeostasis [GO:0042593]; leukocyte migration [GO:0050900]; lipid metabolic process [GO:0006629]; mevalonate transport [GO:0015728]; monocarboxylic acid transport [GO:0015718]; plasma membrane lactate transport [GO:0035879]; pyruvate metabolic proc…	P53985:lactate transmembrane transporter activity [GO:0015129]; mevalonate transmembrane transporter activity [GO:0015130]; monocarboxylic acid transmembrane transporter activity [GO:0008028]; organic cyclic compound binding [GO:0097159]; protein homodimerization activity [GO:0042803]; symporter activity [GO:0015293]	P53985:cell junction [GO:0030054]; centrosome [GO:0005813]; extracellular exosome [GO:0070062]; integral component of membrane [GO:0016021]; integral component of plasma membrane [GO:0005887]; intracellular membrane-bounded organelle [GO:0043231]; membrane [GO:0016020]; mitochondrion [GO:0005739]; plasma membrane [GO:0005886]	P53985:Basigin interactions|Proton-coupled monocarboxylate transport|Defective SLC16A1 causes symptomatic deficiency in lactate transport (SDLT)|Pyruvate metabolism
ATP13A3	Probable cation-transporting ATPase 13A3	Q9H7F0	1	Q9H7F0	Q9H7F0:79572;	Q9H7F0	1.145	0.522938	0.0388459	0.418666	0.495	0.384	-0.573	-0.838	Q9H7F0:cellular calcium ion homeostasis [GO:0006874]	Q9H7F0:ATP binding [GO:0005524]; calcium-transporting ATPase activity [GO:0005388]; metal ion binding [GO:0046872]	Q9H7F0:integral component of plasma membrane [GO:0005887]; intracellular membrane-bounded organelle [GO:0043231]; membrane [GO:0016020]	Q9H7F0:
ARHGAP23	Rho GTPase-activating protein 23	Q9P227	1	Q9P227	Q9P227:57636;	Q9P227	0.539	0.122875	0.0393401	0.420578	0.226	0.078	-0.481	-0.293	Q9P227:positive regulation of GTPase activity [GO:0043547]; regulation of small GTPase mediated signal transduction [GO:0051056]; signal transduction [GO:0007165]	Q9P227:GTPase activator activity [GO:0005096]	Q9P227:cytosol [GO:0005829]; extracellular exosome [GO:0070062]	Q9P227:Rho GTPase cycle
ACVR2B	Activin receptor type-2B	Q13705	1	Q13705	Q13705:93;	Q13705	0.835	0.12375	0.0406193	0.427902	0.217	0.823	0.088	-0.718	Q13705:activation of protein kinase activity [GO:0032147]; activin receptor signaling pathway [GO:0032924]; anterior/posterior pattern specification [GO:0009952]; artery development [GO:0060840]; blood vessel remodeling [GO:0001974]; BMP signaling pathway [GO:0030509]; determination of left/right symmetry [GO:0007368]; embryonic foregut morphogenesis [GO:0048617]; gastrulation with mouth forming …	Q13705:activin binding [GO:0048185]; ATP binding [GO:0005524]; growth factor binding [GO:0019838]; metal ion binding [GO:0046872]; protein serine/threonine/tyrosine kinase activity [GO:0004712]; protein serine/threonine kinase activity [GO:0004674]; signal transducer, downstream of receptor, with serine/threonine kinase activity [GO:0004702]; transmembrane receptor protein serine/threonine kinase…	Q13705:cytoplasm [GO:0005737]; integral component of plasma membrane [GO:0005887]; plasma membrane [GO:0005886]; protein complex [GO:0043234]; receptor complex [GO:0043235]	Q13705:Signaling by NODAL|Regulation of signaling by NODAL|Signaling by Activin|Signaling by BMP
MRPL54	39S ribosomal protein L54mitochondrial	Q6P161	2	Q6P161	Q6P161:116541;	Q6P161	0.4375	0.211375	0.0406372	0.427902	0.418	0.053	-0.37	-0.034	Q6P161:mitochondrial translational elongation [GO:0070125]; mitochondrial translational termination [GO:0070126]	Q6P161:RNA binding [GO:0003723]	Q6P161:mitochondrial inner membrane [GO:0005743]; mitochondrial large ribosomal subunit [GO:0005762]	Q6P161:Mitochondrial translation initiation|Mitochondrial translation elongation|Mitochondrial translation termination
RGL1	Isoform B of Ral guanine nucleotide dissociation stimulator-like 1; Ral guanine nucleotide dissociation stimulator-like 1	Q9NZL6-2	1	Q9NZL6	Q9NZL6:23179;	Q9NZL6-2	0.963	0.71225	0.0411665	0.429109	0.52	1.334	0.407	-0.479	Q9NZL6:regulation of lipid metabolic process [GO:0019216]; small GTPase mediated signal transduction [GO:0007264]	Q9NZL6:Ral guanyl-nucleotide exchange factor activity [GO:0008321]	Q9NZL6:cytosol [GO:0005829]	Q9NZL6:PPARA activates gene expression
LMBRD2	LMBR1 domain-containing protein 2	Q68DH5	1	Q68DH5	Q68DH5:92255;	Q68DH5	-0.6885	0.835	0.0414203	0.43012	0.404	0.509	1.188	1.102	Q68DH5:	Q68DH5:	Q68DH5:integral component of membrane [GO:0016021]; membrane [GO:0016020]	Q68DH5:
KNTC1	Kinetochore-associated protein 1	P50748	3	P50748	P50748:9735;	P50748	-0.545	-0.0805625	0.0426386	0.435089	-0.303	-0.26	-0.223	0.75	P50748:cell division [GO:0051301]; mitotic cell cycle checkpoint [GO:0007093]; protein complex assembly [GO:0006461]; regulation of exit from mitosis [GO:0007096]; sister chromatid cohesion [GO:0007062]	P50748:	P50748:actin cytoskeleton [GO:0015629]; condensed chromosome kinetochore [GO:0000777]; cytosol [GO:0005829]; kinetochore microtubule [GO:0005828]; nucleus [GO:0005634]; plasma membrane [GO:0005886]; RZZ complex [GO:1990423]; spindle pole [GO:0000922]	P50748:Amplification of signal from unattached kinetochores via a MAD2 inhibitory signal|Separation of Sister Chromatids|Resolution of Sister Chromatid Cohesion|RHO GTPases Activate Formins|Mitotic Prometaphase
UBN1	Isoform 2 of Ubinuclein-1; Ubinuclein-1	Q9NPG3	1	Q9NPG3	Q9NPG3:29855;	Q9NPG3	-0.427	-0.354125	0.0429857	0.435089	-0.2	-0.544	0.183	-0.073	Q9NPG3:covalent chromatin modification [GO:0016569]; DNA replication-independent nucleosome assembly [GO:0006336]; negative regulation of phosphatase activity [GO:0010923]; regulation of transcription from RNA polymerase II promoter [GO:0006357]; viral process [GO:0016032]	Q9NPG3:DNA binding [GO:0003677]; DNA binding transcription factor activity [GO:0003700]	Q9NPG3:bicellular tight junction [GO:0005923]; nuclear body [GO:0016604]; nucleoplasm [GO:0005654]; nucleus [GO:0005634]; PML body [GO:0016605]	Q9NPG3:Formation of Senescence-Associated Heterochromatin Foci (SAHF)
CRTC3	CREB-regulated transcription coactivator 3; Isoform 3 of CREB-regulated transcription coactivator 3	Q6UUV7	2	Q6UUV7	Q6UUV7:64784;	Q6UUV7	0.493	-0.456937	0.0430555	0.435089	-0.335	-0.49	-0.892	-0.919	Q6UUV7:energy homeostasis [GO:0097009]; macrophage activation [GO:0042116]; negative regulation of cAMP-mediated signaling [GO:0043951]; negative regulation of lipid catabolic process [GO:0050995]; positive regulation of CREB transcription factor activity [GO:0032793]; positive regulation of transcription from RNA polymerase II promoter [GO:0045944]; protein homotetramerization [GO:0051289]; tran…	Q6UUV7:cAMP response element binding protein binding [GO:0008140]	Q6UUV7:cytoplasm [GO:0005737]; cytosol [GO:0005829]; nucleoplasm [GO:0005654]; nucleus [GO:0005634]	Q6UUV7:Transcriptional activation of mitochondrial biogenesis|Circadian Clock
H6PD	GDH/6PGL endoplasmic bifunctional protein	O95479	3	O95479	O95479:9563;	O95479	-0.4475	-0.0888125	0.0435367	0.435605	-0.751	0.117	0.143	0.118	O95479:glucose metabolic process [GO:0006006]; pentose-phosphate shunt [GO:0006098]	O95479:6-phosphogluconolactonase activity [GO:0017057]; glucose 1-dehydrogenase [NAD(P)] activity [GO:0047936]; glucose-6-phosphate dehydrogenase activity [GO:0004345]; NADP binding [GO:0050661]	O95479:endoplasmic reticulum lumen [GO:0005788]	O95479:
LIN28A	Protein lin-28 homolog A	Q9H9Z2	2	Q9H9Z2	Q9H9Z2:79727;	Q9H9Z2	-1.0485	-0.481125	0.0439064	0.436369	-1.603	-1.126	0.015	-0.647	Q9H9Z2:cellular response to glucose stimulus [GO:0071333]; germ cell development [GO:0007281]; miRNA catabolic process [GO:0010587]; negative regulation of glial cell differentiation [GO:0045686]; negative regulation of translation [GO:0017148]; positive regulation of cell proliferation involved in kidney development [GO:1901724]; positive regulation of cytoplasmic translation [GO:2000767]; posit…	Q9H9Z2:DNA binding [GO:0003677]; G-quadruplex RNA binding [GO:0002151]; miRNA binding [GO:0035198]; polysome binding [GO:1905538]; RNA binding [GO:0003723]; sequence-specific mRNA binding [GO:1990825]; translation initiation factor binding [GO:0031369]; zinc ion binding [GO:0008270]	Q9H9Z2:cytoplasm [GO:0005737]; cytoplasmic stress granule [GO:0010494]; cytosol [GO:0005829]; intracellular ribonucleoprotein complex [GO:0030529]; nucleolus [GO:0005730]; nucleus [GO:0005634]; P-body [GO:0000932]; polysome [GO:0005844]; rough endoplasmic reticulum [GO:0005791]	Q9H9Z2:Transcriptional regulation of pluripotent stem cells
COMT	Catechol O-methyltransferase; Isoform Soluble of Catechol O-methyltransferase	P21964	9	P21964	P21964:1312;	P21964	-0.47	-0.06525	0.0444891	0.439528	-0.309	-0.39	0.114	0.127	P21964:cellular response to phosphate starvation [GO:0016036]; developmental process [GO:0032502]; dopamine catabolic process [GO:0042420]; estrogen metabolic process [GO:0008210]; female pregnancy [GO:0007565]; learning [GO:0007612]; methylation [GO:0032259]; multicellular organismal reproductive process [GO:0048609]; negative regulation of dopamine metabolic process [GO:0045963]; negative regul…	P21964:catechol O-methyltransferase activity [GO:0016206]; L-dopa O-methyltransferase activity [GO:0102084]; magnesium ion binding [GO:0000287]; methyltransferase activity [GO:0008168]; O-methyltransferase activity [GO:0008171]; orcinol O-methyltransferase activity [GO:0102938]	P21964:axon [GO:0030424]; cell body [GO:0044297]; cytosol [GO:0005829]; dendritic spine [GO:0043197]; extracellular exosome [GO:0070062]; integral component of membrane [GO:0016021]; membrane [GO:0016020]; mitochondrion [GO:0005739]; plasma membrane [GO:0005886]; postsynaptic membrane [GO:0045211]	P21964:Methylation|Enzymatic degradation of dopamine by COMT|Enzymatic degradation of Dopamine by monoamine oxidase
SMARCA4	Isoform 5 of Transcription activator BRG1; Isoform 2 of Transcription activator BRG1; Isoform 4 of Transcription activator BRG1; Isoform 3 of Transcription activator BRG1	P51532-4	1	P51532	P51532:6597;	P51532-4	0.6305	-0.0165	0.0446138	0.439974	0.228	0.168	0.051	-0.916	P51532:ATP-dependent chromatin remodeling [GO:0043044]; beta-catenin-TCF complex assembly [GO:1904837]; chromatin organization [GO:0006325]; chromatin remodeling [GO:0006338]; covalent chromatin modification [GO:0016569]; interleukin-7-mediated signaling pathway [GO:0038111]; negative regulation of androgen receptor signaling pathway [GO:0060766]; negative regulation of cell growth [GO:0030308]; …	P51532:androgen receptor binding [GO:0050681]; ATP binding [GO:0005524]; DNA-dependent ATPase activity [GO:0008094]; DNA polymerase binding [GO:0070182]; helicase activity [GO:0004386]; lysine-acetylated histone binding [GO:0070577]; p53 binding [GO:0002039]; protein N-terminus binding [GO:0047485]; RNA polymerase I CORE element sequence-specific DNA binding [GO:0001164]; RNA polymerase II transc…	P51532:extracellular space [GO:0005615]; membrane [GO:0016020]; nBAF complex [GO:0071565]; npBAF complex [GO:0071564]; nuclear chromatin [GO:0000790]; nucleolus [GO:0005730]; nucleoplasm [GO:0005654]; nucleus [GO:0005634]; protein complex [GO:0043234]; SWI/SNF complex [GO:0016514]	P51532:Interleukin-7 signaling|Formation of the beta-catenin:TCF transactivating complex|RMTs methylate histone arginines|Chromatin modifying enzymes|RUNX1 interacts with co-factors whose precise effect on RUNX1 targets is not known
VAT1L	Synaptic vesicle membrane protein VAT-1 homolog-like	Q9HCJ6	23	Q9HCJ6	Q9HCJ6:57687;	Q9HCJ6	-0.4145	0.0265625	0.0461718	0.446067	0.049	-0.652	0.502	-0.276	Q9HCJ6:	Q9HCJ6:oxidoreductase activity [GO:0016491]; zinc ion binding [GO:0008270]	Q9HCJ6:	Q9HCJ6:
EPS15L1	Isoform 3 of Epidermal growth factor receptor substrate 15-like 1	Q9UBC2-3	1	Q9UBC2	Q9UBC2:58513;	Q9UBC2-3	-0.527	0.496812	0.046226	0.446067	0.294	0.53	0.718	1.16	Q9UBC2:endocytosis [GO:0006897]; membrane organization [GO:0061024]; negative regulation of epidermal growth factor receptor signaling pathway [GO:0042059]	Q9UBC2:cadherin binding [GO:0045296]; calcium ion binding [GO:0005509]	Q9UBC2:clathrin coat of coated pit [GO:0030132]; cytosol [GO:0005829]; membrane [GO:0016020]; nucleus [GO:0005634]; plasma membrane [GO:0005886]	Q9UBC2:EGFR downregulation|Cargo recognition for clathrin-mediated endocytosis|Clathrin-mediated endocytosis
MSN	Moesin	P26038	36	P26038	P26038:4478;	P26038	-0.5025	-0.0554375	0.0468104	0.448749	-0.653	-0.12	-0.112	0.344	P26038:cellular response to testosterone stimulus [GO:0071394]; establishment of endothelial barrier [GO:0061028]; establishment of epithelial cell apical/basal polarity [GO:0045198]; gland morphogenesis [GO:0022612]; immunological synapse formation [GO:0001771]; interleukin-12-mediated signaling pathway [GO:0035722]; leukocyte cell-cell adhesion [GO:0007159]; leukocyte migration [GO:0050900]; me…	P26038:actin binding [GO:0003779]; cell adhesion molecule binding [GO:0050839]; double-stranded RNA binding [GO:0003725]; enzyme binding [GO:0019899]; protein kinase binding [GO:0019901]; receptor binding [GO:0005102]; structural constituent of cytoskeleton [GO:0005200]	P26038:apical part of cell [GO:0045177]; apical plasma membrane [GO:0016324]; basolateral plasma membrane [GO:0016323]; blood microparticle [GO:0072562]; cell periphery [GO:0071944]; cell surface [GO:0009986]; cytoplasm [GO:0005737]; cytoskeleton [GO:0005856]; cytosol [GO:0005829]; extracellular exosome [GO:0070062]; extracellular space [GO:0005615]; filopodium [GO:0030175]; focal adhesion [GO:00…	P26038:Recycling pathway of L1|Gene and protein expression by JAK-STAT signaling after Interleukin-12 stimulation
SLIT2	Slit homolog 2 protein; Isoform 2 of Slit homolog 2 protein; Isoform 3 of Slit homolog 2 protein	O94813	2	O94813	O94813:9353;	O94813	-0.6455	0.074875	0.0481921	0.453993	0.357	-0.821	0.812	0.015	O94813:apoptotic process involved in luteolysis [GO:0061364]; axon extension involved in axon guidance [GO:0048846]; axon guidance [GO:0007411]; branching morphogenesis of an epithelial tube [GO:0048754]; cell migration involved in sprouting angiogenesis [GO:0002042]; cellular response to heparin [GO:0071504]; cellular response to hormone stimulus [GO:0032870]; chemorepulsion involved in postnata…	O94813:calcium ion binding [GO:0005509]; GTPase inhibitor activity [GO:0005095]; heparin binding [GO:0008201]; identical protein binding [GO:0042802]; laminin-1 binding [GO:0043237]; protein homodimerization activity [GO:0042803]; proteoglycan binding [GO:0043394]; Roundabout binding [GO:0048495]	O94813:cell surface [GO:0009986]; cytoplasm [GO:0005737]; extracellular exosome [GO:0070062]; extracellular region [GO:0005576]; extracellular space [GO:0005615]; membrane [GO:0016020]; plasma membrane [GO:0005886]	O94813:Netrin-1 signaling|Signaling by ROBO receptors|Activation of RAC1|Regulation of commissural axon pathfinding by SLIT and ROBO|Inactivation of CDC42 and RAC1|Role of ABL in ROBO-SLIT signaling|SLIT2:ROBO1 increases RHOA activity|Regulation of expression of SLITs and ROBOs
CENPK	Centromere protein K	Q9BS16	2	Q9BS16	Q9BS16:64105;	Q9BS16	-0.6025	0.193312	0.0484963	0.453993	-0.124	0.244	0.568	0.757	Q9BS16:CENP-A containing nucleosome assembly [GO:0034080]; sister chromatid cohesion [GO:0007062]	Q9BS16:	Q9BS16:condensed chromosome kinetochore [GO:0000777]; cytosol [GO:0005829]; nucleoplasm [GO:0005654]	Q9BS16:Amplification of signal from unattached kinetochores via a MAD2 inhibitory signal|Separation of Sister Chromatids|Resolution of Sister Chromatid Cohesion|RHO GTPases Activate Formins|Deposition of new CENPA-containing nucleosomes at the centromere|Mitotic Prometaphase
CACHD1	VWFA and cache domain-containing protein 1	Q5VU97	12	Q5VU97	Q5VU97:57685;	Q5VU97	-0.4255	0.022	0.0485484	0.453993	-0.097	-0.342	0.287	0.125	Q5VU97:calcium ion transport [GO:0006816]	Q5VU97:	Q5VU97:integral component of membrane [GO:0016021]	Q5VU97:
ATP1A2	Sodium/potassium-transporting ATPase subunit alpha-2	P50993	23	P50993	P50993:477;	P50993	-0.5695	-0.0575	0.0487031	0.453993	-0.103	-0.612	-0.026	0.45	P50993:adult locomotory behavior [GO:0008344]; ATP hydrolysis coupled proton transport [GO:0015991]; ATP metabolic process [GO:0046034]; cardiac muscle contraction [GO:0060048]; cell communication by electrical coupling involved in cardiac conduction [GO:0086064]; cellular potassium ion homeostasis [GO:0030007]; cellular response to mechanical stimulus [GO:0071260]; cellular response to steroid h…	P50993:ATP binding [GO:0005524]; chaperone binding [GO:0051087]; metal ion binding [GO:0046872]; sodium:potassium-exchanging ATPase activity [GO:0005391]; steroid hormone binding [GO:1990239]	P50993:caveola [GO:0005901]; cytoplasm [GO:0005737]; dendritic spine [GO:0043197]; endosome [GO:0005768]; extracellular vesicle [GO:1903561]; intercalated disc [GO:0014704]; membrane [GO:0016020]; myelin sheath [GO:0043209]; plasma membrane [GO:0005886]; sodium:potassium-exchanging ATPase complex [GO:0005890]; T-tubule [GO:0030315]	P50993:Ion homeostasis|Ion transport by P-type ATPases
UNC13B	Isoform 2 of Protein unc-13 homolog B; Protein unc-13 homolog B	O14795-2	1	O14795	O14795:10497;	O14795-2	0.49	-0.0001875	0.0487627	0.453993	0.144	0.25	0.037	-0.623	O14795:cellular response to glucose stimulus [GO:0071333]; chemical synaptic transmission [GO:0007268]; glutamate secretion [GO:0014047]; innervation [GO:0060384]; intracellular signal transduction [GO:0035556]; negative regulation of synaptic plasticity [GO:0031914]; neuromuscular junction development [GO:0007528]; neurotransmitter secretion [GO:0007269]; phagosome maturation [GO:0090382]; posit…	O14795:calcium ion binding [GO:0005509]; calmodulin binding [GO:0005516]; diacylglycerol binding [GO:0019992]; GTP-dependent protein binding [GO:0030742]; phospholipid binding [GO:0005543]; Rab GTPase binding [GO:0017137]	O14795:calyx of Held [GO:0044305]; cell junction [GO:0030054]; cytosol [GO:0005829]; early phagosome [GO:0032009]; Golgi apparatus [GO:0005794]; membrane [GO:0016020]; neuromuscular junction [GO:0031594]; plasma membrane [GO:0005886]; presynaptic active zone [GO:0048786]; ribbon synapse [GO:0097470]; terminal bouton [GO:0043195]	O14795:Serotonin Neurotransmitter Release Cycle|Norepinephrine Neurotransmitter Release Cycle|Glutamate Neurotransmitter Release Cycle|Dopamine Neurotransmitter Release Cycle|Acetylcholine Neurotransmitter Release Cycle
EHMT2	Histone-lysine N-methyltransferase EHMT2	Q96KQ7	1	Q96KQ7	Q96KQ7:10919;	Q96KQ7	0.698	-0.2805	0.0490732	0.45426	-0.284	-0.62	-0.548	-1.752	Q96KQ7:cellular response to starvation [GO:0009267]; DNA methylation [GO:0006306]; histone lysine methylation [GO:0034968]; histone methylation [GO:0016571]; negative regulation of G0 to G1 transition [GO:0070317]; negative regulation of transcription from RNA polymerase II promoter [GO:0000122]; peptidyl-lysine dimethylation [GO:0018027]; regulation of DNA replication [GO:0006275]; regulation of…	Q96KQ7:C2H2 zinc finger domain binding [GO:0070742]; histone-lysine N-methyltransferase activity [GO:0018024]; histone methyltransferase activity (H3-K27 specific) [GO:0046976]; histone methyltransferase activity (H3-K9 specific) [GO:0046974]; p53 binding [GO:0002039]; promoter-specific chromatin binding [GO:1990841]; protein-lysine N-methyltransferase activity [GO:0016279]; zinc ion binding [GO:…	Q96KQ7:nuclear chromatin [GO:0000790]; nuclear speck [GO:0016607]; nucleoplasm [GO:0005654]; nucleus [GO:0005634]	Q96KQ7:Senescence-Associated Secretory Phenotype (SASP)|PKMTs methylate histone lysines|ERCC6 (CSB) and EHMT2 (G9a) positively regulate rRNA expression|Regulation of TP53 Activity through Methylation|RNA Polymerase I Transcription Initiation|Transcriptional Regulation by E2F6
MTHFD2	Isoform 2 of Bifunctional methylenetetrahydrofolate dehydrogenase/cyclohydrolasemitochondrial; Bifunctional methylenetetrahydrofolate dehydrogenase/cyclohydrolasemitochondrial	P13995	5	P13995	P13995:10797;	P13995	-0.4115	-0.0775625	0.0497834	0.457773	-0.598	-0.052	-0.242	0.415	P13995:folic acid metabolic process [GO:0046655]; one-carbon metabolic process [GO:0006730]; tetrahydrofolate metabolic process [GO:0046653]	P13995:magnesium ion binding [GO:0000287]; methenyltetrahydrofolate cyclohydrolase activity [GO:0004477]; methylenetetrahydrofolate dehydrogenase (NAD+) activity [GO:0004487]; methylenetetrahydrofolate dehydrogenase (NADP+) activity [GO:0004488]; phosphate ion binding [GO:0042301]	P13995:extracellular space [GO:0005615]; mitochondrial matrix [GO:0005759]; mitochondrion [GO:0005739]	P13995:Metabolism of folate and pterines
