# Supplementary material for: Sex-specific transcriptional and proteomic signatures in schizophrenia
Source: Nat Commun. 2019 Sep 2;10:3933. doi: 10.1038/s41467-019-11797-3 (PMC6718673; doi:10.1038/s41467-019-11797-3)
Supplement: Supplementary file 35 — Supplementary Data 31 [file 41467_2019_11797_MOESM35_ESM.xlsx]

## Sheet: 19_DEPs_femaleSickTwin_vs_femal
GeneName	ProteinName	P-value	AdjustedP-value		HGNC symbol	Gene biotype	P-value
SIRT1	NAD-dependent protein deacetylase sirtuin-1; Isoform 2 of NAD-dependent protein deacetylase sirtuin-1	9.24291e-05	0.298204		SIRT1	protein_coding	0.460726
GFM2	Isoform 3 of Ribosome-releasing factor 2mitochondrial; Isoform 4 of Ribosome-releasing factor 2mitochondrial; Isoform 2 of Ribosome-releasing factor 2mitochondrial; Ribosome-releasing factor 2mitochondrial; Isoform 5 of Ribosome-releasing factor 2mitochondrial	9.31403e-05	0.298204		GFM2	protein_coding	0.460009
Uncharacterized protein FLJ45252	Uncharacterized protein FLJ45252	0.000134751	0.298204
GSTM4	Glutathione S-transferase Mu 4; Isoform 2 of Glutathione S-transferase Mu 4; Isoform 3 of Glutathione S-transferase Mu 4	0.00031854	0.41258		GSTM4	protein_coding	0.514469
SLC22A17	Solute carrier family 22 member 17; Isoform 2 of Solute carrier family 22 member 17	0.000351865	0.41258		SLC22A17	protein_coding	0.203791
RNF13	E3 ubiquitin-protein ligase RNF13; Isoform 2 of E3 ubiquitin-protein ligase RNF13	0.000429311	0.41258		RNF13	protein_coding	0.978889
CAMK2G	Isoform 2 of Calcium/calmodulin-dependent protein kinase type II subunit gamma; Isoform 4 of Calcium/calmodulin-dependent protein kinase type II subunit gamma; Calcium/calmodulin-dependent protein kinase type II subunit gamma; Isoform 6 of Calcium/calmodulin-dependent protein kinase type II subunit gamma; Isoform 8 of Calcium/calmodulin-dependent protein kinase type II subunit gamma	0.000514657	0.41258		CAMK2G	protein_coding	0.511002
KIF2A	Isoform 4 of Kinesin-like protein KIF2A; Kinesin-like protein KIF2A; Isoform 1 of Kinesin-like protein KIF2A; Isoform 5 of Kinesin-like protein KIF2A	0.000550261	0.41258		KIF2A	protein_coding	0.944593
CCDC97	Coiled-coil domain-containing protein 97	0.000559305	0.41258		CCDC97	protein_coding	0.571851
AP5S1	AP-5 complex subunit sigma-1	0.000663818	0.419292		AP5S1	protein_coding	0.721241
PMM1	Phosphomannomutase 1	0.000694714	0.419292
PHF13	PHD finger protein 13	0.000963523	0.492064		PHF13	protein_coding	0.914907
TEAD1	Transcriptional enhancer factor TEF-1	0.00119725	0.567753		TEAD1	protein_coding	0.115368
AUTS2	Isoform 5 of Autism susceptibility gene 2 protein; Autism susceptibility gene 2 protein; Isoform 2 of Autism susceptibility gene 2 protein	0.00160802	0.593777		AUTS2	protein_coding	0.911164
TLK1	Isoform 5 of Serine/threonine-protein kinase tousled-like 1; Serine/threonine-protein kinase tousled-like 1; Isoform 3 of Serine/threonine-protein kinase tousled-like 1; Isoform 4 of Serine/threonine-protein kinase tousled-like 1; Isoform 2 of Serine/threonine-protein kinase tousled-like 1	0.00167461	0.593777		TLK1	protein_coding	0.96781
ST3GAL2	CMP-N-acetylneuraminate-beta-galactosamide-alpha-2,3-sialyltransferase 2	0.00221038	0.593777		ST3GAL2	protein_coding	0.129022
NSG2	Neuron-specific protein family member 2	0.00250668	0.593777		NSG2	protein_coding	0.0434059
NOB1	RNA-binding protein NOB1	0.00306428	0.593777		NOB1	protein_coding	0.892846
ERCC1	Isoform 4 of DNA excision repair protein ERCC-1; Isoform 2 of DNA excision repair protein ERCC-1; DNA excision repair protein ERCC-1	0.00337977	0.593777		ERCC1	protein_coding	0.933269
EZH1	Isoform 2 of Histone-lysine N-methyltransferase EZH1; Histone-lysine N-methyltransferase EZH1; Isoform 3 of Histone-lysine N-methyltransferase EZH1; Isoform 4 of Histone-lysine N-methyltransferase EZH1; Isoform 5 of Histone-lysine N-methyltransferase EZH1	0.0034142	0.593777		EZH1	protein_coding	0.30714
EPHA2	Ephrin type-A receptor 2	0.00360691	0.593777		EPHA2	protein_coding	0.449665
CMC4	Cx9C motif-containing protein 4	0.00379791	0.593777
GUF1	Translation factor GUF1mitochondrial	0.00386345	0.593777		GUF1	protein_coding	0.697737
H3F3A	Histone H3.3	0.00399321	0.593777		H3F3A	protein_coding	0.918204
DPH6	Diphthine--ammonia ligase	0.00416308	0.593777		DPH6	protein_coding	0.930672
COPS9	COP9 signalosome complex subunit 9	0.00420931	0.593777		COPS9	protein_coding	0.903941
FGD1	FYVERhoGEF and PH domain-containing protein 1	0.00438245	0.593777		FGD1	protein_coding	0.690836
PSAP	Prosaposin	0.00477199	0.597759		PSAP	protein_coding	0.386163
TBC1D19	Isoform 2 of TBC1 domain family member 19; TBC1 domain family member 19	0.00487697	0.599596		TBC1D19	protein_coding	0.776625
METTL7A	Methyltransferase-like protein 7A	0.00616691	0.705899		METTL7A	protein_coding	0.0919095
PFN2	Isoform IIb of Profilin-2	0.0065727	0.717422		PFN2	protein_coding	0.787203
KRT7	Keratintype II cytoskeletal 7	0.00676687	0.717422
COL6A3	Isoform 3 of Collagen alpha-3VI chain; Isoform 2 of Collagen alpha-3VI chain; Collagen alpha-3VI chain; Isoform 5 of Collagen alpha-3VI chain	0.00692668	0.717422		COL6A3	protein_coding	1.38971e-11
RNF167	E3 ubiquitin-protein ligase RNF167	0.0069941	0.717422		RNF167	protein_coding	0.449733
C12orf43	Uncharacterized protein C12orf43	0.00766323	0.717422		C12orf43	protein_coding	0.84698
STIM1	Stromal interaction molecule 1	0.00797384	0.717422		STIM1	protein_coding	0.220894
KNOP1	Lysine-rich nucleolar protein 1	0.00809953	0.717422		KNOP1	protein_coding	0.149943
MVB12A	Multivesicular body subunit 12A; Isoform 3 of Multivesicular body subunit 12A	0.00841019	0.717422		MVB12A	protein_coding	0.775278
OSBPL6	Isoform 6 of Oxysterol-binding protein-related protein 6; Isoform 2 of Oxysterol-binding protein-related protein 6; Isoform 5 of Oxysterol-binding protein-related protein 6; Isoform 3 of Oxysterol-binding protein-related protein 6; Oxysterol-binding protein-related protein 6; Isoform 4 of Oxysterol-binding protein-related protein 6	0.00842881	0.717422		OSBPL6	protein_coding	0.490667
EMC6	ER membrane protein complex subunit 6	0.00947475	0.738025
PPP1R17	Protein phosphatase 1 regulatory subunit 17; Isoform 2 of Protein phosphatase 1 regulatory subunit 17	0.00958097	0.738025		PPP1R17	protein_coding	0.165296
SMARCA2	Isoform Short of Probable global transcription activator SNF2L2; Probable global transcription activator SNF2L2	0.00993402	0.738025		SMARCA2	protein_coding	0.0160438
