# Supplementary material for: Sex-specific transcriptional and proteomic signatures in schizophrenia
Source: Nat Commun. 2019 Sep 2;10:3933. doi: 10.1038/s41467-019-11797-3 (PMC6718673; doi:10.1038/s41467-019-11797-3)
Supplement: Supplementary file 36 — Supplementary Data 32 [file 41467_2019_11797_MOESM36_ESM.xlsx]

## Sheet: 16_DEPs_femaleControl_vs_maleCo
GeneName	ProteinName	PID	PeptideNN	CanonicalID	EntrezID	Log2FoldChange	AverageExpression	P-value	AdjustedP-value	SZ12_Control2	SZ13_Control3	SZ14_Control4	SZ18_Control6	SZ11_Control1	SZ17_Control5	GO_BP	GO_MF	GO_CC	PATHWAY
TTL	Tubulin--tyrosine ligase	Q8NG68	1	Q8NG68	Q8NG68:150465;	-1.45275	-0.035625	0.000366602	0.858415	-0.341	-1.1	-0.116	-0.036	1.602	0.507	Q8NG68:C-terminal protein-tyrosinylation [GO:0018166]; microtubule cytoskeleton organization [GO:0000226]; positive regulation of mitotic cell cycle [GO:0045931]; regulation of axon extension [GO:0030516]; regulation of metaphase plate congression [GO:0090235]	Q8NG68:ATP binding [GO:0005524]; tubulin-tyrosine ligase activity [GO:0004835]	Q8NG68:cell [GO:0005623]	Q8NG68:Carboxyterminal post-translational modifications of tubulin
SLC5A3	Sodium/myo-inositol cotransporter	P53794	2	P53794	P53794:	-0.64875	0.01575	0.000516435	0.858415	-0.033	-0.039	-0.114	-0.111	0.686	0.463	P53794:inositol metabolic process [GO:0006020]; myo-inositol transport [GO:0015798]; peripheral nervous system development [GO:0007422]; regulation of respiratory gaseous exchange [GO:0043576]; transport [GO:0006810]	P53794:myo-inositol:sodium symporter activity [GO:0005367]; symporter activity [GO:0015293]	P53794:integral component of membrane [GO:0016021]; integral component of plasma membrane [GO:0005887]; plasma membrane [GO:0005886]	P53794:Inositol transporters
TELO2	Telomere length regulation protein TEL2 homolog	Q9Y4R8	1	Q9Y4R8	Q9Y4R8:9894;	-1.06375	0.10075	0.000626169	0.858415	-0.232	-0.218	-0.368	-0.193	0.97	0.652	Q9Y4R8:positive regulation of protein serine/threonine kinase activity [GO:0071902]; positive regulation of TORC1 signaling [GO:1904263]; positive regulation of TORC2 signaling [GO:1904515]; protein stabilization [GO:0050821]; regulation of TOR signaling [GO:0032006]	Q9Y4R8:Hsp90 protein binding [GO:0051879]; protein complex binding [GO:0032403]; protein complex scaffold activity [GO:0032947]; protein kinase binding [GO:0019901]	Q9Y4R8:chromosome, telomeric region [GO:0000781]; cytoplasm [GO:0005737]; cytosol [GO:0005829]; intracellular [GO:0005622]; membrane [GO:0016020]; nuclear body [GO:0016604]; nuclear periphery [GO:0034399]; nucleus [GO:0005634]; TORC1 complex [GO:0031931]; TORC2 complex [GO:0031932]""	Q9Y4R8:
LIPE	Hormone-sensitive lipase; Isoform 2 of Hormone-sensitive lipase	Q05469	2	Q05469	Q05469:3991;	-0.4885	-0.19125	0.000633393	0.858415	-0.253	-0.087	-0.331	-0.273	0.365	0.14	Q05469:cholesterol metabolic process [GO:0008203]; diacylglycerol catabolic process [GO:0046340]; lipid catabolic process [GO:0016042]; long-chain fatty acid catabolic process [GO:0042758]; protein phosphorylation [GO:0006468]; triglyceride catabolic process [GO:0019433]	Q05469:hormone-sensitive lipase activity [GO:0033878]; protein kinase binding [GO:0019901]; serine hydrolase activity [GO:0017171]; triglyceride lipase activity [GO:0004806]	Q05469:caveola [GO:0005901]; cytosol [GO:0005829]; lipid droplet [GO:0005811]	Q05469:Triglyceride catabolism
RPS27A	Ubiquitin-40S ribosomal protein S27a	P62979	2	P62979	P62979:6233;	-0.3925	-0.054	0.000812011	0.858415	-0.146	-0.198	-0.194	-0.232	0.127	0.273	P62979:activation of MAPK activity [GO:0000187]; anaphase-promoting complex-dependent catabolic process [GO:0031145]; cellular iron ion homeostasis [GO:0006879]; cellular protein metabolic process [GO:0044267]; DNA damage response, detection of DNA damage [GO:0042769]; DNA damage response, signal transduction by p53 class mediator resulting in cell cycle arrest [GO:0006977]; endoplasmic reticulum…	P62979:metal ion binding [GO:0046872]; RNA binding [GO:0003723]; structural constituent of ribosome [GO:0003735]	P62979:cytoplasm [GO:0005737]; cytosol [GO:0005829]; cytosolic small ribosomal subunit [GO:0022627]; endocytic vesicle membrane [GO:0030666]; endoplasmic reticulum membrane [GO:0005789]; endoplasmic reticulum quality control compartment [GO:0044322]; endosome membrane [GO:0010008]; extracellular exosome [GO:0070062]; extracellular space [GO:0005615]; host cell [GO:0043657]; membrane [GO:0016020];…	P62979:Translesion synthesis by REV1|Recognition of DNA damage by PCNA-containing replication complex|Translesion Synthesis by POLH|Activation of NF-kappaB in B cells|ISG15 antiviral mechanism|Oxygen-dependent proline hydroxylation of Hypoxia-inducible Factor Alpha|Constitutive Signaling by Ligand-Responsive EGFR Cancer Variants|ER-Phagosome pathway|Downregulation of ERBB4 signaling|Spry regulati…
ST3GAL2	CMP-N-acetylneuraminate-beta-galactosamide-alpha-2,3-sialyltransferase 2	Q16842	1	Q16842	Q16842:6483;	-1.07625	-0.39825	0.00140741	0.858415	0.086	-1.312	-0.64	-0.721	0.391	0.468	Q16842:glycolipid biosynthetic process [GO:0009247]; glycoprotein biosynthetic process [GO:0009101]; keratan sulfate biosynthetic process [GO:0018146]; lipid glycosylation [GO:0030259]; O-glycan processing [GO:0016266]; oligosaccharide biosynthetic process [GO:0009312]; oligosaccharide metabolic process [GO:0009311]; protein glycosylation [GO:0006486]; protein N-linked glycosylation via asparagin…	Q16842:beta-galactoside (CMP) alpha-2,3-sialyltransferase activity [GO:0003836]; monosialoganglioside sialyltransferase activity [GO:0047288]""	Q16842:extracellular region [GO:0005576]; Golgi cisterna membrane [GO:0032580]; Golgi membrane [GO:0000139]; integral component of membrane [GO:0016021]	Q16842:Keratan sulfate biosynthesis|Sialic acid metabolism|Termination of O-glycan biosynthesis
PHF3	PHD finger protein 3; Isoform 2 of PHD finger protein 3	Q92576	17	Q92576	Q92576:23469;	0.47775	-0.153875	0.00184899	0.858415	0.053	-0.179	0.041	-0.01	-0.369	-0.634	Q92576:multicellular organism development [GO:0007275]; transcription, DNA-templated [GO:0006351]""	Q92576:metal ion binding [GO:0046872]	Q92576:	Q92576:
ADD2	Beta-adducin	P35612	4	P35612	P35612:119;	0.7015	0.0186875	0.00201642	0.858415	0.422	0.283	0.255	0.128	-0.751	-0.108	P35612:actin cytoskeleton organization [GO:0030036]; actin filament bundle assembly [GO:0051017]; barbed-end actin filament capping [GO:0051016]; hemopoiesis [GO:0030097]; leukocyte migration [GO:0050900]; leukocyte tethering or rolling [GO:0050901]; positive regulation of protein binding [GO:0032092]; protein complex assembly [GO:0006461]; transmembrane transport [GO:0055085]	P35612:actin binding [GO:0003779]; actin filament binding [GO:0051015]; calmodulin binding [GO:0005516]; protein heterodimerization activity [GO:0046982]; protein homodimerization activity [GO:0042803]; protein kinase binding [GO:0019901]; spectrin binding [GO:0030507]; structural molecule activity [GO:0005198]	P35612:cytoplasmic vesicle [GO:0031410]; cytosol [GO:0005829]; F-actin capping protein complex [GO:0008290]; plasma membrane raft [GO:0044853]; postsynaptic density [GO:0014069]	P35612:Miscellaneous transport and binding events
THNSL1	Threonine synthase-like 1	Q8IYQ7	2	Q8IYQ7	Q8IYQ7:79896;	0.3485	0.0523125	0.00202575	0.858415	0.356	0.141	0.18	0.213	-0.129	-0.123	Q8IYQ7:	Q8IYQ7:	Q8IYQ7:	Q8IYQ7:
FOXRED2	Isoform 2 of FAD-dependent oxidoreductase domain-containing protein 2; FAD-dependent oxidoreductase domain-containing protein 2	Q8IWF2	1	Q8IWF2	Q8IWF2:80020;	1.428	1.08994	0.00210061	0.858415	1.385	1.897	0.751	1.147	-0.146	-0.12	Q8IWF2:ubiquitin-dependent ERAD pathway [GO:0030433]	Q8IWF2:flavin adenine dinucleotide binding [GO:0050660]; oxidoreductase activity [GO:0016491]	Q8IWF2:endoplasmic reticulum lumen [GO:0005788]	Q8IWF2:
ISCA1	Iron-sulfur cluster assembly 1 homologmitochondrial; Isoform 2 of Iron-sulfur cluster assembly 1 homologmitochondrial	Q9BUE6-2	2	Q9BUE6	Q9BUE6:81689;	0.4815	0.0271875	0.00231339	0.858415	0.297	-0.065	0.004	0.304	-0.367	-0.326	Q9BUE6:iron-sulfur cluster assembly [GO:0016226]; protein maturation by iron-sulfur cluster transfer [GO:0097428]; small molecule metabolic process [GO:0044281]	Q9BUE6:2 iron, 2 sulfur cluster binding [GO:0051537]; ferrous iron binding [GO:0008198]; structural molecule activity [GO:0005198]""	Q9BUE6:mitochondrial matrix [GO:0005759]	Q9BUE6:Mitochondrial iron-sulfur cluster biogenesis
PPFIA3	Liprin-alpha-3; Isoform 2 of Liprin-alpha-3	O75145	1	O75145	O75145:8541;	0.471	-0.180375	0.00253715	0.858415	0.105	-0.056	-0.258	0.027	-0.614	-0.419	O75145:glutamate secretion [GO:0014047]; neurotransmitter secretion [GO:0007269]; regulation of short-term neuronal synaptic plasticity [GO:0048172]	O75145:	O75145:acrosomal vesicle [GO:0001669]; cytosol [GO:0005829]; epididymosome [GO:0098875]; presynaptic active zone [GO:0048786]	O75145:Serotonin Neurotransmitter Release Cycle|Norepinephrine Neurotransmitter Release Cycle|Glutamate Neurotransmitter Release Cycle|Dopamine Neurotransmitter Release Cycle|Acetylcholine Neurotransmitter Release Cycle|Receptor-type tyrosine-protein phosphatases
ARAF	Serine/threonine-protein kinase A-Raf	P10398	2	P10398	P10398:369;	-0.7495	-0.014375	0.00255094	0.858415	-0.689	-0.457	-0.157	-0.095	0.295	0.505	P10398:cell differentiation [GO:0030154]; cellular protein modification process [GO:0006464]; MAPK cascade [GO:0000165]; multicellular organism development [GO:0007275]; negative regulation of apoptotic process [GO:0043066]; negative regulation of signal transduction [GO:0009968]; positive regulation of ERK1 and ERK2 cascade [GO:0070374]; positive regulation of peptidyl-serine phosphorylation [GO…	P10398:ATP binding [GO:0005524]; MAP kinase kinase kinase activity [GO:0004709]; metal ion binding [GO:0046872]; mitogen-activated protein kinase kinase binding [GO:0031434]; protein kinase activity [GO:0004672]; protein serine/threonine kinase activity [GO:0004674]	P10398:cytosol [GO:0005829]; mitochondrion [GO:0005739]	P10398:RAF activation|MAP2K and MAPK activation|Negative regulation of MAPK pathway|Signaling by moderate kinase activity BRAF mutants|Signaling by high-kinase activity BRAF mutants|Signaling by RAS mutants|Signaling by BRAF and RAF fusions|Paradoxical activation of RAF signaling by kinase inactive BRAF
KRT1	Keratintype II cytoskeletal 1	P04264	21	P04264	P04264:3848;	-0.5465	-0.57175	0.00260349	0.858415	-0.776	-0.536	-0.789	-0.587	-0.382	0.131	P04264:complement activation, lectin pathway [GO:0001867]; cornification [GO:0070268]; establishment of skin barrier [GO:0061436]; fibrinolysis [GO:0042730]; keratinization [GO:0031424]; negative regulation of inflammatory response [GO:0050728]; neutrophil degranulation [GO:0043312]; peptide cross-linking [GO:0018149]; regulation of angiogenesis [GO:0045765]; response to oxidative stress [GO:0006…	P04264:carbohydrate binding [GO:0030246]; receptor activity [GO:0004872]; structural constituent of epidermis [GO:0030280]	P04264:blood microparticle [GO:0072562]; cornified envelope [GO:0001533]; cytoskeleton [GO:0005856]; cytosol [GO:0005829]; extracellular exosome [GO:0070062]; extracellular matrix [GO:0031012]; extracellular region [GO:0005576]; extracellular space [GO:0005615]; ficolin-1-rich granule lumen [GO:1904813]; keratin filament [GO:0045095]; membrane [GO:0016020]; nucleus [GO:0005634]	P04264:Neutrophil degranulation|Keratinization|Formation of the cornified envelope
SPATA13	Isoform 6 of Spermatogenesis-associated protein 13	Q96N96-6	1	Q96N96	Q96N96:221178;	0.516	0.486187	0.0027163	0.858415	1.017	0.866	0.495	0.742	0.342	0.186	Q96N96:cell migration [GO:0016477]; filopodium assembly [GO:0046847]; lamellipodium assembly [GO:0030032]; regulation of cell migration [GO:0030334]; regulation of Rho protein signal transduction [GO:0035023]	Q96N96:guanyl-nucleotide exchange factor activity [GO:0005085]; identical protein binding [GO:0042802]; Rac guanyl-nucleotide exchange factor activity [GO:0030676]	Q96N96:cytoplasm [GO:0005737]; cytosol [GO:0005829]; filopodium [GO:0030175]; lamellipodium [GO:0030027]; nucleoplasm [GO:0005654]; ruffle membrane [GO:0032587]	Q96N96:
MT-ND1	NADH-ubiquinone oxidoreductase chain 1	P03886	1	P03886	P03886:4535;	0.36225	0.0265	0.003123	0.858415	0.092	0.157	0.361	0.193	-0.099	-0.224	P03886:cellular respiration [GO:0045333]; mitochondrial electron transport, NADH to ubiquinone [GO:0006120]; mitochondrial respiratory chain complex I assembly [GO:0032981]; response to drug [GO:0042493]; response to hydroperoxide [GO:0033194]; response to organic cyclic compound [GO:0014070]""	P03886:NADH dehydrogenase (ubiquinone) activity [GO:0008137]	P03886:dendrite [GO:0030425]; integral component of membrane [GO:0016021]; mitochondrial inner membrane [GO:0005743]; mitochondrial membrane [GO:0031966]; mitochondrial respiratory chain complex I [GO:0005747]; neuronal cell body [GO:0043025]	P03886:Respiratory electron transport|Complex I biogenesis
ASH1L	Histone-lysine N-methyltransferase ASH1L; Isoform 2 of Histone-lysine N-methyltransferase ASH1L	Q9NR48	3	Q9NR48	Q9NR48:55870;	0.72525	0.248625	0.0036457	0.858415	0.622	0.633	0.656	0.53	-0.028	-0.202	Q9NR48:cell-cell signaling [GO:0007267]; decidualization [GO:0046697]; DNA packaging [GO:0006323]; histone H3-K36 dimethylation [GO:0097676]; interleukin-6 production [GO:0032635]; negative regulation of acute inflammatory response [GO:0002674]; negative regulation of I-kappaB kinase/NF-kappaB signaling [GO:0043124]; negative regulation of MAPK cascade [GO:0043409]; positive regulation of transcr…	Q9NR48:chromatin binding [GO:0003682]; DNA binding [GO:0003677]; histone-lysine N-methyltransferase activity [GO:0018024]; histone methyltransferase activity (H3-K36 specific) [GO:0046975]; histone methyltransferase activity (H3-K4 specific) [GO:0042800]; metal ion binding [GO:0046872]	Q9NR48:bicellular tight junction [GO:0005923]; chromosome [GO:0005694]; extracellular exosome [GO:0070062]; Golgi apparatus [GO:0005794]; nucleoplasm [GO:0005654]; nucleus [GO:0005634]	Q9NR48:PKMTs methylate histone lysines
NDUFB3	NADH dehydrogenase ubiquinone 1 beta subcomplex subunit 3	O43676	2	O43676	O43676:4709;	0.317	0.0244375	0.00364579	0.858415	0.308	0.069	0.078	0.101	-0.285	-0.071	O43676:mitochondrial electron transport, NADH to ubiquinone [GO:0006120]; mitochondrial respiratory chain complex I assembly [GO:0032981]""	O43676:NADH dehydrogenase (ubiquinone) activity [GO:0008137]	O43676:extracellular exosome [GO:0070062]; integral component of membrane [GO:0016021]; mitochondrial inner membrane [GO:0005743]; mitochondrial respiratory chain complex I [GO:0005747]	O43676:Respiratory electron transport|Complex I biogenesis
AP4S1	AP-4 complex subunit sigma-1	Q9Y587	1	Q9Y587	Q9Y587:11154;	-0.487	-0.0453125	0.00375548	0.858415	-0.069	-0.279	-0.517	-0.633	0.066	0.159	Q9Y587:protein localization [GO:0008104]; protein targeting [GO:0006605]; vesicle-mediated transport [GO:0016192]	Q9Y587:protein transporter activity [GO:0008565]	Q9Y587:AP-4 adaptor complex [GO:0030124]; endosome lumen [GO:0031904]; trans-Golgi network membrane [GO:0032588]	Q9Y587:Lysosome Vesicle Biogenesis
DOLK	Dolichol kinase	Q9UPQ8	1	Q9UPQ8	Q9UPQ8:22845;	-0.64325	0.287187	0.00417487	0.858415	0.223	0.02	-0.225	0.401	0.834	0.662	Q9UPQ8:dolichyl diphosphate biosynthetic process [GO:0006489]; dolichyl monophosphate biosynthetic process [GO:0043048]; protein glycosylation [GO:0006486]	Q9UPQ8:dolichol kinase activity [GO:0004168]	Q9UPQ8:endoplasmic reticulum membrane [GO:0005789]; integral component of endoplasmic reticulum membrane [GO:0030176]	Q9UPQ8:Synthesis of Dolichyl-phosphate|Defective DOLK causes DOLK-CDG (CDG-1m)
SALL3	Isoform 1 of Sal-like protein 3; Isoform 4 of Sal-like protein 3; Isoform 2 of Sal-like protein 3; Sal-like protein 3	Q9BXA9	4	Q9BXA9	Q9BXA9:27164;	0.7735	-0.0765625	0.00437953	0.858415	-0.074	-0.011	0.22	-0.047	-0.825	-0.678	Q9BXA9:forelimb morphogenesis [GO:0035136]; hindlimb morphogenesis [GO:0035137]; negative regulation of smoothened signaling pathway [GO:0045879]; neurogenesis [GO:0022008]; olfactory bulb interneuron development [GO:0021891]; regulation of transcription, DNA-templated [GO:0006355]; signal transduction [GO:0007165]; transcription from RNA polymerase II promoter [GO:0006366]""	Q9BXA9:DNA binding transcription factor activity [GO:0003700]; metal ion binding [GO:0046872]; sequence-specific DNA binding [GO:0043565]; transcription regulatory region DNA binding [GO:0044212]	Q9BXA9:nucleus [GO:0005634]	Q9BXA9:
DOCK3	Dedicator of cytokinesis protein 3	Q8IZD9	1	Q8IZD9	Q8IZD9:1795;	0.4675	-0.244375	0.00453296	0.858415	-0.071	0.085	-0.296	0.15	-0.464	-0.537	Q8IZD9:small GTPase mediated signal transduction [GO:0007264]	Q8IZD9:guanyl-nucleotide exchange factor activity [GO:0005085]; SH3 domain binding [GO:0017124]	Q8IZD9:cytosol [GO:0005829]	Q8IZD9:Factors involved in megakaryocyte development and platelet production
KANSL1	KAT8 regulatory NSL complex subunit 1; Isoform 2 of KAT8 regulatory NSL complex subunit 1; Isoform 3 of KAT8 regulatory NSL complex subunit 1	Q7Z3B3	1	Q7Z3B3	Q7Z3B3:284058;	-0.5115	-0.4375	0.00467761	0.858415	-0.901	-0.848	-0.576	-0.537	-0.201	-0.207	Q7Z3B3:histone H4-K16 acetylation [GO:0043984]; histone H4-K5 acetylation [GO:0043981]; histone H4-K8 acetylation [GO:0043982]	Q7Z3B3:	Q7Z3B3:condensed chromosome kinetochore [GO:0000777]; histone acetyltransferase complex [GO:0000123]; MLL1 complex [GO:0071339]; nucleoplasm [GO:0005654]; nucleus [GO:0005634]	Q7Z3B3:HATs acetylate histones
KRT10	Keratintype I cytoskeletal 10	P13645	8	P13645	P13645:3858;	-0.87875	-0.461938	0.00473853	0.858415	-0.522	-0.331	-0.743	-0.597	-0.038	0.699	P13645:cornification [GO:0070268]; keratinization [GO:0031424]; keratinocyte differentiation [GO:0030216]; peptide cross-linking [GO:0018149]	P13645:structural constituent of epidermis [GO:0030280]	P13645:cornified envelope [GO:0001533]; cytoplasm [GO:0005737]; cytosol [GO:0005829]; extracellular exosome [GO:0070062]; extracellular space [GO:0005615]; intermediate filament [GO:0005882]; membrane [GO:0016020]; nucleus [GO:0005634]	P13645:Keratinization|Formation of the cornified envelope
SYN3	Synapsin-3	O14994	1	O14994	O14994:8224;	0.93625	0.136063	0.00525129	0.858415	0.273	0.348	0.931	0.205	-0.102	-0.892	O14994:neurotransmitter secretion [GO:0007269]; regulation of synaptic transmission, GABAergic [GO:0032228]""	O14994:ATP binding [GO:0005524]; catalytic activity [GO:0003824]	O14994:cell junction [GO:0030054]; postsynaptic density [GO:0014069]; synaptic vesicle [GO:0008021]; synaptic vesicle membrane [GO:0030672]	O14994:Serotonin Neurotransmitter Release Cycle|Dopamine Neurotransmitter Release Cycle
KIAA1217	Sickle tail protein homolog; Isoform 3 of Sickle tail protein homolog	Q5T5P2	4	Q5T5P2	Q5T5P2:56243;	-0.71725	0.019625	0.00544734	0.858415	-0.216	-0.299	0.064	-0.18	0.82	0.299	Q5T5P2:embryonic skeletal system development [GO:0048706]	Q5T5P2:	Q5T5P2:cytoplasm [GO:0005737]	Q5T5P2:
SSBP2	Isoform 5 of Single-stranded DNA-binding protein 2; Isoform 3 of Single-stranded DNA-binding protein 2; Isoform 4 of Single-stranded DNA-binding protein 2; Single-stranded DNA-binding protein 2	P81877	1	P81877	P81877:23635;	0.90375	-0.20875	0.00562322	0.858415	-0.178	-0.118	-0.029	0.696	-0.467	-1.155	P81877:positive regulation of transcription from RNA polymerase II promoter [GO:0045944]; regulation of transcription, DNA-templated [GO:0006355]""	P81877:RNA polymerase II proximal promoter sequence-specific DNA binding [GO:0000978]; single-stranded DNA binding [GO:0003697]; transcriptional activator activity, RNA polymerase II proximal promoter sequence-specific DNA binding [GO:0001077]""	P81877:cytoplasm [GO:0005737]; nucleus [GO:0005634]	P81877:
ATPIF1	Isoform 2 of ATPase inhibitormitochondrial; Isoform 3 of ATPase inhibitormitochondrial; ATPase inhibitormitochondrial	Q9UII2	2	Q9UII2	Q9UII2:93974;	0.4095	0.0880625	0.00563635	0.858415	0.148	0.047	0.488	0.185	-0.106	-0.279	Q9UII2:angiogenesis [GO:0001525]; erythrocyte differentiation [GO:0030218]; generation of precursor metabolites and energy [GO:0006091]; heme biosynthetic process [GO:0006783]; mitochondrial depolarization [GO:0051882]; negative regulation of ATPase activity [GO:0032780]; negative regulation of endothelial cell proliferation [GO:0001937]; negative regulation of hydrolase activity [GO:0051346]; po…	Q9UII2:angiostatin binding [GO:0043532]; ATPase binding [GO:0051117]; ATPase inhibitor activity [GO:0042030]; calmodulin binding [GO:0005516]; enzyme binding [GO:0019899]; enzyme inhibitor activity [GO:0004857]; protein homodimerization activity [GO:0042803]	Q9UII2:cell surface [GO:0009986]; mitochondrion [GO:0005739]	Q9UII2:
APC	Isoform 1B of Adenomatous polyposis coli protein; Adenomatous polyposis coli protein; Isoform 2 of Adenomatous polyposis coli protein	P25054	8	P25054	P25054:324;	-0.346	0.0171875	0.00597381	0.858415	0.013	-0.163	-0.1	0.158	0.282	0.364	P25054:beta-catenin destruction complex assembly [GO:1904885]; beta-catenin destruction complex disassembly [GO:1904886]; bicellular tight junction assembly [GO:0070830]; canonical Wnt signaling pathway [GO:0060070]; cell adhesion [GO:0007155]; cell cycle arrest [GO:0007050]; cell migration [GO:0016477]; cellular response to DNA damage stimulus [GO:0006974]; execution phase of apoptosis [GO:00971…	P25054:beta-catenin binding [GO:0008013]; dynein complex binding [GO:0070840]; gamma-catenin binding [GO:0045295]; identical protein binding [GO:0042802]; microtubule binding [GO:0008017]; microtubule plus-end binding [GO:0051010]; protein kinase binding [GO:0019901]; protein kinase regulator activity [GO:0019887]; ubiquitin protein ligase binding [GO:0031625]	P25054:adherens junction [GO:0005912]; beta-catenin destruction complex [GO:0030877]; bicellular tight junction [GO:0005923]; catenin complex [GO:0016342]; centrosome [GO:0005813]; cytoplasm [GO:0005737]; cytosol [GO:0005829]; kinetochore [GO:0000776]; lamellipodium [GO:0030027]; lateral plasma membrane [GO:0016328]; microtubule [GO:0005874]; nucleoplasm [GO:0005654]; nucleus [GO:0005634]; perinu…	P25054:Apoptotic cleavage of cellular proteins|Degradation of beta-catenin by the destruction complex|Beta-catenin phosphorylation cascade|Deactivation of the beta-catenin transactivating complex|Disassembly of the destruction complex and recruitment of AXIN to the membrane|Misspliced GSK3beta mutants stabilize beta-catenin|S33 mutants of beta-catenin aren't phosphorylated|S37 mutants of beta-cat…
GAS7	Growth arrest-specific protein 7	O60861	1	O60861	O60861:8522;	-1.17775	-0.250812	0.00609158	0.858415	-0.797	-1.126	-0.294	-0.432	0.667	0.364	O60861:cell cycle arrest [GO:0007050]; cell differentiation [GO:0030154]; nervous system development [GO:0007399]	O60861:DNA binding transcription factor activity [GO:0003700]	O60861:cytoplasm [GO:0005737]	O60861:
ADAM15	Isoform 5 of Disintegrin and metalloproteinase domain-containing protein 15; Isoform 6 of Disintegrin and metalloproteinase domain-containing protein 15; Isoform 3 of Disintegrin and metalloproteinase domain-containing protein 15; Isoform 9 of Disintegrin and metalloproteinase domain-containing protein 15; Isoform 13 of Disintegrin and metalloproteinase domain-containing protein 15; Isoform 2 of …	Q13444	3	Q13444	Q13444:8751;	-0.35525	-0.0733125	0.00621405	0.858415	-0.187	-0.147	-0.138	-0.113	0.093	0.325	Q13444:angiogenesis [GO:0001525]; cardiac epithelial to mesenchymal transition [GO:0060317]; cell-matrix adhesion [GO:0007160]; collagen catabolic process [GO:0030574]; extracellular matrix disassembly [GO:0022617]; extracellular matrix organization [GO:0030198]; immune response to tumor cell [GO:0002418]; innate immune response [GO:0045087]; integrin-mediated signaling pathway [GO:0007229]; male…	Q13444:integrin binding [GO:0005178]; metal ion binding [GO:0046872]; metalloendopeptidase activity [GO:0004222]; metallopeptidase activity [GO:0008237]; SH3 domain binding [GO:0017124]	Q13444:acrosomal vesicle [GO:0001669]; adherens junction [GO:0005912]; cell projection [GO:0042995]; cell surface [GO:0009986]; extracellular exosome [GO:0070062]; integral component of membrane [GO:0016021]; plasma membrane [GO:0005886]	Q13444:Degradation of the extracellular matrix|Invadopodia formation
ALDH16A1	Aldehyde dehydrogenase family 16 member A1; Isoform 3 of Aldehyde dehydrogenase family 16 member A1	Q8IZ83	8	Q8IZ83	Q8IZ83:126133;	-0.2255	0.0163125	0.00635072	0.858415	-0.087	-0.01	-0.08	-0.057	0.165	0.169	Q8IZ83:	Q8IZ83:aldehyde dehydrogenase (NAD) activity [GO:0004029]	Q8IZ83:extracellular exosome [GO:0070062]; membrane [GO:0016020]	Q8IZ83:
SSR1	Translocon-associated protein subunit alpha; Isoform 2 of Translocon-associated protein subunit alpha	P43307	16	P43307	P43307:6745;	-0.532	-0.06875	0.0072623	0.858415	-0.351	-0.361	-0.211	-0.187	0.434	0.075	P43307:cotranslational protein targeting to membrane [GO:0006613]; IRE1-mediated unfolded protein response [GO:0036498]; positive regulation of cell proliferation [GO:0008284]	P43307:	P43307:endoplasmic reticulum [GO:0005783]; endoplasmic reticulum membrane [GO:0005789]; integral component of membrane [GO:0016021]	P43307:SRP-dependent cotranslational protein targeting to membrane|XBP1(S) activates chaperone genes
SDC2	Syndecan-2	P34741	1	P34741	P34741:6383;	-1.14475	0.0015	0.00771367	0.858415	-0.267	-0.243	-0.167	-0.37	0.812	0.954	P34741:bioluminescence [GO:0008218]; cell migration [GO:0016477]; cellular protein metabolic process [GO:0044267]; dendrite morphogenesis [GO:0048813]; ephrin receptor signaling pathway [GO:0048013]; glycosaminoglycan biosynthetic process [GO:0006024]; glycosaminoglycan catabolic process [GO:0006027]; glycosaminoglycan metabolic process [GO:0030203]; leukocyte migration [GO:0050900]; post-transla…	P34741:identical protein binding [GO:0042802]; PDZ domain binding [GO:0030165]	P34741:cell surface [GO:0009986]; endoplasmic reticulum lumen [GO:0005788]; extracellular matrix [GO:0031012]; Golgi lumen [GO:0005796]; integral component of membrane [GO:0016021]; lysosomal lumen [GO:0043202]; plasma membrane [GO:0005886]	P34741:A tetrasaccharide linker sequence is required for GAG synthesis|HS-GAG biosynthesis|HS-GAG degradation|Cell surface interactions at the vascular wall|Syndecan interactions|Defective B4GALT7 causes EDS, progeroid type"|Defective B3GAT3 causes JDSSDHD|Defective EXT2 causes exostoses 2|"Defective EXT1 causes exostoses 1, TRPS2 and CHDS"|Regulation of Insulin-like Growth Factor (IGF) transport…
ITPK1	Isoform 2 of Inositol-tetrakisphosphate 1-kinase; Inositol-tetrakisphosphate 1-kinase	Q13572	2	Q13572	Q13572:3705;	0.23475	-0.0255625	0.00773375	0.858415	0.09	0.123	-0.058	0.082	-0.204	-0.147	Q13572:blood coagulation [GO:0007596]; inositol phosphate metabolic process [GO:0043647]; inositol trisphosphate metabolic process [GO:0032957]; neural tube development [GO:0021915]; signal transduction [GO:0007165]	Q13572:ATP binding [GO:0005524]; catalytic activity [GO:0003824]; inositol-1,3,4,5,6-pentakisphosphate 1-phosphatase activity [GO:0052825]; inositol-1,3,4,5-tetrakisphosphate 5-phosphatase activity [GO:0052659]; inositol-1,3,4,6-tetrakisphosphate 1-phosphatase activity [GO:0052831]; inositol-1,3,4,6-tetrakisphosphate 6-phosphatase activity [GO:0052830]; inositol-1,3,4-trisphosphate 5-kinase activ…	Q13572:apical plasma membrane [GO:0016324]; cytosol [GO:0005829]	Q13572:Synthesis of pyrophosphates in the cytosol|Synthesis of IP3 and IP4 in the cytosol|Factors involved in megakaryocyte development and platelet production
PHF20	PHD finger protein 20	Q9BVI0	1	Q9BVI0	Q9BVI0:51230;	0.4155	0.039125	0.0077931	0.858415	0.269	0.152	0.218	-0.019	-0.272	-0.249	Q9BVI0:histone H4-K16 acetylation [GO:0043984]; histone H4-K5 acetylation [GO:0043981]; histone H4-K8 acetylation [GO:0043982]; regulation of signal transduction by p53 class mediator [GO:1901796]; regulation of transcription, DNA-templated [GO:0006355]; transcription, DNA-templated [GO:0006351]""	Q9BVI0:DNA binding [GO:0003677]; metal ion binding [GO:0046872]	Q9BVI0:cytosol [GO:0005829]; histone acetyltransferase complex [GO:0000123]; MLL1 complex [GO:0071339]; nuclear membrane [GO:0031965]; nucleoplasm [GO:0005654]	Q9BVI0:HATs acetylate histones|Regulation of TP53 Degradation|Regulation of TP53 Activity through Association with Co-factors|Stabilization of p53
TSEN34	tRNA-splicing endonuclease subunit Sen34	Q9BSV6	1	Q9BSV6	Q9BSV6:79042;	-0.2615	0.0654375	0.00785981	0.858415	0.052	-0.086	0.005	-0.147	0.164	0.271	Q9BSV6:mRNA processing [GO:0006397]; tRNA splicing, via endonucleolytic cleavage and ligation [GO:0006388]; tRNA-type intron splice site recognition and cleavage [GO:0000379]""	Q9BSV6:lyase activity [GO:0016829]; tRNA-intron endonuclease activity [GO:0000213]	Q9BSV6:nucleolus [GO:0005730]; nucleoplasm [GO:0005654]; nucleus [GO:0005634]; tRNA-intron endonuclease complex [GO:0000214]	Q9BSV6:tRNA processing in the nucleus
PRR3	Isoform 2 of Proline-rich protein 3	P79522-2	3	P79522	P79522:80742;	0.40925	-0.035875	0.00813377	0.858415	0.298	0.19	-0.036	0.217	-0.185	-0.299	P79522:	P79522:metal ion binding [GO:0046872]; RNA binding [GO:0003723]	P79522:	P79522:
KDM1B	Lysine-specific histone demethylase 1B; Isoform 2 of Lysine-specific histone demethylase 1B	Q8NB78	3	Q8NB78	Q8NB78:221656;	0.2975	0.092875	0.00824969	0.858415	0.243	0.349	0.014	0.13	-0.126	-0.101	Q8NB78:DNA methylation involved in gamete generation [GO:0043046]; histone H3-K4 demethylation [GO:0034720]; multicellular organism development [GO:0007275]; protein deubiquitination [GO:0016579]; regulation of DNA methylation [GO:0044030]; regulation of gene expression by genetic imprinting [GO:0006349]; regulation of transcription, DNA-templated [GO:0006355]; transcription, DNA-templated [GO:00…	Q8NB78:DNA binding [GO:0003677]; FAD binding [GO:0071949]; histone binding [GO:0042393]; histone demethylase activity [GO:0032452]; histone demethylase activity (H3-dimethyl-K4 specific) [GO:0034648]; histone demethylase activity (H3-monomethyl-K4 specific) [GO:0034649]; zinc ion binding [GO:0008270]	Q8NB78:nucleoplasm [GO:0005654]; nucleosome [GO:0000786]; nucleus [GO:0005634]	Q8NB78:HDMs demethylate histones|UCH proteinases
VEZF1	Vascular endothelial zinc finger 1	Q14119	2	Q14119	Q14119:7716;	0.43875	0.071375	0.00835486	0.858415	0.025	0.26	0.587	0.297	-0.195	-0.098	Q14119:angiogenesis [GO:0001525]; cellular defense response [GO:0006968]; endothelial cell development [GO:0001885]; positive regulation of transcription from RNA polymerase II promoter [GO:0045944]; regulation of transcription from RNA polymerase II promoter [GO:0006357]; transcription from RNA polymerase II promoter [GO:0006366]	Q14119:metal ion binding [GO:0046872]; RNA polymerase II regulatory region sequence-specific DNA binding [GO:0000977]; transcriptional activator activity, RNA polymerase II transcription regulatory region sequence-specific DNA binding [GO:0001228]""	Q14119:nucleoplasm [GO:0005654]	Q14119:
DAP	Death-associated protein 1	P51397	1	P51397	P51397:1611;	-0.511	-0.008375	0.00844694	0.858415	-0.501	0.038	-0.279	-0.102	0.347	0.253	P51397:activation of cysteine-type endopeptidase activity involved in apoptotic process [GO:0006919]; apoptotic process [GO:0006915]; apoptotic signaling pathway [GO:0097190]; autophagy [GO:0006914]; cellular response to amino acid starvation [GO:0034198]; negative regulation of autophagy [GO:0010507]; negative regulation of NF-kappaB transcription factor activity [GO:0032088]; negative regulatio…	P51397:death domain binding [GO:0070513]	P51397:	P51397:
NDUFA7	NADH dehydrogenase ubiquinone 1 alpha subcomplex subunit 7	O95182	7	O95182	O95182:4701;	0.26025	-0.00275	0.008703	0.858415	0.181	0.129	0.224	0.105	-0.17	-0.031	O95182:mitochondrial electron transport, NADH to ubiquinone [GO:0006120]; mitochondrial respiratory chain complex I assembly [GO:0032981]; mitochondrial translation [GO:0032543]""	O95182:NADH dehydrogenase (ubiquinone) activity [GO:0008137]; structural constituent of ribosome [GO:0003735]	O95182:mitochondrial inner membrane [GO:0005743]; mitochondrial respiratory chain complex I [GO:0005747]; mitochondrial ribosome [GO:0005761]; mitochondrion [GO:0005739]	O95182:Respiratory electron transport|Complex I biogenesis
GNG4	Guanine nucleotide-binding protein GI/GS/GO subunit gamma-4	P50150	4	P50150	P50150:2786;	0.91625	-0.0211875	0.00876774	0.858415	0.268	0.195	-0.256	0.47	-1.118	-0.376	P50150:cellular response to glucagon stimulus [GO:0071377]; G-protein coupled receptor signaling pathway [GO:0007186]; negative regulation of cell growth [GO:0030308]; regulation of G-protein coupled receptor protein signaling pathway [GO:0008277]	P50150:signal transducer activity [GO:0004871]	P50150:extracellular exosome [GO:0070062]; heterotrimeric G-protein complex [GO:0005834]; plasma membrane [GO:0005886]	P50150:Activation of G protein gated Potassium channels|Glucagon signaling in metabolic regulation|G-protein activation|Glucagon-like Peptide-1 (GLP1) regulates insulin secretion|ADP signalling through P2Y purinoceptor 12|G beta:gamma signalling through PI3Kgamma|Prostacyclin signalling through prostacyclin receptor|Adrenaline,noradrenaline inhibits insulin secretion"|Ca2+ pathway|G alpha (q) sig…
RICTOR	Rapamycin-insensitive companion of mTOR; Isoform 3 of Rapamycin-insensitive companion of mTOR	Q6R327-3	1	Q6R327	Q6R327:253260;	0.93125	-0.128188	0.00892904	0.858415	0.085	0.473	0.518	0.005	-0.192	-1.13	Q6R327:actin cytoskeleton reorganization [GO:0031532]; activation of protein kinase B activity [GO:0032148]; embryo development [GO:0009790]; establishment of cell polarity [GO:0030010]; establishment or maintenance of actin cytoskeleton polarity [GO:0030950]; peptidyl-serine phosphorylation [GO:0018105]; positive regulation of actin filament polymerization [GO:0030838]; positive regulation of en…	Q6R327:enzyme activator activity [GO:0008047]; protein kinase binding [GO:0019901]; ribosome binding [GO:0043022]	Q6R327:cytosol [GO:0005829]; TORC2 complex [GO:0031932]	Q6R327:PIP3 activates AKT signaling|CD28 dependent PI3K/Akt signaling|VEGFR2 mediated vascular permeability|Constitutive Signaling by AKT1 E17K in Cancer|Regulation of TP53 Degradation
EML4	Echinoderm microtubule-associated protein-like 4; Isoform 2 of Echinoderm microtubule-associated protein-like 4	Q9HC35	31	Q9HC35	Q9HC35:27436;	-0.26675	-0.0060625	0.0089779	0.858415	-0.025	-0.094	0.026	-0.082	0.294	0.152	Q9HC35:microtubule-based process [GO:0007017]; mitotic cell cycle [GO:0000278]	Q9HC35:microtubule binding [GO:0008017]	Q9HC35:cytoplasm [GO:0005737]; membrane [GO:0016020]; microtubule [GO:0005874]; microtubule cytoskeleton [GO:0015630]	Q9HC35:
NDUFV1	NADH dehydrogenase ubiquinone flavoprotein 1mitochondrial; Isoform 2 of NADH dehydrogenase ubiquinone flavoprotein 1mitochondrial	P49821	15	P49821	P49821:4723;	0.243	-0.0165625	0.00909148	0.858415	0.169	-0.009	0.081	0.111	-0.155	-0.155	P49821:mitochondrial ATP synthesis coupled electron transport [GO:0042775]; mitochondrial electron transport, NADH to ubiquinone [GO:0006120]; mitochondrial respiratory chain complex I assembly [GO:0032981]""	P49821:4 iron, 4 sulfur cluster binding [GO:0051539]; FMN binding [GO:0010181]; metal ion binding [GO:0046872]; NAD binding [GO:0051287]; NADH dehydrogenase (ubiquinone) activity [GO:0008137]""	P49821:cytosol [GO:0005829]; mitochondrial inner membrane [GO:0005743]; mitochondrial respiratory chain complex I [GO:0005747]; mitochondrion [GO:0005739]	P49821:Respiratory electron transport|Complex I biogenesis
JMY	Isoform 2 of Junction-mediating and -regulatory protein; Junction-mediating and -regulatory protein	Q8N9B5	1	Q8N9B5	Q8N9B5:133746;	0.419	0.077125	0.00920846	0.858415	0.439	-0.019	-0.069	0.345	-0.327	-0.163	Q8N9B5:'de novo' actin filament nucleation [GO:0070060]; actin polymerization-dependent cell motility [GO:0070358]; Arp2/3 complex-mediated actin nucleation [GO:0034314]; cell cycle arrest [GO:0007050]; DNA repair [GO:0006281]; intrinsic apoptotic signaling pathway by p53 class mediator [GO:0072332]; positive regulation of apoptotic process [GO:0043065]; positive regulation of DNA binding transcr…	Q8N9B5:actin binding [GO:0003779]; Arp2/3 complex binding [GO:0071933]; transcription coactivator activity [GO:0003713]	Q8N9B5:cell leading edge [GO:0031252]; cytoplasm [GO:0005737]; cytoskeleton [GO:0005856]; nucleoplasm [GO:0005654]; nucleus [GO:0005634]	Q8N9B5:Regulation of TP53 Activity through Methylation
RCC1	Regulator of chromosome condensation; Isoform 2 of Regulator of chromosome condensation	P18754-2	12	P18754	P18754:1104;	0.44075	0.0113125	0.00925289	0.858415	0.19	0.187	0.139	0.055	-0.104	-0.492	P18754:cell division [GO:0051301]; chromosome segregation [GO:0007059]; G1/S transition of mitotic cell cycle [GO:0000082]; mitotic spindle organization [GO:0007052]; protein heterotetramerization [GO:0051290]; regulation of mitotic nuclear division [GO:0007088]; spindle assembly [GO:0051225]; viral process [GO:0016032]	P18754:chromatin binding [GO:0003682]; histone binding [GO:0042393]; nucleosomal DNA binding [GO:0031492]; nucleosome binding [GO:0031491]; protein heterodimerization activity [GO:0046982]; Ran GTPase binding [GO:0008536]; Ran guanyl-nucleotide exchange factor activity [GO:0005087]; sulfate binding [GO:0043199]	P18754:condensed nuclear chromosome [GO:0000794]; cytoplasm [GO:0005737]; nuclear chromatin [GO:0000790]; nuclear membrane [GO:0031965]; nucleoplasm [GO:0005654]; nucleus [GO:0005634]; protein complex [GO:0043234]	P18754:Rev-mediated nuclear export of HIV RNA|Nuclear import of Rev protein
NUDT15	Nucleotide triphosphate diphosphatase NUDT15	Q9NV35	1	Q9NV35	Q9NV35:55270;	0.66325	0.0946875	0.00928342	0.858415	0.115	0.505	0.817	0.584	-0.273	-0.043	Q9NV35:dGTP catabolic process [GO:0006203]; DNA protection [GO:0042262]; exogenous drug catabolic process [GO:0042738]; mitotic cell cycle [GO:0000278]; nucleobase-containing small molecule catabolic process [GO:0034656]; nucleoside phosphate catabolic process [GO:1901292]; purine nucleotide catabolic process [GO:0006195]; regulation of proteasomal protein catabolic process [GO:0061136]	Q9NV35:8-oxo-7,8-dihydrodeoxyguanosine triphosphate pyrophosphatase activity [GO:0035539]; 8-oxo-7,8-dihydroguanosine triphosphate pyrophosphatase activity [GO:0008413]; metal ion binding [GO:0046872]; NADH pyrophosphatase activity [GO:0035529]; nucleoside-diphosphatase activity [GO:0017110]; nucleoside-triphosphate diphosphatase activity [GO:0047429]""	Q9NV35:cytosol [GO:0005829]	Q9NV35:Phosphate bond hydrolysis by NUDT proteins
MYEF2	Myelin expression factor 2	Q9P2K5	2	Q9P2K5	Q9P2K5:50804;	0.2505	-0.06225	0.0092957	0.858415	0.072	0.149	0.016	0.085	-0.197	-0.143	Q9P2K5:myotube differentiation [GO:0014902]; neuron differentiation [GO:0030182]; transcription, DNA-templated [GO:0006351]""	Q9P2K5:RNA binding [GO:0003723]; RNA polymerase II transcription factor activity, sequence-specific DNA binding [GO:0000981]; single-stranded DNA binding [GO:0003697]""	Q9P2K5:nucleus [GO:0005634]	Q9P2K5:
VPS29	Isoform 2 of Vacuolar protein sorting-associated protein 29	Q9UBQ0-2	1	Q9UBQ0	Q9UBQ0:51699;	-0.326	0.032	0.00986192	0.858415	-0.205	-0.043	0.136	-0.168	0.315	0.197	Q9UBQ0:intracellular protein transport [GO:0006886]; retrograde transport, endosome to Golgi [GO:0042147]; retrograde transport, endosome to plasma membrane [GO:1990126]; Wnt signaling pathway [GO:0016055]""	Q9UBQ0:zinc ion binding [GO:0008270]	Q9UBQ0:cytosol [GO:0005829]; early endosome [GO:0005769]; endosome [GO:0005768]; endosome membrane [GO:0010008]; extracellular exosome [GO:0070062]; intracellular membrane-bounded organelle [GO:0043231]; late endosome [GO:0005770]; retromer, cargo-selective complex [GO:0030906]; retromer complex [GO:0030904]""	Q9UBQ0:WNT ligand biogenesis and trafficking
SALL1	Sal-like protein 1; Isoform 2 of Sal-like protein 1	Q9NSC2	3	Q9NSC2	Q9NSC2:6299;	0.60025	-0.199375	0.0105938	0.858415	0.08	0.231	-0.053	-0.171	-0.764	-0.393	Q9NSC2:adrenal gland development [GO:0030325]; branching involved in ureteric bud morphogenesis [GO:0001658]; embryonic digestive tract development [GO:0048566]; embryonic digit morphogenesis [GO:0042733]; gonad development [GO:0008406]; heart development [GO:0007507]; histone deacetylation [GO:0016575]; inductive cell-cell signaling [GO:0031129]; kidney development [GO:0001822]; kidney epitheliu…	Q9NSC2:beta-catenin binding [GO:0008013]; DNA binding [GO:0003677]; DNA binding transcription factor activity [GO:0003700]; metal ion binding [GO:0046872]; RNA polymerase II proximal promoter sequence-specific DNA binding [GO:0000978]; sequence-specific DNA binding [GO:0043565]; transcriptional repressor activity, RNA polymerase II proximal promoter sequence-specific DNA binding [GO:0001078]; tra…	Q9NSC2:chromocenter [GO:0010369]; cytoplasm [GO:0005737]; heterochromatin [GO:0000792]; nucleoplasm [GO:0005654]; nucleus [GO:0005634]	Q9NSC2:POU5F1 (OCT4), SOX2, NANOG activate genes related to proliferation""
SETD3	Isoform 3 of Histone-lysine N-methyltransferase setd3; Histone-lysine N-methyltransferase setd3; Isoform 2 of Histone-lysine N-methyltransferase setd3	Q86TU7	5	Q86TU7	Q86TU7:84193;	-0.2835	-0.0156875	0.0106576	0.858415	0.108	-0.056	-0.052	-0.122	0.135	0.371	Q86TU7:histone H3-K36 methylation [GO:0010452]; histone H3-K4 methylation [GO:0051568]; peptidyl-lysine dimethylation [GO:0018027]; peptidyl-lysine monomethylation [GO:0018026]; peptidyl-lysine trimethylation [GO:0018023]; positive regulation of muscle cell differentiation [GO:0051149]; positive regulation of transcription, DNA-templated [GO:0045893]; positive regulation of transcription from RNA…	Q86TU7:histone-lysine N-methyltransferase activity [GO:0018024]; histone methyltransferase activity (H3-K36 specific) [GO:0046975]; histone methyltransferase activity (H3-K4 specific) [GO:0042800]; RNA polymerase II activating transcription factor binding [GO:0001102]; transcription coactivator activity [GO:0003713]	Q86TU7:nuclear chromatin [GO:0000790]; nucleoplasm [GO:0005654]	Q86TU7:PKMTs methylate histone lysines
LIN54	Isoform 3 of Protein lin-54 homolog; Protein lin-54 homolog	Q6MZP7	1	Q6MZP7	Q6MZP7:132660;	0.33325	-0.0535	0.0106805	0.858415	0.249	0.045	-0.019	0.11	-0.213	-0.261	Q6MZP7:cell cycle [GO:0007049]; regulation of cell cycle [GO:0051726]; regulation of transcription, DNA-templated [GO:0006355]; transcription, DNA-templated [GO:0006351]""	Q6MZP7:DNA binding [GO:0003677]; metal ion binding [GO:0046872]	Q6MZP7:nucleoplasm [GO:0005654]	Q6MZP7:Transcription of E2F targets under negative control by DREAM complex|Transcription of E2F targets under negative control by p107 (RBL1) and p130 (RBL2) in complex with HDAC1|G0 and Early G1|Polo-like kinase mediated events|Activation of E2F1 target genes at G1/S|Cyclin E associated events during G1/S transition|Cyclin A:Cdk2-associated events at S phase entry
HIST2H3A	Histone H3.2	Q71DI3	1	Q71DI3	Q71DI3:126961;333932;653604;	-0.74	0.0835625	0.0107812	0.858415	0.405	-0.498	-0.523	-0.114	0.915	0.2	Q71DI3:blood coagulation [GO:0007596]; cellular protein metabolic process [GO:0044267]; chromatin organization [GO:0006325]; chromatin silencing at rDNA [GO:0000183]; interleukin-7-mediated signaling pathway [GO:0038111]; negative regulation of gene expression, epigenetic [GO:0045814]; nucleosome assembly [GO:0006334]; positive regulation of gene expression, epigenetic [GO:0045815]; regulation of…	Q71DI3:histone binding [GO:0042393]; nucleosomal DNA binding [GO:0031492]; protein heterodimerization activity [GO:0046982]	Q71DI3:extracellular exosome [GO:0070062]; extracellular region [GO:0005576]; nucleoplasm [GO:0005654]; nucleosome [GO:0000786]; nucleus [GO:0005634]	Q71DI3:Interleukin-7 signaling|Formation of the beta-catenin:TCF transactivating complex|PRC2 methylates histones and DNA|Condensation of Prophase Chromosomes|Oxidative Stress Induced Senescence|Senescence-Associated Secretory Phenotype (SASP)|HDACs deacetylate histones|PKMTs methylate histone lysines|HDMs demethylate histones|HATs acetylate histones|RMTs methylate histone arginines|Chromatin mod…
KAT5	Histone acetyltransferase KAT5; Isoform 2 of Histone acetyltransferase KAT5; Isoform 3 of Histone acetyltransferase KAT5; Isoform 4 of Histone acetyltransferase KAT5	Q92993-3	1	Q92993	Q92993:10524;	0.284	0.068625	0.0108371	0.858415	0.322	0.12	0.159	0.193	-0.051	-0.12	Q92993:androgen receptor signaling pathway [GO:0030521]; beta-catenin-TCF complex assembly [GO:1904837]; cellular response to estradiol stimulus [GO:0071392]; DNA damage response, signal transduction by p53 class mediator resulting in transcription of p21 class mediator [GO:0006978]; DNA double-strand break processing [GO:0000729]; DNA replication [GO:0006260]; DNA synthesis involved in DNA repai…	Q92993:acetyltransferase activity [GO:0016407]; androgen receptor binding [GO:0050681]; histone acetyltransferase activity [GO:0004402]; metal ion binding [GO:0046872]; repressing transcription factor binding [GO:0070491]; transcription coactivator activity [GO:0003713]	Q92993:NuA4 histone acetyltransferase complex [GO:0035267]; nucleolus [GO:0005730]; nucleoplasm [GO:0005654]; nucleus [GO:0005634]; perinuclear region of cytoplasm [GO:0048471]; Piccolo NuA4 histone acetyltransferase complex [GO:0032777]; Swr1 complex [GO:0000812]; transcription factor complex [GO:0005667]	Q92993:Formation of the beta-catenin:TCF transactivating complex|DNA Damage/Telomere Stress Induced Senescence|HATs acetylate histones|HDR through Single Strand Annealing (SSA)|HDR through Homologous Recombination (HRR)|Sensing of DNA Double Strand Breaks|Resolution of D-loop Structures through Synthesis-Dependent Strand Annealing (SDSA)|Recruitment and ATM-mediated phosphorylation of repair and …
KRT2	Keratintype II cytoskeletal 2 epidermal	P35908	6	P35908	P35908:3849;	-0.47375	-0.357312	0.0109014	0.858415	-0.562	-0.334	-0.366	-0.287	-0.172	0.345	P35908:cornification [GO:0070268]; epidermis development [GO:0008544]; intermediate filament organization [GO:0045109]; keratinization [GO:0031424]; keratinocyte activation [GO:0032980]; keratinocyte development [GO:0003334]; keratinocyte migration [GO:0051546]; keratinocyte proliferation [GO:0043616]; peptide cross-linking [GO:0018149]	P35908:cytoskeletal protein binding [GO:0008092]; structural constituent of cytoskeleton [GO:0005200]; structural constituent of epidermis [GO:0030280]	P35908:cornified envelope [GO:0001533]; cytosol [GO:0005829]; extracellular exosome [GO:0070062]; extracellular space [GO:0005615]; intermediate filament [GO:0005882]; keratin filament [GO:0045095]; membrane [GO:0016020]; nucleus [GO:0005634]	P35908:Keratinization|Formation of the cornified envelope
TPM1	Isoform 7 of Tropomyosin alpha-1 chain; Isoform 8 of Tropomyosin alpha-1 chain; Isoform 2 of Tropomyosin alpha-1 chain; Isoform 3 of Tropomyosin alpha-1 chain; Isoform 9 of Tropomyosin alpha-1 chain	P09493-7|P09493-8	2	P09493|P09493	P09493:7168;	-1.579	-0.243312	0.0110931	0.858415	-1.254	-0.922	-0.619	-1.409	0.829	0.227	P09493:actin filament organization [GO:0007015]; cardiac muscle contraction [GO:0060048]; cellular response to reactive oxygen species [GO:0034614]; cytoskeleton organization [GO:0007010]; movement of cell or subcellular component [GO:0006928]; muscle contraction [GO:0006936]; muscle filament sliding [GO:0030049]; negative regulation of cell migration [GO:0030336]; negative regulation of vascular…	P09493:actin binding [GO:0003779]; actin filament binding [GO:0051015]; cytoskeletal protein binding [GO:0008092]; identical protein binding [GO:0042802]; protein heterodimerization activity [GO:0046982]; protein homodimerization activity [GO:0042803]; structural constituent of cytoskeleton [GO:0005200]; structural constituent of muscle [GO:0008307]	P09493:actin cytoskeleton [GO:0015629]; actin filament [GO:0005884]; bleb [GO:0032059]; cytoskeleton [GO:0005856]; cytosol [GO:0005829]; muscle thin filament tropomyosin [GO:0005862]; ruffle membrane [GO:0032587]; sarcomere [GO:0030017]; stress fiber [GO:0001725]	P09493:Striated Muscle Contraction|Smooth Muscle Contraction
AHCTF1	Isoform 3 of Protein ELYS; Isoform 2 of Protein ELYS; Protein ELYS	Q8WYP5-2	3	Q8WYP5	Q8WYP5:25909;	-0.25475	0.14225	0.0111773	0.858415	0.136	0.131	0.095	-0.055	0.387	0.276	Q8WYP5:cytokinesis [GO:0000910]; mRNA transport [GO:0051028]; nuclear pore complex assembly [GO:0051292]; protein transport [GO:0015031]; sister chromatid cohesion [GO:0007062]	Q8WYP5:DNA binding [GO:0003677]; DNA binding transcription factor activity [GO:0003700]	Q8WYP5:condensed chromosome kinetochore [GO:0000777]; cytosol [GO:0005829]; extracellular exosome [GO:0070062]; nuclear matrix [GO:0016363]; nuclear membrane [GO:0031965]; nuclear periphery [GO:0034399]; nuclear pore [GO:0005643]; nucleoplasm [GO:0005654]; nucleus [GO:0005634]	Q8WYP5:Amplification of signal from unattached kinetochores via a MAD2 inhibitory signal|Separation of Sister Chromatids|Resolution of Sister Chromatid Cohesion|RHO GTPases Activate Formins|Mitotic Prometaphase
CKB	Creatine kinase B-type	P12277	20	P12277	P12277:1152;	0.51925	-0.0615625	0.0118577	0.858415	0.141	0.071	-0.155	0.23	-0.557	-0.338	P12277:cellular chloride ion homeostasis [GO:0030644]; cerebellum development [GO:0021549]; creatine metabolic process [GO:0006600]; substantia nigra development [GO:0021762]	P12277:ATP binding [GO:0005524]; creatine kinase activity [GO:0004111]; ubiquitin protein ligase binding [GO:0031625]	P12277:cytosol [GO:0005829]; dendrite [GO:0030425]; extracellular exosome [GO:0070062]; extracellular space [GO:0005615]; mitochondrion [GO:0005739]; myelin sheath [GO:0043209]; neuronal cell body [GO:0043025]; nucleus [GO:0005634]	P12277:Creatine metabolism
DIRAS1	GTP-binding protein Di-Ras1	O95057	2	O95057	O95057:148252;	0.3985	-0.184812	0.0118611	0.858415	-0.154	-0.028	-0.105	-0.029	-0.361	-0.594	O95057:signal transduction [GO:0007165]	O95057:GTPase activity [GO:0003924]; GTP binding [GO:0005525]	O95057:plasma membrane [GO:0005886]	O95057:
FOXG1	Forkhead box protein G1	P55316	3	P55316	P55316:2290;	1.4775	-0.17475	0.0120321	0.858415	0.028	0.762	0.065	0.549	-1.34	-0.913	P55316:aging [GO:0007568]; anatomical structure morphogenesis [GO:0009653]; brain development [GO:0007420]; cell differentiation [GO:0030154]; negative regulation of transcription, DNA-templated [GO:0045892]; transcription, DNA-templated [GO:0006351]""	P55316:DNA binding [GO:0003677]; RNA polymerase II transcription factor activity, sequence-specific DNA binding [GO:0000981]; sequence-specific DNA binding [GO:0043565]""	P55316:nucleus [GO:0005634]	P55316:
ANKRD54	Ankyrin repeat domain-containing protein 54	Q6NXT1	1	Q6NXT1	Q6NXT1:129138;	1.7575	-0.02225	0.0121953	0.858415	1.051	0.843	0.458	-1.082	-2.336	-0.544	Q6NXT1:nucleocytoplasmic transport [GO:0006913]; positive regulation of erythrocyte differentiation [GO:0045648]; regulation of intracellular signal transduction [GO:1902531]	Q6NXT1:protein complex binding [GO:0032403]; protein kinase regulator activity [GO:0019887]	Q6NXT1:cytoplasm [GO:0005737]; midbody [GO:0030496]; nucleus [GO:0005634]	Q6NXT1:
ERC1	Isoform 2 of ELKS/Rab6-interacting/CAST family member 1; Isoform 5 of ELKS/Rab6-interacting/CAST family member 1; Isoform 4 of ELKS/Rab6-interacting/CAST family member 1	Q8IUD2-2	1	Q8IUD2	Q8IUD2:23085;	0.36375	0.0530625	0.0122348	0.858415	0.256	0.177	0.342	0.148	-0.245	-0.021	Q8IUD2:I-kappaB phosphorylation [GO:0007252]; multicellular organism development [GO:0007275]; negative regulation of apoptotic process [GO:0043066]; positive regulation of NF-kappaB transcription factor activity [GO:0051092]; protein transport [GO:0015031]; regulation of transcription, DNA-templated [GO:0006355]; retrograde transport, endosome to Golgi [GO:0042147]""	Q8IUD2:cadherin binding [GO:0045296]; leucine zipper domain binding [GO:0043522]; PDZ domain binding [GO:0030165]; Rab GTPase binding [GO:0017137]	Q8IUD2:cytoplasm [GO:0005737]; Golgi membrane [GO:0000139]; IkappaB kinase complex [GO:0008385]; presynaptic active zone [GO:0048786]; presynaptic membrane [GO:0042734]; synapse [GO:0045202]	Q8IUD2:
DMAP1	DNA methyltransferase 1-associated protein 1	Q9NPF5	4	Q9NPF5	Q9NPF5:55929;	0.277	-0.0709375	0.0123753	0.858415	0.118	0.132	-0.025	0.009	-0.213	-0.224	Q9NPF5:chromatin remodeling [GO:0006338]; DNA methylation [GO:0006306]; DNA repair [GO:0006281]; histone H2A acetylation [GO:0043968]; histone H4 acetylation [GO:0043967]; negative regulation of transcription, DNA-templated [GO:0045892]; negative regulation of transcription from RNA polymerase II promoter [GO:0000122]; positive regulation of transcription factor import into nucleus [GO:0042993]; …	Q9NPF5:RNA polymerase II repressing transcription factor binding [GO:0001103]; transcription corepressor activity [GO:0003714]	Q9NPF5:cytoplasm [GO:0005737]; cytosol [GO:0005829]; NuA4 histone acetyltransferase complex [GO:0035267]; nucleoplasm [GO:0005654]; nucleus [GO:0005634]; replication fork [GO:0005657]	Q9NPF5:HATs acetylate histones
MAPK14	Isoform Mxi2 of Mitogen-activated protein kinase 14; Isoform Exip of Mitogen-activated protein kinase 14; Mitogen-activated protein kinase 14; Isoform 5 of Mitogen-activated protein kinase 14	Q16539	1	Q16539	Q16539:1432;	-0.547	-0.0255625	0.012619	0.858415	-0.217	-0.384	-0.075	-0.314	0.335	0.264	Q16539:3'-UTR-mediated mRNA stabilization [GO:0070935]; activation of MAPK activity [GO:0000187]; angiogenesis [GO:0001525]; apoptotic process [GO:0006915]; cartilage condensation [GO:0001502]; cell morphogenesis [GO:0000902]; cell surface receptor signaling pathway [GO:0007166]; cellular response to ionizing radiation [GO:0071479]; cellular response to lipopolysaccharide [GO:0071222]; cellular r…	Q16539:ATP binding [GO:0005524]; enzyme binding [GO:0019899]; MAP kinase activity [GO:0004707]; MAP kinase kinase activity [GO:0004708]; mitogen-activated protein kinase p38 binding [GO:0048273]; NFAT protein binding [GO:0051525]; protein phosphatase binding [GO:0019903]; protein serine/threonine kinase activity [GO:0004674]	Q16539:cytoplasm [GO:0005737]; cytosol [GO:0005829]; extracellular exosome [GO:0070062]; extracellular region [GO:0005576]; ficolin-1-rich granule lumen [GO:1904813]; mitochondrion [GO:0005739]; nuclear speck [GO:0016607]; nucleoplasm [GO:0005654]; nucleus [GO:0005634]; secretory granule lumen [GO:0034774]; spindle pole [GO:0000922]	Q16539:NOD1/2 Signaling Pathway|p38MAPK events|ERK/MAPK targets|Activation of PPARGC1A (PGC-1alpha) by phosphorylation|Oxidative Stress Induced Senescence|CDO in myogenesis|DSCAM interactions|ADP signalling through P2Y purinoceptor 1|Platelet sensitization by LDL|VEGFA-VEGFR2 Pathway|activated TAK1 mediates p38 MAPK activation|Activation of the AP-1 family of transcription factors|KSRP (KHSRP) bi…
RBM15	Isoform 4 of Putative RNA-binding protein 15; Isoform 3 of Putative RNA-binding protein 15; Putative RNA-binding protein 15; Isoform 2 of Putative RNA-binding protein 15	Q96T37	10	Q96T37	Q96T37:64783;	0.18625	-0.019125	0.0131049	0.858415	0.084	0.003	0.087	0.065	-0.123	-0.13	Q96T37:branching involved in blood vessel morphogenesis [GO:0001569]; mRNA splicing, via spliceosome [GO:0000398]; negative regulation of myeloid cell differentiation [GO:0045638]; placenta blood vessel development [GO:0060674]; positive regulation of transcription of Notch receptor target [GO:0007221]; spleen development [GO:0048536]; ventricular septum morphogenesis [GO:0060412]; viral process …	Q96T37:nucleic acid binding [GO:0003676]; RNA binding [GO:0003723]	Q96T37:nuclear membrane [GO:0031965]; nuclear speck [GO:0016607]; nucleoplasm [GO:0005654]	Q96T37:
ILK	Isoform 2 of Integrin-linked protein kinase; Integrin-linked protein kinase	Q13418	12	Q13418	Q13418:3611;	-0.48275	0.015625	0.0133313	0.858415	-0.213	-0.238	-0.092	-0.098	0.396	0.249	Q13418:branching involved in ureteric bud morphogenesis [GO:0001658]; cell aging [GO:0007569]; cell cycle arrest [GO:0007050]; cell junction assembly [GO:0034329]; cell-matrix adhesion [GO:0007160]; cell proliferation [GO:0008283]; establishment or maintenance of epithelial cell apical/basal polarity [GO:0045197]; fibroblast migration [GO:0010761]; integrin-mediated signaling pathway [GO:0007229]…	Q13418:ATP binding [GO:0005524]; integrin binding [GO:0005178]; protein kinase binding [GO:0019901]; protein serine/threonine kinase activity [GO:0004674]; SH3 domain binding [GO:0017124]; signal transducer activity [GO:0004871]	Q13418:cell-cell junction [GO:0005911]; cell junction [GO:0030054]; costamere [GO:0043034]; cytoplasm [GO:0005737]; cytosol [GO:0005829]; dendritic shaft [GO:0043198]; focal adhesion [GO:0005925]; lamellipodium [GO:0030027]; membrane [GO:0016020]; neuronal cell body [GO:0043025]; nucleoplasm [GO:0005654]; plasma membrane [GO:0005886]; protein complex [GO:0043234]; sarcomere [GO:0030017]; stress f…	Q13418:Localization of the PINCH-ILK-PARVIN complex to focal adhesions|Cell-extracellular matrix interactions
MAGED2	Melanoma-associated antigen D2; Isoform 2 of Melanoma-associated antigen D2	Q9UNF1	18	Q9UNF1	Q9UNF1:10916;	-0.426	0.0028125	0.0139428	0.858415	-0.206	-0.18	0.077	-0.297	0.31	0.239	Q9UNF1:female pregnancy [GO:0007565]; platelet degranulation [GO:0002576]; renal sodium ion absorption [GO:0070294]	Q9UNF1:	Q9UNF1:cytosol [GO:0005829]; extracellular region [GO:0005576]; membrane [GO:0016020]; nucleolus [GO:0005730]; nucleus [GO:0005634]; platelet alpha granule lumen [GO:0031093]	Q9UNF1:Platelet degranulation
SORBS3	Vinexin; Isoform Beta of Vinexin	O60504	6	O60504	O60504:10174;	-0.30125	-0.0174375	0.0139951	0.858415	-0.18	-0.147	-0.037	-0.015	0.238	0.175	O60504:actin filament organization [GO:0007015]; cell adhesion [GO:0007155]; cell-substrate adhesion [GO:0031589]; muscle contraction [GO:0006936]; negative regulation of transcription from RNA polymerase II promoter [GO:0000122]; positive regulation of cytoskeleton organization [GO:0051495]; positive regulation of MAPK cascade [GO:0043410]; positive regulation of stress fiber assembly [GO:005149…	O60504:structural constituent of cytoskeleton [GO:0005200]; transcription factor binding [GO:0008134]; vinculin binding [GO:0017166]	O60504:cytoskeleton [GO:0005856]; cytosol [GO:0005829]; focal adhesion [GO:0005925]; nucleus [GO:0005634]	O60504:Smooth Muscle Contraction
ZNF687	Isoform 2 of Zinc finger protein 687; Zinc finger protein 687	Q8N1G0	2	Q8N1G0	Q8N1G0:57592;	0.26375	0.115562	0.0140526	0.858415	0.25	0.139	0.172	0.108	-0.17	-0.023	Q8N1G0:regulation of transcription, DNA-templated [GO:0006355]; transcription, DNA-templated [GO:0006351]""	Q8N1G0:DNA binding [GO:0003677]; metal ion binding [GO:0046872]	Q8N1G0:cytosol [GO:0005829]; nucleoplasm [GO:0005654]	Q8N1G0:
HIRIP3	Isoform 2 of HIRA-interacting protein 3; HIRA-interacting protein 3; Isoform 3 of HIRA-interacting protein 3	Q9BW71	2	Q9BW71	Q9BW71:8479;	0.62525	-0.0748125	0.0142335	0.858415	0.08	0.482	-0.068	0.035	-0.343	-0.643	Q9BW71:chromatin assembly or disassembly [GO:0006333]	Q9BW71:	Q9BW71:nucleolus [GO:0005730]; nucleus [GO:0005634]	Q9BW71:
MOV10	Putative helicase MOV-10	Q9HCE1	3	Q9HCE1	Q9HCE1:4343;	-0.623	-0.0436875	0.0151164	0.858415	-0.227	-0.343	-0.103	-0.565	0.551	0.076	Q9HCE1:gene silencing by miRNA [GO:0035195]; mRNA cleavage involved in gene silencing by miRNA [GO:0035279]; regulation of megakaryocyte differentiation [GO:0045652]; regulation of transcription, DNA-templated [GO:0006355]; transcription, DNA-templated [GO:0006351]; Wnt signaling pathway, calcium modulating pathway [GO:0007223]""	Q9HCE1:ATP binding [GO:0005524]; helicase activity [GO:0004386]; RNA binding [GO:0003723]	Q9HCE1:cytosol [GO:0005829]; extracellular space [GO:0005615]; P-body [GO:0000932]	Q9HCE1:Pre-NOTCH Transcription and Translation|Oxidative Stress Induced Senescence|Oncogene Induced Senescence|Ca2+ pathway|TP53 Regulates Metabolic Genes|MAPK6/MAPK4 signaling|Regulation of RUNX1 Expression and Activity|RUNX1 regulates genes involved in megakaryocyte differentiation and platelet function|Regulation of PTEN mRNA translation|Competing endogenous RNAs (ceRNAs) regulate PTEN transla…
CCDC51	Coiled-coil domain-containing protein 51; Isoform 2 of Coiled-coil domain-containing protein 51	Q96ER9	4	Q96ER9	Q96ER9:79714;	0.28675	0.0926875	0.0151785	0.858415	0.336	0.079	0.353	0.185	-0.074	-0.023	Q96ER9:	Q96ER9:	Q96ER9:integral component of membrane [GO:0016021]; mitochondrion [GO:0005739]	Q96ER9:
NDUFV2	NADH dehydrogenase ubiquinone flavoprotein 2mitochondrial	P19404	9	P19404	P19404:4729;	0.209	-0.007375	0.0155605	0.858415	0.131	0.048	-0.05	0.113	-0.182	-0.115	P19404:cardiac muscle tissue development [GO:0048738]; mitochondrial electron transport, NADH to ubiquinone [GO:0006120]; mitochondrial respiratory chain complex I assembly [GO:0032981]; nervous system development [GO:0007399]""	P19404:2 iron, 2 sulfur cluster binding [GO:0051537]; electron transfer activity [GO:0009055]; metal ion binding [GO:0046872]; NADH dehydrogenase (ubiquinone) activity [GO:0008137]""	P19404:mitochondrial inner membrane [GO:0005743]; mitochondrial respiratory chain complex I [GO:0005747]; mitochondrion [GO:0005739]; myelin sheath [GO:0043209]	P19404:Respiratory electron transport|Complex I biogenesis
TMEM57	Macoilin	Q8N5G2	1	Q8N5G2	Q8N5G2:55219;	0.30375	0.107313	0.0156128	0.858415	0.386	0.112	0.363	0.048	-0.017	-0.136	Q8N5G2:brain development [GO:0007420]	Q8N5G2:	Q8N5G2:axon [GO:0030424]; integral component of membrane [GO:0016021]; neuron projection terminus [GO:0044306]; nuclear membrane [GO:0031965]; nucleus [GO:0005634]; rough endoplasmic reticulum membrane [GO:0030867]; synapse [GO:0045202]	Q8N5G2:
CDV3	Isoform 3 of Protein CDV3 homolog; Isoform 2 of Protein CDV3 homolog; Protein CDV3 homolog	Q9UKY7	11	Q9UKY7	Q9UKY7:55573;	-0.3455	-0.013125	0.0161518	0.858415	-0.251	-0.1	-0.088	-0.099	0.166	0.256	Q9UKY7:cell proliferation [GO:0008283]	Q9UKY7:	Q9UKY7:cytoplasm [GO:0005737]	Q9UKY7:
B3GAT3	Isoform 2 of Galactosylgalactosylxylosylprotein 3-beta-glucuronosyltransferase 3; Galactosylgalactosylxylosylprotein 3-beta-glucuronosyltransferase 3	O94766	1	O94766	O94766:26229;	1.50275	-0.475	0.0162397	0.858415	0.652	-0.742	-0.053	-0.458	-1.641	-1.665	O94766:carbohydrate metabolic process [GO:0005975]; chondroitin sulfate metabolic process [GO:0030204]; chondroitin sulfate proteoglycan biosynthetic process [GO:0050650]; dermatan sulfate proteoglycan biosynthetic process [GO:0050651]; glycosaminoglycan biosynthetic process [GO:0006024]; glycosaminoglycan metabolic process [GO:0030203]; heparan sulfate proteoglycan biosynthetic process [GO:00150…	O94766:galactosylgalactosylxylosylprotein 3-beta-glucuronosyltransferase activity [GO:0015018]; glucuronosyltransferase activity [GO:0015020]; metal ion binding [GO:0046872]; protein phosphatase activator activity [GO:0072542]	O94766:cis-Golgi network [GO:0005801]; extracellular exosome [GO:0070062]; Golgi apparatus [GO:0005794]; Golgi membrane [GO:0000139]; integral component of membrane [GO:0016021]; membrane [GO:0016020]	O94766:A tetrasaccharide linker sequence is required for GAG synthesis|Defective B3GAT3 causes JDSSDHD
ZNF787	Zinc finger protein 787	Q6DD87	3	Q6DD87	Q6DD87:126208;	0.2705	-0.166687	0.0162412	0.858415	0.011	0.021	-0.064	-0.144	-0.398	-0.231	Q6DD87:regulation of transcription, DNA-templated [GO:0006355]; transcription, DNA-templated [GO:0006351]""	Q6DD87:DNA binding [GO:0003677]; metal ion binding [GO:0046872]	Q6DD87:nucleus [GO:0005634]	Q6DD87:
SYAP1	Synapse-associated protein 1	Q96A49	18	Q96A49	Q96A49:94056;	-0.19675	-0.0631875	0.0162611	0.858415	0.013	-0.02	-0.097	-0.033	0.087	0.238	Q96A49:	Q96A49:	Q96A49:cytosol [GO:0005829]; extracellular exosome [GO:0070062]; Golgi apparatus [GO:0005794]; nucleoplasm [GO:0005654]	Q96A49:
KYAT1	Isoform 2 of Kynurenine--oxoglutarate transaminase 1; Kynurenine--oxoglutarate transaminase 1	Q16773	1	Q16773	Q16773:883;	0.50425	0.107	0.0164574	0.858415	0.161	0.076	0.253	0.459	-0.335	-0.199	Q16773:cellular amino acid biosynthetic process [GO:0008652]; cellular modified amino acid metabolic process [GO:0006575]; kynurenine metabolic process [GO:0070189]; L-kynurenine catabolic process [GO:0097053]; L-phenylalanine catabolic process [GO:0006559]; tryptophan catabolic process [GO:0006569]	Q16773:cysteine-S-conjugate beta-lyase activity [GO:0047804]; glutamine-phenylpyruvate transaminase activity [GO:0047316]; kynurenine-oxoglutarate transaminase activity [GO:0016212]; L-glutamine:pyruvate aminotransferase activity [GO:0047945]; L-phenylalanine:pyruvate aminotransferase activity [GO:0047312]; protein homodimerization activity [GO:0042803]; pyridoxal phosphate binding [GO:0030170]; …	Q16773:cytosol [GO:0005829]; nucleoplasm [GO:0005654]	Q16773:Amino acid synthesis and interconversion (transamination)|Phenylalanine and tyrosine catabolism|Tryptophan catabolism
RAB39B	Ras-related protein Rab-39B	Q96DA2	1	Q96DA2	Q96DA2:116442;	0.39075	0.0940625	0.0165494	0.858415	0.323	0.384	-0.034	0.218	-0.29	-0.046	Q96DA2:autophagy [GO:0006914]; protein transport [GO:0015031]; regulation of autophagy [GO:0010506]; synapse organization [GO:0050808]; vesicle-mediated transport [GO:0016192]	Q96DA2:GTPase activity [GO:0003924]; GTP binding [GO:0005525]; myosin V binding [GO:0031489]	Q96DA2:cytoplasmic vesicle membrane [GO:0030659]; Golgi apparatus [GO:0005794]; intracellular [GO:0005622]; neuron projection [GO:0043005]; plasma membrane [GO:0005886]; vesicle [GO:0031982]	Q96DA2:RAB geranylgeranylation|RAB GEFs exchange GTP for GDP on RABs
PPP3CA	Isoform 2 of Serine/threonine-protein phosphatase 2B catalytic subunit alpha isoform; Isoform 3 of Serine/threonine-protein phosphatase 2B catalytic subunit alpha isoform	Q08209-2	1	Q08209	Q08209:5530;	-0.2605	-0.027375	0.0167053	0.858415	-0.039	-0.155	-0.199	-0.157	0.074	0.172	Q08209:calcineurin-NFAT signaling cascade [GO:0033173]; calcium ion transport [GO:0006816]; cardiac muscle hypertrophy in response to stress [GO:0014898]; cellular response to drug [GO:0035690]; cellular response to glucose stimulus [GO:0071333]; dephosphorylation [GO:0016311]; excitatory postsynaptic potential [GO:0060079]; Fc-epsilon receptor signaling pathway [GO:0038095]; G1/S transition of m…	Q08209:calcium ion binding [GO:0005509]; calmodulin binding [GO:0005516]; calmodulin-dependent protein phosphatase activity [GO:0033192]; cyclosporin A binding [GO:0016018]; drug binding [GO:0008144]; enzyme binding [GO:0019899]; protein dimerization activity [GO:0046983]; protein heterodimerization activity [GO:0046982]; protein serine/threonine phosphatase activity [GO:0004722]	Q08209:calcineurin complex [GO:0005955]; cytosol [GO:0005829]; mitochondrion [GO:0005739]; nucleoplasm [GO:0005654]; postsynapse [GO:0098794]; sarcolemma [GO:0042383]; Z disc [GO:0030018]	Q08209:DARPP-32 events|Calcineurin activates NFAT|FCERI mediated Ca+2 mobilization|Ca2+ pathway|CLEC7A (Dectin-1) induces NFAT activation
COMMD3	COMM domain-containing protein 3	Q9UBI1	3	Q9UBI1	Q9UBI1:23412;	-0.30725	0.0799375	0.0170425	0.858415	0.064	-0.146	0.139	0.072	0.539	0.14	Q9UBI1:neutrophil degranulation [GO:0043312]; regulation of transcription, DNA-templated [GO:0006355]; sodium ion transport [GO:0006814]; transcription, DNA-templated [GO:0006351]""	Q9UBI1:	Q9UBI1:extracellular region [GO:0005576]; ficolin-1-rich granule lumen [GO:1904813]; nucleus [GO:0005634]	Q9UBI1:Neutrophil degranulation|Neddylation
CLINT1	Isoform 3 of Clathrin interactor 1; Clathrin interactor 1	Q14677-3	5	Q14677	Q14677:9685;	-0.27025	0.023125	0.0171519	0.858415	-0.235	-0.034	-0.177	0.007	0.198	0.123	Q14677:clathrin coat assembly [GO:0048268]; endocytosis [GO:0006897]	Q14677:cadherin binding [GO:0045296]; clathrin binding [GO:0030276]; lipid binding [GO:0008289]	Q14677:clathrin-coated vesicle [GO:0030136]; cytosol [GO:0005829]; Golgi apparatus [GO:0005794]; intracellular membrane-bounded organelle [GO:0043231]; membrane [GO:0016020]; nucleoplasm [GO:0005654]; perinuclear region of cytoplasm [GO:0048471]	Q14677:Golgi Associated Vesicle Biogenesis
MTCH1	Mitochondrial carrier homolog 1; Isoform 2 of Mitochondrial carrier homolog 1	Q9NZJ7	7	Q9NZJ7	Q9NZJ7:23787;	0.2105	-0.0235	0.0172554	0.858415	-0.028	0.065	0.063	0.08	-0.154	-0.177	Q9NZJ7:activation of cysteine-type endopeptidase activity involved in apoptotic process [GO:0006919]; apoptotic process [GO:0006915]; neuronal ion channel clustering [GO:0045161]; positive regulation of apoptotic process [GO:0043065]; regulation of signal transduction [GO:0009966]	Q9NZJ7:	Q9NZJ7:integral component of membrane [GO:0016021]; intracellular [GO:0005622]; membrane [GO:0016020]; mitochondrial inner membrane [GO:0005743]; mitochondrion [GO:0005739]	Q9NZJ7:
EP400	Isoform 3 of E1A-binding protein p400; Isoform 4 of EP400 N-terminal-like protein; Isoform 5 of E1A-binding protein p400; E1A-binding protein p400; EP400 N-terminal-like protein; Isoform 2 of E1A-binding protein p400; Isoform 3 of EP400 N-terminal-like protein; Isoform 4 of E1A-binding protein p400; Isoform 5 of EP400 N-terminal-like protein; Isoform 2 of EP400 N-terminal-like protein	Q96L91	17	Q96L91	Q96L91:57634;	0.268	-0.06025	0.0176183	0.858415	0.133	0.027	0.043	0.025	-0.118	-0.304	Q96L91:histone H2A acetylation [GO:0043968]; histone H4 acetylation [GO:0043967]	Q96L91:ATP binding [GO:0005524]; chromatin binding [GO:0003682]; DNA binding [GO:0003677]; helicase activity [GO:0004386]; protein antigen binding [GO:1990405]	Q96L91:NuA4 histone acetyltransferase complex [GO:0035267]; nuclear speck [GO:0016607]; nucleoplasm [GO:0005654]; Swr1 complex [GO:0000812]	Q96L91:Formation of Senescence-Associated Heterochromatin Foci (SAHF)|DNA Damage/Telomere Stress Induced Senescence|HATs acetylate histones
NDUFA9	NADH dehydrogenase ubiquinone 1 alpha subcomplex subunit 9mitochondrial	Q16795	11	Q16795	Q16795:4704;	0.20325	0.0019375	0.0176957	0.858415	0.185	0.108	0.036	0.082	-0.143	-0.058	Q16795:circadian rhythm [GO:0007623]; mitochondrial electron transport, NADH to ubiquinone [GO:0006120]; mitochondrial respiratory chain complex I assembly [GO:0032981]; sodium ion transport [GO:0006814]; ubiquinone-6 biosynthetic process [GO:1901006]""	Q16795:coenzyme binding [GO:0050662]; NADH dehydrogenase (ubiquinone) activity [GO:0008137]; NADH dehydrogenase activity [GO:0003954]; protein complex binding [GO:0032403]	Q16795:mitochondrial matrix [GO:0005759]; mitochondrial membrane [GO:0031966]; mitochondrial respiratory chain complex I [GO:0005747]; mitochondrion [GO:0005739]; nucleoplasm [GO:0005654]; nucleus [GO:0005634]	Q16795:Respiratory electron transport|Complex I biogenesis
NDUFS8	NADH dehydrogenase ubiquinone iron-sulfur protein 8mitochondrial	O00217	6	O00217	O00217:4728;	0.219	0.0055625	0.0177171	0.858415	0.172	0.004	0.063	0.191	-0.103	-0.12	O00217:mitochondrial electron transport, NADH to ubiquinone [GO:0006120]; mitochondrial respiratory chain complex I assembly [GO:0032981]; response to oxidative stress [GO:0006979]""	O00217:4 iron, 4 sulfur cluster binding [GO:0051539]; metal ion binding [GO:0046872]; NADH dehydrogenase (ubiquinone) activity [GO:0008137]""	O00217:mitochondrial matrix [GO:0005759]; mitochondrial respiratory chain complex I [GO:0005747]; mitochondrion [GO:0005739]	O00217:Respiratory electron transport|Complex I biogenesis
KIAA0513	Isoform 2 of Uncharacterized protein KIAA0513; Uncharacterized protein KIAA0513; Isoform 3 of Uncharacterized protein KIAA0513	O60268	4	O60268	O60268:9764;	0.372	-0.063	0.0178569	0.858415	-0.061	-0.009	-0.031	0.285	-0.224	-0.428	O60268:	O60268:	O60268:cytoplasm [GO:0005737]	O60268:
ARHGEF40	Isoform 3 of Rho guanine nucleotide exchange factor 40; Rho guanine nucleotide exchange factor 40; Isoform 4 of Rho guanine nucleotide exchange factor 40	Q8TER5-4	5	Q8TER5	Q8TER5:55701;	-0.27525	0.119938	0.018042	0.858415	0.072	-0.1	0.067	0.072	0.411	0.195	Q8TER5:regulation of Rho protein signal transduction [GO:0035023]	Q8TER5:Rho guanyl-nucleotide exchange factor activity [GO:0005089]	Q8TER5:cytoplasm [GO:0005737]	Q8TER5:NRAGE signals death through JNK|Rho GTPase cycle|G alpha (12/13) signalling events
USP3	Ubiquitin carboxyl-terminal hydrolase 3; Isoform 2 of Ubiquitin carboxyl-terminal hydrolase 3	Q9Y6I4	7	Q9Y6I4	Q9Y6I4:9960;	0.339	-0.067875	0.0180741	0.858415	0.123	0.208	0.11	-0.095	-0.382	-0.123	Q9Y6I4:DNA repair [GO:0006281]; histone deubiquitination [GO:0016578]; mitotic cell cycle [GO:0000278]; negative regulation of transcription from RNA polymerase II promoter [GO:0000122]; protein deubiquitination [GO:0016579]; regulation of protein stability [GO:0031647]; regulation of transcription, DNA-templated [GO:0006355]; ubiquitin-dependent protein catabolic process [GO:0006511]""	Q9Y6I4:chromatin binding [GO:0003682]; core promoter sequence-specific DNA binding [GO:0001046]; histone binding [GO:0042393]; thiol-dependent ubiquitin-specific protease activity [GO:0004843]; thiol-dependent ubiquitinyl hydrolase activity [GO:0036459]; zinc ion binding [GO:0008270]	Q9Y6I4:Flemming body [GO:0090543]; nuclear chromatin [GO:0000790]; nucleoplasm [GO:0005654]; nucleus [GO:0005634]	Q9Y6I4:Ub-specific processing proteases
CCDC88C	Protein Daple; Isoform 3 of Protein Daple; Isoform 2 of Protein Daple	Q9P219	2	Q9P219	Q9P219:440193;	0.344	-0.0204375	0.0182563	0.858415	0.029	0.142	0.406	0.101	-0.157	-0.192	Q9P219:cytoplasmic microtubule organization [GO:0031122]; cytoskeleton-dependent intracellular transport [GO:0030705]; protein destabilization [GO:0031648]; protein homooligomerization [GO:0051260]; regulation of protein phosphorylation [GO:0001932]; stress-activated protein kinase signaling cascade [GO:0031098]; Wnt signaling pathway [GO:0016055]	Q9P219:dynein light intermediate chain binding [GO:0051959]; microtubule binding [GO:0008017]; PDZ domain binding [GO:0030165]; protein self-association [GO:0043621]	Q9P219:centrosome [GO:0005813]; cytoplasm [GO:0005737]	Q9P219:Negative regulation of TCF-dependent signaling by DVL-interacting proteins
PTBP2	Isoform 5 of Polypyrimidine tract-binding protein 2; Isoform 6 of Polypyrimidine tract-binding protein 2; Isoform 2 of Polypyrimidine tract-binding protein 2; Isoform 3 of Polypyrimidine tract-binding protein 2; Isoform 4 of Polypyrimidine tract-binding protein 2; Polypyrimidine tract-binding protein 2	Q9UKA9	17	Q9UKA9	Q9UKA9:58155;	0.48675	-0.0365	0.0183096	0.858415	0.216	0.263	0.13	0.01	-0.483	-0.181	Q9UKA9:cerebellum development [GO:0021549]; mRNA splice site selection [GO:0006376]; negative regulation of RNA splicing [GO:0033119]; regulation of neural precursor cell proliferation [GO:2000177]; spinal cord development [GO:0021510]	Q9UKA9:mRNA binding [GO:0003729]; pre-mRNA binding [GO:0036002]; RNA binding [GO:0003723]	Q9UKA9:growth cone [GO:0030426]; neuronal cell body [GO:0043025]; spliceosomal complex [GO:0005681]	Q9UKA9:
GSN	Isoform 2 of Gelsolin; Gelsolin; Isoform 4 of Gelsolin; Isoform 3 of Gelsolin	P06396-2|P06396-3	23	P06396|P06396	P06396:2934;	-0.97925	-0.119	0.0183125	0.858415	-0.399	-1.002	0.064	-0.352	0.442	0.672	P06396:actin filament capping [GO:0051693]; actin filament polymerization [GO:0030041]; actin filament reorganization [GO:0090527]; actin filament severing [GO:0051014]; actin nucleation [GO:0045010]; aging [GO:0007568]; amyloid fibril formation [GO:1990000]; barbed-end actin filament capping [GO:0051016]; cellular protein metabolic process [GO:0044267]; cellular response to cadmium ion [GO:00712…	P06396:actin binding [GO:0003779]; actin filament binding [GO:0051015]; calcium ion binding [GO:0005509]; myosin II binding [GO:0045159]	P06396:actin cap [GO:0030478]; actin cytoskeleton [GO:0015629]; blood microparticle [GO:0072562]; cortical actin cytoskeleton [GO:0030864]; cytoplasm [GO:0005737]; cytosol [GO:0005829]; extracellular exosome [GO:0070062]; extracellular region [GO:0005576]; extracellular space [GO:0005615]; ficolin-1-rich granule lumen [GO:1904813]; focal adhesion [GO:0005925]; lamellipodium [GO:0030027]; myelin s…	P06396:Caspase-mediated cleavage of cytoskeletal proteins|Neutrophil degranulation|Amyloid fiber formation
ERBB2	Isoform 2 of Receptor tyrosine-protein kinase erbB-2; Receptor tyrosine-protein kinase erbB-2; Isoform 5 of Receptor tyrosine-protein kinase erbB-2; Isoform 4 of Receptor tyrosine-protein kinase erbB-2; Isoform 3 of Receptor tyrosine-protein kinase erbB-2	P04626	13	P04626	P04626:2064;	-0.395	0.180562	0.0184455	0.858415	0.006	0.039	0.032	-0.349	0.329	0.325	P04626:cell proliferation [GO:0008283]; cell surface receptor signaling pathway [GO:0007166]; cellular response to epidermal growth factor stimulus [GO:0071364]; cellular response to growth factor stimulus [GO:0071363]; enzyme linked receptor protein signaling pathway [GO:0007167]; ERBB2 signaling pathway [GO:0038128]; heart development [GO:0007507]; MAPK cascade [GO:0000165]; motor neuron axon g…	P04626:ATP binding [GO:0005524]; ErbB-3 class receptor binding [GO:0043125]; identical protein binding [GO:0042802]; phosphatidylinositol-4,5-bisphosphate 3-kinase activity [GO:0046934]; protein C-terminus binding [GO:0008022]; protein dimerization activity [GO:0046983]; protein heterodimerization activity [GO:0046982]; protein phosphatase binding [GO:0019903]; protein tyrosine kinase activity [G…	P04626:apical plasma membrane [GO:0016324]; basolateral plasma membrane [GO:0016323]; cytosol [GO:0005829]; endosome membrane [GO:0010008]; integral component of membrane [GO:0016021]; myelin sheath [GO:0043209]; nucleus [GO:0005634]; perinuclear region of cytoplasm [GO:0048471]; plasma membrane [GO:0005886]; receptor complex [GO:0043235]	P04626:Signaling by ERBB2|SHC1 events in ERBB2 signaling|PLCG1 events in ERBB2 signaling|PIP3 activates AKT signaling|GRB7 events in ERBB2 signaling|Downregulation of ERBB2:ERBB3 signaling|GRB2 events in ERBB2 signaling|PI3K events in ERBB2 signaling|Constitutive Signaling by Aberrant PI3K in Cancer|Sema4D induced cell migration and growth-cone collapse|RAF/MAP kinase cascade|ERBB2 Regulates Cell…
KIAA0907	Isoform 4 of UPF0469 protein KIAA0907; UPF0469 protein KIAA0907; Isoform 3 of UPF0469 protein KIAA0907; Isoform 2 of UPF0469 protein KIAA0907	Q7Z7F0	3	Q7Z7F0	Q7Z7F0:22889;	-0.2885	0.127688	0.0186725	0.858415	-0.024	0.011	0.054	0.163	0.417	0.262	Q7Z7F0:mRNA splice site selection [GO:0006376]	Q7Z7F0:RNA binding [GO:0003723]	Q7Z7F0:cytoplasm [GO:0005737]; nucleus [GO:0005634]	Q7Z7F0:
RSL24D1	Probable ribosome biogenesis protein RLP24	Q9UHA3	1	Q9UHA3	Q9UHA3:51187;	0.23175	-0.0544375	0.0193268	0.858415	0.074	0.009	-0.058	0.042	-0.168	-0.262	Q9UHA3:assembly of large subunit precursor of preribosome [GO:1902626]; ribosomal large subunit assembly [GO:0000027]; translation [GO:0006412]	Q9UHA3:RNA binding [GO:0003723]; structural constituent of ribosome [GO:0003735]	Q9UHA3:cytosolic large ribosomal subunit [GO:0022625]; nucleolus [GO:0005730]; nucleus [GO:0005634]	Q9UHA3:
PHYH	Phytanoyl-CoA dioxygenaseperoxisomal; Isoform 2 of Phytanoyl-CoA dioxygenaseperoxisomal	O14832	1	O14832	O14832:5264;	0.423	-0.0355625	0.0194186	0.858415	0.328	0.047	-0.325	0.222	-0.301	-0.409	O14832:2-oxoglutarate metabolic process [GO:0006103]; fatty acid alpha-oxidation [GO:0001561]; isoprenoid metabolic process [GO:0006720]; methyl-branched fatty acid metabolic process [GO:0097089]	O14832:carboxylic acid binding [GO:0031406]; cofactor binding [GO:0048037]; ferrous iron binding [GO:0008198]; L-ascorbic acid binding [GO:0031418]; phytanoyl-CoA dioxygenase activity [GO:0048244]	O14832:mitochondrion [GO:0005739]; peroxisomal matrix [GO:0005782]; peroxisome [GO:0005777]	O14832:Alpha-oxidation of phytanate
TMEM246	Transmembrane protein 246	Q9BRR3	1	Q9BRR3	Q9BRR3:84302;	1.04725	0.043625	0.0195436	0.858415	0.254	0.566	0.532	-0.347	-1.502	-0.09	Q9BRR3:	Q9BRR3:	Q9BRR3:integral component of membrane [GO:0016021]	Q9BRR3:
POU3F4	POU domainclass 3transcription factor 4	P49335	2	P49335	P49335:5456;	0.88775	-0.085625	0.0196008	0.858415	0.766	0.365	-0.301	-0.055	-0.904	-0.484	P49335:cochlea morphogenesis [GO:0090103]; forebrain neuron differentiation [GO:0021879]; negative regulation of mesenchymal cell apoptotic process [GO:2001054]; regulation of transcription from RNA polymerase II promoter [GO:0006357]; sensory perception of sound [GO:0007605]; transcription from RNA polymerase II promoter [GO:0006366]	P49335:AT DNA binding [GO:0003680]; DNA binding transcription factor activity [GO:0003700]; RNA polymerase II regulatory region sequence-specific DNA binding [GO:0000977]	P49335:nucleus [GO:0005634]	P49335:
SLC25A5	ADP/ATP translocase 2	P05141	5	P05141	P05141:292;	0.18175	-0.0121875	0.0196355	0.858415	0.152	0.052	0.069	0.052	-0.144	-0.057	P05141:cellular response to leukemia inhibitory factor [GO:1990830]; chromosome segregation [GO:0007059]; negative regulation of mitochondrial outer membrane permeabilization involved in apoptotic signaling pathway [GO:1901029]; positive regulation of cell proliferation [GO:0008284]; regulation of insulin secretion [GO:0050796]; transport [GO:0006810]; viral process [GO:0016032]	P05141:adenine transmembrane transporter activity [GO:0015207]; ATP:ADP antiporter activity [GO:0005471]; RNA binding [GO:0003723]; ubiquitin protein ligase binding [GO:0031625]	P05141:extracellular exosome [GO:0070062]; extracellular matrix [GO:0031012]; integral component of plasma membrane [GO:0005887]; membrane [GO:0016020]; membrane raft [GO:0045121]; mitochondrial inner membrane [GO:0005743]; mitochondrial nucleoid [GO:0042645]; mitochondrion [GO:0005739]; MMXD complex [GO:0071817]; myelin sheath [GO:0043209]; nucleus [GO:0005634]	P05141:Vpr-mediated induction of apoptosis by mitochondrial outer membrane permeabilization|Regulation of insulin secretion
USP32	Ubiquitin carboxyl-terminal hydrolase 32	Q8NFA0	1	Q8NFA0	Q8NFA0:84669;	0.5825	0.034	0.0197347	0.858415	0.252	-0.124	-0.137	0.403	-0.126	-0.842	Q8NFA0:protein deubiquitination [GO:0016579]; ubiquitin-dependent protein catabolic process [GO:0006511]	Q8NFA0:calcium ion binding [GO:0005509]; thiol-dependent ubiquitin-specific protease activity [GO:0004843]	Q8NFA0:cytosol [GO:0005829]; Golgi apparatus [GO:0005794]; membrane [GO:0016020]	Q8NFA0:
SOX11	Transcription factor SOX-11	P35716	2	P35716	P35716:6664;	0.50025	-0.0016875	0.0197625	0.858415	0.185	0.245	0.081	0.296	-0.255	-0.342	P35716:cardiac ventricle formation [GO:0003211]; closure of optic fissure [GO:0061386]; cornea development in camera-type eye [GO:0061303]; embryonic digestive tract morphogenesis [GO:0048557]; embryonic skeletal system morphogenesis [GO:0048704]; eyelid development in camera-type eye [GO:0061029]; glial cell development [GO:0021782]; glial cell proliferation [GO:0014009]; hard palate development…	P35716:DNA binding transcription factor activity [GO:0003700]; enhancer sequence-specific DNA binding [GO:0001158]; RNA polymerase II core promoter sequence-specific DNA binding [GO:0000979]; RNA polymerase II transcription coactivator activity [GO:0001105]; transcriptional activator activity, RNA polymerase II proximal promoter sequence-specific DNA binding [GO:0001077]; transcription regulatory…	P35716:cytoplasm [GO:0005737]; nucleus [GO:0005634]	P35716:
PACSIN1	Protein kinase C and casein kinase substrate in neurons protein 1	Q9BY11	1	Q9BY11	Q9BY11:29993;	0.501	-0.053875	0.0204405	0.858415	-0.397	0.167	-0.281	0.147	-0.299	-0.885	Q9BY11:actin filament organization [GO:0007015]; negative regulation of endocytosis [GO:0045806]; neuron projection morphogenesis [GO:0048812]; plasma membrane tubulation [GO:0097320]; positive regulation of dendrite development [GO:1900006]; protein localization to membrane [GO:0072657]; protein localization to plasma membrane [GO:0072659]; regulation of endocytosis [GO:0030100]; synaptic vesicl…	Q9BY11:cytoskeletal protein binding [GO:0008092]; identical protein binding [GO:0042802]; phospholipid binding [GO:0005543]	Q9BY11:axon terminus [GO:0043679]; cell junction [GO:0030054]; COPI-coated vesicle [GO:0030137]; cytoplasm [GO:0005737]; cytoplasmic vesicle membrane [GO:0030659]; cytosol [GO:0005829]; endosome [GO:0005768]; myelin sheath [GO:0043209]; perinuclear region of cytoplasm [GO:0048471]; plasma membrane [GO:0005886]; ruffle membrane [GO:0032587]; synapse [GO:0045202]	Q9BY11:Clathrin-mediated endocytosis
AKR1C2	Aldo-keto reductase family 1 member C2; Aldo-keto reductase family 1 member C1	P52895	1	P52895	P52895:1646;	2.0815	-0.371875	0.0204982	0.858415	0.114	1.486	-0.675	-0.237	-3.137	-0.682	P52895:cellular response to jasmonic acid stimulus [GO:0071395]; cellular response to prostaglandin D stimulus [GO:0071799]; daunorubicin metabolic process [GO:0044597]; digestion [GO:0007586]; doxorubicin metabolic process [GO:0044598]; epithelial cell differentiation [GO:0030855]; G-protein coupled receptor signaling pathway [GO:0007186]; oxidation-reduction process [GO:0055114]; positive regul…	P52895:alditol:NADP+ 1-oxidoreductase activity [GO:0004032]; bile acid binding [GO:0032052]; carboxylic acid binding [GO:0031406]; ketosteroid monooxygenase activity [GO:0047086]; oxidoreductase activity, acting on NAD(P)H, quinone or similar compound as acceptor [GO:0016655]; phenanthrene 9,10-monooxygenase activity [GO:0018636]; trans-1,2-dihydrobenzene-1,2-diol dehydrogenase activity [GO:00471…	P52895:cytoplasm [GO:0005737]	P52895:Synthesis of bile acids and bile salts via 7alpha-hydroxycholesterol|Synthesis of bile acids and bile salts via 24-hydroxycholesterol|Synthesis of bile acids and bile salts via 27-hydroxycholesterol
DLG3	Isoform 3 of Disks large homolog 3; Isoform 2 of Disks large homolog 3; Disks large homolog 3	Q92796-2|Q92796	3	Q92796|Q92796	Q92796:1741;	0.29425	-0.0124375	0.0206172	0.858415	0.101	0.23	0.061	0.123	-0.181	-0.15	Q92796:chemical synaptic transmission [GO:0007268]; establishment of planar polarity [GO:0001736]; establishment or maintenance of epithelial cell apical/basal polarity [GO:0045197]; negative regulation of cell proliferation [GO:0008285]; negative regulation of phosphatase activity [GO:0010923]; nervous system development [GO:0007399]; receptor clustering [GO:0043113]; receptor localization to sy…	Q92796:guanylate kinase activity [GO:0004385]; ionotropic glutamate receptor binding [GO:0035255]; kinase binding [GO:0019900]; ligand-gated ion channel activity [GO:0015276]; PDZ domain binding [GO:0030165]; phosphatase binding [GO:0019902]; protein C-terminus binding [GO:0008022]; protein phosphatase binding [GO:0019903]; ubiquitin protein ligase binding [GO:0031625]	Q92796:AMPA glutamate receptor complex [GO:0032281]; basolateral plasma membrane [GO:0016323]; bicellular tight junction [GO:0005923]; cytosol [GO:0005829]; dendritic shaft [GO:0043198]; extracellular space [GO:0005615]; growth cone [GO:0030426]; neuronal cell body [GO:0043025]; plasma membrane [GO:0005886]; postsynaptic density [GO:0014069]; postsynaptic membrane [GO:0045211]	Q92796:NrCAM interactions|Activation of Ca-permeable Kainate Receptor|Neurexins and neuroligins|Synaptic adhesion-like molecules
ACSS2	Acetyl-coenzyme A synthetasecytoplasmic; Isoform 2 of Acetyl-coenzyme A synthetasecytoplasmic	Q9NR19-2	6	Q9NR19	Q9NR19:55902;	-0.30875	-0.055	0.0208839	0.858415	0.08	-0.279	0.016	-0.226	0.217	0.196	Q9NR19:acetate biosynthetic process [GO:0019413]; acetyl-CoA biosynthetic process from acetate [GO:0019427]; ethanol oxidation [GO:0006069]; lipid biosynthetic process [GO:0008610]; mitochondrion organization [GO:0007005]; propionate biosynthetic process [GO:0019542]	Q9NR19:acetate-CoA ligase activity [GO:0003987]; AMP binding [GO:0016208]; ATP binding [GO:0005524]	Q9NR19:cytoplasm [GO:0005737]; cytosol [GO:0005829]; intracellular membrane-bounded organelle [GO:0043231]; mitochondrial matrix [GO:0005759]; nucleoplasm [GO:0005654]	Q9NR19:Transcriptional activation of mitochondrial biogenesis|Ethanol oxidation
GTF2H1	General transcription factor IIH subunit 1	P32780	2	P32780	P32780:2965;	-0.70525	-0.130188	0.0210664	0.858415	-0.724	0.026	0.019	-0.34	0.471	0.43	P32780:7-methylguanosine mRNA capping [GO:0006370]; DNA repair [GO:0006281]; global genome nucleotide-excision repair [GO:0070911]; nucleotide-excision repair, DNA duplex unwinding [GO:0000717]; nucleotide-excision repair, DNA incision [GO:0033683]; nucleotide-excision repair, DNA incision, 3'-to lesion [GO:0006295]; nucleotide-excision repair, DNA incision, 5'-to lesion [GO:0006296]; nucleotide-…	P32780:chromatin binding [GO:0003682]	P32780:core TFIIH complex [GO:0000439]; holo TFIIH complex [GO:0005675]; nucleoplasm [GO:0005654]	P32780:Formation of RNA Pol II elongation complex|Formation of the Early Elongation Complex|Formation of HIV elongation complex in the absence of HIV Tat|Formation of the HIV-1 Early Elongation Complex|RNA Pol II CTD phosphorylation and interaction with CE during HIV infection|HIV Transcription Initiation|RNA Polymerase II HIV Promoter Escape|Transcription of the HIV genome|Formation of HIV-1 elo…
UCHL5	Ubiquitin carboxyl-terminal hydrolase isozyme L5; Isoform 4 of Ubiquitin carboxyl-terminal hydrolase isozyme L5; Isoform 2 of Ubiquitin carboxyl-terminal hydrolase isozyme L5; Isoform 3 of Ubiquitin carboxyl-terminal hydrolase isozyme L5	Q9Y5K5|Q9Y5K5-3	11	Q9Y5K5|Q9Y5K5	Q9Y5K5:51377;	0.24325	0.0253125	0.021596	0.858415	0.244	0.036	-0.044	0.127	-0.188	-0.117	Q9Y5K5:DNA recombination [GO:0006310]; DNA repair [GO:0006281]; forebrain morphogenesis [GO:0048853]; lateral ventricle development [GO:0021670]; midbrain development [GO:0030901]; protein deubiquitination [GO:0016579]; regulation of proteasomal protein catabolic process [GO:0061136]; regulation of transcription, DNA-templated [GO:0006355]; transcription, DNA-templated [GO:0006351]; ubiquitin-dep…	Q9Y5K5:endopeptidase inhibitor activity [GO:0004866]; proteasome binding [GO:0070628]; RNA binding [GO:0003723]; thiol-dependent ubiquitin-specific protease activity [GO:0004843]	Q9Y5K5:cytosol [GO:0005829]; cytosolic proteasome complex [GO:0031597]; Ino80 complex [GO:0031011]; mitochondrion [GO:0005739]; nucleoplasm [GO:0005654]; nucleus [GO:0005634]	Q9Y5K5:Downregulation of TGF-beta receptor signaling|UCH proteinases
VPS16	Vacuolar protein sorting-associated protein 16 homolog; Isoform 2 of Vacuolar protein sorting-associated protein 16 homolog	Q9H269	5	Q9H269	Q9H269:64601;	-0.22725	0.0990625	0.0218138	0.858415	0.035	-0.025	-0.081	0.102	0.219	0.251	Q9H269:autophagosome maturation [GO:0097352]; endosome to lysosome transport [GO:0008333]; intracellular protein transport [GO:0006886]; regulation of SNARE complex assembly [GO:0035542]; regulation of vacuole fusion, non-autophagic [GO:0032889]; vacuole organization [GO:0007033]""	Q9H269:actin binding [GO:0003779]; actin filament binding [GO:0051015]	Q9H269:autophagosome [GO:0005776]; axon [GO:0030424]; clathrin-coated vesicle [GO:0030136]; early endosome [GO:0005769]; HOPS complex [GO:0030897]; late endosome [GO:0005770]; late endosome membrane [GO:0031902]; lysosomal membrane [GO:0005765]; lysosome [GO:0005764]; neuronal cell body [GO:0043025]; recycling endosome [GO:0055037]	Q9H269:
ZHX3	Zinc fingers and homeoboxes protein 3	Q9H4I2	1	Q9H4I2	Q9H4I2:23051;	0.54675	-0.0645625	0.0223438	0.858415	-0.398	-0.106	0.098	0.337	-0.418	-0.71	Q9H4I2:cell differentiation [GO:0030154]; negative regulation of transcription, DNA-templated [GO:0045892]; negative regulation of transcription from RNA polymerase II promoter [GO:0000122]; positive regulation of osteoblast differentiation [GO:0045669]; transcription, DNA-templated [GO:0006351]""	Q9H4I2:DNA binding transcription factor activity [GO:0003700]; metal ion binding [GO:0046872]; protein heterodimerization activity [GO:0046982]; protein homodimerization activity [GO:0042803]; RNA polymerase II regulatory region sequence-specific DNA binding [GO:0000977]; transcription corepressor activity [GO:0003714]	Q9H4I2:nucleoplasm [GO:0005654]; nucleus [GO:0005634]	Q9H4I2:
CUL7	Cullin-7; Isoform 2 of Cullin-7	Q14999-2	4	Q14999	Q14999:9820;	-0.19375	-0.0215625	0.0225007	0.858415	-0.033	-0.068	-0.123	-0.107	0.149	0.073	Q14999:epithelial to mesenchymal transition [GO:0001837]; Golgi organization [GO:0007030]; IRE1-mediated unfolded protein response [GO:0036498]; microtubule cytoskeleton organization [GO:0000226]; mitotic cytokinesis [GO:0000281]; placenta development [GO:0001890]; positive regulation of dendrite morphogenesis [GO:0050775]; post-translational protein modification [GO:0043687]; protein ubiquitinat…	Q14999:ubiquitin protein ligase binding [GO:0031625]	Q14999:3M complex [GO:1990393]; anaphase-promoting complex [GO:0005680]; centrosome [GO:0005813]; Cul7-RING ubiquitin ligase complex [GO:0031467]; cytoplasm [GO:0005737]; cytosol [GO:0005829]; Golgi apparatus [GO:0005794]; perinuclear region of cytoplasm [GO:0048471]	Q14999:XBP1(S) activates chaperone genes|Neddylation|Antigen processing: Ubiquitination & Proteasome degradation
ELAVL3	ELAV-like protein 3; Isoform 2 of ELAV-like protein 3	Q14576	6	Q14576	Q14576:1995;	0.55225	0.0274375	0.0225154	0.858415	0.329	0.186	0.154	0.352	-0.375	-0.219	Q14576:cell differentiation [GO:0030154]; nervous system development [GO:0007399]	Q14576:AU-rich element binding [GO:0017091]	Q14576:	Q14576:
CALD1	Isoform 3 of Caldesmon; Isoform 5 of Caldesmon	Q05682-3	1	Q05682	Q05682:800;	-0.307	-0.123625	0.0235341	0.858415	-0.456	-0.212	0.006	-0.126	0.18	0.04	Q05682:movement of cell or subcellular component [GO:0006928]; muscle contraction [GO:0006936]	Q05682:actin binding [GO:0003779]; cadherin binding [GO:0045296]; calmodulin binding [GO:0005516]; myosin binding [GO:0017022]; tropomyosin binding [GO:0005523]	Q05682:actin cap [GO:0030478]; actin cytoskeleton [GO:0015629]; cytoskeleton [GO:0005856]; cytosol [GO:0005829]; intracellular membrane-bounded organelle [GO:0043231]; myofibril [GO:0030016]; plasma membrane [GO:0005886]	Q05682:Smooth Muscle Contraction
ZNF711	Zinc finger protein 711; Isoform 2 of Zinc finger protein 711; Isoform 3 of Zinc finger protein 711	Q9Y462-3	1	Q9Y462	Q9Y462:7552;	0.38675	-0.051625	0.0235504	0.858415	0.148	0.211	0.459	-0.103	-0.192	-0.224	Q9Y462:positive regulation of transcription, DNA-templated [GO:0045893]; transcription, DNA-templated [GO:0006351]""	Q9Y462:metal ion binding [GO:0046872]; sequence-specific DNA binding [GO:0043565]	Q9Y462:extracellular exosome [GO:0070062]; nucleus [GO:0005634]	Q9Y462:Generic Transcription Pathway
LMAN2L	VIP36-like protein; Isoform 2 of VIP36-like protein	Q9H0V9-2	4	Q9H0V9	Q9H0V9:81562;	-0.2085	0.035	0.0235848	0.858415	0.072	0.016	-0.072	-0.034	0.147	0.261	Q9H0V9:ER to Golgi vesicle-mediated transport [GO:0006888]; protein folding [GO:0006457]; protein transport [GO:0015031]	Q9H0V9:mannose binding [GO:0005537]; metal ion binding [GO:0046872]	Q9H0V9:COPII-coated ER to Golgi transport vesicle [GO:0030134]; endoplasmic reticulum membrane [GO:0005789]; Golgi apparatus [GO:0005794]; Golgi membrane [GO:0000139]; integral component of membrane [GO:0016021]	Q9H0V9:COPII (Coat Protein 2) Mediated Vesicle Transport|Cargo concentration in the ER
TRNAU1AP	Isoform 2 of tRNA selenocysteine 1-associated protein 1; tRNA selenocysteine 1-associated protein 1	Q9NX07	2	Q9NX07	Q9NX07:54952;	0.206	-0.0648125	0.023776	0.858415	-0.044	-0.014	0.012	-0.04	-0.204	-0.251	Q9NX07:selenocysteine incorporation [GO:0001514]	Q9NX07:RNA binding [GO:0003723]	Q9NX07:cytoplasm [GO:0005737]; nucleus [GO:0005634]	Q9NX07:
ANAPC1	Anaphase-promoting complex subunit 1	Q9H1A4	5	Q9H1A4	Q9H1A4:64682;	-0.32175	0.06475	0.0241929	0.858415	0.254	-0.108	0.229	-0.114	0.447	0.327	Q9H1A4:anaphase-promoting complex-dependent catabolic process [GO:0031145]; cell division [GO:0051301]; negative regulation of ubiquitin-protein ligase activity involved in mitotic cell cycle [GO:0051436]; positive regulation of ubiquitin-protein ligase activity involved in regulation of mitotic cell cycle transition [GO:0051437]; proteasome-mediated ubiquitin-dependent protein catabolic process …	Q9H1A4:	Q9H1A4:anaphase-promoting complex [GO:0005680]; cytosol [GO:0005829]; nucleoplasm [GO:0005654]	Q9H1A4:Inactivation of APC/C via direct inhibition of the APC/C complex|APC/C:Cdc20 mediated degradation of Cyclin B|Autodegradation of Cdh1 by Cdh1:APC/C|APC/C:Cdc20 mediated degradation of Securin|APC/C:Cdh1 mediated degradation of Cdc20 and other APC/C:Cdh1 targeted proteins in late mitosis/early G1|Cdc20:Phospho-APC/C mediated degradation of Cyclin A|Conversion from APC/C:Cdc20 to APC/C:Cdh1 …
LMBRD1	Probable lysosomal cobalamin transporter; Isoform 4 of Probable lysosomal cobalamin transporter; Isoform 3 of Probable lysosomal cobalamin transporter; Isoform 2 of Probable lysosomal cobalamin transporter	Q9NUN5	1	Q9NUN5	Q9NUN5:55788;	0.18975	0.079625	0.0245422	0.858415	0.115	0.054	0.199	0.225	-0.069	-0.014	Q9NUN5:cobalamin metabolic process [GO:0009235]; insulin receptor internalization [GO:0038016]; negative regulation of glucose import [GO:0046325]; negative regulation of insulin receptor signaling pathway [GO:0046627]; negative regulation of protein kinase B signaling [GO:0051898]; viral process [GO:0016032]	Q9NUN5:cobalamin binding [GO:0031419]; insulin receptor binding [GO:0005158]	Q9NUN5:clathrin-coated endocytic vesicle [GO:0045334]; integral component of membrane [GO:0016021]; lysosomal membrane [GO:0005765]; membrane [GO:0016020]; plasma membrane [GO:0005886]	Q9NUN5:Cobalamin (Cbl, vitamin B12) transport and metabolism"|Defective LMBRD1 causes methylmalonic aciduria and homocystinuria type cblF"
CACUL1	Isoform 4 of CDK2-associated and cullin domain-containing protein 1; CDK2-associated and cullin domain-containing protein 1; Isoform 2 of CDK2-associated and cullin domain-containing protein 1	Q86Y37	1	Q86Y37	Q86Y37:143384;	0.337	-0.154	0.0246086	0.858415	-0.083	0.085	-0.038	-0.052	-0.33	-0.388	Q86Y37:G1/S transition of mitotic cell cycle [GO:0000082]; positive regulation of cell proliferation [GO:0008284]; positive regulation of protein kinase activity [GO:0045860]; protein ubiquitination involved in ubiquitin-dependent protein catabolic process [GO:0042787]	Q86Y37:protein kinase binding [GO:0019901]; ubiquitin protein ligase binding [GO:0031625]	Q86Y37:cullin-RING ubiquitin ligase complex [GO:0031461]	Q86Y37:
CEND1	Cell cycle exit and neuronal differentiation protein 1	Q8N111	4	Q8N111	Q8N111:51286;	0.799	0.02375	0.0248899	0.858415	-0.069	0.755	0.012	0.26	-0.859	-0.26	Q8N111:adult walking behavior [GO:0007628]; cerebellar granular layer maturation [GO:0021686]; cerebellar Purkinje cell differentiation [GO:0021702]; negative regulation of cerebellar granule cell precursor proliferation [GO:0021941]; radial glia guided migration of cerebellar granule cell [GO:0021933]	Q8N111:	Q8N111:integral component of membrane [GO:0016021]	Q8N111:
ZNF346	Zinc finger protein 346; Isoform 3 of Zinc finger protein 346	Q9UL40	1	Q9UL40	Q9UL40:23567;	0.34225	-0.0406875	0.0249726	0.858415	0.021	0.019	0.026	0.183	-0.114	-0.446	Q9UL40:intrinsic apoptotic signaling pathway by p53 class mediator [GO:0072332]; positive regulation of apoptotic process [GO:0043065]	Q9UL40:double-stranded RNA binding [GO:0003725]; enzyme binding [GO:0019899]; miRNA binding [GO:0035198]; p53 binding [GO:0002039]; RNA binding [GO:0003723]; zinc ion binding [GO:0008270]	Q9UL40:cytoplasm [GO:0005737]; nucleolus [GO:0005730]; nucleus [GO:0005634]	Q9UL40:
PROM1	Isoform 4 of Prominin-1; Isoform 6 of Prominin-1; Isoform 7 of Prominin-1; Isoform 3 of Prominin-1; Isoform 2 of Prominin-1; Isoform 5 of Prominin-1; Prominin-1	O43490	2	O43490	O43490:8842;	-0.355	-0.0248125	0.0251059	0.858415	-0.141	-0.061	-0.211	-0.311	0.221	0.127	O43490:camera-type eye photoreceptor cell differentiation [GO:0060219]; glomerular parietal epithelial cell differentiation [GO:0072139]; glomerular visceral epithelial cell differentiation [GO:0072112]; photoreceptor cell maintenance [GO:0045494]; positive regulation of nephron tubule epithelial cell differentiation [GO:2000768]; retina layer formation [GO:0010842]; retina morphogenesis in camer…	O43490:actinin binding [GO:0042805]; cadherin binding [GO:0045296]	O43490:apical plasma membrane [GO:0016324]; cell surface [GO:0009986]; endoplasmic reticulum [GO:0005783]; endoplasmic reticulum-Golgi intermediate compartment [GO:0005793]; extracellular exosome [GO:0070062]; extracellular space [GO:0005615]; integral component of plasma membrane [GO:0005887]; microvillus membrane [GO:0031528]; photoreceptor outer segment [GO:0001750]; photoreceptor outer segmen…	O43490:
NDUFA11	NADH dehydrogenase ubiquinone 1 alpha subcomplex subunit 11; Isoform 2 of NADH dehydrogenase ubiquinone 1 alpha subcomplex subunit 11	Q86Y39	3	Q86Y39	Q86Y39:126328;	0.2185	0.0261875	0.0251622	0.858415	0.224	0.04	0.038	0.06	-0.081	-0.175	Q86Y39:mitochondrial electron transport, NADH to ubiquinone [GO:0006120]; mitochondrial respiratory chain complex I assembly [GO:0032981]""	Q86Y39:	Q86Y39:integral component of membrane [GO:0016021]; mitochondrial inner membrane [GO:0005743]; mitochondrial respiratory chain complex I [GO:0005747]; mitochondrion [GO:0005739]	Q86Y39:Respiratory electron transport|Complex I biogenesis
LTV1	Protein LTV1 homolog	Q96GA3	1	Q96GA3	Q96GA3:84946;	0.38175	0.0644375	0.0251973	0.858415	0.189	0.362	-0.006	0.226	-0.264	-0.114	Q96GA3:ribosomal small subunit biogenesis [GO:0042274]; ribosomal small subunit export from nucleus [GO:0000056]; rRNA processing [GO:0006364]	Q96GA3:	Q96GA3:cytosol [GO:0005829]; EGO complex [GO:0034448]; late endosome membrane [GO:0031902]; nucleoplasm [GO:0005654]; nucleus [GO:0005634]; preribosome, small subunit precursor [GO:0030688]""	Q96GA3:Major pathway of rRNA processing in the nucleolus and cytosol
SRSF12	Serine/arginine-rich splicing factor 12	Q8WXF0	3	Q8WXF0	Q8WXF0:135295;	0.2225	-0.0039375	0.0253755	0.858415	0.084	0.015	0.215	0.032	-0.106	-0.166	Q8WXF0:mRNA 5'-splice site recognition [GO:0000395]; negative regulation of mRNA splicing, via spliceosome [GO:0048025]; regulation of alternative mRNA splicing, via spliceosome [GO:0000381]; spliceosomal tri-snRNP complex assembly [GO:0000244]""	Q8WXF0:RNA binding [GO:0003723]; RS domain binding [GO:0050733]; unfolded protein binding [GO:0051082]	Q8WXF0:nucleoplasm [GO:0005654]	Q8WXF0:
GDPD1	Isoform 2 of Glycerophosphodiester phosphodiesterase domain-containing protein 1; Isoform 3 of Glycerophosphodiester phosphodiesterase domain-containing protein 1; Glycerophosphodiester phosphodiesterase domain-containing protein 1	Q8N9F7	5	Q8N9F7	Q8N9F7:284161;	0.34775	-0.030375	0.0254902	0.858415	0.221	0.125	0.063	0.042	-0.381	-0.089	Q8N9F7:N-acylethanolamine metabolic process [GO:0070291]; phospholipid metabolic process [GO:0006644]	Q8N9F7:alkylglycerophosphoethanolamine phosphodiesterase activity [GO:0047391]; lysophospholipase activity [GO:0004622]; metal ion binding [GO:0046872]	Q8N9F7:integral component of membrane [GO:0016021]; membrane [GO:0016020]; perinuclear region of cytoplasm [GO:0048471]	Q8N9F7:Glycerophospholipid catabolism
C9orf16	UPF0184 protein C9orf16	Q9BUW7	1	Q9BUW7	Q9BUW7:79095;	0.39675	-0.109063	0.0256515	0.858415	0.096	0.252	-0.037	0.008	-0.279	-0.355	Q9BUW7:	Q9BUW7:	Q9BUW7:	Q9BUW7:
PPA1	Inorganic pyrophosphatase	Q15181	18	Q15181	Q15181:5464;	0.23075	-0.030125	0.0258276	0.858415	0.055	0.09	-0.072	0.046	-0.29	-0.112	Q15181:diphosphate metabolic process [GO:0071344]; phosphate-containing compound metabolic process [GO:0006796]; tRNA aminoacylation for protein translation [GO:0006418]	Q15181:inorganic diphosphatase activity [GO:0004427]; magnesium ion binding [GO:0000287]	Q15181:cytoplasm [GO:0005737]; cytosol [GO:0005829]; extracellular exosome [GO:0070062]	Q15181:Cytosolic tRNA aminoacylation|Pyrophosphate hydrolysis
GXYLT1	Isoform 2 of Glucoside xylosyltransferase 1; Glucoside xylosyltransferase 1	Q4G148	3	Q4G148	Q4G148:283464;	-0.28275	-0.01475	0.0258553	0.858415	0.001	-0.222	-0.056	-0.166	0.293	0.051	Q4G148:O-glycan processing [GO:0016266]	Q4G148:UDP-xylosyltransferase activity [GO:0035252]	Q4G148:integral component of membrane [GO:0016021]	Q4G148:
RBBP5	Retinoblastoma-binding protein 5	Q15291	2	Q15291	Q15291:5929;	0.30225	-0.101688	0.0259466	0.858415	0.191	-0.032	-0.186	0.082	-0.268	-0.309	Q15291:beta-catenin-TCF complex assembly [GO:1904837]; cellular response to DNA damage stimulus [GO:0006974]; histone H3-K4 methylation [GO:0051568]; post-translational protein modification [GO:0043687]; regulation of megakaryocyte differentiation [GO:0045652]; regulation of transcription, DNA-templated [GO:0006355]; response to estrogen [GO:0043627]; transcription, DNA-templated [GO:0006351]""	Q15291:histone-lysine N-methyltransferase activity [GO:0018024]; methylated histone binding [GO:0035064]; transcription regulatory region DNA binding [GO:0044212]	Q15291:histone methyltransferase complex [GO:0035097]; MLL1 complex [GO:0071339]; MLL3/4 complex [GO:0044666]; nucleolus [GO:0005730]; nucleoplasm [GO:0005654]; nucleus [GO:0005634]; Set1C/COMPASS complex [GO:0048188]	Q15291:Formation of the beta-catenin:TCF transactivating complex|PKMTs methylate histone lysines|Deactivation of the beta-catenin transactivating complex|Activation of anterior HOX genes in hindbrain development during early embryogenesis|RUNX1 regulates genes involved in megakaryocyte differentiation and platelet function|Neddylation
ANXA6	Annexin A6; Isoform 2 of Annexin A6	P08133	48	P08133	P08133:309;	-0.5265	-0.0326875	0.0261455	0.858415	-0.375	-0.424	-0.117	0.044	0.523	0.094	P08133:apoptotic signaling pathway [GO:0097190]; calcium ion transport [GO:0006816]; ion transmembrane transport [GO:0034220]; mitochondrial calcium ion homeostasis [GO:0051560]; protein homooligomerization [GO:0051260]; regulation of muscle contraction [GO:0006937]	P08133:calcium-dependent phospholipid binding [GO:0005544]; calcium-dependent protein binding [GO:0048306]; calcium ion binding [GO:0005509]; cholesterol binding [GO:0015485]; GTP binding [GO:0005525]; ligand-gated ion channel activity [GO:0015276]; lipid binding [GO:0008289]; protein homodimerization activity [GO:0042803]	P08133:extracellular exosome [GO:0070062]; focal adhesion [GO:0005925]; late endosome membrane [GO:0031902]; lysosomal membrane [GO:0005765]; melanosome [GO:0042470]; membrane [GO:0016020]; mitochondrion [GO:0005739]; perinuclear region of cytoplasm [GO:0048471]	P08133:Smooth Muscle Contraction
SLC4A2	Isoform 3 of Anion exchange protein 2; Isoform B1 of Anion exchange protein 2; Anion exchange protein 2	P04920	1	P04920	P04920:6522;	-0.78875	-0.129188	0.0262503	0.858415	-0.161	-0.053	-0.863	-0.356	-0.047	0.908	P04920:anion transport [GO:0006820]; bicarbonate transport [GO:0015701]; digestive tract development [GO:0048565]; regulation of intracellular pH [GO:0051453]; spermatogenesis [GO:0007283]	P04920:anion:anion antiporter activity [GO:0015301]; anion transmembrane transporter activity [GO:0008509]; enzyme binding [GO:0019899]; inorganic anion exchanger activity [GO:0005452]; sodium:bicarbonate symporter activity [GO:0008510]	P04920:apical plasma membrane [GO:0016324]; basolateral plasma membrane [GO:0016323]; focal adhesion [GO:0005925]; integral component of plasma membrane [GO:0005887]; membrane [GO:0016020]; plasma membrane [GO:0005886]	P04920:Bicarbonate transporters
NKAP	NF-kappa-B-activating protein	Q8N5F7	1	Q8N5F7	Q8N5F7:79576;	-0.2975	-0.120438	0.0263878	0.858415	-0.279	-0.198	-0.28	-0.269	-0.046	0.128	Q8N5F7:granulocyte differentiation [GO:0030851]; hematopoietic stem cell proliferation [GO:0071425]; negative regulation of transcription, DNA-templated [GO:0045892]; negative regulation of transcription from RNA polymerase II promoter [GO:0000122]; Notch signaling pathway [GO:0007219]; positive regulation of alpha-beta T cell differentiation [GO:0046638]; positive regulation of protein targeting…	Q8N5F7:chromatin binding [GO:0003682]; chromatin DNA binding [GO:0031490]; RNA binding [GO:0003723]	Q8N5F7:cytosol [GO:0005829]; nucleoplasm [GO:0005654]	Q8N5F7:
HLA-B	HLA class I histocompatibility antigenB-46 alpha chain; HLA class I histocompatibility antigenB-41 alpha chain; HLA class I histocompatibility antigenB-7 alpha chain; HLA class I histocompatibility antigenB-54 alpha chain; HLA class I histocompatibility antigenB-47 alpha chain; HLA class I histocompatibility antigenB-57 alpha chain; HLA class I histocompatibility antigenB-59 alpha chain; HLA clas…	P30492	1	P30492	P30492:	1.1495	0.01525	0.0266778	0.858415	1.341	-0.177	-0.225	0.627	-0.577	-0.939	P30492:antigen processing and presentation of exogenous peptide antigen via MHC class I, TAP-dependent [GO:0002479]; antigen processing and presentation of exogenous peptide antigen via MHC class I, TAP-independent [GO:0002480]; antigen processing and presentation of peptide antigen via MHC class I [GO:0002474]; interferon-gamma-mediated signaling pathway [GO:0060333]; regulation of immune respon…	P30492:peptide antigen binding [GO:0042605]	P30492:cell surface [GO:0009986]; early endosome membrane [GO:0031901]; endoplasmic reticulum [GO:0005783]; ER to Golgi transport vesicle membrane [GO:0012507]; Golgi apparatus [GO:0005794]; Golgi membrane [GO:0000139]; integral component of lumenal side of endoplasmic reticulum membrane [GO:0071556]; MHC class I protein complex [GO:0042612]; phagocytic vesicle membrane [GO:0030670]; plasma membr…	P30492:ER-Phagosome pathway|Endosomal/Vacuolar pathway|Immunoregulatory interactions between a Lymphoid and a non-Lymphoid cell|Interferon gamma signaling|Interferon alpha/beta signaling|Antigen Presentation: Folding, assembly and peptide loading of class I MHC""
TAPT1	Transmembrane anterior posterior transformation protein 1 homolog; Isoform 2 of Transmembrane anterior posterior transformation protein 1 homolog	Q6NXT6	11	Q6NXT6	Q6NXT6:202018;	0.42925	-0.140687	0.0272469	0.858415	-0.004	0.344	-0.2	0.143	-0.31	-0.407	Q6NXT6:cartilage development [GO:0051216]; cell projection organization [GO:0030030]; embryonic skeletal system development [GO:0048706]; in utero embryonic development [GO:0001701]; neural crest cell development [GO:0014032]; ossification [GO:0001503]; positive regulation of bone development [GO:1903012]; positive regulation of cartilage development [GO:0061036]; positive regulation of cilium as…	Q6NXT6:growth hormone-releasing hormone receptor activity [GO:0016520]	Q6NXT6:centrosome [GO:0005813]; ciliary basal body [GO:0036064]; cytoplasm [GO:0005737]; integral component of membrane [GO:0016021]	Q6NXT6:
RC3H2	Isoform 6 of Roquin-2; Roquin-2; Isoform 4 of Roquin-2	Q9HBD1	1	Q9HBD1	Q9HBD1:54542;	0.47875	-0.044	0.0278526	0.858415	0.141	0.027	-0.05	0.571	-0.252	-0.361	Q9HBD1:B cell homeostasis [GO:0001782]; limb development [GO:0060173]; lung alveolus development [GO:0048286]; lymph node development [GO:0048535]; multicellular organism growth [GO:0035264]; positive regulation of NIK/NF-kappaB signaling [GO:1901224]; post-embryonic development [GO:0009791]; posttranscriptional regulation of gene expression [GO:0010608]; protein polyubiquitination [GO:0000209]; …	Q9HBD1:DNA binding [GO:0003677]; metal ion binding [GO:0046872]; mRNA binding [GO:0003729]; RNA binding [GO:0003723]; ubiquitin-protein transferase activity [GO:0004842]	Q9HBD1:cell surface [GO:0009986]; membrane [GO:0016020]; P-body [GO:0000932]	Q9HBD1:
EIF1B	Eukaryotic translation initiation factor 1b	O60739	3	O60739	O60739:10289;	0.39625	-0.120375	0.0278967	0.858415	0.107	0.06	-0.174	0.048	-0.366	-0.406	O60739:regulation of translational initiation [GO:0006446]	O60739:RNA binding [GO:0003723]; translation initiation factor activity [GO:0003743]	O60739:	O60739:
TPM1	Isoform 10 of Tropomyosin alpha-1 chain; Isoform 6 of Tropomyosin alpha-1 chain; Isoform 4 of Tropomyosin alpha-1 chain; Tropomyosin alpha-1 chain	P09493-6|P09493-4	1	P09493|P09493	P09493:7168;	-0.656	-0.09125	0.0279937	0.858415	-0.51	-0.311	-0.355	-0.312	0.611	-0.043	P09493:actin filament organization [GO:0007015]; cardiac muscle contraction [GO:0060048]; cellular response to reactive oxygen species [GO:0034614]; cytoskeleton organization [GO:0007010]; movement of cell or subcellular component [GO:0006928]; muscle contraction [GO:0006936]; muscle filament sliding [GO:0030049]; negative regulation of cell migration [GO:0030336]; negative regulation of vascular…	P09493:actin binding [GO:0003779]; actin filament binding [GO:0051015]; cytoskeletal protein binding [GO:0008092]; identical protein binding [GO:0042802]; protein heterodimerization activity [GO:0046982]; protein homodimerization activity [GO:0042803]; structural constituent of cytoskeleton [GO:0005200]; structural constituent of muscle [GO:0008307]	P09493:actin cytoskeleton [GO:0015629]; actin filament [GO:0005884]; bleb [GO:0032059]; cytoskeleton [GO:0005856]; cytosol [GO:0005829]; muscle thin filament tropomyosin [GO:0005862]; ruffle membrane [GO:0032587]; sarcomere [GO:0030017]; stress fiber [GO:0001725]	P09493:Striated Muscle Contraction|Smooth Muscle Contraction
CDKN2AIPNL	CDKN2AIP N-terminal-like protein	Q96HQ2	1	Q96HQ2	Q96HQ2:91368;	-0.2585	-0.0086875	0.0282056	0.858415	-0.11	-0.071	0.012	-0.023	0.389	0.032	Q96HQ2:signal transduction [GO:0007165]	Q96HQ2:	Q96HQ2:nucleolus [GO:0005730]; nucleoplasm [GO:0005654]	Q96HQ2:
FCHO2	F-BAR domain only protein 2; Isoform 3 of F-BAR domain only protein 2	Q0JRZ9	4	Q0JRZ9	Q0JRZ9:115548;	-0.39775	0.0011875	0.02834	0.858415	-0.007	-0.159	0	-0.357	0.026	0.508	Q0JRZ9:clathrin coat assembly [GO:0048268]; clathrin-dependent endocytosis [GO:0072583]; membrane invagination [GO:0010324]; membrane organization [GO:0061024]; protein localization to plasma membrane [GO:0072659]; synaptic vesicle endocytosis [GO:0048488]	Q0JRZ9:identical protein binding [GO:0042802]; phosphatidylinositol-4,5-bisphosphate binding [GO:0005546]; phosphatidylinositol binding [GO:0035091]; phosphatidylserine binding [GO:0001786]""	Q0JRZ9:clathrin-coated pit [GO:0005905]; clathrin-coated vesicle [GO:0030136]; cytosol [GO:0005829]; plasma membrane [GO:0005886]; presynaptic endocytic zone membrane [GO:0098835]	Q0JRZ9:Cargo recognition for clathrin-mediated endocytosis|Clathrin-mediated endocytosis
GNG8	Guanine nucleotide-binding protein GI/GS/GO subunit gamma-8	Q9UK08	1	Q9UK08	Q9UK08:94235;	1.294	0.29525	0.0283589	0.858415	0.992	1.203	0.236	1.343	-0.763	0.062	Q9UK08:cellular response to glucagon stimulus [GO:0071377]; cellular response to pheromone [GO:0071444]; G-protein coupled receptor signaling pathway [GO:0007186]; nervous system development [GO:0007399]; nose development [GO:0043584]; social behavior [GO:0035176]	Q9UK08:GTPase activity [GO:0003924]; signal transducer activity [GO:0004871]	Q9UK08:heterotrimeric G-protein complex [GO:0005834]; plasma membrane [GO:0005886]	Q9UK08:Activation of G protein gated Potassium channels|Glucagon signaling in metabolic regulation|G-protein activation|Glucagon-like Peptide-1 (GLP1) regulates insulin secretion|ADP signalling through P2Y purinoceptor 12|G beta:gamma signalling through PI3Kgamma|Prostacyclin signalling through prostacyclin receptor|Adrenaline,noradrenaline inhibits insulin secretion"|Ca2+ pathway|G alpha (q) sig…
MAP4K4	Isoform 5 of Mitogen-activated protein kinase kinase kinase kinase 4; Isoform 3 of Mitogen-activated protein kinase kinase kinase kinase 4	O95819-5|O95819-3	2	O95819|O95819	O95819:9448;	0.7405	-0.136313	0.0283866	0.858415	0.055	0.075	-0.283	-0.015	-1.408	-0.157	O95819:intracellular signal transduction [GO:0035556]; negative regulation of apoptotic process [GO:0043066]; negative regulation of insulin secretion involved in cellular response to glucose stimulus [GO:0061179]; negative regulation of neuron projection regeneration [GO:0070571]; neuron projection morphogenesis [GO:0048812]; protein phosphorylation [GO:0006468]; regulation of JNK cascade [GO:00…	O95819:ATP binding [GO:0005524]; creatine kinase activity [GO:0004111]; MAP kinase kinase kinase kinase activity [GO:0008349]; protein serine/threonine kinase activity [GO:0004674]	O95819:cytoplasm [GO:0005737]	O95819:Oxidative Stress Induced Senescence
CAMKV	Isoform 3 of CaM kinase-like vesicle-associated protein; CaM kinase-like vesicle-associated protein; Isoform 2 of CaM kinase-like vesicle-associated protein	Q8NCB2-3|Q8NCB2	12	Q8NCB2|Q8NCB2	Q8NCB2:79012;	0.54625	-0.0255625	0.0286553	0.858415	0.092	0.083	0.002	0.244	-0.619	-0.263	Q8NCB2:intracellular signal transduction [GO:0035556]; peptidyl-serine phosphorylation [GO:0018105]; peptidyl-threonine phosphorylation [GO:0018107]	Q8NCB2:ATP binding [GO:0005524]; calmodulin binding [GO:0005516]; calmodulin-dependent protein kinase activity [GO:0004683]	Q8NCB2:cytoplasmic vesicle membrane [GO:0030659]; intracellular [GO:0005622]; plasma membrane [GO:0005886]	Q8NCB2:
MAP2K5	Isoform C of Dual specificity mitogen-activated protein kinase kinase 5; Isoform A of Dual specificity mitogen-activated protein kinase kinase 5; Dual specificity mitogen-activated protein kinase kinase 5	Q13163	1	Q13163	Q13163:5607;	-0.9775	0.303687	0.029006	0.858415	0.315	-0.659	-0.107	0.397	1.305	0.623	Q13163:activation of MAPK activity [GO:0000187]; activation of protein kinase activity [GO:0032147]; cellular response to growth factor stimulus [GO:0071363]; cellular response to laminar fluid shear stress [GO:0071499]; ERK5 cascade [GO:0070375]; heart development [GO:0007507]; negative regulation of cell migration involved in sprouting angiogenesis [GO:0090051]; negative regulation of chemokine…	Q13163:ATP binding [GO:0005524]; metal ion binding [GO:0046872]; protein kinase activity [GO:0004672]; protein serine/threonine kinase activity [GO:0004674]; protein tyrosine kinase activity [GO:0004713]	Q13163:cytoplasm [GO:0005737]; cytosol [GO:0005829]; nucleus [GO:0005634]; spindle [GO:0005819]	Q13163:Signalling to ERK5
MACROD2	Isoform 2 of O-acetyl-ADP-ribose deacetylase MACROD2; O-acetyl-ADP-ribose deacetylase MACROD2; Isoform 4 of O-acetyl-ADP-ribose deacetylase MACROD2; Isoform 5 of O-acetyl-ADP-ribose deacetylase MACROD2	A1Z1Q3-2	1	A1Z1Q3	A1Z1Q3:140733;	1.7105	-0.168125	0.0290095	0.858415	-0.625	1.514	-0.844	0.845	-2.114	-0.862	A1Z1Q3:brain development [GO:0007420]; cellular response to DNA damage stimulus [GO:0006974]; protein de-ADP-ribosylation [GO:0051725]; purine nucleoside metabolic process [GO:0042278]	A1Z1Q3:deacetylase activity [GO:0019213]; hydrolase activity, acting on glycosyl bonds [GO:0016798]""	A1Z1Q3:centrosome [GO:0005813]; nucleolus [GO:0005730]; nucleus [GO:0005634]	A1Z1Q3:
GPD1L	Glycerol-3-phosphate dehydrogenase 1-like protein	Q8N335	8	Q8N335	Q8N335:23171;	0.338	-0.0865	0.0296831	0.858415	-0.02	-0.039	-0.238	0.221	-0.413	-0.301	Q8N335:carbohydrate metabolic process [GO:0005975]; glycerol-3-phosphate catabolic process [GO:0046168]; NADH metabolic process [GO:0006734]; NAD metabolic process [GO:0019674]; negative regulation of peptidyl-serine phosphorylation [GO:0033137]; negative regulation of protein kinase C signaling [GO:0090038]; phosphatidic acid biosynthetic process [GO:0006654]; positive regulation of protein loca…	Q8N335:glycerol-3-phosphate dehydrogenase [NAD+] activity [GO:0004367]; ion channel binding [GO:0044325]; NAD binding [GO:0051287]; protein homodimerization activity [GO:0042803]; sodium channel regulator activity [GO:0017080]	Q8N335:cytosol [GO:0005829]; extracellular exosome [GO:0070062]; glycerol-3-phosphate dehydrogenase complex [GO:0009331]; plasma membrane [GO:0005886]	Q8N335:Synthesis of PA
NDUFAF1	Complex I intermediate-associated protein 30mitochondrial	Q9Y375	1	Q9Y375	Q9Y375:51103;	0.29725	-0.069125	0.0298694	0.858415	0.018	0.253	-0.155	0.023	-0.345	-0.18	Q9Y375:mitochondrial electron transport, NADH to ubiquinone [GO:0006120]; mitochondrial respiratory chain complex I assembly [GO:0032981]; protein complex assembly [GO:0006461]""	Q9Y375:unfolded protein binding [GO:0051082]	Q9Y375:cytosol [GO:0005829]; mitochondrial inner membrane [GO:0005743]; mitochondrial respiratory chain complex I [GO:0005747]	Q9Y375:Complex I biogenesis
IBTK	Isoform 2 of Inhibitor of Bruton tyrosine kinase; Inhibitor of Bruton tyrosine kinase	Q9P2D0	1	Q9P2D0	Q9P2D0:25998;	-0.25875	-0.0063125	0.0298841	0.858415	-0.126	0.033	-0.043	-0.115	0.136	0.256	Q9P2D0:negative regulation of protein phosphorylation [GO:0001933]; release of sequestered calcium ion into cytosol [GO:0051209]	Q9P2D0:protein kinase binding [GO:0019901]; protein tyrosine kinase inhibitor activity [GO:0030292]	Q9P2D0:cytoplasm [GO:0005737]; membrane [GO:0016020]; nucleoplasm [GO:0005654]	Q9P2D0:
MBTPS2	Membrane-bound transcription factor site-2 protease	O43462	1	O43462	O43462:51360;	0.2285	0.0399375	0.0299312	0.858415	0.219	0.06	0.164	0.179	-0.161	0.015	O43462:ATF6-mediated unfolded protein response [GO:0036500]; cholesterol metabolic process [GO:0008203]; endoplasmic reticulum unfolded protein response [GO:0030968]; membrane protein intracellular domain proteolysis [GO:0031293]; positive regulation of DNA binding transcription factor activity [GO:0051091]; positive regulation of transcription from RNA polymerase II promoter in response to endop…	O43462:metal ion binding [GO:0046872]; metalloendopeptidase activity [GO:0004222]	O43462:cytoplasm [GO:0005737]; endoplasmic reticulum membrane [GO:0005789]; Golgi membrane [GO:0000139]; integral component of membrane [GO:0016021]	O43462:Regulation of cholesterol biosynthesis by SREBP (SREBF)|ATF6 (ATF6-alpha) activates chaperones|CREB3 factors activate genes|Assembly of active LPL and LIPC lipase complexes
ATP1A3	Isoform 3 of Sodium/potassium-transporting ATPase subunit alpha-3; Isoform 2 of Sodium/potassium-transporting ATPase subunit alpha-3; Sodium/potassium-transporting ATPase subunit alpha-3	P13637-3	15	P13637	P13637:478;	0.5595	-0.024	0.0299868	0.858415	0.257	0.252	-0.25	0.367	-0.628	-0.178	P13637:adult locomotory behavior [GO:0008344]; cardiac muscle contraction [GO:0060048]; cell communication by electrical coupling involved in cardiac conduction [GO:0086064]; cellular potassium ion homeostasis [GO:0030007]; cellular response to amyloid-beta [GO:1904646]; cellular response to retinoic acid [GO:0071300]; cellular response to steroid hormone stimulus [GO:0071383]; cellular response …	P13637:amyloid-beta binding [GO:0001540]; ATP binding [GO:0005524]; chaperone binding [GO:0051087]; D1 dopamine receptor binding [GO:0031748]; heparan sulfate proteoglycan binding [GO:0043395]; metal ion binding [GO:0046872]; sodium:potassium-exchanging ATPase activity [GO:0005391]; sodium:potassium-exchanging ATPase activity involved in regulation of cardiac muscle cell membrane potential [GO:00…	P13637:axon [GO:0030424]; dendritic spine head [GO:0044327]; dendritic spine neck [GO:0044326]; endoplasmic reticulum [GO:0005783]; extracellular vesicle [GO:1903561]; Golgi apparatus [GO:0005794]; integral component of membrane [GO:0016021]; membrane [GO:0016020]; myelin sheath [GO:0043209]; neuronal cell body [GO:0043025]; neuronal cell body membrane [GO:0032809]; nucleus [GO:0005634]; plasma m…	P13637:Ion homeostasis|Ion transport by P-type ATPases
TSPAN14	Isoform 2 of Tetraspanin-14; Tetraspanin-14	Q8NG11	1	Q8NG11	Q8NG11:81619;	0.49325	-0.224125	0.0301196	0.858415	0.188	-0.145	-0.515	0.067	-0.37	-0.819	Q8NG11:neutrophil degranulation [GO:0043312]; positive regulation of Notch signaling pathway [GO:0045747]; protein localization to plasma membrane [GO:0072659]; protein maturation [GO:0051604]	Q8NG11:enzyme binding [GO:0019899]	Q8NG11:integral component of plasma membrane [GO:0005887]; plasma membrane [GO:0005886]; specific granule membrane [GO:0035579]; tertiary granule membrane [GO:0070821]	Q8NG11:Neutrophil degranulation
KHDRBS2	KH domain-containingRNA-bindingsignal transduction-associated protein 2	Q5VWX1	2	Q5VWX1	Q5VWX1:202559;	0.4895	-0.0751875	0.0301871	0.858415	0.089	0.439	0.01	0.034	-0.54	-0.153	Q5VWX1:mRNA processing [GO:0006397]; regulation of mRNA splicing, via spliceosome [GO:0048024]; regulation of transcription, DNA-templated [GO:0006355]; transcription, DNA-templated [GO:0006351]""	Q5VWX1:identical protein binding [GO:0042802]; poly(A) binding [GO:0008143]; poly(U) RNA binding [GO:0008266]; protein heterodimerization activity [GO:0046982]; SH2 domain binding [GO:0042169]; SH3 domain binding [GO:0017124]	Q5VWX1:nucleoplasm [GO:0005654]	Q5VWX1:PTK6 Regulates Proteins Involved in RNA Processing
CARS2	Probable cysteine--tRNA ligasemitochondrial	Q9HA77	2	Q9HA77	Q9HA77:79587;	0.34375	0.073875	0.0302478	0.858415	0.319	0.052	0.339	-0.025	-0.296	-0.049	Q9HA77:cysteinyl-tRNA aminoacylation [GO:0006423]	Q9HA77:ATP binding [GO:0005524]; cysteine-tRNA ligase activity [GO:0004817]; metal ion binding [GO:0046872]	Q9HA77:cytoplasm [GO:0005737]; mitochondrial matrix [GO:0005759]	Q9HA77:Mitochondrial tRNA aminoacylation
GGA2	ADP-ribosylation factor-binding protein GGA2	Q9UJY4	2	Q9UJY4	Q9UJY4:23062;	-0.341	0.0940625	0.0302504	0.858415	-0.111	0.1	0.104	-0.259	0.35	0.249	Q9UJY4:cellular protein metabolic process [GO:0044267]; intracellular protein transport [GO:0006886]; vesicle-mediated transport [GO:0016192]	Q9UJY4:ADP-ribosylation factor binding [GO:0030306]	Q9UJY4:clathrin adaptor complex [GO:0030131]; clathrin-coated vesicle [GO:0030136]; early endosome membrane [GO:0031901]; endosome membrane [GO:0010008]; Golgi apparatus [GO:0005794]; trans-Golgi network [GO:0005802]	Q9UJY4:TBC/RABGAPs|Amyloid fiber formation
COA1	Cytochrome c oxidase assembly factor 1 homolog	Q9GZY4	1	Q9GZY4	Q9GZY4:55744;	0.78775	-0.24725	0.0303031	0.858415	-0.101	0.227	-0.29	0.015	-0.724	-0.926	Q9GZY4:mitochondrial respiratory chain complex I assembly [GO:0032981]; mitochondrial respiratory chain complex IV assembly [GO:0033617]; translation [GO:0006412]	Q9GZY4:RNA binding [GO:0003723]; structural constituent of ribosome [GO:0003735]	Q9GZY4:cytosol [GO:0005829]; cytosolic large ribosomal subunit [GO:0022625]; integral component of mitochondrial inner membrane [GO:0031305]; mitochondrion [GO:0005739]	Q9GZY4:
SAMHD1	Isoform 3 of Deoxynucleoside triphosphate triphosphohydrolase SAMHD1; Deoxynucleoside triphosphate triphosphohydrolase SAMHD1; Isoform 4 of Deoxynucleoside triphosphate triphosphohydrolase SAMHD1	Q9Y3Z3	8	Q9Y3Z3	Q9Y3Z3:25939;	0.339	-0.031625	0.0303879	0.858415	-0.035	0.109	-0.071	0.187	-0.319	-0.264	Q9Y3Z3:dATP catabolic process [GO:0046061]; defense response to virus [GO:0051607]; deoxyribonucleotide catabolic process [GO:0009264]; dGTP catabolic process [GO:0006203]; immune response [GO:0006955]; protein homotetramerization [GO:0051289]; regulation of innate immune response [GO:0045088]; type I interferon signaling pathway [GO:0060337]	Q9Y3Z3:dGTPase activity [GO:0008832]; dGTP binding [GO:0032567]; identical protein binding [GO:0042802]; nucleic acid binding [GO:0003676]; ribonuclease activity [GO:0004540]; RNA binding [GO:0003723]; triphosphoric monoester hydrolase activity [GO:0016793]; zinc ion binding [GO:0008270]	Q9Y3Z3:intracellular [GO:0005622]; nucleoplasm [GO:0005654]; nucleus [GO:0005634]; plasma membrane [GO:0005886]	Q9Y3Z3:Nucleobase catabolism|Interferon alpha/beta signaling
P3H4	Synaptonemal complex protein SC65	Q92791	2	Q92791	Q92791:10609;	-0.60275	-0.09525	0.0304687	0.858415	-0.338	-0.561	-0.288	-0.25	0.631	-0.144	Q92791:bone remodeling [GO:0046849]; collagen biosynthetic process [GO:0032964]; collagen fibril organization [GO:0030199]; peptidyl-lysine hydroxylation [GO:0017185]; synaptonemal complex assembly [GO:0007130]	Q92791:	Q92791:catalytic complex [GO:1902494]; condensed nuclear chromosome [GO:0000794]; endoplasmic reticulum [GO:0005783]; nucleolus [GO:0005730]; synaptonemal complex [GO:0000795]	Q92791:
NDUFS7	NADH dehydrogenase ubiquinone iron-sulfur protein 7mitochondrial	O75251	6	O75251	O75251:374291;	0.21	-0.01975	0.0306519	0.858415	0.181	0.137	-0.095	0.067	-0.109	-0.166	O75251:mitochondrial electron transport, NADH to ubiquinone [GO:0006120]; mitochondrial respiratory chain complex I assembly [GO:0032981]""	O75251:4 iron, 4 sulfur cluster binding [GO:0051539]; metal ion binding [GO:0046872]; NADH dehydrogenase (ubiquinone) activity [GO:0008137]; oxidoreductase activity, acting on NAD(P)H, quinone or similar compound as acceptor [GO:0016655]; protease binding [GO:0002020]; quinone binding [GO:0048038]""	O75251:mitochondrial matrix [GO:0005759]; mitochondrial respiratory chain complex I [GO:0005747]; neuronal cell body [GO:0043025]; neuron projection [GO:0043005]; synaptic membrane [GO:0097060]	O75251:Respiratory electron transport|Complex I biogenesis
PDHA1	Pyruvate dehydrogenase E1 component subunit alphasomatic formmitochondrial; Isoform 4 of Pyruvate dehydrogenase E1 component subunit alphasomatic formmitochondrial; Isoform 2 of Pyruvate dehydrogenase E1 component subunit alphasomatic formmitochondrial; Isoform 3 of Pyruvate dehydrogenase E1 component subunit alphasomatic formmitochondrial	P08559	14	P08559	P08559:5160;	0.15925	0.0288125	0.0308056	0.858415	0.122	0.041	0.072	0.148	-0.079	-0.048	P08559:acetyl-CoA biosynthetic process from pyruvate [GO:0006086]; cellular nitrogen compound metabolic process [GO:0034641]; glucose metabolic process [GO:0006006]; mitochondrial acetyl-CoA biosynthetic process from pyruvate [GO:0061732]; pyruvate metabolic process [GO:0006090]; regulation of acetyl-CoA biosynthetic process from pyruvate [GO:0010510]; tricarboxylic acid cycle [GO:0006099]	P08559:pyruvate dehydrogenase (acetyl-transferring) activity [GO:0004739]; pyruvate dehydrogenase (NAD+) activity [GO:0034604]; pyruvate dehydrogenase activity [GO:0004738]	P08559:mitochondrial matrix [GO:0005759]; mitochondrion [GO:0005739]; myelin sheath [GO:0043209]; nucleolus [GO:0005730]; nucleus [GO:0005634]; pyruvate dehydrogenase complex [GO:0045254]	P08559:Regulation of pyruvate dehydrogenase (PDH) complex|Glyoxylate metabolism and glycine degradation|Signaling by Retinoic Acid|Pyruvate metabolism
APBA2	Isoform 2 of Amyloid beta A4 precursor protein-binding family A member 2; Amyloid beta A4 precursor protein-binding family A member 2	Q99767	5	Q99767	Q99767:321;	0.20725	0.0029375	0.0309532	0.858415	0.143	0.032	-0.028	-0.024	-0.186	-0.167	Q99767:chemical synaptic transmission [GO:0007268]; in utero embryonic development [GO:0001701]; locomotory behavior [GO:0007626]; multicellular organism growth [GO:0035264]; nervous system development [GO:0007399]; protein transport [GO:0015031]; regulation of gene expression [GO:0010468]	Q99767:amyloid-beta binding [GO:0001540]	Q99767:plasma membrane [GO:0005886]; synaptic vesicle [GO:0008021]	Q99767:Neurexins and neuroligins
NDUFA10	NADH dehydrogenase ubiquinone 1 alpha subcomplex subunit 10mitochondrial; Isoform 2 of NADH dehydrogenase ubiquinone 1 alpha subcomplex subunit 10mitochondrial	O95299	11	O95299	O95299:4705;	0.1815	0.014	0.0310451	0.858415	0.201	-0.02	0.087	0.098	-0.111	-0.069	O95299:mitochondrial electron transport, NADH to ubiquinone [GO:0006120]; mitochondrial respiratory chain complex I assembly [GO:0032981]""	O95299:NADH dehydrogenase (ubiquinone) activity [GO:0008137]	O95299:mitochondrial inner membrane [GO:0005743]; mitochondrial matrix [GO:0005759]; mitochondrial respiratory chain complex I [GO:0005747]; mitochondrion [GO:0005739]; myelin sheath [GO:0043209]	O95299:Respiratory electron transport|Complex I biogenesis
BRPF1	Isoform 3 of Peregrin; Isoform 4 of Peregrin; Isoform 2 of Peregrin; Peregrin	P55201-2	2	P55201	P55201:7862;	0.35025	0.163125	0.0310953	0.858415	0.58	0.126	0.243	0.106	-0.009	-0.164	P55201:histone H3 acetylation [GO:0043966]; histone H3-K23 acetylation [GO:0043972]; positive regulation of transcription, DNA-templated [GO:0045893]; regulation of signal transduction by p53 class mediator [GO:1901796]; transcription, DNA-templated [GO:0006351]""	P55201:DNA binding [GO:0003677]; metal ion binding [GO:0046872]	P55201:cytoplasm [GO:0005737]; cytosol [GO:0005829]; MOZ/MORF histone acetyltransferase complex [GO:0070776]; nucleoplasm [GO:0005654]; nucleus [GO:0005634]; plasma membrane [GO:0005886]	P55201:HATs acetylate histones|Regulation of TP53 Activity through Acetylation
ZNF706	Zinc finger protein 706	Q9Y5V0	2	Q9Y5V0	Q9Y5V0:51123;	0.28425	0.0293125	0.0311834	0.858415	0.099	0.377	0.054	0.077	-0.254	-0.011	Q9Y5V0:negative regulation of stem cell population maintenance [GO:1902455]; negative regulation of transcription, DNA-templated [GO:0045892]; regulation of translation [GO:0006417]""	Q9Y5V0:metal ion binding [GO:0046872]	Q9Y5V0:cytoplasm [GO:0005737]; nucleus [GO:0005634]	Q9Y5V0:Generic Transcription Pathway
CELF1	Isoform 6 of CUGBP Elav-like family member 1; Isoform 3 of CUGBP Elav-like family member 1; CUGBP Elav-like family member 1; Isoform 5 of CUGBP Elav-like family member 1; Isoform 2 of CUGBP Elav-like family member 1; Isoform 4 of CUGBP Elav-like family member 1	Q92879|Q92879-4	10	Q92879|Q92879	Q92879:10658;	0.23375	-0.03725	0.0313096	0.858415	0.117	0.066	-0.009	-0.015	-0.285	-0.103	Q92879:embryo development [GO:0009790]; germ cell development [GO:0007281]; mRNA processing [GO:0006397]; mRNA splice site selection [GO:0006376]; regulation of RNA splicing [GO:0043484]; RNA interference [GO:0016246]	Q92879:BRE binding [GO:0042835]; mRNA binding [GO:0003729]; pre-mRNA binding [GO:0036002]; RNA binding [GO:0003723]; translation repressor activity, nucleic acid binding [GO:0000900]""	Q92879:cytoplasm [GO:0005737]; intracellular ribonucleoprotein complex [GO:0030529]; membrane [GO:0016020]; nucleoplasm [GO:0005654]; nucleus [GO:0005634]	Q92879:
HDAC3	Isoform 2 of Histone deacetylase 3; Histone deacetylase 3	O15379-2	2	O15379	O15379:8841;	0.26325	0.0390625	0.0317248	0.858415	0.195	0.026	0.324	0.276	0.097	-0.213	O15379:cellular response to fluid shear stress [GO:0071498]; chromatin organization [GO:0006325]; circadian rhythm [GO:0007623]; negative regulation of apoptotic process [GO:0043066]; negative regulation of JNK cascade [GO:0046329]; negative regulation of transcription, DNA-templated [GO:0045892]; negative regulation of transcription from RNA polymerase II promoter [GO:0000122]; positive regulati…	O15379:chromatin binding [GO:0003682]; cyclin binding [GO:0030332]; enzyme binding [GO:0019899]; histone deacetylase activity [GO:0004407]; histone deacetylase binding [GO:0042826]; NAD-dependent histone deacetylase activity (H3-K14 specific) [GO:0032041]; NF-kappaB binding [GO:0051059]; protein deacetylase activity [GO:0033558]; transcription corepressor activity [GO:0003714]; transcription fact…	O15379:cytoplasm [GO:0005737]; cytosol [GO:0005829]; Golgi apparatus [GO:0005794]; histone deacetylase complex [GO:0000118]; nucleoplasm [GO:0005654]; nucleus [GO:0005634]; plasma membrane [GO:0005886]; spindle microtubule [GO:0005876]; transcriptional repressor complex [GO:0017053]	O15379:NR1D1 (REV-ERBA) represses gene expression|RORA activates gene expression|BMAL1:CLOCK,NPAS2 activates circadian gene expression"|p75NTR negatively regulates cell cycle via SC1|PPARA activates gene expression|NOTCH1 Intracellular Domain Regulates Transcription|Transcriptional activation of mitochondrial biogenesis|Constitutive Signaling by NOTCH1 PEST Domain Mutants|Constitutive Signaling b…
SCRIB	Isoform 2 of Protein scribble homolog; Protein scribble homolog	Q14160	8	Q14160	Q14160:23513;	-0.27375	0.115187	0.0318167	0.858415	0.279	0.175	0.008	0.185	0.371	0.5	Q14160:activation of GTPase activity [GO:0090630]; apoptotic process involved in morphogenesis [GO:0060561]; astrocyte cell migration [GO:0043615]; auditory receptor cell stereocilium organization [GO:0060088]; cell-cell adhesion [GO:0098609]; cell migration [GO:0016477]; cell proliferation [GO:0008283]; chemical synaptic transmission [GO:0007268]; cochlear nucleus development [GO:0021747]; estab…	Q14160:cadherin binding [GO:0045296]; guanylate kinase activity [GO:0004385]; ionotropic glutamate receptor binding [GO:0035255]	Q14160:basolateral plasma membrane [GO:0016323]; cell-cell adherens junction [GO:0005913]; cell-cell contact zone [GO:0044291]; cell-cell junction [GO:0005911]; cell junction [GO:0030054]; extracellular exosome [GO:0070062]; lamellipodium [GO:0030027]; myelin sheath abaxonal region [GO:0035748]; nucleoplasm [GO:0005654]; plasma membrane [GO:0005886]; postsynaptic density [GO:0014069]; presynapse …	Q14160:Asymmetric localization of PCP proteins
MYEF2	Myelin expression factor 2; Isoform 4 of Myelin expression factor 2; Isoform 2 of Myelin expression factor 2	Q9P2K5|Q9P2K5-2	20	Q9P2K5|Q9P2K5	Q9P2K5:50804;	0.42575	0.000875	0.0320284	0.858415	0.246	0.092	0.252	0.129	-0.445	-0.047	Q9P2K5:myotube differentiation [GO:0014902]; neuron differentiation [GO:0030182]; transcription, DNA-templated [GO:0006351]""	Q9P2K5:RNA binding [GO:0003723]; RNA polymerase II transcription factor activity, sequence-specific DNA binding [GO:0000981]; single-stranded DNA binding [GO:0003697]""	Q9P2K5:nucleus [GO:0005634]	Q9P2K5:
PC	Pyruvate carboxylasemitochondrial; Isoform 2 of Pyruvate carboxylasemitochondrial	P11498	21	P11498	P11498:5091;	0.17125	0.0233125	0.0322014	0.858415	0.124	-0.022	0.191	0.122	-0.072	-0.063	P11498:biotin metabolic process [GO:0006768]; gluconeogenesis [GO:0006094]; lipid metabolic process [GO:0006629]; negative regulation of gene expression [GO:0010629]; positive regulation by host of viral process [GO:0044794]; positive regulation by host of viral release from host cell [GO:0044791]; pyruvate metabolic process [GO:0006090]; viral RNA genome packaging [GO:0019074]	P11498:ATP binding [GO:0005524]; biotin binding [GO:0009374]; biotin carboxylase activity [GO:0004075]; identical protein binding [GO:0042802]; metal ion binding [GO:0046872]; pyruvate carboxylase activity [GO:0004736]	P11498:cytoplasm [GO:0005737]; cytosol [GO:0005829]; mitochondrial matrix [GO:0005759]; mitochondrion [GO:0005739]	P11498:Biotin transport and metabolism|Defective HLCS causes multiple carboxylase deficiency|Gluconeogenesis
REL	Isoform 2 of Proto-oncogene c-Rel; Proto-oncogene c-Rel	Q04864	1	Q04864	Q04864:5966;	0.353	0.032	0.0324237	0.858415	0.1	0.246	0.075	0.047	-0.078	-0.394	Q04864:I-kappaB kinase/NF-kappaB signaling [GO:0007249]; inflammatory response [GO:0006954]; innate immune response [GO:0045087]; negative regulation of gene expression [GO:0010629]; negative regulation of interferon-beta production [GO:0032688]; negative regulation of neuron death [GO:1901215]; negative regulation of transcription from RNA polymerase II promoter [GO:0000122]; NIK/NF-kappaB signa…	Q04864:chromatin binding [GO:0003682]; DNA binding transcription factor activity [GO:0003700]; RNA polymerase II distal enhancer sequence-specific DNA binding [GO:0000980]; transcriptional activator activity, RNA polymerase II distal enhancer sequence-specific DNA binding [GO:0001205]""	Q04864:cytosol [GO:0005829]; I-kappaB/NF-kappaB complex [GO:0033256]; nucleoplasm [GO:0005654]; nucleus [GO:0005634]; transcription factor complex [GO:0005667]	Q04864:Activation of NF-kappaB in B cells
GTF3C6	General transcription factor 3C polypeptide 6	Q969F1	1	Q969F1	Q969F1:112495;	0.23325	-0.188625	0.0324294	0.858415	-0.244	-0.19	-0.145	-0.208	-0.228	-0.632	Q969F1:5S class rRNA transcription from RNA polymerase III type 1 promoter [GO:0042791]; transcription, DNA-templated [GO:0006351]; transcription from RNA polymerase III promoter [GO:0006383]; tRNA transcription from RNA polymerase III promoter [GO:0042797]""	Q969F1:DNA binding [GO:0003677]	Q969F1:nuclear body [GO:0016604]; nucleoplasm [GO:0005654]; transcription factor TFIIIC complex [GO:0000127]	Q969F1:RNA Polymerase III Abortive And Retractive Initiation|RNA Polymerase III Transcription Initiation From Type 1 Promoter|RNA Polymerase III Transcription Initiation From Type 2 Promoter
GPSM1	Isoform 4 of G-protein-signaling modulator 1; G-protein-signaling modulator 1	Q86YR5	13	Q86YR5	Q86YR5:26086;	0.35925	-0.032875	0.0325348	0.858415	-0.171	0.198	-0.184	0.174	-0.377	-0.333	Q86YR5:cell differentiation [GO:0030154]; negative regulation of GTPase activity [GO:0034260]; negative regulation of guanyl-nucleotide exchange factor activity [GO:1905098]; nervous system development [GO:0007399]; positive regulation of macroautophagy [GO:0016239]	Q86YR5:GDP-dissociation inhibitor activity [GO:0005092]	Q86YR5:cytosol [GO:0005829]; endoplasmic reticulum membrane [GO:0005789]; Golgi membrane [GO:0000139]; plasma membrane [GO:0005886]; protein complex [GO:0043234]	Q86YR5:G alpha (i) signalling events
ABCB7	Isoform 2 of ATP-binding cassette sub-family B member 7mitochondrial; ATP-binding cassette sub-family B member 7mitochondrial	O75027-2	4	O75027	O75027:22;	0.2975	0.166687	0.0326173	0.858415	0.386	0.239	0.141	0.302	-0.055	-0.006	O75027:cellular iron ion homeostasis [GO:0006879]; transmembrane transport [GO:0055085]; transport [GO:0006810]	O75027:ATPase activity, coupled to transmembrane movement of substances [GO:0042626]; ATP binding [GO:0005524]; heme transporter activity [GO:0015232]""	O75027:integral component of membrane [GO:0016021]; mitochondrial inner membrane [GO:0005743]	O75027:Mitochondrial ABC transporters|Cytosolic iron-sulfur cluster assembly
NOVA2	RNA-binding protein Nova-2	Q9UNW9	11	Q9UNW9	Q9UNW9:4858;	0.3735	-0.043875	0.032661	0.858415	0.074	0.218	0.081	0.053	-0.45	-0.084	Q9UNW9:mRNA splicing, via spliceosome [GO:0000398]; regulation of RNA metabolic process [GO:0051252]""	Q9UNW9:RNA binding [GO:0003723]	Q9UNW9:nucleus [GO:0005634]	Q9UNW9:
PAXBP1	PAX3- and PAX7-binding protein 1	Q9Y5B6	7	Q9Y5B6	Q9Y5B6:94104;	0.18975	-0.0064375	0.0329053	0.858415	0.079	0.055	0.076	0.061	-0.144	-0.1	Q9Y5B6:muscle organ development [GO:0007517]; positive regulation of histone methylation [GO:0031062]; positive regulation of myoblast proliferation [GO:2000288]; positive regulation of transcription from RNA polymerase II promoter [GO:0045944]; regulation of skeletal muscle satellite cell proliferation [GO:0014842]; transcription, DNA-templated [GO:0006351]""	Q9Y5B6:DNA binding transcription factor activity [GO:0003700]; RNA polymerase II proximal promoter sequence-specific DNA binding [GO:0000978]; transcription factor binding [GO:0008134]	Q9Y5B6:cytosol [GO:0005829]; nucleus [GO:0005634]	Q9Y5B6:
BCCIP	Isoform 2 of BRCA2 and CDKN1A-interacting protein; Isoform 4 of BRCA2 and CDKN1A-interacting protein	Q9P287-2	1	Q9P287	Q9P287:56647;	0.40075	-0.063	0.0329965	0.858415	0.324	0.375	-0.024	0.062	-0.173	-0.26	Q9P287:DNA repair [GO:0006281]; establishment of mitotic spindle orientation [GO:0000132]; microtubule anchoring [GO:0034453]; microtubule cytoskeleton organization [GO:0000226]; mitotic spindle assembly [GO:0090307]; mitotic spindle organization [GO:0007052]; neuroendocrine cell differentiation [GO:0061101]; regulation of cyclin-dependent protein serine/threonine kinase activity [GO:0000079]	Q9P287:kinase regulator activity [GO:0019207]; RNA binding [GO:0003723]; tubulin binding [GO:0015631]	Q9P287:centriole [GO:0005814]; centrosome [GO:0005813]; cytosol [GO:0005829]; mitotic spindle pole [GO:0097431]; nuclear cyclin-dependent protein kinase holoenzyme complex [GO:0019908]; nucleoplasm [GO:0005654]; nucleus [GO:0005634]	Q9P287:
TPMT	Thiopurine S-methyltransferase	P51580	4	P51580	P51580:7172;	-0.201	0.0005	0.0331032	0.858415	-0.05	-0.052	-0.248	-0.154	0.137	0.013	P51580:methylation [GO:0032259]; nucleobase-containing compound metabolic process [GO:0006139]	P51580:thiopurine S-methyltransferase activity [GO:0008119]	P51580:cytosol [GO:0005829]; extracellular exosome [GO:0070062]	P51580:Methylation|Defective TPMT causes Thiopurine S-methyltransferase deficiency (TPMT deficiency)
UQCRFS1	Putative cytochrome b-c1 complex subunit Rieske-like protein 1; Cytochrome b-c1 complex subunit Rieskemitochondrial	P47985	2	P47985	P47985:7386;	0.2425	-0.06675	0.0331712	0.858415	0.237	-0.085	-0.008	0.156	-0.159	-0.176	P47985:mitochondrial electron transport, ubiquinol to cytochrome c [GO:0006122]; response to antibiotic [GO:0046677]; response to drug [GO:0042493]; response to hormone [GO:0009725]""	P47985:2 iron, 2 sulfur cluster binding [GO:0051537]; metal ion binding [GO:0046872]; protein complex binding [GO:0032403]; ubiquinol-cytochrome-c reductase activity [GO:0008121]""	P47985:integral component of membrane [GO:0016021]; mitochondrial inner membrane [GO:0005743]; mitochondrial respiratory chain complex III [GO:0005750]; mitochondrial respiratory chain complex IV [GO:0005751]; mitochondrion [GO:0005739]	P47985:Respiratory electron transport
TP53BP2	Apoptosis-stimulating of p53 protein 2; Isoform 2 of Apoptosis-stimulating of p53 protein 2; Isoform 3 of Apoptosis-stimulating of p53 protein 2	Q13625-3	2	Q13625	Q13625:7159;	0.24925	-0.266062	0.0332083	0.858415	-0.198	-0.106	-0.159	-0.312	-0.292	-0.594	Q13625:cell cycle [GO:0007049]; intrinsic apoptotic signaling pathway by p53 class mediator [GO:0072332]; negative regulation of cell cycle [GO:0045786]; positive regulation of execution phase of apoptosis [GO:1900119]; positive regulation of neuron death [GO:1901216]; positive regulation of protein insertion into mitochondrial membrane involved in apoptotic signaling pathway [GO:1900740]; regula…	Q13625:identical protein binding [GO:0042802]; NF-kappaB binding [GO:0051059]; p53 binding [GO:0002039]; SH3/SH2 adaptor activity [GO:0005070]; SH3 domain binding [GO:0017124]	Q13625:cytoplasm [GO:0005737]; mitochondrion [GO:0005739]; nucleoplasm [GO:0005654]; nucleus [GO:0005634]; perinuclear region of cytoplasm [GO:0048471]	Q13625:Activation of PUMA and translocation to mitochondria|TP53 Regulates Transcription of Genes Involved in Cytochrome C Release|TP53 regulates transcription of several additional cell death genes whose specific roles in p53-dependent apoptosis remain uncertain|TP53 Regulates Transcription of Death Receptors and Ligands|Regulation of TP53 Activity through Association with Co-factors
CTSL	Cathepsin L1	P07711	1	P07711	P07711:1514;	-0.41	-0.0279375	0.0334505	0.858415	-0.327	-0.102	-0.207	0.136	0.114	0.456	P07711:adaptive immune response [GO:0002250]; antigen processing and presentation [GO:0019882]; antigen processing and presentation of exogenous peptide antigen via MHC class II [GO:0019886]; cellular response to thyroid hormone stimulus [GO:0097067]; collagen catabolic process [GO:0030574]; extracellular matrix disassembly [GO:0022617]; macrophage apoptotic process [GO:0071888]; proteolysis [GO:…	P07711:collagen binding [GO:0005518]; cysteine-type endopeptidase activity [GO:0004197]; cysteine-type peptidase activity [GO:0008234]; fibronectin binding [GO:0001968]; histone binding [GO:0042393]; proteoglycan binding [GO:0043394]; serine-type endopeptidase activity [GO:0004252]; serpin family protein binding [GO:0097655]	P07711:endolysosome lumen [GO:0036021]; extracellular exosome [GO:0070062]; extracellular region [GO:0005576]; extracellular space [GO:0005615]; lysosomal lumen [GO:0043202]; lysosome [GO:0005764]; nucleus [GO:0005634]	P07711:Endosomal/Vacuolar pathway|Collagen degradation|Degradation of the extracellular matrix|Trafficking and processing of endosomal TLR|Assembly of collagen fibrils and other multimeric structures|MHC class II antigen presentation|RUNX1 regulates transcription of genes involved in differentiation of keratinocytes
SPTBN2	Isoform 2 of Spectrin beta chainnon-erythrocytic 2; Spectrin beta chainnon-erythrocytic 2	O15020	49	O15020	O15020:6712;	0.2465	-0.0116875	0.0334651	0.858415	0.033	0.058	0.041	0.062	-0.272	-0.124	O15020:actin filament capping [GO:0051693]; adult behavior [GO:0030534]; antigen processing and presentation of exogenous peptide antigen via MHC class II [GO:0019886]; axon guidance [GO:0007411]; cerebellar Purkinje cell layer morphogenesis [GO:0021692]; ER to Golgi vesicle-mediated transport [GO:0006888]; MAPK cascade [GO:0000165]; multicellular organism growth [GO:0035264]; synapse assembly [G…	O15020:actin binding [GO:0003779]; cadherin binding [GO:0045296]; phospholipid binding [GO:0005543]; Ras guanyl-nucleotide exchange factor activity [GO:0005088]; structural constituent of cytoskeleton [GO:0005200]	O15020:apical plasma membrane [GO:0016324]; cell junction [GO:0030054]; cytosol [GO:0005829]; extracellular space [GO:0005615]; neuronal cell body [GO:0043025]; spectrin [GO:0008091]	O15020:MHC class II antigen presentation|NCAM signaling for neurite out-growth|Interaction between L1 and Ankyrins|RAF/MAP kinase cascade|COPI-mediated anterograde transport
OS9	Protein OS-9; Isoform 4 of Protein OS-9; Isoform 2 of Protein OS-9; Isoform 5 of Protein OS-9; Isoform 3 of Protein OS-9; Isoform 6 of Protein OS-9; Isoform 8 of Protein OS-9; Isoform 7 of Protein OS-9	Q13438|Q13438-7	6	Q13438|Q13438	Q13438:10956;	-0.3055	-0.050875	0.0334929	0.858415	-0.147	-0.31	-0.019	0.018	0.339	0.043	Q13438:endoplasmic reticulum mannose trimming [GO:1904380]; negative regulation of retrograde protein transport, ER to cytosol [GO:1904153]; protein retention in ER lumen [GO:0006621]; protein targeting [GO:0006605]; protein ubiquitination [GO:0016567]; protein ubiquitination involved in ubiquitin-dependent protein catabolic process [GO:0042787]; response to endoplasmic reticulum stress [GO:00349…	Q13438:carbohydrate binding [GO:0030246]; protease binding [GO:0002020]	Q13438:endoplasmic reticulum lumen [GO:0005788]; endoplasmic reticulum membrane [GO:0005789]; endoplasmic reticulum quality control compartment [GO:0044322]; Hrd1p ubiquitin ligase complex [GO:0000836]	Q13438:ABC-family proteins mediated transport|Hedgehog ligand biogenesis|Hh mutants that don't undergo autocatalytic processing are degraded by ERAD|Defective CFTR causes cystic fibrosis|ER Quality Control Compartment (ERQC)
PSD3	Isoform 2 of PH and SEC7 domain-containing protein 3; Isoform 3 of PH and SEC7 domain-containing protein 3; PH and SEC7 domain-containing protein 3	Q9NYI0	3	Q9NYI0	Q9NYI0:23362;	0.3115	-0.0401875	0.033608	0.858415	0.08	0.118	-0.039	0.073	-0.048	-0.459	Q9NYI0:regulation of ARF protein signal transduction [GO:0032012]	Q9NYI0:ARF guanyl-nucleotide exchange factor activity [GO:0005086]	Q9NYI0:cell junction [GO:0030054]; postsynaptic density [GO:0014069]; postsynaptic membrane [GO:0045211]; ruffle membrane [GO:0032587]	Q9NYI0:
MINDY1	Ubiquitin carboxyl-terminal hydrolase MINDY-1; Isoform 3 of Ubiquitin carboxyl-terminal hydrolase MINDY-1	Q8N5J2-3	1	Q8N5J2	Q8N5J2:55793;	0.4305	0.06175	0.0338738	0.858415	0.319	-0.03	0.079	0.374	-0.083	-0.407	Q8N5J2:	Q8N5J2:cysteine-type carboxypeptidase activity [GO:0016807]; K48-linked polyubiquitin modification-dependent protein binding [GO:0036435]; Lys48-specific deubiquitinase activity [GO:1990380]; thiol-dependent ubiquitin-specific protease activity [GO:0004843]	Q8N5J2:extracellular exosome [GO:0070062]	Q8N5J2:
C1orf122	Uncharacterized protein C1orf122; Isoform 2 of Uncharacterized protein C1orf122	Q6ZSJ8	3	Q6ZSJ8	Q6ZSJ8:127687;	-0.19225	0.0346875	0.0343268	0.858415	-0.112	-0.092	0.047	-0.068	0.1	0.172	Q6ZSJ8:	Q6ZSJ8:	Q6ZSJ8:	Q6ZSJ8:
LAGE3	EKC/KEOPS complex subunit LAGE3	Q14657	1	Q14657	Q14657:8270;	-0.352	-0.112687	0.03457	0.858415	-0.345	-0.183	-0.577	0.007	0.034	0.121	Q14657:tRNA processing [GO:0008033]	Q14657:	Q14657:EKC/KEOPS complex [GO:0000408]; nuclear body [GO:0016604]; nucleoplasm [GO:0005654]	Q14657:tRNA modification in the nucleus and cytosol
ZZZ3	Isoform 2 of ZZ-type zinc finger-containing protein 3; Isoform 4 of ZZ-type zinc finger-containing protein 3; ZZ-type zinc finger-containing protein 3	Q8IYH5-2|Q8IYH5	1	Q8IYH5|Q8IYH5	Q8IYH5:26009;	0.3755	0.149625	0.0346603	0.858415	0.091	0.515	0.359	-0.125	0.035	-0.366	Q8IYH5:regulation of transcription, DNA-templated [GO:0006355]; transcription, DNA-templated [GO:0006351]""	Q8IYH5:DNA binding [GO:0003677]; zinc ion binding [GO:0008270]	Q8IYH5:Ada2/Gcn5/Ada3 transcription activator complex [GO:0005671]; nucleolus [GO:0005730]; nucleus [GO:0005634]	Q8IYH5:HATs acetylate histones
NDUFS1	NADH-ubiquinone oxidoreductase 75 kDa subunitmitochondrial; Isoform 5 of NADH-ubiquinone oxidoreductase 75 kDa subunitmitochondrial; Isoform 2 of NADH-ubiquinone oxidoreductase 75 kDa subunitmitochondrial; Isoform 3 of NADH-ubiquinone oxidoreductase 75 kDa subunitmitochondrial; Isoform 4 of NADH-ubiquinone oxidoreductase 75 kDa subunitmitochondrial	P28331-2	23	P28331	P28331:4719;	0.1875	-0.0089375	0.0353293	0.858415	0.076	0.013	0.015	0.146	-0.139	-0.111	P28331:apoptotic mitochondrial changes [GO:0008637]; ATP metabolic process [GO:0046034]; cellular respiration [GO:0045333]; mitochondrial electron transport, NADH to ubiquinone [GO:0006120]; mitochondrial respiratory chain complex I assembly [GO:0032981]; reactive oxygen species metabolic process [GO:0072593]; regulation of mitochondrial membrane potential [GO:0051881]""	P28331:2 iron, 2 sulfur cluster binding [GO:0051537]; 4 iron, 4 sulfur cluster binding [GO:0051539]; electron transfer activity [GO:0009055]; iron-sulfur cluster binding [GO:0051536]; metal ion binding [GO:0046872]; NADH dehydrogenase (ubiquinone) activity [GO:0008137]""	P28331:mitochondrial intermembrane space [GO:0005758]; mitochondrial matrix [GO:0005759]; mitochondrial respiratory chain complex I [GO:0005747]; mitochondrion [GO:0005739]; myelin sheath [GO:0043209]	P28331:Respiratory electron transport|Complex I biogenesis
DNAJC11	Isoform 3 of DnaJ homolog subfamily C member 11; DnaJ homolog subfamily C member 11	Q9NVH1	9	Q9NVH1	Q9NVH1:55735;	0.17625	0.059125	0.035407	0.858415	0.169	0.005	0.077	0.172	-0.104	-0.037	Q9NVH1:cristae formation [GO:0042407]	Q9NVH1:	Q9NVH1:extracellular exosome [GO:0070062]; mitochondrial inner membrane [GO:0005743]; mitochondrial outer membrane [GO:0005741]; mitochondrion [GO:0005739]	Q9NVH1:Cristae formation
WWTR1	WW domain-containing transcription regulator protein 1	Q9GZV5	2	Q9GZV5	Q9GZV5:25937;	-1.08	-0.401687	0.0357034	0.858415	-0.945	-0.789	-0.853	-0.399	0.696	-0.029	Q9GZV5:cilium assembly [GO:0060271]; glomerulus development [GO:0032835]; hippo signaling [GO:0035329]; kidney morphogenesis [GO:0060993]; mesenchymal cell differentiation [GO:0048762]; multicellular organism growth [GO:0035264]; negative regulation of canonical Wnt signaling pathway [GO:0090090]; negative regulation of catenin import into nucleus [GO:0035414]; negative regulation of fat cell dif…	Q9GZV5:protein homodimerization activity [GO:0042803]; transcription coactivator activity [GO:0003713]; transcription corepressor activity [GO:0003714]	Q9GZV5:cytoplasm [GO:0005737]; cytosol [GO:0005829]; nuclear body [GO:0016604]; nucleoplasm [GO:0005654]; nucleus [GO:0005634]; transcription factor complex [GO:0005667]	Q9GZV5:PPARA activates gene expression|Signaling by Hippo|YAP1- and WWTR1 (TAZ)-stimulated gene expression|SMAD2/SMAD3:SMAD4 heterotrimer regulates transcription|Physiological factors|RUNX2 regulates osteoblast differentiation|RUNX3 regulates YAP1-mediated transcription
COMMD4	COMM domain-containing protein 4	Q9H0A8	3	Q9H0A8	Q9H0A8:54939;	-0.331	0.0773125	0.0359341	0.858415	-0.206	-0.024	0.087	0.077	0.288	0.341	Q9H0A8:regulation of transcription, DNA-templated [GO:0006355]; transcription, DNA-templated [GO:0006351]""	Q9H0A8:	Q9H0A8:cytoplasm [GO:0005737]; nucleus [GO:0005634]	Q9H0A8:Neddylation
PPP6R1	Serine/threonine-protein phosphatase 6 regulatory subunit 1	Q9UPN7	4	Q9UPN7	Q9UPN7:22870;	0.27775	-0.050875	0.0359831	0.858415	0.002	-0.143	0.234	-0.042	-0.25	-0.28	Q9UPN7:COPII vesicle coating [GO:0048208]; regulation of phosphoprotein phosphatase activity [GO:0043666]	Q9UPN7:protein phosphatase binding [GO:0019903]	Q9UPN7:cytosol [GO:0005829]; Golgi membrane [GO:0000139]	Q9UPN7:COPII (Coat Protein 2) Mediated Vesicle Transport
NME2	Isoform 3 of Nucleoside diphosphate kinase B; Nucleoside diphosphate kinase B	P22392-2	2	P22392	P22392:4831;654364;	-0.455	-0.05225	0.0361302	0.858415	-0.268	-0.289	-0.068	-0.385	0.251	0.154	P22392:cell adhesion [GO:0007155]; CTP biosynthetic process [GO:0006241]; GTP biosynthetic process [GO:0006183]; integrin-mediated signaling pathway [GO:0007229]; negative regulation of apoptotic process [GO:0043066]; neutrophil degranulation [GO:0043312]; nucleobase-containing small molecule interconversion [GO:0015949]; nucleoside triphosphate biosynthetic process [GO:0009142]; positive regulat…	P22392:ATP binding [GO:0005524]; DNA binding [GO:0003677]; DNA binding transcription factor activity [GO:0003700]; metal ion binding [GO:0046872]; nucleoside diphosphate kinase activity [GO:0004550]; protein histidine kinase activity [GO:0004673]	P22392:cell periphery [GO:0071944]; cytoplasm [GO:0005737]; cytosol [GO:0005829]; extracellular exosome [GO:0070062]; extracellular region [GO:0005576]; ficolin-1-rich granule lumen [GO:1904813]; lamellipodium [GO:0030027]; nucleus [GO:0005634]; ruffle [GO:0001726]; secretory granule lumen [GO:0034774]	P22392:Interconversion of nucleotide di- and triphosphates|Neutrophil degranulation
SAP30	Histone deacetylase complex subunit SAP30	O75446	3	O75446	O75446:8819;	0.24625	-0.064	0.0361484	0.858415	-0.095	0.082	0.065	0.063	-0.054	-0.381	O75446:negative regulation of transcription from RNA polymerase II promoter [GO:0000122]; regulation of transcription, DNA-templated [GO:0006355]; skeletal muscle cell differentiation [GO:0035914]; transcription, DNA-templated [GO:0006351]""	O75446:DNA binding [GO:0003677]; histone deacetylase activity [GO:0004407]; metal ion binding [GO:0046872]; transcription corepressor activity [GO:0003714]	O75446:histone deacetylase complex [GO:0000118]; nucleoplasm [GO:0005654]	O75446:HDACs deacetylate histones|NoRC negatively regulates rRNA expression
ARCN1	Isoform 2 of Coatomer subunit delta; Coatomer subunit delta	P48444	30	P48444	P48444:372;	-0.2395	-0.0056875	0.0361681	0.858415	-0.202	-0.089	-0.053	-0.05	0.221	0.061	P48444:adult locomotory behavior [GO:0008344]; cerebellar Purkinje cell layer maturation [GO:0021691]; ER to Golgi vesicle-mediated transport [GO:0006888]; intracellular protein transport [GO:0006886]; pigmentation [GO:0043473]; retrograde vesicle-mediated transport, Golgi to ER [GO:0006890]""	P48444:RNA binding [GO:0003723]	P48444:COPI vesicle coat [GO:0030126]; cytosol [GO:0005829]; endoplasmic reticulum membrane [GO:0005789]; Golgi membrane [GO:0000139]; membrane [GO:0016020]; transport vesicle [GO:0030133]	P48444:COPI-mediated anterograde transport|COPI-dependent Golgi-to-ER retrograde traffic
BCL7A	Isoform 2 of B-cell CLL/lymphoma 7 protein family member A; B-cell CLL/lymphoma 7 protein family member A	Q4VC05-2|Q4VC05	2	Q4VC05|Q4VC05	Q4VC05:605;	0.345	0.068375	0.0363337	0.858415	0.301	0.286	0.3	-0.013	-0.325	0.072	Q4VC05:negative regulation of transcription, DNA-templated [GO:0045892]""	Q4VC05:	Q4VC05:	Q4VC05:
SPNS1	Isoform 3 of Protein spinster homolog 1; Isoform 2 of Protein spinster homolog 1; Protein spinster homolog 1; Isoform 5 of Protein spinster homolog 1	Q9H2V7	3	Q9H2V7	Q9H2V7:83985;	-0.25925	-0.036	0.0366218	0.858415	-0.315	-0.23	-0.179	-0.265	0.081	-0.057	Q9H2V7:locomotion [GO:0040011]; sphingosine-1-phosphate signaling pathway [GO:0003376]; transmembrane transport [GO:0055085]	Q9H2V7:sphingolipid transporter activity [GO:0046624]	Q9H2V7:integral component of membrane [GO:0016021]; lysosomal membrane [GO:0005765]; mitochondrial inner membrane [GO:0005743]; vesicle [GO:0031982]	Q9H2V7:
POSTN	Periostin; Isoform 7 of Periostin; Isoform 5 of Periostin; Isoform 4 of Periostin; Isoform 2 of Periostin; Isoform 3 of Periostin; Isoform 6 of Periostin	Q15063	2	Q15063	Q15063:10631;	-0.74875	-0.221125	0.0373574	0.858415	-0.424	-0.685	-0.525	-0.373	0.663	-0.169	Q15063:bone regeneration [GO:1990523]; cell adhesion [GO:0007155]; cellular response to fibroblast growth factor stimulus [GO:0044344]; cellular response to transforming growth factor beta stimulus [GO:0071560]; cellular response to tumor necrosis factor [GO:0071356]; cellular response to vitamin K [GO:0071307]; extracellular matrix organization [GO:0030198]; negative regulation of cell-matrix ad…	Q15063:heparin binding [GO:0008201]; metal ion binding [GO:0046872]	Q15063:extracellular matrix [GO:0031012]; extracellular space [GO:0005615]; neuromuscular junction [GO:0031594]; proteinaceous extracellular matrix [GO:0005578]; trans-Golgi network [GO:0005802]	Q15063:
CLTB	Clathrin light chain B	P09497	1	P09497	P09497:1212;	0.33525	0.402438	0.0375515	0.858415	0.721	0.638	0.63	0.636	0.204	0.438	P09497:clathrin-dependent endocytosis [GO:0072583]; intracellular protein transport [GO:0006886]; membrane organization [GO:0061024]	P09497:clathrin heavy chain binding [GO:0032050]; peptide binding [GO:0042277]; structural molecule activity [GO:0005198]	P09497:ciliary membrane [GO:0060170]; clathrin coat [GO:0030118]; clathrin-coated endocytic vesicle [GO:0045334]; clathrin coat of coated pit [GO:0030132]; clathrin coat of trans-Golgi network vesicle [GO:0030130]; clathrin vesicle coat [GO:0030125]; cytosol [GO:0005829]; intracellular membrane-bounded organelle [GO:0043231]; plasma membrane [GO:0005886]; trans-Golgi network [GO:0005802]	P09497:Gap junction degradation|Formation of annular gap junctions|EPH-ephrin mediated repulsion of cells|Lysosome Vesicle Biogenesis|WNT5A-dependent internalization of FZD4|WNT5A-dependent internalization of FZD2, FZD5 and ROR2"|Cargo recognition for clathrin-mediated endocytosis|Clathrin-mediated endocytosis"
CPEB2	Isoform 7 of Cytoplasmic polyadenylation element-binding protein 2; Isoform 2 of Cytoplasmic polyadenylation element-binding protein 2; Isoform 4 of Cytoplasmic polyadenylation element-binding protein 2; Cytoplasmic polyadenylation element-binding protein 2; Isoform 8 of Cytoplasmic polyadenylation element-binding protein 2; Isoform 6 of Cytoplasmic polyadenylation element-binding protein 2; Isof…	Q7Z5Q1-9	1	Q7Z5Q1	Q7Z5Q1:132864;	0.79525	-0.051625	0.0377016	0.858415	-0.622	0.443	0.261	-0.109	-0.142	-1.462	Q7Z5Q1:cellular response to arsenic-containing substance [GO:0071243]; cellular response to hypoxia [GO:0071456]; cellular response to insulin stimulus [GO:0032869]; cellular response to oxidative stress [GO:0034599]; negative regulation of cytoplasmic translation [GO:2000766]; negative regulation of cytoplasmic translational elongation [GO:1900248]; negative regulation of GTPase activity [GO:003…	Q7Z5Q1:GTPase inhibitor activity [GO:0005095]; mRNA 3'-UTR AU-rich region binding [GO:0035925]; mRNA 3'-UTR binding [GO:0003730]; ribosomal large subunit binding [GO:0043023]; ribosomal small subunit binding [GO:0043024]; ribosome binding [GO:0043022]; RNA binding [GO:0003723]; translation factor activity, RNA binding [GO:0008135]; translation repressor activity, nucleic acid binding [GO:0000900]…	Q7Z5Q1:cytoplasm [GO:0005737]; messenger ribonucleoprotein complex [GO:1990124]; neuron projection [GO:0043005]; nucleus [GO:0005634]; synapse [GO:0045202]	Q7Z5Q1:
UBR3	E3 ubiquitin-protein ligase UBR3; Isoform 4 of E3 ubiquitin-protein ligase UBR3; Isoform 3 of E3 ubiquitin-protein ligase UBR3; Isoform 2 of E3 ubiquitin-protein ligase UBR3	Q6ZT12-4	1	Q6ZT12	Q6ZT12:130507;	-0.3495	0.120188	0.0378706	0.858415	0.22	0.149	-0.001	0.144	0.675	0.28	Q6ZT12:embryo development [GO:0009790]; in utero embryonic development [GO:0001701]; olfactory behavior [GO:0042048]; sensory perception of smell [GO:0007608]; suckling behavior [GO:0001967]; ubiquitin-dependent protein catabolic process [GO:0006511]; ubiquitin-dependent protein catabolic process via the N-end rule pathway [GO:0071596]	Q6ZT12:ubiquitin protein ligase activity [GO:0061630]; ubiquitin-protein transferase activity [GO:0004842]; zinc ion binding [GO:0008270]	Q6ZT12:cytoplasm [GO:0005737]; integral component of membrane [GO:0016021]; ubiquitin ligase complex [GO:0000151]	Q6ZT12:
CCDC8	Coiled-coil domain-containing protein 8	Q9H0W5	2	Q9H0W5	Q9H0W5:83987;	-0.76825	-0.36425	0.038154	0.858415	-1.05	-1.257	-0.065	-0.293	0.369	-0.165	Q9H0W5:microtubule cytoskeleton organization [GO:0000226]; negative regulation of phosphatase activity [GO:0010923]; post-translational protein modification [GO:0043687]; regulation of mitotic nuclear division [GO:0007088]	Q9H0W5:	Q9H0W5:3M complex [GO:1990393]; centrosome [GO:0005813]; cytoplasm [GO:0005737]; cytosol [GO:0005829]; nucleus [GO:0005634]; plasma membrane [GO:0005886]	Q9H0W5:Neddylation
MYT1L	Isoform 4 of Myelin transcription factor 1-like protein; Isoform 2 of Myelin transcription factor 1-like protein; Myelin transcription factor 1-like protein	Q9UL68	1	Q9UL68	Q9UL68:23040;	0.69425	0.232437	0.0382107	0.858415	0.479	0.193	0.58	0.721	-0.38	-0.022	Q9UL68:negative regulation of transcription from RNA polymerase II promoter [GO:0000122]; nervous system development [GO:0007399]; neuron development [GO:0048666]; neuron differentiation [GO:0030182]; neuron fate commitment [GO:0048663]; neuron fate specification [GO:0048665]; regulation of transcription from RNA polymerase II promoter [GO:0006357]; transcription, DNA-templated [GO:0006351]""	Q9UL68:DNA binding [GO:0003677]; transcriptional repressor activity, RNA polymerase II proximal promoter sequence-specific DNA binding [GO:0001078]; zinc ion binding [GO:0008270]""	Q9UL68:chromosome [GO:0005694]; nucleus [GO:0005634]	Q9UL68:
TRIM36	Isoform 4 of E3 ubiquitin-protein ligase TRIM36; E3 ubiquitin-protein ligase TRIM36	Q9NQ86	14	Q9NQ86	Q9NQ86:55521;	0.40275	-0.044	0.0382397	0.858415	0.022	0.273	-0.299	0.247	-0.375	-0.309	Q9NQ86:acrosome reaction [GO:0007340]; mitotic cytokinesis [GO:0000281]; protein polyubiquitination [GO:0000209]; regulation of cell cycle [GO:0051726]; regulation of microtubule cytoskeleton organization [GO:0070507]; spindle organization [GO:0007051]	Q9NQ86:alpha-tubulin binding [GO:0043014]; ubiquitin-protein transferase activity [GO:0004842]; zinc ion binding [GO:0008270]	Q9NQ86:acrosomal vesicle [GO:0001669]; cytoplasm [GO:0005737]; cytoskeleton [GO:0005856]; cytosol [GO:0005829]; extracellular exosome [GO:0070062]	Q9NQ86:Antigen processing: Ubiquitination & Proteasome degradation
ZNF185	Isoform 5 of Zinc finger protein 185; Zinc finger protein 185; Isoform 4 of Zinc finger protein 185; Isoform 7 of Zinc finger protein 185; Isoform 6 of Zinc finger protein 185; Isoform 3 of Zinc finger protein 185; Isoform 8 of Zinc finger protein 185	O15231-3	2	O15231	O15231:7739;	-1.375	-0.0264375	0.0384705	0.858415	-0.253	-0.19	-0.076	-1.173	0.713	1.191	O15231:	O15231:actin filament binding [GO:0051015]; zinc ion binding [GO:0008270]	O15231:actin cytoskeleton [GO:0015629]; cytoplasm [GO:0005737]; focal adhesion [GO:0005925]	O15231:
USP4	Isoform 3 of Ubiquitin carboxyl-terminal hydrolase 4; Isoform 2 of Ubiquitin carboxyl-terminal hydrolase 4; Ubiquitin carboxyl-terminal hydrolase 4	Q13107	3	Q13107	Q13107:7375;	0.32075	0.0974375	0.0386144	0.858415	0.087	0.48	0.317	0.157	-0.111	-0.01	Q13107:negative regulation of protein ubiquitination [GO:0031397]; protein deubiquitination [GO:0016579]; protein localization to cell surface [GO:0034394]; regulation of protein stability [GO:0031647]; spliceosomal tri-snRNP complex assembly [GO:0000244]; ubiquitin-dependent protein catabolic process [GO:0006511]	Q13107:adenosine receptor binding [GO:0031685]; identical protein binding [GO:0042802]; metal ion binding [GO:0046872]; thiol-dependent ubiquitin-specific protease activity [GO:0004843]; thiol-dependent ubiquitinyl hydrolase activity [GO:0036459]	Q13107:cytoplasm [GO:0005737]; cytosol [GO:0005829]; lysosome [GO:0005764]; nucleus [GO:0005634]; plasma membrane [GO:0005886]	Q13107:TNFR1-induced proapoptotic signaling|Regulation of TNFR1 signaling|TNFR1-induced NFkappaB signaling pathway|Ub-specific processing proteases
MAP4K3	Isoform 3 of Mitogen-activated protein kinase kinase kinase kinase 3; Mitogen-activated protein kinase kinase kinase kinase 3	Q8IVH8	1	Q8IVH8	Q8IVH8:8491;	0.23575	0.0528125	0.038661	0.858415	0.092	0.217	0.061	0.363	0.056	-0.161	Q8IVH8:intracellular signal transduction [GO:0035556]; JNK cascade [GO:0007254]; protein phosphorylation [GO:0006468]; regulation of apoptotic process [GO:0042981]; regulation of mitotic cell cycle [GO:0007346]; response to tumor necrosis factor [GO:0034612]; response to UV [GO:0009411]	Q8IVH8:ATP binding [GO:0005524]; MAP kinase kinase kinase kinase activity [GO:0008349]; protein kinase activity [GO:0004672]; protein serine/threonine kinase activity [GO:0004674]	Q8IVH8:cytoplasm [GO:0005737]	Q8IVH8:
POLR3K	DNA-directed RNA polymerase III subunit RPC10	Q9Y2Y1	1	Q9Y2Y1	Q9Y2Y1:51728;	-0.412	-0.089	0.0387524	0.858415	-0.222	-0.543	-0.403	0.074	0.239	0.038	Q9Y2Y1:defense response to virus [GO:0051607]; innate immune response [GO:0045087]; mRNA cleavage [GO:0006379]; positive regulation of type I interferon production [GO:0032481]; termination of RNA polymerase III transcription [GO:0006386]; transcription from RNA polymerase III promoter [GO:0006383]	Q9Y2Y1:DNA-directed 5'-3' RNA polymerase activity [GO:0003899]; nucleic acid binding [GO:0003676]; zinc ion binding [GO:0008270]	Q9Y2Y1:cytosol [GO:0005829]; DNA-directed RNA polymerase III complex [GO:0005666]; nucleolus [GO:0005730]; nucleoplasm [GO:0005654]	Q9Y2Y1:Cytosolic sensors of pathogen-associated DNA|RNA Polymerase III Chain Elongation|RNA Polymerase III Transcription Termination|RNA Polymerase III Abortive And Retractive Initiation|RNA Polymerase III Transcription Initiation From Type 1 Promoter|RNA Polymerase III Transcription Initiation From Type 2 Promoter|RNA Polymerase III Transcription Initiation From Type 3 Promoter
ARHGAP17	Isoform 4 of Rho GTPase-activating protein 17; Isoform 5 of Rho GTPase-activating protein 17; Isoform 2 of Rho GTPase-activating protein 17; Rho GTPase-activating protein 17; Isoform 6 of Rho GTPase-activating protein 17	Q68EM7	9	Q68EM7	Q68EM7:55114;	-0.297	0.0131875	0.0389284	0.858415	-0.111	-0.06	-0.179	-0.212	0.304	0.009	Q68EM7:regulation of small GTPase mediated signal transduction [GO:0051056]; signal transduction [GO:0007165]	Q68EM7:GTPase activator activity [GO:0005096]; SH3 domain binding [GO:0017124]	Q68EM7:bicellular tight junction [GO:0005923]; cytosol [GO:0005829]; nucleus [GO:0005634]; plasma membrane [GO:0005886]	Q68EM7:Rho GTPase cycle
LMF2	Isoform 2 of Lipase maturation factor 2; Isoform 3 of Lipase maturation factor 2; Lipase maturation factor 2	Q9BU23	7	Q9BU23	Q9BU23:91289;	-0.22525	0.0038125	0.0389349	0.858415	-0.08	-0.141	-0.021	0.145	0.169	0.233	Q9BU23:protein maturation [GO:0051604]	Q9BU23:	Q9BU23:endoplasmic reticulum membrane [GO:0005789]; integral component of membrane [GO:0016021]; membrane [GO:0016020]	Q9BU23:Assembly of active LPL and LIPC lipase complexes
RFX5	Isoform 2 of DNA-binding protein RFX5; DNA-binding protein RFX5	P48382	1	P48382	P48382:5993;	0.3315	0.0985625	0.0392543	0.858415	0.357	0.1	0.23	0.159	0.056	-0.296	P48382:negative regulation of transcription from RNA polymerase II promoter [GO:0000122]; positive regulation of transcription from RNA polymerase II promoter [GO:0045944]; regulation of transcription from RNA polymerase II promoter [GO:0006357]	P48382:DNA binding [GO:0003677]; DNA binding transcription factor activity [GO:0003700]; RNA polymerase II proximal promoter sequence-specific DNA binding [GO:0000978]; sequence-specific DNA binding [GO:0043565]; transcriptional activator activity, RNA polymerase II transcription regulatory region sequence-specific DNA binding [GO:0001228]""	P48382:nucleus [GO:0005634]	P48382:
PDF	Peptide deformylasemitochondrial	Q9HBH1	1	Q9HBH1	Q9HBH1:64146;	0.24325	-0.152312	0.0392869	0.858415	0.041	0.158	-0.083	-0.171	-0.27	-0.244	Q9HBH1:co-translational protein modification [GO:0043686]; N-terminal protein amino acid modification [GO:0031365]; peptidyl-methionine modification [GO:0018206]; positive regulation of cell proliferation [GO:0008284]; translation [GO:0006412]	Q9HBH1:metal ion binding [GO:0046872]; peptide deformylase activity [GO:0042586]	Q9HBH1:mitochondrion [GO:0005739]	Q9HBH1:
SDHB	Succinate dehydrogenase ubiquinone iron-sulfur subunitmitochondrial	P21912	11	P21912	P21912:6390;	0.1735	-0.0139375	0.039487	0.858415	0.075	-0.057	-0.034	0.076	-0.187	-0.13	P21912:aerobic respiration [GO:0009060]; respiratory electron transport chain [GO:0022904]; succinate metabolic process [GO:0006105]; tricarboxylic acid cycle [GO:0006099]	P21912:2 iron, 2 sulfur cluster binding [GO:0051537]; 3 iron, 4 sulfur cluster binding [GO:0051538]; 4 iron, 4 sulfur cluster binding [GO:0051539]; electron transfer activity [GO:0009055]; metal ion binding [GO:0046872]; succinate dehydrogenase (ubiquinone) activity [GO:0008177]; ubiquinone binding [GO:0048039]""	P21912:extracellular exosome [GO:0070062]; mitochondrial inner membrane [GO:0005743]; mitochondrial membrane [GO:0031966]; mitochondrial respiratory chain complex II, succinate dehydrogenase complex (ubiquinone) [GO:0005749]; mitochondrion [GO:0005739]; nucleoplasm [GO:0005654]; plasma membrane [GO:0005886]""	P21912:Respiratory electron transport|Citric acid cycle (TCA cycle)
LPAR2	Lysophosphatidic acid receptor 2	Q9HBW0	1	Q9HBW0	Q9HBW0:9170;	-0.26575	0.0585	0.0396952	0.858415	0.041	0.082	-0.032	0.112	0.201	0.432	Q9HBW0:activation of phospholipase C activity [GO:0007202]; G-protein coupled receptor signaling pathway [GO:0007186]; positive regulation of cytosolic calcium ion concentration [GO:0007204]	Q9HBW0:G-protein coupled receptor activity [GO:0004930]; lipid binding [GO:0008289]; lysophosphatidic acid receptor activity [GO:0070915]	Q9HBW0:cell surface [GO:0009986]; integral component of plasma membrane [GO:0005887]; plasma membrane [GO:0005886]	Q9HBW0:G alpha (q) signalling events|G alpha (i) signalling events|Lysosphingolipid and LPA receptors
STIM1	Stromal interaction molecule 1	Q13586	2	Q13586	Q13586:6786;	-0.5365	-0.22975	0.0397694	0.858415	-0.404	-0.742	-0.064	-0.284	0.442	-0.116	Q13586:activation of store-operated calcium channel activity [GO:0032237]; cellular calcium ion homeostasis [GO:0006874]; detection of calcium ion [GO:0005513]; enamel mineralization [GO:0070166]; positive regulation of angiogenesis [GO:0045766]; regulation of calcium ion transport [GO:0051924]; regulation of cardiac conduction [GO:1903779]; regulation of store-operated calcium entry [GO:2001256]…	Q13586:calcium channel regulator activity [GO:0005246]; calcium ion binding [GO:0005509]; identical protein binding [GO:0042802]; microtubule plus-end binding [GO:0051010]; protease binding [GO:0002020]	Q13586:cortical endoplasmic reticulum [GO:0032541]; endoplasmic reticulum [GO:0005783]; endoplasmic reticulum membrane [GO:0005789]; integral component of endoplasmic reticulum membrane [GO:0030176]; integral component of plasma membrane [GO:0005887]; microtubule [GO:0005874]; plasma membrane [GO:0005886]; sarcoplasmic reticulum membrane [GO:0033017]	Q13586:Elevation of cytosolic Ca2+ levels|Ion homeostasis|Antigen activates B Cell Receptor (BCR) leading to generation of second messengers
AK3	GTP AMP phosphotransferase AK3mitochondrial; Isoform 3 of GTP AMP phosphotransferase AK3mitochondrial; Isoform 2 of GTP AMP phosphotransferase AK3mitochondrial	Q9UIJ7	6	Q9UIJ7	Q9UIJ7:50808;	0.257	-0.0030625	0.0398145	0.858415	0.268	0.014	-0.006	0.132	-0.088	-0.222	Q9UIJ7:AMP metabolic process [GO:0046033]; blood coagulation [GO:0007596]; GTP metabolic process [GO:0046039]; ITP metabolic process [GO:0046041]; UTP metabolic process [GO:0046051]	Q9UIJ7:ATP binding [GO:0005524]; GTP binding [GO:0005525]; nucleoside triphosphate adenylate kinase activity [GO:0046899]	Q9UIJ7:mitochondrial matrix [GO:0005759]; mitochondrion [GO:0005739]	Q9UIJ7:Factors involved in megakaryocyte development and platelet production
UBQLN4	Ubiquilin-4	Q9NRR5	23	Q9NRR5	Q9NRR5:56893;	0.2905	-0.109063	0.039857	0.858415	0.003	-0.179	-0.044	0.088	-0.505	-0.142	Q9NRR5:autophagy [GO:0006914]; negative regulation of autophagosome maturation [GO:1901097]; regulation of proteasomal ubiquitin-dependent protein catabolic process [GO:0032434]	Q9NRR5:identical protein binding [GO:0042802]; polyubiquitin modification-dependent protein binding [GO:0031593]	Q9NRR5:autophagosome [GO:0005776]; cytoplasm [GO:0005737]; cytoplasmic vesicle [GO:0031410]; cytosol [GO:0005829]; endoplasmic reticulum membrane [GO:0005789]; nucleus [GO:0005634]; perinuclear region of cytoplasm [GO:0048471]	Q9NRR5:
CD99	Isoform 3 of CD99 antigen; CD99 antigen	P14209	2	P14209	P14209:4267;	-0.4925	-0.110937	0.0398855	0.858415	-0.623	-0.39	-0.086	-0.171	0.05	0.3	P14209:cell adhesion [GO:0007155]; regulation of immune response [GO:0050776]	P14209:	P14209:cytoplasm [GO:0005737]; focal adhesion [GO:0005925]; integral component of plasma membrane [GO:0005887]; plasma membrane [GO:0005886]	P14209:Immunoregulatory interactions between a Lymphoid and a non-Lymphoid cell|Cell surface interactions at the vascular wall
GSTP1	Glutathione S-transferase P	P09211	13	P09211	P09211:2950;	-0.25675	0.0039375	0.0399688	0.858415	-0.184	-0.144	-0.004	-0.043	0.194	0.132	P09211:animal organ regeneration [GO:0031100]; cellular response to cell-matrix adhesion [GO:0071460]; cellular response to epidermal growth factor stimulus [GO:0071364]; cellular response to glucocorticoid stimulus [GO:0071385]; cellular response to insulin stimulus [GO:0032869]; cellular response to lipopolysaccharide [GO:0071222]; cellular response to oxidative stress [GO:0034599]; central ner…	P09211:dinitrosyl-iron complex binding [GO:0035731]; drug binding [GO:0008144]; glutathione binding [GO:0043295]; glutathione peroxidase activity [GO:0004602]; glutathione transferase activity [GO:0004364]; JUN kinase binding [GO:0008432]; kinase regulator activity [GO:0019207]; nitric oxide binding [GO:0070026]; S-nitrosoglutathione binding [GO:0035730]	P09211:cytoplasm [GO:0005737]; cytosol [GO:0005829]; extracellular exosome [GO:0070062]; extracellular region [GO:0005576]; extracellular space [GO:0005615]; ficolin-1-rich granule lumen [GO:1904813]; intracellular [GO:0005622]; mitochondrion [GO:0005739]; nucleus [GO:0005634]; plasma membrane [GO:0005886]; secretory granule lumen [GO:0034774]; TRAF2-GSTP1 complex [GO:0097057]; vesicle [GO:003198…	P09211:Glutathione conjugation|Detoxification of Reactive Oxygen Species|Neutrophil degranulation
LAMTOR5	Ragulator complex protein LAMTOR5	O43504	1	O43504	O43504:10542;	-0.332	-0.0515625	0.0400805	0.858415	-0.223	-0.254	-0.344	0.069	0.227	0.061	O43504:cell cycle arrest [GO:0007050]; cellular response to amino acid stimulus [GO:0071230]; negative regulation of apoptotic process [GO:0043066]; negative regulation of cysteine-type endopeptidase activity involved in apoptotic process [GO:0043154]; positive regulation of TOR signaling [GO:0032008]; protein localization to lysosome [GO:0061462]; regulation of cell size [GO:0008361]; regulation…	O43504:	O43504:cytosol [GO:0005829]; lysosomal membrane [GO:0005765]; lysosome [GO:0005764]; Ragulator complex [GO:0071986]	O43504:Macroautophagy|mTOR signalling|mTORC1-mediated signalling|Energy dependent regulation of mTOR by LKB1-AMPK|TP53 Regulates Metabolic Genes|Regulation of PTEN gene transcription
MCAM	Cell surface glycoprotein MUC18	P43121	10	P43121	P43121:4162;	-0.354	0.0356875	0.0401749	0.858415	-0.135	-0.387	-0.005	0.007	0.336	0.112	P43121:anatomical structure morphogenesis [GO:0009653]; angiogenesis [GO:0001525]; cell adhesion [GO:0007155]; glomerular filtration [GO:0003094]; positive regulation of cell migration [GO:0030335]; vascular wound healing [GO:0061042]	P43121:	P43121:external side of plasma membrane [GO:0009897]; extracellular region [GO:0005576]; extracellular space [GO:0005615]; focal adhesion [GO:0005925]; integral component of membrane [GO:0016021]; nucleus [GO:0005634]; plasma membrane [GO:0005886]	P43121:
CRTC3	CREB-regulated transcription coactivator 3; Isoform 3 of CREB-regulated transcription coactivator 3	Q6UUV7	2	Q6UUV7	Q6UUV7:64784;	-0.55425	-0.456937	0.0402297	0.858415	-0.247	-0.674	-0.49	-0.53	-0.285	0.423	Q6UUV7:energy homeostasis [GO:0097009]; macrophage activation [GO:0042116]; negative regulation of cAMP-mediated signaling [GO:0043951]; negative regulation of lipid catabolic process [GO:0050995]; positive regulation of CREB transcription factor activity [GO:0032793]; positive regulation of transcription from RNA polymerase II promoter [GO:0045944]; protein homotetramerization [GO:0051289]; tran…	Q6UUV7:cAMP response element binding protein binding [GO:0008140]	Q6UUV7:cytoplasm [GO:0005737]; cytosol [GO:0005829]; nucleoplasm [GO:0005654]; nucleus [GO:0005634]	Q6UUV7:Transcriptional activation of mitochondrial biogenesis|Circadian Clock
TSPO	Translocator protein	P30536	1	P30536	P30536:706;	0.571	-0.052	0.0403098	0.858415	0.397	-0.348	-0.392	0.379	-0.508	-0.616	P30536:adrenal gland development [GO:0030325]; aging [GO:0007568]; anion transport [GO:0006820]; apoptotic process [GO:0006915]; behavioral response to pain [GO:0048266]; C21-steroid hormone biosynthetic process [GO:0006700]; cell proliferation [GO:0008283]; cellular hypotonic response [GO:0071476]; cellular response to lipopolysaccharide [GO:0071222]; cellular response to zinc ion [GO:0071294]; …	P30536:androgen binding [GO:0005497]; benzodiazepine receptor activity [GO:0008503]; cholesterol binding [GO:0015485]; cholesterol transporter activity [GO:0017127]; ion channel binding [GO:0044325]	P30536:extracellular exosome [GO:0070062]; integral component of membrane [GO:0016021]; mitochondrial outer membrane [GO:0005741]	P30536:Pregnenolone biosynthesis
VPS37A	Isoform 2 of Vacuolar protein sorting-associated protein 37A; Vacuolar protein sorting-associated protein 37A	Q8NEZ2	3	Q8NEZ2	Q8NEZ2:137492;	-0.2145	0.0315625	0.0403122	0.858415	-0.051	-0.129	-0.04	-0.052	0.095	0.198	Q8NEZ2:endosomal transport [GO:0016197]; intracellular transport of virus [GO:0075733]; macroautophagy [GO:0016236]; multivesicular body assembly [GO:0036258]; protein transport [GO:0015031]; ubiquitin-dependent protein catabolic process via the multivesicular body sorting pathway [GO:0043162]; viral budding via host ESCRT complex [GO:0039702]; viral life cycle [GO:0019058]	Q8NEZ2:	Q8NEZ2:centrosome [GO:0005813]; cytosol [GO:0005829]; endosome membrane [GO:0010008]; ESCRT I complex [GO:0000813]; host cell [GO:0043657]; intracellular membrane-bounded organelle [GO:0043231]; late endosome membrane [GO:0031902]; nucleoplasm [GO:0005654]	Q8NEZ2:Budding and maturation of HIV virion|Membrane binding and targetting of GAG proteins|Endosomal Sorting Complex Required For Transport (ESCRT)
PLXNA3	Plexin-A3	P51805	2	P51805	P51805:55558;	0.33275	-0.160938	0.040478	0.858415	0.002	-0.193	-0.305	0.043	-0.337	-0.555	P51805:branchiomotor neuron axon guidance [GO:0021785]; facial nerve structural organization [GO:0021612]; hippocampus development [GO:0021766]; multicellular organism development [GO:0007275]; negative chemotaxis [GO:0050919]; negative regulation of axon extension involved in axon guidance [GO:0048843]; neuron projection extension [GO:1990138]; positive regulation of cytoskeleton organization [G…	P51805:semaphorin receptor activity [GO:0017154]; transmembrane signaling receptor activity [GO:0004888]	P51805:cell junction [GO:0030054]; integral component of membrane [GO:0016021]; intracellular membrane-bounded organelle [GO:0043231]; membrane [GO:0016020]; nucleus [GO:0005634]; plasma membrane [GO:0005886]; semaphorin receptor complex [GO:0002116]	P51805:Sema3A PAK dependent Axon repulsion|SEMA3A-Plexin repulsion signaling by inhibiting Integrin adhesion|CRMPs in Sema3A signaling
ACADM	Isoform 2 of Medium-chain specific acyl-CoA dehydrogenasemitochondrial; Medium-chain specific acyl-CoA dehydrogenasemitochondrial	P11310-2	17	P11310	P11310:34;	0.22475	-0.0104375	0.0405454	0.858415	0.216	-0.062	0.006	-0.003	-0.19	-0.181	P11310:carnitine biosynthetic process [GO:0045329]; carnitine metabolic process, CoA-linked [GO:0019254]; fatty acid beta-oxidation [GO:0006635]; fatty acid beta-oxidation using acyl-CoA dehydrogenase [GO:0033539]; medium-chain fatty acid catabolic process [GO:0051793]; medium-chain fatty acid metabolic process [GO:0051791]; oxidation-reduction process [GO:0055114]; regulation of lipid metabolic …	P11310:acyl-CoA dehydrogenase activity [GO:0003995]; flavin adenine dinucleotide binding [GO:0050660]; identical protein binding [GO:0042802]; medium-chain-acyl-CoA dehydrogenase activity [GO:0070991]	P11310:axon [GO:0030424]; extracellular exosome [GO:0070062]; mitochondrial matrix [GO:0005759]; mitochondrial membrane [GO:0031966]; mitochondrion [GO:0005739]; nuclear speck [GO:0016607]; nucleus [GO:0005634]	P11310:PPARA activates gene expression|mitochondrial fatty acid beta-oxidation of unsaturated fatty acids|Beta oxidation of decanoyl-CoA to octanoyl-CoA-CoA|Beta oxidation of octanoyl-CoA to hexanoyl-CoA
MAP4K4	Isoform 5 of Mitogen-activated protein kinase kinase kinase kinase 4; Mitogen-activated protein kinase kinase kinase kinase 4; Isoform 4 of Mitogen-activated protein kinase kinase kinase kinase 4; Isoform 6 of Mitogen-activated protein kinase kinase kinase kinase 4; Isoform 3 of Mitogen-activated protein kinase kinase kinase kinase 4; Isoform 2 of Mitogen-activated protein kinase kinase kinase ki…	O95819-5|O95819-6|O95819-3	23	O95819|O95819|O95819	O95819:9448;	0.224	-0.00425	0.0408189	0.858415	0.031	0.162	-0.069	0.13	-0.18	-0.141	O95819:intracellular signal transduction [GO:0035556]; negative regulation of apoptotic process [GO:0043066]; negative regulation of insulin secretion involved in cellular response to glucose stimulus [GO:0061179]; negative regulation of neuron projection regeneration [GO:0070571]; neuron projection morphogenesis [GO:0048812]; protein phosphorylation [GO:0006468]; regulation of JNK cascade [GO:00…	O95819:ATP binding [GO:0005524]; creatine kinase activity [GO:0004111]; MAP kinase kinase kinase kinase activity [GO:0008349]; protein serine/threonine kinase activity [GO:0004674]	O95819:cytoplasm [GO:0005737]	O95819:Oxidative Stress Induced Senescence
FRYL	Protein furry homolog-like	O94915	6	O94915	O94915:285527;	0.19225	0.009125	0.0408493	0.858415	0.153	0.035	0.033	-0.02	-0.203	-0.081	O94915:actin filament reorganization [GO:0090527]; cell morphogenesis [GO:0000902]; neuron projection development [GO:0031175]; regulation of transcription, DNA-templated [GO:0006355]; transcription, DNA-templated [GO:0006351]""	O94915:	O94915:cell cortex [GO:0005938]; site of polarized growth [GO:0030427]	O94915:
SETMAR	Histone-lysine N-methyltransferase SETMAR; Isoform 3 of Histone-lysine N-methyltransferase SETMAR	Q53H47	7	Q53H47	Q53H47:6419;	0.21175	-0.075875	0.040904	0.858415	0.019	0.05	-0.086	-0.062	-0.265	-0.198	Q53H47:cell proliferation [GO:0008283]; DNA catabolic process, endonucleolytic [GO:0000737]; DNA double-strand break processing [GO:0000729]; DNA integration [GO:0015074]; double-strand break repair via nonhomologous end joining [GO:0006303]; histone H3-K36 dimethylation [GO:0097676]; histone H3-K36 methylation [GO:0010452]; histone H3-K4 methylation [GO:0051568]; mitotic DNA integrity checkpoint…	Q53H47:DNA binding [GO:0003677]; DNA topoisomerase binding [GO:0044547]; double-stranded DNA binding [GO:0003690]; endonuclease activity [GO:0004519]; histone methyltransferase activity (H3-K36 specific) [GO:0046975]; histone methyltransferase activity (H3-K4 specific) [GO:0042800]; protein homodimerization activity [GO:0042803]; single-stranded DNA binding [GO:0003697]; single-stranded DNA endod…	Q53H47:nucleolus [GO:0005730]; nucleus [GO:0005634]; site of double-strand break [GO:0035861]	Q53H47:
CHCHD6	MICOS complex subunit MIC25	Q9BRQ6	3	Q9BRQ6	Q9BRQ6:84303;	0.33175	-0.124938	0.0412096	0.858415	0.147	-0.152	-0.062	0.068	-0.151	-0.512	Q9BRQ6:cellular response to DNA damage stimulus [GO:0006974]; cristae formation [GO:0042407]	Q9BRQ6:	Q9BRQ6:cytosol [GO:0005829]; MICOS complex [GO:0061617]; mitochondrial inner membrane [GO:0005743]; mitochondrion [GO:0005739]	Q9BRQ6:Cristae formation
YTHDF3	YTH domain-containing family protein 3	Q7Z739	6	Q7Z739	Q7Z739:253943;	-0.15625	0.0155	0.0413464	0.858415	-0.02	-0.009	0.043	-0.057	0.073	0.218	Q7Z739:mRNA destabilization [GO:0061157]; positive regulation of translation [GO:0045727]; positive regulation of translational initiation [GO:0045948]	Q7Z739:N6-methyladenosine-containing RNA binding [GO:1990247]; ribosome binding [GO:0043022]; RNA binding [GO:0003723]	Q7Z739:cytosol [GO:0005829]	Q7Z739:
TAF9B	Transcription initiation factor TFIID subunit 9B	Q9HBM6	2	Q9HBM6	Q9HBM6:51616;	0.37975	0.075125	0.0415642	0.858415	0.454	0.084	0.397	-0.01	-0.175	-0.122	Q9HBM6:histone H3 acetylation [GO:0043966]; negative regulation of apoptotic process [GO:0043066]; negative regulation of intrinsic apoptotic signaling pathway in response to DNA damage by p53 class mediator [GO:1902166]; negative regulation of transcription from RNA polymerase II promoter [GO:0000122]; positive regulation of cell growth [GO:0030307]; positive regulation of transcription from RNA…	Q9HBM6:protein heterodimerization activity [GO:0046982]; thiol-dependent ubiquitinyl hydrolase activity [GO:0036459]; transcription corepressor activity [GO:0003714]; transcription factor binding [GO:0008134]; transcription regulatory region DNA binding [GO:0044212]	Q9HBM6:nucleoplasm [GO:0005654]; SAGA complex [GO:0000124]; transcription factor TFIID complex [GO:0005669]; transcription factor TFTC complex [GO:0033276]	Q9HBM6:HIV Transcription Initiation|RNA Polymerase II HIV Promoter Escape|Transcription of the HIV genome|Ub-specific processing proteases|RNA Polymerase II Pre-transcription Events|Regulation of TP53 Activity through Phosphorylation|RNA Polymerase II Promoter Escape|RNA Polymerase II Transcription Pre-Initiation And Promoter Opening|RNA Polymerase II Transcription Initiation|RNA Polymerase II Tr…
RHPN2	Putative rhophilin-2-like protein RHPN2P1; Isoform 2 of Rhophilin-2; Rhophilin-2	Q8IUC4	1	Q8IUC4	Q8IUC4:85415;	-0.32725	0.129438	0.0418422	0.858415	-0.044	0.085	0.015	0.099	0.358	0.374	Q8IUC4:signal transduction [GO:0007165]	Q8IUC4:	Q8IUC4:cytosol [GO:0005829]; perinuclear region of cytoplasm [GO:0048471]	Q8IUC4:RHO GTPases Activate Rhotekin and Rhophilins
PHKB	Isoform 2 of Phosphorylase b kinase regulatory subunit beta; Phosphorylase b kinase regulatory subunit beta; Isoform 3 of Phosphorylase b kinase regulatory subunit beta; Isoform 4 of Phosphorylase b kinase regulatory subunit beta	Q93100-3	2	Q93100	Q93100:5257;	-0.29025	-0.132688	0.0420747	0.858415	-0.386	-0.39	-0.446	-0.061	-0.01	-0.051	Q93100:generation of precursor metabolites and energy [GO:0006091]; glycogen catabolic process [GO:0005980]; glycogen metabolic process [GO:0005977]	Q93100:calmodulin binding [GO:0005516]; phosphorylase kinase activity [GO:0004689]	Q93100:cytosol [GO:0005829]; phosphorylase kinase complex [GO:0005964]; plasma membrane [GO:0005886]	Q93100:Glycogen breakdown (glycogenolysis)
GPHN	Gephyrin; Isoform 2 of Gephyrin	Q9NQX3-2	22	Q9NQX3	Q9NQX3:10243;	0.22175	-0.0495	0.0421854	0.858415	0.073	-0.051	-0.083	0.07	-0.281	-0.158	Q9NQX3:gamma-aminobutyric acid receptor clustering [GO:0097112]; glycine receptor clustering [GO:0072579]; molybdenum incorporation into molybdenum-molybdopterin complex [GO:0018315]; molybdopterin cofactor biosynthetic process [GO:0032324]; Mo-molybdopterin cofactor biosynthetic process [GO:0006777]; response to metal ion [GO:0010038]	Q9NQX3:ATP binding [GO:0005524]; metal ion binding [GO:0046872]; molybdopterin adenylyltransferase activity [GO:0061598]; molybdopterin cofactor binding [GO:0043546]; molybdopterin molybdotransferase activity [GO:0061599]; nitrate reductase activity [GO:0008940]	Q9NQX3:cell junction [GO:0030054]; cytoplasm [GO:0005737]; cytoskeleton [GO:0005856]; dendrite [GO:0030425]; plasma membrane [GO:0005886]; postsynaptic membrane [GO:0045211]	Q9NQX3:Molybdenum cofactor biosynthesis
HMGN1	Non-histone chromosomal protein HMG-14	P05114	8	P05114	P05114:3150;	-0.37975	0.118375	0.0422887	0.858415	-0.031	-0.188	-0.085	0.365	0.326	0.464	P05114:chromatin organization [GO:0006325]; positive regulation of DNA-templated transcription, elongation [GO:0032786]; positive regulation of NAD+ ADP-ribosyltransferase activity [GO:1901666]; post-embryonic camera-type eye morphogenesis [GO:0048597]; pyrimidine dimer repair by nucleotide-excision repair [GO:0000720]; regulation of development, heterochronic [GO:0040034]; regulation of epitheli…	P05114:DNA binding [GO:0003677]; nucleosomal DNA binding [GO:0031492]	P05114:chromatin [GO:0000785]; cytoplasm [GO:0005737]; nucleoplasm [GO:0005654]; nucleus [GO:0005634]	P05114:Formation of TC-NER Pre-Incision Complex|Transcription-Coupled Nucleotide Excision Repair (TC-NER)|Dual incision in TC-NER|Gap-filling DNA repair synthesis and ligation in TC-NER
C1orf123	UPF0587 protein C1orf123	Q9NWV4	8	Q9NWV4	Q9NWV4:54987;	-0.2845	-0.0375	0.0423905	0.858415	-0.12	-0.38	0.075	-0.149	0.047	0.235	Q9NWV4:	Q9NWV4:	Q9NWV4:extracellular exosome [GO:0070062]	Q9NWV4:
RNPS1	Isoform 2 of RNA-binding protein with serine-rich domain 1; Isoform 3 of RNA-binding protein with serine-rich domain 1; RNA-binding protein with serine-rich domain 1	Q15287-3|Q15287	4	Q15287|Q15287	Q15287:10921;	0.179	0.00825	0.0423922	0.858415	0.179	0.072	0.123	0.06	-0.087	-0.054	Q15287:mRNA 3'-end processing [GO:0031124]; mRNA export from nucleus [GO:0006406]; mRNA splicing, via spliceosome [GO:0000398]; negative regulation of mRNA splicing, via spliceosome [GO:0048025]; nuclear-transcribed mRNA catabolic process, nonsense-mediated decay [GO:0000184]; positive regulation of apoptotic process [GO:0043065]; regulation of alternative mRNA splicing, via spliceosome [GO:00003…	Q15287:mRNA 3'-UTR binding [GO:0003730]; RNA binding [GO:0003723]	Q15287:ASAP complex [GO:0061574]; cytoplasm [GO:0005737]; cytosol [GO:0005829]; nuclear speck [GO:0016607]; nucleoplasm [GO:0005654]; nucleus [GO:0005634]	Q15287:Cleavage of Growing Transcript in the Termination Region|Transport of Mature mRNA derived from an Intron-Containing Transcript|mRNA Splicing - Major Pathway|mRNA 3'-end processing|Regulation of expression of SLITs and ROBOs|Nonsense Mediated Decay (NMD) enhanced by the Exon Junction Complex (EJC)
DNAJA3	DnaJ homolog subfamily A member 3mitochondrial; Isoform 2 of DnaJ homolog subfamily A member 3mitochondrial; Isoform 3 of DnaJ homolog subfamily A member 3mitochondrial	Q96EY1	4	Q96EY1	Q96EY1:9093;	0.22625	0.022625	0.0424251	0.858415	0.052	0.056	0.157	0.024	-0.101	-0.207	Q96EY1:activation-induced cell death of T cells [GO:0006924]; activation of cysteine-type endopeptidase activity involved in apoptotic process [GO:0006919]; cell aging [GO:0007569]; mitochondrial DNA replication [GO:0006264]; mitochondrion organization [GO:0007005]; negative regulation of apoptotic process [GO:0043066]; negative regulation of cell proliferation [GO:0008285]; negative regulation o…	Q96EY1:ATP binding [GO:0005524]; GTPase regulator activity [GO:0030695]; Hsp70 protein binding [GO:0030544]; interferon-gamma receptor binding [GO:0005133]; metal ion binding [GO:0046872]; NF-kappaB binding [GO:0051059]; protein kinase binding [GO:0019901]; transcription factor binding [GO:0008134]; unfolded protein binding [GO:0051082]	Q96EY1:cell junction [GO:0030054]; cytoplasm [GO:0005737]; cytosol [GO:0005829]; extrinsic component of plasma membrane [GO:0019897]; intracellular membrane-bounded organelle [GO:0043231]; mitochondrial matrix [GO:0005759]; mitochondrial nucleoid [GO:0042645]; mitochondrion [GO:0005739]; neuromuscular junction [GO:0031594]; nucleus [GO:0005634]; postsynaptic membrane [GO:0045211]	Q96EY1:
LYRM7	Complex III assembly factor LYRM7	Q5U5X0	4	Q5U5X0	Q5U5X0:90624;	0.2955	0.002125	0.0430498	0.858415	0.136	-0.109	0.213	0.192	-0.242	-0.133	Q5U5X0:cellular respiration [GO:0045333]; mitochondrial respiratory chain complex III assembly [GO:0034551]	Q5U5X0:	Q5U5X0:mitochondrial matrix [GO:0005759]; mitochondrial membrane [GO:0031966]	Q5U5X0:
PML	Isoform PML-4 of Protein PML; Isoform PML-12 of Protein PML; Protein PML; Isoform PML-11 of Protein PML	P29590-11	2	P29590	P29590:5371;	-0.2695	-0.0344375	0.0430531	0.858415	-0.049	-0.213	-0.037	-0.149	0.192	0.123	P29590:activation of cysteine-type endopeptidase activity involved in apoptotic process [GO:0006919]; apoptotic process [GO:0006915]; branching involved in mammary gland duct morphogenesis [GO:0060444]; cell cycle arrest [GO:0007050]; cell fate commitment [GO:0045165]; cellular response to interleukin-4 [GO:0071353]; cellular response to leukemia inhibitory factor [GO:1990830]; cellular senescenc…	P29590:cobalt ion binding [GO:0050897]; DNA binding [GO:0003677]; protein heterodimerization activity [GO:0046982]; protein homodimerization activity [GO:0042803]; SMAD binding [GO:0046332]; SUMO binding [GO:0032183]; transcription coactivator activity [GO:0003713]; ubiquitin protein ligase binding [GO:0031625]; zinc ion binding [GO:0008270]	P29590:cytoplasm [GO:0005737]; cytosol [GO:0005829]; early endosome membrane [GO:0031901]; extrinsic component of endoplasmic reticulum membrane [GO:0042406]; heterochromatin [GO:0000792]; nuclear chromosome, telomeric region [GO:0000784]; nuclear matrix [GO:0016363]; nuclear membrane [GO:0031965]; nucleolus [GO:0005730]; nucleoplasm [GO:0005654]; nucleus [GO:0005634]; PML body [GO:0016605]""	P29590:SUMOylation of DNA damage response and repair proteins|Regulation of TP53 Activity through Acetylation|Interferon gamma signaling|Regulation of RUNX1 Expression and Activity|Regulation of PTEN localization
PPP1R1A	Protein phosphatase 1 regulatory subunit 1A	Q13522	1	Q13522	Q13522:5502;	0.287	-0.145063	0.0433418	0.858415	-0.15	-0.1	-0.385	0.001	-0.303	-0.588	Q13522:glycogen metabolic process [GO:0005977]; intracellular signal transduction [GO:0035556]; negative regulation of protein kinase activity [GO:0006469]	Q13522:protein serine/threonine phosphatase inhibitor activity [GO:0004865]	Q13522:cytoplasm [GO:0005737]; extracellular space [GO:0005615]	Q13522:
SH3BP5L	SH3 domain-binding protein 5-like; Isoform 2 of SH3 domain-binding protein 5-like	Q7L8J4	1	Q7L8J4	Q7L8J4:80851;	0.65075	0.304063	0.0436552	0.858415	1.123	-0.052	0.644	0.862	-0.269	0.256	Q7L8J4:intracellular signal transduction [GO:0035556]; negative regulation of protein tyrosine kinase activity [GO:0061099]	Q7L8J4:protein kinase inhibitor activity [GO:0004860]; SH3 domain binding [GO:0017124]	Q7L8J4:cytoplasm [GO:0005737]	Q7L8J4:
RDH10	Retinol dehydrogenase 10	Q8IZV5	1	Q8IZV5	Q8IZV5:157506;	-0.9995	-0.036375	0.0438532	0.858415	-0.132	-0.716	-0.349	-0.199	1.26	0.041	Q8IZV5:bud elongation involved in lung branching [GO:0060449]; ear development [GO:0043583]; embryonic camera-type eye development [GO:0031076]; embryonic forelimb morphogenesis [GO:0035115]; embryonic viscerocranium morphogenesis [GO:0048703]; gonad development [GO:0008406]; in utero embryonic development [GO:0001701]; metanephros development [GO:0001656]; neural crest cell development [GO:00140…	Q8IZV5:NADP-retinol dehydrogenase activity [GO:0052650]; retinol dehydrogenase activity [GO:0004745]	Q8IZV5:cell body [GO:0044297]; cytoplasm [GO:0005737]; endoplasmic reticulum membrane [GO:0005789]; integral component of membrane [GO:0016021]; organelle membrane [GO:0031090]	Q8IZV5:The canonical retinoid cycle in rods (twilight vision)|RA biosynthesis pathway
NDUFB5	Isoform 2 of NADH dehydrogenase ubiquinone 1 beta subcomplex subunit 5mitochondrial; NADH dehydrogenase ubiquinone 1 beta subcomplex subunit 5mitochondrial	O43674	5	O43674	O43674:4711;	0.18875	0.0166875	0.0439157	0.858415	0.263	-0.007	0.081	0.034	-0.13	-0.062	O43674:mitochondrial electron transport, NADH to ubiquinone [GO:0006120]; mitochondrial respiratory chain complex I assembly [GO:0032981]""	O43674:NADH dehydrogenase (ubiquinone) activity [GO:0008137]	O43674:integral component of membrane [GO:0016021]; mitochondrial inner membrane [GO:0005743]; mitochondrial respiratory chain complex I [GO:0005747]; mitochondrion [GO:0005739]; nucleoplasm [GO:0005654]	O43674:Respiratory electron transport|Complex I biogenesis
AMD1	S-adenosylmethionine decarboxylase proenzyme	P17707	1	P17707	P17707:262;	-0.44125	0.0344375	0.0439445	0.858415	-0.235	0.034	-0.087	0.015	0.606	0.14	P17707:polyamine metabolic process [GO:0006595]; S-adenosylmethioninamine biosynthetic process [GO:0006557]; spermidine biosynthetic process [GO:0008295]; spermine biosynthetic process [GO:0006597]	P17707:adenosylmethionine decarboxylase activity [GO:0004014]; putrescine binding [GO:0019810]	P17707:cytosol [GO:0005829]	P17707:Metabolism of polyamines
PDIA4	Protein disulfide-isomerase A4	P13667	45	P13667	P13667:9601;	-0.3925	-0.007875	0.0445531	0.858415	-0.015	-0.307	0.112	-0.238	0.39	0.171	P13667:cell redox homeostasis [GO:0045454]; chaperone-mediated protein folding [GO:0061077]; protein folding [GO:0006457]; protein secretion [GO:0009306]; response to endoplasmic reticulum stress [GO:0034976]	P13667:peptide disulfide oxidoreductase activity [GO:0015037]; protein disulfide isomerase activity [GO:0003756]; RNA binding [GO:0003723]	P13667:cell surface [GO:0009986]; endoplasmic reticulum [GO:0005783]; endoplasmic reticulum lumen [GO:0005788]; extracellular space [GO:0005615]; melanosome [GO:0042470]	P13667:
RABEP2	Rab GTPase-binding effector protein 2; Isoform 2 of Rab GTPase-binding effector protein 2	Q9H5N1	3	Q9H5N1	Q9H5N1:79874;	-0.245	0.177437	0.0447009	0.858415	0.183	0.041	0.01	0.26	0.392	0.345	Q9H5N1:endocytosis [GO:0006897]; protein transport [GO:0015031]	Q9H5N1:growth factor activity [GO:0008083]; GTPase activator activity [GO:0005096]	Q9H5N1:cytosol [GO:0005829]; early endosome [GO:0005769]; intracellular membrane-bounded organelle [GO:0043231]	Q9H5N1:
DHTKD1	Probable 2-oxoglutarate dehydrogenase E1 component DHKTD1mitochondrial	Q96HY7	9	Q96HY7	Q96HY7:55526;	0.19475	0.0371875	0.0450079	0.858415	0.127	-0.127	0.115	0.186	-0.177	-0.062	Q96HY7:cellular nitrogen compound metabolic process [GO:0034641]; generation of precursor metabolites and energy [GO:0006091]; glycolytic process [GO:0006096]; hematopoietic progenitor cell differentiation [GO:0002244]; tricarboxylic acid cycle [GO:0006099]	Q96HY7:oxoglutarate dehydrogenase (succinyl-transferring) activity [GO:0004591]; thiamine pyrophosphate binding [GO:0030976]	Q96HY7:mitochondrial matrix [GO:0005759]; mitochondrion [GO:0005739]; oxoglutarate dehydrogenase complex [GO:0045252]	Q96HY7:Glyoxylate metabolism and glycine degradation
L1CAM	Neural cell adhesion molecule L1; Isoform 3 of Neural cell adhesion molecule L1; Isoform 2 of Neural cell adhesion molecule L1	P32004|P32004-2	14	P32004|P32004	P32004:3897;	0.51725	-0.0368125	0.0453094	0.858415	0.077	0.207	0.102	0.081	-0.688	-0.113	P32004:axon development [GO:0061564]; axon guidance [GO:0007411]; cell adhesion [GO:0007155]; cell-matrix adhesion [GO:0007160]; cell migration [GO:0016477]; chemotaxis [GO:0006935]; leukocyte migration [GO:0050900]; nervous system development [GO:0007399]; neuron projection development [GO:0031175]; positive regulation of axon extension [GO:0045773]; synapse organization [GO:0050808]	P32004:protein domain specific binding [GO:0019904]	P32004:axon [GO:0030424]; axonal growth cone [GO:0044295]; cell surface [GO:0009986]; dendrite [GO:0030425]; extracellular matrix [GO:0031012]; focal adhesion [GO:0005925]; integral component of membrane [GO:0016021]; neuronal cell body [GO:0043025]; plasma membrane [GO:0005886]	P32004:Basigin interactions|L1CAM interactions|Recycling pathway of L1|Interaction between L1 and Ankyrins|Signal transduction by L1
NFKBIB	Isoform 2 of NF-kappa-B inhibitor beta; NF-kappa-B inhibitor beta	Q15653	2	Q15653	Q15653:4793;	-0.499	0.237313	0.0453193	0.858415	-0.17	-0.135	0.225	-0.074	0.145	0.776	Q15653:cellular response to lipopolysaccharide [GO:0071222]; positive regulation of NF-kappaB transcription factor activity [GO:0051092]; signal transduction [GO:0007165]; transcription, DNA-templated [GO:0006351]""	Q15653:signal transducer activity [GO:0004871]; transcription coactivator activity [GO:0003713]	Q15653:cytosol [GO:0005829]; nucleus [GO:0005634]	Q15653:Activation of NF-kappaB in B cells|RIP-mediated NFkB activation via ZBP1|TAK1 activates NFkB by phosphorylation and activation of IKKs complex|IKBKG deficiency causes anhidrotic ectodermal dysplasia with immunodeficiency (EDA-ID) (via TLR)|TRAF6 mediated NF-kB activation
DCTD	Isoform 2 of Deoxycytidylate deaminase; Deoxycytidylate deaminase	P32321-2	3	P32321	P32321:1635;	-0.4605	-0.0424375	0.0454681	0.858415	-0.118	-0.335	-0.467	-0.04	0.48	-0.039	P32321:dTMP biosynthetic process [GO:0006231]; dUMP biosynthetic process [GO:0006226]; nucleobase-containing small molecule interconversion [GO:0015949]; pyrimidine nucleotide metabolic process [GO:0006220]	P32321:dCMP deaminase activity [GO:0004132]; identical protein binding [GO:0042802]; zinc ion binding [GO:0008270]	P32321:cytoplasm [GO:0005737]; cytosol [GO:0005829]; extracellular exosome [GO:0070062]	P32321:Interconversion of nucleotide di- and triphosphates
TCEAL2	Transcription elongation factor A protein-like 2	Q9H3H9	3	Q9H3H9	Q9H3H9:140597;	0.9575	-0.0813125	0.045486	0.858415	-0.053	0.336	0.07	0.371	-1.007	-0.546	Q9H3H9:regulation of transcription from RNA polymerase II promoter [GO:0006357]; transcription, DNA-templated [GO:0006351]""	Q9H3H9:WW domain binding [GO:0050699]	Q9H3H9:nucleus [GO:0005634]	Q9H3H9:
MAML1	Mastermind-like protein 1	Q92585	1	Q92585	Q92585:9794;	0.41575	-0.0273125	0.0454951	0.858415	0.049	0.465	0.379	-0.196	-0.179	-0.304	Q92585:atrioventricular node cell development [GO:0060928]; atrioventricular node development [GO:0003162]; myoblast differentiation [GO:0045445]; Notch signaling pathway [GO:0007219]; positive regulation of myotube differentiation [GO:0010831]; positive regulation of transcription from RNA polymerase II promoter [GO:0045944]; positive regulation of transcription of Notch receptor target [GO:0007…	Q92585:peptide antigen binding [GO:0042605]; protein kinase binding [GO:0019901]; transcription coactivator activity [GO:0003713]	Q92585:intracellular membrane-bounded organelle [GO:0043231]; MAML1-RBP-Jkappa- ICN1 complex [GO:0002193]; nuclear speck [GO:0016607]; nucleoplasm [GO:0005654]; nucleus [GO:0005634]	Q92585:Pre-NOTCH Transcription and Translation|NOTCH1 Intracellular Domain Regulates Transcription|NOTCH2 intracellular domain regulates transcription|Constitutive Signaling by NOTCH1 PEST Domain Mutants|Constitutive Signaling by NOTCH1 HD+PEST Domain Mutants|Notch-HLH transcription pathway|RUNX3 regulates NOTCH signaling|NOTCH3 Intracellular Domain Regulates Transcription
PNMA1	Paraneoplastic antigen Ma1	Q8ND90	6	Q8ND90	Q8ND90:9240;	0.23625	0.0505	0.0460563	0.858415	0.008	0.229	-0.063	0.191	-0.226	-0.064	Q8ND90:inflammatory response to antigenic stimulus [GO:0002437]; positive regulation of apoptotic process [GO:0043065]	Q8ND90:	Q8ND90:cytoplasm [GO:0005737]; nucleolus [GO:0005730]	Q8ND90:
SEC23A	Isoform 2 of Protein transport protein Sec23A; Protein transport protein Sec23A	Q15436	22	Q15436	Q15436:10484;	-0.2305	0.00975	0.0461377	0.858415	-0.146	-0.035	-0.04	0.007	0.278	0.076	Q15436:antigen processing and presentation of exogenous peptide antigen via MHC class II [GO:0019886]; antigen processing and presentation of peptide antigen via MHC class I [GO:0002474]; cargo loading into COPII-coated vesicle [GO:0090110]; COPII vesicle coating [GO:0048208]; ER to Golgi vesicle-mediated transport [GO:0006888]; intracellular protein transport [GO:0006886]	Q15436:zinc ion binding [GO:0008270]	Q15436:COPII vesicle coat [GO:0030127]; cytosol [GO:0005829]; endoplasmic reticulum exit site [GO:0070971]; endoplasmic reticulum membrane [GO:0005789]; ER to Golgi transport vesicle membrane [GO:0012507]; extrinsic component of membrane [GO:0019898]; Golgi membrane [GO:0000139]; perinuclear region of cytoplasm [GO:0048471]	Q15436:Regulation of cholesterol biosynthesis by SREBP (SREBF)|COPII (Coat Protein 2) Mediated Vesicle Transport|MHC class II antigen presentation|Cargo concentration in the ER|Antigen Presentation: Folding, assembly and peptide loading of class I MHC""
P3H1	Isoform 3 of Prolyl 3-hydroxylase 1; Isoform 4 of Prolyl 3-hydroxylase 1; Prolyl 3-hydroxylase 1	Q32P28	12	Q32P28	Q32P28:64175;	-0.59475	-0.08525	0.046264	0.858415	-0.226	-0.479	-0.08	-0.468	0.65	-0.087	Q32P28:bone development [GO:0060348]; chaperone-mediated protein folding [GO:0061077]; collagen metabolic process [GO:0032963]; negative regulation of cell proliferation [GO:0008285]; negative regulation of post-translational protein modification [GO:1901874]; protein folding [GO:0006457]; protein hydroxylation [GO:0018126]; protein stabilization [GO:0050821]; regulation of protein secretion [GO:…	Q32P28:iron ion binding [GO:0005506]; L-ascorbic acid binding [GO:0031418]; procollagen-proline 3-dioxygenase activity [GO:0019797]; protein complex binding [GO:0032403]	Q32P28:endoplasmic reticulum [GO:0005783]; endoplasmic reticulum lumen [GO:0005788]; extracellular exosome [GO:0070062]; macromolecular complex [GO:0032991]; membrane [GO:0016020]; proteinaceous extracellular matrix [GO:0005578]	Q32P28:Collagen biosynthesis and modifying enzymes
PANK2	Isoform 4 of Pantothenate kinase 2mitochondrial; Isoform 2 of Pantothenate kinase 2mitochondrial; Pantothenate kinase 2mitochondrial	Q9BZ23	2	Q9BZ23	Q9BZ23:80025;	0.29725	-0.0170625	0.046358	0.858415	-0.102	0.126	-0.008	0.013	-0.255	-0.325	Q9BZ23:aerobic respiration [GO:0009060]; coenzyme A biosynthetic process [GO:0015937]; coenzyme biosynthetic process [GO:0009108]; mitochondrion morphogenesis [GO:0070584]; pantothenate metabolic process [GO:0015939]; phosphorylation [GO:0016310]; regulation of bile acid metabolic process [GO:1904251]; regulation of fatty acid metabolic process [GO:0019217]; regulation of mitochondrial membrane p…	Q9BZ23:ATP binding [GO:0005524]; pantothenate kinase activity [GO:0004594]	Q9BZ23:cytosol [GO:0005829]; mitochondrial intermembrane space [GO:0005758]; mitochondrion [GO:0005739]	Q9BZ23:Coenzyme A biosynthesis
AHNAK	Neuroblast differentiation-associated protein AHNAK	Q09666	171	Q09666	Q09666:79026;	-1.17325	-0.224562	0.0464649	0.858415	-0.987	-0.876	-0.345	-0.653	0.813	0.103	Q09666:protein oligomerization [GO:0051259]; regulation of RNA splicing [GO:0043484]; regulation of voltage-gated calcium channel activity [GO:1901385]	Q09666:cadherin binding [GO:0045296]; RNA binding [GO:0003723]; S100 protein binding [GO:0044548]; structural molecule activity conferring elasticity [GO:0097493]	Q09666:actin cytoskeleton [GO:0015629]; cell-cell contact zone [GO:0044291]; costamere [GO:0043034]; cytoplasm [GO:0005737]; cytosol [GO:0005829]; extracellular exosome [GO:0070062]; focal adhesion [GO:0005925]; lysosomal membrane [GO:0005765]; membrane [GO:0016020]; nucleus [GO:0005634]; plasma membrane [GO:0005886]; sarcolemma [GO:0042383]; T-tubule [GO:0030315]; vesicle [GO:0031982]	Q09666:
NFXL1	Isoform 2 of NF-X1-type zinc finger protein NFXL1; NF-X1-type zinc finger protein NFXL1	Q6ZNB6	6	Q6ZNB6	Q6ZNB6:152518;	0.21075	-0.030375	0.0465449	0.858415	0.023	0.072	-0.036	0.202	-0.085	-0.206	Q6ZNB6:transcription from RNA polymerase II promoter [GO:0006366]	Q6ZNB6:RNA polymerase II regulatory region sequence-specific DNA binding [GO:0000977]; transcriptional repressor activity, RNA polymerase II proximal promoter sequence-specific DNA binding [GO:0001078]; zinc ion binding [GO:0008270]""	Q6ZNB6:integral component of membrane [GO:0016021]; membrane [GO:0016020]; nucleus [GO:0005634]	Q6ZNB6:
RPIA	Ribose-5-phosphate isomerase	P49247	2	P49247	P49247:22934;	0.41425	-0.025625	0.0472677	0.858415	-0.025	0.238	-0.144	-0.046	-0.24	-0.577	P49247:D-ribose metabolic process [GO:0006014]; pentose-phosphate shunt [GO:0006098]; pentose-phosphate shunt, non-oxidative branch [GO:0009052]""	P49247:identical protein binding [GO:0042802]; monosaccharide binding [GO:0048029]; ribose-5-phosphate isomerase activity [GO:0004751]	P49247:cytosol [GO:0005829]; intracellular membrane-bounded organelle [GO:0043231]	P49247:RPIA deficiency: failed conversion of R5P to RU5P|RPIA deficiency: failed conversion of RU5P to R5P|Pentose phosphate pathway (hexose monophosphate shunt)
EXT2	Isoform 3 of Exostosin-2; Exostosin-2; Isoform 2 of Exostosin-2	Q93063-3	1	Q93063	Q93063:2132;	-0.456	0.03	0.0473225	0.858415	-0.111	-0.107	0.484	-0.25	0.374	0.546	Q93063:cell differentiation [GO:0030154]; cellular polysaccharide biosynthetic process [GO:0033692]; glycosaminoglycan biosynthetic process [GO:0006024]; heparan sulfate proteoglycan biosynthetic process [GO:0015012]; heparan sulfate proteoglycan biosynthetic process, polysaccharide chain biosynthetic process [GO:0015014]; mesoderm formation [GO:0001707]; ossification [GO:0001503]; protein glycos…	Q93063:glucuronosyl-N-acetylglucosaminyl-proteoglycan 4-alpha-N-acetylglucosaminyltransferase activity [GO:0050508]; glucuronosyltransferase activity [GO:0015020]; heparan sulfate N-acetylglucosaminyltransferase activity [GO:0042328]; metal ion binding [GO:0046872]; N-acetylglucosaminyl-proteoglycan 4-beta-glucuronosyltransferase activity [GO:0050509]; protein heterodimerization activity [GO:0046…	Q93063:endoplasmic reticulum [GO:0005783]; endoplasmic reticulum membrane [GO:0005789]; extracellular exosome [GO:0070062]; Golgi apparatus [GO:0005794]; Golgi membrane [GO:0000139]; integral component of membrane [GO:0016021]; membrane [GO:0016020]; UDP-N-acetylglucosamine transferase complex [GO:0043541]	Q93063:HS-GAG biosynthesis|Defective EXT2 causes exostoses 2
SAFB2	Scaffold attachment factor B2	Q14151	13	Q14151	Q14151:9667;	0.20525	-0.028625	0.0474597	0.858415	0.076	0.131	0.064	0.02	-0.193	-0.072	Q14151:regulation of androgen receptor signaling pathway [GO:0060765]; regulation of mRNA processing [GO:0050684]; regulation of transcription from RNA polymerase II promoter [GO:0006357]; Sertoli cell differentiation [GO:0060008]; transcription, DNA-templated [GO:0006351]""	Q14151:double-stranded DNA binding [GO:0003690]; identical protein binding [GO:0042802]; RNA binding [GO:0003723]; sequence-specific DNA binding [GO:0043565]	Q14151:cytoplasm [GO:0005737]; extracellular exosome [GO:0070062]; intracellular membrane-bounded organelle [GO:0043231]; nuclear body [GO:0016604]; nucleoplasm [GO:0005654]; nucleus [GO:0005634]	Q14151:
WLS	Isoform 2 of Protein wntless homolog; Protein wntless homolog	Q5T9L3-2	6	Q5T9L3	Q5T9L3:79971;	-0.7595	-0.0675	0.0474974	0.858415	-0.012	-0.369	0.487	-0.702	0.556	0.665	Q5T9L3:anterior/posterior axis specification [GO:0009948]; exocrine pancreas development [GO:0031017]; hindbrain development [GO:0030902]; intracellular protein transport [GO:0006886]; mesoderm formation [GO:0001707]; midbrain development [GO:0030901]; positive regulation of canonical Wnt signaling pathway [GO:0090263]; positive regulation of I-kappaB kinase/NF-kappaB signaling [GO:0043123]; posi…	Q5T9L3:mu-type opioid receptor binding [GO:0031852]; signal transducer activity [GO:0004871]; Wnt-protein binding [GO:0017147]	Q5T9L3:cytoplasmic vesicle [GO:0031410]; dendrite cytoplasm [GO:0032839]; dendrite membrane [GO:0032590]; early endosome [GO:0005769]; early endosome membrane [GO:0031901]; endocytic vesicle membrane [GO:0030666]; endoplasmic reticulum [GO:0005783]; endoplasmic reticulum membrane [GO:0005789]; extracellular exosome [GO:0070062]; Golgi apparatus [GO:0005794]; Golgi membrane [GO:0000139]; integral …	Q5T9L3:WNT ligand biogenesis and trafficking
GTF2B	Transcription initiation factor IIB	Q00403	4	Q00403	Q00403:2959;	0.169	-0.0138125	0.0477533	0.858415	0.018	0.093	0.036	0.087	-0.048	-0.173	Q00403:positive regulation of core promoter binding [GO:1904798]; positive regulation of viral transcription [GO:0050434]; regulation of transcription, DNA-templated [GO:0006355]; RNA polymerase II transcriptional preinitiation complex assembly [GO:0051123]; snRNA transcription from RNA polymerase II promoter [GO:0042795]; transcription elongation from RNA polymerase II promoter [GO:0006368]; tra…	Q00403:core promoter binding [GO:0001047]; metal ion binding [GO:0046872]; TBP-class protein binding [GO:0017025]; thyroid hormone receptor binding [GO:0046966]; transcription factor binding [GO:0008134]	Q00403:nuclear body [GO:0016604]; nucleoplasm [GO:0005654]; nucleus [GO:0005634]; transcriptional preinitiation complex [GO:0097550]; transcription factor TFIID complex [GO:0005669]	Q00403:HIV Transcription Initiation|RNA Polymerase II HIV Promoter Escape|Transcription of the HIV genome|RNA Polymerase II Pre-transcription Events|RNA polymerase II transcribes snRNA genes|RNA Polymerase II Promoter Escape|RNA Polymerase II Transcription Pre-Initiation And Promoter Opening|RNA Polymerase II Transcription Initiation|RNA Polymerase II Transcription Initiation And Promoter Clearan…
TMEM55B	Type 1 phosphatidylinositol 4,5-bisphosphate 4-phosphatase; Isoform 2 of Type 1 phosphatidylinositol 4,5-bisphosphate 4-phosphatase	Q86T03-2	1	Q86T03	Q86T03:90809;	0.29525	0.0425	0.047796	0.858415	0.315	0.149	0.184	0.125	-0.191	-0.013	Q86T03:phosphatidylinositol dephosphorylation [GO:0046856]; phospholipid metabolic process [GO:0006644]	Q86T03:phosphatidylinositol-4,5-bisphosphate 4-phosphatase activity [GO:0034597]""	Q86T03:integral component of membrane [GO:0016021]; late endosome membrane [GO:0031902]; lysosomal membrane [GO:0005765]; nucleoplasm [GO:0005654]	Q86T03:PI5P Regulates TP53 Acetylation|Synthesis of PIPs in the nucleus
CNN2	Isoform 2 of Calponin-2; Calponin-2	Q99439	12	Q99439	Q99439:1265;	-1.02025	-0.195	0.0483221	0.858415	-1.066	-0.613	-0.509	-0.823	0.626	-0.091	Q99439:actomyosin structure organization [GO:0031032]; cellular response to mechanical stimulus [GO:0071260]; cytoskeleton organization [GO:0007010]; interleukin-12-mediated signaling pathway [GO:0035722]; neutrophil degranulation [GO:0043312]; regulation of actin filament-based process [GO:0032970]	Q99439:actin binding [GO:0003779]; cadherin binding [GO:0045296]; calmodulin binding [GO:0005516]	Q99439:cell-cell junction [GO:0005911]; cytoskeleton [GO:0005856]; extracellular exosome [GO:0070062]; extracellular region [GO:0005576]; focal adhesion [GO:0005925]; membrane [GO:0016020]; specific granule lumen [GO:0035580]; stress fiber [GO:0001725]; tertiary granule lumen [GO:1904724]	Q99439:Neutrophil degranulation|Gene and protein expression by JAK-STAT signaling after Interleukin-12 stimulation
NOLC1	Isoform 3 of Nucleolar and coiled-body phosphoprotein 1	Q14978-3	1	Q14978	Q14978:9221;	-0.26925	0.115937	0.0484278	0.858415	0.122	-0.167	-0.083	0.097	0.413	0.11	Q14978:cell cycle [GO:0007049]; mitotic cell cycle [GO:0000278]; neural crest cell development [GO:0014032]; neural crest formation [GO:0014029]; nucleolus organization [GO:0007000]; regulation of translation [GO:0006417]; rRNA processing [GO:0006364]	Q14978:ATP binding [GO:0005524]; GTP binding [GO:0005525]; protein heterodimerization activity [GO:0046982]; RNA binding [GO:0003723]; RNA polymerase I core binding [GO:0001042]	Q14978:Cajal body [GO:0015030]; cytoplasm [GO:0005737]; nucleolus [GO:0005730]	Q14978:
SCAMP4	Secretory carrier-associated membrane protein 4; Isoform 2 of Secretory carrier-associated membrane protein 4	Q969E2	1	Q969E2	Q969E2:113178;	-0.338	-0.060625	0.0489593	0.858415	-0.194	-0.33	-0.332	0.006	0.024	0.227	Q969E2:protein transport [GO:0015031]	Q969E2:	Q969E2:integral component of membrane [GO:0016021]	Q969E2:
NECAP2	Adaptin ear-binding coat-associated protein 2; Isoform 2 of Adaptin ear-binding coat-associated protein 2; Isoform 4 of Adaptin ear-binding coat-associated protein 2	Q9NVZ3	4	Q9NVZ3	Q9NVZ3:55707;	-0.321	0.031875	0.0491891	0.858415	-0.185	-0.204	0.114	-0.023	0.197	0.296	Q9NVZ3:endocytosis [GO:0006897]; protein transport [GO:0015031]	Q9NVZ3:	Q9NVZ3:clathrin-coated pit [GO:0005905]; clathrin vesicle coat [GO:0030125]; intracellular [GO:0005622]; plasma membrane [GO:0005886]	Q9NVZ3:Cargo recognition for clathrin-mediated endocytosis|Clathrin-mediated endocytosis
HNRNPH3	Isoform 2 of Heterogeneous nuclear ribonucleoprotein H3; Isoform 3 of Heterogeneous nuclear ribonucleoprotein H3; Heterogeneous nuclear ribonucleoprotein H3	P31942	10	P31942	P31942:3189;	0.1905	-0.0473125	0.0495351	0.858415	0.126	0.024	0.041	-0.013	-0.134	-0.158	P31942:epithelial cell differentiation [GO:0030855]; mRNA splicing, via spliceosome [GO:0000398]; RNA processing [GO:0006396]; RNA splicing [GO:0008380]""	P31942:RNA binding [GO:0003723]	P31942:nucleoplasm [GO:0005654]; nucleus [GO:0005634]; spliceosomal complex [GO:0005681]	P31942:
ZYG11B	Protein zyg-11 homolog B	Q9C0D3	3	Q9C0D3	Q9C0D3:79699;	0.40425	-0.253312	0.0497679	0.858415	-0.2	-0.16	-0.014	0.057	-0.487	-0.48	Q9C0D3:regulation of ubiquitin-protein transferase activity [GO:0051438]	Q9C0D3:ubiquitin-protein transferase activity [GO:0004842]	Q9C0D3:Cul2-RING ubiquitin ligase complex [GO:0031462]	Q9C0D3:
SPEN	Msx2-interacting protein	Q96T58	12	Q96T58	Q96T58:23013;	0.22325	0.046	0.0498375	0.858415	0.181	0.224	0.256	0.074	-0.157	0.078	Q96T58:mRNA splicing, via spliceosome [GO:0000398]; negative regulation of transcription, DNA-templated [GO:0045892]; negative regulation of transcription from RNA polymerase II promoter [GO:0000122]; Notch signaling pathway [GO:0007219]; positive regulation of neurogenesis [GO:0050769]; transcription, DNA-templated [GO:0006351]; viral process [GO:0016032]""	Q96T58:DNA binding [GO:0003677]; nucleic acid binding [GO:0003676]; RNA binding [GO:0003723]; RNA polymerase II transcription factor binding [GO:0001085]; transcriptional repressor activity, RNA polymerase II transcription factor binding [GO:0001191]""	Q96T58:extracellular exosome [GO:0070062]; nucleoplasm [GO:0005654]; nucleus [GO:0005634]; transcriptional repressor complex [GO:0017053]	Q96T58:
PLEKHA6	Pleckstrin homology domain-containing family A member 6	Q9Y2H5	1	Q9Y2H5	Q9Y2H5:22874;	0.4215	0.081875	0.0498483	0.858415	0.034	0.397	-0.259	0.512	-0.194	-0.307	Q9Y2H5:	Q9Y2H5:	Q9Y2H5:	Q9Y2H5:Synthesis of PIPs at the plasma membrane
GCLC	Glutamate--cysteine ligase catalytic subunit	P48506	4	P48506	P48506:2729;	0.1595	-0.079375	0.0498963	0.858415	-0.062	-0.015	-0.094	-0.063	-0.287	-0.149	P48506:aging [GO:0007568]; apoptotic mitochondrial changes [GO:0008637]; cell redox homeostasis [GO:0045454]; cellular response to fibroblast growth factor stimulus [GO:0044344]; cellular response to follicle-stimulating hormone stimulus [GO:0071372]; cellular response to glucose stimulus [GO:0071333]; cellular response to hepatocyte growth factor stimulus [GO:0035729]; cellular response to insul…	P48506:ADP binding [GO:0043531]; ATP binding [GO:0005524]; coenzyme binding [GO:0050662]; glutamate binding [GO:0016595]; glutamate-cysteine ligase activity [GO:0004357]; magnesium ion binding [GO:0000287]; protein heterodimerization activity [GO:0046982]	P48506:cytosol [GO:0005829]; glutamate-cysteine ligase complex [GO:0017109]	P48506:Glutathione synthesis and recycling|Defective GCLC causes Hemolytic anemia due to gamma-glutamylcysteine synthetase deficiency (HAGGSD)
ZNF184	Zinc finger protein 184	Q99676	1	Q99676	Q99676:7738;	0.888	-0.706125	0.0499082	0.858415	-0.445	-0.057	-0.473	-0.131	-1.21	-1.119	Q99676:regulation of transcription, DNA-templated [GO:0006355]; transcription, DNA-templated [GO:0006351]""	Q99676:DNA binding [GO:0003677]; zinc ion binding [GO:0008270]	Q99676:nucleus [GO:0005634]	Q99676:Generic Transcription Pathway
STX16	Syntaxin-16	O14662	1	O14662	O14662:8675;	0.325	0.214188	0.0499757	0.858415	0.604	0.17	0.106	0.37	0	-0.025	O14662:Golgi ribbon formation [GO:0090161]; intracellular protein transport [GO:0006886]; retrograde transport, endosome to Golgi [GO:0042147]; vesicle docking [GO:0048278]; vesicle fusion [GO:0006906]""	O14662:SNAP receptor activity [GO:0005484]; syntaxin binding [GO:0019905]	O14662:cytoplasm [GO:0005737]; cytosol [GO:0005829]; focal adhesion [GO:0005925]; Golgi apparatus [GO:0005794]; Golgi cisterna [GO:0031985]; Golgi membrane [GO:0000139]; integral component of membrane [GO:0016021]; intracellular membrane-bounded organelle [GO:0043231]; membrane [GO:0016020]; perinuclear region of cytoplasm [GO:0048471]; SNARE complex [GO:0031201]; trans-Golgi network [GO:0005802]…	O14662:Intra-Golgi traffic|Retrograde transport at the Trans-Golgi-Network
STON1	Isoform 3 of Stonin-1; Isoform 2 of Stonin-1; Stonin-1	Q9Y6Q2-2	1	Q9Y6Q2	Q9Y6Q2:11037;286749;	-0.32025	0.0574375	0.05002	0.858415	0.16	-0.003	-0.244	0.072	0.094	0.539	Q9Y6Q2:endocytosis [GO:0006897]; regulation of endocytosis [GO:0030100]	Q9Y6Q2:	Q9Y6Q2:cytoplasm [GO:0005737]; membrane [GO:0016020]	Q9Y6Q2:Cargo recognition for clathrin-mediated endocytosis|Clathrin-mediated endocytosis
MEN1	Menin; Isoform 2 of Menin; Isoform 3 of Menin	O00255	4	O00255	O00255:4221;	0.21975	0.0658125	0.050194	0.858415	0.139	0.112	0.271	0.139	-0.116	0.007	O00255:beta-catenin-TCF complex assembly [GO:1904837]; brain development [GO:0007420]; cellular protein metabolic process [GO:0044267]; cellular response to DNA damage stimulus [GO:0006974]; cellular response to glucose stimulus [GO:0071333]; cellular response to peptide hormone stimulus [GO:0071375]; decidualization [GO:0046697]; DNA repair [GO:0006281]; histone lysine methylation [GO:0034968]; …	O00255:chromatin binding [GO:0003682]; double-stranded DNA binding [GO:0003690]; four-way junction DNA binding [GO:0000400]; protein binding, bridging [GO:0030674]; protein N-terminus binding [GO:0047485]; R-SMAD binding [GO:0070412]; transcription regulatory region DNA binding [GO:0044212]; Y-form DNA binding [GO:0000403]""	O00255:chromatin [GO:0000785]; cleavage furrow [GO:0032154]; cytoplasm [GO:0005737]; cytosol [GO:0005829]; endoplasmic reticulum lumen [GO:0005788]; histone methyltransferase complex [GO:0035097]; nuclear chromatin [GO:0000790]; nuclear chromosome, telomeric region [GO:0000784]; nuclear matrix [GO:0016363]; nucleoplasm [GO:0005654]; nucleus [GO:0005634]; protein complex [GO:0043234]""	O00255:Formation of the beta-catenin:TCF transactivating complex|SMAD2/SMAD3:SMAD4 heterotrimer regulates transcription|Deactivation of the beta-catenin transactivating complex|Regulation of Insulin-like Growth Factor (IGF) transport and uptake by Insulin-like Growth Factor Binding Proteins (IGFBPs)|RHO GTPases activate IQGAPs|Post-translational protein phosphorylation
TMOD3	Tropomodulin-3	Q9NYL9	11	Q9NYL9	Q9NYL9:29766;	-0.371	-0.0405	0.0502767	0.858415	-0.272	-0.18	-0.144	-0.248	0.216	0.104	Q9NYL9:actin filament organization [GO:0007015]; erythrocyte development [GO:0048821]; muscle contraction [GO:0006936]; myofibril assembly [GO:0030239]; pointed-end actin filament capping [GO:0051694]; positive regulation of mitotic cell cycle phase transition [GO:1901992]	Q9NYL9:actin binding [GO:0003779]; cadherin binding involved in cell-cell adhesion [GO:0098641]; tropomyosin binding [GO:0005523]	Q9NYL9:cell-cell adherens junction [GO:0005913]; striated muscle thin filament [GO:0005865]	Q9NYL9:Striated Muscle Contraction
SCAMP2	Secretory carrier-associated membrane protein 2	O15127	2	O15127	O15127:10066;	-0.17425	0.095375	0.050315	0.858415	0.065	-0.085	0.135	0.048	0.266	0.164	O15127:post-Golgi vesicle-mediated transport [GO:0006892]; protein transport [GO:0015031]	O15127:	O15127:extracellular exosome [GO:0070062]; Golgi apparatus [GO:0005794]; integral component of membrane [GO:0016021]; intracellular membrane-bounded organelle [GO:0043231]; recycling endosome membrane [GO:0055038]; trans-Golgi network membrane [GO:0032588]; transport vesicle [GO:0030133]	O15127:
TMEM33	Transmembrane protein 33	P57088	6	P57088	P57088:55161;	0.1635	-0.0206875	0.0506511	0.858415	0.049	0.023	0.031	0.037	-0.098	-0.159	P57088:cellular protein localization [GO:0034613]; nuclear pore complex assembly [GO:0051292]; positive regulation of IRE1-mediated unfolded protein response [GO:1903896]; positive regulation of PERK-mediated unfolded protein response [GO:1903899]; regulation of endoplasmic reticulum tubular network organization [GO:1903371]; response to endoplasmic reticulum stress [GO:0034976]	P57088:structural constituent of nuclear pore [GO:0017056]	P57088:endoplasmic reticulum [GO:0005783]; endoplasmic reticulum membrane [GO:0005789]; extracellular exosome [GO:0070062]; integral component of endoplasmic reticulum membrane [GO:0030176]; melanosome [GO:0042470]; nuclear envelope [GO:0005635]; nuclear pore [GO:0005643]	P57088:
PLIN3	Isoform 3 of Perilipin-3; Isoform 2 of Perilipin-3; Isoform 4 of Perilipin-3; Perilipin-3	O60664	14	O60664	O60664:10226;	-0.373	-0.0171875	0.0509114	0.858415	-0.285	-0.316	-0.11	-0.061	0.198	0.162	O60664:vesicle-mediated transport [GO:0016192]	O60664:cadherin binding [GO:0045296]	O60664:cytoplasm [GO:0005737]; cytosol [GO:0005829]; endosome [GO:0005768]; endosome membrane [GO:0010008]; Golgi apparatus [GO:0005794]; lipid droplet [GO:0005811]; membrane [GO:0016020]; transport vesicle [GO:0030133]	O60664:Triglyceride catabolism|Retrograde transport at the Trans-Golgi-Network
MEX3B	RNA-binding protein MEX3B	Q6ZN04	1	Q6ZN04	Q6ZN04:84206;	-1.0135	-0.431312	0.050979	0.858415	-0.426	-0.804	-0.772	-0.666	0.603	0.09	Q6ZN04:protein autophosphorylation [GO:0046777]; protein phosphorylation [GO:0006468]	Q6ZN04:calcium ion binding [GO:0005509]; RNA binding [GO:0003723]	Q6ZN04:cytosol [GO:0005829]; nucleoplasm [GO:0005654]; P-body [GO:0000932]	Q6ZN04:
MARK1	Serine/threonine-protein kinase MARK1; Isoform 3 of Serine/threonine-protein kinase MARK1; Isoform 2 of Serine/threonine-protein kinase MARK1	Q9P0L2	5	Q9P0L2	Q9P0L2:4139;	0.45975	-0.057	0.0512446	0.858415	0.192	-0.052	0.084	0.371	-0.357	-0.265	Q9P0L2:cytoskeleton organization [GO:0007010]; establishment of cell polarity [GO:0030010]; intracellular signal transduction [GO:0035556]; microtubule cytoskeleton organization [GO:0000226]; neuron migration [GO:0001764]; protein phosphorylation [GO:0006468]; Wnt signaling pathway [GO:0016055]	Q9P0L2:ATP binding [GO:0005524]; magnesium ion binding [GO:0000287]; phosphatidic acid binding [GO:0070300]; phosphatidylinositol-4,5-bisphosphate binding [GO:0005546]; phosphatidylserine binding [GO:0001786]; protein serine/threonine kinase activity [GO:0004674]; tau-protein kinase activity [GO:0050321]""	Q9P0L2:cytoplasm [GO:0005737]; cytoskeleton [GO:0005856]; microtubule cytoskeleton [GO:0015630]; plasma membrane [GO:0005886]	Q9P0L2:
SFXN1	Sideroflexin-1	Q9H9B4	11	Q9H9B4	Q9H9B4:94081;	0.22125	0.0315	0.0513943	0.858415	0.251	-0.011	0.137	0.122	-0.164	-0.029	Q9H9B4:erythrocyte differentiation [GO:0030218]; iron ion homeostasis [GO:0055072]; iron ion transport [GO:0006826]	Q9H9B4:ion transmembrane transporter activity [GO:0015075]	Q9H9B4:integral component of membrane [GO:0016021]; mitochondrial inner membrane [GO:0005743]; mitochondrion [GO:0005739]	Q9H9B4:
DPYSL5	Dihydropyrimidinase-related protein 5	Q9BPU6	30	Q9BPU6	Q9BPU6:56896;	0.35075	-0.0288125	0.0514395	0.858415	0.093	0.157	-0.035	0.102	-0.46	-0.083	Q9BPU6:axon guidance [GO:0007411]; nervous system development [GO:0007399]; signal transduction [GO:0007165]	Q9BPU6:hydrolase activity, acting on carbon-nitrogen (but not peptide) bonds [GO:0016810]; microtubule binding [GO:0008017]""	Q9BPU6:cytosol [GO:0005829]; dendrite [GO:0030425]; neuronal cell body [GO:0043025]	Q9BPU6:CRMPs in Sema3A signaling
TRIM5	Isoform Delta of Tripartite motif-containing protein 5; Isoform Gamma of Tripartite motif-containing protein 5; Isoform Beta of Tripartite motif-containing protein 5; Tripartite motif-containing protein 5	Q9C035	2	Q9C035	Q9C035:85363;	-0.2855	0.0464375	0.0514446	0.858415	-0.043	-0.239	0.092	0.116	0.243	0.291	Q9C035:activation of innate immune response [GO:0002218]; autophagy [GO:0006914]; defense response to virus [GO:0051607]; innate immune response [GO:0045087]; interferon-gamma-mediated signaling pathway [GO:0060333]; negative regulation of viral entry into host cell [GO:0046597]; negative regulation of viral release from host cell [GO:1902187]; positive regulation of DNA binding transcription fac…	Q9C035:identical protein binding [GO:0042802]; protein binding, bridging [GO:0030674]; protein homodimerization activity [GO:0042803]; protein kinase binding [GO:0019901]; signaling pattern recognition receptor activity [GO:0008329]; ubiquitin-protein transferase activity [GO:0004842]; zinc ion binding [GO:0008270]""	Q9C035:cytoplasm [GO:0005737]; cytosol [GO:0005829]; nucleus [GO:0005634]; P-body [GO:0000932]	Q9C035:Interferon gamma signaling
CRTAP	Cartilage-associated protein	O75718	5	O75718	O75718:10491;	-0.9295	-0.081	0.0515326	0.858415	-0.447	-0.587	-0.246	-0.674	0.836	0.046	O75718:chaperone-mediated protein folding [GO:0061077]; negative regulation of post-translational protein modification [GO:1901874]; peptidyl-proline hydroxylation to 3-hydroxy-L-proline [GO:0018400]; protein stabilization [GO:0050821]; spermatogenesis [GO:0007283]	O75718:protein complex binding [GO:0032403]	O75718:endoplasmic reticulum [GO:0005783]; endoplasmic reticulum lumen [GO:0005788]; extracellular space [GO:0005615]; macromolecular complex [GO:0032991]; proteinaceous extracellular matrix [GO:0005578]	O75718:Collagen biosynthesis and modifying enzymes
CALR	Calreticulin	P27797	24	P27797	P27797:811;	-0.49325	-0.02475	0.0515699	0.858415	-0.117	-0.457	0.021	-0.292	0.443	0.121	P27797:antigen processing and presentation of exogenous peptide antigen via MHC class I, TAP-dependent [GO:0002479]; antigen processing and presentation of peptide antigen via MHC class I [GO:0002474]; ATF6-mediated unfolded protein response [GO:0036500]; cardiac muscle cell differentiation [GO:0055007]; cellular calcium ion homeostasis [GO:0006874]; cellular response to lithium ion [GO:0071285];…	P27797:androgen receptor binding [GO:0050681]; calcium ion binding [GO:0005509]; carbohydrate binding [GO:0030246]; chaperone binding [GO:0051087]; complement component C1q binding [GO:0001849]; DNA binding [GO:0003677]; hormone binding [GO:0042562]; integrin binding [GO:0005178]; iron ion binding [GO:0005506]; mRNA binding [GO:0003729]; peptide binding [GO:0042277]; protein binding involved in p…	P27797:acrosomal vesicle [GO:0001669]; cell surface [GO:0009986]; cytoplasm [GO:0005737]; cytosol [GO:0005829]; endocytic vesicle lumen [GO:0071682]; endoplasmic reticulum [GO:0005783]; endoplasmic reticulum-Golgi intermediate compartment membrane [GO:0033116]; endoplasmic reticulum lumen [GO:0005788]; external side of plasma membrane [GO:0009897]; extracellular exosome [GO:0070062]; extracellula…	P27797:ER-Phagosome pathway|Assembly of Viral Components at the Budding Site|Scavenging by Class A Receptors|Scavenging by Class F Receptors|ATF6 (ATF6-alpha) activates chaperone genes|Calnexin/calreticulin cycle|Antigen Presentation: Folding, assembly and peptide loading of class I MHC""
GLCCI1	Glucocorticoid-induced transcript 1 protein	Q86VQ1	3	Q86VQ1	Q86VQ1:113263;	0.256	-0.073125	0.0516053	0.858415	0.142	-0.003	-0.033	-0.1	-0.21	-0.299	Q86VQ1:	Q86VQ1:	Q86VQ1:	Q86VQ1:
PHF13	PHD finger protein 13	Q86YI8	2	Q86YI8	Q86YI8:148479;	-0.35175	-0.293063	0.0520126	0.858415	-0.491	-0.3	-0.389	-0.631	0.054	-0.256	Q86YI8:cell division [GO:0051301]; chromosome segregation [GO:0007059]; covalent chromatin modification [GO:0016569]; mitotic cell cycle [GO:0000278]; mitotic chromosome condensation [GO:0007076]	Q86YI8:chromatin binding [GO:0003682]; metal ion binding [GO:0046872]; methylated histone binding [GO:0035064]	Q86YI8:nucleoplasm [GO:0005654]; nucleus [GO:0005634]	Q86YI8:
RAP2B	Ras-related protein Rap-2b	P61225	2	P61225	P61225:5912;	-0.3045	-0.0169375	0.0523124	0.858415	-0.063	-0.44	-0.096	-0.005	0.196	0.111	P61225:negative regulation of cell migration [GO:0030336]; neutrophil degranulation [GO:0043312]; platelet activation [GO:0030168]; platelet aggregation [GO:0070527]; positive regulation of protein autophosphorylation [GO:0031954]; Rap protein signal transduction [GO:0032486]; regulation of protein tyrosine kinase activity [GO:0061097]; signal transduction [GO:0007165]	P61225:GDP binding [GO:0019003]; GTPase activity [GO:0003924]; GTP binding [GO:0005525]; protein domain specific binding [GO:0019904]	P61225:bicellular tight junction [GO:0005923]; cell-cell contact zone [GO:0044291]; cytosol [GO:0005829]; extracellular exosome [GO:0070062]; membrane [GO:0016020]; membrane raft [GO:0045121]; plasma membrane [GO:0005886]; recycling endosome membrane [GO:0055038]; specific granule membrane [GO:0035579]; tertiary granule membrane [GO:0070821]	P61225:Neutrophil degranulation
FAM234A	Isoform 2 of Protein FAM234A; Protein FAM234A	Q9H0X4	1	Q9H0X4	Q9H0X4:83986;	-0.36325	-0.0136875	0.0523967	0.858415	-0.128	-0.181	0.001	-0.179	0.288	0.195	Q9H0X4:	Q9H0X4:	Q9H0X4:cell surface [GO:0009986]; extracellular exosome [GO:0070062]; integral component of membrane [GO:0016021]	Q9H0X4:
MRGBP	MRG/MORF4L-binding protein	Q9NV56	1	Q9NV56	Q9NV56:55257;	0.395	-0.0208125	0.0524076	0.858415	0.322	0.396	-0.338	0.106	-0.391	-0.156	Q9NV56:histone acetylation [GO:0016573]; regulation of growth [GO:0040008]; regulation of transcription from RNA polymerase II promoter [GO:0006357]; transcription, DNA-templated [GO:0006351]""	Q9NV56:	Q9NV56:NuA4 histone acetyltransferase complex [GO:0035267]; nucleoplasm [GO:0005654]; nucleus [GO:0005634]	Q9NV56:HATs acetylate histones
QPRT	Nicotinate-nucleotide pyrophosphorylase carboxylating	Q15274	4	Q15274	Q15274:23475;	-0.50525	-0.095125	0.0524359	0.858415	-0.492	-0.592	-0.242	-0.267	0.185	0.029	Q15274:NAD biosynthetic process [GO:0009435]; NAD metabolic process [GO:0019674]; protein oligomerization [GO:0051259]; quinolinate catabolic process [GO:0034213]	Q15274:nicotinate-nucleotide diphosphorylase (carboxylating) activity [GO:0004514]; protein homodimerization activity [GO:0042803]	Q15274:cytoplasm [GO:0005737]; cytosol [GO:0005829]; extracellular exosome [GO:0070062]	Q15274:Nicotinate metabolism
BCAR1	Isoform 2 of Breast cancer anti-estrogen resistance protein 1; Isoform 3 of Breast cancer anti-estrogen resistance protein 1; Breast cancer anti-estrogen resistance protein 1; Isoform 7 of Breast cancer anti-estrogen resistance protein 1; Isoform 5 of Breast cancer anti-estrogen resistance protein 1; Isoform 6 of Breast cancer anti-estrogen resistance protein 1; Isoform 4 of Breast cancer anti-es…	P56945-6	2	P56945	P56945:9564;	-0.261	0.124375	0.0525882	0.858415	-0.025	-0.039	0.21	0.218	0.347	0.357	P56945:actin filament organization [GO:0007015]; antigen receptor-mediated signaling pathway [GO:0050851]; B cell receptor signaling pathway [GO:0050853]; cell adhesion [GO:0007155]; cell chemotaxis [GO:0060326]; cell division [GO:0051301]; cell migration [GO:0016477]; cell proliferation [GO:0008283]; cellular response to hepatocyte growth factor stimulus [GO:0035729]; epidermal growth factor rec…	P56945:protein kinase binding [GO:0019901]; SH3 domain binding [GO:0017124]; signal transducer activity [GO:0004871]	P56945:actin cytoskeleton [GO:0015629]; cytoplasm [GO:0005737]; cytosol [GO:0005829]; focal adhesion [GO:0005925]; lamellipodium [GO:0030027]; ruffle [GO:0001726]	P56945:Downstream signal transduction|p130Cas linkage to MAPK signaling for integrins|VEGFA-VEGFR2 Pathway|PTK6 Regulates RHO GTPases, RAS GTPase and MAP kinases""
URM1	Isoform 2 of Ubiquitin-related modifier 1; Ubiquitin-related modifier 1; Isoform 3 of Ubiquitin-related modifier 1	Q9BTM9-2	2	Q9BTM9	Q9BTM9:81605;	-0.2555	0.024375	0.0526097	0.858415	-0.069	-0.017	-0.224	0.176	0.234	0.21	Q9BTM9:tRNA modification [GO:0006400]; tRNA thio-modification [GO:0034227]; tRNA wobble uridine modification [GO:0002098]	Q9BTM9:	Q9BTM9:cytosol [GO:0005829]; extracellular exosome [GO:0070062]	Q9BTM9:tRNA modification in the nucleus and cytosol
WDR41	WD repeat-containing protein 41; Isoform 2 of WD repeat-containing protein 41	Q9HAD4	3	Q9HAD4	Q9HAD4:55255;	0.25025	0.089625	0.0526296	0.858415	0.234	0.277	0.055	0.155	0.052	-0.192	Q9HAD4:autophagy [GO:0006914]; regulation of autophagy [GO:0010506]; regulation of molecular function [GO:0065009]	Q9HAD4:	Q9HAD4:cytoplasm [GO:0005737]; guanyl-nucleotide exchange factor complex [GO:0032045]; lysosomal membrane [GO:0005765]	Q9HAD4:
MTX2	Isoform 2 of Metaxin-2; Metaxin-2	O75431	6	O75431	O75431:10651;	0.176	0.0223125	0.0527307	0.858415	0.155	-0.004	0.114	0.085	-0.056	-0.121	O75431:mitochondrial transport [GO:0006839]; protein targeting to mitochondrion [GO:0006626]	O75431:	O75431:mitochondrial outer membrane [GO:0005741]; mitochondrion [GO:0005739]; nucleolus [GO:0005730]	O75431:Mitochondrial protein import|Cristae formation
SIPA1	Signal-induced proliferation-associated protein 1	Q96FS4	5	Q96FS4	Q96FS4:6494;	-0.425	-0.106938	0.0527377	0.858415	-0.533	-0.661	-0.291	-0.085	0.26	-0.195	Q96FS4:cell proliferation [GO:0008283]; cellular response to water deprivation [GO:0042631]; cytoskeleton organization [GO:0007010]; intracellular signal transduction [GO:0035556]; negative regulation of cell adhesion [GO:0007162]; negative regulation of cell cycle [GO:0045786]; negative regulation of cell growth [GO:0030308]; regulation of small GTPase mediated signal transduction [GO:0051056]; …	Q96FS4:GTPase activator activity [GO:0005096]; protein C-terminus binding [GO:0008022]	Q96FS4:cytosol [GO:0005829]; membrane [GO:0016020]; nucleus [GO:0005634]; perinuclear region of cytoplasm [GO:0048471]; protein complex [GO:0043234]; transport vesicle [GO:0030133]	Q96FS4:Rap1 signalling
ATP5L	ATP synthase subunit gmitochondrial	O75964	5	O75964	O75964:10632;	0.22825	0.078125	0.052739	0.858415	0.235	0.141	0.184	0.203	-0.074	-0.001	O75964:ATP biosynthetic process [GO:0006754]; ATP hydrolysis coupled cation transmembrane transport [GO:0099132]; ATP synthesis coupled proton transport [GO:0015986]; cristae formation [GO:0042407]; mitochondrial ATP synthesis coupled proton transport [GO:0042776]	O75964:hydrogen ion transmembrane transporter activity [GO:0015078]; transmembrane transporter activity [GO:0022857]	O75964:extracellular exosome [GO:0070062]; mitochondrial inner membrane [GO:0005743]; mitochondrial proton-transporting ATP synthase complex [GO:0005753]; mitochondrial proton-transporting ATP synthase complex, coupling factor F(o) [GO:0000276]; mitochondrion [GO:0005739]""	O75964:Formation of ATP by chemiosmotic coupling|Cristae formation
FAS	Isoform 6 of Tumor necrosis factor receptor superfamily member 6; Tumor necrosis factor receptor superfamily member 6	P25445	1	P25445	P25445:355;	-1.29075	-0.193625	0.0527642	0.858415	-0.637	-0.823	-0.393	-0.448	1.474	-0.043	P25445:activation of cysteine-type endopeptidase activity involved in apoptotic process [GO:0006919]; activation of cysteine-type endopeptidase activity involved in apoptotic signaling pathway [GO:0097296]; apoptotic process [GO:0006915]; apoptotic signaling pathway [GO:0097190]; cellular response to amino acid starvation [GO:0034198]; cellular response to hyperoxia [GO:0071455]; cellular respons…	P25445:calmodulin binding [GO:0005516]; identical protein binding [GO:0042802]; kinase binding [GO:0019900]; receptor activity [GO:0004872]; signal transducer activity [GO:0004871]; tumor necrosis factor-activated receptor activity [GO:0005031]; tumor necrosis factor binding [GO:0043120]	P25445:CD95 death-inducing signaling complex [GO:0031265]; cell surface [GO:0009986]; cytosol [GO:0005829]; death-inducing signaling complex [GO:0031264]; extracellular exosome [GO:0070062]; integral component of plasma membrane [GO:0005887]; membrane raft [GO:0045121]; mitochondrion [GO:0005739]; nuclear body [GO:0016604]; plasma membrane [GO:0005886]	P25445:Ligand-dependent caspase activation|Regulation by c-FLIP|RIPK1-mediated regulated necrosis|CASP8 activity is inhibited|TP53 Regulates Transcription of Death Receptors and Ligands|Dimerization of procaspase-8|FasL/ CD95L signaling
DCXR	L-xylulose reductase	Q7Z4W1	9	Q7Z4W1	Q7Z4W1:51181;	0.1855	0.0709375	0.0528292	0.858415	0.206	0.229	0.081	0.168	-0.077	0.048	Q7Z4W1:D-xylose metabolic process [GO:0042732]; glucose metabolic process [GO:0006006]; glucuronate catabolic process to xylulose 5-phosphate [GO:0019640]; NADP metabolic process [GO:0006739]; oxidation-reduction process [GO:0055114]; protein homotetramerization [GO:0051289]; xylulose metabolic process [GO:0005997]	Q7Z4W1:identical protein binding [GO:0042802]; L-xylulose reductase (NADP+) activity [GO:0050038]; oxidoreductase activity, acting on NAD(P)H, quinone or similar compound as acceptor [GO:0016655]""	Q7Z4W1:brush border [GO:0005903]; cytoplasmic microtubule [GO:0005881]; extracellular exosome [GO:0070062]; microvillus [GO:0005902]; nucleus [GO:0005634]; plasma membrane [GO:0005886]	Q7Z4W1:Catabolism of glucuronate to xylulose-5-phosphate|Essential pentosuria
ANXA7	Annexin A7; Isoform 2 of Annexin A7	P20073	12	P20073	P20073:310;	-0.1935	0.0026875	0.0528342	0.858415	-0.113	-0.125	0.011	-0.031	0.146	0.112	P20073:autophagy [GO:0006914]; cell proliferation [GO:0008283]; cellular calcium ion homeostasis [GO:0006874]; cellular water homeostasis [GO:0009992]; epithelial cell differentiation [GO:0030855]; hemostasis [GO:0007599]; membrane fusion [GO:0061025]; negative regulation of gene expression [GO:0010629]; regulation of cell shape [GO:0008360]; response to calcium ion [GO:0051592]; response to orga…	P20073:calcium-dependent phospholipid binding [GO:0005544]; calcium-dependent protein binding [GO:0048306]; calcium ion binding [GO:0005509]; integrin binding [GO:0005178]; RNA binding [GO:0003723]	P20073:cytosol [GO:0005829]; endoplasmic reticulum membrane [GO:0005789]; extracellular exosome [GO:0070062]; membrane [GO:0016020]; nuclear envelope [GO:0005635]; nucleus [GO:0005634]; plasma membrane [GO:0005886]	P20073:
CRELD2	Isoform 5 of Cysteine-rich with EGF-like domain protein 2; Isoform 4 of Cysteine-rich with EGF-like domain protein 2; Isoform 3 of Cysteine-rich with EGF-like domain protein 2; Isoform 6 of Cysteine-rich with EGF-like domain protein 2; Isoform 2 of Cysteine-rich with EGF-like domain protein 2; Cysteine-rich with EGF-like domain protein 2	Q6UXH1-5	5	Q6UXH1	Q6UXH1:79174;	-0.3455	-0.016	0.0531359	0.858415	-0.062	-0.236	-0.101	-0.069	0.441	0.016	Q6UXH1:	Q6UXH1:calcium ion binding [GO:0005509]	Q6UXH1:endoplasmic reticulum [GO:0005783]; extracellular space [GO:0005615]; Golgi apparatus [GO:0005794]	Q6UXH1:
NOVA1	Isoform 4 of RNA-binding protein Nova-1; Isoform 2 of RNA-binding protein Nova-1; RNA-binding protein Nova-1	P51513	15	P51513	P51513:4857;	0.48325	-0.0735	0.0532369	0.858415	0.284	0.339	-0.203	0.069	-0.545	-0.177	P51513:chemical synaptic transmission [GO:0007268]; locomotory behavior [GO:0007626]; mRNA splicing, via spliceosome [GO:0000398]; regulation of RNA metabolic process [GO:0051252]; RNA processing [GO:0006396]; RNA splicing [GO:0008380]""	P51513:mRNA binding [GO:0003729]; RNA binding [GO:0003723]	P51513:intracellular membrane-bounded organelle [GO:0043231]; nucleolus [GO:0005730]; nucleus [GO:0005634]	P51513:
ATP5H	ATP synthase subunit dmitochondrial; Isoform 2 of ATP synthase subunit dmitochondrial	O75947	11	O75947	O75947:10476;	0.189	-0.0186875	0.0534118	0.858415	0.231	-0.027	-0.059	0.041	-0.133	-0.152	O75947:ATP biosynthetic process [GO:0006754]; ATP hydrolysis coupled cation transmembrane transport [GO:0099132]; ATP synthesis coupled proton transport [GO:0015986]; cristae formation [GO:0042407]; mitochondrial ATP synthesis coupled proton transport [GO:0042776]	O75947:hydrogen ion transmembrane transporter activity [GO:0015078]; transmembrane transporter activity [GO:0022857]	O75947:cytosol [GO:0005829]; extracellular exosome [GO:0070062]; mitochondrial inner membrane [GO:0005743]; mitochondrial proton-transporting ATP synthase, stator stalk [GO:0000274]; mitochondrial proton-transporting ATP synthase complex [GO:0005753]; mitochondrion [GO:0005739]; myelin sheath [GO:0043209]; nucleoplasm [GO:0005654]""	O75947:Formation of ATP by chemiosmotic coupling|Cristae formation
PYM1	Partner of Y14 and mago; Isoform 2 of Partner of Y14 and mago	Q9BRP8	7	Q9BRP8	Q9BRP8:84305;	-0.26925	-0.027	0.0534295	0.858415	-0.153	-0.189	-0.158	0.005	-0.045	0.336	Q9BRP8:exon-exon junction complex disassembly [GO:1903259]; nuclear-transcribed mRNA catabolic process, nonsense-mediated decay [GO:0000184]; positive regulation of translation [GO:0045727]""	Q9BRP8:ribosome binding [GO:0043022]; RNA binding [GO:0003723]	Q9BRP8:cell junction [GO:0030054]; cytosol [GO:0005829]; exon-exon junction complex [GO:0035145]; nucleolus [GO:0005730]; nucleoplasm [GO:0005654]; nucleus [GO:0005634]	Q9BRP8:
RAB33A	Ras-related protein Rab-33A	Q14088	2	Q14088	Q14088:9363;	0.542	-0.023875	0.0536232	0.858415	0.413	0.346	-0.139	0.202	-0.506	-0.167	Q14088:antigen processing and presentation [GO:0019882]; regulation of autophagosome assembly [GO:2000785]	Q14088:GTPase activity [GO:0003924]; GTP binding [GO:0005525]	Q14088:Golgi membrane [GO:0000139]; plasma membrane [GO:0005886]	Q14088:TBC/RABGAPs|RAB geranylgeranylation
NAV1	Isoform 6 of Neuron navigator 1; Isoform 5 of Neuron navigator 1; Isoform 4 of Neuron navigator 1; Neuron navigator 1; Isoform 3 of Neuron navigator 1; Isoform 7 of Neuron navigator 1; Isoform 2 of Neuron navigator 1	Q8NEY1	16	Q8NEY1	Q8NEY1:89796;	0.25125	-0.0063125	0.0536634	0.858415	0	0.247	-0.071	0.017	-0.335	-0.071	Q8NEY1:microtubule bundle formation [GO:0001578]; neuron migration [GO:0001764]	Q8NEY1:	Q8NEY1:axon initial segment [GO:0043194]; cytoplasm [GO:0005737]; microtubule [GO:0005874]	Q8NEY1:
GABRA3	Gamma-aminobutyric acid receptor subunit alpha-3	P34903	1	P34903	P34903:2556;	0.4545	0.0360625	0.0537719	0.858415	0.282	0.571	0.048	0.127	-0.42	0.025	P34903:gamma-aminobutyric acid signaling pathway [GO:0007214]; transport [GO:0006810]	P34903:benzodiazepine receptor activity [GO:0008503]; chloride channel activity [GO:0005254]; extracellular ligand-gated ion channel activity [GO:0005230]; GABA-A receptor activity [GO:0004890]	P34903:cell junction [GO:0030054]; chloride channel complex [GO:0034707]; GABA-A receptor complex [GO:1902711]; integral component of plasma membrane [GO:0005887]; plasma membrane [GO:0005886]; postsynaptic membrane [GO:0045211]	P34903:Neurotransmitter receptors and postsynaptic signal transmission|GABA A receptor activation
RAB6A	Ras-related protein Rab-6A	P20340	1	P20340	P20340:5870;	-0.62625	-0.0610625	0.0539751	0.858415	-0.183	0.042	0.257	-0.219	1.04	0.161	P20340:antigen processing and presentation [GO:0019882]; early endosome to Golgi transport [GO:0034498]; minus-end-directed organelle transport along microtubule [GO:0072385]; neutrophil degranulation [GO:0043312]; peptidyl-cysteine methylation [GO:0018125]; protein localization to Golgi apparatus [GO:0034067]; protein targeting to Golgi [GO:0000042]; retrograde vesicle-mediated transport, Golgi …	P20340:GTPase activity [GO:0003924]; GTP binding [GO:0005525]; myosin V binding [GO:0031489]; protein domain specific binding [GO:0019904]	P20340:cytoplasmic vesicle [GO:0031410]; cytosol [GO:0005829]; endoplasmic reticulum membrane [GO:0005789]; endosome to plasma membrane transport vesicle [GO:0070381]; extracellular exosome [GO:0070062]; Golgi apparatus [GO:0005794]; Golgi membrane [GO:0000139]; membrane [GO:0016020]; plasma membrane [GO:0005886]; secretory granule membrane [GO:0030667]; trans-Golgi network [GO:0005802]; trans-Go…	P20340:Pre-NOTCH Processing in Golgi|Neutrophil degranulation|COPI-independent Golgi-to-ER retrograde traffic|Retrograde transport at the Trans-Golgi-Network|TBC/RABGAPs|RAB geranylgeranylation|RAB GEFs exchange GTP for GDP on RABs
DTD2	Probable D-tyrosyl-tRNATyr deacylase 2	Q96FN9	1	Q96FN9	Q96FN9:112487;	0.33	0.0665625	0.0539799	0.858415	0.125	0.405	0.098	0.302	-0.146	-0.049	Q96FN9:tRNA metabolic process [GO:0006399]	Q96FN9:aminoacyl-tRNA editing activity [GO:0002161]; D-tyrosyl-tRNA(Tyr) deacylase activity [GO:0051500]	Q96FN9:cytoplasm [GO:0005737]	Q96FN9:
SELENOF	Selenoprotein F	O60613	2	O60613	O60613:9403;	-0.2805	0.082375	0.0540383	0.858415	0.252	-0.257	0.129	-0.172	0.307	0.23	O60613:'de novo' posttranslational protein folding [GO:0051084]	O60613:	O60613:endoplasmic reticulum lumen [GO:0005788]; extracellular exosome [GO:0070062]	O60613:
PHKA2	Phosphorylase b kinase regulatory subunit alphaliver isoform	P46019	2	P46019	P46019:5256;	0.2175	-0.0373125	0.0541895	0.858415	-0.034	0.121	0.039	-0.006	-0.133	-0.242	P46019:carbohydrate metabolic process [GO:0005975]; cellular protein modification process [GO:0006464]; generation of precursor metabolites and energy [GO:0006091]; glycogen catabolic process [GO:0005980]	P46019:calmodulin binding [GO:0005516]; phosphorylase kinase activity [GO:0004689]	P46019:cytosol [GO:0005829]; phosphorylase kinase complex [GO:0005964]; plasma membrane [GO:0005886]	P46019:Glycogen breakdown (glycogenolysis)
KIDINS220	Isoform 5 of Kinase D-interacting substrate of 220 kDa; Isoform 2 of Kinase D-interacting substrate of 220 kDa; Isoform 4 of Kinase D-interacting substrate of 220 kDa; Kinase D-interacting substrate of 220 kDa	Q9ULH0	24	Q9ULH0	Q9ULH0:57498;	0.258	-0.00225	0.0545157	0.858415	0.028	0.175	0.037	0.054	-0.294	-0.075	Q9ULH0:activation of MAPKK activity [GO:0000186]; cellular response to nerve growth factor stimulus [GO:1990090]; dendrite morphogenesis [GO:0048813]; in utero embryonic development [GO:0001701]; nerve growth factor signaling pathway [GO:0038180]; positive regulation of neuron projection development [GO:0010976]; regulation of protein kinase activity [GO:0045859]	Q9ULH0:PDZ domain binding [GO:0030165]; protein kinase regulator activity [GO:0019887]	Q9ULH0:cytosol [GO:0005829]; integral component of membrane [GO:0016021]; late endosome [GO:0005770]; membrane [GO:0016020]; protein complex [GO:0043234]	Q9ULH0:ARMS-mediated activation
ERCC5	DNA repair protein complementing XP-G cells	P28715	1	P28715	P28715:2073;	-0.61525	0.419125	0.0545689	0.858415	0.409	0.183	0.494	-0.017	1.069	0.696	P28715:negative regulation of apoptotic process [GO:0043066]; nucleotide-excision repair, DNA incision [GO:0033683]; nucleotide-excision repair, DNA incision, 3'-to lesion [GO:0006295]; nucleotide-excision repair, DNA incision, 5'-to lesion [GO:0006296]; nucleotide-excision repair, preincision complex assembly [GO:0006294]; nucleotide-excision repair, preincision complex stabilization [GO:0006293…	P28715:bubble DNA binding [GO:0000405]; double-stranded DNA binding [GO:0003690]; endodeoxyribonuclease activity [GO:0004520]; metal ion binding [GO:0046872]; protein homodimerization activity [GO:0042803]; protein N-terminus binding [GO:0047485]; single-stranded DNA binding [GO:0003697]	P28715:nucleoplasm [GO:0005654]; nucleus [GO:0005634]	P28715:Formation of Incision Complex in GG-NER|Dual Incision in GG-NER|Dual incision in TC-NER
CARHSP1	Calcium-regulated heat-stable protein 1	Q9Y2V2	5	Q9Y2V2	Q9Y2V2:23589;	0.27975	0.0250625	0.0549719	0.858415	0.011	0.147	-0.041	0.342	-0.245	-0.085	Q9Y2V2:intracellular signal transduction [GO:0035556]; regulation of mRNA stability [GO:0043488]; regulation of transcription, DNA-templated [GO:0006355]""	Q9Y2V2:DNA binding [GO:0003677]; mRNA 3'-UTR binding [GO:0003730]; phosphatase binding [GO:0019902]	Q9Y2V2:cytoplasm [GO:0005737]; cytoplasmic exosome (RNase complex) [GO:0000177]; cytosol [GO:0005829]; extracellular exosome [GO:0070062]; P-body [GO:0000932]; P granule [GO:0043186]	Q9Y2V2:
HAUS1	HAUS augmin-like complex subunit 1; Isoform 2 of HAUS augmin-like complex subunit 1	Q96CS2	5	Q96CS2	Q96CS2:115106;	0.20375	-0.01425	0.0550595	0.858415	0.072	0.066	0.042	0.051	-0.136	-0.156	Q96CS2:cell division [GO:0051301]; centrosome cycle [GO:0007098]; ciliary basal body-plasma membrane docking [GO:0097711]; G2/M transition of mitotic cell cycle [GO:0000086]; regulation of G2/M transition of mitotic cell cycle [GO:0010389]; spindle assembly [GO:0051225]	Q96CS2:	Q96CS2:centrosome [GO:0005813]; cytosol [GO:0005829]; HAUS complex [GO:0070652]; microtubule [GO:0005874]; spindle pole [GO:0000922]	Q96CS2:Regulation of PLK1 Activity at G2/M Transition|Loss of Nlp from mitotic centrosomes|Recruitment of mitotic centrosome proteins and complexes|Loss of proteins required for interphase microtubule organization from the centrosome|Recruitment of NuMA to mitotic centrosomes|Anchoring of the basal body to the plasma membrane|AURKA Activation by TPX2
ACTL6B	Actin-like protein 6B	O94805	10	O94805	O94805:51412;	0.5145	0.0175625	0.0552814	0.858415	0.118	0.258	-0.016	0.414	-0.437	-0.205	O94805:chromatin organization [GO:0006325]; chromatin remodeling [GO:0006338]; covalent chromatin modification [GO:0016569]; regulation of transcription from RNA polymerase II promoter [GO:0006357]; spinal cord development [GO:0021510]; transcription, DNA-templated [GO:0006351]""	O94805:structural constituent of cytoskeleton [GO:0005200]; transcription coactivator activity [GO:0003713]	O94805:nBAF complex [GO:0071565]; nucleolus [GO:0005730]; nucleus [GO:0005634]; SWI/SNF complex [GO:0016514]	O94805:RMTs methylate histone arginines|RUNX1 interacts with co-factors whose precise effect on RUNX1 targets is not known
ADAM10	Isoform 2 of Disintegrin and metalloproteinase domain-containing protein 10; Disintegrin and metalloproteinase domain-containing protein 10	O14672	5	O14672	O14672:102;	0.2095	0.0185625	0.0553238	0.858415	0.125	0.073	0.127	-0.109	-0.263	-0.048	O14672:cell-cell signaling [GO:0007267]; cellular protein metabolic process [GO:0044267]; constitutive protein ectodomain proteolysis [GO:0051089]; extracellular matrix disassembly [GO:0022617]; integrin-mediated signaling pathway [GO:0007229]; in utero embryonic development [GO:0001701]; membrane protein ectodomain proteolysis [GO:0006509]; monocyte activation [GO:0042117]; negative regulation o…	O14672:endopeptidase activity [GO:0004175]; integrin binding [GO:0005178]; metal ion binding [GO:0046872]; metalloendopeptidase activity [GO:0004222]; metallopeptidase activity [GO:0008237]; protein homodimerization activity [GO:0042803]; protein kinase binding [GO:0019901]; receptor binding [GO:0005102]; SH3 domain binding [GO:0017124]	O14672:cell surface [GO:0009986]; cytoplasm [GO:0005737]; endoplasmic reticulum lumen [GO:0005788]; extracellular exosome [GO:0070062]; focal adhesion [GO:0005925]; Golgi apparatus [GO:0005794]; Golgi-associated vesicle [GO:0005798]; Golgi membrane [GO:0000139]; integral component of membrane [GO:0016021]; membrane [GO:0016020]; nucleus [GO:0005634]; perinuclear endoplasmic reticulum [GO:0097038]…	O14672:Collagen degradation|Degradation of the extracellular matrix|Signaling by EGFR|Signaling by NOTCH4|Activated NOTCH1 Transmits Signal to the Nucleus|Constitutive Signaling by NOTCH1 PEST Domain Mutants|Constitutive Signaling by NOTCH1 t(7;9)(NOTCH1:M1580_K2555) Translocation Mutant|Constitutive Signaling by NOTCH1 HD Domain Mutants|Constitutive Signaling by NOTCH1 HD+PEST Domain Mutants|NOT…
ATP5J2	Isoform 2 of ATP synthase subunit fmitochondrial; ATP synthase subunit fmitochondrial; Isoform 4 of ATP synthase subunit fmitochondrial; Isoform 3 of ATP synthase subunit fmitochondrial	P56134	2	P56134	P56134:9551;	0.2285	0.09525	0.0553875	0.858415	0.4	0.266	0.078	0.188	-0.008	0.017	P56134:ATP biosynthetic process [GO:0006754]; cristae formation [GO:0042407]; mitochondrial ATP synthesis coupled proton transport [GO:0042776]; proton transport [GO:0015992]	P56134:transmembrane transporter activity [GO:0022857]	P56134:extracellular exosome [GO:0070062]; integral component of membrane [GO:0016021]; mitochondrial inner membrane [GO:0005743]; mitochondrial proton-transporting ATP synthase complex [GO:0005753]; mitochondrial proton-transporting ATP synthase complex, coupling factor F(o) [GO:0000276]; mitochondrion [GO:0005739]; nucleoplasm [GO:0005654]; nucleus [GO:0005634]""	P56134:Formation of ATP by chemiosmotic coupling|Cristae formation
CCDC186	Coiled-coil domain-containing protein 186	Q7Z3E2	2	Q7Z3E2	Q7Z3E2:55088;	0.27175	0.04175	0.0553892	0.858415	0.339	0.123	0.137	0.12	-0.248	0.064	Q7Z3E2:	Q7Z3E2:	Q7Z3E2:	Q7Z3E2:
ANO6	Anoctamin-6; Isoform 4 of Anoctamin-6; Isoform 2 of Anoctamin-6; Isoform 3 of Anoctamin-6	Q4KMQ2-2	4	Q4KMQ2	Q4KMQ2:196527;	-0.4805	-0.123875	0.0554187	0.858415	-0.372	-0.49	-0.554	-0.078	0.346	-0.132	Q4KMQ2:activation of blood coagulation via clotting cascade [GO:0002543]; bleb assembly [GO:0032060]; blood coagulation [GO:0007596]; bone mineralization involved in bone maturation [GO:0035630]; calcium activated galactosylceramide scrambling [GO:0061591]; calcium activated phosphatidylcholine scrambling [GO:0061590]; calcium activated phosphatidylserine scrambling [GO:0061589]; calcium ion tran…	Q4KMQ2:calcium activated cation channel activity [GO:0005227]; intracellular calcium activated chloride channel activity [GO:0005229]; phospholipid scramblase activity [GO:0017128]; protein homodimerization activity [GO:0042803]; voltage-gated chloride channel activity [GO:0005247]; voltage-gated ion channel activity [GO:0005244]	Q4KMQ2:cell surface [GO:0009986]; chloride channel complex [GO:0034707]; cytosol [GO:0005829]; extracellular exosome [GO:0070062]; intracellular [GO:0005622]; membrane [GO:0016020]; plasma membrane [GO:0005886]; specific granule membrane [GO:0035579]; tertiary granule membrane [GO:0070821]	Q4KMQ2:Stimuli-sensing channels|Neutrophil degranulation
UROD	Uroporphyrinogen decarboxylase	P06132	12	P06132	P06132:7389;	-0.16575	0.029125	0.0556239	0.858415	-0.091	0.014	0.07	-0.022	0.126	0.191	P06132:heme biosynthetic process [GO:0006783]; protoporphyrinogen IX biosynthetic process [GO:0006782]	P06132:uroporphyrinogen decarboxylase activity [GO:0004853]	P06132:cytosol [GO:0005829]; nucleoplasm [GO:0005654]	P06132:Heme biosynthesis
GDAP1	Isoform 2 of Ganglioside-induced differentiation-associated protein 1; Ganglioside-induced differentiation-associated protein 1	Q8TB36	7	Q8TB36	Q8TB36:54332;	0.458	-0.0275	0.0556989	0.858415	0.125	0.366	-0.093	0.24	-0.4	-0.197	Q8TB36:cellular response to vitamin D [GO:0071305]; glutathione metabolic process [GO:0006749]; mitochondrial fission [GO:0000266]; mitochondrial fusion [GO:0008053]; protein targeting to mitochondrion [GO:0006626]; response to retinoic acid [GO:0032526]	Q8TB36:glutathione transferase activity [GO:0004364]	Q8TB36:cytosol [GO:0005829]; integral component of mitochondrial outer membrane [GO:0031307]; membrane [GO:0016020]; mitochondrion [GO:0005739]; nucleus [GO:0005634]	Q8TB36:
MED4	Mediator of RNA polymerase II transcription subunit 4	Q9NPJ6	1	Q9NPJ6	Q9NPJ6:29079;	0.3705	-0.21125	0.0557865	0.858415	0.188	-0.337	-0.008	-0.103	-0.361	-0.51	Q9NPJ6:androgen receptor signaling pathway [GO:0030521]; intracellular steroid hormone receptor signaling pathway [GO:0030518]; positive regulation of transcription, DNA-templated [GO:0045893]; transcription from RNA polymerase II promoter [GO:0006366]; transcription initiation from RNA polymerase II promoter [GO:0006367]""	Q9NPJ6:ligand-dependent nuclear receptor transcription coactivator activity [GO:0030374]; receptor activity [GO:0004872]; RNA polymerase II transcription cofactor activity [GO:0001104]; thyroid hormone receptor binding [GO:0046966]; transcription cofactor activity [GO:0003712]; vitamin D receptor binding [GO:0042809]	Q9NPJ6:core mediator complex [GO:0070847]; mediator complex [GO:0016592]; membrane [GO:0016020]; nucleoplasm [GO:0005654]; nucleus [GO:0005634]	Q9NPJ6:PPARA activates gene expression|Generic Transcription Pathway|Transcriptional regulation of white adipocyte differentiation
CDH6	Cadherin-6; Isoform 2 of Cadherin-6	P55285	1	P55285	P55285:1004;	-0.87525	-0.180312	0.056012	0.858415	-0.339	-1.785	-0.407	-0.28	0.359	-0.014	P55285:adherens junction organization [GO:0034332]; cell adhesion [GO:0007155]; homophilic cell adhesion via plasma membrane adhesion molecules [GO:0007156]; Notch signaling pathway [GO:0007219]	P55285:calcium ion binding [GO:0005509]	P55285:extracellular exosome [GO:0070062]; integral component of membrane [GO:0016021]; plasma membrane [GO:0005886]	P55285:Adherens junctions interactions
AFG3L2	AFG3-like protein 2	Q9Y4W6	20	Q9Y4W6	Q9Y4W6:10939;	0.17525	-0.0220625	0.0561247	0.858415	0.18	0.015	-0.031	0.029	-0.156	-0.098	Q9Y4W6:axonogenesis [GO:0007409]; cristae formation [GO:0042407]; mitochondrial calcium ion homeostasis [GO:0051560]; mitochondrial calcium ion transmembrane transport [GO:0006851]; mitochondrial calcium uptake [GO:0036444]; mitochondrial fusion [GO:0008053]; mitochondrial protein processing [GO:0034982]; muscle fiber development [GO:0048747]; myelination [GO:0042552]; nerve development [GO:00216…	Q9Y4W6:ATP binding [GO:0005524]; metalloendopeptidase activity [GO:0004222]; metallopeptidase activity [GO:0008237]; unfolded protein binding [GO:0051082]; zinc ion binding [GO:0008270]	Q9Y4W6:m-AAA complex [GO:0005745]; mitochondrial inner membrane [GO:0005743]; mitochondrion [GO:0005739]	Q9Y4W6:Processing of SMDT1
PEF1	Peflin	Q9UBV8	6	Q9UBV8	Q9UBV8:553115;	-0.16875	-0.005125	0.0561386	0.858415	-0.111	-0.109	-0.041	-0.064	0.205	-0.03	Q9UBV8:COPII vesicle coating [GO:0048208]; ER to Golgi vesicle-mediated transport [GO:0006888]; neural crest cell development [GO:0014032]; neural crest formation [GO:0014029]; positive regulation of protein monoubiquitination [GO:1902527]; proteolysis [GO:0006508]; response to calcium ion [GO:0051592]	Q9UBV8:calcium-dependent cysteine-type endopeptidase activity [GO:0004198]; calcium-dependent protein binding [GO:0048306]; calcium ion binding [GO:0005509]; molecular adaptor activity [GO:0060090]; protein dimerization activity [GO:0046983]; protein heterodimerization activity [GO:0046982]; RNA binding [GO:0003723]	Q9UBV8:COPII vesicle coat [GO:0030127]; cytoplasm [GO:0005737]; endoplasmic reticulum [GO:0005783]; extracellular exosome [GO:0070062]; Golgi membrane [GO:0000139]	Q9UBV8:
SLC35B2	Isoform 5 of Adenosine 3'-phospho 5'-phosphosulfate transporter 1; Isoform 3 of Adenosine 3'-phospho 5'-phosphosulfate transporter 1; Adenosine 3'-phospho 5'-phosphosulfate transporter 1; Isoform 4 of Adenosine 3'-phospho 5'-phosphosulfate transporter 1; Isoform 2 of Adenosine 3'-phospho 5'-phosphosulfate transporter 1	Q8TB61	2	Q8TB61	Q8TB61:347734;	-0.224	0.0265625	0.0561835	0.858415	-0.078	-0.221	-0.068	-0.033	0.215	0.033	Q8TB61:3'-phosphoadenosine 5'-phosphosulfate biosynthetic process [GO:0050428]; 3'-phosphoadenosine 5'-phosphosulfate transport [GO:0046963]; positive regulation of I-kappaB kinase/NF-kappaB signaling [GO:0043123]	Q8TB61:3'-phosphoadenosine 5'-phosphosulfate transmembrane transporter activity [GO:0046964]; signal transducer activity [GO:0004871]	Q8TB61:Golgi apparatus [GO:0005794]; Golgi membrane [GO:0000139]; integral component of endoplasmic reticulum membrane [GO:0030176]; integral component of Golgi membrane [GO:0030173]; integral component of membrane [GO:0016021]; membrane [GO:0016020]	Q8TB61:Transport and synthesis of PAPS|Transport of nucleotide sugars
TUBB4A	Tubulin beta-4A chain	P04350	4	P04350	P04350:10382;	0.91575	-0.131438	0.0565622	0.858415	-0.021	0.552	-0.319	0.619	-0.889	-0.527	P04350:ciliary basal body-plasma membrane docking [GO:0097711]; G2/M transition of mitotic cell cycle [GO:0000086]; microtubule-based process [GO:0007017]; negative regulation of microtubule polymerization [GO:0031115]; regulation of G2/M transition of mitotic cell cycle [GO:0010389]	P04350:calcium ion binding [GO:0005509]; GTPase activity [GO:0003924]; GTP binding [GO:0005525]; structural constituent of cytoskeleton [GO:0005200]	P04350:axoneme [GO:0005930]; cytosol [GO:0005829]; extracellular exosome [GO:0070062]; internode region of axon [GO:0033269]; microtubule [GO:0005874]; microtubule cytoskeleton [GO:0015630]; myelin sheath [GO:0043209]; neuronal cell body [GO:0043025]; nucleus [GO:0005634]	P04350:Translocation of GLUT4 to the plasma membrane|Microtubule-dependent trafficking of connexons from Golgi to the plasma membrane|Gap junction assembly|MHC class II antigen presentation|Separation of Sister Chromatids|Resolution of Sister Chromatid Cohesion|Regulation of PLK1 Activity at G2/M Transition|HSP90 chaperone cycle for steroid hormone receptors (SHR)|Loss of Nlp from mitotic centros…
MORC2	Isoform 2 of MORC family CW-type zinc finger protein 2; MORC family CW-type zinc finger protein 2	Q9Y6X9	11	Q9Y6X9	Q9Y6X9:22880;	0.1965	0.0075625	0.0568011	0.858415	0.071	0.188	0.082	0.005	-0.211	-0.009	Q9Y6X9:fatty acid metabolic process [GO:0006631]	Q9Y6X9:zinc ion binding [GO:0008270]	Q9Y6X9:cytosol [GO:0005829]; nucleus [GO:0005634]	Q9Y6X9:Fatty acyl-CoA biosynthesis
PALLD	Isoform 8 of Palladin; Isoform 5 of Palladin; Isoform 4 of Palladin; Isoform 2 of Palladin; Palladin; Isoform 3 of Palladin	Q8WX93	15	Q8WX93	Q8WX93:23022;	-0.687	-0.0946875	0.0568495	0.858415	-0.576	-0.377	-0.211	-0.334	0.502	0.123	Q8WX93:actin cytoskeleton organization [GO:0030036]; cell migration [GO:0016477]; cytoskeleton organization [GO:0007010]; epithelial cell morphogenesis [GO:0003382]; keratinocyte development [GO:0003334]	Q8WX93:actin binding [GO:0003779]; muscle alpha-actinin binding [GO:0051371]	Q8WX93:actin cytoskeleton [GO:0015629]; actin filament [GO:0005884]; axon [GO:0030424]; cytosol [GO:0005829]; focal adhesion [GO:0005925]; growth cone [GO:0030426]; lamellipodium [GO:0030027]; nucleus [GO:0005634]; plasma membrane [GO:0005886]; podosome [GO:0002102]; ruffle [GO:0001726]; Z disc [GO:0030018]	Q8WX93:
UQCR10	Cytochrome b-c1 complex subunit 9	Q9UDW1	2	Q9UDW1	Q9UDW1:29796;	0.29125	0.033125	0.0569345	0.858415	0.367	0.027	0.195	0.224	-0.141	-0.035	Q9UDW1:aerobic respiration [GO:0009060]; mitochondrial electron transport, ubiquinol to cytochrome c [GO:0006122]; mitochondrial respiratory chain complex III assembly [GO:0034551]""	Q9UDW1:ubiquinol-cytochrome-c reductase activity [GO:0008121]	Q9UDW1:extracellular exosome [GO:0070062]; mitochondrial inner membrane [GO:0005743]; mitochondrial respiratory chain complex III [GO:0005750]	Q9UDW1:Respiratory electron transport
DLG5	Isoform 2 of Disks large homolog 5; Disks large homolog 5; Isoform 5 of Disks large homolog 5; Isoform 4 of Disks large homolog 5	Q8TDM6	4	Q8TDM6	Q8TDM6:9231;	0.4595	-0.0731875	0.0570249	0.858415	0.014	0.598	-0.242	0.08	-0.353	-0.341	Q8TDM6:apical protein localization [GO:0045176]; cell-cell adhesion [GO:0098609]; epithelial to mesenchymal transition [GO:0001837]; epithelial tube branching involved in lung morphogenesis [GO:0060441]; establishment or maintenance of epithelial cell apical/basal polarity [GO:0045197]; intracellular signal transduction [GO:0035556]; maintenance of cell polarity [GO:0030011]; metanephric collecti…	Q8TDM6:beta-catenin binding [GO:0008013]; cytoskeletal protein binding [GO:0008092]; receptor signaling complex scaffold activity [GO:0030159]	Q8TDM6:cell-cell adherens junction [GO:0005913]; cell junction [GO:0030054]; ciliary basal body [GO:0036064]; cytoplasm [GO:0005737]; plasma membrane [GO:0005886]; postsynaptic density [GO:0014069]; postsynaptic membrane [GO:0045211]	Q8TDM6:
FAM107B	Protein FAM107B; Isoform 2 of Protein FAM107B	Q9H098-2	8	Q9H098	Q9H098:83641;	0.243	-0.0283125	0.0571383	0.858415	0.065	0.193	0.076	0.086	-0.194	-0.082	Q9H098:	Q9H098:	Q9H098:	Q9H098:
CNN3	Isoform 2 of Calponin-3; Calponin-3	Q15417	81	Q15417	Q15417:1266;	-0.22375	0.06225	0.0577305	0.858415	-0.042	-0.109	-0.029	0.001	0.18	0.178	Q15417:actomyosin structure organization [GO:0031032]; epithelial cell differentiation [GO:0030855]; negative regulation of ATPase activity [GO:0032780]	Q15417:actin binding [GO:0003779]; cadherin binding involved in cell-cell adhesion [GO:0098641]; calmodulin binding [GO:0005516]; microtubule binding [GO:0008017]	Q15417:actin cytoskeleton [GO:0015629]; cell-cell adherens junction [GO:0005913]; cytosol [GO:0005829]; dendritic spine [GO:0043197]; focal adhesion [GO:0005925]; neuronal cell body [GO:0043025]; postsynaptic density [GO:0014069]	Q15417:
OSTC	Isoform 2 of Oligosaccharyltransferase complex subunit OSTC; Oligosaccharyltransferase complex subunit OSTC	Q9NRP0-2	1	Q9NRP0	Q9NRP0:58505;	-0.3835	0.0180625	0.0577793	0.858415	-0.134	-0.219	0.048	-0.195	0.438	0.079	Q9NRP0:protein N-linked glycosylation via asparagine [GO:0018279]	Q9NRP0:	Q9NRP0:integral component of membrane [GO:0016021]; oligosaccharyltransferase complex [GO:0008250]	Q9NRP0:
OSBP	Oxysterol-binding protein 1	P22059	20	P22059	P22059:5007;	-0.16425	0.02775	0.0579524	0.858415	-0.021	0.025	-0.046	0.021	0.149	0.169	P22059:bile acid biosynthetic process [GO:0006699]; positive regulation of growth of symbiont in host [GO:0044128]; sterol transport [GO:0015918]	P22059:oxysterol binding [GO:0008142]; phosphatidylinositol-4-phosphate binding [GO:0070273]; protein domain specific binding [GO:0019904]; sterol transporter activity [GO:0015248]	P22059:cell junction [GO:0030054]; cytoplasm [GO:0005737]; cytosol [GO:0005829]; endoplasmic reticulum membrane [GO:0005789]; Golgi apparatus [GO:0005794]; Golgi membrane [GO:0000139]; membrane [GO:0016020]; nucleolus [GO:0005730]; nucleoplasm [GO:0005654]; nucleus [GO:0005634]; perinuclear region of cytoplasm [GO:0048471]	P22059:Sphingolipid de novo biosynthesis|Synthesis of bile acids and bile salts
SLC25A12	Calcium-binding mitochondrial carrier protein Aralar1	O75746	10	O75746	O75746:8604;	0.28475	0.0079375	0.0579596	0.858415	0.05	0.094	-0.039	0.286	-0.087	-0.287	O75746:aspartate transport [GO:0015810]; gluconeogenesis [GO:0006094]; L-glutamate transport [GO:0015813]; malate-aspartate shuttle [GO:0043490]; response to calcium ion [GO:0051592]	O75746:acidic amino acid transmembrane transporter activity [GO:0015172]; calcium ion binding [GO:0005509]; L-aspartate transmembrane transporter activity [GO:0015183]; L-glutamate transmembrane transporter activity [GO:0005313]	O75746:integral component of membrane [GO:0016021]; mitochondrial inner membrane [GO:0005743]; mitochondrion [GO:0005739]; myelin sheath [GO:0043209]	O75746:Mitochondrial protein import|Gluconeogenesis
FAM96B	Mitotic spindle-associated MMXD complex subunit MIP18	Q9Y3D0	4	Q9Y3D0	Q9Y3D0:51647;	-0.1695	-0.0175	0.0582193	0.858415	-0.127	-0.086	-0.141	0.044	0.049	0.135	Q9Y3D0:chromosome segregation [GO:0007059]; iron-sulfur cluster assembly [GO:0016226]	Q9Y3D0:	Q9Y3D0:CIA complex [GO:0097361]; cytoplasm [GO:0005737]; cytosol [GO:0005829]; MMXD complex [GO:0071817]; nucleoplasm [GO:0005654]; nucleus [GO:0005634]; spindle [GO:0005819]	Q9Y3D0:Cytosolic iron-sulfur cluster assembly
EED	Polycomb protein EED; Isoform 2 of Polycomb protein EED; Isoform 3 of Polycomb protein EED	O75530-2	16	O75530	O75530:8726;	-0.55925	-0.289875	0.0582442	0.858415	-0.302	-0.829	-0.463	0.171	0.253	0.154	O75530:cellular response to leukemia inhibitory factor [GO:1990830]; histone H3-K27 methylation [GO:0070734]; negative regulation of G0 to G1 transition [GO:0070317]; negative regulation of gene expression, epigenetic [GO:0045814]; negative regulation of transcription, DNA-templated [GO:0045892]; negative regulation of transcription from RNA polymerase II promoter [GO:0000122]; positive regulatio…	O75530:chromatin binding [GO:0003682]; histone methyltransferase activity [GO:0042054]; identical protein binding [GO:0042802]; RNA polymerase II proximal promoter sequence-specific DNA binding [GO:0000978]	O75530:cytosol [GO:0005829]; ESC/E(Z) complex [GO:0035098]; nucleoplasm [GO:0005654]; nucleus [GO:0005634]; pronucleus [GO:0045120]; sex chromatin [GO:0001739]	O75530:PRC2 methylates histones and DNA|Oxidative Stress Induced Senescence|PKMTs methylate histone lysines|Activation of anterior HOX genes in hindbrain development during early embryogenesis|Regulation of PTEN gene transcription|Transcriptional Regulation by E2F6
RNASEH2A	Ribonuclease H2 subunit A	O75792	4	O75792	O75792:10535;	0.249	-0.04975	0.0582902	0.858415	0.149	0.071	-0.044	0.094	-0.204	-0.159	O75792:DNA replication [GO:0006260]; DNA replication, removal of RNA primer [GO:0043137]; mismatch repair [GO:0006298]; RNA catabolic process [GO:0006401]""	O75792:metal ion binding [GO:0046872]; ribonuclease activity [GO:0004540]; RNA binding [GO:0003723]; RNA-DNA hybrid ribonuclease activity [GO:0004523]	O75792:cytosol [GO:0005829]; nucleoplasm [GO:0005654]; ribonuclease H2 complex [GO:0032299]	O75792:
NPTN	Isoform 4 of Neuroplastin; Neuroplastin; Isoform 5 of Neuroplastin; Isoform 1 of Neuroplastin; Isoform 3 of Neuroplastin	Q9Y639	6	Q9Y639	Q9Y639:27020;	-0.2405	0.0055625	0.0585243	0.858415	-0.112	-0.205	-0.04	0.031	0.102	0.216	Q9Y639:excitatory synapse assembly [GO:1904861]; homophilic cell adhesion via plasma membrane adhesion molecules [GO:0007156]; long-term synaptic potentiation [GO:0060291]; positive regulation of cellular protein localization [GO:1903829]; positive regulation of cytosolic calcium ion concentration [GO:0007204]; positive regulation of ERK1 and ERK2 cascade [GO:0070374]; positive regulation of fibr…	Q9Y639:cell adhesion molecule binding [GO:0050839]; ion channel binding [GO:0044325]; type 1 fibroblast growth factor receptor binding [GO:0005105]	Q9Y639:cell surface [GO:0009986]; dendrite [GO:0030425]; inhibitory synapse [GO:0060077]; integral component of membrane [GO:0016021]; postsynaptic density [GO:0014069]; presynaptic membrane [GO:0042734]	Q9Y639:Neurotransmitter receptors and postsynaptic signal transmission
CLASP2	Isoform 3 of CLIP-associating protein 2	O75122-3	2	O75122	O75122:23122;	0.34675	-0.0431875	0.0585704	0.858415	0.208	0.221	-0.148	0.118	-0.156	-0.338	O75122:cell division [GO:0051301]; establishment or maintenance of cell polarity [GO:0007163]; exit from mitosis [GO:0010458]; Golgi organization [GO:0007030]; microtubule anchoring [GO:0034453]; microtubule cytoskeleton organization [GO:0000226]; microtubule nucleation [GO:0007020]; microtubule organizing center organization [GO:0031023]; mitotic spindle organization [GO:0007052]; negative regul…	O75122:actin filament binding [GO:0051015]; dystroglycan binding [GO:0002162]; microtubule binding [GO:0008017]; microtubule plus-end binding [GO:0051010]; protein tyrosine kinase binding [GO:1990782]	O75122:axonal growth cone [GO:0044295]; basal cortex [GO:0045180]; cell cortex [GO:0005938]; cell leading edge [GO:0031252]; condensed chromosome kinetochore [GO:0000777]; cortical microtubule plus-end [GO:1903754]; cytoplasm [GO:0005737]; cytoplasmic microtubule [GO:0005881]; cytosol [GO:0005829]; Golgi apparatus [GO:0005794]; kinetochore microtubule [GO:0005828]; membrane [GO:0016020]; microtub…	O75122:Amplification of signal from unattached kinetochores via a MAD2 inhibitory signal|Separation of Sister Chromatids|Resolution of Sister Chromatid Cohesion|Role of ABL in ROBO-SLIT signaling|RHO GTPases Activate Formins|Mitotic Prometaphase
NAA35	N-alpha-acetyltransferase 35NatC auxiliary subunit	Q5VZE5	6	Q5VZE5	Q5VZE5:60560;	0.19875	0.0253125	0.0588544	0.858415	0.058	0.238	0.068	0.127	-0.153	0.001	Q5VZE5:negative regulation of apoptotic process [GO:0043066]; N-terminal protein amino acid acetylation [GO:0006474]; smooth muscle cell proliferation [GO:0048659]	Q5VZE5:peptide alpha-N-acetyltransferase activity [GO:0004596]	Q5VZE5:cytoplasm [GO:0005737]; NatC complex [GO:0031417]	Q5VZE5:Retrograde transport at the Trans-Golgi-Network
ME2	NAD-dependent malic enzymemitochondrial	P23368	20	P23368	P23368:4200;	0.17275	0.0296875	0.0588771	0.858415	0.111	0.089	0.044	0.145	-0.088	-0.063	P23368:malate metabolic process [GO:0006108]; pyruvate metabolic process [GO:0006090]; regulation of NADP metabolic process [GO:1902031]	P23368:electron transfer activity [GO:0009055]; malate dehydrogenase (decarboxylating) (NAD+) activity [GO:0004471]; malate dehydrogenase (decarboxylating) (NADP+) activity [GO:0004473]; malic enzyme activity [GO:0004470]; metal ion binding [GO:0046872]; NAD binding [GO:0051287]; oxaloacetate decarboxylase activity [GO:0008948]	P23368:mitochondrial matrix [GO:0005759]; mitochondrion [GO:0005739]	P23368:
GPRIN1	G protein-regulated inducer of neurite outgrowth 1; Isoform 2 of G protein-regulated inducer of neurite outgrowth 1	Q7Z2K8	15	Q7Z2K8	Q7Z2K8:114787;	0.435	-0.0211875	0.0588902	0.858415	0.035	0.545	-0.231	0.137	-0.418	-0.209	Q7Z2K8:neuron projection development [GO:0031175]	Q7Z2K8:	Q7Z2K8:growth cone [GO:0030426]; plasma membrane [GO:0005886]	Q7Z2K8:
ADGRL3	Isoform 4 of Adhesion G protein-coupled receptor L3; Adhesion G protein-coupled receptor L3	Q9HAR2-4	1	Q9HAR2	Q9HAR2:23284;	-0.401	-0.121375	0.0590015	0.858415	-0.513	-0.423	-0.297	-0.435	0.056	-0.088	Q9HAR2:cell-cell adhesion via plasma-membrane adhesion molecules [GO:0098742]; cell surface receptor signaling pathway [GO:0007166]; G-protein coupled receptor signaling pathway [GO:0007186]; locomotion involved in locomotory behavior [GO:0031987]; neuron migration [GO:0001764]; positive regulation of synapse assembly [GO:0051965]; response to cocaine [GO:0042220]; synapse assembly [GO:0007416]	Q9HAR2:calcium ion binding [GO:0005509]; carbohydrate binding [GO:0030246]; G-protein coupled receptor activity [GO:0004930]	Q9HAR2:axon [GO:0030424]; cell-cell junction [GO:0005911]; integral component of membrane [GO:0016021]; integral component of plasma membrane [GO:0005887]	Q9HAR2:
ZNF830	Zinc finger protein 830	Q96NB3	3	Q96NB3	Q96NB3:91603;	-0.18125	-0.000375	0.0590397	0.858415	-0.038	-0.101	0.148	-0.034	0.113	0.237	Q96NB3:blastocyst growth [GO:0001832]; cell division [GO:0051301]; chromosome organization [GO:0051276]; intestinal epithelial structure maintenance [GO:0060729]; mitotic cell cycle [GO:0000278]; mitotic DNA damage checkpoint [GO:0044773]; mitotic DNA replication checkpoint [GO:0033314]; negative regulation of apoptotic process [GO:0043066]; nuclear DNA replication [GO:0033260]; ovarian follicle …	Q96NB3:nucleic acid binding [GO:0003676]; zinc ion binding [GO:0008270]	Q96NB3:chromosome [GO:0005694]; nuclear speck [GO:0016607]; nucleoplasm [GO:0005654]; nucleus [GO:0005634]	Q96NB3:Formation of TC-NER Pre-Incision Complex|Transcription-Coupled Nucleotide Excision Repair (TC-NER)|Dual incision in TC-NER|Gap-filling DNA repair synthesis and ligation in TC-NER
CLEC16A	Isoform 2 of Protein CLEC16A; Protein CLEC16A	Q2KHT3	2	Q2KHT3	Q2KHT3:23274;	-0.2425	-0.0343125	0.0590991	0.858415	0.13	-0.203	-0.055	-0.116	-0.019	0.382	Q2KHT3:autophagy [GO:0006914]; cellular response to starvation [GO:0009267]; negative regulation of autophagosome maturation [GO:1901097]; negative regulation of macroautophagy by TORC1 signaling [GO:1904766]; negative regulation of mitophagy [GO:1901525]; negative regulation of proteasomal ubiquitin-dependent protein catabolic process [GO:0032435]; positive regulation of autophagosome maturation…	Q2KHT3:	Q2KHT3:cytosol [GO:0005829]; endolysosome membrane [GO:0036020]; Golgi apparatus [GO:0005794]; vesicle [GO:0031982]	Q2KHT3:
PHKA1	Isoform 3 of Phosphorylase b kinase regulatory subunit alphaskeletal muscle isoform; Isoform 2 of Phosphorylase b kinase regulatory subunit alphaskeletal muscle isoform; Phosphorylase b kinase regulatory subunit alphaskeletal muscle isoform	P46020	2	P46020	P46020:5255;	0.349	0.118813	0.0591274	0.858415	0.168	0.569	-0.06	0.355	-0.293	0.111	P46020:generation of precursor metabolites and energy [GO:0006091]; glycogen catabolic process [GO:0005980]; glycogen metabolic process [GO:0005977]	P46020:calmodulin binding [GO:0005516]; phosphorylase kinase activity [GO:0004689]	P46020:cytosol [GO:0005829]; phosphorylase kinase complex [GO:0005964]; plasma membrane [GO:0005886]	P46020:Glycogen breakdown (glycogenolysis)
DOCK11	Dedicator of cytokinesis protein 11	Q5JSL3	3	Q5JSL3	Q5JSL3:139818;	0.3255	0.0693125	0.0593758	0.858415	0.461	0.166	-0.044	0.167	-0.172	-0.104	Q5JSL3:B cell homeostasis [GO:0001782]; blood coagulation [GO:0007596]; marginal zone B cell differentiation [GO:0002315]; positive regulation of filopodium assembly [GO:0051491]; positive regulation of GTPase activity [GO:0043547]; small GTPase mediated signal transduction [GO:0007264]	Q5JSL3:guanyl-nucleotide exchange factor activity [GO:0005085]; Rho guanyl-nucleotide exchange factor activity [GO:0005089]	Q5JSL3:cytosol [GO:0005829]	Q5JSL3:Factors involved in megakaryocyte development and platelet production
CHKA	Choline kinase alpha; Isoform 2 of Choline kinase alpha	P35790	2	P35790	P35790:1119;	-0.35	-0.020375	0.0594262	0.858415	0.147	-0.057	-0.199	-0.323	0.259	0.225	P35790:choline metabolic process [GO:0019695]; ethanolamine metabolic process [GO:0006580]; lipid metabolic process [GO:0006629]; lipid transport [GO:0006869]; phosphatidylcholine biosynthetic process [GO:0006656]; phosphatidylethanolamine biosynthetic process [GO:0006646]; response to 3-methylcholanthrene [GO:1904681]; response to toxic substance [GO:0009636]	P35790:ATP binding [GO:0005524]; choline binding [GO:0033265]; choline kinase activity [GO:0004103]; cholinesterase activity [GO:0004104]; drug binding [GO:0008144]; ethanolamine kinase activity [GO:0004305]; protein homodimerization activity [GO:0042803]; signal transducer activity [GO:0004871]	P35790:cytosol [GO:0005829]	P35790:Synthesis of PC|Synthesis of PE
ERLIN2	Erlin-2	O94905	15	O94905	O94905:11160;	-0.2565	0.007	0.0596779	0.858415	-0.057	-0.269	-0.004	-0.022	0.192	0.145	O94905:cholesterol metabolic process [GO:0008203]; negative regulation of cholesterol biosynthetic process [GO:0045541]; negative regulation of fatty acid biosynthetic process [GO:0045717]; SREBP signaling pathway [GO:0032933]; transmembrane transport [GO:0055085]; ubiquitin-dependent ERAD pathway [GO:0030433]	O94905:cholesterol binding [GO:0015485]; protein tyrosine kinase activity [GO:0004713]; ubiquitin protein ligase binding [GO:0031625]	O94905:cytosol [GO:0005829]; endoplasmic reticulum [GO:0005783]; endoplasmic reticulum membrane [GO:0005789]; extracellular exosome [GO:0070062]; integral component of membrane [GO:0016021]; membrane raft [GO:0045121]; plasma membrane [GO:0005886]; protein complex [GO:0043234]	O94905:ABC-family proteins mediated transport|Signaling by FGFR1 in disease|Defective CFTR causes cystic fibrosis|Signaling by plasma membrane FGFR1 fusions
NDUFB9	NADH dehydrogenase ubiquinone 1 beta subcomplex subunit 9	Q9Y6M9	5	Q9Y6M9	Q9Y6M9:4715;	0.15625	0.04725	0.0596809	0.858415	0.183	0.11	0.119	0.001	-0.072	-0.034	Q9Y6M9:mitochondrial electron transport, NADH to ubiquinone [GO:0006120]; mitochondrial respiratory chain complex I assembly [GO:0032981]; sensory perception of sound [GO:0007605]""	Q9Y6M9:NADH dehydrogenase (ubiquinone) activity [GO:0008137]	Q9Y6M9:extracellular exosome [GO:0070062]; mitochondrial inner membrane [GO:0005743]; mitochondrial respiratory chain complex I [GO:0005747]; mitochondrion [GO:0005739]	Q9Y6M9:Respiratory electron transport|Complex I biogenesis
NAPB	Isoform 3 of Beta-soluble NSF attachment protein; Isoform 2 of Beta-soluble NSF attachment protein; Beta-soluble NSF attachment protein	Q9H115	6	Q9H115	Q9H115:63908;	0.48825	-0.05775	0.059713	0.858415	0.083	0.267	-0.23	0.247	-0.555	-0.238	Q9H115:intracellular protein transport [GO:0006886]; membrane fusion [GO:0061025]; SNARE complex disassembly [GO:0035494]	Q9H115:soluble NSF attachment protein activity [GO:0005483]; syntaxin binding [GO:0019905]	Q9H115:extracellular exosome [GO:0070062]; SNARE complex [GO:0031201]; vacuolar membrane [GO:0005774]	Q9H115:COPII (Coat Protein 2) Mediated Vesicle Transport|COPI-mediated anterograde transport|COPI-dependent Golgi-to-ER retrograde traffic|Intra-Golgi traffic|Retrograde transport at the Trans-Golgi-Network
CD320	Isoform 2 of CD320 antigen; CD320 antigen	Q9NPF0	2	Q9NPF0	Q9NPF0:51293;	0.36775	0.0860625	0.0597543	0.858415	0.166	0.324	0.112	0.355	0.05	-0.307	Q9NPF0:B cell costimulation [GO:0031296]; cobalamin metabolic process [GO:0009235]; cobalamin transport [GO:0015889]; positive regulation of B cell proliferation [GO:0030890]; regulation of vitamin metabolic process [GO:0030656]	Q9NPF0:calcium ion binding [GO:0005509]; cobalamin binding [GO:0031419]; growth factor activity [GO:0008083]	Q9NPF0:endoplasmic reticulum [GO:0005783]; endosome membrane [GO:0010008]; extracellular exosome [GO:0070062]; integral component of plasma membrane [GO:0005887]; membrane [GO:0016020]; plasma membrane [GO:0005886]	Q9NPF0:Cobalamin (Cbl, vitamin B12) transport and metabolism"|Defective CD320 causes methylmalonic aciduria"
TERF2IP	Telomeric repeat-binding factor 2-interacting protein 1	Q9NYB0	13	Q9NYB0	Q9NYB0:54386;	0.322	-0.0683125	0.059797	0.858415	0.063	0.217	-0.156	0.112	-0.39	-0.136	Q9NYB0:negative regulation of DNA recombination at telomere [GO:0048239]; negative regulation of protein phosphorylation [GO:0001933]; negative regulation of telomere maintenance [GO:0032205]; positive regulation of I-kappaB kinase/NF-kappaB signaling [GO:0043123]; positive regulation of NF-kappaB transcription factor activity [GO:0051092]; positive regulation of NIK/NF-kappaB signaling [GO:19012…	Q9NYB0:G-rich strand telomeric DNA binding [GO:0098505]; phosphatase binding [GO:0019902]; telomeric DNA binding [GO:0042162]	Q9NYB0:chromosome, telomeric region [GO:0000781]; cytoplasm [GO:0005737]; cytosol [GO:0005829]; nuclear body [GO:0016604]; nuclear chromosome [GO:0000228]; nuclear chromosome, telomeric region [GO:0000784]; nuclear envelope [GO:0005635]; nuclear telomere cap complex [GO:0000783]; nucleoplasm [GO:0005654]; nucleus [GO:0005634]; shelterin complex [GO:0070187]""	Q9NYB0:Meiotic synapsis|Packaging Of Telomere Ends|DNA Damage/Telomere Stress Induced Senescence
WDR48	WD repeat-containing protein 48; Isoform 5 of WD repeat-containing protein 48; Isoform 3 of WD repeat-containing protein 48; Isoform 4 of WD repeat-containing protein 48	Q8TAF3	11	Q8TAF3	Q8TAF3:57599;	0.1995	-0.0205625	0.059988	0.858415	0.096	0.17	0.043	0.017	-0.178	-0.058	Q8TAF3:double-strand break repair via homologous recombination [GO:0000724]; embryonic organ development [GO:0048568]; homeostasis of number of cells [GO:0048872]; multicellular organism growth [GO:0035264]; positive regulation of epithelial cell proliferation [GO:0050679]; protein deubiquitination [GO:0016579]; regulation of protein monoubiquitination [GO:1902525]; seminiferous tubule developmen…	Q8TAF3:thiol-dependent ubiquitinyl hydrolase activity [GO:0036459]	Q8TAF3:intracellular membrane-bounded organelle [GO:0043231]; late endosome [GO:0005770]; lysosome [GO:0005764]; nucleoplasm [GO:0005654]; nucleus [GO:0005634]	Q8TAF3:Recognition of DNA damage by PCNA-containing replication complex|Ub-specific processing proteases|Fanconi Anemia Pathway
TPM1	Isoform 10 of Tropomyosin alpha-1 chain; Isoform 8 of Tropomyosin alpha-1 chain; Isoform 4 of Tropomyosin alpha-1 chain; Isoform 3 of Tropomyosin alpha-1 chain	P09493-8|P09493-4	5	P09493|P09493	P09493:7168;	-1.55175	-0.478875	0.0600004	0.858415	-1.763	-1.208	-0.63	-1.294	0.742	-0.086	P09493:actin filament organization [GO:0007015]; cardiac muscle contraction [GO:0060048]; cellular response to reactive oxygen species [GO:0034614]; cytoskeleton organization [GO:0007010]; movement of cell or subcellular component [GO:0006928]; muscle contraction [GO:0006936]; muscle filament sliding [GO:0030049]; negative regulation of cell migration [GO:0030336]; negative regulation of vascular…	P09493:actin binding [GO:0003779]; actin filament binding [GO:0051015]; cytoskeletal protein binding [GO:0008092]; identical protein binding [GO:0042802]; protein heterodimerization activity [GO:0046982]; protein homodimerization activity [GO:0042803]; structural constituent of cytoskeleton [GO:0005200]; structural constituent of muscle [GO:0008307]	P09493:actin cytoskeleton [GO:0015629]; actin filament [GO:0005884]; bleb [GO:0032059]; cytoskeleton [GO:0005856]; cytosol [GO:0005829]; muscle thin filament tropomyosin [GO:0005862]; ruffle membrane [GO:0032587]; sarcomere [GO:0030017]; stress fiber [GO:0001725]	P09493:Striated Muscle Contraction|Smooth Muscle Contraction
TPM3	Isoform 5 of Tropomyosin alpha-3 chain; Isoform 2 of Tropomyosin alpha-3 chain; Isoform 7 of Tropomyosin alpha-3 chain	P06753-5|P06753-2	3	P06753|P06753	P06753:7170;	-0.3435	-0.0345	0.0600645	0.858415	-0.22	-0.217	-0.181	-0.12	0.264	0.054	P06753:actin filament organization [GO:0007015]; movement of cell or subcellular component [GO:0006928]; muscle contraction [GO:0006936]; muscle filament sliding [GO:0030049]	P06753:actin filament binding [GO:0051015]; structural constituent of muscle [GO:0008307]	P06753:actin cytoskeleton [GO:0015629]; actin filament [GO:0005884]; cytoskeleton [GO:0005856]; cytosol [GO:0005829]; extracellular exosome [GO:0070062]; muscle thin filament tropomyosin [GO:0005862]; stress fiber [GO:0001725]	P06753:Striated Muscle Contraction|Smooth Muscle Contraction
HTATSF1	HIV Tat-specific factor 1	O43719	22	O43719	O43719:27336;	0.41025	-0.0580625	0.0601008	0.858415	0.553	0.111	-0.095	-0.088	-0.439	-0.141	O43719:mRNA splicing, via spliceosome [GO:0000398]; regulation of DNA-templated transcription, elongation [GO:0032784]; regulation of transcription from RNA polymerase II promoter [GO:0006357]; transcription, DNA-templated [GO:0006351]; viral genome replication [GO:0019079]""	O43719:RNA binding [GO:0003723]	O43719:nucleoplasm [GO:0005654]; nucleus [GO:0005634]; U2 snRNP [GO:0005686]; U2-type spliceosomal complex [GO:0005684]	O43719:
E2F3	Transcription factor E2F3; Isoform 2 of Transcription factor E2F3	O00716	1	O00716	O00716:1871;	0.32625	0.02225	0.0606381	0.858415	0.345	0.064	0.148	-0.086	-0.089	-0.328	O00716:cell cycle [GO:0007049]; negative regulation of fat cell proliferation [GO:0070345]; positive regulation of cell proliferation [GO:0008284]; positive regulation of transcription from RNA polymerase II promoter [GO:0045944]; positive regulation of vascular associated smooth muscle cell apoptotic process [GO:1905461]; transcription initiation from RNA polymerase II promoter [GO:0006367]	O00716:core promoter binding [GO:0001047]; DNA binding transcription factor activity [GO:0003700]; protein dimerization activity [GO:0046983]; sequence-specific DNA binding [GO:0043565]; transcriptional activator activity, RNA polymerase II transcription regulatory region sequence-specific DNA binding [GO:0001228]""	O00716:cytosol [GO:0005829]; nucleoplasm [GO:0005654]; RNA polymerase II transcription factor complex [GO:0090575]	O00716:Pre-NOTCH Transcription and Translation|Oxidative Stress Induced Senescence|Oncogene Induced Senescence|CDC6 association with the ORC:origin complex|G2 Phase|Cyclin D associated events in G1|Association of licensing factors with the pre-replicative complex
SPATS2L	Isoform 3 of SPATS2-like protein; SPATS2-like protein; Isoform 4 of SPATS2-like protein	Q9NUQ6-3	11	Q9NUQ6	Q9NUQ6:26010;	-0.56775	-0.0806875	0.0606483	0.858415	-0.541	-0.216	-0.23	-0.35	0.455	0.012	Q9NUQ6:	Q9NUQ6:RNA binding [GO:0003723]	Q9NUQ6:cytosol [GO:0005829]; nucleolus [GO:0005730]; nucleus [GO:0005634]; protein complex [GO:0043234]	Q9NUQ6:
MADD	Isoform 5 of MAP kinase-activating death domain protein; MAP kinase-activating death domain protein; Isoform 4 of MAP kinase-activating death domain protein; Isoform 3 of MAP kinase-activating death domain protein; Isoform 2 of MAP kinase-activating death domain protein; Isoform 7 of MAP kinase-activating death domain protein; Isoform 6 of MAP kinase-activating death domain protein; Isoform 8 of …	Q8WXG6	7	Q8WXG6	Q8WXG6:8567;	0.22325	-0.0456875	0.0606699	0.858415	-0.077	0.126	0.078	0.08	-0.15	-0.193	Q8WXG6:activation of MAPK activity [GO:0000187]; cell surface receptor signaling pathway [GO:0007166]; execution phase of apoptosis [GO:0097194]; regulation of apoptotic process [GO:0042981]; regulation of cell cycle [GO:0051726]; regulation of extrinsic apoptotic signaling pathway [GO:2001236]; regulation of extrinsic apoptotic signaling pathway via death domain receptors [GO:1902041]; regulatio…	Q8WXG6:death receptor binding [GO:0005123]; protein kinase activator activity [GO:0030295]; Rab guanyl-nucleotide exchange factor activity [GO:0017112]	Q8WXG6:cytoplasm [GO:0005737]; cytosol [GO:0005829]; integral component of membrane [GO:0016021]; plasma membrane [GO:0005886]	Q8WXG6:
NISCH	Isoform 4 of Nischarin	Q9Y2I1-4	8	Q9Y2I1	Q9Y2I1:11188;	0.409	0.564562	0.0608192	0.858415	0.826	1.028	0.986	0.402	0.426	0.377	Q9Y2I1:actin cytoskeleton organization [GO:0030036]; apoptotic process [GO:0006915]; glucose metabolic process [GO:0006006]; negative regulation of cell migration [GO:0030336]; norepinephrine secretion [GO:0048243]; Rac protein signal transduction [GO:0016601]; regulation of blood pressure [GO:0008217]; regulation of synaptic transmission, GABAergic [GO:0032228]""	Q9Y2I1:identical protein binding [GO:0042802]; integrin binding [GO:0005178]; phosphatidylinositol binding [GO:0035091]	Q9Y2I1:cytosol [GO:0005829]; early endosome [GO:0005769]; membrane [GO:0016020]; plasma membrane [GO:0005886]; recycling endosome [GO:0055037]	Q9Y2I1:
DPF1	Zinc finger protein neuro-d4; Isoform 3 of Zinc finger protein neuro-d4; Isoform 2 of Zinc finger protein neuro-d4	Q92782-2	1	Q92782	Q92782:8193;	0.34075	0.0295	0.0608236	0.858415	-0.119	0.178	0.186	0.164	-0.189	-0.288	Q92782:apoptotic process [GO:0006915]; nervous system development [GO:0007399]; regulation of transcription, DNA-templated [GO:0006355]; transcription, DNA-templated [GO:0006351]""	Q92782:metal ion binding [GO:0046872]	Q92782:cytoplasm [GO:0005737]; nBAF complex [GO:0071565]	Q92782:
FEZ1	Fasciculation and elongation protein zeta-1; Isoform Short of Fasciculation and elongation protein zeta-1	Q99689|Q99689-2	1	Q99689|Q99689	Q99689:9638;	0.384	-0.0964375	0.0610387	0.858415	-0.063	-0.104	-0.162	0.187	-0.333	-0.506	Q99689:axon guidance [GO:0007411]; cell adhesion [GO:0007155]; cellular response to growth factor stimulus [GO:0071363]; establishment of cell polarity [GO:0030010]; establishment of mitochondrion localization [GO:0051654]; hippocampus development [GO:0021766]; mitochondrion morphogenesis [GO:0070584]; negative regulation of autophagosome assembly [GO:1902902]; nervous system development [GO:0007…	Q99689:gamma-tubulin binding [GO:0043015]; protein kinase C binding [GO:0005080]; protein N-terminus binding [GO:0047485]	Q99689:axon [GO:0030424]; centrosome [GO:0005813]; dendrite [GO:0030425]; Golgi apparatus [GO:0005794]; growth cone [GO:0030426]; microtubule [GO:0005874]; mitochondrion [GO:0005739]; neuronal cell body [GO:0043025]; plasma membrane [GO:0005886]	Q99689:
CRABP2	Cellular retinoic acid-binding protein 2	P29373	8	P29373	P29373:1382;	-0.84675	-0.090375	0.0610516	0.858415	-0.031	-0.39	0.136	-1.154	0.307	0.667	P29373:embryonic forelimb morphogenesis [GO:0035115]; epidermis development [GO:0008544]; positive regulation of collateral sprouting [GO:0048672]; regulation of retinoic acid receptor signaling pathway [GO:0048385]; regulation of transcription, DNA-templated [GO:0006355]; retinoic acid metabolic process [GO:0042573]; signal transduction [GO:0007165]""	P29373:retinal binding [GO:0016918]; retinoic acid binding [GO:0001972]; retinoid binding [GO:0005501]; retinol binding [GO:0019841]	P29373:cytosol [GO:0005829]; endoplasmic reticulum [GO:0005783]; extracellular exosome [GO:0070062]; nucleoplasm [GO:0005654]	P29373:Signaling by Retinoic Acid
PRRC1	Protein PRRC1; Isoform 3 of Protein PRRC1; Isoform 5 of Protein PRRC1; Isoform 2 of Protein PRRC1; Isoform 4 of Protein PRRC1	Q96M27	8	Q96M27	Q96M27:133619;	-0.168	0.05025	0.0610666	0.858415	-0.085	-0.028	0.116	0.005	0.141	0.199	Q96M27:	Q96M27:	Q96M27:Golgi apparatus [GO:0005794]	Q96M27:
ADI1	1,2-dihydroxy-3-keto-5-methylthiopentene dioxygenase; Isoform 2 of 1,2-dihydroxy-3-keto-5-methylthiopentene dioxygenase	Q9BV57	5	Q9BV57	Q9BV57:55256;	-0.2335	-0.023125	0.0612838	0.858415	-0.186	-0.045	-0.103	-0.1	0.213	0.037	Q9BV57:L-methionine salvage from methylthioadenosine [GO:0019509]	Q9BV57:acireductone dioxygenase [iron(II)-requiring] activity [GO:0010309]; metal ion binding [GO:0046872]; oxidoreductase activity [GO:0016491]	Q9BV57:cytoplasm [GO:0005737]; cytosol [GO:0005829]; nucleus [GO:0005634]; plasma membrane [GO:0005886]	Q9BV57:Methionine salvage pathway
SRSF7	Serine/arginine-rich splicing factor 7; Isoform 4 of Serine/arginine-rich splicing factor 7; Isoform 2 of Serine/arginine-rich splicing factor 7; Isoform 3 of Serine/arginine-rich splicing factor 7	Q16629	8	Q16629	Q16629:6432;	0.211	0.02525	0.0613593	0.858415	0.234	0.12	0.188	0.034	-0.087	-0.047	Q16629:cellular response to leukemia inhibitory factor [GO:1990830]; mRNA 3'-end processing [GO:0031124]; mRNA export from nucleus [GO:0006406]; mRNA processing [GO:0006397]; mRNA splicing, via spliceosome [GO:0000398]; negative regulation of mRNA splicing, via spliceosome [GO:0048025]; RNA export from nucleus [GO:0006405]; RNA splicing [GO:0008380]; termination of RNA polymerase II transcription…	Q16629:protein domain specific binding [GO:0019904]; RNA binding [GO:0003723]; zinc ion binding [GO:0008270]	Q16629:cytoplasm [GO:0005737]; extracellular exosome [GO:0070062]; nucleoplasm [GO:0005654]; nucleus [GO:0005634]	Q16629:Cleavage of Growing Transcript in the Termination Region|Transport of Mature mRNA derived from an Intron-Containing Transcript|mRNA Splicing - Major Pathway|mRNA Splicing - Minor Pathway|mRNA 3'-end processing
LACTB	Isoform 2 of Serine beta-lactamase-like protein LACTBmitochondrial; Serine beta-lactamase-like protein LACTBmitochondrial	P83111	2	P83111	P83111:114294;	0.23225	0.0796875	0.061537	0.858415	0.329	0.289	0.229	0.216	0.048	0.019	P83111:lipid metabolic process [GO:0006629]; proteolysis [GO:0006508]; regulation of lipid metabolic process [GO:0019216]	P83111:identical protein binding [GO:0042802]; peptidase activity [GO:0008233]	P83111:cytosol [GO:0005829]; mitochondrion [GO:0005739]	P83111:
MEX3A	RNA-binding protein MEX3A	A1L020	17	A1L020	A1L020:92312;	0.32825	-0.144375	0.0616502	0.858415	-0.042	0.07	-0.045	0.102	-0.339	-0.275	A1L020:	A1L020:metal ion binding [GO:0046872]; RNA binding [GO:0003723]	A1L020:cytosol [GO:0005829]; nucleus [GO:0005634]; P-body [GO:0000932]	A1L020:
ZFP37	Isoform 2 of Zinc finger protein 37 homolog; Isoform 3 of Zinc finger protein 37 homolog; Zinc finger protein 37 homolog	Q9Y6Q3-2	1	Q9Y6Q3	Q9Y6Q3:7539;	0.33225	-0.265688	0.0616563	0.858415	-0.16	0.065	0.011	-0.117	-0.46	-0.305	Q9Y6Q3:regulation of transcription, DNA-templated [GO:0006355]; transcription, DNA-templated [GO:0006351]""	Q9Y6Q3:DNA binding [GO:0003677]; DNA binding transcription factor activity [GO:0003700]; zinc ion binding [GO:0008270]	Q9Y6Q3:nucleus [GO:0005634]	Q9Y6Q3:Generic Transcription Pathway
KIF14	Kinesin-like protein KIF14	Q15058	1	Q15058	Q15058:9928;	0.374	-0.215062	0.0618116	0.858415	0.077	-0.525	-0.093	0.179	-0.387	-0.542	Q15058:activation of protein kinase activity [GO:0032147]; cell division [GO:0051301]; cell proliferation in forebrain [GO:0021846]; cerebellar cortex development [GO:0021695]; cerebellar granular layer structural organization [GO:0021685]; cerebellar Purkinje cell layer structural organization [GO:0021693]; cerebral cortex development [GO:0021987]; establishment of protein localization [GO:00451…	Q15058:ATPase activity [GO:0016887]; ATP binding [GO:0005524]; ATP-dependent microtubule motor activity, plus-end-directed [GO:0008574]; microtubule binding [GO:0008017]; microtubule motor activity [GO:0003777]; PDZ domain binding [GO:0030165]; protein kinase binding [GO:0019901]; tubulin binding [GO:0015631]""	Q15058:cytosol [GO:0005829]; kinesin complex [GO:0005871]; membrane [GO:0016020]; microtubule [GO:0005874]; midbody [GO:0030496]; nucleus [GO:0005634]; spindle midzone [GO:0051233]	Q15058:RHO GTPases activate CIT
OTUD7B	Isoform 2 of OTU domain-containing protein 7B; OTU domain-containing protein 7B	Q6GQQ9	4	Q6GQQ9	Q6GQQ9:56957;	-0.3005	0.106938	0.0618835	0.858415	0.036	0.138	-0.264	-0.044	0.276	0.258	Q6GQQ9:adaptive immune response [GO:0002250]; immune response [GO:0006955]; mucosal immune response [GO:0002385]; negative regulation of I-kappaB kinase/NF-kappaB signaling [GO:0043124]; negative regulation of interleukin-8 production [GO:0032717]; negative regulation of protein localization to nucleus [GO:1900181]; negative regulation of transcription from RNA polymerase II promoter [GO:0000122]…	Q6GQQ9:cysteine-type peptidase activity [GO:0008234]; DNA binding [GO:0003677]; K63-linked polyubiquitin modification-dependent protein binding [GO:0070530]; Lys48-specific deubiquitinase activity [GO:1990380]; thiol-dependent ubiquitin-specific protease activity [GO:0004843]; thiol-dependent ubiquitinyl hydrolase activity [GO:0036459]; zinc ion binding [GO:0008270]	Q6GQQ9:cytoplasm [GO:0005737]; cytosol [GO:0005829]; nucleus [GO:0005634]	Q6GQQ9:TNFR1-induced proapoptotic signaling|Regulation of TNFR1 signaling|TNFR1-induced NFkappaB signaling pathway|Ovarian tumor domain proteases
ZEB2	Isoform 2 of Zinc finger E-box-binding homeobox 2; Zinc finger E-box-binding homeobox 2	O60315	4	O60315	O60315:9839;	0.219	-0.0663125	0.0618966	0.858415	0.133	-0.252	-0.053	0.006	-0.288	-0.233	O60315:cell proliferation in forebrain [GO:0021846]; collateral sprouting [GO:0048668]; corpus callosum morphogenesis [GO:0021540]; corticospinal tract morphogenesis [GO:0021957]; developmental pigmentation [GO:0048066]; hippocampus development [GO:0021766]; mammillary axonal complex development [GO:0061373]; melanocyte migration [GO:0097324]; negative regulation of transcription from RNA polymer…	O60315:metal ion binding [GO:0046872]; phosphatase regulator activity [GO:0019208]; R-SMAD binding [GO:0070412]; sequence-specific DNA binding [GO:0043565]; transcriptional activator activity, RNA polymerase II distal enhancer sequence-specific DNA binding [GO:0001205]; transcriptional repressor activity, RNA polymerase II transcription regulatory region sequence-specific DNA binding [GO:0001227]…	O60315:cytosol [GO:0005829]; nuclear chromatin [GO:0000790]; nucleolus [GO:0005730]; nucleus [GO:0005634]	O60315:
TRA2A	Isoform 3 of Transformer-2 protein homolog alpha; Isoform Short of Transformer-2 protein homolog alpha; Transformer-2 protein homolog alpha; Isoform 4 of Transformer-2 protein homolog alpha	Q13595|Q13595-4	7	Q13595|Q13595	Q13595:29896;	0.2	-0.0184375	0.06198	0.858415	0.044	0.071	0.215	0.06	-0.114	-0.091	Q13595:mRNA splicing, via spliceosome [GO:0000398]""	Q13595:RNA binding [GO:0003723]	Q13595:intracellular membrane-bounded organelle [GO:0043231]; nucleolus [GO:0005730]; nucleus [GO:0005634]	Q13595:
FHL2	Four and a half LIM domains protein 2; Isoform 2 of Four and a half LIM domains protein 2	Q14192	3	Q14192	Q14192:2274;	-1.64925	-0.573438	0.0619901	0.858415	-1.867	-1.376	-1.145	-1.387	0.777	-0.366	Q14192:androgen receptor signaling pathway [GO:0030521]; atrial cardiac muscle cell development [GO:0055014]; heart trabecula formation [GO:0060347]; negative regulation of apoptotic process [GO:0043066]; negative regulation of transcription from RNA polymerase II promoter [GO:0000122]; osteoblast differentiation [GO:0001649]; positive regulation of transcription, DNA-templated [GO:0045893]; regu…	Q14192:androgen receptor binding [GO:0050681]; identical protein binding [GO:0042802]; metal ion binding [GO:0046872]; transcription coactivator activity [GO:0003713]; transcription factor binding [GO:0008134]	Q14192:focal adhesion [GO:0005925]; M band [GO:0031430]; nucleoplasm [GO:0005654]; nucleus [GO:0005634]; Z disc [GO:0030018]	Q14192:PPARA activates gene expression
NEXN	Isoform 2 of Nexilin; Isoform 4 of Nexilin; Nexilin; Isoform 3 of Nexilin	Q0ZGT2-4	1	Q0ZGT2	Q0ZGT2:91624;	-1.09025	-0.619563	0.0620145	0.858415	-1.308	-1.669	-0.754	-0.94	0.335	-0.49	Q0ZGT2:cardiac muscle fiber development [GO:0048739]; regulation of cell migration [GO:0030334]; regulation of cytoskeleton organization [GO:0051493]	Q0ZGT2:actin filament binding [GO:0051015]; structural constituent of muscle [GO:0008307]	Q0ZGT2:cytoskeleton [GO:0005856]; focal adhesion [GO:0005925]; Z disc [GO:0030018]	Q0ZGT2:
NDUFS2	NADH dehydrogenase ubiquinone iron-sulfur protein 2mitochondrial; Isoform 2 of NADH dehydrogenase ubiquinone iron-sulfur protein 2mitochondrial	O75306	13	O75306	O75306:4720;	0.1765	0.0079375	0.0620562	0.858415	0.229	0.085	0.016	0.086	-0.043	-0.102	O75306:mitochondrial ATP synthesis coupled electron transport [GO:0042775]; mitochondrial electron transport, NADH to ubiquinone [GO:0006120]; mitochondrial respiratory chain complex I assembly [GO:0032981]; response to oxidative stress [GO:0006979]""	O75306:4 iron, 4 sulfur cluster binding [GO:0051539]; electron transfer activity [GO:0009055]; metal ion binding [GO:0046872]; NAD binding [GO:0051287]; NADH dehydrogenase (ubiquinone) activity [GO:0008137]; quinone binding [GO:0048038]; ubiquitin protein ligase binding [GO:0031625]""	O75306:mitochondrial matrix [GO:0005759]; mitochondrial respiratory chain complex I [GO:0005747]; mitochondrion [GO:0005739]; nucleoplasm [GO:0005654]	O75306:Respiratory electron transport|Complex I biogenesis
SMS	Spermine synthase; Isoform 2 of Spermine synthase	P52788	17	P52788	P52788:6611;	0.5495	-6.25e-05	0.0625985	0.858415	0.481	0.783	0.08	-0.056	-0.355	-0.1	P52788:methionine metabolic process [GO:0006555]; polyamine metabolic process [GO:0006595]; spermine biosynthetic process [GO:0006597]	P52788:spermine synthase activity [GO:0016768]	P52788:cytosol [GO:0005829]; extracellular exosome [GO:0070062]	P52788:Metabolism of polyamines
VWA8	von Willebrand factor A domain-containing protein 8; Isoform 3 of von Willebrand factor A domain-containing protein 8	A3KMH1	1	A3KMH1	A3KMH1:23078;	-0.3355	0.0463125	0.062666	0.858415	0.101	-0.335	-0.131	0.341	0.375	0.284	A3KMH1:	A3KMH1:ATPase activity [GO:0016887]; ATP binding [GO:0005524]	A3KMH1:mitochondrion [GO:0005739]	A3KMH1:
PUM2	Isoform 2 of Pumilio homolog 2; Pumilio homolog 2; Isoform 4 of Pumilio homolog 2; Isoform 3 of Pumilio homolog 2	Q8TB72-3	4	Q8TB72	Q8TB72:23369;	0.17525	-0.08175	0.0627935	0.858415	-0.032	0.043	0.015	-0.023	-0.237	-0.112	Q8TB72:positive regulation of gene silencing by miRNA [GO:2000637]; positive regulation of RIG-I signaling pathway [GO:1900246]; posttranscriptional regulation of gene expression [GO:0010608]; production of miRNAs involved in gene silencing by miRNA [GO:0035196]; regulation of chromosome segregation [GO:0051983]; regulation of gene silencing by miRNA [GO:0060964]; regulation of mRNA stability [GO…	Q8TB72:miRNA binding [GO:0035198]; mRNA 3'-UTR binding [GO:0003730]; RNA binding [GO:0003723]	Q8TB72:cytoplasmic stress granule [GO:0010494]; cytosol [GO:0005829]; nuclear membrane [GO:0031965]; perinuclear region of cytoplasm [GO:0048471]	Q8TB72:Neddylation
LRP4	Low-density lipoprotein receptor-related protein 4	O75096	1	O75096	O75096:4038;	-0.39525	-0.0865	0.0628664	0.858415	0.16	-0.542	-0.333	-0.296	0.373	-0.088	O75096:BMP signaling pathway [GO:0030509]; dendrite morphogenesis [GO:0048813]; embryonic digit morphogenesis [GO:0042733]; endocytosis [GO:0006897]; hair follicle development [GO:0001942]; kidney development [GO:0001822]; limb development [GO:0060173]; negative regulation of axonogenesis [GO:0050771]; negative regulation of canonical Wnt signaling pathway [GO:0090090]; negative regulation of oss…	O75096:apolipoprotein binding [GO:0034185]; calcium ion binding [GO:0005509]; protein homodimerization activity [GO:0042803]; receptor tyrosine kinase binding [GO:0030971]; scaffold protein binding [GO:0097110]; Wnt-activated receptor activity [GO:0042813]; Wnt-protein binding [GO:0017147]	O75096:cell surface [GO:0009986]; dendrite [GO:0030425]; flotillin complex [GO:0016600]; integral component of membrane [GO:0016021]; neuromuscular junction [GO:0031594]; neuronal cell body [GO:0043025]; plasma membrane [GO:0005886]; postsynaptic density [GO:0014069]; receptor complex [GO:0043235]; synaptic membrane [GO:0097060]	O75096:ECM proteoglycans
MATR3	Matrin-3	P43243	42	P43243	P43243:9782;	0.19675	-0.0041875	0.0631482	0.858415	0.203	0.087	0.18	-0.025	-0.168	-0.003	P43243:activation of innate immune response [GO:0002218]; innate immune response [GO:0045087]; posttranscriptional regulation of gene expression [GO:0010608]	P43243:identical protein binding [GO:0042802]; miRNA binding [GO:0035198]; RNA binding [GO:0003723]; structural molecule activity [GO:0005198]; zinc ion binding [GO:0008270]	P43243:membrane [GO:0016020]; nuclear inner membrane [GO:0005637]; nuclear matrix [GO:0016363]	P43243:
PTK7	Isoform 4 of Inactive tyrosine-protein kinase 7; Isoform 3 of Inactive tyrosine-protein kinase 7; Inactive tyrosine-protein kinase 7; Isoform 6 of Inactive tyrosine-protein kinase 7; Isoform 2 of Inactive tyrosine-protein kinase 7	Q13308-6	20	Q13308	Q13308:5754;	-0.4975	-0.02275	0.0631968	0.858415	-0.271	-0.379	-0.146	-0.262	0.353	0.113	Q13308:actin cytoskeleton reorganization [GO:0031532]; axis elongation [GO:0003401]; canonical Wnt signaling pathway [GO:0060070]; cell adhesion [GO:0007155]; cell migration [GO:0016477]; cellular response to retinoic acid [GO:0071300]; cochlea morphogenesis [GO:0090103]; convergent extension [GO:0060026]; coronary vasculature development [GO:0060976]; establishment of epithelial cell apical/basa…	Q13308:ATP binding [GO:0005524]; coreceptor activity involved in Wnt signaling pathway, planar cell polarity pathway [GO:1904929]; protein kinase activity [GO:0004672]""	Q13308:cell-cell junction [GO:0005911]; focal adhesion [GO:0005925]; integral component of plasma membrane [GO:0005887]	Q13308:
PCBD1	Pterin-4-alpha-carbinolamine dehydratase	P61457	1	P61457	P61457:5092;	0.20375	0.0279375	0.0633218	0.858415	-0.108	0.181	-0.156	0.174	-0.136	-0.226	P61457:L-phenylalanine catabolic process [GO:0006559]; positive regulation of transcription, DNA-templated [GO:0045893]; protein heterooligomerization [GO:0051291]; protein homotetramerization [GO:0051289]; regulation of protein homodimerization activity [GO:0043496]; tetrahydrobiopterin biosynthetic process [GO:0006729]; transcription, DNA-templated [GO:0006351]""	P61457:4-alpha-hydroxytetrahydrobiopterin dehydratase activity [GO:0008124]; identical protein binding [GO:0042802]; phenylalanine 4-monooxygenase activity [GO:0004505]; transcription coactivator activity [GO:0003713]	P61457:cytosol [GO:0005829]; extracellular exosome [GO:0070062]; nucleoplasm [GO:0005654]; nucleus [GO:0005634]	P61457:Phenylalanine and tyrosine catabolism
SPIRE1	Protein spire homolog 1; Isoform 5 of Protein spire homolog 1; Isoform 3 of Protein spire homolog 1; Isoform 4 of Protein spire homolog 1; Isoform 2 of Protein spire homolog 1	Q08AE8	2	Q08AE8	Q08AE8:56907;	0.7005	-0.115375	0.0634651	0.858415	0.027	-0.277	-0.007	0.789	-0.534	-0.601	Q08AE8:actin cytoskeleton organization [GO:0030036]; actin nucleation [GO:0045010]; cleavage furrow formation [GO:0036089]; establishment of meiotic spindle localization [GO:0051295]; formin-nucleated actin cable assembly [GO:0070649]; intracellular transport [GO:0046907]; polar body extrusion after meiotic divisions [GO:0040038]; protein transport [GO:0015031]; vesicle-mediated transport [GO:001…	Q08AE8:actin binding [GO:0003779]	Q08AE8:cell cortex [GO:0005938]; cytoplasmic vesicle membrane [GO:0030659]; cytoskeleton [GO:0005856]; cytosol [GO:0005829]; nucleoplasm [GO:0005654]; perinuclear region of cytoplasm [GO:0048471]; plasma membrane [GO:0005886]	Q08AE8:
ZNF879	Zinc finger protein 879	B4DU55	1	B4DU55	B4DU55:345462;	0.5905	-0.07275	0.0634825	0.858415	0.71	0.026	0.178	-0.108	-0.652	-0.126	B4DU55:regulation of transcription, DNA-templated [GO:0006355]; transcription, DNA-templated [GO:0006351]""	B4DU55:DNA binding [GO:0003677]; DNA binding transcription factor activity [GO:0003700]; metal ion binding [GO:0046872]	B4DU55:nucleus [GO:0005634]	B4DU55:
R3HDM1	Isoform 3 of R3H domain-containing protein 1; Isoform 4 of R3H domain-containing protein 1; Isoform 2 of R3H domain-containing protein 1; R3H domain-containing protein 1	Q15032-3	1	Q15032	Q15032:23518;	-0.243	0.0003125	0.0635058	0.858415	-0.227	-0.026	0.16	-0.153	0.12	0.243	Q15032:	Q15032:RNA binding [GO:0003723]	Q15032:	Q15032:
XPNPEP1	Isoform 4 of Xaa-Pro aminopeptidase 1; Xaa-Pro aminopeptidase 1; Isoform 2 of Xaa-Pro aminopeptidase 1; Isoform 3 of Xaa-Pro aminopeptidase 1	Q9NQW7-3	19	Q9NQW7	Q9NQW7:7511;	-0.23025	-0.0399375	0.0635281	0.858415	-0.104	-0.211	-0.109	-0.041	0.139	0.089	Q9NQW7:bradykinin catabolic process [GO:0010815]; proteolysis [GO:0006508]	Q9NQW7:aminopeptidase activity [GO:0004177]; manganese ion binding [GO:0030145]; metalloaminopeptidase activity [GO:0070006]; protein homodimerization activity [GO:0042803]	Q9NQW7:cytoplasm [GO:0005737]; cytosol [GO:0005829]; extracellular exosome [GO:0070062]	Q9NQW7:
TPBG	Trophoblast glycoprotein	Q13641	7	Q13641	Q13641:7162;	-0.64175	-0.0025625	0.0635654	0.858415	-0.169	-0.12	0.583	-0.597	0.313	0.819	Q13641:cell adhesion [GO:0007155]; positive regulation of synapse assembly [GO:0051965]	Q13641:	Q13641:cell surface [GO:0009986]; endoplasmic reticulum [GO:0005783]; integral component of plasma membrane [GO:0005887]	Q13641:
FLNA	Filamin-A; Isoform 2 of Filamin-A	P21333	128	P21333	P21333:2316;	-0.67875	-0.0729375	0.0635656	0.858415	-0.454	-0.553	-0.132	-0.32	0.475	0.153	P21333:actin crosslink formation [GO:0051764]; actin cytoskeleton reorganization [GO:0031532]; adenylate cyclase-inhibiting dopamine receptor signaling pathway [GO:0007195]; cell junction assembly [GO:0034329]; cerebral cortex development [GO:0021987]; cilium assembly [GO:0060271]; cytoplasmic sequestering of protein [GO:0051220]; establishment of protein localization [GO:0045184]; formation of r…	P21333:actin filament binding [GO:0051015]; cadherin binding [GO:0045296]; Fc-gamma receptor I complex binding [GO:0034988]; G-protein coupled receptor binding [GO:0001664]; GTPase binding [GO:0051020]; ion channel binding [GO:0044325]; kinase binding [GO:0019900]; mu-type opioid receptor binding [GO:0031852]; potassium channel regulator activity [GO:0015459]; protein homodimerization activity [G…	P21333:actin cytoskeleton [GO:0015629]; actin filament [GO:0005884]; apical dendrite [GO:0097440]; cell-cell junction [GO:0005911]; cortical cytoskeleton [GO:0030863]; cytoplasm [GO:0005737]; cytosol [GO:0005829]; dendritic shaft [GO:0043198]; extracellular exosome [GO:0070062]; extracellular matrix [GO:0031012]; extracellular region [GO:0005576]; focal adhesion [GO:0005925]; membrane [GO:0016020…	P21333:Platelet degranulation|GP1b-IX-V activation signalling|Cell-extracellular matrix interactions|RHO GTPases activate PAKs
VPS29	Vacuolar protein sorting-associated protein 29	Q9UBQ0	1	Q9UBQ0	Q9UBQ0:51699;	0.82775	0.173563	0.0639417	0.858415	0.211	0.221	0.056	1.333	-0.227	-0.518	Q9UBQ0:intracellular protein transport [GO:0006886]; retrograde transport, endosome to Golgi [GO:0042147]; retrograde transport, endosome to plasma membrane [GO:1990126]; Wnt signaling pathway [GO:0016055]""	Q9UBQ0:zinc ion binding [GO:0008270]	Q9UBQ0:cytosol [GO:0005829]; early endosome [GO:0005769]; endosome [GO:0005768]; endosome membrane [GO:0010008]; extracellular exosome [GO:0070062]; intracellular membrane-bounded organelle [GO:0043231]; late endosome [GO:0005770]; retromer, cargo-selective complex [GO:0030906]; retromer complex [GO:0030904]""	Q9UBQ0:WNT ligand biogenesis and trafficking
EIF2B5	Translation initiation factor eIF-2B subunit epsilon	Q13144	5	Q13144	Q13144:8893;	0.20375	-0.0219375	0.064057	0.858415	0.146	-0.016	0.025	-0.088	-0.056	-0.318	Q13144:aging [GO:0007568]; astrocyte development [GO:0014002]; astrocyte differentiation [GO:0048708]; cellular response to drug [GO:0035690]; hippocampus development [GO:0021766]; myelination [GO:0042552]; negative regulation of translational initiation in response to stress [GO:0032057]; oligodendrocyte development [GO:0014003]; ovarian follicle development [GO:0001541]; positive regulation of …	Q13144:guanyl-nucleotide exchange factor activity [GO:0005085]; translation initiation factor activity [GO:0003743]; translation initiation factor binding [GO:0031369]	Q13144:cytoplasm [GO:0005737]; cytosol [GO:0005829]; eukaryotic translation initiation factor 2B complex [GO:0005851]; nucleus [GO:0005634]	Q13144:Recycling of eIF2:GDP
ZNF777	Zinc finger protein 777; Isoform 2 of Zinc finger protein 777; Isoform 3 of Zinc finger protein 777	Q9ULD5-3	1	Q9ULD5	Q9ULD5:27153;	0.981	-0.108875	0.064162	0.858415	1.084	-0.004	-0.373	0.081	-1.747	0.179	Q9ULD5:regulation of transcription, DNA-templated [GO:0006355]; transcription, DNA-templated [GO:0006351]""	Q9ULD5:DNA binding [GO:0003677]; metal ion binding [GO:0046872]	Q9ULD5:nucleus [GO:0005634]	Q9ULD5:Generic Transcription Pathway
ZC3HAV1	Zinc finger CCCH-type antiviral protein 1; Isoform 2 of Zinc finger CCCH-type antiviral protein 1; Isoform 3 of Zinc finger CCCH-type antiviral protein 1	Q7Z2W4	4	Q7Z2W4	Q7Z2W4:56829;	0.3465	-0.0663125	0.0642709	0.858415	0.172	0.267	-0.13	0.105	-0.268	-0.218	Q7Z2W4:defense response to virus [GO:0051607]; innate immune response [GO:0045087]; negative regulation of viral genome replication [GO:0045071]; positive regulation of I-kappaB kinase/NF-kappaB signaling [GO:0043123]; positive regulation of interferon-alpha production [GO:0032727]; positive regulation of interferon-beta production [GO:0032728]; positive regulation of mRNA catabolic process [GO:0…	Q7Z2W4:cadherin binding [GO:0045296]; metal ion binding [GO:0046872]; RNA binding [GO:0003723]	Q7Z2W4:cytoplasm [GO:0005737]; cytosol [GO:0005829]; nucleus [GO:0005634]	Q7Z2W4:Signaling by BRAF and RAF fusions
FAM129B	Isoform 2 of Niban-like protein 1; Niban-like protein 1	Q96TA1	7	Q96TA1	Q96TA1:64855;	-0.4095	-0.05625	0.0643434	0.858415	-0.284	-0.389	-0.21	-0.095	0.337	-0.007	Q96TA1:axon guidance [GO:0007411]; cell differentiation [GO:0030154]; gonadotropin secretion [GO:0032274]; hypomethylation of CpG island [GO:0044029]; negative regulation of angiogenesis [GO:0016525]; negative regulation of apoptotic process [GO:0043066]; negative regulation of cell proliferation [GO:0008285]; negative regulation of DNA biosynthetic process [GO:2000279]; negative regulation of No…	Q96TA1:cadherin binding [GO:0045296]; transcription coactivator activity [GO:0003713]	Q96TA1:adherens junction [GO:0005912]; cytoplasm [GO:0005737]; cytosol [GO:0005829]; extracellular exosome [GO:0070062]; nucleoplasm [GO:0005654]; nucleus [GO:0005634]; plasma membrane [GO:0005886]	Q96TA1:
INPP5K	Inositol polyphosphate 5-phosphatase K; Isoform 2 of Inositol polyphosphate 5-phosphatase K	Q9BT40	2	Q9BT40	Q9BT40:51763;	0.2265	0.02175	0.0647191	0.858415	0.062	0.153	-0.163	0.154	-0.153	-0.197	Q9BT40:actin cytoskeleton organization [GO:0030036]; cellular response to cAMP [GO:0071320]; cellular response to epidermal growth factor stimulus [GO:0071364]; cellular response to hormone stimulus [GO:0032870]; cellular response to insulin stimulus [GO:0032869]; cellular response to tumor necrosis factor [GO:0071356]; dephosphorylation [GO:0016311]; glucose homeostasis [GO:0042593]; G-protein c…	Q9BT40:inositol-1,3,4,5-tetrakisphosphate 5-phosphatase activity [GO:0052659]; inositol-1,4,5-trisphosphate 5-phosphatase activity [GO:0052658]; inositol bisphosphate phosphatase activity [GO:0016312]; inositol-polyphosphate 5-phosphatase activity [GO:0004445]; inositol trisphosphate phosphatase activity [GO:0046030]; lipid phosphatase activity [GO:0042577]; phosphatidylinositol-3,4,5-trisphospha…	Q9BT40:cytoplasm [GO:0005737]; cytosol [GO:0005829]; endoplasmic reticulum [GO:0005783]; membrane [GO:0016020]; neuron projection [GO:0043005]; nucleus [GO:0005634]; perinuclear region of cytoplasm [GO:0048471]; plasma membrane [GO:0005886]; ruffle [GO:0001726]; ruffle membrane [GO:0032587]; trans-Golgi network [GO:0005802]	Q9BT40:Synthesis of PIPs at the plasma membrane
OPA1	Dynamin-like 120 kDa proteinmitochondrial; Isoform 2 of Dynamin-like 120 kDa proteinmitochondrial	O60313-2	35	O60313	O60313:4976;	0.299	0.009875	0.0648157	0.858415	0.136	0.181	-0.072	0.235	-0.249	-0.109	O60313:apoptotic process [GO:0006915]; axonal transport of mitochondrion [GO:0019896]; cellular response to glucose stimulus [GO:0071333]; cellular response to hypoxia [GO:0071456]; cellular response to L-glutamate [GO:1905232]; cellular senescence [GO:0090398]; cochlea development [GO:0090102]; dynamin family protein polymerization involved in mitochondrial fission [GO:0003374]; GTP metabolic pr…	O60313:cardiolipin binding [GO:1901612]; GTPase activity [GO:0003924]; GTP binding [GO:0005525]; kinase binding [GO:0019900]; magnesium ion binding [GO:0000287]; microtubule binding [GO:0008017]; phosphatidic acid binding [GO:0070300]	O60313:axon cytoplasm [GO:1904115]; cytosol [GO:0005829]; dendrite [GO:0030425]; extrinsic component of mitochondrial inner membrane [GO:0031314]; integral component of membrane [GO:0016021]; membrane [GO:0016020]; mitochondrial crista [GO:0030061]; mitochondrial inner membrane [GO:0005743]; mitochondrial intermembrane space [GO:0005758]; mitochondrial outer membrane [GO:0005741]; mitochondrion […	O60313:Regulation of Apoptosis
NT5C3A	Cytosolic 5'-nucleotidase 3A; Isoform 1 of Cytosolic 5'-nucleotidase 3A; Isoform 4 of Cytosolic 5'-nucleotidase 3A; Isoform 3 of Cytosolic 5'-nucleotidase 3A	Q9H0P0	1	Q9H0P0	Q9H0P0:51251;	-0.16375	-0.0094375	0.0651726	0.858415	-0.159	-0.058	0.009	-0.065	0.068	0.123	Q9H0P0:adenosine metabolic process [GO:0046085]; defense response to virus [GO:0051607]; nucleotide metabolic process [GO:0009117]; pyrimidine nucleoside catabolic process [GO:0046135]; pyrimidine nucleoside metabolic process [GO:0006213]	Q9H0P0:5'-nucleotidase activity [GO:0008253]; magnesium ion binding [GO:0000287]; nucleotide binding [GO:0000166]; tRNA 2'-phosphotransferase activity [GO:0000215]	Q9H0P0:cytoplasm [GO:0005737]; cytosol [GO:0005829]; endoplasmic reticulum [GO:0005783]; mitochondrion [GO:0005739]	Q9H0P0:
HECTD1	E3 ubiquitin-protein ligase HECTD1	Q9ULT8	19	Q9ULT8	Q9ULT8:25831;	-0.12125	-0.0203125	0.0655701	0.858415	-0.035	-0.071	-0.017	-0.062	0.093	0.057	Q9ULT8:	Q9ULT8:metal ion binding [GO:0046872]; ubiquitin protein ligase activity [GO:0061630]	Q9ULT8:cytoplasm [GO:0005737]	Q9ULT8:Antigen processing: Ubiquitination & Proteasome degradation
HSP90B1	Endoplasmin	P14625	51	P14625	P14625:7184;	-0.32575	0.0193125	0.0655875	0.858415	0.023	-0.224	0.1	-0.186	0.429	0.079	P14625:actin rod assembly [GO:0031247]; ATF6-mediated unfolded protein response [GO:0036500]; cellular protein metabolic process [GO:0044267]; cellular response to ATP [GO:0071318]; negative regulation of apoptotic process [GO:0043066]; post-translational protein modification [GO:0043687]; protein folding in endoplasmic reticulum [GO:0034975]; protein transport [GO:0015031]; receptor-mediated end…	P14625:ATP binding [GO:0005524]; calcium ion binding [GO:0005509]; low-density lipoprotein particle receptor binding [GO:0050750]; protein phosphatase binding [GO:0019903]; RNA binding [GO:0003723]; unfolded protein binding [GO:0051082]	P14625:cytosol [GO:0005829]; endocytic vesicle lumen [GO:0071682]; endoplasmic reticulum [GO:0005783]; endoplasmic reticulum chaperone complex [GO:0034663]; endoplasmic reticulum lumen [GO:0005788]; endoplasmic reticulum membrane [GO:0005789]; extracellular exosome [GO:0070062]; extracellular matrix [GO:0031012]; extracellular region [GO:0005576]; focal adhesion [GO:0005925]; melanosome [GO:00424…	P14625:Trafficking and processing of endosomal TLR|Scavenging by Class A Receptors|ATF6 (ATF6-alpha) activates chaperone genes|Regulation of Insulin-like Growth Factor (IGF) transport and uptake by Insulin-like Growth Factor Binding Proteins (IGFBPs)|Interleukin-4 and 13 signaling|Post-translational protein phosphorylation
FOXRED1	Isoform 2 of FAD-dependent oxidoreductase domain-containing protein 1; FAD-dependent oxidoreductase domain-containing protein 1; Isoform 3 of FAD-dependent oxidoreductase domain-containing protein 1	Q96CU9	4	Q96CU9	Q96CU9:55572;	0.26475	-0.0055625	0.0656065	0.858415	0.244	0.041	0.089	0.077	-0.338	0.034	Q96CU9:mitochondrial respiratory chain complex I assembly [GO:0032981]	Q96CU9:oxidoreductase activity [GO:0016491]	Q96CU9:integral component of membrane [GO:0016021]; mitochondrial inner membrane [GO:0005743]; mitochondrial respiratory chain complex I [GO:0005747]; mitochondrion [GO:0005739]	Q96CU9:
MLLT1	Protein ENL	Q03111	3	Q03111	Q03111:4298;	0.20875	-0.0001875	0.0656381	0.858415	0.023	0.109	0.055	0.088	-0.331	0.051	Q03111:negative regulation of protein kinase activity [GO:0006469]; regulation of transcription, DNA-templated [GO:0006355]; transcription elongation from RNA polymerase II promoter [GO:0006368]; transcription from RNA polymerase II promoter [GO:0006366]""	Q03111:DNA binding [GO:0003677]	Q03111:cytosol [GO:0005829]; fibrillar center [GO:0001650]; nucleoplasm [GO:0005654]; nucleus [GO:0005634]; transcription elongation factor complex [GO:0008023]	Q03111:Formation of RNA Pol II elongation complex|RNA Polymerase II Pre-transcription Events|RNA Polymerase II Transcription Elongation
GLI2	Isoform 3 of Zinc finger protein GLI2; Isoform 4 of Zinc finger protein GLI2; Zinc finger protein GLI2; Isoform 1 of Zinc finger protein GLI2; Isoform 2 of Zinc finger protein GLI2	P10070|P10070-2	1	P10070|P10070	P10070:2736;	0.52875	0.26225	0.0659114	0.858415	0.411	0.671	0.372	-0.087	-0.184	-0.19	P10070:anterior/posterior pattern specification [GO:0009952]; axon guidance [GO:0007411]; branching morphogenesis of an epithelial tube [GO:0048754]; cell proliferation [GO:0008283]; cellular response to organic cyclic compound [GO:0071407]; cellular response to virus [GO:0098586]; cerebellar cortex morphogenesis [GO:0021696]; chondrocyte differentiation [GO:0002062]; cochlea morphogenesis [GO:00…	P10070:DNA binding transcription factor activity [GO:0003700]; promoter-specific chromatin binding [GO:1990841]; RNA polymerase II proximal promoter sequence-specific DNA binding [GO:0000978]; sequence-specific DNA binding [GO:0043565]; transcriptional activator activity, RNA polymerase II proximal promoter sequence-specific DNA binding [GO:0001077]; transcription factor binding [GO:0008134]; zin…	P10070:axoneme [GO:0005930]; ciliary base [GO:0097546]; ciliary tip [GO:0097542]; cilium [GO:0005929]; cytosol [GO:0005829]; membrane [GO:0016020]; motile cilium [GO:0031514]; nuclear speck [GO:0016607]; nucleolus [GO:0005730]; nucleoplasm [GO:0005654]; nucleus [GO:0005634]	P10070:Degradation of GLI2 by the proteasome|Hedgehog 'off' state|Hedgehog 'on' state|GLI proteins bind promoters of Hh responsive genes to promote transcription|RUNX2 regulates chondrocyte maturation
ANO10	Isoform 5 of Anoctamin-10; Anoctamin-10; Isoform 3 of Anoctamin-10; Isoform 4 of Anoctamin-10	Q9NW15	3	Q9NW15	Q9NW15:55129;	-0.35775	-0.098125	0.0659605	0.858415	-0.212	-0.395	-0.213	-0.219	0.276	-0.08	Q9NW15:cation transport [GO:0006812]; chloride transport [GO:0006821]; ion transmembrane transport [GO:0034220]	Q9NW15:calcium activated cation channel activity [GO:0005227]; intracellular calcium activated chloride channel activity [GO:0005229]	Q9NW15:integral component of membrane [GO:0016021]; intracellular [GO:0005622]; membrane [GO:0016020]; plasma membrane [GO:0005886]	Q9NW15:Stimuli-sensing channels
ARHGAP12	Isoform 3 of Rho GTPase-activating protein 12; Isoform 2 of Rho GTPase-activating protein 12; Isoform 4 of Rho GTPase-activating protein 12; Rho GTPase-activating protein 12	Q8IWW6-3|Q8IWW6	4	Q8IWW6|Q8IWW6	Q8IWW6:94134;	0.282	0.0181875	0.0659648	0.858415	0.124	0.121	-0.018	0.081	-0.172	-0.238	Q8IWW6:actin filament organization [GO:0007015]; morphogenesis of an epithelial sheet [GO:0002011]; negative regulation of small GTPase mediated signal transduction [GO:0051058]; phagocytosis, engulfment [GO:0006911]; regulation of small GTPase mediated signal transduction [GO:0051056]; signal transduction [GO:0007165]""	Q8IWW6:GTPase activator activity [GO:0005096]	Q8IWW6:cytosol [GO:0005829]; phagocytic cup [GO:0001891]	Q8IWW6:Rho GTPase cycle
RBM45	Isoform 3 of RNA-binding protein 45; RNA-binding protein 45; Isoform 2 of RNA-binding protein 45	Q8IUH3-3	3	Q8IUH3	Q8IUH3:129831;	-0.18525	-0.04525	0.0660434	0.858415	-0.15	-0.194	0.045	-0.072	0.072	0.113	Q8IUH3:cell differentiation [GO:0030154]; nervous system development [GO:0007399]	Q8IUH3:RNA binding [GO:0003723]	Q8IUH3:cytoplasm [GO:0005737]; nucleus [GO:0005634]	Q8IUH3:
GANAB	Neutral alpha-glucosidase AB	Q14697	2	Q14697	Q14697:23193;	-0.31825	-0.0009375	0.0660711	0.858415	0.126	-0.385	0.066	-0.252	0.268	0.146	Q14697:carbohydrate metabolic process [GO:0005975]; protein folding [GO:0006457]	Q14697:carbohydrate binding [GO:0030246]; glucan 1,3-alpha-glucosidase activity [GO:0033919]; RNA binding [GO:0003723]""	Q14697:endoplasmic reticulum lumen [GO:0005788]; extracellular exosome [GO:0070062]; extracellular matrix [GO:0031012]; glucosidase II complex [GO:0017177]; Golgi apparatus [GO:0005794]; melanosome [GO:0042470]; membrane [GO:0016020]	Q14697:N-glycan trimming in the ER and Calnexin/Calreticulin cycle|Calnexin/calreticulin cycle
SDHA	Isoform 2 of Succinate dehydrogenase ubiquinone flavoprotein subunitmitochondrial; Succinate dehydrogenase ubiquinone flavoprotein subunitmitochondrial; Isoform 3 of Succinate dehydrogenase ubiquinone flavoprotein subunitmitochondrial	P31040	13	P31040	P31040:6389;	0.18325	0.00475	0.0661146	0.858415	0.221	-0.076	0.021	0.041	-0.185	-0.078	P31040:anaerobic respiration [GO:0009061]; mitochondrial electron transport, succinate to ubiquinone [GO:0006121]; nervous system development [GO:0007399]; oxidation-reduction process [GO:0055114]; respiratory electron transport chain [GO:0022904]; succinate metabolic process [GO:0006105]; tricarboxylic acid cycle [GO:0006099]""	P31040:electron transfer activity [GO:0009055]; flavin adenine dinucleotide binding [GO:0050660]; succinate dehydrogenase (ubiquinone) activity [GO:0008177]	P31040:mitochondrial inner membrane [GO:0005743]; mitochondrial respiratory chain complex II, succinate dehydrogenase complex (ubiquinone) [GO:0005749]; mitochondrion [GO:0005739]; myelin sheath [GO:0043209]; nucleolus [GO:0005730]""	P31040:Respiratory electron transport|Citric acid cycle (TCA cycle)
P4HA1	Prolyl 4-hydroxylase subunit alpha-1; Isoform 3 of Prolyl 4-hydroxylase subunit alpha-1; Isoform 2 of Prolyl 4-hydroxylase subunit alpha-1	P13674|P13674-2	20	P13674|P13674	P13674:5033;	-0.62775	-0.0850625	0.0663342	0.858415	-0.282	-0.648	-0.139	-0.358	0.641	-0.099	P13674:collagen fibril organization [GO:0030199]; peptidyl-proline hydroxylation to 4-hydroxy-L-proline [GO:0018401]	P13674:identical protein binding [GO:0042802]; iron ion binding [GO:0005506]; L-ascorbic acid binding [GO:0031418]; oxidoreductase activity, acting on single donors with incorporation of molecular oxygen, incorporation of two atoms of oxygen [GO:0016702]; procollagen-proline 4-dioxygenase activity [GO:0004656]""	P13674:endoplasmic reticulum [GO:0005783]; endoplasmic reticulum lumen [GO:0005788]; intracellular membrane-bounded organelle [GO:0043231]; membrane [GO:0016020]; mitochondrion [GO:0005739]; procollagen-proline 4-dioxygenase complex [GO:0016222]	P13674:Collagen biosynthesis and modifying enzymes
COLGALT2	Procollagen galactosyltransferase 2	Q8IYK4	4	Q8IYK4	Q8IYK4:23127;	-0.42325	0.048875	0.0664223	0.858415	-0.188	-0.444	0.132	-0.171	0.431	0.08	Q8IYK4:	Q8IYK4:procollagen galactosyltransferase activity [GO:0050211]	Q8IYK4:endoplasmic reticulum lumen [GO:0005788]	Q8IYK4:Collagen biosynthesis and modifying enzymes
GABARAPL2	Gamma-aminobutyric acid receptor-associated protein-like 2	P60520	4	P60520	P60520:11345;	0.22125	-0.0014375	0.0666931	0.858415	0.093	0.114	0.035	0.063	-0.221	-0.069	P60520:autophagosome assembly [GO:0000045]; autophagosome maturation [GO:0097352]; autophagy [GO:0006914]; autophagy of mitochondrion [GO:0000422]; cellular response to nitrogen starvation [GO:0006995]; intra-Golgi vesicle-mediated transport [GO:0006891]; macroautophagy [GO:0016236]; negative regulation of proteasomal protein catabolic process [GO:1901799]; positive regulation of ATPase activity …	P60520:ATPase binding [GO:0051117]; beta-tubulin binding [GO:0048487]; GABA receptor binding [GO:0050811]; microtubule binding [GO:0008017]; SNARE binding [GO:0000149]; ubiquitin protein ligase binding [GO:0031625]	P60520:autophagosome [GO:0005776]; autophagosome membrane [GO:0000421]; cytoplasm [GO:0005737]; cytoplasmic vesicle [GO:0031410]; cytosol [GO:0005829]; Golgi apparatus [GO:0005794]; Golgi membrane [GO:0000139]; intracellular [GO:0005622]	P60520:Macroautophagy|TBC/RABGAPs
NCAM1	Isoform 4 of Neural cell adhesion molecule 1; Isoform 2 of Neural cell adhesion molecule 1; Isoform 3 of Neural cell adhesion molecule 1; Neural cell adhesion molecule 1	P13591-1|P13591	32	P13591|P13591	P13591:4684;	0.5525	-0.0615	0.0667234	0.858415	0.395	0.09	-0.072	0.127	-0.811	-0.024	P13591:axon guidance [GO:0007411]; cell adhesion [GO:0007155]; interferon-gamma-mediated signaling pathway [GO:0060333]; MAPK cascade [GO:0000165]	P13591:identical protein binding [GO:0042802]; Ras guanyl-nucleotide exchange factor activity [GO:0005088]; virus receptor activity [GO:0001618]	P13591:anchored component of membrane [GO:0031225]; cell surface [GO:0009986]; cytosol [GO:0005829]; external side of plasma membrane [GO:0009897]; extracellular exosome [GO:0070062]; extracellular matrix [GO:0031012]; Golgi membrane [GO:0000139]; integral component of membrane [GO:0016021]; membrane [GO:0016020]; plasma membrane [GO:0005886]	P13591:ECM proteoglycans|NCAM signaling for neurite out-growth|NCAM1 interactions|Signal transduction by L1|RAF/MAP kinase cascade|Interferon gamma signaling
PPP1R9A	Isoform 5 of Neurabin-1; Isoform 3 of Neurabin-1; Isoform 4 of Neurabin-1; Neurabin-1	Q9ULJ8-3	3	Q9ULJ8	Q9ULJ8:55607;	0.4955	-0.0394375	0.0669438	0.858415	-0.097	0.295	-0.324	0.256	-0.406	-0.52	Q9ULJ8:actin filament organization [GO:0007015]; aging [GO:0007568]; calcium-mediated signaling [GO:0019722]; cellular response to toxic substance [GO:0097237]; excitatory postsynaptic potential [GO:0060079]; negative regulation of long-term synaptic potentiation [GO:1900272]; negative regulation of spontaneous neurotransmitter secretion [GO:1904049]; negative regulation of stress fiber assembly …	Q9ULJ8:actin filament binding [GO:0051015]; GTPase binding [GO:0051020]; ion channel binding [GO:0044325]; protein C-terminus binding [GO:0008022]; protein domain specific binding [GO:0019904]; protein homodimerization activity [GO:0042803]; protein kinase binding [GO:0019901]; protein phosphatase 1 binding [GO:0008157]	Q9ULJ8:cell junction [GO:0030054]; cortical actin cytoskeleton [GO:0030864]; cytosol [GO:0005829]; dendritic spine neck [GO:0044326]; filopodium [GO:0030175]; growth cone lamellipodium [GO:1990761]; neuromuscular junction [GO:0031594]; neuronal cell body [GO:0043025]; postsynaptic density [GO:0014069]	Q9ULJ8:
CORO1A	Coronin-1A	P31146	12	P31146	P31146:11151;	0.309	0.040625	0.0673041	0.858415	0.078	0.487	0.014	0.081	-0.254	-0.034	P31146:actin cytoskeleton organization [GO:0030036]; actin filament organization [GO:0007015]; calcium ion transport [GO:0006816]; cell-substrate adhesion [GO:0031589]; cellular response to interleukin-4 [GO:0071353]; early endosome to recycling endosome transport [GO:0061502]; homeostasis of number of cells within a tissue [GO:0048873]; innate immune response [GO:0045087]; leukocyte chemotaxis […	P31146:actin binding [GO:0003779]; actin filament binding [GO:0051015]; actin monomer binding [GO:0003785]; cytoskeletal protein binding [GO:0008092]; myosin heavy chain binding [GO:0032036]; phosphatidylinositol 3-kinase binding [GO:0043548]; protein C-terminus binding [GO:0008022]; protein homodimerization activity [GO:0042803]; RNA binding [GO:0003723]	P31146:actin filament [GO:0005884]; axon [GO:0030424]; cell-cell junction [GO:0005911]; cortical actin cytoskeleton [GO:0030864]; cytoplasm [GO:0005737]; cytosol [GO:0005829]; early endosome [GO:0005769]; extracellular exosome [GO:0070062]; immunological synapse [GO:0001772]; lamellipodium [GO:0030027]; membrane [GO:0016020]; phagocytic cup [GO:0001891]; phagocytic vesicle [GO:0045335]; phagocyti…	P31146:
NFKB1	Isoform 3 of Nuclear factor NF-kappa-B p105 subunit; Isoform 2 of Nuclear factor NF-kappa-B p105 subunit; Nuclear factor NF-kappa-B p105 subunit	P19838-2	3	P19838	P19838:4790;	-0.21125	-0.0086875	0.0673959	0.858415	-0.144	-0.014	-0.054	-0.093	0.191	0.079	P19838:apoptotic process [GO:0006915]; cellular response to dsRNA [GO:0071359]; cellular response to interleukin-1 [GO:0071347]; cellular response to interleukin-6 [GO:0071354]; cellular response to lipopolysaccharide [GO:0071222]; cellular response to mechanical stimulus [GO:0071260]; cellular response to nicotine [GO:0071316]; cellular response to peptide hormone stimulus [GO:0071375]; cellular…	P19838:actinin binding [GO:0042805]; chromatin binding [GO:0003682]; DNA binding transcription factor activity [GO:0003700]; identical protein binding [GO:0042802]; protein heterodimerization activity [GO:0046982]; protein homodimerization activity [GO:0042803]; RNA polymerase II distal enhancer sequence-specific DNA binding [GO:0000980]; RNA polymerase II regulatory region sequence-specific DNA …	P19838:cytoplasm [GO:0005737]; cytosol [GO:0005829]; extracellular region [GO:0005576]; I-kappaB/NF-kappaB complex [GO:0033256]; mitochondrion [GO:0005739]; nucleoplasm [GO:0005654]; nucleus [GO:0005634]; secretory granule lumen [GO:0034774]; specific granule lumen [GO:0035580]	P19838:Activation of NF-kappaB in B cells|RIP-mediated NFkB activation via ZBP1|Regulated proteolysis of p75NTR|Downstream TCR signaling|NF-kB is activated and signals survival|Senescence-Associated Secretory Phenotype (SASP)|FCERI mediated NF-kB activation|DEx/H-box helicases activate type I IFN and inflammatory cytokines production|PKMTs methylate histone lysines|Transcriptional regulation of w…
GBF1	Golgi-specific brefeldin A-resistance guanine nucleotide exchange factor 1; Isoform 2 of Golgi-specific brefeldin A-resistance guanine nucleotide exchange factor 1; Isoform 3 of Golgi-specific brefeldin A-resistance guanine nucleotide exchange factor 1	Q92538-3	28	Q92538	Q92538:8729;	-0.15275	0.01425	0.0675588	0.858415	-0.044	-0.029	0.053	-0.025	0.162	0.121	Q92538:cell activation involved in immune response [GO:0002263]; cellular response to virus [GO:0098586]; COPI coating of Golgi vesicle [GO:0048205]; endoplasmic reticulum-Golgi intermediate compartment organization [GO:0097111]; ER to Golgi vesicle-mediated transport [GO:0006888]; establishment of monopolar cell polarity [GO:0061162]; Golgi disassembly [GO:0090166]; Golgi organization [GO:000703…	Q92538:ARF guanyl-nucleotide exchange factor activity [GO:0005086]; guanyl-nucleotide exchange factor activity [GO:0005085]; phosphatidylinositol-3,4,5-trisphosphate binding [GO:0005547]; phosphatidylinositol-3,5-bisphosphate binding [GO:0080025]""	Q92538:cell leading edge [GO:0031252]; cis-Golgi network [GO:0005801]; cytosol [GO:0005829]; endoplasmic reticulum-Golgi intermediate compartment [GO:0005793]; endoplasmic reticulum lumen [GO:0005788]; Golgi apparatus [GO:0005794]; Golgi membrane [GO:0000139]; Golgi stack [GO:0005795]; lipid droplet [GO:0005811]; membrane [GO:0016020]; mitochondrion [GO:0005739]; peroxisome [GO:0005777]; trans-Go…	Q92538:Clathrin derived vesicle budding|VxPx cargo-targeting to cilium|COPI-mediated anterograde transport|COPI-dependent Golgi-to-ER retrograde traffic
ELAVL4	ELAV-like protein 4; Isoform 4 of ELAV-like protein 4; Isoform 5 of ELAV-like protein 4; Isoform 2 of ELAV-like protein 4; Isoform 3 of ELAV-like protein 4	P26378-3	2	P26378	P26378:1996;	0.4195	0.0680625	0.0676296	0.858415	0.412	0.199	0.176	0.203	-0.437	0.093	P26378:mRNA processing [GO:0006397]; RNA processing [GO:0006396]	P26378:AU-rich element binding [GO:0017091]; mRNA 3'-UTR binding [GO:0003730]; RNA binding [GO:0003723]	P26378:	P26378:
TPT1	Isoform 2 of Translationally-controlled tumor protein; Translationally-controlled tumor protein	P13693	10	P13693	P13693:7178;	-0.176	0.033625	0.0679902	0.858415	-0.1	0.043	0.055	-0.046	0.199	0.129	P13693:calcium ion transport [GO:0006816]; cell differentiation [GO:0030154]; cellular calcium ion homeostasis [GO:0006874]; negative regulation of apoptotic process [GO:0043066]; negative regulation of intrinsic apoptotic signaling pathway in response to DNA damage [GO:1902230]; regulation of apoptotic process [GO:0042981]; response to virus [GO:0009615]	P13693:calcium ion binding [GO:0005509]; microtubule binding [GO:0008017]; RNA binding [GO:0003723]	P13693:cytoplasm [GO:0005737]; cytosol [GO:0005829]; extracellular exosome [GO:0070062]; extracellular space [GO:0005615]; multivesicular body [GO:0005771]; nucleus [GO:0005634]	P13693:
NOMO1	Nodal modulator 1	Q15155	1	Q15155	Q15155:23420;	-0.51275	-0.258688	0.0681703	0.858415	-0.277	-0.419	-0.212	-0.727	0.145	0.063	Q15155:	Q15155:carbohydrate binding [GO:0030246]	Q15155:integral component of membrane [GO:0016021]; membrane [GO:0016020]	Q15155:
ACBD7	Acyl-CoA-binding domain-containing protein 7	Q8N6N7	5	Q8N6N7	Q8N6N7:414149;	0.38	-0.0468125	0.0681842	0.858415	-0.025	0.236	-0.262	0.195	-0.498	-0.19	Q8N6N7:	Q8N6N7:fatty-acyl-CoA binding [GO:0000062]; lipid binding [GO:0008289]	Q8N6N7:	Q8N6N7:Mitochondrial Fatty Acid Beta-Oxidation
ARHGAP21	Rho GTPase-activating protein 21	Q5T5U3	10	Q5T5U3	Q5T5U3:57584;	0.2265	-0.019125	0.0683338	0.858415	0.07	0.076	-0.199	0.257	-0.206	-0.145	Q5T5U3:establishment of Golgi localization [GO:0051683]; Golgi organization [GO:0007030]; maintenance of Golgi location [GO:0051684]; organelle transport along microtubule [GO:0072384]; positive regulation of GTPase activity [GO:0043547]; regulation of small GTPase mediated signal transduction [GO:0051056]; signal transduction [GO:0007165]	Q5T5U3:GTPase activator activity [GO:0005096]	Q5T5U3:actin cytoskeleton [GO:0015629]; cell junction [GO:0030054]; cytoplasmic vesicle membrane [GO:0030659]; cytosol [GO:0005829]; Golgi apparatus [GO:0005794]; Golgi membrane [GO:0000139]; plasma membrane [GO:0005886]	Q5T5U3:Rho GTPase cycle
PCBD2	Pterin-4-alpha-carbinolamine dehydratase 2	Q9H0N5	1	Q9H0N5	Q9H0N5:84105;	0.2295	-0.119563	0.0683502	0.858415	-0.027	-0.037	-0.077	0.007	-0.392	-0.134	Q9H0N5:positive regulation of transcription, DNA-templated [GO:0045893]; protein heterooligomerization [GO:0051291]; protein homotetramerization [GO:0051289]; tetrahydrobiopterin biosynthetic process [GO:0006729]""	Q9H0N5:4-alpha-hydroxytetrahydrobiopterin dehydratase activity [GO:0008124]; phenylalanine 4-monooxygenase activity [GO:0004505]	Q9H0N5:mitochondrion [GO:0005739]; nucleus [GO:0005634]	Q9H0N5:
C2CD2L	Phospholipid transfer protein C2CD2L; Isoform 2 of Phospholipid transfer protein C2CD2L	O14523-2	1	O14523	O14523:9854;	0.56075	-0.127812	0.0683654	0.858415	-0.099	0.035	-0.389	0.214	-0.798	-0.443	O14523:positive regulation of insulin secretion involved in cellular response to glucose stimulus [GO:0035774]	O14523:insulin binding [GO:0043559]; phosphatidylinositol binding [GO:0035091]; phosphatidylinositol transporter activity [GO:0008526]; phospholipid transporter activity [GO:0005548]	O14523:cortical endoplasmic reticulum [GO:0032541]; endoplasmic reticulum membrane [GO:0005789]; integral component of membrane [GO:0016021]; plasma membrane [GO:0005886]	O14523:
CHURC1	Protein Churchill	Q8WUH1	2	Q8WUH1	Q8WUH1:91612;	-0.2415	-0.0446875	0.0683912	0.858415	-0.14	-0.202	-0.21	-0.12	0.077	0.07	Q8WUH1:multicellular organism development [GO:0007275]; positive regulation of transcription, DNA-templated [GO:0045893]; transcription, DNA-templated [GO:0006351]""	Q8WUH1:zinc ion binding [GO:0008270]	Q8WUH1:	Q8WUH1:
ZNF24	Zinc finger protein 24	P17028	4	P17028	P17028:7572;	0.2525	-0.00475	0.0684253	0.858415	0.261	0.081	0.337	0.021	-0.144	-0.011	P17028:myelination [GO:0042552]; negative regulation of transcription, DNA-templated [GO:0045892]; positive regulation of transcription from RNA polymerase II promoter [GO:0045944]""	P17028:DNA binding [GO:0003677]; sequence-specific DNA binding [GO:0043565]; transcriptional activator activity, RNA polymerase II transcription regulatory region sequence-specific DNA binding [GO:0001228]; zinc ion binding [GO:0008270]""	P17028:nucleus [GO:0005634]	P17028:
SERPINH1	Serpin H1	P50454	21	P50454	P50454:871;	-0.97275	-0.16975	0.0686227	0.858415	-0.734	-0.755	-0.523	-0.459	0.923	-0.213	P50454:chondrocyte development involved in endochondral bone morphogenesis [GO:0003433]; collagen biosynthetic process [GO:0032964]; collagen fibril organization [GO:0030199]; protein maturation [GO:0051604]; response to unfolded protein [GO:0006986]	P50454:collagen binding [GO:0005518]; RNA binding [GO:0003723]; serine-type endopeptidase inhibitor activity [GO:0004867]; unfolded protein binding [GO:0051082]	P50454:endoplasmic reticulum [GO:0005783]; endoplasmic reticulum-Golgi intermediate compartment [GO:0005793]; endoplasmic reticulum lumen [GO:0005788]; extracellular exosome [GO:0070062]; membrane raft [GO:0045121]	P50454:Collagen biosynthesis and modifying enzymes
GNG12	Guanine nucleotide-binding protein GI/GS/GO subunit gamma-12	Q9UBI6	3	Q9UBI6	Q9UBI6:55970;	-0.465	-0.0679375	0.0686418	0.858415	-0.116	-0.535	-0.043	-0.13	0.203	0.315	Q9UBI6:cellular response to glucagon stimulus [GO:0071377]; cerebral cortex development [GO:0021987]; G-protein coupled receptor signaling pathway [GO:0007186]; response to lipopolysaccharide [GO:0032496]; signal transduction [GO:0007165]	Q9UBI6:PDZ domain binding [GO:0030165]; phosphate ion binding [GO:0042301]; signal transducer activity [GO:0004871]	Q9UBI6:actin filament [GO:0005884]; extracellular exosome [GO:0070062]; heterotrimeric G-protein complex [GO:0005834]; plasma membrane [GO:0005886]	Q9UBI6:Activation of G protein gated Potassium channels|Glucagon signaling in metabolic regulation|G-protein activation|Glucagon-like Peptide-1 (GLP1) regulates insulin secretion|ADP signalling through P2Y purinoceptor 12|G beta:gamma signalling through PI3Kgamma|Prostacyclin signalling through prostacyclin receptor|Adrenaline,noradrenaline inhibits insulin secretion"|Ca2+ pathway|G alpha (q) sig…
STX1A	Isoform 2 of Syntaxin-1A; Isoform 3 of Syntaxin-1A; Syntaxin-1A	Q16623	1	Q16623	Q16623:6804;	0.8955	-0.18675	0.0687335	0.858415	-0.062	0.084	-0.66	0.5	-1.151	-0.709	Q16623:glutamate secretion [GO:0014047]; intracellular protein transport [GO:0006886]; neurotransmitter secretion [GO:0007269]; positive regulation of calcium ion-dependent exocytosis [GO:0045956]; positive regulation of catecholamine secretion [GO:0033605]; positive regulation of excitatory postsynaptic potential [GO:2000463]; positive regulation of neurotransmitter secretion [GO:0001956]; posit…	Q16623:ATP-dependent protein binding [GO:0043008]; calcium channel inhibitor activity [GO:0019855]; calcium-dependent protein binding [GO:0048306]; chloride channel inhibitor activity [GO:0019869]; ion channel binding [GO:0044325]; kinase binding [GO:0019900]; myosin binding [GO:0017022]; myosin head/neck binding [GO:0032028]; protein binding, bridging [GO:0030674]; protein domain specific bindin…	Q16623:actomyosin [GO:0042641]; axon [GO:0030424]; cell junction [GO:0030054]; cytosol [GO:0005829]; extracellular region [GO:0005576]; integral component of membrane [GO:0016021]; neuron projection [GO:0043005]; nuclear membrane [GO:0031965]; plasma membrane [GO:0005886]; postsynaptic density [GO:0014069]; presynaptic active zone membrane [GO:0048787]; secretory granule [GO:0030141]; SNARE compl…	Q16623:Serotonin Neurotransmitter Release Cycle|Norepinephrine Neurotransmitter Release Cycle|Glutamate Neurotransmitter Release Cycle|Dopamine Neurotransmitter Release Cycle|Acetylcholine Neurotransmitter Release Cycle|Insulin processing|Regulation of insulin secretion|Other interleukin signaling|Toxicity of botulinum toxin type C (BoNT/C)|LGI-ADAM interactions|Neurexins and neuroligins|GABA syn…
SLC39A7	Zinc transporter SLC39A7	Q92504	1	Q92504	Q92504:7922;	-0.27975	0.051625	0.068736	0.858415	0.052	-0.094	0.1	-0.287	0.273	0.172	Q92504:cellular zinc ion homeostasis [GO:0006882]; zinc II ion transmembrane transport [GO:0071577]	Q92504:zinc ion transmembrane transporter activity [GO:0005385]	Q92504:endoplasmic reticulum [GO:0005783]; endoplasmic reticulum membrane [GO:0005789]; Golgi apparatus [GO:0005794]; integral component of membrane [GO:0016021]; membrane [GO:0016020]; nucleoplasm [GO:0005654]	Q92504:Zinc influx into cells by the SLC39 gene family
APLP2	Amyloid-like protein 2; Isoform 3 of Amyloid-like protein 2; Isoform 6 of Amyloid-like protein 2	Q06481	3	Q06481	Q06481:334;	-0.209	-0.0344375	0.068873	0.858415	-0.104	-0.124	-0.13	-0.054	0.143	0.069	Q06481:cellular protein metabolic process [GO:0044267]; G-protein coupled receptor signaling pathway [GO:0007186]; platelet degranulation [GO:0002576]; post-translational protein modification [GO:0043687]	Q06481:DNA binding [GO:0003677]; heparin binding [GO:0008201]; identical protein binding [GO:0042802]; serine-type endopeptidase inhibitor activity [GO:0004867]; transition metal ion binding [GO:0046914]	Q06481:endoplasmic reticulum lumen [GO:0005788]; extracellular exosome [GO:0070062]; integral component of membrane [GO:0016021]; membrane [GO:0016020]; nucleus [GO:0005634]; plasma membrane [GO:0005886]; platelet alpha granule membrane [GO:0031092]	Q06481:Platelet degranulation|Regulation of Insulin-like Growth Factor (IGF) transport and uptake by Insulin-like Growth Factor Binding Proteins (IGFBPs)|Post-translational protein phosphorylation
S100B	Protein S100-B	P04271	1	P04271	P04271:6285;	-2.27475	-0.927188	0.0691461	0.858415	-4.45	-2.724	-1.265	-0.256	-0.003	0.205	P04271:astrocyte differentiation [GO:0048708]; axonogenesis [GO:0007409]; cell proliferation [GO:0008283]; cellular response to hypoxia [GO:0071456]; central nervous system development [GO:0007417]; innate immune response [GO:0045087]; learning or memory [GO:0007611]; long-term synaptic potentiation [GO:0060291]; memory [GO:0007613]; negative regulation of skeletal muscle cell differentiation [GO…	P04271:calcium-dependent protein binding [GO:0048306]; calcium ion binding [GO:0005509]; identical protein binding [GO:0042802]; protein homodimerization activity [GO:0042803]; RAGE receptor binding [GO:0050786]; S100 protein binding [GO:0044548]; tau protein binding [GO:0048156]; zinc ion binding [GO:0008270]	P04271:cytoplasm [GO:0005737]; extracellular region [GO:0005576]; extracellular space [GO:0005615]; neuronal cell body [GO:0043025]; nucleus [GO:0005634]; perinuclear region of cytoplasm [GO:0048471]; ruffle [GO:0001726]	P04271:Nuclear signaling by ERBB4|RIP-mediated NFkB activation via ZBP1|DEx/H-box helicases activate type I IFN and inflammatory cytokines production|TAK1 activates NFkB by phosphorylation and activation of IKKs complex|Advanced glycosylation endproduct receptor signaling|TRAF6 mediated NF-kB activation
L3MBTL3	Isoform 2 of Lethal3malignant brain tumor-like protein 3; Lethal3malignant brain tumor-like protein 3	Q96JM7	3	Q96JM7	Q96JM7:84456;	0.22425	0.0805	0.0694301	0.858415	0.257	0.102	0.13	0.156	-0.079	-0.047	Q96JM7:covalent chromatin modification [GO:0016569]; erythrocyte maturation [GO:0043249]; granulocyte differentiation [GO:0030851]; macrophage differentiation [GO:0030225]; transcription, DNA-templated [GO:0006351]""	Q96JM7:DNA binding transcription factor activity [GO:0003700]; zinc ion binding [GO:0008270]	Q96JM7:nucleolus [GO:0005730]; nucleus [GO:0005634]	Q96JM7:
ZNF536	Zinc finger protein 536	O15090	1	O15090	O15090:9745;	0.5585	-0.294687	0.0696106	0.858415	-0.523	-0.633	0.538	-0.418	-0.894	-0.741	O15090:multicellular organism development [GO:0007275]; negative regulation of neuron differentiation [GO:0045665]; negative regulation of retinoic acid receptor signaling pathway [GO:0048387]; negative regulation of transcription from RNA polymerase II promoter [GO:0000122]; signal transduction [GO:0007165]; transcription, DNA-templated [GO:0006351]""	O15090:metal ion binding [GO:0046872]; retinoic acid-responsive element binding [GO:0044323]; RNA polymerase II proximal promoter sequence-specific DNA binding [GO:0000978]; transcriptional repressor activity, RNA polymerase II proximal promoter sequence-specific DNA binding [GO:0001078]""	O15090:nucleus [GO:0005634]	O15090:
AARS	Alanine--tRNA ligasecytoplasmic	P49588	2	P49588	P49588:16;	-0.309	-0.030625	0.0697016	0.858415	-0.104	-0.196	-0.306	-0.134	0.245	0.003	P49588:alanyl-tRNA aminoacylation [GO:0006419]; cerebellar Purkinje cell layer development [GO:0021680]; negative regulation of neuron apoptotic process [GO:0043524]; neuromuscular process controlling balance [GO:0050885]; tRNA aminoacylation for protein translation [GO:0006418]; tRNA modification [GO:0006400]; tRNA processing [GO:0008033]	P49588:alanine-tRNA ligase activity [GO:0004813]; amino acid binding [GO:0016597]; aminoacyl-tRNA editing activity [GO:0002161]; ATP binding [GO:0005524]; metal ion binding [GO:0046872]; tRNA binding [GO:0000049]	P49588:cytoplasm [GO:0005737]; cytosol [GO:0005829]; extracellular exosome [GO:0070062]; membrane [GO:0016020]	P49588:Cytosolic tRNA aminoacylation
HSPB11	Intraflagellar transport protein 25 homolog	Q9Y547	2	Q9Y547	Q9Y547:51668;	-0.241	0.0039375	0.0697817	0.858415	0.123	0.125	-0.029	-0.293	0.117	0.328	Q9Y547:heart development [GO:0007507]; intraciliary transport involved in cilium assembly [GO:0035735]; left/right axis specification [GO:0070986]; lung development [GO:0030324]; skeletal system development [GO:0001501]; smoothened signaling pathway [GO:0007224]	Q9Y547:metal ion binding [GO:0046872]	Q9Y547:centrosome [GO:0005813]; ciliary tip [GO:0097542]; cilium [GO:0005929]; extracellular exosome [GO:0070062]; intraciliary transport particle B [GO:0030992]	Q9Y547:Intraflagellar transport
NDUFA2	NADH dehydrogenase ubiquinone 1 alpha subcomplex subunit 2	O43678	3	O43678	O43678:4695;	0.152	0.0266875	0.0698682	0.858415	0.158	0.078	-0.024	0.082	-0.127	-0.03	O43678:mitochondrial electron transport, NADH to ubiquinone [GO:0006120]; mitochondrial respiratory chain complex I assembly [GO:0032981]""	O43678:NADH dehydrogenase (ubiquinone) activity [GO:0008137]	O43678:mitochondrial inner membrane [GO:0005743]; mitochondrial membrane [GO:0031966]; mitochondrial respiratory chain complex I [GO:0005747]	O43678:Respiratory electron transport|Complex I biogenesis
FKBP10	Peptidyl-prolyl cis-trans isomerase FKBP10; Isoform 2 of Peptidyl-prolyl cis-trans isomerase FKBP10	Q96AY3	21	Q96AY3	Q96AY3:60681;	-0.48475	-0.0515	0.0700248	0.858415	-0.366	-0.361	-0.161	-0.347	0.436	-0.084	Q96AY3:chaperone-mediated protein folding [GO:0061077]; histone peptidyl-prolyl isomerization [GO:0000412]	Q96AY3:calcium ion binding [GO:0005509]; FK506 binding [GO:0005528]; peptidyl-prolyl cis-trans isomerase activity [GO:0003755]	Q96AY3:cytoplasm [GO:0005737]; endoplasmic reticulum lumen [GO:0005788]; nucleolus [GO:0005730]	Q96AY3:
SLC38A10	Isoform 2 of Putative sodium-coupled neutral amino acid transporter 10; Putative sodium-coupled neutral amino acid transporter 10; Isoform 3 of Putative sodium-coupled neutral amino acid transporter 10	Q9HBR0	2	Q9HBR0	Q9HBR0:124565;	-0.34325	0.087375	0.0700463	0.858415	-0.236	-0.038	-0.069	0.124	0.436	0.141	Q9HBR0:amino acid transmembrane transport [GO:0003333]; bone development [GO:0060348]; sodium ion transport [GO:0006814]	Q9HBR0:amino acid transmembrane transporter activity [GO:0015171]	Q9HBR0:Golgi apparatus [GO:0005794]; integral component of membrane [GO:0016021]	Q9HBR0:
CNKSR2	Connector enhancer of kinase suppressor of ras 2; Isoform 2 of Connector enhancer of kinase suppressor of ras 2; Isoform 3 of Connector enhancer of kinase suppressor of ras 2; Isoform 4 of Connector enhancer of kinase suppressor of ras 2	Q8WXI2	1	Q8WXI2	Q8WXI2:22866;	0.73325	-0.525563	0.0701755	0.858415	-0.543	-0.507	-0.227	0.284	-0.87	-1.093	Q8WXI2:regulation of signal transduction [GO:0009966]	Q8WXI2:identical protein binding [GO:0042802]	Q8WXI2:cytoplasm [GO:0005737]; extracellular exosome [GO:0070062]; neuronal cell body [GO:0043025]; neuron projection [GO:0043005]; postsynaptic density [GO:0014069]; postsynaptic membrane [GO:0045211]	Q8WXI2:MAP2K and MAPK activation|Signaling by moderate kinase activity BRAF mutants|Signaling by high-kinase activity BRAF mutants|Signaling by RAS mutants|Signaling by BRAF and RAF fusions|Paradoxical activation of RAF signaling by kinase inactive BRAF
GNG2	Guanine nucleotide-binding protein GI/GS/GO subunit gamma-2	P59768	4	P59768	P59768:54331;	0.4585	-0.072875	0.0702304	0.858415	0.164	0.085	-0.346	0.269	-0.598	-0.233	P59768:adenylate cyclase-activating dopamine receptor signaling pathway [GO:0007191]; cell proliferation [GO:0008283]; cellular response to catecholamine stimulus [GO:0071870]; cellular response to glucagon stimulus [GO:0071377]; cellular response to prostaglandin E stimulus [GO:0071380]; G-protein coupled receptor signaling pathway [GO:0007186]; platelet activation [GO:0030168]; protein folding …	P59768:G-protein beta-subunit binding [GO:0031681]; signal transducer activity [GO:0004871]	P59768:extracellular exosome [GO:0070062]; heterotrimeric G-protein complex [GO:0005834]; membrane [GO:0016020]; plasma membrane [GO:0005886]	P59768:Activation of G protein gated Potassium channels|Glucagon signaling in metabolic regulation|G-protein activation|Glucagon-like Peptide-1 (GLP1) regulates insulin secretion|ADP signalling through P2Y purinoceptor 12|G beta:gamma signalling through PI3Kgamma|Prostacyclin signalling through prostacyclin receptor|Adrenaline,noradrenaline inhibits insulin secretion"|Ca2+ pathway|G alpha (q) sig…
ZYX	Zyxin; Isoform 2 of Zyxin	Q15942	15	Q15942	Q15942:7791;	-0.6635	-0.111062	0.0703012	0.858415	-0.538	-0.599	-0.375	-0.206	0.394	0.074	Q15942:cell adhesion [GO:0007155]; cell-cell signaling [GO:0007267]; cell-matrix adhesion [GO:0007160]; cellular response to interferon-gamma [GO:0071346]; integrin-mediated signaling pathway [GO:0007229]; regulation of inflammatory response [GO:0050727]; signal transduction [GO:0007165]; stress fiber assembly [GO:0043149]; transforming growth factor beta receptor signaling pathway [GO:0007179]; …	Q15942:metal ion binding [GO:0046872]; RNA binding [GO:0003723]	Q15942:cell-cell adherens junction [GO:0005913]; cytosol [GO:0005829]; focal adhesion [GO:0005925]; integral component of plasma membrane [GO:0005887]; nucleus [GO:0005634]; phagocytic vesicle [GO:0045335]; plasma membrane [GO:0005886]; stress fiber [GO:0001725]	Q15942:
ARVCF	Isoform Short of Armadillo repeat protein deleted in velo-cardio-facial syndrome; Armadillo repeat protein deleted in velo-cardio-facial syndrome	O00192	8	O00192	O00192:421;	0.3915	0.021125	0.0704506	0.858415	0.044	0.13	-0.096	0.418	-0.339	-0.196	O00192:calcium-dependent cell-cell adhesion via plasma membrane cell adhesion molecules [GO:0016339]; cell adhesion [GO:0007155]; multicellular organism development [GO:0007275]	O00192:	O00192:cytoplasm [GO:0005737]; intracellular [GO:0005622]; nucleus [GO:0005634]; plasma membrane [GO:0005886]	O00192:
WDR7	Isoform 2 of WD repeat-containing protein 7; WD repeat-containing protein 7	Q9Y4E6-2	6	Q9Y4E6	Q9Y4E6:23335;	0.33175	0.0640625	0.0705667	0.858415	0.197	0.372	0.077	0.287	-0.194	-0.003	Q9Y4E6:hematopoietic progenitor cell differentiation [GO:0002244]	Q9Y4E6:	Q9Y4E6:cytoplasm [GO:0005737]; synaptic vesicle [GO:0008021]	Q9Y4E6:
TPM1	Isoform 5 of Tropomyosin alpha-1 chain; Isoform 7 of Tropomyosin alpha-1 chain; Isoform 10 of Tropomyosin alpha-1 chain; Isoform 8 of Tropomyosin alpha-1 chain; Isoform 6 of Tropomyosin alpha-1 chain; Isoform 2 of Tropomyosin alpha-1 chain; Isoform 4 of Tropomyosin alpha-1 chain; Tropomyosin alpha-1 chain; Isoform 3 of Tropomyosin alpha-1 chain; Isoform 9 of Tropomyosin alpha-1 chain	P09493-5|P09493-7|P09493-8|P09493-6|P09493-4	9	P09493|P09493|P09493|P09493|P09493	P09493:7168;	-1.07075	-0.276813	0.0706278	0.858415	-1.063	-0.896	-0.499	-0.803	0.624	-0.113	P09493:actin filament organization [GO:0007015]; cardiac muscle contraction [GO:0060048]; cellular response to reactive oxygen species [GO:0034614]; cytoskeleton organization [GO:0007010]; movement of cell or subcellular component [GO:0006928]; muscle contraction [GO:0006936]; muscle filament sliding [GO:0030049]; negative regulation of cell migration [GO:0030336]; negative regulation of vascular…	P09493:actin binding [GO:0003779]; actin filament binding [GO:0051015]; cytoskeletal protein binding [GO:0008092]; identical protein binding [GO:0042802]; protein heterodimerization activity [GO:0046982]; protein homodimerization activity [GO:0042803]; structural constituent of cytoskeleton [GO:0005200]; structural constituent of muscle [GO:0008307]	P09493:actin cytoskeleton [GO:0015629]; actin filament [GO:0005884]; bleb [GO:0032059]; cytoskeleton [GO:0005856]; cytosol [GO:0005829]; muscle thin filament tropomyosin [GO:0005862]; ruffle membrane [GO:0032587]; sarcomere [GO:0030017]; stress fiber [GO:0001725]	P09493:Striated Muscle Contraction|Smooth Muscle Contraction
TCOF1	Isoform 7 of Treacle protein; Isoform 6 of Treacle protein	Q13428-7	1	Q13428	Q13428:6949;	0.7485	-0.039875	0.0706684	0.858415	-0.383	0.749	-0.299	1.073	-0.335	-0.592	Q13428:neural crest cell development [GO:0014032]; neural crest formation [GO:0014029]; regulation of translation [GO:0006417]; skeletal system development [GO:0001501]	Q13428:protein heterodimerization activity [GO:0046982]; RNA binding [GO:0003723]; RNA polymerase I core binding [GO:0001042]; scaffold protein binding [GO:0097110]; transporter activity [GO:0005215]	Q13428:cytosol [GO:0005829]; fibrillar center [GO:0001650]; nucleolus [GO:0005730]; nucleus [GO:0005634]	Q13428:
ISOC2	Isoform 2 of Isochorismatase domain-containing protein 2; Isochorismatase domain-containing protein 2	Q96AB3-2	3	Q96AB3	Q96AB3:79763;	-0.18	-0.01325	0.0707574	0.858415	-0.003	-0.173	-0.193	0.011	0.227	-0.046	Q96AB3:metabolic process [GO:0008152]; protein destabilization [GO:0031648]	Q96AB3:catalytic activity [GO:0003824]	Q96AB3:cytoplasm [GO:0005737]; nucleus [GO:0005634]	Q96AB3:
USP16	Isoform 2 of Ubiquitin carboxyl-terminal hydrolase 16; Isoform 3 of Ubiquitin carboxyl-terminal hydrolase 16; Isoform 4 of Ubiquitin carboxyl-terminal hydrolase 16; Ubiquitin carboxyl-terminal hydrolase 16	Q9Y5T5	1	Q9Y5T5	Q9Y5T5:10600;	0.391	-0.067	0.0708437	0.858415	-0.104	0.048	-0.192	0.026	-0.053	-0.84	Q9Y5T5:cell cycle [GO:0007049]; cell division [GO:0051301]; cellular response to DNA damage stimulus [GO:0006974]; histone deubiquitination [GO:0016578]; histone H2A K63-linked deubiquitination [GO:0070537]; mitotic cell cycle [GO:0000278]; monoubiquitinated histone H2A deubiquitination [GO:0035522]; positive regulation of transcription, DNA-templated [GO:0045893]; positive regulation of transcri…	Q9Y5T5:cysteine-type endopeptidase activity [GO:0004197]; histone binding [GO:0042393]; thiol-dependent ubiquitin-specific protease activity [GO:0004843]; thiol-dependent ubiquitinyl hydrolase activity [GO:0036459]; transcription coactivator activity [GO:0003713]; ubiquitin binding [GO:0043130]; zinc ion binding [GO:0008270]	Q9Y5T5:cytoplasm [GO:0005737]; nucleoplasm [GO:0005654]; nucleus [GO:0005634]	Q9Y5T5:Ub-specific processing proteases
IDH3B	Isoform A of Isocitrate dehydrogenase NAD subunit betamitochondrial; Isocitrate dehydrogenase NAD subunit betamitochondrial	O43837	7	O43837	O43837:3420;	0.19625	0.0539375	0.0709798	0.858415	0.086	0.081	0.086	0.312	0.022	-0.132	O43837:isocitrate metabolic process [GO:0006102]; tricarboxylic acid cycle [GO:0006099]	O43837:electron transfer activity [GO:0009055]; isocitrate dehydrogenase (NAD+) activity [GO:0004449]; magnesium ion binding [GO:0000287]; NAD binding [GO:0051287]	O43837:mitochondrial matrix [GO:0005759]; mitochondrion [GO:0005739]; nucleus [GO:0005634]	O43837:Citric acid cycle (TCA cycle)
LHFPL2	Lipoma HMGIC fusion partner-like 2 protein	Q6ZUX7	1	Q6ZUX7	Q6ZUX7:10184;	-0.381	0.281187	0.0709807	0.858415	0.134	-0.022	0.182	0.118	0.196	0.772	Q6ZUX7:development of primary female sexual characteristics [GO:0046545]; development of primary male sexual characteristics [GO:0046546]; platelet degranulation [GO:0002576]; positive regulation of fertilization [GO:1905516]; single fertilization [GO:0007338]	Q6ZUX7:	Q6ZUX7:integral component of membrane [GO:0016021]; plasma membrane [GO:0005886]; platelet alpha granule membrane [GO:0031092]	Q6ZUX7:Platelet degranulation
LMNB1	Lamin-B1	P20700	50	P20700	P20700:4001;	0.24975	0.004875	0.0711763	0.858415	0.191	0.187	0.195	-0.012	-0.173	-0.046	P20700:interleukin-12-mediated signaling pathway [GO:0035722]	P20700:phospholipase binding [GO:0043274]; structural molecule activity [GO:0005198]	P20700:lamin filament [GO:0005638]; membrane [GO:0016020]; nuclear envelope [GO:0005635]; nuclear inner membrane [GO:0005637]; nuclear matrix [GO:0016363]; nuclear membrane [GO:0031965]; nucleoplasm [GO:0005654]; nucleus [GO:0005634]	P20700:Meiotic synapsis|Formation of Senescence-Associated Heterochromatin Foci (SAHF)|Clearance of Nuclear Envelope Membranes from Chromatin|Initiation of Nuclear Envelope Reformation|Breakdown of the nuclear lamina|Depolymerisation of the Nuclear Lamina|Deregulated CDK5 triggers multiple neurodegenerative pathways in Alzheimer's disease models|Gene and protein expression by JAK-STAT signaling a…
FGD4	Isoform 2 of FYVERhoGEF and PH domain-containing protein 4; FYVERhoGEF and PH domain-containing protein 4	Q96M96	3	Q96M96	Q96M96:121512;	0.4035	-0.055125	0.0712717	0.858415	0.086	0.304	-0.123	0.229	-0.527	-0.032	Q96M96:actin cytoskeleton organization [GO:0030036]; cytoskeleton organization [GO:0007010]; filopodium assembly [GO:0046847]; G-protein coupled receptor signaling pathway [GO:0007186]; positive regulation of apoptotic process [GO:0043065]; regulation of cell shape [GO:0008360]; regulation of GTPase activity [GO:0043087]; regulation of Rho protein signal transduction [GO:0035023]; regulation of s…	Q96M96:actin binding [GO:0003779]; guanyl-nucleotide exchange factor activity [GO:0005085]; metal ion binding [GO:0046872]; Rho guanyl-nucleotide exchange factor activity [GO:0005089]; small GTPase binding [GO:0031267]	Q96M96:cytoplasm [GO:0005737]; cytoskeleton [GO:0005856]; cytosol [GO:0005829]; filopodium [GO:0030175]; Golgi apparatus [GO:0005794]; lamellipodium [GO:0030027]; ruffle [GO:0001726]	Q96M96:NRAGE signals death through JNK|Rho GTPase cycle|G alpha (12/13) signalling events
P4HB	Protein disulfide-isomerase	P07237	40	P07237	P07237:5034;	-0.541	-0.0355	0.0713645	0.858415	-0.242	-0.418	-0.108	-0.244	0.565	0.011	P07237:cell redox homeostasis [GO:0045454]; cellular protein metabolic process [GO:0044267]; cellular response to hypoxia [GO:0071456]; cellular response to oxidative stress [GO:0034599]; chylomicron assembly [GO:0034378]; interleukin-12-mediated signaling pathway [GO:0035722]; peptidyl-proline hydroxylation to 4-hydroxy-L-proline [GO:0018401]; positive regulation of viral entry into host cell [G…	P07237:enzyme binding [GO:0019899]; integrin binding [GO:0005178]; peptide disulfide oxidoreductase activity [GO:0015037]; procollagen-proline 4-dioxygenase activity [GO:0004656]; protein disulfide isomerase activity [GO:0003756]; protein heterodimerization activity [GO:0046982]; RNA binding [GO:0003723]	P07237:endoplasmic reticulum [GO:0005783]; endoplasmic reticulum chaperone complex [GO:0034663]; endoplasmic reticulum-Golgi intermediate compartment [GO:0005793]; endoplasmic reticulum lumen [GO:0005788]; external side of plasma membrane [GO:0009897]; extracellular exosome [GO:0070062]; extracellular matrix [GO:0031012]; extracellular region [GO:0005576]; focal adhesion [GO:0005925]; melanosome …	P07237:Collagen biosynthesis and modifying enzymes|Detoxification of Reactive Oxygen Species|Regulation of Insulin-like Growth Factor (IGF) transport and uptake by Insulin-like Growth Factor Binding Proteins (IGFBPs)|Hedgehog ligand biogenesis|VLDL assembly|Post-translational protein phosphorylation|Chylomicron assembly|Interleukin-12 signaling|Interleukin-23 signaling
N4BP2	NEDD4-binding protein 2; Isoform 2 of NEDD4-binding protein 2	Q86UW6	5	Q86UW6	Q86UW6:55728;	0.439	0.0825625	0.0713822	0.858415	0.477	0.711	0.083	0.343	-0.264	0.193	Q86UW6:	Q86UW6:ATP binding [GO:0005524]; ATP-dependent polydeoxyribonucleotide 5'-hydroxyl-kinase activity [GO:0046404]; endonuclease activity [GO:0004519]	Q86UW6:cytosol [GO:0005829]	Q86UW6:
CHAF1B	Chromatin assembly factor 1 subunit B	Q13112	8	Q13112	Q13112:8208;	0.462	-0.00175	0.0716172	0.858415	0.129	0.387	0.28	-0.156	-0.309	-0.295	Q13112:cell cycle [GO:0007049]; chromatin assembly [GO:0031497]; DNA repair [GO:0006281]; DNA replication [GO:0006260]; DNA replication-dependent nucleosome assembly [GO:0006335]; protein complex assembly [GO:0006461]; regulation of transcription, DNA-templated [GO:0006355]; transcription, DNA-templated [GO:0006351]""	Q13112:chromatin binding [GO:0003682]; histone binding [GO:0042393]; unfolded protein binding [GO:0051082]	Q13112:CAF-1 complex [GO:0033186]; cytoplasm [GO:0005737]; nuclear chromatin [GO:0000790]; nucleoplasm [GO:0005654]; nucleus [GO:0005634]; protein complex [GO:0043234]	Q13112:
CEP55	Centrosomal protein of 55 kDa	Q53EZ4	3	Q53EZ4	Q53EZ4:55165;	0.36475	-0.154688	0.0717246	0.858415	0.094	0.259	-0.199	-0.281	-0.335	-0.458	Q53EZ4:cell separation after cytokinesis [GO:0000920]; cranial skeletal system development [GO:1904888]; establishment of protein localization [GO:0045184]; mitotic cytokinesis [GO:0000281]; renal system development [GO:0072001]	Q53EZ4:	Q53EZ4:centriole [GO:0005814]; centrosome [GO:0005813]; cleavage furrow [GO:0032154]; Flemming body [GO:0090543]; intercellular bridge [GO:0045171]; membrane [GO:0016020]; microtubule organizing center [GO:0005815]; midbody [GO:0030496]; plasma membrane [GO:0005886]	Q53EZ4:
COL4A1	Collagen alpha-1IV chain; Isoform 2 of Collagen alpha-1IV chain	P02462	1	P02462	P02462:1282;	-1.50075	-0.298	0.0718955	0.858415	-1.091	-1.186	-0.498	-0.846	1.202	-0.011	P02462:basement membrane organization [GO:0071711]; blood vessel morphogenesis [GO:0048514]; brain development [GO:0007420]; branching involved in blood vessel morphogenesis [GO:0001569]; cellular response to amino acid stimulus [GO:0071230]; collagen-activated tyrosine kinase receptor signaling pathway [GO:0038063]; collagen catabolic process [GO:0030574]; epithelial cell differentiation [GO:003…	P02462:extracellular matrix constituent conferring elasticity [GO:0030023]; extracellular matrix structural constituent [GO:0005201]; platelet-derived growth factor binding [GO:0048407]	P02462:basement membrane [GO:0005604]; collagen type IV trimer [GO:0005587]; endoplasmic reticulum lumen [GO:0005788]; extracellular matrix [GO:0031012]; extracellular region [GO:0005576]; extracellular space [GO:0005615]	P02462:Collagen degradation|Extracellular matrix organization|Collagen biosynthesis and modifying enzymes|Signaling by PDGF|Assembly of collagen fibrils and other multimeric structures|Integrin cell surface interactions|Anchoring fibril formation|Crosslinking of collagen fibrils|Laminin interactions|Non-integrin membrane-ECM interactions|ECM proteoglycans|Scavenging by Class A Receptors|NCAM1 int…
RAD23A	Isoform 2 of UV excision repair protein RAD23 homolog A; UV excision repair protein RAD23 homolog A	P54725	1	P54725	P54725:5886;	0.851	-0.405875	0.0720593	0.858415	-0.534	-0.054	0.452	-0.276	-0.261	-1.647	P54725:nucleotide-excision repair [GO:0006289]; positive regulation of cell cycle [GO:0045787]; positive regulation of proteasomal ubiquitin-dependent protein catabolic process [GO:0032436]; positive regulation of viral genome replication [GO:0045070]; proteasome-mediated ubiquitin-dependent protein catabolic process [GO:0043161]; protein destabilization [GO:0031648]; protein deubiquitination [GO…	P54725:damaged DNA binding [GO:0003684]; kinase binding [GO:0019900]; polyubiquitin modification-dependent protein binding [GO:0031593]; single-stranded DNA binding [GO:0003697]; ubiquitin-specific protease binding [GO:1990381]	P54725:cytoplasm [GO:0005737]; cytosol [GO:0005829]; microtubule organizing center [GO:0005815]; nucleoplasm [GO:0005654]; nucleus [GO:0005634]; proteasome complex [GO:0000502]; protein complex [GO:0043234]	P54725:Josephin domain DUBs|DNA Damage Recognition in GG-NER|Formation of Incision Complex in GG-NER
MTCH2	Mitochondrial carrier homolog 2	Q9Y6C9	5	Q9Y6C9	Q9Y6C9:23788;	0.16425	0.03525	0.0721639	0.858415	0.23	0.035	0.1	0.016	-0.09	-0.048	Q9Y6C9:positive regulation of apoptotic process [GO:0043065]; protein localization to mitochondrion [GO:0070585]	Q9Y6C9:	Q9Y6C9:extracellular exosome [GO:0070062]; integral component of membrane [GO:0016021]; membrane [GO:0016020]; mitochondrial inner membrane [GO:0005743]; mitochondrion [GO:0005739]; nucleus [GO:0005634]	Q9Y6C9:
ERC1	ELKS/Rab6-interacting/CAST family member 1; Isoform 3 of ELKS/Rab6-interacting/CAST family member 1	Q8IUD2	1	Q8IUD2	Q8IUD2:23085;	-0.219	-0.1105	0.0723922	0.858415	-0.191	-0.215	0.102	-0.314	0.049	0.08	Q8IUD2:I-kappaB phosphorylation [GO:0007252]; multicellular organism development [GO:0007275]; negative regulation of apoptotic process [GO:0043066]; positive regulation of NF-kappaB transcription factor activity [GO:0051092]; protein transport [GO:0015031]; regulation of transcription, DNA-templated [GO:0006355]; retrograde transport, endosome to Golgi [GO:0042147]""	Q8IUD2:cadherin binding [GO:0045296]; leucine zipper domain binding [GO:0043522]; PDZ domain binding [GO:0030165]; Rab GTPase binding [GO:0017137]	Q8IUD2:cytoplasm [GO:0005737]; Golgi membrane [GO:0000139]; IkappaB kinase complex [GO:0008385]; presynaptic active zone [GO:0048786]; presynaptic membrane [GO:0042734]; synapse [GO:0045202]	Q8IUD2:
EEF1B2	Elongation factor 1-beta	P24534	12	P24534	P24534:1933;	-0.1855	0.0098125	0.0724671	0.858415	-0.185	0.036	-0.071	-0.138	0.088	0.104	P24534:translational elongation [GO:0006414]	P24534:translation elongation factor activity [GO:0003746]	P24534:cytoplasm [GO:0005737]; cytosol [GO:0005829]; eukaryotic translation elongation factor 1 complex [GO:0005853]	P24534:Eukaryotic Translation Elongation
CHM	Rab proteins geranylgeranyltransferase component A 1	P24386	1	P24386	P24386:1121;	-0.1975	0.0364375	0.0726771	0.858415	0.15	-0.154	0.047	-0.031	0.081	0.32	P24386:post-translational protein modification [GO:0043687]; protein geranylgeranylation [GO:0018344]; protein targeting to membrane [GO:0006612]; regulation of apoptotic process [GO:0042981]; small GTPase mediated signal transduction [GO:0007264]; visual perception [GO:0007601]	P24386:GDP-dissociation inhibitor activity [GO:0005092]; GTPase activator activity [GO:0005096]; Rab geranylgeranyltransferase activity [GO:0004663]; Rab GTPase binding [GO:0017137]	P24386:cytosol [GO:0005829]; Rab-protein geranylgeranyltransferase complex [GO:0005968]	P24386:TP53 regulates transcription of several additional cell death genes whose specific roles in p53-dependent apoptosis remain uncertain|RAB geranylgeranylation|RAB GEFs exchange GTP for GDP on RABs
ATP5C1	Isoform Heart of ATP synthase subunit gammamitochondrial; ATP synthase subunit gammamitochondrial	P36542	8	P36542	P36542:509;	0.185	0.0866875	0.0726812	0.858415	0.299	0.005	0.072	0.242	-0.068	0.007	P36542:ATP biosynthetic process [GO:0006754]; cristae formation [GO:0042407]; mitochondrial ATP synthesis coupled proton transport [GO:0042776]; oxidative phosphorylation [GO:0006119]	P36542:proton-transporting ATP synthase activity, rotational mechanism [GO:0046933]; RNA binding [GO:0003723]; transmembrane transporter activity [GO:0022857]""	P36542:extracellular exosome [GO:0070062]; membrane [GO:0016020]; mitochondrial inner membrane [GO:0005743]; mitochondrial matrix [GO:0005759]; mitochondrial proton-transporting ATP synthase complex [GO:0005753]; mitochondrial proton-transporting ATP synthase complex, catalytic core F(1) [GO:0000275]; mitochondrion [GO:0005739]; myelin sheath [GO:0043209]""	P36542:Formation of ATP by chemiosmotic coupling|Cristae formation
PAK2	Serine/threonine-protein kinase PAK 2	Q13177	14	Q13177	Q13177:5062;	0.18225	-0.020375	0.0727681	0.858415	0	0.066	-0.119	0.088	-0.234	-0.113	Q13177:actin cytoskeleton organization [GO:0030036]; apoptotic process [GO:0006915]; cell migration [GO:0016477]; cellular response to organic cyclic compound [GO:0071407]; dendritic spine development [GO:0060996]; Fc-epsilon receptor signaling pathway [GO:0038095]; interleukin-12-mediated signaling pathway [GO:0035722]; negative regulation of apoptotic process [GO:0043066]; negative regulation o…	Q13177:ATP binding [GO:0005524]; cadherin binding [GO:0045296]; identical protein binding [GO:0042802]; protein kinase activity [GO:0004672]; protein kinase binding [GO:0019901]; protein serine/threonine kinase activity [GO:0004674]; protein tyrosine kinase activator activity [GO:0030296]; Rac GTPase binding [GO:0048365]; small GTPase binding [GO:0031267]	Q13177:cytoplasm [GO:0005737]; cytosol [GO:0005829]; nucleus [GO:0005634]; perinuclear region of cytoplasm [GO:0048471]; plasma membrane [GO:0005886]	Q13177:Nef and signal transduction|Generation of second messenger molecules|Regulation of PAK-2p34 activity by PS-GAP/RHG10|Regulation of activated PAK-2p34 by proteasome mediated degradation|Stimulation of the cell death response by PAK-2p34|FCERI mediated MAPK activation|CD28 dependent Vav1 pathway|Ephrin signaling|Sema3A PAK dependent Axon repulsion|Activation of RAC1|VEGFA-VEGFR2 Pathway|Smoo…
FLNB	Isoform 9 of Filamin-B; Isoform 5 of Filamin-B; Isoform 2 of Filamin-B; Isoform 8 of Filamin-B; Isoform 4 of Filamin-B; Isoform 6 of Filamin-B; Filamin-B; Isoform 3 of Filamin-B	O75369-8|O75369	83	O75369|O75369	O75369:2317;	-0.7135	-0.121313	0.0728005	0.858415	-0.614	-0.496	-0.143	-0.603	0.499	0	O75369:actin cytoskeleton organization [GO:0030036]; cellular response to interferon-gamma [GO:0071346]; cytoskeletal anchoring at plasma membrane [GO:0007016]; epithelial cell morphogenesis [GO:0003382]; keratinocyte development [GO:0003334]; signal transduction [GO:0007165]; skeletal muscle tissue development [GO:0007519]	O75369:actin binding [GO:0003779]; cadherin binding [GO:0045296]; identical protein binding [GO:0042802]; RNA binding [GO:0003723]	O75369:actin cytoskeleton [GO:0015629]; brush border [GO:0005903]; cell cortex [GO:0005938]; cytoplasm [GO:0005737]; cytosol [GO:0005829]; extracellular exosome [GO:0070062]; extracellular matrix [GO:0031012]; focal adhesion [GO:0005925]; integral component of membrane [GO:0016021]; phagocytic vesicle [GO:0045335]; plasma membrane [GO:0005886]; stress fiber [GO:0001725]; Z disc [GO:0030018]	O75369:ISG15 antiviral mechanism
C6orf47	Uncharacterized protein C6orf47	O95873	2	O95873	O95873:57827;	0.651	-0.268375	0.0728354	0.858415	-0.256	0.503	-0.657	-0.12	-0.397	-1.17	O95873:	O95873:	O95873:cytosol [GO:0005829]	O95873:
POMT2	Protein O-mannosyl-transferase 2	Q9UKY4	2	Q9UKY4	Q9UKY4:29954;	0.3585	0.091375	0.0728902	0.858415	0.377	0.091	-0.029	0.423	-0.2	-0.086	Q9UKY4:ER-associated misfolded protein catabolic process [GO:0071712]; positive regulation of protein O-linked glycosylation [GO:1904100]; protein O-linked glycosylation [GO:0006493]	Q9UKY4:dolichyl-phosphate-mannose-protein mannosyltransferase activity [GO:0004169]; metal ion binding [GO:0046872]	Q9UKY4:endoplasmic reticulum membrane [GO:0005789]; integral component of membrane [GO:0016021]	Q9UKY4:Defective POMT2 causes MDDGA2, MDDGB2 and MDDGC2"|O-linked glycosylation"
COMMD2	COMM domain-containing protein 2; Isoform 2 of COMM domain-containing protein 2	Q86X83	4	Q86X83	Q86X83:51122;	-0.203	0.046125	0.0729837	0.858415	-0.101	-0.022	0.027	0.072	0.246	0.148	Q86X83:regulation of transcription, DNA-templated [GO:0006355]; transcription, DNA-templated [GO:0006351]""	Q86X83:	Q86X83:cytoplasm [GO:0005737]	Q86X83:Neddylation
KIF2A	Isoform 4 of Kinesin-like protein KIF2A; Kinesin-like protein KIF2A; Isoform 1 of Kinesin-like protein KIF2A; Isoform 2 of Kinesin-like protein KIF2A; Isoform 5 of Kinesin-like protein KIF2A	O00139-4|O00139-2	23	O00139|O00139	O00139:3796;	0.2115	-0.02875	0.0730044	0.858415	0.128	0.023	0.044	0.023	-0.257	-0.057	O00139:antigen processing and presentation of exogenous peptide antigen via MHC class II [GO:0019886]; cell differentiation [GO:0030154]; cell division [GO:0051301]; microtubule-based movement [GO:0007018]; microtubule cytoskeleton organization [GO:0000226]; microtubule depolymerization [GO:0007019]; mitotic spindle assembly [GO:0090307]; mitotic spindle organization [GO:0007052]; nervous system …	O00139:ATPase activity [GO:0016887]; ATP binding [GO:0005524]; microtubule binding [GO:0008017]; microtubule motor activity [GO:0003777]; motor activity [GO:0003774]	O00139:centriolar subdistal appendage [GO:0120103]; centriole [GO:0005814]; centrosome [GO:0005813]; cytoplasm [GO:0005737]; cytosol [GO:0005829]; kinesin complex [GO:0005871]; membrane [GO:0016020]; microtubule [GO:0005874]; nuclear body [GO:0016604]; nucleolus [GO:0005730]; nucleus [GO:0005634]; sperm principal piece [GO:0097228]; spindle pole [GO:0000922]	O00139:Amplification of signal from unattached kinetochores via a MAD2 inhibitory signal|MHC class II antigen presentation|Separation of Sister Chromatids|Resolution of Sister Chromatid Cohesion|RHO GTPases Activate Formins|COPI-dependent Golgi-to-ER retrograde traffic|Mitotic Prometaphase|Kinesins
ACVR2A	Activin receptor type-2A	P27037	1	P27037	P27037:92;	0.42125	-0.0419375	0.0732072	0.858415	0.233	0.297	-0.111	-0.018	-0.464	-0.178	P27037:activin receptor signaling pathway [GO:0032924]; anterior/posterior pattern specification [GO:0009952]; BMP signaling pathway [GO:0030509]; cellular response to BMP stimulus [GO:0071773]; determination of left/right symmetry [GO:0007368]; embryonic skeletal system development [GO:0048706]; gastrulation with mouth forming second [GO:0001702]; mesoderm development [GO:0007498]; penile erecti…	P27037:activin binding [GO:0048185]; ATP binding [GO:0005524]; BMP receptor activity [GO:0098821]; coreceptor activity [GO:0015026]; growth factor binding [GO:0019838]; inhibin binding [GO:0034711]; metal ion binding [GO:0046872]; PDZ domain binding [GO:0030165]; protein self-association [GO:0043621]; protein serine/threonine kinase activity [GO:0004674]; signal transducer, downstream of receptor…	P27037:cell surface [GO:0009986]; cytoplasm [GO:0005737]; inhibin-betaglycan-ActRII complex [GO:0034673]; integral component of plasma membrane [GO:0005887]; plasma membrane [GO:0005886]; receptor complex [GO:0043235]	P27037:Signaling by NODAL|Regulation of signaling by NODAL|Signaling by Activin|Signaling by BMP
NDUFA6	NADH dehydrogenase ubiquinone 1 alpha subcomplex subunit 6	P56556	3	P56556	P56556:4700;	0.27575	0.04425	0.0732452	0.858415	0.151	0.476	0.103	0.247	-0.162	0.099	P56556:mitochondrial electron transport, NADH to ubiquinone [GO:0006120]; mitochondrial respiratory chain complex I assembly [GO:0032981]; response to oxidative stress [GO:0006979]""	P56556:NADH dehydrogenase (ubiquinone) activity [GO:0008137]	P56556:mitochondrial inner membrane [GO:0005743]; mitochondrial membrane [GO:0031966]; mitochondrial respiratory chain complex I [GO:0005747]	P56556:Respiratory electron transport|Complex I biogenesis
PITPNB	Phosphatidylinositol transfer protein beta isoform; Isoform 2 of Phosphatidylinositol transfer protein beta isoform; Isoform 3 of Phosphatidylinositol transfer protein beta isoform	P48739-3	14	P48739	P48739:23760;	-0.12625	0.007375	0.0734963	0.858415	0.015	-0.028	-0.028	-0.116	0.08	0.094	P48739:lipid metabolic process [GO:0006629]; nucleus organization [GO:0006997]; phospholipid transport [GO:0015914]; retrograde vesicle-mediated transport, Golgi to ER [GO:0006890]""	P48739:phosphatidylcholine binding [GO:0031210]; phosphatidylcholine transporter activity [GO:0008525]; phosphatidylinositol binding [GO:0035091]; phosphatidylinositol transporter activity [GO:0008526]	P48739:endoplasmic reticulum membrane [GO:0005789]; extracellular exosome [GO:0070062]; Golgi membrane [GO:0000139]	P48739:PI and PC transport between ER and Golgi membranes
COPS7A	COP9 signalosome complex subunit 7a	Q9UBW8	7	Q9UBW8	Q9UBW8:50813;	-0.1745	0.0003125	0.0735642	0.858415	-0.081	-0.106	-0.14	0.067	0.218	0.001	Q9UBW8:nucleotide-excision repair, DNA damage recognition [GO:0000715]; post-translational protein modification [GO:0043687]; protein deneddylation [GO:0000338]; transcription-coupled nucleotide-excision repair [GO:0006283]""	Q9UBW8:	Q9UBW8:COP9 signalosome [GO:0008180]; cytosol [GO:0005829]; nucleoplasm [GO:0005654]	Q9UBW8:DNA Damage Recognition in GG-NER|Formation of TC-NER Pre-Incision Complex|Cargo recognition for clathrin-mediated endocytosis|Neddylation
CYHR1	Isoform 2 of Cysteine and histidine-rich protein 1; Cysteine and histidine-rich protein 1	Q6ZMK1	4	Q6ZMK1	Q6ZMK1:50626;	-0.281	-0.00275	0.0736514	0.858415	-0.284	-0.241	0.154	-0.005	0.189	0.185	Q6ZMK1:	Q6ZMK1:zinc ion binding [GO:0008270]	Q6ZMK1:nucleoplasm [GO:0005654]; perinuclear region of cytoplasm [GO:0048471]	Q6ZMK1:
CEP41	Isoform 3 of Centrosomal protein of 41 kDa; Isoform 2 of Centrosomal protein of 41 kDa; Centrosomal protein of 41 kDa; Isoform 5 of Centrosomal protein of 41 kDa	Q9BYV8	8	Q9BYV8	Q9BYV8:95681;	0.20825	-0.0558125	0.0736915	0.858415	-0.05	0.134	-0.114	0.073	-0.275	-0.12	Q9BYV8:ciliary basal body-plasma membrane docking [GO:0097711]; cilium assembly [GO:0060271]; G2/M transition of mitotic cell cycle [GO:0000086]; protein polyglutamylation [GO:0018095]; protein transport [GO:0015031]; regulation of G2/M transition of mitotic cell cycle [GO:0010389]	Q9BYV8:	Q9BYV8:centriole [GO:0005814]; centrosome [GO:0005813]; ciliary basal body [GO:0036064]; cilium [GO:0005929]; cytosol [GO:0005829]; membrane [GO:0016020]	Q9BYV8:Regulation of PLK1 Activity at G2/M Transition|Loss of Nlp from mitotic centrosomes|Recruitment of mitotic centrosome proteins and complexes|Loss of proteins required for interphase microtubule organization from the centrosome|Recruitment of NuMA to mitotic centrosomes|Anchoring of the basal body to the plasma membrane|AURKA Activation by TPX2
LNPEP	Isoform 3 of Leucyl-cystinyl aminopeptidase; Isoform 2 of Leucyl-cystinyl aminopeptidase; Leucyl-cystinyl aminopeptidase	Q9UIQ6	5	Q9UIQ6	Q9UIQ6:4012;	-0.257	-0.04675	0.0736944	0.858415	-0.072	-0.304	-0.153	-0.159	0.244	-0.074	Q9UIQ6:antigen processing and presentation of exogenous peptide antigen via MHC class I, TAP-independent [GO:0002480]; cell-cell signaling [GO:0007267]; female pregnancy [GO:0007565]; membrane organization [GO:0061024]; peptide catabolic process [GO:0043171]; protein catabolic process [GO:0030163]; protein polyubiquitination [GO:0000209]; proteolysis [GO:0006508]; regulation of blood pressure [GO…	Q9UIQ6:aminopeptidase activity [GO:0004177]; metalloaminopeptidase activity [GO:0070006]; metallopeptidase activity [GO:0008237]; peptide binding [GO:0042277]; zinc ion binding [GO:0008270]	Q9UIQ6:cytoplasmic vesicle membrane [GO:0030659]; cytosol [GO:0005829]; early endosome lumen [GO:0031905]; extracellular region [GO:0005576]; integral component of plasma membrane [GO:0005887]; intracellular [GO:0005622]; lysosomal membrane [GO:0005765]; membrane [GO:0016020]; perinuclear region of cytoplasm [GO:0048471]; plasma membrane [GO:0005886]	Q9UIQ6:Endosomal/Vacuolar pathway|Translocation of GLUT4 to the plasma membrane|Antigen processing: Ubiquitination & Proteasome degradation
HSPA5	78 kDa glucose-regulated protein	P11021	41	P11021	P11021:3309;	-0.404	-0.01025	0.0737539	0.858415	-0.02	-0.357	0.099	-0.192	0.451	0.122	P11021:activation of signaling protein activity involved in unfolded protein response [GO:0006987]; ATF6-mediated unfolded protein response [GO:0036500]; cellular response to antibiotic [GO:0071236]; cellular response to calcium ion [GO:0071277]; cellular response to cAMP [GO:0071320]; cellular response to drug [GO:0035690]; cellular response to gamma radiation [GO:0071480]; cellular response to …	P11021:ATPase activity [GO:0016887]; ATP binding [GO:0005524]; cadherin binding [GO:0045296]; calcium ion binding [GO:0005509]; chaperone binding [GO:0051087]; enzyme binding [GO:0019899]; misfolded protein binding [GO:0051787]; protein domain specific binding [GO:0019904]; ribosome binding [GO:0043022]; ubiquitin protein ligase binding [GO:0031625]; unfolded protein binding [GO:0051082]	P11021:cell surface [GO:0009986]; endoplasmic reticulum [GO:0005783]; endoplasmic reticulum chaperone complex [GO:0034663]; endoplasmic reticulum-Golgi intermediate compartment [GO:0005793]; endoplasmic reticulum lumen [GO:0005788]; endoplasmic reticulum membrane [GO:0005789]; extracellular exosome [GO:0070062]; extracellular matrix [GO:0031012]; focal adhesion [GO:0005925]; integral component of…	P11021:Platelet degranulation|Regulation of HSF1-mediated heat shock response|ATF6 (ATF6-alpha) activates chaperones|PERK regulates gene expression|IRE1alpha activates chaperones|ATF6 (ATF6-alpha) activates chaperone genes|Antigen Presentation: Folding, assembly and peptide loading of class I MHC""
ALS2	Isoform 3 of Alsin; Alsin	Q96Q42	2	Q96Q42	Q96Q42:57679;	-0.18525	-0.0579375	0.0739577	0.858415	0.033	-0.222	-0.219	-0.041	0.175	-0.029	Q96Q42:axonogenesis [GO:0007409]; behavioral fear response [GO:0001662]; cell death [GO:0008219]; endosomal transport [GO:0016197]; endosome organization [GO:0007032]; in utero embryonic development [GO:0001701]; locomotory behavior [GO:0007626]; neuromuscular junction development [GO:0007528]; neuron projection morphogenesis [GO:0048812]; positive regulation of GTPase activity [GO:0043547]; posi…	Q96Q42:protein homodimerization activity [GO:0042803]; protein serine/threonine kinase activator activity [GO:0043539]; Rab GTPase binding [GO:0017137]; Rab guanyl-nucleotide exchange factor activity [GO:0017112]; Rac guanyl-nucleotide exchange factor activity [GO:0030676]	Q96Q42:axon [GO:0030424]; centrosome [GO:0005813]; cytosol [GO:0005829]; dendrite [GO:0030425]; dendritic spine [GO:0043197]; early endosome [GO:0005769]; growth cone [GO:0030426]; intracellular membrane-bounded organelle [GO:0043231]; lamellipodium [GO:0030027]; membrane [GO:0016020]; neuronal cell body [GO:0043025]; postsynaptic density [GO:0014069]; protein complex [GO:0043234]; ruffle [GO:000…	Q96Q42:RAB GEFs exchange GTP for GDP on RABs
GPM6A	Neuronal membrane glycoprotein M6-a; Isoform 3 of Neuronal membrane glycoprotein M6-a; Isoform 2 of Neuronal membrane glycoprotein M6-a	P51674	4	P51674	P51674:2823;	0.81225	-0.200875	0.0740173	0.858415	0.063	-0.476	-0.44	0.648	-1.345	-0.382	P51674:neural retina development [GO:0003407]; neuron migration [GO:0001764]; neuron projection morphogenesis [GO:0048812]; positive regulation of filopodium assembly [GO:0051491]; stem cell differentiation [GO:0048863]; synapse assembly [GO:0007416]	P51674:calcium channel activity [GO:0005262]	P51674:axonal growth cone [GO:0044295]; dendritic spine [GO:0043197]; extracellular exosome [GO:0070062]; extracellular vesicle [GO:1903561]; filopodium [GO:0030175]; integral component of membrane [GO:0016021]; neuronal cell body [GO:0043025]; neuron projection [GO:0043005]; plasma membrane [GO:0005886]	P51674:
PTPRZ1	Isoform 2 of Receptor-type tyrosine-protein phosphatase zeta; Receptor-type tyrosine-protein phosphatase zeta	P23471	11	P23471	P23471:5803;	0.31325	-0.0475625	0.0740294	0.858415	-0.013	-0.125	0.032	0.239	-0.479	-0.081	P23471:axonogenesis [GO:0007409]; central nervous system development [GO:0007417]; hematopoietic progenitor cell differentiation [GO:0002244]; learning or memory [GO:0007611]; oligodendrocyte differentiation [GO:0048709]; peptidyl-tyrosine dephosphorylation [GO:0035335]; protein dephosphorylation [GO:0006470]; regulation of oligodendrocyte progenitor proliferation [GO:0070445]	P23471:protein tyrosine phosphatase activity [GO:0004725]; transmembrane receptor protein tyrosine phosphatase activity [GO:0005001]	P23471:integral component of plasma membrane [GO:0005887]; intrinsic component of plasma membrane [GO:0031226]; perineuronal net [GO:0072534]; proteinaceous extracellular matrix [GO:0005578]	P23471:Other interleukin signaling
NDUFC2	NADH dehydrogenase ubiquinone 1 subunit C2; Isoform 4 of NADH dehydrogenase ubiquinone 1 subunit C2	O95298	2	O95298	O95298:4718;	0.18425	-0.0104375	0.0742211	0.858415	0.324	-0.038	0.056	0.089	-0.075	-0.078	O95298:mitochondrial electron transport, NADH to ubiquinone [GO:0006120]; mitochondrial respiratory chain complex I assembly [GO:0032981]; neutrophil degranulation [GO:0043312]""	O95298:NADH dehydrogenase (ubiquinone) activity [GO:0008137]	O95298:azurophil granule membrane [GO:0035577]; cytoplasm [GO:0005737]; integral component of membrane [GO:0016021]; mitochondrial inner membrane [GO:0005743]; mitochondrial respiratory chain complex I [GO:0005747]; mitochondrion [GO:0005739]; plasma membrane [GO:0005886]	O95298:Respiratory electron transport|Neutrophil degranulation|Complex I biogenesis
SNAP91	Clathrin coat assembly protein AP180	O60641	1	O60641	O60641:9892;	0.92075	0.2405	0.0742305	0.858415	0.272	0.402	0.945	0.616	-0.603	-0.121	O60641:clathrin coat assembly [GO:0048268]; protein transport [GO:0015031]; regulation of clathrin-dependent endocytosis [GO:2000369]	O60641:1-phosphatidylinositol binding [GO:0005545]; clathrin binding [GO:0030276]; protein kinase binding [GO:0019901]	O60641:clathrin-coated pit [GO:0005905]; clathrin-coated vesicle [GO:0030136]; plasma membrane [GO:0005886]	O60641:Cargo recognition for clathrin-mediated endocytosis|Clathrin-mediated endocytosis
[truncated: 6,149 more rows]
